# Supplementary material for: Characterization of microRNA candidates at the primary site of infectious bronchitis virus infection: A comparative study of in vitro and in vivo avian models
Source: PLoS One. 2025 Mar 11;20(3):e0319153. doi: 10.1371/journal.pone.0319153 (PMC11896067; doi:10.1371/journal.pone.0319153)
Supplement: S1 Table — (XLSX) [file pone.0319153.s003.xlsx]

## Sheet: CTRL_18H.v.CTRL_3H_DEGs_miRNA
Gene	baseMean	log2FoldChange	lfcSE	pvalue	padj	Symbol	Alias	Symbol_arm	Locus	type	CTRL-18H-R1.rlogCounts	CTRL-18H-R2.rlogCounts	CTRL-18H-R3.rlogCounts	CTRL-18H-R4.rlogCounts	CTRL-3H-R1.rlogCounts	CTRL-3H-R2.rlogCounts	CTRL-3H-R3.rlogCounts	CTRL-3H-R4.rlogCounts
MI0001234	79792.9	-0.302534	0.107769	0.00205122	0.0173328	gga-let-7a	MIMAT0001101	gga-let-7a-5p	chr12:6092573-6092594	miRNA	16.2489	15.8731	16.164	16.2391	16.3907	16.2579	16.662	16.4241
MI0001259	79626.8	-0.302912	0.107818	0.00203464	0.0173328	gga-let-7a	MIMAT0001101	gga-let-7a-5p	chr24:3343200-3343221	miRNA	16.2461	15.8692	16.1618	16.2363	16.3885	16.2548	16.6595	16.4219
MI0001171	80008.1	-0.30244	0.107622	0.00203513	0.0173328	gga-let-7a	MIMAT0001101	gga-let-7a-5p	AADN04003343.1:14278-14299	miRNA	16.2521	15.8775	16.1681	16.2433	16.3944	16.2616	16.6653	16.4283
MI0001172	11035	0.117559	0.104991	0.169833	0.428384	gga-let-7b	MIMAT0001102	gga-let-7b	AADN04003343.1:13447-13468	miRNA	13.6864	13.7037	13.4081	13.7211	13.5094	13.2671	13.6605	13.5527
MI0001174	11338.6	0.0171554	0.106527	0.844335	0.945999	gga-let-7c	MIMAT0001104	gga-let-7c-5p	chr1:99018804-99018825	miRNA	13.6288	13.1601	13.4339	13.6705	13.3925	13.4212	13.628	13.4387
MI0001232	337.194	-0.00802495	0.143105	0.942411	0.972243	gga-let-7d	MIMAT0001161	gga-let-7d	chr12:6091125-6091145	miRNA	8.29556	8.01628	8.25605	8.54087	8.36164	8.2464	8.26632	8.54918
MI0001233	105596	-0.285565	0.0993952	0.00183958	0.0173328	gga-let-7f	MIMAT0001162	gga-let-7f-5p	chr12:6092162-6092183	miRNA	16.5172	16.3551	16.4299	16.4707	16.7353	16.613	16.8176	16.7186
MI0001230	58269.9	-0.248523	0.102527	0.00708788	0.045202	gga-let-7g	MIMAT0001160	gga-let-7g-5p	chr12:2971969-2971989	miRNA	15.7569	15.4539	15.534	15.7219	15.8537	15.8248	15.9662	15.8149
MI0001168	93519.8	-0.0133978	0.0540216	0.75991	0.906977	gga-let-7i	MIMAT0001098	gga-let-7i	chr1:33060802-33060822	miRNA	16.6172	16.5661	16.4276	16.5469	16.6016	16.4879	16.5936	16.5423
MI0001262	79807.4	-0.302608	0.107649	0.00202862	0.0173328	gga-let-7j	MIMAT0001181	gga-let-7j-5p	chr26:1639988-1640009	miRNA	16.2486	15.8734	16.1655	16.24	16.3914	16.2576	16.6624	16.4255
MI0001263	20096.3	-0.260076	0.11043	0.0080542	0.0484552	gga-let-7k	MIMAT0001182	gga-let-7k-5p	chr26:1640186-1640207	miRNA	14.1144	13.9539	13.9862	14.1067	14.3789	14.1605	14.4563	14.2168
MI0040762	7518.84	-0.0773372	0.0977375	0.330074	0.614296	gga-let-7l	MIMAT0050080	gga-let-7l-5p	AADN04005513.1:10299-10320	miRNA	12.7451	12.5837	12.6491	12.7998	12.8544	12.8358	12.5966	12.8782
MI0040769	7518.84	-0.0773372	0.0977375	0.330074	0.614296	gga-let-7l	MIMAT0050080	gga-let-7l-5p	AADN04020204.1:2067-2088	miRNA	12.7451	12.5837	12.6491	12.7998	12.8544	12.8358	12.5966	12.8782
MI0001258	98427.5	-0.126392	0.105134	0.142113	0.387373	gga-miR-100	MIMAT0001178	gga-miR-100-5p	chr24:3335109-3335130	miRNA	16.67	16.3939	16.8535	16.7053	16.8214	16.7948	16.8069	16.7879
MI0001270	10844.9	-0.00926788	0.0678728	0.868916	0.959783	gga-miR-101	MIMAT0001185	gga-miR-101-3p	chrZ:27510701-27510722	miRNA	13.5856	13.3552	13.3266	13.4408	13.5205	13.3978	13.4781	13.3785
MI0007558	10740.9	-0.00533663	0.0662489	0.92245	0.965288	gga-miR-101	MIMAT0001185	gga-miR-101-3p	chr8:28360437-28360458	miRNA	13.5733	13.3487	13.3215	13.4294	13.5036	13.3849	13.4658	13.3653
MI0001236	12924	0.0210572	0.0712575	0.719903	0.894585	gga-miR-103	MIMAT0001145	gga-miR-103-3p	chr13:4689877-4689899	miRNA	13.6068	13.6255	13.5033	13.7226	13.6401	13.5407	13.6351	13.5275
MI0001213	12989.3	0.017819	0.0711389	0.761613	0.906977	gga-miR-103	MIMAT0001145	gga-miR-103-3p	chr4:89095078-89095100	miRNA	13.6128	13.6252	13.505	13.7287	13.6489	13.5495	13.6403	13.5349
MI0040699	7.87558	-0.0691576	0.248893	0.54168	0.789172	gga-miR-10585	MIMAT0049964	gga-miR-10585-5p	chr2:412761-412784	miRNA	2.79845	3.06094	2.73316	3.07088	2.44636	3.24283	3.17113	3.15313
MI0001210	4688.69	-0.000995632	0.131898	0.992409	0.995354	gga-miR-106	MIMAT0001142	gga-miR-106-5p	chr4:3995197-3995218	miRNA	12.181	12.6707	12.2395	12.407	12.524	12.3582	12.1729	12.4562
MI0001215	1179.53	0.00534587	0.0960092	0.946355	0.972243	gga-miR-107	MIMAT0001147	gga-miR-107-3p	chr6:19401525-19401547	miRNA	10.3213	10.3	9.90211	10.2935	10.2761	9.99165	10.283	10.2084
MI0007559	2130.6	-0.0554848	0.227181	0.654107	0.880971	gga-miR-10a	MIMAT0007731	gga-miR-10a-5p	chr27:3834177-3834198	miRNA	10.3716	10.5729	11.9731	10.5003	10.9798	12.0249	10.3948	10.8555
MI0001216	717.032	0.105857	0.209648	0.416114	0.728739	gga-miR-10b	MIMAT0001148	gga-miR-10b-5p	chr7:16343652-16343673	miRNA	9.58163	9.15887	9.92003	9.74928	9.06647	9.57635	9.59525	9.43797
MI0040732	461.986	-0.0805314	0.221034	0.525978	0.778963	gga-miR-10c	MIMAT0050024	gga-miR-10c-5p	chr33:1093263-1093284	miRNA	8.38891	8.93857	8.10311	8.56293	9.14509	8.21012	8.07989	8.85261
MI0001277	162.361	-0.102301	0.208959	0.431538	0.734344	gga-miR-122	MIMAT0001190	gga-miR-122-5p	chrZ:761129-761151	miRNA	7.31956	7.1315	7.2739	6.63684	7.13168	7.9036	6.97268	7.03141
MI0001280	162.361	-0.102301	0.208959	0.431538	0.734344	gga-miR-122	MIMAT0001190	gga-miR-122-5p	chrW:2525232-2525254	miRNA	7.31956	7.1315	7.2739	6.63684	7.13168	7.9036	6.97268	7.03141
MI0040655	2.14433	-0.0980199	0.3175	0.280191	NA	gga-miR-12207	MIMAT0049881	gga-miR-12207-5p	chr1:142052-142074	miRNA	0.919685	1.25283	1.11975	1.15266	1.35593	1.11171	1.11861	1.38968
MI0040656	0	0	0.517941	NA	NA	gga-miR-12208	MIMAT0049883	gga-miR-12208-5p	chr1:28697872-28697893	miRNA	0	0	0	0	0	0	0	0
MI0040657	1.39291	0.124611	0.468987	0.157335	NA	gga-miR-12209	MIMAT0049885	gga-miR-12209-5p	chr1:50452656-50452677	miRNA	-0.511405	-0.159626	-0.440818	-0.658699	-0.700034	-0.542153	-0.567777	-0.694429
MI0040658	0.0276663	0	0.472925	1	NA	gga-miR-12210	MIMAT0049887	gga-miR-12210-5p	chr1:54275698-54275719	miRNA	-2.33146	-2.31807	-2.33032	-2.32909	-2.33333	-2.33348	-2.33325	-2.33285
MI0040659	35.096	-0.0837814	0.214792	0.51439	0.772729	gga-miR-12211	MIMAT0049889	gga-miR-12211-5p	chr1:56491757-56491778	miRNA	5.02787	5.01875	5.62419	5.26409	5.61943	5.55484	5.12524	5.51056
MI0040660	0.227291	0.010375	0.468395	0.817779	NA	gga-miR-12212	MIMAT0049891	gga-miR-12212-5p	chr1:71873642-71873661	miRNA	-1.72552	-1.62924	-1.71488	-1.70892	-1.66974	-1.73691	-1.73799	-1.73255
MI0040661	0	0	0.517941	NA	NA	gga-miR-12213	MIMAT0049892	gga-miR-12213-5p	chr1:94675708-94675730	miRNA	0	0	0	0	0	0	0	0
MI0040663	0.237927	0.0133263	0.47631	0.755271	NA	gga-miR-12214	MIMAT0049896	gga-miR-12214-5p	chr1:168016599-168016620	miRNA	-1.70783	-1.64448	-1.73342	-1.69058	-1.75525	-1.7563	-1.72077	-1.68306
MI0040665	0.0795862	0	0.472925	1	NA	gga-miR-12215	MIMAT0049900	gga-miR-12215-5p	chr1:193059198-193059222	miRNA	-2.20775	-2.17256	-2.20627	-2.20122	-2.21454	-2.21494	-2.21266	-2.21322
MI0040666	0.552776	-0.0425638	0.37106	0.536159	NA	gga-miR-12216	MIMAT0049901	gga-miR-12216-5p	chr10:1255072-1255092	miRNA	-0.760821	-0.59122	-0.758723	-0.732981	-0.779419	-0.532071	-0.596458	-0.678241
MI0040668	0.143414	0.00423515	0.473132	0.920762	NA	gga-miR-12217	MIMAT0049905	gga-miR-12217-3p	chr10:19163549-19163567	miRNA	-1.86461	-1.81403	-1.87168	-1.85343	-1.88583	-1.88651	-1.873	-1.79449
MI0040670	13.4096	0.0788875	0.23842	0.511433	0.771715	gga-miR-12218	MIMAT0049908	gga-miR-12218-5p	chr10:20135955-20135979	miRNA	3.47929	4.10887	3.59896	3.7234	3.50266	3.43532	3.59335	3.62454
MI0040671	0.286773	0.021801	0.481435	0.615003	NA	gga-miR-12219	MIMAT0049910	gga-miR-12219-5p	chr11:1463266-1463289	miRNA	-1.85234	-1.73104	-1.83449	-1.59254	-1.77996	-1.8611	-1.8674	-1.77591
MI0040672	22.1673	-0.259956	0.296356	0.0467167	0.171633	gga-miR-12220	MIMAT0049912	gga-miR-12220-5p	chr12:2561707-2561729	miRNA	3.28651	3.77769	4.44942	4.06194	4.82292	4.46829	3.96282	4.51953
MI0040673	0.853879	-0.0178955	0.312334	0.806884	NA	gga-miR-12221	MIMAT0049914	gga-miR-12221-5p	chr12:5317584-5317604	miRNA	-0.170053	-0.0273376	-0.0890003	-0.274959	-0.0702821	-0.0750266	-0.122497	-0.149288
MI0040674	0.304403	0.0105121	0.399153	0.860562	NA	gga-miR-12221	MIMAT0049914	gga-miR-12221-5p	chr12:5317531-5317551	miRNA	-1.32257	-1.27208	-1.38052	-1.38531	-1.32462	-1.40802	-1.26703	-1.40288
MI0040677	0	0	0.517941	NA	NA	gga-miR-12222	MIMAT0049921	gga-miR-12222-5p	AADN04002440.1:345-367	miRNA	0	0	0	0	0	0	0	0
MI0040678	36.0377	-0.0330644	0.197321	0.796461	0.921931	gga-miR-12223	MIMAT0049923	gga-miR-12223-5p	chr13:17162773-17162796	miRNA	4.83114	5.36716	5.03132	5.07723	5.0195	5.14055	4.94166	5.04869
MI0040679	0.0420042	0	0.472925	1	NA	gga-miR-12224	MIMAT0049925	gga-miR-12224-5p	chr14:4005590-4005612	miRNA	-2.33017	-2.31261	-2.33099	-2.32661	-2.3355	-2.33571	-2.33284	-2.33478
MI0040680	1.21295	0.00973111	0.315871	0.891928	NA	gga-miR-12225	MIMAT0049927	gga-miR-12225-5p	chr14:15022076-15022097	miRNA	0.227589	0.405697	0.318744	0.250534	0.241333	0.140812	0.396761	0.252416
MI0040681	19.0606	-0.704647	0.683865	0.00191968	0.0173328	gga-miR-12226	MIMAT0049929	gga-miR-12226-5p	chr15:743032-743053	miRNA	3.39646	3.43774	3.2624	3.92647	4.1237	4.41775	3.96439	4.34437
MI0040682	0.0682596	0.00944699	0.474694	0.824512	NA	gga-miR-12227	MIMAT0049931	gga-miR-12227-5p	chr15:6827182-6827203	miRNA	-2.20764	-2.17716	-2.20635	-2.20198	-2.21352	-2.21386	-2.18934	-2.21237
MI0040683	0.35416	0.054924	0.465936	0.37352	NA	gga-miR-12228	MIMAT0049933	gga-miR-12228-5p	chr15:7896957-7896978	miRNA	-1.3136	-1.15315	-1.18087	-1.28996	-1.30304	-1.30334	-1.32783	-1.30016
MI0040684	6.49039	0.0742423	0.273193	0.45359	0.740645	gga-miR-12229	MIMAT0049935	gga-miR-12229-5p	chr15:9319369-9319390	miRNA	3.19452	2.846	2.61953	2.47746	2.58555	2.49598	2.98637	2.38488
MI0040685	0.0698947	0	0.472925	1	NA	gga-miR-12230	MIMAT0049937	gga-miR-12230-5p	chr17:5512976-5512997	miRNA	-2.20765	-2.17649	-2.20634	-2.20187	-2.21367	-2.21402	-2.212	-2.2125
MI0040686	0	0	0.517941	NA	NA	gga-miR-12231	MIMAT0049938	gga-miR-12231-5p	chr18:1286249-1286269	miRNA	0	0	0	0	0	0	0	0
MI0040687	1.24477	-0.0337703	0.348269	0.626559	NA	gga-miR-12232	MIMAT0049940	gga-miR-12232-5p	chr18:5287353-5287374	miRNA	0.241113	0.308161	0.0658245	0.265016	0.0380027	0.590262	0.225658	0.343483
MI0040688	0.480535	0.00610711	0.376062	0.92213	NA	gga-miR-12233	MIMAT0049942	gga-miR-12233-5p	chr19:4141783-4141806	miRNA	-0.881073	-0.867377	-1.0196	-0.963278	-1.0476	-0.952173	-0.721085	-0.940584
MI0040689	0.975579	0.0058054	0.305506	0.937641	NA	gga-miR-12234	MIMAT0049944	gga-miR-12234-5p	chr19:5346826-5346847	miRNA	0.141839	0.151183	0.0797322	-0.0732762	0.0961702	-0.0918552	0.157044	0.112681
MI0040696	0.030823	0.0102857	0.475021	0.809306	NA	gga-miR-12235	MIMAT0049958	gga-miR-12235-5p	chr19:6062890-6062913	miRNA	-2.33052	-2.31751	-2.33113	-2.32788	-2.33447	-2.32411	-2.3325	-2.33393
MI0040697	8.06789	-0.00643074	0.255747	0.950881	0.973933	gga-miR-12236	MIMAT0049960	gga-miR-12236-5p	chr19:8077899-8077921	miRNA	2.62937	2.78647	2.65897	3.27873	2.90675	2.99782	2.56748	3.02439
MI0040698	0	0	0.517941	NA	NA	gga-miR-12237	MIMAT0049962	gga-miR-12237-5p	chr2:309950-309973	miRNA	0	0	0	0	0	0	0	0
MI0040700	4.38755	-0.0403509	0.266884	0.679598	0.880971	gga-miR-12238	MIMAT0049966	gga-miR-12238-3p	chr2:926179-926200	miRNA	1.88448	1.99385	2.23839	1.99996	2.04695	2.163	2.07513	2.08953
MI0040701	1.61896	0.0509572	0.334103	0.498304	NA	gga-miR-12239	MIMAT0049967	gga-miR-12239-5p	chr2:6407989-6408008	miRNA	0.863673	0.747532	0.484622	0.718432	0.733414	0.726336	0.494073	0.565709
MI0040702	0.941789	0.0360398	0.456668	0.517805	NA	gga-miR-12240	MIMAT0049969	gga-miR-12240-5p	chr2:17740189-17740211	miRNA	-1.86288	-1.4458	-1.85572	-1.81804	-1.91248	-1.9152	-1.71789	-1.90342
MI0040703	0.628417	0.0569421	0.398832	0.416715	NA	gga-miR-12241	MIMAT0049971	gga-miR-12241-3p	chr2:97739117-97739135	miRNA	-0.307202	-0.41966	-0.601797	-0.699654	-0.621887	-0.622455	-0.640919	-0.515829
MI0040704	0	0	0.517941	NA	NA	gga-miR-12242	MIMAT0049972	gga-miR-12242-5p	chr20:8883519-8883542	miRNA	0	0	0	0	0	0	0	0
MI0040706	4.35176	-0.180507	0.292539	0.118927	0.347726	gga-miR-12243	MIMAT0049976	gga-miR-12243-5p	chr20:10004144-10004169	miRNA	2.01954	2.1743	2.20496	2.21911	2.41793	2.40294	2.59271	2.27092
MI0040707	0.106068	0.00597002	0.473506	0.888517	NA	gga-miR-12244	MIMAT0049978	gga-miR-12244-5p	chr20:10276885-10276906	miRNA	-2.08056	-2.04284	-2.08679	-2.07204	-2.06363	-2.06415	-2.08696	-2.09586
MI0040708	0.18341	0.0115565	0.471535	0.793493	NA	gga-miR-12245	MIMAT0049979	gga-miR-12245-5p	chr20:10780065-10780087	miRNA	-1.83679	-1.77261	-1.84407	-1.82294	-1.8616	-1.86244	-1.84719	-1.80361
MI0040709	1.67553	-0.153768	0.472299	0.114238	NA	gga-miR-12246	MIMAT0049981	gga-miR-12246-5p	chr21:5006652-5006673	miRNA	0.649907	0.839809	0.574152	0.551881	1.32559	0.730175	0.600786	0.654176
MI0040710	13.7449	-0.054189	0.227403	0.661316	0.880971	gga-miR-12247	MIMAT0049983	gga-miR-12247-5p	chr22:4649592-4649613	miRNA	3.71087	3.75379	3.78225	3.74991	3.68066	4.10213	3.74987	3.88116
MI0040711	13.7449	-0.054189	0.227403	0.661316	0.880971	gga-miR-12247	MIMAT0049983	gga-miR-12247-5p	AADN04008247.1:6037-6058	miRNA	3.71087	3.75379	3.78225	3.74991	3.68066	4.10213	3.74987	3.88116
MI0040712	0	0	0.517941	NA	NA	gga-miR-12248	MIMAT0049985	gga-miR-12248-5p	chr23:4355778-4355800	miRNA	0	0	0	0	0	0	0	0
MI0040713	0.484032	0.0283912	0.405699	0.645802	NA	gga-miR-12249	MIMAT0049987	gga-miR-12249-5p	chr24:450652-450672	miRNA	-0.983596	-0.89161	-0.926417	-0.953927	-0.808983	-1.07148	-0.992804	-1.06955
MI0040714	0	0	0.517941	NA	NA	gga-miR-12250	MIMAT0049989	gga-miR-12250-5p	chr24:5109321-5109343	miRNA	0	0	0	0	0	0	0	0
MI0040715	2.46705	-0.0529057	0.313797	0.505591	NA	gga-miR-12251	MIMAT0049991	gga-miR-12251-5p	chr25:1578336-1578357	miRNA	0.750605	1.21232	0.628598	0.642097	0.918683	1.16754	0.68679	0.716374
MI0040716	1.4641	-0.0126146	0.293205	0.873294	NA	gga-miR-12252	MIMAT0049993	gga-miR-12252-5p	chr26:1188258-1188276	miRNA	0.563659	0.594319	0.751449	0.462959	0.870069	0.658912	0.607668	0.422957
MI0040718	0.446242	-0.00922955	0.358957	0.886561	NA	gga-miR-12253	MIMAT0049997	gga-miR-12253-5p	chr26:3215885-3215906	miRNA	-1.01842	-0.856524	-1.001	-0.990401	-1.02562	-1.026	-0.93961	-0.839323
MI0040719	0	0	0.517941	NA	NA	gga-miR-12254	MIMAT0049999	gga-miR-12254-5p	chr27:1416582-1416605	miRNA	0	0	0	0	0	0	0	0
MI0040720	0.396627	0.00820676	0.415236	0.886049	NA	gga-miR-12255	MIMAT0050001	gga-miR-12255-5p	chr27:4805604-4805626	miRNA	-1.22353	-1.14231	-1.17249	-1.19781	-1.30424	-0.981713	-1.23784	-1.20181
MI0040721	0.217555	0.000446709	0.446503	0.99296	NA	gga-miR-12256	MIMAT0050003	gga-miR-12256-5p	chr27:5284879-5284898	miRNA	-1.65142	-1.54232	-1.62489	-1.6354	-1.58137	-1.64613	-1.66343	-1.57813
MI0040722	0.209172	0.0179831	0.452505	0.725273	NA	gga-miR-12257	MIMAT0050005	gga-miR-12257-5p	chr27:5301432-5301453	miRNA	-1.71346	-1.64558	-1.72548	-1.69797	-1.74508	-1.74603	-1.72509	-1.68024
MI0040723	25.2436	-0.335373	0.225619	0.0195859	0.0959426	gga-miR-12258	MIMAT0050007	gga-miR-12258-5p	chr28:3917469-3917491	miRNA	4.48313	4.20627	4.71887	3.99149	4.84925	4.79725	4.88408	4.82653
MI0040724	12.3206	-0.0818895	0.234888	0.502302	0.768226	gga-miR-12259	MIMAT0050009	gga-miR-12259-5p	chr3:30349126-30349148	miRNA	3.41574	4.07718	3.55794	3.2849	3.43014	3.7115	3.79988	3.43645
MI0040725	0.603975	0.0732962	0.435609	0.310994	NA	gga-miR-12260	MIMAT0050011	gga-miR-12260-5p	chr3:40679173-40679193	miRNA	-0.715892	-0.577508	-0.366045	-0.687064	-0.679386	-0.777263	-0.723219	-0.670117
MI0040726	0	0	0.517941	NA	NA	gga-miR-12261	MIMAT0050013	gga-miR-12261-5p	chr3:43216049-43216069	miRNA	0	0	0	0	0	0	0	0
MI0040727	0.130811	0.0226221	0.482717	0.600212	NA	gga-miR-12262	MIMAT0050015	gga-miR-12262-5p	chr3:72329661-72329682	miRNA	-2.08032	-2.03474	-2.04683	-2.07002	-2.1009	-2.10152	-2.08805	-2.09882
MI0040728	2.55129	0.0124453	0.27601	0.888356	NA	gga-miR-12263	MIMAT0050016	gga-miR-12263-5p	chr3:87201486-87201507	miRNA	1.62191	1.42816	1.27744	1.3757	1.51229	1.16818	1.40705	1.62011
MI0040729	28.2524	0.411719	0.262802	0.00623087	0.0405006	gga-miR-12264	MIMAT0050018	gga-miR-12264-5p	chr3:87380940-87380961	miRNA	5.21074	5.08523	4.61817	5.39316	4.71556	4.3965	4.50553	4.59357
MI0040730	10.3333	0.0222792	0.260308	0.825777	0.942624	gga-miR-12265	MIMAT0050020	gga-miR-12265-5p	chr3:96912472-96912493	miRNA	2.87946	3.46258	3.41499	3.48647	3.34691	3.08229	3.30276	3.04467
MI0040731	13.77	-0.0957019	0.23501	0.436696	0.734344	gga-miR-12266	MIMAT0050022	gga-miR-12266-5p	AADN04008741.1:4385-4405	miRNA	3.97202	3.46056	3.50118	3.58959	3.99617	3.76004	3.94421	3.64302
MI0040773	13.77	-0.0957019	0.23501	0.436696	0.734344	gga-miR-12266	MIMAT0050022	gga-miR-12266-5p	AADN04012084.1:60-80	miRNA	3.97202	3.46056	3.50118	3.58959	3.99617	3.76004	3.94421	3.64302
MI0040774	13.77	-0.0957019	0.23501	0.436696	0.734344	gga-miR-12266	MIMAT0050022	gga-miR-12266-5p	KQ759480.1:25919-25939	miRNA	3.97202	3.46056	3.50118	3.58959	3.99617	3.76004	3.94421	3.64302
MI0040734	0.930129	-0.0203023	0.330997	0.770729	NA	gga-miR-12267	MIMAT0050028	gga-miR-12267-5p	chr33:1576544-1576566	miRNA	-0.122595	0.0849498	0.0164428	-0.104979	-0.151944	0.0284922	0.045863	0.0495367
MI0040735	6.097	-0.0246048	0.246549	0.826027	0.942624	gga-miR-12268	MIMAT0050030	gga-miR-12268-5p	chr4:1877718-1877737	miRNA	2.47731	2.59416	2.85594	2.81588	2.80175	2.66831	2.83386	2.66784
MI0040736	0.0626024	0.00526963	0.473399	0.90146	NA	gga-miR-12269	MIMAT0050031	gga-miR-12269-5p	chr4:12350769-12350793	miRNA	-2.20573	-2.18134	-2.20824	-2.20052	-2.19406	-2.19438	-2.20965	-2.21379
MI0040737	0.840674	0.128155	0.489234	0.147675	NA	gga-miR-12270	MIMAT0050033	gga-miR-12270-5p	chr4:17843485-17843507	miRNA	-0.331584	-0.137445	-0.196596	0.00614505	-0.26752	-0.369022	-0.34194	-0.257374
MI0040738	0.309128	0.00351834	0.461166	0.939872	NA	gga-miR-12271	MIMAT0050035	gga-miR-12271-5p	chr4:21129613-21129631	miRNA	-1.46162	-1.30034	-1.4101	-1.44034	-1.35266	-1.43833	-1.39458	-1.43274
MI0040740	1.78442	0.0773617	0.307013	0.37572	NA	gga-miR-12272	MIMAT0050038	gga-miR-12272-5p	chr4:39800744-39800764	miRNA	1.0117	0.973822	0.994214	0.926614	0.768135	0.856537	0.739924	0.972331
MI0040741	0.601311	0.0428025	0.455901	0.46397	NA	gga-miR-12273	MIMAT0050040	gga-miR-12273-5p	chr4:77944504-77944525	miRNA	-0.363065	-0.666706	-0.843748	-0.815084	-0.871793	-0.872375	-0.713025	-0.869796
MI0040742	0.0682596	0.00944699	0.474694	0.824512	NA	gga-miR-12274	MIMAT0050042	gga-miR-12274-5p	chr4:81308920-81308941	miRNA	-2.20764	-2.17716	-2.20635	-2.20198	-2.21352	-2.21386	-2.18934	-2.21237
MI0040743	0.298801	0.0181871	0.478381	0.67434	NA	gga-miR-12275	MIMAT0050044	gga-miR-12275-5p	chr4:86084703-86084724	miRNA	-1.37319	-1.49091	-1.59778	-1.51758	-1.62401	-1.38266	-1.63641	-1.61982
MI0040744	1.09741	0.024116	0.299602	0.756611	NA	gga-miR-12276	MIMAT0050046	gga-miR-12276-5p	chr4:90626429-90626450	miRNA	0.216651	0.262548	0.182983	0.281635	0.19765	0.273259	0.17496	0.214581
MI0040745	21.64	0.0491406	0.222866	0.694464	0.880971	gga-miR-12277	MIMAT0050048	gga-miR-12277-5p	chr5:85802-85822	miRNA	4.23941	4.86837	4.38785	4.22304	4.09295	4.10735	3.83377	4.80855
MI0040746	0.599949	0.00361795	0.378788	0.953508	NA	gga-miR-12278	MIMAT0050050	gga-miR-12278-5p	chr5:9003780-9003801	miRNA	-0.595795	-0.606678	-0.646897	-0.690002	-0.619169	-0.470761	-0.726688	-0.517154
MI0040747	0.0627469	0	0.472925	1	NA	gga-miR-12279	MIMAT0050052	gga-miR-12279-5p	chr5:14141539-14141561	miRNA	-2.20943	-2.17758	-2.20454	-2.2042	-2.21116	-2.21148	-2.21336	-2.2101
MI0040751	0.341598	-0.00353106	0.441239	0.945823	NA	gga-miR-12280	MIMAT0050060	gga-miR-12280-5p	chr6:4738247-4738267	miRNA	-1.33888	-1.18636	-1.30493	-1.31589	-1.33285	-1.33314	-1.0545	-1.32939
MI0040753	2.95579	-0.155915	0.439184	0.114541	NA	gga-miR-12281	MIMAT0050064	gga-miR-12281-3p	chr8:28361182-28361203	miRNA	1.20895	1.60861	1.28367	1.43535	1.66857	1.658	1.61046	1.22961
MI0040754	0.0844853	0.00811378	0.474199	0.848902	NA	gga-miR-12282	MIMAT0050065	gga-miR-12282-5p	chr8:28362307-28362331	miRNA	-2.10405	-2.05919	-2.09483	-2.09714	-2.10357	-2.104	-2.08171	-2.10218
MI0040755	16.5818	-0.220832	0.302604	0.0719195	0.250606	gga-miR-12283	MIMAT0050067	gga-miR-12283-5p	chr9:914575-914597	miRNA	3.72892	3.67525	3.88095	3.84464	4.40262	4.42635	4.23266	4.29028
MI0040756	0.234127	0.00523259	0.44448	0.918749	NA	gga-miR-12284	MIMAT0050069	gga-miR-12284-5p	chr9:15933986-15934006	miRNA	-1.60821	-1.50173	-1.5895	-1.59119	-1.54324	-1.61208	-1.55318	-1.6076
MI0040757	0.198522	0.0207807	0.481213	0.629395	NA	gga-miR-12285	MIMAT0050071	gga-miR-12285-5p	KQ759550.1:41554-41575	miRNA	-1.78862	-1.75802	-1.83447	-1.83285	-1.85323	-1.85413	-1.8588	-1.85023
MI0040758	8.41478	0.138067	0.280102	0.207564	0.470851	gga-miR-12286	MIMAT0050073	gga-miR-12286-5p	AADN04000923.1:17930-17952	miRNA	3.28761	2.97524	3.15891	3.45139	3.30029	3.32698	2.32172	2.61522
MI0040759	0.106955	0.0112962	0.475181	0.791602	NA	gga-miR-12287	MIMAT0050075	gga-miR-12287-5p	KQ759573.1:15068-15088	miRNA	-2.04938	-2.03951	-2.08379	-2.07501	-2.06045	-2.06097	-2.09004	-2.09293
MI0040760	18.3036	0.0247849	0.226682	0.840378	0.945999	gga-miR-12288	MIMAT0050076	gga-miR-12288-5p	AADN04002442.1:2069-2089	miRNA	4.54314	4.86079	3.9172	4.27557	4.16571	4.37162	4.60477	4.05966
MI0040761	0.030823	0.0102857	0.475021	0.809306	NA	gga-miR-12289	MIMAT0050078	gga-miR-12289-5p	AADN04004587.1:5135-5155	miRNA	-2.33052	-2.31751	-2.33113	-2.32788	-2.33447	-2.32411	-2.3325	-2.33393
MI0040763	0.030823	0.0102857	0.475021	0.809306	NA	gga-miR-12289	MIMAT0050078	gga-miR-12289-5p	AADN04008593.1:4118-4138	miRNA	-2.33052	-2.31751	-2.33113	-2.32788	-2.33447	-2.32411	-2.3325	-2.33393
MI0040765	0.0540583	0	0.472925	1	NA	gga-miR-12290	MIMAT0050083	gga-miR-12290-5p	AADN04014574.1:241-262	miRNA	-2.21715	-2.18964	-2.21304	-2.21261	-2.21878	-2.21906	-2.22055	-2.21786
MI0040767	1.5433	-0.0214852	0.322355	0.76348	NA	gga-miR-12291	MIMAT0050087	gga-miR-12291-3p	AADN04015410.1:5136-5156	miRNA	0.442348	0.721155	0.75308	0.47153	0.788803	0.703653	0.423452	0.644007
MI0040770	0.0434661	0	0.472925	1	NA	gga-miR-12292	MIMAT0050088	gga-miR-12292-5p	AADN04023227.1:1305-1322	miRNA	-2.33012	-2.31198	-2.33097	-2.32644	-2.33563	-2.33585	-2.33289	-2.33488
MI0040771	6.19128	0.0596386	0.259353	0.571265	0.814715	gga-miR-12293	MIMAT0050090	gga-miR-12293-5p	AADN04024601.1:1238-1260	miRNA	2.63462	2.53368	2.69978	2.6765	2.79483	2.60605	2.30826	2.45644
MI0040775	0	0	0.517941	NA	NA	gga-miR-12294	MIMAT0050094	gga-miR-12294-5p	chrZ:768922-768944	miRNA	0	0	0	0	0	0	0	0
MI0040776	4.67071	-0.094769	0.290113	0.326017	0.614296	gga-miR-12295	MIMAT0050096	gga-miR-12295-5p	chrZ:34586154-34586176	miRNA	2.15985	2.08185	1.97507	2.05035	2.18814	2.40516	2.19712	2.08786
MI0040772	0.0914076	0	0.472901	1	NA	gga-miR-122b	MIMAT0050092	gga-miR-122b-5p	chrW:2525199-2525220	miRNA	-2.10442	-2.05616	-2.0945	-2.09699	-2.10391	-2.10436	-2.11	-2.10241
MI0040778	0.0914076	0	0.472901	1	NA	gga-miR-122b	MIMAT0050092	gga-miR-122b-5p	KQ759512.1:11858-11879	miRNA	-2.10442	-2.05616	-2.0945	-2.09699	-2.10391	-2.10436	-2.11	-2.10241
MI0007547	0	0	0.517941	NA	NA	gga-miR-122b	MIMAT0007719	gga-miR-122b	chr4:59089945-59089964	miRNA	0	0	0	0	0	0	0	0
MI0008210	8.94335	0.0346845	0.256415	0.74134	0.904581	gga-miR-124a	MIMAT0001128	gga-miR-124a-3p	chr20:8883938-8883959	miRNA	3.49288	3.26904	2.90411	2.36707	2.80144	3.51175	2.81186	2.86603
MI0001197	8.94335	0.0346845	0.256415	0.74134	0.904581	gga-miR-124a	MIMAT0001128	gga-miR-124a-3p	chr2:114702014-114702035	miRNA	3.49288	3.26904	2.90411	2.36707	2.80144	3.51175	2.81186	2.86603
MI0001252	0	0	0.517941	NA	NA	gga-miR-124b	MIMAT0001174	gga-miR-124b	AADN04001795.1:21698-21719	miRNA	0	0	0	0	0	0	0	0
MI0022364	0.219283	0.021474	0.481397	0.619464	NA	gga-miR-124c	MIMAT0025599	gga-miR-124c-5p	chr2:114702012-114702032	miRNA	-1.84884	-1.75137	-1.70607	-1.83273	-1.85489	-1.85587	-1.79673	-1.85163
MI0029337	28423.3	-0.33932	0.125045	0.00215902	0.0177987	gga-miR-125b	MIMAT0001105	gga-miR-125b-5p	chr24:3360830-3360851	miRNA	14.7919	14.0946	14.9528	14.8004	15.1088	15.0332	15.0909	15.0127
MI0001175	27971.4	-0.326791	0.12493	0.00301225	0.0236777	gga-miR-125b	MIMAT0001105	gga-miR-125b-5p	chr1:99051095-99051116	miRNA	14.7718	14.0875	14.9483	14.7812	15.0823	15.0042	15.0687	14.9859
MI0001244	821.119	0.19572	0.175579	0.128896	0.360057	gga-miR-126	MIMAT0003723	gga-miR-126-5p	chr17:8233363-8233383	miRNA	10.1275	10.2871	9.51702	9.90548	9.37954	9.45244	10.0999	9.63226
MI0001217	30238.3	-0.56494	0.163594	2.15842e-05	0.000607956	gga-miR-128	MIMAT0001123	gga-miR-128-3p	chr7:30766372-30766392	miRNA	14.4944	13.4545	14.6198	14.4219	14.9288	15.0606	14.9383	14.9906
MI0001192	28886.2	-0.573828	0.163739	1.58177e-05	0.000534637	gga-miR-128	MIMAT0001123	gga-miR-128-3p	chr2:45670164-45670184	miRNA	14.4329	13.3947	14.5539	14.3622	14.8791	14.9996	14.8819	14.9421
MI0040749	364.181	0.239811	0.148092	0.0437509	0.164309	gga-miR-129	MIMAT0050056	gga-miR-129-5p	chr5:21516911-21516931	miRNA	8.46991	8.79148	8.98337	8.16894	8.30863	8.34628	8.23712	8.46699
MI0040764	363.763	0.24233	0.148272	0.0419647	0.159372	gga-miR-129	MIMAT0050056	gga-miR-129-5p	AADN04013943.1:1781-1801	miRNA	8.46955	8.79122	8.98324	8.16856	8.30294	8.34353	8.23343	8.46686
MI0040768	363.763	0.24233	0.148272	0.0419647	0.159372	gga-miR-129	MIMAT0050056	gga-miR-129-5p	AADN04016542.1:2343-2363	miRNA	8.46955	8.79122	8.98324	8.16856	8.30294	8.34353	8.23343	8.46686
MI0007057	202.238	-0.226881	0.124559	0.030765	0.126812	gga-miR-1306	MIMAT0007329	gga-miR-1306-3p	chr15:1294177-1294199	miRNA	7.88577	7.56729	7.52465	7.65994	7.96955	7.78054	7.98594	7.99949
MI0001241	203.877	-0.341713	0.156458	0.00738623	0.0462324	gga-miR-130a	MIMAT0001167	gga-miR-130a-3p	chr15:407978-407999	miRNA	7.19319	6.88444	7.43575	7.75525	7.80662	7.92799	7.66158	7.84684
MI0001239	12016.1	-0.00561103	0.0585115	0.907076	0.962696	gga-miR-130b	MIMAT0001165	gga-miR-130b-3p	chr15:399155-399176	miRNA	13.4386	13.3952	13.5922	13.5484	13.518	13.392	13.5708	13.5511
MI0007560	116.421	-0.0601176	0.12857	0.556691	0.798973	gga-miR-130c	MIMAT0007733	gga-miR-130c-5p	chr19:7203032-7203053	miRNA	6.93482	7.26981	6.76239	6.83748	7.05976	6.70708	7.0507	6.87836
MI0006979	107.213	0.174913	0.141683	0.119339	0.347726	gga-miR-1329	MIMAT0007281	gga-miR-1329-5p	chr3:97355549-97355570	miRNA	6.78994	6.35076	6.96862	6.97824	6.62959	6.86911	6.60246	6.7285
MI0040692	954.568	0.048165	0.161076	0.687545	0.880971	gga-miR-132a	MIMAT0049950	gga-miR-132a-5p	chr19:5515240-5515261	miRNA	9.84685	10.3769	9.53606	9.77925	9.75404	9.59193	9.88762	9.88394
MI0040693	8.71377	-0.07606	0.25648	0.486353	0.756354	gga-miR-132b	MIMAT0049952	gga-miR-132b-5p	chr19:5515205-5515225	miRNA	2.71546	3.09652	2.83361	2.7975	2.73501	3.00487	2.80941	3.09069
MI0040695	136.995	-0.0500669	0.192715	0.696069	0.880971	gga-miR-132c	MIMAT0049956	gga-miR-132c-5p	chr19:5515771-5515793	miRNA	6.40304	6.64375	6.79605	6.70537	6.82699	6.91506	6.18941	6.80163
MI0001195	316.018	0.36831	0.273027	0.012078	0.0654176	gga-miR-133a	MIMAT0001126	gga-miR-133a-3p	chr2:102812747-102812768	miRNA	9.23225	8.38463	8.27099	9.2377	7.42269	7.70969	8.72994	8.10587
MI0001248	316.018	0.36831	0.273027	0.012078	0.0654176	gga-miR-133a	MIMAT0001126	gga-miR-133a-3p	chr20:8327023-8327044	miRNA	9.23225	8.38463	8.27099	9.2377	7.42269	7.70969	8.72994	8.10587
MI0001206	95.5528	0.189946	0.263735	0.125386	0.353171	gga-miR-133b	MIMAT0001138	gga-miR-133b	chr3:108040400-108040420	miRNA	7.12018	6.75333	6.75869	7.23216	5.63986	6.2499	6.69106	6.71167
MI0001255	140.125	0.371564	0.304987	0.011697	0.0654176	gga-miR-133c	MIMAT0001176	gga-miR-133c-3p	chr23:4357212-4357233	miRNA	7.96774	7.06783	7.2801	7.97632	6.27649	6.3885	7.41786	6.82697
MI0007311	0.277383	0.00687646	0.473254	0.872313	NA	gga-miR-1354	MIMAT0007446	gga-miR-1354	chr19:1792063-1792083	miRNA	-1.40641	-1.39467	-1.49541	-1.4647	-1.52013	-1.52132	-1.4989	-1.28272
MI0001231	2742.43	0.149292	0.181823	0.247331	0.519242	gga-miR-135a	MIMAT0001099	gga-miR-135a-5p	chr12:2999048-2999070	miRNA	10.6018	10.985	11.0947	10.4634	10.6777	10.692	10.0687	10.7418
MI0001169	2751.61	0.145923	0.181314	0.257208	0.534688	gga-miR-135a	MIMAT0001099	gga-miR-135a-5p	chr1:46334607-46334629	miRNA	10.6043	10.9782	11.0994	10.4644	10.6841	10.6946	10.0745	10.7493
MI0001264	2742.61	0.149377	0.181881	0.247132	0.519242	gga-miR-135a	MIMAT0001099	gga-miR-135a-5p	chr26:2124061-2124083	miRNA	10.6018	10.9851	11.0957	10.4634	10.6777	10.6923	10.0687	10.7419
MI0007390	0.0840084	0	0.472925	1	NA	gga-miR-135b	MIMAT0007536	gga-miR-135b	chr3:37593160-37593179	miRNA	-2.20536	-2.17322	-2.20867	-2.19849	-2.21737	-2.21779	-2.21052	-2.21599
MI0001221	1.1541	0.0572912	0.334608	0.455666	NA	gga-miR-137	MIMAT0001153	gga-miR-137-3p	chr8:12517061-12517082	miRNA	0.324833	0.37386	0.13959	0.279006	0.305054	0.113138	0.170386	0.225362
MI0001191	21.3363	0.225805	0.216954	0.0989235	0.306754	gga-miR-138	MIMAT0001122	gga-miR-138-5p	chr2:40874229-40874245	miRNA	4.60968	4.863	4.26676	4.61035	4.34682	4.38333	3.96997	4.2952
MI0001228	27.9389	-0.0244234	0.206693	0.848479	0.945999	gga-miR-138	MIMAT0001122	gga-miR-138-5p	chr11:2104583-2104599	miRNA	5.17851	4.71367	4.56743	4.50505	4.86034	4.90591	4.73772	4.90388
MI0029345	63.7444	0.229262	0.193856	0.0899909	0.29247	gga-miR-1388a	MIMAT0037555	gga-miR-1388a-5p	chr20:9710469-9710490	miRNA	5.79843	6.28613	6.03421	6.30172	5.76729	5.65167	5.82053	5.77773
MI0040705	7.17812	0.216887	0.322882	0.0705022	0.248227	gga-miR-1388b	MIMAT0049974	gga-miR-1388b-5p	chr20:9710507-9710529	miRNA	3.23275	2.80171	2.98707	2.52275	2.61095	2.86683	2.31027	2.52972
MI0006980	0.514395	0.0115558	0.375664	0.854197	NA	gga-miR-1397	MIMAT0007283	gga-miR-1397-5p	chr1:126961716-126961737	miRNA	-0.931355	-0.700584	-0.860141	-0.900534	-0.884121	-0.884579	-0.763112	-0.882547
MI0001229	38331	-0.494414	0.421431	0.00362516	0.0263905	gga-miR-140	MIMAT0001159	gga-miR-140-5p	chr11:19310322-19310342	miRNA	15.6022	14.4984	14.0696	14.5769	16.3025	15.1195	16.5143	15.1222
MI0006981	5691.57	-0.0192648	0.177751	0.877662	0.962696	gga-miR-1416	MIMAT0007285	gga-miR-1416-5p	chrZ:34922647-34922667	miRNA	11.5474	11.073	12.4802	11.6603	11.6122	12.279	11.6175	11.7269
MI0001281	60.4085	0.0545935	0.202053	0.671335	0.880971	gga-miR-142	MIMAT0001193	gga-miR-142-5p	chr19:510466-510487	miRNA	6.22102	5.76651	6.3927	5.95876	5.97491	6.49873	5.82513	5.94945
MI0006992	1536.34	0.456402	0.373284	0.00469363	0.033051	gga-miR-1434	MIMAT0007295	gga-miR-1434	chr28:1453232-1453251	miRNA	10.2881	11.8914	9.48492	10.1198	10.0367	8.92111	9.5838	10.0579
MI0039505	152295	0.17422	0.188051	0.18541	0.457435	gga-miR-143	MIMAT0048645	gga-miR-143-5p	chr13:8493144-8493164	miRNA	16.8247	17.2052	17.2975	17.2949	16.8547	17.1438	16.563	16.942
MI0004996	1.97445	0.0272802	0.292639	0.736143	NA	gga-miR-144	MIMAT0003776	gga-miR-144-3p	chr19:5863202-5863223	miRNA	1.34464	1.06142	0.936675	0.941779	0.737816	1.298	1.13536	0.957527
MI0007054	344.001	0.135287	0.116281	0.152143	0.40813	gga-miR-1451	MIMAT0007324	gga-miR-1451-5p	chr3:76267757-76267778	miRNA	8.47729	8.87027	8.27271	8.79538	8.47915	8.35177	8.29464	8.4861
MI0007056	1.51112	0.0951907	0.329423	0.279862	NA	gga-miR-1452	MIMAT0007328	gga-miR-1452	chrZ:66442106-66442127	miRNA	0.710801	0.726799	0.754943	0.670936	0.631317	0.537902	0.554351	0.649206
MI0007058	4.36502	-0.0501483	0.272002	0.599751	0.837668	gga-miR-1453	MIMAT0007330	gga-miR-1453	chr20:1424644-1424666	miRNA	1.50951	2.11931	1.88478	2.30907	2.4518	1.65473	2.03019	2.30627
MI0007059	1296.06	3.24511	0.552503	1.29608e-09	2.19037e-07	gga-miR-1454	MIMAT0007331	gga-miR-1454	chr3:56963017-56963040	miRNA	9.71567	13.1404	9.89286	10.0037	8.68994	7.93041	8.85266	8.39351
MI0007061	92.685	-0.6194	0.278368	0.000170092	0.00383275	gga-miR-1456	MIMAT0007333	gga-miR-1456-5p	chrZ:44897415-44897437	miRNA	5.44969	5.25309	6.11429	5.70454	6.39491	6.61065	6.60773	6.44003
MI0007062	0.613369	-0.0372169	0.392568	0.568861	NA	gga-miR-1457	MIMAT0007335	gga-miR-1457	chr2:137176411-137176432	miRNA	-0.690965	-0.512297	-0.691625	-0.663175	-0.528359	-0.712735	-0.370422	-0.71028
MI0007063	41.292	-3.51662	0.563976	1.16895e-10	3.95105e-08	gga-miR-1458	MIMAT0007336	gga-miR-1458	chr9:10673268-10673288	miRNA	3.57765	4.41134	3.75413	4.16804	6.18252	6.22071	5.07268	5.84644
MI0007064	0.180527	0	0.472912	1	NA	gga-miR-1459	MIMAT0007337	gga-miR-1459	chrZ:66445290-66445317	miRNA	-1.83672	-1.77341	-1.84389	-1.82305	-1.86119	-1.86202	-1.84698	-1.85843
MI0029338	8266.73	0.135026	0.168068	0.276253	0.552507	gga-miR-145	MIMAT0037542	gga-miR-145-5p	chr13:8492534-8492557	miRNA	12.6344	12.8744	13.1505	12.9814	12.6014	12.8531	12.6462	12.8039
MI0007065	0.664938	0.124933	0.559027	0.131962	NA	gga-miR-1460	MIMAT0007338	gga-miR-1460	chr1:6954184-6954207	miRNA	-0.615778	-0.531853	-0.31072	-0.569881	-0.744134	-0.64303	-0.754699	-0.741975
MI0007067	0.0276663	0	0.472925	1	NA	gga-miR-1462	MIMAT0007340	gga-miR-1462-5p	chr4:8548227-8548247	miRNA	-2.33146	-2.31807	-2.33032	-2.32909	-2.33333	-2.33348	-2.33325	-2.33285
MI0007068	2.28105	-0.124446	0.420643	0.166341	NA	gga-miR-1463	MIMAT0007341	gga-miR-1463	chr5:10200290-10200314	miRNA	0.908243	1.11601	0.819135	1.12906	1.06655	1.34943	0.98629	1.40336
MI0007069	2.21773	0.0206378	0.283564	0.807238	NA	gga-miR-1464	MIMAT0007342	gga-miR-1464	chr15:11505301-11505324	miRNA	0.939115	1.11167	1.23763	1.30762	0.877636	1.27447	1.10908	1.25072
MI0007070	0.37391	0.0401861	0.463092	0.472895	NA	gga-miR-1465	MIMAT0007343	gga-miR-1465	chr17:8654159-8654179	miRNA	-1.34491	-1.27157	-1.20238	-1.32029	-1.42969	-1.43022	-1.36192	-1.32664
MI0007071	0.11574	0	0.472925	1	NA	gga-miR-1466	MIMAT0007344	gga-miR-1466	chr24:4173833-4173856	miRNA	-2.08373	-2.03637	-2.08395	-2.07451	-2.09563	-2.09619	-2.09066	-2.09376
MI0007072	22.3851	0.15693	0.211699	0.237332	0.505967	gga-miR-1467	MIMAT0007345	gga-miR-1467-5p	chr2:136001054-136001076	miRNA	4.54788	3.95347	4.54402	4.77414	4.40154	4.69436	4.00124	4.2354
MI0023550	22.3851	0.15693	0.211699	0.237332	0.505967	NA	NA	NA	NA	NA	4.54788	3.95347	4.54402	4.77414	4.40154	4.69436	4.00124	4.2354
MI0001235	819.699	0.261246	0.0865605	0.00131894	0.0153725	gga-miR-146a	MIMAT0001163	gga-miR-146a-5p	chr13:7795829-7795850	miRNA	9.71213	9.88251	9.61907	9.8184	9.51512	9.42668	9.40538	9.59994
MI0003695	59339.1	-0.163639	0.116025	0.0872885	0.287355	gga-miR-146b	MIMAT0003351	gga-miR-146b-5p	chr6:23143404-23143425	miRNA	15.7665	15.479	15.5896	15.6443	15.8087	15.7128	15.8425	15.8319
MI0007561	84340.4	0.278676	0.0913102	0.00111157	0.0134183	gga-miR-146c	MIMAT0007736	gga-miR-146c-3p	chr4:89315854-89315875	miRNA	16.5075	16.3416	16.5883	16.5872	16.3549	16.2754	16.0648	16.2652
MI0003696	185.382	0.435121	0.182914	0.00189658	0.0173328	gga-miR-147	MIMAT0003352	gga-miR-147	chr10:10668561-10668580	miRNA	8.47181	7.90324	7.68001	7.67484	7.58762	7.49538	7.45268	7.28716
MI0001189	630885	-0.069391	0.114378	0.452471	0.740645	gga-miR-148a	MIMAT0001120	gga-miR-148a-3p	chr2:32178257-32178278	miRNA	19.5081	19.1465	19.2406	19.43	19.5884	19.2852	19.3377	19.447
MI0040733	28930.5	-0.200097	0.111601	0.0355233	0.142939	gga-miR-148b	MIMAT0050026	gga-miR-148b-5p	chr33:1171914-1171937	miRNA	14.6501	14.3436	14.7599	14.7386	14.8004	14.7156	15.04	14.7933
MI0001188	30.4594	0.349896	0.247064	0.0158054	0.0821881	gga-miR-153	MIMAT0001119	gga-miR-153-3p	chr2:8846580-8846599	miRNA	4.90608	5.46545	4.6103	4.72733	4.11156	4.62027	4.19267	4.33802
MI0007275	3.28275	0.0174141	0.275335	0.84561	NA	gga-miR-1550	MIMAT0007403	gga-miR-1550-5p	chr12:12877204-12877224	miRNA	1.85476	1.7517	1.56794	1.832	1.71849	1.78334	1.78342	1.66503
MI0007276	43.5108	-0.107246	0.27138	0.313293	0.612099	gga-miR-1551	MIMAT0007405	gga-miR-1551-5p	chr14:5241021-5241043	miRNA	4.55891	5.29608	5.19203	4.77528	5.97795	4.65126	4.4819	5.98355
MI0007277	2740.39	-0.136972	0.150797	0.238014	0.505967	gga-miR-1552	MIMAT0007407	gga-miR-1552-5p	chr1:133682290-133682312	miRNA	10.7108	10.8678	11.3592	10.8808	11.3095	11.2138	10.8409	11.2577
MI0007278	9.04389	0.0846158	0.25045	0.457846	0.741464	gga-miR-1553	MIMAT0007409	gga-miR-1553-5p	chr7:23871819-23871842	miRNA	3.16765	2.83562	3.31138	2.73412	2.78744	3.00341	2.89091	2.97242
MI0007279	0.429621	-0.00668789	0.394286	0.911576	NA	gga-miR-1554	MIMAT0007411	gga-miR-1554	chr14:5821597-5821617	miRNA	-1.05728	-0.971335	-1.11194	-1.03002	-0.963817	-1.13852	-0.979299	-1.03846
MI0007280	2.15502	0.00700254	0.286121	0.932124	NA	gga-miR-1555	MIMAT0007412	gga-miR-1555-3p	chr1:144936081-144936102	miRNA	1.18453	1.12637	1.12833	0.980582	1.07608	1.06865	1.26795	0.910027
MI0007281	0.0317793	0.0102857	0.475021	0.809306	NA	gga-miR-1556	MIMAT0007413	gga-miR-1556	chrZ:34645356-34645377	miRNA	-2.33049	-2.31709	-2.33111	-2.32777	-2.32372	-2.33472	-2.33253	-2.33401
MI0007282	0.712867	-0.00586196	0.441562	0.910281	NA	gga-miR-1557	MIMAT0007414	gga-miR-1557	chr2:113270614-113270633	miRNA	-0.31535	-0.419172	-0.616212	-0.74211	-0.532747	-0.440896	-0.0473815	-0.637869
MI0007283	0.0351702	0.0102857	0.475021	0.809306	NA	gga-miR-1558	MIMAT0007415	gga-miR-1558	chr20:1000517-1000536	miRNA	-2.33038	-2.3156	-2.33107	-2.32738	-2.33487	-2.33505	-2.33264	-2.32231
MI0007284	9775.73	0.0085815	0.104302	0.920313	0.965288	gga-miR-1559	MIMAT0007416	gga-miR-1559-5p	AADN04015323.1:4708-4729	miRNA	13.0003	13.2078	13.0382	13.158	13.1803	13.2776	12.6708	13.1546
MI0001176	22.2593	0.293639	0.222607	0.0373724	0.14861	gga-miR-155	MIMAT0001106	gga-miR-155	chr1:102485101-102485122	miRNA	5.00338	4.27428	4.45192	5.21465	4.4523	4.62742	4.4041	4.61286
MI0007285	214.512	-0.183158	0.148965	0.116388	0.345079	gga-miR-1560	MIMAT0007417	gga-miR-1560-5p	chr11:18874379-18874400	miRNA	7.32276	7.71565	7.31886	7.50659	7.77655	7.62042	7.34793	7.66365
MI0007286	0.454638	-0.00206896	0.39965	0.972179	NA	gga-miR-1561	MIMAT0007419	gga-miR-1561	chr18:6481077-6481097	miRNA	-1.01493	-0.864678	-1.01109	-0.98654	-0.944661	-1.03672	-1.02365	-0.846691
MI0007287	0.0662198	0.00972647	0.4748	0.819435	NA	gga-miR-1562	MIMAT0007420	gga-miR-1562-5p	chr8:24243104-24243125	miRNA	-2.20762	-2.178	-2.20637	-2.20212	-2.19142	-2.21366	-2.21175	-2.21222
MI0007288	36.2743	1.34472	0.902637	0.000286075	0.00543967	gga-miR-1563	MIMAT0007422	gga-miR-1563	chr12:783192-783215	miRNA	4.76537	7.24343	4.58091	5.17901	4.58765	4.00973	4.60026	4.34647
MI0007289	0.354601	0.0220915	0.430196	0.69711	NA	gga-miR-1564	MIMAT0007423	gga-miR-1564-5p	chr14:12315048-12315070	miRNA	-1.34799	-1.22804	-1.35003	-1.32433	-1.28838	-1.37985	-1.36371	-1.37519
MI0007290	0	0	0.517941	NA	NA	gga-miR-1565	MIMAT0007425	gga-miR-1565	chr28:3621586-3621608	miRNA	0	0	0	0	0	0	0	0
MI0007292	0.125669	0	0.472924	1	NA	gga-miR-1567	MIMAT0007427	gga-miR-1567	chr19:1707078-1707099	miRNA	-1.98213	-1.93445	-1.98569	-1.97219	-1.99827	-1.99887	-1.98959	-1.99626
MI0007293	0.154471	0	0.47291	1	NA	gga-miR-1568	MIMAT0007428	gga-miR-1568	chr5:8127606-8127626	miRNA	-1.88152	-1.7937	-1.85526	-1.86959	-1.87036	-1.87109	-1.89048	-1.86795
MI0007295	4.85154	-0.0415703	0.270235	0.663349	0.880971	gga-miR-1569	MIMAT0007429	gga-miR-1569	chr2:117059294-117059315	miRNA	1.81449	2.08761	2.66168	2.22841	2.12276	2.41111	2.14338	2.72707
MI0007296	0.180634	0.00554369	0.472916	0.896867	NA	NA	NA	NA	NA	NA	-1.78709	-1.76853	-1.83906	-1.82789	-1.85636	-1.80272	-1.85183	-1.74464
MI0007297	0.0823062	0.00284626	0.473037	0.946637	NA	gga-miR-1571	MIMAT0007431	gga-miR-1571	chr11:18632422-18632443	miRNA	-2.10155	-2.06254	-2.09732	-2.0948	-2.10586	-2.10627	-2.07974	-2.07762
MI0007298	0.138137	0.011721	0.475601	0.783583	NA	gga-miR-1572	MIMAT0007432	gga-miR-1572	chr12:9418125-9418145	miRNA	-1.95602	-1.91086	-1.96663	-1.9452	-1.98032	-1.93789	-1.96413	-1.97813
MI0007299	1.48826	0.0390998	0.323494	0.598659	NA	gga-miR-1573	MIMAT0007433	gga-miR-1573	chr4:12520210-12520229	miRNA	0.572758	0.476001	0.376963	0.468085	0.476023	0.548336	0.420628	0.303649
MI0007300	0.454277	0	0.432617	1	NA	gga-miR-1574	MIMAT0007434	gga-miR-1574-5p	chr10:5628315-5628335	miRNA	-1.10095	-0.909568	-1.05589	-1.07258	-1.08305	-1.08346	-1.11162	-1.08166
MI0007301	0.197187	0.000932824	0.467568	0.983258	NA	gga-miR-1575	MIMAT0007436	gga-miR-1575	chr4:29768274-29768294	miRNA	-1.71844	-1.64341	-1.71942	-1.7037	-1.62064	-1.68025	-1.7295	-1.7351
MI0007302	0.119774	0.0205438	0.481034	0.633193	NA	gga-miR-1576	MIMAT0007437	gga-miR-1576	chr13:18027824-18027844	miRNA	-1.97405	-1.95365	-2.00273	-2.00245	-2.01477	-2.01535	-2.01911	-2.01285
MI0007303	0	0	0.517941	NA	NA	gga-miR-1577	MIMAT0007438	gga-miR-1577	chr9:5464042-5464063	miRNA	0	0	0	0	0	0	0	0
MI0007304	0.259154	0.0641555	0.486106	0.305368	NA	gga-miR-1578	MIMAT0007439	gga-miR-1578	chr5:55286136-55286157	miRNA	-1.56795	-1.54178	-1.56348	-1.62313	-1.66056	-1.66168	-1.65551	-1.65682
MI0007305	0.144701	0.00320533	0.473091	0.939915	NA	gga-miR-1579	MIMAT0007440	gga-miR-1579	chr6:2663998-2664018	miRNA	-1.96398	-1.90097	-1.95908	-1.95271	-1.92845	-1.97402	-1.92754	-1.97106
MI0007306	1.97078	-0.113851	0.396126	0.194799	NA	gga-miR-1580	MIMAT0007441	gga-miR-1580	chr18:10687042-10687062	miRNA	0.679051	0.980154	0.697783	0.716472	0.948977	0.758182	0.854937	0.880126
MI0007307	0.901044	0.0264713	0.469449	0.589441	NA	gga-miR-1581	MIMAT0007442	gga-miR-1581	chr1:49300771-49300793	miRNA	-1.99915	-1.54987	-1.95	-1.95537	-2.0054	-2.00806	-1.85762	-1.99656
MI0007308	0	0	0.517941	NA	NA	gga-miR-1582	MIMAT0007443	gga-miR-1582	chr7:23825947-23825966	miRNA	0	0	0	0	0	0	0	0
MI0007309	0.543804	0.0205524	0.357752	0.755485	NA	gga-miR-1583	MIMAT0007444	gga-miR-1583	chrZ:70734392-70734411	miRNA	-0.809847	-0.681798	-0.71949	-0.78011	-0.87021	-0.546092	-0.816333	-0.868547
MI0007310	0.0281826	0	0.472925	1	NA	gga-miR-1584	MIMAT0007445	gga-miR-1584	chrZ:18874933-18874952	miRNA	-2.3306	-2.31868	-2.33116	-2.32818	-2.33422	-2.33437	-2.33242	-2.33373
MI0007312	1.05152	-0.00882776	0.332451	0.897206	NA	gga-miR-1585	MIMAT0007447	gga-miR-1585	chr19:8857979-8858002	miRNA	-0.0654827	0.196961	0.121822	0.126803	0.0465713	0.291436	-0.0784195	0.155561
MI0007313	0	0	0.517941	NA	NA	gga-miR-1586	MIMAT0007448	gga-miR-1586	chr4:1258873-1258895	miRNA	0	0	0	0	0	0	0	0
MI0007314	0.231094	0.0266479	0.45704	0.611106	NA	gga-miR-1587	MIMAT0007449	gga-miR-1587	chr19:1798729-1798748	miRNA	-1.71979	-1.6341	-1.65385	-1.70295	-1.74223	-1.74326	-1.66535	-1.73883
MI0007315	0.0351183	0	0.472925	1	NA	gga-miR-1588	MIMAT0007450	gga-miR-1588	chr14:14147564-14147584	miRNA	-2.33145	-2.31456	-2.33001	-2.32845	-2.3338	-2.33399	-2.3337	-2.3332
MI0007316	0.0350806	0	0.472925	1	NA	gga-miR-1589	MIMAT0007451	gga-miR-1589	chr8:16516625-16516646	miRNA	-2.33145	-2.31458	-2.33001	-2.32845	-2.3338	-2.33398	-2.33369	-2.3332
MI0007317	4.1887	-0.111359	0.297067	0.258809	0.534688	gga-miR-1590	MIMAT0007452	gga-miR-1590	chr6:12431087-12431109	miRNA	2.1016	1.9917	1.76727	1.88898	2.30091	2.1096	1.79757	2.29522
MI0007318	3.27785	-0.0797146	0.307094	0.36467	NA	gga-miR-1591	MIMAT0007453	gga-miR-1591-5p	chr7:19406920-19406940	miRNA	1.10051	1.6667	1.20567	1.35425	1.29234	1.53378	1.55833	1.3228
MI0007319	0	0	0.517941	NA	NA	gga-miR-1592	MIMAT0007455	gga-miR-1592	chr19:9392658-9392679	miRNA	0	0	0	0	0	0	0	0
MI0007320	2.3429	0.0153596	0.291373	0.847996	NA	gga-miR-1593	MIMAT0007456	gga-miR-1593	chr1:59634284-59634304	miRNA	1.38591	1.27592	1.13467	1.15399	1.50543	1.02953	1.10509	1.15058
MI0007321	0.0351183	0	0.472925	1	NA	gga-miR-1594	MIMAT0007457	gga-miR-1594	chrZ:193930-193950	miRNA	-2.33145	-2.31456	-2.33001	-2.32845	-2.3338	-2.33399	-2.3337	-2.3332
MI0007322	1.60328	-0.0469394	0.309636	0.552719	NA	gga-miR-1595	MIMAT0007458	gga-miR-1595-5p	chr8:20837053-20837074	miRNA	0.626698	0.78049	0.808851	0.528615	0.915639	0.75839	0.75203	0.699042
MI0007323	0.198839	-0.00401131	0.47255	0.925295	NA	gga-miR-1596	MIMAT0007460	gga-miR-1596-5p	chr1:5811665-5811687	miRNA	-1.63562	-1.56592	-1.64247	-1.62078	-1.48385	-1.66216	-1.58763	-1.65826
MI0007324	2.52498	-0.0546199	0.293328	0.524584	NA	gga-miR-1597	MIMAT0007462	gga-miR-1597-5p	chr2:104089503-104089523	miRNA	1.29039	1.40074	1.25054	1.26257	1.3293	1.40026	1.29392	1.51812
MI0007325	0	0	0.517941	NA	NA	gga-miR-1598	MIMAT0007464	gga-miR-1598	chr3:22902079-22902100	miRNA	0	0	0	0	0	0	0	0
MI0007326	0.159939	0.0104889	0.474872	0.806033	NA	gga-miR-1599	MIMAT0007465	gga-miR-1599	chr7:24501580-24501599	miRNA	-1.9603	-1.90022	-1.91466	-1.948	-1.93023	-1.93098	-1.96954	-1.97677
MI0001186	128.744	0.390299	0.158195	0.00264495	0.0212856	gga-miR-15a	MIMAT0001117	gga-miR-15a	chr1:169399242-169399262	miRNA	7.16992	7.56651	7.22679	7.21245	6.45193	6.93617	6.9447	6.77506
MI0001223	73.2296	-1.15429	0.322218	4.21877e-08	4.75315e-06	gga-miR-15b	MIMAT0001154	gga-miR-15b-5p	chr9:22277124-22277145	miRNA	5.555	5.97713	5.549	5.7517	6.65662	6.53452	6.46603	6.70513
MI0007562	207.271	0.277739	0.164149	0.0302481	0.126812	gga-miR-15c	MIMAT0007737	gga-miR-15c-5p	chr4:4071855-4071876	miRNA	7.8659	8.76914	7.95281	7.8835	7.76856	7.77206	7.54122	7.61571
MI0001185	4114.55	0.460291	0.091973	1.20285e-07	1.01641e-05	gga-miR-16	MIMAT0001116	gga-miR-16-5p	chr1:169399100-169399121	miRNA	12.0848	12.5075	12.2656	12.3015	11.8801	11.7715	11.863	11.8389
MI0001222	4099.64	0.45825	0.0926836	1.66052e-07	1.12251e-05	gga-miR-16	MIMAT0001116	gga-miR-16-5p	chr9:22276954-22276975	miRNA	12.0753	12.5025	12.2623	12.2957	11.8776	11.7679	11.8558	11.8347
MI0007327	0	0	0.517941	NA	NA	gga-miR-1600	MIMAT0007466	gga-miR-1600	chr1:194366475-194366494	miRNA	0	0	0	0	0	0	0	0
MI0007328	0.164698	0	0.470503	1	NA	gga-miR-1601	MIMAT0007467	gga-miR-1601	chr24:2012358-2012379	miRNA	-1.87356	-1.79856	-1.86367	-1.86094	-1.87964	-1.88041	-1.88304	-1.87709
MI0007329	2.10524	0.0138154	0.304915	0.853629	NA	gga-miR-1602	MIMAT0007468	gga-miR-1602	chr4:76824359-76824380	miRNA	1.06657	1.17435	0.886786	0.749494	1.13249	0.943412	0.788095	0.846971
MI0007330	0.515574	-0.0233038	0.382256	0.714059	NA	NA	NA	NA	NA	NA	-0.919531	-0.756048	-0.792405	-0.888542	-0.537209	-0.941117	-0.672309	-0.939059
MI0007331	30.5411	-0.0607781	0.213768	0.634239	0.874991	gga-miR-1604	MIMAT0007470	gga-miR-1604	chr1:317105-317127	miRNA	4.65631	5.12459	5.03981	5.2482	4.89427	5.26321	5.02623	5.26838
MI0007332	0.0887446	0	0.472924	1	NA	gga-miR-1605	MIMAT0007471	gga-miR-1605	chr4:63465077-63465098	miRNA	-2.0345	-1.99083	-2.02813	-2.02726	-2.03729	-2.03773	-2.03993	-2.03583
MI0007333	0.104902	0	0.472922	1	NA	gga-miR-1606	MIMAT0007472	gga-miR-1606	chr4:13488997-13489019	miRNA	-2.08356	-2.04025	-2.08375	-2.07512	-2.09443	-2.09495	-2.08989	-2.09273
MI0007334	0	0	0.517941	NA	NA	gga-miR-1607	MIMAT0007473	gga-miR-1607	chr2:45574714-45574733	miRNA	0	0	0	0	0	0	0	0
MI0007335	0.165121	0.0260209	0.485732	0.54879	NA	gga-miR-1608	MIMAT0007474	gga-miR-1608	chr9:5216868-5216889	miRNA	-2.07999	-2.02402	-1.98846	-2.06733	-2.10528	-2.10605	-2.08948	-2.10272
MI0007336	7.21325	-0.0484589	0.248654	0.664551	0.880971	gga-miR-1609	MIMAT0007475	gga-miR-1609	chr13:16932652-16932673	miRNA	2.51432	2.7603	3.08654	2.58091	2.88936	2.77299	2.93991	3.00338
MI0007338	0.139782	0	0.472923	1	NA	gga-miR-1610	MIMAT0007476	gga-miR-1610	chr8:11705546-11705566	miRNA	-1.95988	-1.90651	-1.96287	-1.94895	-1.9767	-1.97736	-1.96808	-1.97449
MI0007339	0.172697	0.00813631	0.470536	0.853116	NA	NA	NA	NA	NA	NA	-1.79809	-1.7616	-1.82944	-1.83734	-1.84609	-1.84689	-1.80796	-1.79103
MI0007340	1.73926	0.016176	0.294618	0.837349	NA	gga-miR-1612	MIMAT0007478	gga-miR-1612	chr9:4975924-4975945	miRNA	0.688696	0.882274	0.906126	0.76503	0.67985	0.76884	0.814882	0.885085
MI0007341	0.603097	0.100287	0.468501	0.20823	NA	gga-miR-1613	MIMAT0007479	gga-miR-1613	chr2:78055625-78055645	miRNA	-0.809198	-0.617469	-0.657824	-0.504072	-0.627172	-0.819459	-0.816678	-0.816974
MI0007343	0.0332845	0	0.472925	1	NA	gga-miR-1614	MIMAT0007480	gga-miR-1614-5p	chr20:5087621-5087641	miRNA	-2.33044	-2.31643	-2.3311	-2.3276	-2.3347	-2.33487	-2.33258	-2.33412
MI0007344	0	0	0.517941	NA	NA	gga-miR-1615	MIMAT0007482	gga-miR-1615	chr14:6750519-6750541	miRNA	0	0	0	0	0	0	0	0
MI0007345	0	0	0.517941	NA	NA	gga-miR-1616	MIMAT0007483	gga-miR-1616	chr11:1329589-1329610	miRNA	0	0	0	0	0	0	0	0
MI0007346	0.0317793	0.0102857	0.475021	0.809306	NA	gga-miR-1617	MIMAT0007484	gga-miR-1617	chr5:28336105-28336126	miRNA	-2.33049	-2.31709	-2.33111	-2.32777	-2.32372	-2.33472	-2.33253	-2.33401
MI0007347	0.316373	0.0102993	0.44029	0.845146	NA	gga-miR-1618	MIMAT0007485	gga-miR-1618-3p	chr8:7465672-7465693	miRNA	-1.34906	-1.28412	-1.39588	-1.32739	-1.33881	-1.2653	-1.36394	-1.41893
MI0007348	1.81156	0.159421	0.495484	0.105913	NA	NA	NA	NA	NA	NA	0.676518	0.961207	0.845054	0.907827	0.647465	0.645761	0.625467	0.76699
MI0007349	0	0	0.517941	NA	NA	gga-miR-1620	MIMAT0007487	gga-miR-1620	chr8:18552963-18552984	miRNA	0	0	0	0	0	0	0	0
MI0007350	0	0	0.517941	NA	NA	gga-miR-1621	MIMAT0007488	gga-miR-1621-5p	chr28:3620270-3620289	miRNA	0	0	0	0	0	0	0	0
MI0007351	0.0167089	0	0.472925	1	NA	gga-miR-1622	MIMAT0007490	gga-miR-1622	chr2:40348970-40348990	miRNA	-2.33148	-2.32331	-2.33079	-2.33003	-2.33262	-2.33271	-2.33257	-2.33233
MI0007352	0.0720415	0	0.472906	1	NA	gga-miR-1623	MIMAT0007491	gga-miR-1623	AADN04017384.1:1507-1526	miRNA	-2.10338	-2.06472	-2.09543	-2.09742	-2.10296	-2.10333	-2.10785	-2.10176
MI0007353	0.150228	0	0.472925	1	NA	gga-miR-1624	MIMAT0007492	gga-miR-1624	chr6:15805670-15805690	miRNA	-1.9601	-1.90322	-1.96329	-1.94845	-1.97803	-1.97874	-1.96884	-1.97568
MI0007354	54.7326	-0.0577886	0.208817	0.652516	0.880971	gga-miR-1625	MIMAT0007493	gga-miR-1625-5p	chr15:7616590-7616614	miRNA	4.94614	5.82318	5.62896	5.86584	5.73522	5.68608	5.57623	5.51126
MI0007355	0.61866	0.00848371	0.331553	0.901376	NA	gga-miR-1626	MIMAT0007495	gga-miR-1626-5p	chr1:5693467-5693490	miRNA	-0.509406	-0.443533	-0.623854	-0.602304	-0.548499	-0.551137	-0.544626	-0.539445
MI0007356	0.0378326	0	0.472925	1	NA	gga-miR-1627	MIMAT0007497	gga-miR-1627-5p	chr4:39264548-39264568	miRNA	-2.3303	-2.31443	-2.33104	-2.32708	-2.33511	-2.33531	-2.33272	-2.33446
MI0007357	1.72577	-0.00297967	0.299207	0.968827	NA	gga-miR-1628	MIMAT0007499	gga-miR-1628	chr4:1930833-1930854	miRNA	0.801473	0.830784	0.987486	0.651248	0.81688	1.03367	0.859445	0.747141
MI0007358	0	0	0.517941	NA	NA	gga-miR-1629	MIMAT0007500	gga-miR-1629	chr25:2201905-2201925	miRNA	0	0	0	0	0	0	0	0
MI0007359	0.0885204	0.00369066	0.47307	0.930899	NA	gga-miR-1630	MIMAT0007501	gga-miR-1630	chr9:920042-920063	miRNA	-2.0884	-2.04112	-2.07834	-2.08119	-2.08747	-2.08791	-2.03632	-2.08602
MI0007360	0	0	0.517941	NA	NA	gga-miR-1631	MIMAT0007502	gga-miR-1631	chrZ:16452695-16452716	miRNA	0	0	0	0	0	0	0	0
MI0007362	0	0	0.517941	NA	NA	gga-miR-1632	MIMAT0007504	gga-miR-1632-5p	chr1:139858357-139858379	miRNA	0	0	0	0	0	0	0	0
MI0007363	0	0	0.517941	NA	NA	gga-miR-1633	MIMAT0007506	gga-miR-1633	chr8:5334593-5334615	miRNA	0	0	0	0	0	0	0	0
MI0007364	0	0	0.517941	NA	NA	gga-miR-1634	MIMAT0007507	gga-miR-1634	chr11:11478897-11478918	miRNA	0	0	0	0	0	0	0	0
MI0023551	0	0	0.517941	NA	NA	gga-miR-1634	MIMAT0007507	gga-miR-1634	AADN04004633.1:10738-10759	miRNA	0	0	0	0	0	0	0	0
MI0007365	60.8934	0.00885572	0.195628	0.944798	0.972243	gga-miR-1635	MIMAT0007508	gga-miR-1635	chr21:1726004-1726028	miRNA	5.68387	6.68581	6.11928	5.77737	6.25531	6.06457	5.64125	5.89899
MI0007366	0.893591	-0.0522887	0.35919	0.470605	NA	gga-miR-1636	MIMAT0007509	gga-miR-1636	chr15:4735927-4735946	miRNA	-0.201404	0.00932485	-0.205193	-0.184296	-0.126677	0.037075	-0.0308428	-0.222009
MI0007367	0	0	0.517941	NA	NA	gga-miR-1637	MIMAT0007510	gga-miR-1637	chr18:10349195-10349215	miRNA	0	0	0	0	0	0	0	0
MI0007368	0	0	0.517941	NA	NA	gga-miR-1638	MIMAT0007511	gga-miR-1638	chr5:56261825-56261844	miRNA	0	0	0	0	0	0	0	0
MI0007371	0.0351183	0	0.472925	1	NA	gga-miR-1639	MIMAT0007514	gga-miR-1639	chr2:3293391-3293411	miRNA	-2.33145	-2.31456	-2.33001	-2.32845	-2.3338	-2.33399	-2.3337	-2.3332
MI0007372	0.318189	-0.00106761	0.417161	0.984959	NA	gga-miR-1640	MIMAT0007515	gga-miR-1640	chr15:10018844-10018867	miRNA	-1.37545	-1.27971	-1.39196	-1.35368	-1.41951	-1.26009	-1.30797	-1.41512
MI0007373	5.02538	0.0739068	0.27762	0.444932	0.740583	gga-miR-1641	MIMAT0007516	gga-miR-1641	chr3:13265680-13265701	miRNA	2.05612	2.25527	2.20849	2.24492	2.14639	2.25464	1.92558	1.78301
MI0007374	0	0	0.517941	NA	NA	gga-miR-1642	MIMAT0007517	gga-miR-1642	chr10:19093380-19093402	miRNA	0	0	0	0	0	0	0	0
MI0007375	0.195995	0.0205664	0.481048	0.632839	NA	gga-miR-1643	MIMAT0007518	gga-miR-1643-5p	chr11:2000865-2000886	miRNA	-1.6987	-1.67399	-1.74961	-1.74245	-1.76817	-1.76906	-1.76812	-1.76521
MI0007376	1.02739	0.387754	0.926894	0.0190037	NA	gga-miR-1644	MIMAT0007520	gga-miR-1644	chr14:8176892-8176912	miRNA	0.282352	0.204193	0.129685	-0.0350461	-0.0439517	-0.0448898	-0.067119	-0.0407335
MI0007377	0	0	0.517941	NA	NA	gga-miR-1645	MIMAT0007521	gga-miR-1645	chr1:23377361-23377380	miRNA	0	0	0	0	0	0	0	0
MI0007378	0.305142	0.0489893	0.458343	0.417974	NA	gga-miR-1646	MIMAT0007522	gga-miR-1646	chr1:175210922-175210944	miRNA	-1.59158	-1.50457	-1.61322	-1.48658	-1.63988	-1.64117	-1.60739	-1.5517
MI0007379	0.873197	-0.00793122	0.325611	0.909119	NA	gga-miR-1647	MIMAT0007523	gga-miR-1647	chr28:2280591-2280611	miRNA	-0.109737	-0.0358606	-0.248913	-0.215461	-0.26809	-0.268882	-0.148816	0.101545
MI0007380	26.6474	1.81912	1.20046	0.000308841	0.00543967	gga-miR-1648	MIMAT0007524	gga-miR-1648-5p	chr20:14035961-14035981	miRNA	4.0554	6.07024	4.16219	4.49264	3.07322	2.77429	3.25889	4.03422
MI0007381	9.84929	-0.0686083	0.246074	0.550864	0.795693	gga-miR-1649	MIMAT0007526	gga-miR-1649-5p	chr3:21881924-21881943	miRNA	2.93179	3.23118	3.35299	3.32041	3.43635	3.1932	3.02291	3.55476
MI0007382	9.44791	0.0318382	0.242226	0.782144	0.911603	gga-miR-1650	MIMAT0007528	gga-miR-1650	chr2:22742602-22742625	miRNA	3.04177	3.2552	3.30838	2.98067	3.14199	3.38945	2.84303	2.90927
MI0007383	15.9092	-0.122984	0.235805	0.325363	0.614296	gga-miR-1651	MIMAT0007529	gga-miR-1651-5p	chr1:539169-539190	miRNA	3.49136	3.78549	4.12567	3.82474	4.10669	3.88371	3.84371	4.15056
MI0007384	0.0167089	0	0.472925	1	NA	gga-miR-1652	MIMAT0007531	gga-miR-1652	chr18:9720267-9720288	miRNA	-2.33148	-2.32331	-2.33079	-2.33003	-2.33262	-2.33271	-2.33257	-2.33233
MI0007385	23.7945	0.00610428	0.213661	0.96157	0.977383	gga-miR-1653	MIMAT0007532	gga-miR-1653	chr9:14383864-14383885	miRNA	4.16105	4.29178	4.63687	4.48685	4.28249	4.63161	3.81174	4.71004
MI0007386	1.37907	0.0118858	0.300421	0.876076	NA	gga-miR-1654	MIMAT0007533	gga-miR-1654	chr4:89776536-89776556	miRNA	0.326155	0.575434	0.614552	0.523522	0.490481	0.485233	0.497682	0.508397
MI0007388	5.75299	0.0826633	0.295161	0.368499	0.669638	gga-miR-1655	MIMAT0007534	gga-miR-1655-5p	chr8:7519323-7519344	miRNA	1.85573	2.55477	2.18325	2.31972	2.42164	1.95439	1.75782	1.93079
MI0007389	9.93686	0.0158553	0.24737	0.886506	0.962696	gga-miR-1656	MIMAT0007535	gga-miR-1656	chr1:133654041-133654062	miRNA	2.89832	3.11676	2.81269	3.48048	3.23348	3.29156	2.73361	2.76405
MI0007391	0.0789153	0.00303157	0.473076	0.943161	NA	gga-miR-1657	MIMAT0007537	gga-miR-1657	chr1:188362848-188362870	miRNA	-2.10145	-2.06395	-2.09739	-2.09497	-2.07976	-2.10599	-2.08049	-2.10429
MI0007392	0	0	0.517941	NA	NA	gga-miR-1658	MIMAT0007538	gga-miR-1658-5p	chr9:23035180-23035202	miRNA	0	0	0	0	0	0	0	0
MI0007393	0	0	0.517941	NA	NA	gga-miR-1659	MIMAT0007540	gga-miR-1659	chr7:13729444-13729466	miRNA	0	0	0	0	0	0	0	0
MI0007394	0	0	0.517941	NA	NA	gga-miR-1660	MIMAT0007541	gga-miR-1660	chr3:58426569-58426590	miRNA	0	0	0	0	0	0	0	0
MI0007395	1.47839	0.0506923	0.332171	0.501843	NA	gga-miR-1661	MIMAT0007542	gga-miR-1661	chr2:19829194-19829217	miRNA	0.696018	0.614556	0.776914	0.370878	0.430382	0.520263	0.519344	0.636462
MI0007396	280.079	-0.349846	0.150681	0.00518095	0.0350233	gga-miR-1662	MIMAT0007543	gga-miR-1662	AADN04011454.1:4828-4849	miRNA	7.51479	7.85398	7.78446	7.77813	8.04181	8.24641	8.08088	8.01284
MI0007397	36.8024	-0.200386	0.221912	0.137069	0.376661	NA	NA	NA	NA	NA	4.81824	5.47205	5.04497	5.13365	5.52756	5.41047	4.94976	5.52938
MI0007398	8.02664	-0.162104	0.336927	0.124556	0.353171	gga-miR-1664	MIMAT0007546	gga-miR-1664-5p	chr1:190157113-190157132	miRNA	2.75111	2.79719	2.44478	2.34475	2.24217	2.64861	3.77739	2.95834
MI0007399	0.862261	0.0802513	0.400536	0.298245	NA	gga-miR-1665	MIMAT0007548	gga-miR-1665	chr8:19809656-19809677	miRNA	-0.0900978	-0.0948073	-0.30705	-0.195439	-0.326011	-0.14315	-0.2245	-0.323321
MI0007400	9.11222	0.0646128	0.244412	0.576562	0.818814	gga-miR-1666	MIMAT0007549	gga-miR-1666	chr19:5563994-5564015	miRNA	3.29496	3.07968	3.61687	3.42386	3.40691	3.51525	3.24148	3.01146
MI0007401	0	0	0.517941	NA	NA	gga-miR-1667	MIMAT0007550	gga-miR-1667-3p	chr24:5291938-5291959	miRNA	0	0	0	0	0	0	0	0
MI0007402	20.9614	-0.223204	0.249108	0.0909854	0.292886	gga-miR-1668	MIMAT0007551	gga-miR-1668-5p	chr33:217322-217343	miRNA	4.26889	4.01045	4.49769	4.17625	4.88675	4.22335	4.59767	4.98383
MI0007403	0.346233	-0.0119674	0.418965	0.833751	NA	gga-miR-1669	MIMAT0007553	gga-miR-1669	chr26:3626485-3626504	miRNA	-1.28525	-1.17284	-1.29264	-1.26202	-1.3199	-1.23578	-1.13895	-1.22561
MI0007404	0.29693	-0.012587	0.416907	0.826508	NA	gga-miR-1670	MIMAT0007554	gga-miR-1670	chr10:786680-786701	miRNA	-1.35885	-1.26623	-1.37257	-1.33823	-1.24509	-1.24884	-1.3727	-1.31235
MI0007405	0.274519	0.0238372	0.472402	0.613709	NA	gga-miR-1671	MIMAT0007555	gga-miR-1671	chr15:5090720-5090742	miRNA	-1.51075	-1.45071	-1.55062	-1.56855	-1.57513	-1.57631	-1.60247	-1.57122
MI0007406	0.619597	-0.00147055	0.354237	0.981947	NA	gga-miR-1672	MIMAT0007556	gga-miR-1672	chr18:8852737-8852760	miRNA	-0.627712	-0.483442	-0.663939	-0.601509	-0.682775	-0.590919	-0.543551	-0.579133
MI0007407	0.102547	0.00860059	0.474391	0.839947	NA	gga-miR-1673	MIMAT0007557	gga-miR-1673	chr15:749689-749710	miRNA	-2.01102	-1.96038	-2.003	-2.00275	-1.98053	-2.01396	-2.01722	-2.01178
MI0007408	20.3767	-0.906618	0.798947	0.00100005	0.0125191	gga-miR-1674	MIMAT0007558	gga-miR-1674	chr6:22802938-22802962	miRNA	3.50365	3.90336	3.47674	4.19441	4.88033	4.72593	4.31972	4.89514
MI0007409	0.0991881	0.0100062	0.474909	0.814365	NA	gga-miR-1675	MIMAT0007559	gga-miR-1675	chr8:24727690-24727713	miRNA	-2.08347	-2.04232	-2.08365	-2.07545	-2.09379	-2.06235	-2.08949	-2.09217
MI0007410	1.44517	-0.0109008	0.307151	0.882862	NA	gga-miR-1676	MIMAT0007560	gga-miR-1676-5p	chr5:56542878-56542899	miRNA	0.647232	0.658342	0.406947	0.435798	0.567712	0.71974	0.391025	0.488152
MI0007411	683.335	0.0236589	0.164298	0.84485	0.945999	gga-miR-1677	MIMAT0007562	gga-miR-1677-5p	chr3:74231870-74231890	miRNA	8.8976	9.6408	9.13596	8.47079	9.04849	9.22043	8.68073	9.05277
MI0007412	0	0	0.517941	NA	NA	gga-miR-1678	MIMAT0007564	gga-miR-1678	chr12:2538562-2538583	miRNA	0	0	0	0	0	0	0	0
MI0007413	0.510118	-0.00437375	0.381186	0.943565	NA	gga-miR-1679	MIMAT0007565	gga-miR-1679	chr4:51454519-51454541	miRNA	-0.898573	-0.814541	-0.973188	-0.867809	-0.662739	-0.905187	-0.905873	-0.893671
MI0007414	0.780342	-0.0121703	0.369151	0.848493	NA	gga-miR-1680	MIMAT0007566	gga-miR-1680-5p	chr10:15878842-15878863	miRNA	-0.360033	-0.223022	-0.428068	-0.338162	-0.101405	-0.26261	-0.369536	-0.442859
MI0007415	3.18731	-0.161962	0.438049	0.10741	NA	gga-miR-1681	MIMAT0007568	gga-miR-1681	chr2:94287003-94287024	miRNA	1.39345	1.56355	1.2277	1.62518	1.75074	1.67297	1.35515	1.7248
MI0007416	0	0	0.517941	NA	NA	gga-miR-1682	MIMAT0007569	gga-miR-1682	chr14:4947203-4947223	miRNA	0	0	0	0	0	0	0	0
MI0007417	2.17499	0.0112529	0.291984	0.887504	NA	gga-miR-1683	MIMAT0007570	gga-miR-1683	chr1:49924860-49924882	miRNA	1.32877	1.17801	0.889054	1.0972	0.946548	1.19833	1.13629	1.15317
MI0007418	110.182	0.260666	0.216526	0.0607654	0.216197	NA	NA	NA	NA	NA	6.6805	6.34636	7.13256	7.0155	6.2909	7.11082	6.31645	5.80166
MI0022501	1.7561	0.0799138	0.304425	0.367297	NA	gga-miR-1684b	MIMAT0025785	gga-miR-1684b-3p	chr4:89658931-89658952	miRNA	1.25339	0.91911	0.649474	0.925573	0.809611	0.711409	0.822899	1.00384
MI0007419	9.11843	-0.00824146	0.244262	0.941944	0.972243	gga-miR-1685	MIMAT0007573	gga-miR-1685-5p	chr2:24811615-24811636	miRNA	3.01809	3.20156	3.26886	2.81572	3.20188	3.22638	2.66185	3.17119
MI0007420	0	0	0.517941	NA	NA	gga-miR-1686	MIMAT0007575	gga-miR-1686	chr3:75850142-75850163	miRNA	0	0	0	0	0	0	0	0
MI0007421	0.950194	0.00988599	0.312219	0.891578	NA	gga-miR-1687	MIMAT0007576	gga-miR-1687-5p	chr20:13296384-13296404	miRNA	0.0971202	0.0754463	-0.144327	0.048524	0.106072	0.0191297	0.0330599	-0.0555772
MI0007422	0.0344405	0	0.472925	1	NA	gga-miR-1688	MIMAT0007578	gga-miR-1688	chr10:1296888-1296910	miRNA	-2.33145	-2.31488	-2.33004	-2.32851	-2.33376	-2.33394	-2.33365	-2.33317
MI0007423	0.551039	0.044205	0.368758	0.524369	NA	gga-miR-1689	MIMAT0007579	gga-miR-1689-5p	chr19:9416390-9416411	miRNA	-0.804531	-0.619042	-0.657069	-0.775556	-0.808103	-0.808591	-0.720103	-0.70523
MI0007424	0.539512	0.0265506	0.391557	0.673966	NA	gga-miR-1690	MIMAT0007581	gga-miR-1690-5p	chr1:83828724-83828746	miRNA	-0.836965	-0.6256	-0.790398	-0.807918	-0.812405	-0.81288	-0.753032	-0.810773
MI0007425	0	0	0.517941	NA	NA	gga-miR-1691	MIMAT0007582	gga-miR-1691	chr1:46258895-46258917	miRNA	0	0	0	0	0	0	0	0
MI0007427	0.291816	0.00684747	0.46268	0.882752	NA	gga-miR-1692	MIMAT0007584	gga-miR-1692	chr9:22226712-22226731	miRNA	-1.48516	-1.41932	-1.52421	-1.46482	-1.54995	-1.32349	-1.50043	-1.54584
MI0007428	2.11014	-0.318357	0.77191	0.0285667	NA	NA	NA	NA	NA	NA	0.801654	1.09838	0.810775	0.841309	1.13652	1.04826	1.60967	1.08136
MI0007429	0	0	0.517941	NA	NA	gga-miR-1694	MIMAT0007586	gga-miR-1694	chr7:5436305-5436326	miRNA	0	0	0	0	0	0	0	0
MI0007430	0	0	0.517941	NA	NA	gga-miR-1695	MIMAT0007587	gga-miR-1695	chr1:26725647-26725668	miRNA	0	0	0	0	0	0	0	0
MI0007431	3.90074	-0.300413	0.55431	0.0291984	0.124925	gga-miR-1696	MIMAT0007588	gga-miR-1696	chr19:5602884-5602907	miRNA	1.60682	1.92496	1.71525	1.87078	2.14268	1.9995	2.19285	2.46897
MI0007432	1.27789	0.0841313	0.45951	0.257783	NA	gga-miR-1697	MIMAT0007589	gga-miR-1697	AADN04010454.1:7382-7403	miRNA	-0.748839	-0.554674	-1.03259	-0.900923	-1.08527	-0.913846	-0.976681	-0.894473
MI0007433	6.98865	0.0431885	0.248487	0.698521	0.880971	gga-miR-1698	MIMAT0007590	gga-miR-1698	chr19:640959-640980	miRNA	3.03271	3.0135	2.3385	2.7163	3.04237	2.67278	2.50907	2.49647
MI0023552	6.98865	0.0431885	0.248487	0.698521	0.880971	NA	NA	NA	NA	NA	3.03271	3.0135	2.3385	2.7163	3.04237	2.67278	2.50907	2.49647
MI0007434	0.030823	0.0102857	0.475021	0.809306	NA	gga-miR-1699	MIMAT0007591	gga-miR-1699	chr11:19730979-19731000	miRNA	-2.33052	-2.31751	-2.33113	-2.32788	-2.33447	-2.32411	-2.3325	-2.33393
MI0007563	8735.2	0.0838745	0.112117	0.354338	0.65446	gga-miR-16c	MIMAT0007739	gga-miR-16c-5p	chr4:4071490-4071511	miRNA	13.0919	13.2937	13.3584	13.3695	13.3017	13.1245	13.1279	13.1674
MI0007435	1.30279	0.109978	0.450664	0.190547	NA	gga-miR-1700	MIMAT0007592	gga-miR-1700	chr1:136743882-136743902	miRNA	0.228082	0.448557	0.616556	0.253055	0.173747	0.273992	0.312471	0.177919
MI0007436	0	0	0.517941	NA	NA	gga-miR-1701	MIMAT0007593	gga-miR-1701	chr4:79857023-79857042	miRNA	0	0	0	0	0	0	0	0
MI0007437	0.319549	0.0546757	0.447103	0.395749	NA	gga-miR-1702	MIMAT0007594	gga-miR-1702	chr13:2077747-2077767	miRNA	-1.23571	-1.23437	-1.347	-1.30088	-1.29041	-1.37398	-1.33668	-1.37023
MI0007438	12.3572	0.122877	0.232212	0.330775	0.614296	gga-miR-1703	MIMAT0007595	gga-miR-1703-5p	chr5:58127936-58127958	miRNA	3.97449	3.45344	3.78667	3.80216	3.80046	3.34334	3.64296	3.83538
MI0007439	0	0	0.517941	NA	NA	gga-miR-1704	MIMAT0007596	gga-miR-1704	chr9:4883800-4883820	miRNA	0	0	0	0	0	0	0	0
MI0007440	0.897709	0.0165769	0.461827	0.73167	NA	gga-miR-1705	MIMAT0007597	gga-miR-1705	chr17:9286719-9286740	miRNA	-1.96813	-1.58165	-1.98097	-1.92445	-2.03625	-2.03891	-1.82689	-1.8534
MI0007441	1.33467	-0.109602	0.400022	0.204126	NA	gga-miR-1706	MIMAT0007598	gga-miR-1706	chr2:3856401-3856422	miRNA	0.323429	0.528838	0.283663	0.34865	0.529372	0.441028	0.574365	0.366601
MI0007442	17.3394	0.100366	0.246259	0.39523	0.69577	gga-miR-1707	MIMAT0007599	gga-miR-1707	chr17:2320713-2320735	miRNA	4.59017	3.64734	4.03418	3.84623	3.65096	3.92439	4.29724	3.72856
MI0007444	8.42193	-0.122491	0.264935	0.274148	0.55156	gga-miR-1708	MIMAT0007601	gga-miR-1708	chr1:195334094-195334114	miRNA	3.49578	2.93166	2.78726	2.80627	3.49549	3.22199	3.62877	2.96495
MI0007446	3.74283	0	0.325806	1	1	gga-miR-1709	MIMAT0007604	gga-miR-1709	chr1:180999379-180999400	miRNA	1.38695	1.78784	1.4271	1.45361	1.34761	1.34417	1.34202	1.35933
MI0007447	2.09066	-0.00701074	0.280958	0.93441	NA	gga-miR-1710	MIMAT0007605	gga-miR-1710	chr5:27886413-27886434	miRNA	1.06316	1.09346	1.22438	1.0284	1.20476	0.957438	1.28864	1.07598
MI0007448	0.456271	0.0190814	0.401304	0.752865	NA	gga-miR-1711	MIMAT0007606	gga-miR-1711	chr12:16440211-16440230	miRNA	-0.915449	-0.868028	-1.01481	-1.00037	-1.04038	-0.792869	-1.03785	-1.039
MI0007449	47.8534	-0.170379	0.195018	0.19909	0.465667	gga-miR-1712	MIMAT0007607	gga-miR-1712-5p	chr3:79500184-79500205	miRNA	5.34575	5.25742	5.79595	5.68621	5.97083	5.83093	5.70722	5.88636
MI0007450	0	0	0.517941	NA	NA	gga-miR-1713	MIMAT0007609	gga-miR-1713	chr7:16338852-16338874	miRNA	0	0	0	0	0	0	0	0
MI0007451	0	0	0.517941	NA	NA	gga-miR-1714	MIMAT0007610	gga-miR-1714	chr2:114704982-114705004	miRNA	0	0	0	0	0	0	0	0
MI0007452	0.444463	0.0595701	0.465933	0.349915	NA	gga-miR-1715	MIMAT0007611	gga-miR-1715-5p	chr14:14307763-14307786	miRNA	-1.30192	-1.17145	-0.981644	-1.16269	-1.34915	-1.15364	-1.31936	-1.34523
MI0007453	15.0608	-0.0801823	0.241064	0.499974	0.768142	gga-miR-1716	MIMAT0007613	gga-miR-1716	chr5:57845179-57845202	miRNA	3.55925	3.66252	3.9001	3.98703	4.15807	4.22589	3.48481	3.84997
MI0007454	2.08801	-0.0116746	0.30748	0.874546	NA	gga-miR-1717	MIMAT0007614	gga-miR-1717	AADN04010670.1:2306-2328	miRNA	1.07587	1.0825	0.952862	0.867008	1.11975	1.03212	1.0834	0.757176
MI0007455	0.0794558	0	0.472911	1	NA	gga-miR-1718	MIMAT0007615	gga-miR-1718	chr5:31460508-31460528	miRNA	-2.10378	-2.06141	-2.09507	-2.09725	-2.10333	-2.10373	-2.10868	-2.10201
MI0007456	0.711304	0.0226783	0.329318	0.746916	NA	gga-miR-1719	MIMAT0007616	gga-miR-1719	chr12:884909-884929	miRNA	-0.4896	-0.275738	-0.471318	-0.315917	-0.392019	-0.486966	-0.406488	-0.382709
MI0007457	1.9657	0.104949	0.317668	0.257293	NA	gga-miR-1720	MIMAT0007617	gga-miR-1720-5p	chr10:13134625-13134646	miRNA	1.36705	1.06461	1.0789	0.886116	1.02986	0.936779	0.931508	0.860474
MI0007458	0.182757	0.00386323	0.469701	0.929744	NA	gga-miR-1721	MIMAT0007619	gga-miR-1721	chr8:5006778-5006798	miRNA	-1.75648	-1.67818	-1.74942	-1.74267	-1.71187	-1.71271	-1.76685	-1.76411
MI0007459	1.46373	-0.00525386	0.299499	0.945029	NA	gga-miR-1722	MIMAT0007620	gga-miR-1722-5p	chr10:17874986-17875008	miRNA	0.525572	0.596401	0.755861	0.423869	0.812272	0.501677	0.653568	0.425211
MI0007460	0.979442	0.0499819	0.326649	0.511939	NA	gga-miR-1723	MIMAT0007622	gga-miR-1723	chr2:41506179-41506201	miRNA	0.035021	0.124554	0.0532857	0.0980959	-0.0196589	-0.0227025	-0.00538315	0.0866857
MI0007461	3.25928	0.0157723	0.273977	0.86129	NA	gga-miR-1724	MIMAT0007623	gga-miR-1724	chr23:2768546-2768568	miRNA	1.75224	1.78571	1.73908	1.36112	1.48492	1.81543	1.54818	1.60479
MI0007462	0.21396	0.000123038	0.472322	0.997702	NA	gga-miR-1725	MIMAT0007624	gga-miR-1725	chr5:22883988-22884008	miRNA	-1.70795	-1.64995	-1.73138	-1.69216	-1.62555	-1.75232	-1.7198	-1.62237
MI0007463	0.0351702	0.0102857	0.475021	0.809306	NA	gga-miR-1726	MIMAT0007625	gga-miR-1726	chr6:32376935-32376956	miRNA	-2.33038	-2.3156	-2.33107	-2.32738	-2.33487	-2.33505	-2.33264	-2.32231
MI0007464	38.4252	0.186995	0.21827	0.163538	0.421954	gga-miR-1727	MIMAT0007626	gga-miR-1727	chr1:71561202-71561224	miRNA	5.3701	5.76806	5.19781	5.0236	5.1449	4.88921	4.45075	5.26959
MI0007466	2.46123	0.0350231	0.292493	0.67024	NA	gga-miR-1728	MIMAT0007627	gga-miR-1728-5p	chr4:10981418-10981440	miRNA	1.42658	1.3585	1.34973	1.48317	1.2929	1.50616	1.14393	1.4044
MI0007468	147.336	0.720767	0.363615	0.000109518	0.00264407	gga-miR-1729	MIMAT0007629	gga-miR-1729-5p	chr15:762739-762761	miRNA	7.71697	8.84615	6.9654	7.55756	7.07907	6.62808	6.65581	7.13155
MI0007469	1.20052	0.0243807	0.314738	0.739981	NA	gga-miR-1730	MIMAT0007631	gga-miR-1730-5p	chr4:48534519-48534541	miRNA	0.243028	0.281941	0.196731	0.265874	0.210458	0.287414	0.22835	0.130006
MI0007470	31.2856	-0.183463	0.240092	0.157261	0.412048	gga-miR-1731	MIMAT0007633	gga-miR-1731-5p	chr12:10661026-10661048	miRNA	3.81947	4.27621	4.60116	4.15428	4.72948	4.5269	4.05626	4.53431
MI0007471	0	0	0.517941	NA	NA	gga-miR-1732	MIMAT0007634	gga-miR-1732	chr2:32706315-32706335	miRNA	0	0	0	0	0	0	0	0
MI0023557	0	0	0.517941	NA	NA	NA	NA	NA	NA	NA	0	0	0	0	0	0	0	0
MI0023558	0	0	0.517941	NA	NA	NA	NA	NA	NA	NA	0	0	0	0	0	0	0	0
MI0007472	0.0354119	0	0.472925	1	NA	gga-miR-1733	MIMAT0007635	gga-miR-1733	chr7:19049833-19049853	miRNA	-2.33038	-2.31549	-2.33107	-2.32735	-2.33489	-2.33508	-2.33264	-2.33428
MI0007473	0.269499	0	0.441884	1	NA	gga-miR-1734	MIMAT0007636	gga-miR-1734	chr3:46373195-46373215	miRNA	-1.55363	-1.40196	-1.5004	-1.53454	-1.52455	-1.52572	-1.56796	-1.5207
MI0007474	0	0	0.517941	NA	NA	gga-miR-1735	MIMAT0007637	gga-miR-1735	chr27:4391244-4391264	miRNA	0	0	0	0	0	0	0	0
MI0007475	3.43048	-0.106394	0.280991	0.298467	NA	gga-miR-1736	MIMAT0007638	gga-miR-1736-5p	chr1:139198700-139198721	miRNA	1.63951	1.79786	1.86796	1.91035	1.96696	1.8892	2.24253	1.86769
MI0007476	23.2813	-0.297193	0.275562	0.0314537	0.128088	gga-miR-1737	MIMAT0007640	gga-miR-1737	chr10:17092567-17092586	miRNA	4.06577	4.32657	4.3513	4.26485	4.96754	4.5329	4.13486	4.93189
MI0007477	0.202837	-0.00253891	0.465847	0.955093	NA	gga-miR-1738	MIMAT0007641	gga-miR-1738	chr1:104756565-104756586	miRNA	-1.71336	-1.64721	-1.72506	-1.69826	-1.68403	-1.68495	-1.72469	-1.62084
MI0007478	0.195336	0.00661572	0.448268	0.895705	NA	gga-miR-1739	MIMAT0007642	gga-miR-1739	chr5:39282324-39282346	miRNA	-1.75191	-1.67938	-1.75478	-1.73729	-1.77328	-1.71593	-1.70464	-1.77033
MI0007479	7.53733	-0.0209985	0.249894	0.847744	0.945999	gga-miR-1740	MIMAT0007643	gga-miR-1740-5p	chr3:3796493-3796515	miRNA	3.03681	2.73447	2.3579	3.04754	3.20759	2.90685	2.62515	2.66165
MI0007480	0.485366	-0.00656268	0.372541	0.916929	NA	gga-miR-1741	MIMAT0007645	gga-miR-1741	chr9:7173113-7173132	miRNA	-0.926956	-0.826077	-0.979369	-0.89723	-0.749367	-0.913487	-0.934177	-0.902304
MI0007481	0.599013	0.101663	0.44414	0.212547	NA	gga-miR-1742	MIMAT0007646	gga-miR-1742	chr1:51772132-51772151	miRNA	-0.547653	-0.614253	-0.396571	-0.754221	-0.714792	-0.81478	-0.695692	-0.705404
MI0007482	0	0	0.517941	NA	NA	gga-miR-1743	MIMAT0007647	gga-miR-1743	chr1:156695155-156695176	miRNA	0	0	0	0	0	0	0	0
MI0007483	5.37737	0.020314	0.271397	0.826069	0.942624	NA	NA	NA	NA	NA	2.292	2.22185	2.2404	1.88438	2.40313	1.9	2.11603	1.93871
MI0007484	1.52601	-0.0275107	0.310266	0.71399	NA	NA	NA	NA	NA	NA	0.501863	0.629274	0.783243	0.53075	0.620024	0.68992	0.674067	0.726529
MI0007486	0	0	0.517941	NA	NA	gga-miR-1746	MIMAT0007651	gga-miR-1746	chr20:8835191-8835212	miRNA	0	0	0	0	0	0	0	0
MI0007487	54.776	0.0437029	0.222656	0.726602	0.899602	gga-miR-1747	MIMAT0007652	gga-miR-1747-5p	chr2:61829420-61829441	miRNA	5.80468	5.25522	6.06661	6.07975	5.58436	6.00677	6.0515	5.49204
MI0007488	0.222992	0	0.465259	1	NA	gga-miR-1748	MIMAT0007653	gga-miR-1748	chr18:810613-810634	miRNA	-1.75249	-1.67139	-1.75569	-1.73614	-1.77637	-1.77737	-1.76476	-1.77307
MI0007489	0	0	0.517941	NA	NA	gga-miR-1749	MIMAT0007654	gga-miR-1749-5p	chr2:573293-573313	miRNA	0	0	0	0	0	0	0	0
MI0007491	0	0	0.517941	NA	NA	gga-miR-1750	MIMAT0007657	gga-miR-1750	chr4:10602634-10602655	miRNA	0	0	0	0	0	0	0	0
MI0007492	1.39093	-0.0928682	0.373149	0.262718	NA	gga-miR-1751	MIMAT0007658	gga-miR-1751-5p	chr4:50422162-50422184	miRNA	0.409865	0.590854	0.343126	0.436053	0.312787	0.723213	0.577957	0.424356
MI0007493	0	0	0.517941	NA	NA	gga-miR-1752	MIMAT0007659	gga-miR-1752	chr25:2278045-2278065	miRNA	0	0	0	0	0	0	0	0
MI0007494	0.0670256	0	0.472925	1	NA	gga-miR-1753	MIMAT0007660	gga-miR-1753	chr17:6423827-6423848	miRNA	-2.20763	-2.17767	-2.20636	-2.20206	-2.2134	-2.21374	-2.2118	-2.21228
MI0007496	0.507758	0.00373131	0.375159	0.952391	NA	gga-miR-1754	MIMAT0007661	gga-miR-1754-5p	AADN04011577.1:6072-6091	miRNA	-0.824714	-0.762562	-0.798541	-0.913523	-0.945489	-0.768643	-0.951169	-0.665187
MI0007497	0	0	0.517941	NA	NA	gga-miR-1755	MIMAT0007662	gga-miR-1755	chr9:15664261-15664280	miRNA	0	0	0	0	0	0	0	0
MI0007498	0.610037	0.00307051	0.329279	0.964318	NA	gga-miR-1756a	MIMAT0007663	gga-miR-1756a	chrZ:62791857-62791878	miRNA	-0.548448	-0.463565	-0.642265	-0.641225	-0.481852	-0.569856	-0.583733	-0.659383
MI0007541	0.265381	0.0213482	0.471636	0.647139	NA	gga-miR-1756b	MIMAT0007712	gga-miR-1756b	chr3:14691872-14691894	miRNA	-1.61897	-1.5007	-1.59792	-1.52502	-1.54668	-1.62293	-1.63312	-1.61797
MI0007499	0	0	0.517941	NA	NA	gga-miR-1757	MIMAT0007664	gga-miR-1757	chr4:16645565-16645585	miRNA	0	0	0	0	0	0	0	0
MI0007500	0.275137	0.0228189	0.429983	0.688669	NA	gga-miR-1758	MIMAT0007665	gga-miR-1758	chr24:27581-27603	miRNA	-1.6116	-1.4902	-1.51297	-1.59219	-1.61485	-1.61603	-1.54885	-1.53362
MI0007501	2.03225	-0.0208987	0.298143	0.788545	NA	gga-miR-1759	MIMAT0007666	gga-miR-1759-5p	chr2:62727682-62727703	miRNA	0.887896	0.986006	0.858546	1.09868	1.02442	0.937642	0.863106	1.05408
MI0007502	2.64866	0.00379545	0.289817	0.962271	NA	gga-miR-1760	MIMAT0007667	gga-miR-1760	chr5:3817754-3817776	miRNA	0.860331	1.20272	0.790715	1.1335	0.89798	1.47669	0.666354	0.927762
MI0007503	0	0	0.517941	NA	NA	gga-miR-1761	MIMAT0007668	gga-miR-1761	chr8:16867590-16867609	miRNA	0	0	0	0	0	0	0	0
MI0007504	0.104163	0.00883444	0.474472	0.835674	NA	gga-miR-1762	MIMAT0007669	gga-miR-1762	chr9:13937101-13937124	miRNA	-2.08652	-2.03754	-2.08077	-2.07814	-2.09138	-2.09189	-2.05942	-2.08969
MI0007505	0.27935	0.0236086	0.483142	0.586348	NA	gga-miR-1763	MIMAT0007670	gga-miR-1763	chr14:12314193-12314215	miRNA	-1.3128	-1.47515	-1.57646	-1.60621	-1.52305	-1.60251	-1.6406	-1.59735
MI0040750	0.819898	0.367598	0.903762	0.0209061	NA	gga-miR-1763b	MIMAT0050058	gga-miR-1763b-5p	chr5:57722561-57722582	miRNA	-0.114252	-0.189019	0.0145628	-0.273571	-0.419713	-0.319226	-0.473204	-0.417068
MI0007506	2.73996	-0.0131863	0.305266	0.859925	NA	gga-miR-1764	MIMAT0007671	gga-miR-1764-5p	chr15:5824289-5824309	miRNA	1.14096	1.24736	1.36427	1.37318	1.81178	1.25079	1.10659	1.20339
MI0007507	0.625689	0.0572426	0.376099	0.427742	NA	gga-miR-1765	MIMAT0007673	gga-miR-1765	chr18:5911224-5911243	miRNA	-0.771725	-0.553426	-0.34712	-0.60334	-0.657769	-0.66048	-0.521425	-0.753748
MI0007508	0.905063	-0.0515202	0.380493	0.46302	NA	NA	NA	NA	NA	NA	-0.223345	-0.013236	-0.230284	-0.204931	-0.250397	-0.0641973	-0.137235	0.126212
MI0007510	0	0	0.517941	NA	NA	gga-miR-1767	MIMAT0007675	gga-miR-1767	chr3:43006431-43006450	miRNA	0	0	0	0	0	0	0	0
MI0007511	0.0451457	0	0.472925	1	NA	gga-miR-1768	MIMAT0007676	gga-miR-1768	chr2:14132628-14132649	miRNA	-2.33007	-2.31125	-2.33095	-2.32625	-2.33578	-2.33601	-2.33294	-2.33501
MI0007512	115.133	0.0169539	0.207557	0.894352	0.962696	gga-miR-1769	MIMAT0007677	gga-miR-1769-5p	chr15:2239917-2239938	miRNA	6.01566	6.01589	5.87092	5.68447	5.9155	6.14534	5.31329	5.65344
MI0007513	0	0	0.517941	NA	NA	gga-miR-1770	MIMAT0007679	gga-miR-1770	chr2:146015828-146015849	miRNA	0	0	0	0	0	0	0	0
MI0007514	1.21793	0.0489271	0.319916	0.526286	NA	gga-miR-1771	MIMAT0007680	gga-miR-1771	chr5:51686116-51686136	miRNA	0.24429	0.440135	0.200879	0.594256	0.275582	0.444646	0.102171	0.286837
MI0007515	1.40881	0.0133972	0.297675	0.862476	NA	gga-miR-1772	MIMAT0007681	gga-miR-1772-5p	chr6:10448994-10449015	miRNA	0.303652	0.574793	0.61534	0.790549	0.489624	0.645497	0.709242	0.407693
MI0007516	0.0912811	-0.00017271	0.472617	0.996766	NA	gga-miR-1773	MIMAT0007683	gga-miR-1773-5p	chr20:8317056-8317078	miRNA	-2.0886	-2.03996	-2.07825	-2.08117	-2.08764	-2.08809	-2.00544	-2.08614
MI0007517	16.237	-0.180909	0.247349	0.1554	0.410353	gga-miR-1774	MIMAT0007685	gga-miR-1774	chr28:1360729-1360749	miRNA	3.79582	3.7261	3.68222	3.93541	4.38008	4.0082	3.87093	4.03761
MI0007518	0.115314	0.0219392	0.482141	0.610953	NA	gga-miR-1775	MIMAT0007686	gga-miR-1775-3p	chr5:2412442-2412463	miRNA	-2.09915	-2.05248	-2.06327	-2.08996	-2.11154	-2.1121	-2.10605	-2.10968
MI0007519	1.09462	0.068866	0.348856	0.378055	NA	gga-miR-1776	MIMAT0007687	gga-miR-1776	chr4:43888230-43888251	miRNA	0.0410566	0.26998	0.324488	0.231887	0.206198	0.112383	0.027705	0.126357
MI0007520	0.0521209	0	0.472925	1	NA	gga-miR-1777	MIMAT0007688	gga-miR-1777	AADN04011948.1:5985-6004	miRNA	-2.21554	-2.19207	-2.21467	-2.21116	-2.22022	-2.22049	-2.21883	-2.21933
MI0007521	0.13626	0.0132607	0.476287	0.756404	NA	gga-miR-1778	MIMAT0007689	gga-miR-1778	chr13:12142892-12142913	miRNA	-1.86249	-1.8352	-1.8903	-1.89437	-1.90382	-1.86191	-1.91307	-1.90166
MI0007522	7.01959	0.0133363	0.266555	0.88922	0.962696	gga-miR-1779	MIMAT0007690	gga-miR-1779	chrZ:32310363-32310385	miRNA	2.21823	3.17257	2.7111	2.00072	2.93361	2.2043	2.22246	2.25515
MI0007523	0.866706	-0.0819937	0.398074	0.292292	NA	gga-miR-1780	MIMAT0007691	gga-miR-1780	chr23:5087402-5087422	miRNA	-0.225434	-0.105968	-0.319452	-0.206053	-0.0664416	0.00173527	-0.236055	0.110405
MI0007524	11.3283	-0.156832	0.243778	0.211814	0.47371	gga-miR-1781	MIMAT0007692	gga-miR-1781-5p	chr14:3325564-3325585	miRNA	3.6134	3.38056	3.67448	3.04063	3.76478	3.42373	3.81216	3.88037
MI0007525	0.422063	0.0816288	0.47606	0.255964	NA	gga-miR-1782	MIMAT0007694	gga-miR-1782	chr2:68751383-68751403	miRNA	-1.12931	-1.00049	-1.03207	-1.1024	-1.16651	-1.16688	-1.14087	-1.16524
MI0007526	0.991247	0.0303611	0.336128	0.666383	NA	gga-miR-1783	MIMAT0007695	gga-miR-1783	chr12:8808657-8808679	miRNA	-0.103637	0.0662023	0.130634	0.0877898	0.174107	0.0905691	-0.115855	-0.177256
MI0007527	0.157189	0	0.472913	1	NA	gga-miR-1784	MIMAT0007696	gga-miR-1784-5p	chr3:35737931-35737952	miRNA	-1.83182	-1.78424	-1.84675	-1.8197	-1.86208	-1.86282	-1.84092	-1.85964
MI0041072	0.428941	0	0.398749	1	NA	gga-miR-1784b	MIMAT0050489	gga-miR-1784b-5p	chr3:35737965-35737986	miRNA	-1.10134	-0.908551	-1.04899	-1.0741	-1.07482	-1.07519	-1.11131	-1.07355
MI0007528	0.128967	0.00837046	0.474315	0.844156	NA	gga-miR-1785	MIMAT0007697	gga-miR-1785	chr11:18926719-18926740	miRNA	-1.96685	-1.90277	-1.95522	-1.95668	-1.92757	-1.96871	-1.97449	-1.96604
MI0007529	124.225	-0.0485163	0.154663	0.678227	0.880971	gga-miR-1786	MIMAT0007698	gga-miR-1786	chr14:7768651-7768671	miRNA	7.05869	6.49487	7.32974	7.33574	7.08434	7.17387	7.35305	7.45708
MI0007530	0.0386178	0	0.472925	1	NA	gga-miR-1787	MIMAT0007699	gga-miR-1787	chr12:8760187-8760206	miRNA	-2.33027	-2.31409	-2.33103	-2.32699	-2.33519	-2.33539	-2.33274	-2.33452
MI0007531	12.7879	0.0366573	0.246973	0.743837	0.904581	gga-miR-1788	MIMAT0007700	gga-miR-1788-5p	chr7:22479335-22479356	miRNA	3.41101	3.39926	3.62555	3.07313	2.99131	3.37684	3.4671	3.3376
MI0007532	0.0648676	0.00860927	0.474395	0.839786	NA	gga-miR-1789	MIMAT0007702	gga-miR-1789	chr11:9006409-9006430	miRNA	-2.20951	-2.17665	-2.20447	-2.20412	-2.2113	-2.21162	-2.19207	-2.21021
MI0007533	0.0662198	0.00972647	0.4748	0.819435	NA	gga-miR-1790	MIMAT0007703	gga-miR-1790	chr4:11628672-11628691	miRNA	-2.20762	-2.178	-2.20637	-2.20212	-2.19142	-2.21366	-2.21175	-2.21222
MI0007534	0.552637	0.0614554	0.470716	0.33567	NA	gga-miR-1791	MIMAT0007704	gga-miR-1791-5p	chr11:9086651-9086673	miRNA	-0.961623	-0.683058	-0.721159	-0.929148	-0.87642	-0.876933	-0.968704	-0.874659
MI0007535	0.26841	0.0329201	0.462297	0.53691	NA	gga-miR-1792	MIMAT0007706	gga-miR-1792	chr3:7810877-7810899	miRNA	-1.63529	-1.54604	-1.64416	-1.54047	-1.66823	-1.5936	-1.64957	-1.66439
MI0007536	0.287669	0.0232974	0.409813	0.69867	NA	gga-miR-1793	MIMAT0007707	gga-miR-1793	chr9:23640794-23640816	miRNA	-1.35565	-1.32248	-1.42618	-1.41565	-1.45163	-1.37397	-1.37235	-1.44757
MI0007537	0.834033	0.112369	0.45977	0.183058	NA	gga-miR-1794	MIMAT0007708	gga-miR-1794	chr10:2481030-2481052	miRNA	-0.293488	-0.175384	-0.234308	-0.106663	-0.304855	-0.3078	-0.303716	-0.402305
MI0007538	0.0899835	0.023323	0.483216	0.589665	NA	gga-miR-1795	MIMAT0007709	gga-miR-1795	chr21:2369612-2369633	miRNA	-2.21818	-2.17376	-2.21154	-2.18166	-2.22081	-2.22126	-2.22368	-2.21934
MI0007539	0.195102	0.0110667	0.475339	0.795249	NA	gga-miR-1796	MIMAT0007710	gga-miR-1796	chr2:117887420-117887440	miRNA	-1.83709	-1.76944	-1.84476	-1.82248	-1.86325	-1.80595	-1.84805	-1.8603
MI0007540	0.103454	0.0222656	0.48243	0.605755	NA	gga-miR-1797	MIMAT0007711	gga-miR-1797	chr26:2279214-2279235	miRNA	-2.20503	-2.16609	-2.17586	-2.1967	-2.21959	-2.2201	-2.21128	-2.21791
MI0007542	83.6682	-0.573409	0.291228	0.000498899	0.0080299	gga-miR-1798	MIMAT0007713	gga-miR-1798-5p	chr20:9880726-9880745	miRNA	5.87318	6.64757	6.26761	5.86196	6.86842	7.13921	6.23208	7.01096
MI0007543	4.56361	-0.1128	0.345961	0.215832	0.47371	gga-miR-1799	MIMAT0007715	gga-miR-1799	chr5:39984605-39984625	miRNA	1.81314	1.73559	1.33723	2.23604	1.87945	1.99236	1.97767	1.99565
MI0001184	5586.41	0.136233	0.0763393	0.0386265	0.151811	gga-miR-17	MIMAT0001114	gga-miR-17-5p	chr1:148024022-148024045	miRNA	12.5532	12.4783	12.615	12.678	12.5622	12.4602	12.3205	12.5124
MI0007544	0.84764	0.0273827	0.351616	0.686296	NA	gga-miR-1800	MIMAT0007716	gga-miR-1800	chr5:45227080-45227100	miRNA	-0.320649	-0.138573	-0.351432	0.0178386	-0.0182009	-0.182812	-0.331097	-0.367635
MI0007545	4.99115	-0.0378962	0.277086	0.675601	0.880971	gga-miR-1801	MIMAT0007717	gga-miR-1801	chr8:3820882-3820903	miRNA	1.70568	2.33163	1.91379	2.65182	2.36644	2.27973	1.97881	2.3331
MI0007546	0.900156	0.00979452	0.32879	0.887142	NA	gga-miR-1802	MIMAT0007718	gga-miR-1802	chr5:17069860-17069881	miRNA	-0.161537	-0.101787	-0.166028	-0.142653	-0.238107	0.00483204	-0.0750605	-0.33591
MI0007548	0	0	0.517941	NA	NA	gga-miR-1803	MIMAT0007720	gga-miR-1803	chr2:92880270-92880290	miRNA	0	0	0	0	0	0	0	0
MI0007549	0	0	0.517941	NA	NA	gga-miR-1804	MIMAT0007721	gga-miR-1804	chr4:46721900-46721921	miRNA	0	0	0	0	0	0	0	0
MI0007550	1.55318	0.0388912	0.295709	0.633982	NA	gga-miR-1805	MIMAT0007722	gga-miR-1805-5p	chr1:131070224-131070245	miRNA	0.637128	0.702021	0.732351	0.710078	0.689605	0.829879	0.490289	0.623411
MI0007551	0	0	0.517941	NA	NA	gga-miR-1806	MIMAT0007724	gga-miR-1806	chr1:93829828-93829849	miRNA	0	0	0	0	0	0	0	0
MI0007552	0.0902687	0.00422763	0.473236	0.920828	NA	gga-miR-1807	MIMAT0007725	gga-miR-1807	AADN04009833.1:7106-7127	miRNA	-2.08332	-2.04559	-2.08349	-2.07597	-2.06351	-2.06396	-2.08884	-2.0913
MI0007553	9.64249	0.0777372	0.252348	0.487826	0.756354	gga-miR-1808	MIMAT0007726	gga-miR-1808	chr5:940504-940526	miRNA	3.04921	3.35374	3.23942	3.03198	2.94377	2.9907	2.68915	3.24878
MI0007554	0	0	0.517941	NA	NA	gga-miR-1809	MIMAT0007727	gga-miR-1809	chr8:22766598-22766621	miRNA	0	0	0	0	0	0	0	0
MI0007556	0	0	0.517941	NA	NA	gga-miR-1811	MIMAT0007729	gga-miR-1811	chr4:57456675-57456694	miRNA	0	0	0	0	0	0	0	0
MI0007557	1.00837	0.00891031	0.315698	0.900982	NA	gga-miR-1812	MIMAT0007730	gga-miR-1812-5p	chr7:1275031-1275052	miRNA	0.243549	0.214735	-0.00890426	-0.0721109	0.157397	0.0648004	0.158894	-0.0278765
MI0007467	0.776073	0.0536959	0.332228	0.481171	NA	gga-miR-1813	MIMAT0007600	gga-miR-1813	chr2:131521363-131521382	miRNA	-0.159626	-0.201357	-0.124444	-0.371498	-0.0803461	-0.423597	-0.307743	-0.315058
MI0007443	0.0443524	0.0217016	0.481934	0.614752	NA	gga-miR-1813	MIMAT0007600	gga-miR-1813	chr10:16597666-16597685	miRNA	-2.31647	-2.31027	-2.32963	-2.32767	-2.33438	-2.33461	-2.33424	-2.33362
MI0007370	0	0	0.517941	NA	NA	NA	NA	NA	NA	NA	0	0	0	0	0	0	0	0
MI0007369	0	0	0.517941	NA	NA	gga-miR-1815	MIMAT0007512	gga-miR-1815	chr6:28124168-28124188	miRNA	0	0	0	0	0	0	0	0
MI0007490	0	0	0.517941	NA	NA	gga-miR-1816	MIMAT0007656	gga-miR-1816	chr2:88587402-88587421	miRNA	0	0	0	0	0	0	0	0
MI0001218	10697.4	0.245601	0.130901	0.0254111	0.114633	gga-miR-181a	MIMAT0001168	gga-miR-181a-5p	chr8:2005188-2005210	miRNA	13.6874	13.3961	13.3404	13.5458	13.2565	12.9973	13.4771	13.131
MI0001243	10697.7	0.24488	0.130948	0.0258258	0.114633	gga-miR-181a	MIMAT0001168	gga-miR-181a-5p	chr17:9982155-9982177	miRNA	13.6873	13.3939	13.3404	13.5459	13.2566	12.9977	13.4773	13.1313
MI0001219	6144.31	0.327941	0.103861	0.000632889	0.00972347	gga-miR-181b	MIMAT0001151	gga-miR-181b-5p	chr8:2005372-2005393	miRNA	12.822	12.7327	12.6776	12.9041	12.5167	12.2687	12.6382	12.4073
MI0001242	6238.58	0.323613	0.104478	0.000782087	0.0105738	gga-miR-181b	MIMAT0001151	gga-miR-181b-5p	chr17:9983787-9983808	miRNA	12.8491	12.7439	12.696	12.9263	12.5418	12.2926	12.6622	12.4302
MI0029339	184.854	0.303624	0.16975	0.0209686	0.0998225	gga-miR-182	MIMAT0037544	gga-miR-182-5p	chr1:843282-843306	miRNA	7.66303	8.18311	7.93148	7.66117	7.37881	7.47954	7.46885	7.43178
MI0001278	121.968	0.0639925	0.161031	0.593437	0.832289	gga-miR-183	MIMAT0001191	gga-miR-183	chr1:844423-844445	miRNA	7.06065	6.85872	7.43728	6.84686	7.09193	7.20034	6.99488	6.83302
MI0008206	0	0	0.517941	NA	NA	gga-miR-1845	MIMAT0007749	gga-miR-1845	chr7:6580454-6580471	miRNA	0	0	0	0	0	0	0	0
MI0001227	630.735	-0.307115	0.184634	0.0244727	0.113312	gga-miR-184	MIMAT0001158	gga-miR-184-3p	chr10:19996822-19996843	miRNA	9.38913	9.39857	9.90103	9.12077	9.82688	10.0664	9.42724	10.2076
MI0040669	0.507728	0.0129378	0.379767	0.836062	NA	gga-miR-184b	MIMAT0049906	gga-miR-184b-5p	chr10:19996820-19996841	miRNA	-0.793704	-0.717713	-0.875851	-0.881404	-0.806285	-0.899726	-0.745737	-0.897747
MI0001193	982.028	-0.0681604	0.282419	0.46506	0.741464	gga-miR-187	MIMAT0001124	gga-miR-187-3p	chr2:83889667-83889686	miRNA	8.08585	9.51126	8.50625	7.89094	9.80248	8.21626	7.68158	9.84934
MI0001183	471.807	0.209659	0.0990198	0.0166429	0.0852316	gga-miR-18a	MIMAT0001113	gga-miR-18a-5p	chr1:148023877-148023898	miRNA	9.00553	9.00135	9.12213	8.86432	8.85655	8.82684	8.61351	8.90776
MI0001209	95.5009	-0.107157	0.167985	0.384837	0.683194	gga-miR-18b	MIMAT0001141	gga-miR-18b-5p	chr4:3995068-3995089	miRNA	6.71928	7.10306	6.65621	6.48212	6.81741	6.88065	6.61003	6.92549
MI0001224	37.0259	0.227186	0.196202	0.0937074	0.298803	gga-miR-190a	MIMAT0001155	gga-miR-190a-5p	chr10:4206050-4206071	miRNA	5.39751	5.27601	5.60773	5.13174	5.29909	5.04516	5.03705	5.04513
MI0029340	28.7137	0.136306	0.20822	0.301054	0.598567	gga-miR-190b	MIMAT0037546	gga-miR-190b-5p	chr25:2120372-2120393	miRNA	4.75194	4.91204	5.31268	4.94784	4.94673	4.58288	4.97068	4.73643
MI0040675	8300.18	-0.233754	0.150557	0.0511479	0.185892	gga-miR-191	MIMAT0049917	gga-miR-191-5p	chr12:11670979-11671001	miRNA	12.4207	12.0727	12.5707	12.6258	12.64	12.6414	12.8796	12.7038
MI0007564	815.835	-0.18829	0.132385	0.0797979	0.267047	gga-miR-193a	MIMAT0007740	gga-miR-193a-3p	chr18:6491374-6491395	miRNA	9.10195	9.08562	9.4823	9.25325	9.43373	9.65863	9.19758	9.56233
MI0003698	197.116	0.325322	0.215273	0.0224923	0.105589	gga-miR-193b	MIMAT0003353	gga-miR-193b-3p	chr14:764346-764369	miRNA	7.72276	8.01859	8.11454	7.62037	7.33499	7.62267	6.95926	7.40124
MI0001202	37.6777	0.10472	0.195935	0.420622	0.732837	gga-miR-194	MIMAT0001133	gga-miR-194	chr3:18822866-18822887	miRNA	5.20623	4.68463	4.9226	5.43638	4.9884	5.14295	4.89017	5.01052
MI0001268	2.39746	0.0151761	0.288389	0.852347	NA	gga-miR-196	MIMAT0001121	gga-miR-196-5p	chr27:3775059-3775079	miRNA	1.15914	1.3016	1.00258	1.39603	1.05563	1.22938	1.19478	1.17126
MI0001190	2.24684	-0.0170949	0.294606	0.828449	NA	gga-miR-196	MIMAT0001121	gga-miR-196-5p	chr2:32707532-32707552	miRNA	1.10038	1.21363	0.921935	1.1842	0.977334	1.14979	1.13705	1.09173
MI0001282	2.41954	-0.0389348	0.299799	0.627515	NA	gga-miR-196	MIMAT0001121	gga-miR-196-5p	chr33:1025360-1025380	miRNA	1.18729	1.2975	0.997524	1.2739	1.05015	1.37453	1.22273	1.16584
MI0023559	2.24684	-0.0170949	0.294606	0.828449	NA	NA	NA	NA	NA	NA	1.10038	1.21363	0.921935	1.1842	0.977334	1.14979	1.13705	1.09173
MI0023560	2.24684	-0.0170949	0.294606	0.828449	NA	NA	NA	NA	NA	NA	1.10038	1.21363	0.921935	1.1842	0.977334	1.14979	1.13705	1.09173
MI0001245	63140.1	-0.0808356	0.200139	0.532263	0.778963	gga-miR-199	MIMAT0001152	gga-miR-199-5p	chr17:5571593-5571615	miRNA	16.1489	15.943	15.49	16.1655	16.4064	15.7164	16.2107	16.0332
MI0001220	63164.8	-0.0808597	0.200147	0.532144	0.778963	gga-miR-199	MIMAT0001152	gga-miR-199-5p	chr8:4652492-4652514	miRNA	16.1492	15.9444	15.49	16.166	16.407	15.7173	16.2115	16.0336
MI0007426	37.4682	0.084527	0.244913	0.470605	0.743293	gga-miR-199b	MIMAT0007583	gga-miR-199b	chr3:63130955-63130974	miRNA	5.52575	5.30624	5.8576	5.12115	5.19525	4.71064	5.81236	5.00503
MI0001182	1106.07	0.00665638	0.0668149	0.904175	0.962696	gga-miR-19a	MIMAT0001112	gga-miR-19a-3p	chr1:148023695-148023717	miRNA	10.1386	10.4103	10.0961	10.2032	10.2031	10.0959	10.1486	10.1836
MI0029332	1256.81	0.0917925	0.0885462	0.202524	0.465667	gga-miR-19b	MIMAT0001110	gga-miR-19b-3p	chr4:3994717-3994739	miRNA	10.4673	10.6722	10.2843	10.4164	10.405	10.2521	10.2876	10.347
MI0001180	1256.81	0.0917925	0.0885462	0.202524	0.465667	gga-miR-19b	MIMAT0001110	gga-miR-19b-3p	chr1:148023387-148023409	miRNA	10.4673	10.6722	10.2843	10.4164	10.405	10.2521	10.2876	10.347
MI0001247	3424.11	0.211662	0.236885	0.112385	0.33616	gga-miR-1a	MIMAT0001127	gga-miR-1a-3p	chr20:8315785-8315805	miRNA	12.5796	11.7849	11.1969	12.7213	11.1616	11.3927	12.2483	11.6235
MI0001196	3425.05	0.211733	0.236897	0.112278	0.33616	gga-miR-1a	MIMAT0001127	gga-miR-1a-3p	chr2:102815872-102815892	miRNA	12.5803	11.7849	11.1985	12.7219	11.1616	11.3933	12.2487	11.6241
MI0001254	86.6264	0.316222	0.216274	0.0261147	0.114633	gga-miR-1b	MIMAT0001175	gga-miR-1b-3p	chr23:4357066-4357086	miRNA	7.04103	6.38372	6.29394	7.06301	6.23879	6.08221	6.73546	6.07384
MI0007361	0.524995	0.0734391	0.396726	0.329408	NA	gga-miR-1c	MIMAT0007503	gga-miR-1c	chr7:35184316-35184337	miRNA	-0.647645	-0.685497	-0.847285	-0.819474	-0.872103	-0.872577	-0.889141	-0.766762
MI0001249	74087.1	-0.187329	0.156437	0.120367	0.347726	gga-miR-200a	MIMAT0001171	gga-miR-200a-3p	chr21:2591951-2591972	miRNA	15.2941	15.7744	15.5062	15.2688	15.7909	15.7206	15.4851	15.8393
MI0001250	68126.6	-0.28758	0.165309	0.0259036	0.114633	gga-miR-200b	MIMAT0001172	gga-miR-200b-3p	chr21:2594279-2594301	miRNA	14.9495	15.4579	15.3181	15.0468	15.6073	15.7223	15.2732	15.633
MI0003699	0.758596	0.039639	0.379473	0.555588	NA	gga-miR-202	MIMAT0003354	gga-miR-202-5p	chr6:21486736-21486757	miRNA	-0.467769	-0.287702	-0.0850812	-0.443344	-0.509245	-0.322458	-0.379666	-0.398749
MI0001214	9958.32	-0.0409708	0.199051	0.749597	0.904581	gga-miR-203a	MIMAT0001146	gga-miR-203a	chr5:50769338-50769359	miRNA	12.6036	13.1455	13.818	12.5412	13.3526	13.4082	12.414	13.4406
MI0029341	0.0317793	0.0102857	0.475021	0.809306	NA	gga-miR-203b	MIMAT0037548	gga-miR-203b-3p	chr5:50769298-50769319	miRNA	-2.33049	-2.31709	-2.33111	-2.32777	-2.32372	-2.33472	-2.33253	-2.33401
MI0001271	295.615	-0.164808	0.198068	0.214646	0.47371	gga-miR-204	MIMAT0001156	gga-miR-204	chrZ:35181211-35181232	miRNA	7.66446	7.088	8.24682	7.72976	8.11094	8.08709	7.957	8.22265
MI0001225	293.628	-0.158792	0.197739	0.230736	0.499929	gga-miR-204	MIMAT0001156	gga-miR-204	chr10:5628603-5628624	miRNA	7.66523	7.08199	8.2547	7.71552	8.09983	8.08074	7.94732	8.20904
MI0001267	17168.6	-0.0311157	0.1863	0.806511	0.930377	gga-miR-205a	MIMAT0001184	gga-miR-205a	chr26:3076091-3076112	miRNA	13.1	12.4953	13.6471	13.192	13.2168	13.3664	12.841	13.442
MI0001238	56.323	-0.185274	0.239368	0.154423	0.410353	gga-miR-205b	MIMAT0001164	gga-miR-205b	chr1:1273743-1273764	miRNA	5.7523	5.7427	5.04223	5.01293	5.58759	5.46179	6.33147	5.57943
MI0040717	62.5733	-0.209774	0.215225	0.122649	0.351316	gga-miR-205c	MIMAT0049995	gga-miR-205c-5p	chr26:3076125-3076146	miRNA	5.05473	5.15517	6.05446	5.59391	5.97912	6.0655	5.51464	6.07195
MI0001207	4538.03	0.151627	0.262446	0.198899	0.465667	gga-miR-206	MIMAT0001139	gga-miR-206	chr3:108045192-108045213	miRNA	12.5466	12.2007	13.3637	12.4555	11.3989	12.4964	12.3131	12.1308
MI0001181	9864.02	0.0829672	0.0742516	0.167099	0.427874	gga-miR-20a	MIMAT0001111	gga-miR-20a-5p	chr1:148023556-148023578	miRNA	13.3786	13.2575	13.3809	13.5412	13.4103	13.2899	13.2009	13.3485
MI0001517	7488.96	-0.0142549	0.122458	0.88506	0.962696	gga-miR-20b	MIMAT0001411	gga-miR-20b-5p	chr4:3994891-3994913	miRNA	12.8809	13.1927	13.0155	13.0374	13.2161	12.9719	12.8403	13.1567
MI0029342	3165.8	0.0882119	0.106943	0.308494	0.608059	gga-miR-210a	MIMAT0037549	gga-miR-210a-5p	chr5:15887078-15887099	miRNA	11.7541	11.743	11.6175	11.7902	11.6622	11.4984	11.7265	11.5991
MI0040748	0.695623	0.0474107	0.366087	0.501314	NA	gga-miR-210b	MIMAT0050054	gga-miR-210b-5p	chr5:15887119-15887138	miRNA	-0.513458	-0.382486	-0.298122	-0.488498	-0.59409	-0.49927	-0.427337	-0.48695
MI0003711	295.545	-0.164972	0.197982	0.214183	0.47371	gga-miR-211	MIMAT0003368	gga-miR-211	chr28:2246994-2247015	miRNA	7.6643	7.08807	8.24693	7.7296	8.11104	8.08719	7.95683	8.22276
MI0010731	0	0	0.517941	NA	NA	gga-miR-2126	MIMAT0011202	gga-miR-2126	chr1:14768898-14768915	miRNA	0	0	0	0	0	0	0	0
MI0010732	0.0812986	0	0.472925	1	NA	gga-miR-2127	MIMAT0011203	gga-miR-2127	chr1:165880031-165880051	miRNA	-2.20541	-2.17423	-2.20862	-2.19874	-2.21706	-2.21746	-2.21041	-2.21571
MI0010733	1.14183	0.0467243	0.326329	0.535926	NA	gga-miR-2128	MIMAT0011204	gga-miR-2128	chr10:2333562-2333581	miRNA	0.260816	0.266571	0.318986	0.156139	0.282808	0.19446	0.218253	0.0109063
MI0010734	10.6997	0.0396421	0.257432	0.704922	0.88295	gga-miR-2129	MIMAT0011205	gga-miR-2129	chr14:4007787-4007809	miRNA	3.05223	3.21721	3.83738	2.71106	3.16726	3.69343	2.6755	3.08165
MI0040694	267.396	-0.0277482	0.122925	0.778906	0.910969	gga-miR-212	MIMAT0049954	gga-miR-212-5p	chr19:5515812-5515834	miRNA	7.82232	8.13117	7.88698	7.98823	7.87499	7.69561	8.02368	8.12642
MI0010735	0.892656	0.111222	0.441872	0.189837	NA	gga-miR-2130	MIMAT0011206	gga-miR-2130	chr33:903921-903943	miRNA	-0.107869	-0.0701954	0.121509	-0.215325	-0.205674	-0.20869	-0.245871	-0.195352
MI0010736	551.899	0.0128689	0.118566	0.893355	0.962696	gga-miR-2131	MIMAT0011207	gga-miR-2131-5p	chrZ:70743869-70743892	miRNA	8.59507	8.93694	8.98142	8.87452	8.70867	9.01043	8.70263	8.83028
MI0008208	1509.21	0.00865039	0.196946	0.9461	0.972243	gga-miR-214	MIMAT0007751	gga-miR-214	chr8:4658383-4658403	miRNA	10.6372	10.9155	10.3733	10.643	10.9265	10.0845	10.7194	10.6059
MI0040752	37.6832	-0.0259781	0.197614	0.839307	0.945999	gga-miR-214b	MIMAT0050062	gga-miR-214b-5p	chr8:4658381-4658402	miRNA	5.58561	5.28094	5.57316	5.28415	5.39443	5.85383	5.4339	5.36671
MI0001203	325.468	0.159482	0.160895	0.190002	0.465366	gga-miR-215	MIMAT0001134	gga-miR-215-5p	chr3:18823184-18823204	miRNA	8.23754	8.40667	7.96021	8.57189	8.23429	7.95541	8.10232	8.03034
MI0001200	1.51765	-0.0195969	0.291944	0.80717	NA	gga-miR-216a	MIMAT0001131	gga-miR-216a	chr3:318143-318163	miRNA	0.848246	0.661001	0.559158	0.605909	0.654712	0.986226	0.939039	0.373937
MI0008205	4.8955	-0.11968	0.309918	0.221931	0.483952	gga-miR-216b	MIMAT0007748	gga-miR-216b	chr3:323535-323556	miRNA	2.41616	2.23282	2.1247	1.8696	2.47063	2.18763	2.98495	2.15666
MI0007066	0.0959724	0.00358828	0.473073	0.932799	NA	gga-miR-216c	MIMAT0007339	gga-miR-216c	chr3:323499-323520	miRNA	-2.08892	-2.03798	-2.07808	-2.08115	-2.08792	-2.0884	-2.03281	-2.08635
MI0001201	7.21914	-0.149308	0.370337	0.133837	0.370793	gga-miR-217	MIMAT0001132	gga-miR-217-5p	chr3:315460-315483	miRNA	2.94309	2.55197	2.37631	2.20165	2.67085	2.84245	3.95917	2.57341
MI0001212	1467.64	0.265663	0.1001	0.00366968	0.0263905	gga-miR-218	MIMAT0001144	gga-miR-218-5p	chr4:75581268-75581288	miRNA	10.6554	10.3635	10.8167	10.6615	10.3342	10.5576	10.3508	10.423
MI0001237	1466.69	0.267386	0.0995708	0.00334948	0.0257301	gga-miR-218	MIMAT0001144	gga-miR-218-5p	chr13:4563954-4563974	miRNA	10.6553	10.3634	10.8154	10.6614	10.3332	10.5553	10.35	10.421
MI0040691	1488.19	0.167499	0.181934	0.196754	0.465667	gga-miR-2184a	MIMAT0049948	gga-miR-2184a-5p	chr19:5515026-5515047	miRNA	10.4055	10.3053	10.8001	10.1342	10.0938	10.1949	10.2824	10.1444
MI0040690	0.955593	-0.0301862	0.339948	0.665549	NA	gga-miR-2184b	MIMAT0049946	gga-miR-2184b-5p	chr19:5515060-5515080	miRNA	-0.132887	0.164021	-0.0545584	-0.114828	-0.0753453	0.105242	0.0354559	-0.0723991
MI0015374	4.73483	0.0724037	0.277763	0.45249	0.740645	gga-miR-2188	MIMAT0016372	gga-miR-2188-5p	chr22:2664399-2664420	miRNA	2.47179	2.33828	1.79317	1.933	1.64371	2.2441	2.01195	2.07932
MI0001246	0.161325	0.0107736	0.474985	0.800919	NA	gga-miR-219a	MIMAT0001170	gga-miR-219a	chr17:5485257-5485277	miRNA	-1.81962	-1.80413	-1.86807	-1.85661	-1.88376	-1.78573	-1.87832	-1.88126
MI0015382	285.04	-0.0782096	0.123534	0.428567	0.734344	gga-miR-219b	MIMAT0016380	gga-miR-219b	chr17:5485260-5485281	miRNA	8.29197	8.206	8.00404	8.11429	8.38153	8.14549	8.33808	8.12137
MI0004994	2.57814e+06	0.0244087	0.103983	0.774945	0.909485	gga-miR-21	MIMAT0003774	gga-miR-21-5p	chr19:7376264-7376285	miRNA	21.0788	21.1569	21.1453	21.2036	21.1855	21.2744	20.7245	21.1989
MI0001178	43989.5	-0.341976	0.113782	0.000932682	0.0121249	gga-miR-221	MIMAT0001108	gga-miR-221-3p	chr1:110650597-110650619	miRNA	15.108	15.2201	15.3391	15.1189	15.5345	15.5051	15.6142	15.5346
MI0001177	22128.5	-0.432919	0.137402	0.000302104	0.00543967	gga-miR-222	MIMAT0001107	gga-miR-222a	chr1:110650086-110650109	miRNA	14.2253	13.869	14.5677	14.1757	14.6239	14.6607	14.8575	14.7016
MI0022373	283.39	0.179192	0.189888	0.175148	0.438518	gga-miR-222b	MIMAT0025618	gga-miR-222b-3p	NA	miRNA	7.6028	7.48748	8.07382	7.50934	7.40193	7.60747	7.26799	7.46439
MI0001208	88.7277	0.283674	0.200099	0.0410533	0.159372	gga-miR-223	MIMAT0001140	gga-miR-223	chr4:249623-249643	miRNA	6.23522	6.04377	6.69393	6.53602	5.85344	6.14265	6.05633	6.21279
MI0006982	31327.6	-0.100366	0.111773	0.266559	0.542753	gga-miR-22	MIMAT0007287	gga-miR-22-5p	chr19:5380406-5380427	miRNA	14.6436	14.6028	14.7152	14.4988	14.736	14.6711	14.7084	14.8166
MI0001273	11766.6	0.0594759	0.103541	0.48054	0.751956	gga-miR-23b	MIMAT0001186	gga-miR-23b-3p	chrZ:41649217-41649237	miRNA	13.4833	13.8422	13.3738	13.5507	13.4851	13.3802	13.6557	13.4371
MI0001275	47861.5	0.0147616	0.0613997	0.769326	0.909485	gga-miR-24	MIMAT0001188	gga-miR-24-3p	chrZ:41649978-41649999	miRNA	15.4105	15.5891	15.5465	15.3921	15.5922	15.381	15.3906	15.4967
MI0029333	148613	-0.0777448	0.109011	0.378364	0.68025	gga-miR-26a	MIMAT0037538	gga-miR-26a-2-5p	chr7:22670593-22670614	miRNA	17.2073	16.8322	17.2025	17.1378	17.2508	16.9778	17.3605	17.1704
MI0001187	148617	-0.077768	0.109013	0.378228	0.68025	gga-miR-26a	MIMAT0001118	gga-miR-26a-5p	chr2:4575303-4575323	miRNA	17.2073	16.8322	17.2025	17.1378	17.2508	16.9778	17.3605	17.1705
MI0001274	73436.6	-0.079211	0.0765494	0.200148	0.465667	gga-miR-27b	MIMAT0001187	gga-miR-27b-3p	chrZ:41649462-41649482	miRNA	16.116	15.9167	16.1653	16.1715	16.2622	16.2213	16.0922	16.1429
MI0013634	14873	-0.218386	0.252283	0.0949741	0.300012	gga-miR-2954	MIMAT0014448	gga-miR-2954	chrZ:70733079-70733100	miRNA	11.687	11.7436	13.5924	12.0266	13.1156	13.8641	12.3838	12.7638
MI0040662	1.31316	-0.00593563	0.300465	0.937645	NA	gga-miR-2984	MIMAT0049894	gga-miR-2984-5p	chr1:144520189-144520210	miRNA	0.270794	0.523336	0.68426	0.295666	0.351256	0.347903	0.441562	0.705045
MI0040664	0	0	0.517941	NA	NA	gga-miR-2985	MIMAT0049898	gga-miR-2985-5p	chr1:181232531-181232552	miRNA	0	0	0	0	0	0	0	0
MI0040739	0.0753733	0	0.472925	1	NA	gga-miR-2985	MIMAT0049898	gga-miR-2985-5p	chr4:21653671-21653692	miRNA	-2.20551	-2.17646	-2.2085	-2.1993	-2.21636	-2.21674	-2.21017	-2.21511
MI0001166	468.731	0.339201	0.121804	0.00178291	0.0173328	gga-miR-29a	MIMAT0001096	gga-miR-29a-3p	chr1:3434830-3434850	miRNA	9.20552	9.45362	8.90769	9.11425	8.83637	8.67477	8.61758	8.97767
MI0001167	456.018	0.0624575	0.150778	0.587455	0.827332	gga-miR-29b	MIMAT0001097	gga-miR-29b-3p	chr1:3433809-3433831	miRNA	9.26378	9.37557	8.68267	9.09357	8.7828	9.39512	8.90768	8.84284
MI0001266	456.018	0.0624575	0.150778	0.587455	0.827332	gga-miR-29b	MIMAT0001097	gga-miR-29b-3p	chr26:2699729-2699751	miRNA	9.26378	9.37557	8.68267	9.09357	8.7828	9.39512	8.90768	8.84284
MI0001265	468.553	0.340617	0.12161	0.00169101	0.0173328	gga-miR-29c	MIMAT0001183	gga-miR-29c-3p	chr26:2698826-2698845	miRNA	9.20563	9.45332	8.90742	9.11436	8.8339	8.6745	8.61547	8.9774
MI0001240	201.221	-0.260086	0.143077	0.0267232	0.115801	gga-miR-301a	MIMAT0001166	gga-miR-301a-3p	chr15:406755-406779	miRNA	7.23824	7.73538	7.11363	7.66615	7.64001	7.63002	7.45889	7.78726
MI0007565	258.23	-0.419772	0.132441	0.000321874	0.00543967	gga-miR-301b	MIMAT0007741	gga-miR-301b-5p	chr19:7202744-7202765	miRNA	7.52766	7.53997	7.74396	7.74444	8.02772	8.12948	7.96187	8.20815
MI0001211	1.56727	0.0531988	0.311076	0.507004	NA	gga-miR-302a	MIMAT0001143	gga-miR-302a	chr4:57456886-57456907	miRNA	0.554049	0.6629	0.804637	0.7487	0.648064	0.714868	0.536579	0.583835
MI0003700	6.20802	0.0424476	0.256338	0.688106	0.880971	gga-miR-302b	MIMAT0003356	gga-miR-302b-5p	chr4:57456286-57456308	miRNA	2.71186	2.24618	2.69973	2.57376	2.53007	3.04885	2.18048	2.40531
MI0003701	0.775501	0.0404092	0.351301	0.566234	NA	gga-miR-302c	MIMAT0003358	gga-miR-302c-5p	chr4:57456548-57456569	miRNA	-0.37054	-0.303571	-0.357043	-0.347076	-0.426591	-0.429493	-0.380102	-0.319702
MI0003702	4.58449	0.0874835	0.284807	0.365233	0.667291	gga-miR-302d	MIMAT0003360	gga-miR-302d	chr4:57457222-57457244	miRNA	2.41507	1.96497	1.99508	2.31733	2.15221	2.54114	1.71141	1.71324
MI0022380	2.08195	-0.0512828	0.304931	0.528289	NA	gga-miR-3064	MIMAT0025631	gga-miR-3064-5p	chr18:6961519-6961539	miRNA	1.03608	1.11244	0.981462	0.947059	0.97981	1.13426	1.15654	0.999578
MI0001204	17670.9	0.106249	0.0946443	0.169432	0.428384	gga-miR-30a	MIMAT0001135	gga-miR-30a-5p	chr3:82629089-82629110	miRNA	14.1149	14.3232	13.9657	14.1748	14.0956	14.0134	13.9165	14.0903
MI0001199	1247.56	0.349624	0.152382	0.00550524	0.0364857	gga-miR-30b	MIMAT0001130	gga-miR-30b-5p	chr2:142757765-142757786	miRNA	10.4538	10.8498	10.1944	10.4154	10.0773	9.73116	10.2586	10.1134
MI0001257	23549.4	-0.296255	0.129923	0.00813297	0.0484552	gga-miR-30c	MIMAT0001137	gga-miR-30c-5p	chr23:4947371-4947394	miRNA	14.2865	13.6686	14.4371	14.2314	14.4821	14.523	14.5662	14.4601
MI0001205	23576.3	-0.296014	0.129901	0.00817144	0.0484552	gga-miR-30c	MIMAT0001137	gga-miR-30c-5p	chr3:82653704-82653727	miRNA	14.2883	13.6706	14.4387	14.2331	14.4837	14.5242	14.5676	14.4618
MI0001198	49846.7	-0.363008	0.1093	0.000302593	0.00543967	gga-miR-30d	MIMAT0001129	gga-miR-30d	chr2:142761297-142761318	miRNA	15.2801	15.0698	15.4417	15.2485	15.6297	15.6171	15.6364	15.6269
MI0001256	12757.1	0.046435	0.0734196	0.434909	0.734344	gga-miR-30e	MIMAT0001177	gga-miR-30e-5p	chr23:4946150-4946168	miRNA	13.7974	13.6137	13.6085	13.7437	13.6503	13.5174	13.7414	13.6437
MI0001276	5999.5	-0.0238869	0.212705	0.850839	0.945999	gga-miR-31	MIMAT0001189	gga-miR-31-5p	chrZ:78512300-78512321	miRNA	11.2824	12.6044	12.3648	11.4823	12.4209	12.0986	11.0058	12.4311
MI0001194	1145.58	0.298899	0.120399	0.00493253	0.0340244	gga-miR-32	MIMAT0001125	gga-miR-32-5p	chr2:84498547-84498567	miRNA	10.2489	9.87994	10.0736	10.0405	9.8677	9.77501	9.62647	9.86369
MI0001170	131.324	0.0731605	0.143273	0.510478	0.771715	gga-miR-33	MIMAT0001100	gga-miR-33-5p	chr1:49529917-49529936	miRNA	7.25174	6.97521	6.96077	7.37006	7.27456	7.02841	6.93092	7.23066
MI0029334	131.289	0.0734332	0.14322	0.508791	0.771715	gga-miR-33	MIMAT0037539	gga-miR-33-2-5p	chr14:4937994-4938015	miRNA	7.252	6.97477	6.9604	7.37032	7.2742	7.02805	6.93118	7.23029
MI0029343	61.2188	-0.373842	0.217828	0.0100302	0.0584518	gga-miR-338	MIMAT0037551	gga-miR-338-5p	chr18:9383535-9383555	miRNA	5.81972	5.25296	5.39783	5.47627	5.80075	5.96342	6.25753	6.14503
MI0001251	756.42	0.322061	0.165084	0.0135729	0.0716818	gga-miR-34a	MIMAT0001173	gga-miR-34a-5p	chr21:3263058-3263080	miRNA	9.71998	9.87824	9.35402	9.88307	9.31505	9.35383	9.1048	9.45933
MI0001260	8925.24	-0.219905	0.185133	0.0977925	0.306054	gga-miR-34b	MIMAT0001179	gga-miR-34b-5p	chr24:5539146-5539168	miRNA	13.1657	12.1186	12.9369	13.0418	12.6937	13.3626	13.5733	13.0388
MI0001261	6857.35	-0.13705	0.169643	0.271679	0.549865	gga-miR-34c	MIMAT0001180	gga-miR-34c-5p	chr24:5539883-5539905	miRNA	12.8494	11.9636	12.7037	12.663	12.2732	12.9583	13.1472	12.6445
MI0015375	282.091	-0.263586	0.2004	0.0560269	0.201458	gga-miR-3523	MIMAT0016373	gga-miR-3523	chr13:9054525-9054546	miRNA	6.99504	7.02094	7.86355	7.29396	7.80854	7.719	7.76234	7.86269
MI0015376	1.54784	0.0264143	0.29666	0.738792	NA	gga-miR-3524a	MIMAT0016374	gga-miR-3524a	chr1:105832044-105832065	miRNA	0.843946	0.777357	0.673106	0.433489	0.587959	0.675763	0.658691	0.699651
MI0022472	0	0	0.517941	NA	NA	gga-miR-3524b	MIMAT0025753	gga-miR-3524b-3p	chr2:95943690-95943710	miRNA	0	0	0	0	0	0	0	0
MI0015384	51.7186	0.332188	0.232274	0.020723	0.0998225	gga-miR-3525	MIMAT0016382	gga-miR-3525	chr1:105832047-105832068	miRNA	5.98026	5.81038	6.18772	5.21868	5.11065	5.59422	5.73381	4.84043
MI0015377	0	0	0.517941	NA	NA	gga-miR-3526	MIMAT0016375	gga-miR-3526	chr3:15593970-15593988	miRNA	0	0	0	0	0	0	0	0
MI0015379	5.47176	1.30526	1.43037	0.00155895	0.0169976	gga-miR-3528	MIMAT0016377	gga-miR-3528	chr17:8208172-8208193	miRNA	2.05999	2.51342	1.21938	1.28944	1.26002	0.993147	1.20122	0.699935
MI0015380	373.514	-0.195636	0.40235	0.0775007	0.261952	gga-miR-3529	MIMAT0016378	gga-miR-3529	chr10:13134738-13134758	miRNA	9.11891	7.70857	6.64661	7.26709	9.26781	7.57329	10.1356	8.60693
MI0015381	7.43696	0.00911029	0.2555	0.930621	0.970833	gga-miR-3530	MIMAT0016379	gga-miR-3530-3p	chr7:25408559-25408579	miRNA	3.2564	2.83842	3.25582	2.8959	2.67523	3.00121	3.56747	3.01559
MI0015383	0.481078	0.0543683	0.383577	0.441949	NA	gga-miR-3531	MIMAT0016381	gga-miR-3531-5p	chr23:443963-443983	miRNA	-0.902283	-0.803437	-0.955784	-0.871948	-0.887094	-0.981813	-0.936336	-0.979914
MI0015385	16.534	-0.0711611	0.240328	0.548363	0.795479	gga-miR-3532	MIMAT0016383	gga-miR-3532-3p	chr5:32991435-32991456	miRNA	3.65818	4.20207	4.5184	3.98312	4.5082	4.32742	4.12461	4.03913
MI0015386	14.1651	3.77608	1.14124	8.68018e-06	0.000366737	gga-miR-3533	MIMAT0016384	gga-miR-3533	chr14:4192502-4192521	miRNA	1.37911	5.13634	2.44871	1.81456	1.40928	0.514727	1.41831	1.1645
MI0015387	6.35071	-0.0221517	0.259166	0.828282	0.942624	gga-miR-3534	MIMAT0016385	gga-miR-3534	KQ759641.1:1888-1909	miRNA	2.2888	2.35982	3.07618	2.25572	2.56882	2.43303	2.62557	2.83844
MI0015388	101.832	0.367498	0.265684	0.0121932	0.0654176	gga-miR-3535	MIMAT0016386	gga-miR-3535	chr9:15324698-15324722	miRNA	6.64386	8.18979	6.18616	6.48339	6.40046	5.80758	6.19829	6.44172
MI0015389	12.7951	0.921722	0.898981	0.00144037	0.0162282	gga-miR-3536	MIMAT0016387	gga-miR-3536	chr25:2139775-2139796	miRNA	3.51269	4.59414	2.99771	2.69171	2.49465	2.826	2.57716	2.55807
MI0015390	0.0716486	0	0.472925	1	NA	gga-miR-3537	MIMAT0016388	gga-miR-3537	chr6:16941080-16941102	miRNA	-2.20557	-2.17787	-2.20843	-2.19965	-2.21592	-2.21629	-2.21002	-2.21473
MI0015391	700.369	2.61018	0.559605	3.82743e-07	2.15612e-05	gga-miR-3538	MIMAT0016389	gga-miR-3538	NA	miRNA	9.07116	12.2488	8.71161	9.25109	8.50711	7.63436	8.3039	8.43713
MI0015393	5.90748	-0.0325197	0.26292	0.744716	0.904581	gga-miR-3539	MIMAT0016390	gga-miR-3539	chr1:80759500-80759521	miRNA	2.46231	2.58404	2.43413	2.98085	2.77564	2.22191	2.76094	2.83012
MI0015394	6.74866	0.0932164	0.295817	0.323294	0.614296	gga-miR-3540	MIMAT0016391	gga-miR-3540	chr10:11060295-11060316	miRNA	2.12856	3.15438	2.01732	2.00848	1.53305	2.16782	2.25388	2.04854
MI0022385	8.89404	-0.0544949	0.247498	0.629541	0.872069	gga-miR-3594	MIMAT0025641	gga-miR-3594-5p	AADN04001051.1:3054-3076	miRNA	3.0745	2.99302	3.46937	3.29129	3.5747	3.55231	3.03846	3.39794
MI0029344	62627.9	-0.184765	0.146441	0.109266	0.332721	gga-miR-363	MIMAT0037553	gga-miR-363-5p	chr4:3994469-3994490	miRNA	15.879	16.07	15.9738	16.0171	16.4047	16.1785	15.8728	16.3402
MI0003703	669.059	-0.07823	0.135495	0.463017	0.741464	gga-miR-365	MIMAT0003361	gga-miR-365-3p	chr14:769167-769188	miRNA	8.89462	9.30565	9.08111	9.07473	9.14381	9.22777	8.98102	9.28397
MI0003704	669.091	-0.078472	0.13552	0.461699	0.741464	gga-miR-365	MIMAT0003361	gga-miR-365-3p	chr18:6504909-6504930	miRNA	8.89467	9.30562	9.08108	9.07479	9.14506	9.22774	8.98108	9.28393
MI0022403	0.104098	0.0186356	0.479439	0.664878	NA	gga-miR-365b	MIMAT0025674	gga-miR-365b-5p	chr14:769164-769185	miRNA	-2.20799	-2.16289	-2.20609	-2.16623	-2.2167	-2.18383	-2.21427	-2.215
MI0003712	0	0	0.517941	NA	NA	gga-miR-367	MIMAT0003369	gga-miR-367	chr4:57457361-57457381	miRNA	0	0	0	0	0	0	0	0
MI0003705	198.667	-0.364418	0.204486	0.0108517	0.0621674	gga-miR-375	MIMAT0003362	gga-miR-375	chr7:22469980-22470001	miRNA	7.29029	6.3184	7.27394	7.37443	7.44706	7.88749	7.92937	7.62729
MI0003706	1270.78	0.11902	0.202327	0.363529	0.667291	gga-miR-383	MIMAT0003363	gga-miR-383-5p	AADN04015343.1:4586-4607	miRNA	9.25892	9.93556	10.2096	9.68643	9.70094	9.67064	8.6655	9.9695
MI0040676	6182.15	-0.288756	0.14831	0.0174609	0.0880864	gga-miR-425	MIMAT0049919	gga-miR-425-5p	chr12:11671363-11671385	miRNA	12.0973	11.6718	12.0279	12.1043	12.2226	12.2762	12.4834	12.2854
MI0003714	12383.4	-0.054089	0.168084	0.658832	0.880971	gga-miR-429	MIMAT0003371	gga-miR-429-3p	chr21:2589443-2589464	miRNA	12.4941	13.2299	13.1053	12.5231	13.0078	12.9837	12.645	13.1627
MI0003715	899.024	-0.0985667	0.184452	0.441467	0.738693	gga-miR-449a	MIMAT0003372	gga-miR-449a	chrZ:16702996-16703016	miRNA	9.93481	9.05764	9.66374	9.61582	9.14757	10.0231	10.2373	9.52668
MI0007566	43.3749	0.0525316	0.201579	0.682957	0.880971	gga-miR-449b	MIMAT0007743	gga-miR-449b-5p	chrZ:16703155-16703177	miRNA	4.99969	4.48894	5.31381	4.88655	4.6948	5.12106	5.00704	4.92402
MI0007445	56.9977	0.0426002	0.208416	0.739244	0.904581	gga-miR-449c	MIMAT0007602	gga-miR-449c-5p	chrZ:16704141-16704164	miRNA	5.43341	5.03624	5.37468	5.83728	4.68958	5.87212	5.48401	5.3728
MI0039506	1324.58	-0.0557817	0.136503	0.603005	0.838748	gga-miR-449d	MIMAT0048647	gga-miR-449d-5p	chrZ:16702125-16702149	miRNA	10.0145	9.59753	9.95748	9.96222	9.62768	10.0681	10.2862	9.8961
MI0004995	28.5002	-0.107661	0.234538	0.386065	0.683194	gga-miR-451	MIMAT0003775	gga-miR-451	chr19:5863065-5863087	miRNA	4.99408	5.08594	5.15513	4.02923	4.51587	5.62096	5.17355	4.94613
MI0006984	2109.5	0.0747321	0.0931182	0.323289	0.614296	gga-miR-454	MIMAT0007291	gga-miR-454-5p	chr15:400353-400371	miRNA	11.0313	11.1431	10.9631	11.1295	10.9532	10.8364	11.1003	10.9694
MI0003707	4132.2	-0.491533	0.410982	0.00359026	0.0263905	gga-miR-455	MIMAT0003364	gga-miR-455-5p	chr17:5239506-5239527	miRNA	12.3307	11.2728	11.1415	11.2566	13.1112	11.8764	13.2543	11.8588
MI0004997	7491.95	-0.149451	0.087198	0.0455179	0.169066	gga-miR-456	MIMAT0003777	gga-miR-456-3p	chr3:31514596-31514617	miRNA	12.7562	12.7168	12.8471	12.8231	12.9598	12.9167	12.885	13.0012
MI0007567	11661.8	0.105917	0.165185	0.386005	0.683194	gga-miR-458a	MIMAT0007745	gga-miR-458a-5p	chr13:8233377-8233397	miRNA	13.0679	13.3467	13.5793	13.1283	13.2525	13.128	12.9059	13.259
MI0022541	1.34739	-0.0560833	0.314995	0.48322	NA	gga-miR-458b	MIMAT0025830	gga-miR-458b-5p	chr13:8233342-8233363	miRNA	0.354284	0.475336	0.381619	0.551223	0.554287	0.742682	0.526274	0.410738
MI0004998	476.452	-0.052861	0.223194	0.672701	0.880971	gga-miR-460a	MIMAT0003778	gga-miR-460a-5p	chr2:3692594-3692615	miRNA	8.66106	7.73378	9.40258	8.28558	8.61618	8.99024	9.2673	8.16475
MI0007055	65.4412	0.203187	0.267568	0.104503	0.321109	gga-miR-460b	MIMAT0007326	gga-miR-460b-5p	chr4:2714102-2714123	miRNA	5.79159	5.34481	6.1234	6.08784	4.94272	5.71266	5.62566	4.80133
MI0003713	0	0	0.517941	NA	NA	gga-miR-466	MIMAT0003370	gga-miR-466	chr2:21752944-21752966	miRNA	0	0	0	0	0	0	0	0
MI0022440	0.103702	0.0167483	0.478157	0.696485	NA	gga-miR-4732	MIMAT0025717	gga-miR-4732-5p	chr3:30430104-30430124	miRNA	-2.21094	-2.16009	-2.20314	-2.16933	-2.21371	-2.21421	-2.18395	-2.21202
MI0003708	3.57499	0.0105885	0.274594	0.905873	0.962696	gga-miR-489	MIMAT0003365	gga-miR-489-3p	chr2:23147311-23147333	miRNA	1.70571	1.79519	1.31557	1.45429	1.06075	1.71161	1.86755	1.32251
MI0003709	1.19083	-0.0108503	0.299553	0.887146	NA	gga-miR-490	MIMAT0003366	gga-miR-490-3p	chr1:57923994-57924015	miRNA	0.399533	0.420235	0.182324	0.40111	0.257956	0.345075	0.38712	0.457086
MI0003710	236.579	-0.0603944	0.19676	0.638891	0.877826	gga-miR-499	MIMAT0003367	gga-miR-499-5p	chr20:2734906-2734928	miRNA	8.1657	7.86414	7.85774	7.83973	8.0261	8.48793	7.6018	8.00394
MI0006983	17.7449	0.740557	0.556206	0.000693878	0.00977211	gga-miR-551	MIMAT0007289	gga-miR-551-5p	chr9:20500069-20500091	miRNA	5.29158	4.3065	4.07149	4.54403	4.05194	3.60799	3.64297	4.07837
MI0022520	10.5027	0.0876137	0.241478	0.462671	0.741464	gga-miR-6516	MIMAT0025806	gga-miR-6516-5p	chr18:4170850-4170871	miRNA	3.49916	3.31953	3.25125	3.14557	3.10446	3.18658	3.19954	3.2254
MI0022359	76.441	0.0383862	0.165668	0.752033	0.904581	gga-miR-6542	MIMAT0025589	gga-miR-6542-5p	chr3:4430962-4430983	miRNA	5.99218	5.84886	6.38584	6.15937	6.22904	6.13452	5.71133	6.28499
MI0022539	10.9553	-0.153388	0.253503	0.207148	0.470851	gga-miR-6543	MIMAT0025826	gga-miR-6543-5p	chr1:133686529-133686552	miRNA	3.37447	3.08441	3.39761	2.96137	3.44962	3.68173	3.28991	3.52392
MI0022360	13.6218	-0.0142942	0.222327	0.90858	0.962696	gga-miR-6544	MIMAT0025591	gga-miR-6544-5p	chr5:24455343-24455364	miRNA	3.72174	3.63685	3.68293	4.10495	4.11189	3.68166	3.81886	3.77579
MI0022361	0	0	0.517941	NA	NA	gga-miR-6545	MIMAT0025593	gga-miR-6545-5p	AADN04002826.1:3993-4013	miRNA	0	0	0	0	0	0	0	0
MI0022362	5.43047	-0.118115	0.279088	0.263277	0.539319	gga-miR-6546	MIMAT0025595	gga-miR-6546-5p	chr7:36448414-36448435	miRNA	2.21916	2.20653	2.50929	2.22656	2.66505	2.44547	2.56766	2.517
MI0022363	0.593388	0.0468384	0.38237	0.495849	NA	gga-miR-6547	MIMAT0025597	gga-miR-6547-5p	chr27:4660708-4660729	miRNA	-0.733219	-0.597994	-0.773516	-0.704006	-0.795611	-0.79615	-0.646293	-0.793759
MI0022365	17.0357	-0.0743426	0.239836	0.532368	0.778963	gga-miR-6548	MIMAT0025601	gga-miR-6548-5p	chr14:7328464-7328485	miRNA	3.98025	3.71491	3.96132	3.34907	4.04182	3.47649	4.1292	3.92574
MI0022366	17.3698	0.0371906	0.227988	0.762076	0.906977	gga-miR-6549	MIMAT0025603	gga-miR-6549-5p	chr8:24565326-24565348	miRNA	3.5629	4.69103	3.89212	3.80659	3.83617	3.92305	3.52084	3.83681
MI0022367	6.69632	0.00451257	0.252299	0.966405	0.977383	gga-miR-6550	MIMAT0025605	gga-miR-6550-5p	chr10:19176454-19176473	miRNA	2.32706	2.62252	3.03255	2.87296	2.68427	2.66865	2.7865	2.86096
MI0022369	0.33767	-0.00301258	0.39716	0.959746	NA	gga-miR-6551	MIMAT0025609	gga-miR-6551-5p	chr18:9400673-9400694	miRNA	-1.29058	-1.18096	-1.29848	-1.26779	-1.32553	-1.2424	-1.22174	-1.23233
MI0022370	0.378116	0.00912474	0.437629	0.863765	NA	gga-miR-6552	MIMAT0025611	gga-miR-6552-5p	chr5:45270662-45270682	miRNA	-1.20759	-1.13909	-1.26712	-1.18276	-1.12315	-1.29527	-1.22093	-1.19683
MI0022371	12.4262	-0.180709	0.240745	0.162041	0.421306	NA	NA	NA	NA	NA	3.66091	3.50831	3.83562	3.32533	3.7213	3.74311	3.97938	4.04246
MI0022372	2.77246	0.0855744	0.303847	0.343133	NA	gga-miR-6554	MIMAT0025615	gga-miR-6554-5p	chr2:6787513-6787534	miRNA	1.14893	1.41101	1.28784	1.16055	0.870246	0.978006	1.12779	1.3086
MI0022374	13.8526	0.0737766	0.2426	0.530085	0.778963	gga-miR-6555	MIMAT0025619	gga-miR-6555-5p	chr1:167040331-167040352	miRNA	3.38439	3.33431	3.4754	3.53755	3.30899	3.24162	3.18295	3.43108
MI0022375	1.84325	0.0774689	0.300387	0.384478	NA	gga-miR-6556	MIMAT0025621	gga-miR-6556-5p	chr9:23720956-23720977	miRNA	0.909739	0.92664	1.17822	1.02383	0.812089	0.969581	0.834898	1.00748
MI0022540	5.99742	-0.0141383	0.266443	0.882757	0.962696	NA	NA	NA	NA	NA	3.05018	2.29381	2.57967	2.31768	2.34182	2.66821	3.14773	2.58468
MI0022376	0.452583	0.039299	0.411428	0.537735	NA	gga-miR-6558	MIMAT0025623	gga-miR-6558-5p	chr9:15205969-15205992	miRNA	-0.92828	-0.891276	-1.03721	-1.01272	-0.970541	-0.973034	-1.05049	-1.06177
MI0022377	1.73185	-0.00650181	0.302667	0.931045	NA	gga-miR-6559	MIMAT0025625	gga-miR-6559-5p	chr1:133113145-133113167	miRNA	1.084	0.903595	0.635721	0.588494	0.701604	0.95139	1.02434	0.603151
MI0022378	0.0350806	0	0.472925	1	NA	NA	NA	NA	NA	NA	-2.33145	-2.31458	-2.33001	-2.32845	-2.3338	-2.33398	-2.33369	-2.3332
MI0022379	1.61938	-0.0893978	0.362621	0.279893	NA	gga-miR-6561	MIMAT0025629	gga-miR-6561-5p	chr8:11216341-11216362	miRNA	0.803854	0.768957	0.505276	0.482116	1.10231	0.74947	0.710601	0.688776
MI0022542	0	0	0.517941	NA	NA	gga-miR-6562	MIMAT0025832	gga-miR-6562-5p	AADN04001314.1:25357-25378	miRNA	0	0	0	0	0	0	0	0
MI0022543	0.0511494	0	0.472925	1	NA	NA	NA	NA	NA	NA	-2.21706	-2.19097	-2.21316	-2.21276	-2.21861	-2.21887	-2.22029	-2.21774
MI0022381	0.470825	0.0240542	0.363399	0.714913	NA	gga-miR-6564	MIMAT0025633	gga-miR-6564-5p	chr20:11146455-11146475	miRNA	-1.03186	-0.886581	-0.804796	-1.00276	-0.884296	-1.0629	-0.949877	-0.95996
MI0022382	18.4109	-0.0506935	0.217202	0.689114	0.880971	gga-miR-6565	MIMAT0025635	gga-miR-6565-5p	chrZ:55504512-55504533	miRNA	4.46432	4.01803	4.46903	4.00663	4.29965	4.34406	4.33201	4.58761
MI0022383	18.9926	-0.338297	0.306908	0.0178137	0.0885444	gga-miR-6566	MIMAT0025637	gga-miR-6566-5p	AADN04000838.1:6059-6079	miRNA	4.01594	3.9819	4.17161	3.93503	4.7408	4.53499	4.56695	4.5661
MI0022384	0.030427	0.00916755	0.474592	0.829598	NA	gga-miR-6567	MIMAT0025639	gga-miR-6567-5p	chr20:8632811-8632832	miRNA	-2.33146	-2.31676	-2.33021	-2.32885	-2.33351	-2.33367	-2.32303	-2.33298
MI0022386	0.945157	0.144638	0.474547	0.125654	NA	gga-miR-6568	MIMAT0025643	gga-miR-6568-5p	chr3:55383014-55383034	miRNA	-0.0899833	0.00192232	0.193155	0.125446	-0.241297	-0.050429	-0.23069	-0.0285633
MI0022387	0	0	0.517941	NA	NA	gga-miR-6569	MIMAT0025645	gga-miR-6569-5p	chr13:4700594-4700616	miRNA	0	0	0	0	0	0	0	0
MI0022388	1.14681	0.0156251	0.298736	0.839476	NA	gga-miR-6570	MIMAT0025647	gga-miR-6570-5p	chr1:185065726-185065749	miRNA	0.249967	0.302222	0.220056	0.316055	0.234424	0.310912	0.295855	0.154398
MI0022389	0.030823	0.0102857	0.475021	0.809306	NA	gga-miR-6571	MIMAT0025649	gga-miR-6571-5p	chr2:64574443-64574464	miRNA	-2.33052	-2.31751	-2.33113	-2.32788	-2.33447	-2.32411	-2.3325	-2.33393
MI0022390	1.25989	-0.0908713	0.357792	0.277046	NA	gga-miR-6572	MIMAT0025651	gga-miR-6572-5p	chr2:145759878-145759900	miRNA	0.339324	0.449612	0.360791	0.236262	0.534548	0.66242	0.384597	0.562082
MI0022391	1.17615	0.00483532	0.331941	0.943504	NA	gga-miR-6573	MIMAT0025653	gga-miR-6573-5p	chr27:1690922-1690943	miRNA	0.360873	0.330838	0.093793	0.142103	0.169634	0.166369	0.10508	0.526611
MI0022392	0.923176	0.0121104	0.347076	0.855309	NA	gga-miR-6574	MIMAT0025655	gga-miR-6574-5p	chr9:7623706-7623726	miRNA	-0.17376	0.0640744	-0.152894	-0.156209	-0.173123	0.00945247	-0.184921	-0.170252
MI0022393	15.4593	-0.0821378	0.24856	0.474393	0.74579	gga-miR-6575	MIMAT0025657	gga-miR-6575-5p	chr10:2623712-2623733	miRNA	3.68798	3.87727	3.46343	3.79841	4.0582	3.77603	3.6979	3.92186
MI0022394	3.29887	0.0675179	0.313908	0.416897	NA	gga-miR-6576	MIMAT0025659	gga-miR-6576-5p	chr22:60628-60650	miRNA	0.986239	1.496	0.766214	0.93581	0.767498	0.759349	0.882642	1.31969
MI0022395	0.741815	0.0796287	0.388297	0.306097	NA	gga-miR-6577	MIMAT0025661	gga-miR-6577-5p	chr6:17227056-17227078	miRNA	-0.332899	-0.259067	-0.312203	-0.276472	-0.473817	-0.297032	-0.369544	-0.471624
MI0022396	0.429328	0.0493426	0.455337	0.419502	NA	gga-miR-6578	MIMAT0025663	gga-miR-6578-5p	chr3:105429070-105429090	miRNA	-1.17821	-1.05139	-1.19192	-1.0424	-1.22107	-1.12746	-1.19151	-1.21973
MI0022397	0.995627	-0.039381	0.338648	0.583701	NA	gga-miR-6579	MIMAT0025665	gga-miR-6579-5p	chr5:500430-500450	miRNA	0.00455867	0.122501	-0.0994782	0.023417	0.0653568	-0.0263575	0.0874273	0.0818796
MI0022398	0.995627	-0.039381	0.338648	0.583701	NA	gga-miR-6579	MIMAT0025665	gga-miR-6579-5p	AADN04024329.1:285-305	miRNA	0.00455867	0.122501	-0.0994782	0.023417	0.0653568	-0.0263575	0.0874273	0.0818796
MI0022399	0.0354119	0	0.472925	1	NA	gga-miR-6580	MIMAT0025667	gga-miR-6580-5p	chr3:27382850-27382871	miRNA	-2.33038	-2.31549	-2.33107	-2.32735	-2.33489	-2.33508	-2.33264	-2.33428
MI0022400	0	0	0.517941	NA	NA	gga-miR-6581	MIMAT0025669	gga-miR-6581-5p	chr1:48389999-48390021	miRNA	0	0	0	0	0	0	0	0
MI0022401	31.8734	0.0139896	0.186212	0.912212	0.963524	gga-miR-6582	MIMAT0025671	gga-miR-6582-5p	chr3:57474235-57474254	miRNA	5.24048	4.54642	4.82794	4.69359	5.0206	4.89402	4.84727	4.94237
MI0022402	0.245827	0.0128626	0.441951	0.807207	NA	gga-miR-6583	MIMAT0025673	gga-miR-6583-5p	chr3:762599-762616	miRNA	-1.65603	-1.6239	-1.71526	-1.63832	-1.66711	-1.66819	-1.66933	-1.66353
MI0022404	1.32241	0.306227	0.831039	0.0287766	NA	gga-miR-6584	MIMAT0025675	gga-miR-6584-5p	chr2:93858633-93858655	miRNA	-0.706711	-0.486654	-0.365871	-0.859384	-0.848532	-1.02561	-0.934685	-1.01854
MI0022405	0.0373493	0	0.472925	1	NA	gga-miR-6585	MIMAT0025676	gga-miR-6585-5p	chr19:5039465-5039485	miRNA	-2.33144	-2.31352	-2.32992	-2.32826	-2.33394	-2.33414	-2.33383	-2.3333
MI0022406	0.0518791	0.00972811	0.474801	0.819406	NA	gga-miR-6586	MIMAT0025677	gga-miR-6586-5p	chr4:69449301-69449323	miRNA	-2.21554	-2.19218	-2.21468	-2.21117	-2.2202	-2.22046	-2.21881	-2.20194
MI0022407	0.101511	0	0.47292	1	NA	gga-miR-6587	MIMAT0025678	gga-miR-6587-5p	chr5:26193083-26193105	miRNA	-2.08061	-2.04437	-2.08659	-2.07242	-2.09695	-2.09745	-2.08675	-2.0953
MI0022408	0	0	0.517941	NA	NA	gga-miR-6588	MIMAT0025680	gga-miR-6588-3p	chr13:17553428-17553450	miRNA	0	0	0	0	0	0	0	0
MI0022409	0.388542	0	0.42079	1	NA	gga-miR-6589	MIMAT0025681	gga-miR-6589-5p	chr11:11215797-11215819	miRNA	-1.21112	-1.06494	-1.19558	-1.18578	-1.22311	-1.22344	-1.22388	-1.22195
MI0022410	18.1089	-0.130803	0.214907	0.317959	0.614296	gga-miR-6590	MIMAT0025682	gga-miR-6590-5p	chr5:46491313-46491335	miRNA	4.1485	4.48988	3.86896	4.07707	4.40291	4.11062	4.26818	4.25816
MI0022411	0	0	0.517941	NA	NA	gga-miR-6591	MIMAT0025684	gga-miR-6591-3p	chr4:35010540-35010558	miRNA	0	0	0	0	0	0	0	0
MI0022412	1.26353	0.060063	0.328831	0.443704	NA	gga-miR-6592	MIMAT0025685	gga-miR-6592-3p	chr19:3182099-3182119	miRNA	0.40297	0.43928	0.482374	0.504636	0.273464	0.438922	0.488822	0.178259
MI0022413	0.0746987	0	0.472925	1	NA	gga-miR-6593	MIMAT0025686	gga-miR-6593-5p	chr28:1402772-1402794	miRNA	-2.20989	-2.17235	-2.20413	-2.20372	-2.21192	-2.2123	-2.21451	-2.21068
MI0022414	1.24562	0.00795068	0.297357	0.917878	NA	gga-miR-6594	MIMAT0025688	gga-miR-6594-5p	chr4:598356-598376	miRNA	0.421809	0.52213	0.280636	0.424047	0.252954	0.351988	0.606111	0.366708
MI0022415	0	0	0.517941	NA	NA	gga-miR-6595	MIMAT0025689	gga-miR-6595-5p	chr11:13466709-13466733	miRNA	0	0	0	0	0	0	0	0
MI0022416	0.0420042	0	0.472925	1	NA	gga-miR-6596	MIMAT0025690	gga-miR-6596-5p	chr10:10770995-10771013	miRNA	-2.33017	-2.31261	-2.33099	-2.32661	-2.3355	-2.33571	-2.33284	-2.33478
MI0022417	0.368852	-0.00161003	0.412123	0.977647	NA	gga-miR-6597	MIMAT0025692	gga-miR-6597-3p	chr20:11097618-11097641	miRNA	-1.2525	-1.1666	-1.29228	-1.22813	-1.32052	-1.23295	-1.26653	-1.05428
MI0022418	0	0	0.517941	NA	NA	gga-miR-6598	MIMAT0025693	gga-miR-6598-5p	chr5:37909856-37909876	miRNA	0	0	0	0	0	0	0	0
MI0022544	14.4995	-0.125623	0.24011	0.309426	0.608059	gga-miR-6599	MIMAT0025836	gga-miR-6599-5p	chr18:5100547-5100570	miRNA	3.53397	3.22472	3.75787	3.59614	3.65946	3.85973	3.60872	4.03073
MI0022419	0.191624	0.0220342	0.482201	0.609514	NA	gga-miR-6600	MIMAT0025694	gga-miR-6600-3p	chr2:5837842-5837864	miRNA	-1.78479	-1.76528	-1.83946	-1.82771	-1.85767	-1.85854	-1.85289	-1.85476
MI0022420	0.143546	0.010286	0.475021	0.809301	NA	gga-miR-6601	MIMAT0025695	gga-miR-6601-3p	chr2:23912091-23912111	miRNA	-1.95996	-1.90532	-1.96302	-1.94877	-1.97718	-1.93329	-1.96836	-1.97492
MI0022421	0.215604	0	0.472921	1	NA	gga-miR-6602	MIMAT0025696	gga-miR-6602-5p	chr26:2287414-2287435	miRNA	-1.72483	-1.63269	-1.71464	-1.70893	-1.73475	-1.73572	-1.73675	-1.73154
MI0022422	0.0422284	0	0.472925	1	NA	gga-miR-6603	MIMAT0025697	gga-miR-6603-3p	chr5:23106709-23106731	miRNA	-2.33016	-2.31252	-2.33098	-2.32658	-2.33552	-2.33573	-2.33285	-2.33479
MI0022423	15.0615	0.0468935	0.220258	0.709352	0.884726	gga-miR-6604	MIMAT0025698	gga-miR-6604-5p	chr6:22353398-22353421	miRNA	4.43887	3.92666	4.11166	3.8928	4.11471	3.91289	4.38718	4.01879
MI0022424	0	0	0.517941	NA	NA	gga-miR-6605	MIMAT0025699	gga-miR-6605-5p	chr3:84548767-84548789	miRNA	0	0	0	0	0	0	0	0
MI0022425	38.812	0.1523	0.322844	0.145092	0.392328	gga-miR-6606	MIMAT0025700	gga-miR-6606-5p	chr1:76447827-76447846	miRNA	6.49881	5.68255	3.73139	6.25375	5.69244	4.43017	5.34819	5.39594
MI0022426	0	0	0.517941	NA	NA	gga-miR-6607	MIMAT0025701	gga-miR-6607-5p	chr26:682675-682698	miRNA	0	0	0	0	0	0	0	0
MI0022427	1.1337	-0.0559818	0.324446	0.473504	NA	gga-miR-6608	MIMAT0025702	gga-miR-6608-5p	chr1:65891962-65891981	miRNA	0.206112	0.359761	0.127375	0.271693	0.201919	0.286936	0.331457	0.476632
MI0023553	1.1337	-0.0559818	0.324446	0.473504	NA	gga-miR-6608	MIMAT0025702	gga-miR-6608-5p	chr1:65895172-65895191	miRNA	0.206112	0.359761	0.127375	0.271693	0.201919	0.286936	0.331457	0.476632
MI0022428	2.9413	-0.197672	0.454934	0.073411	NA	gga-miR-6609	MIMAT0025704	gga-miR-6609-3p	chr1:79931632-79931654	miRNA	1.24095	1.57988	1.41099	1.46667	1.89222	1.47578	1.64122	1.67522
MI0022429	0.466754	-0.00447185	0.362825	0.944292	NA	gga-miR-6610	MIMAT0025705	gga-miR-6610-3p	chr2:4915085-4915106	miRNA	-0.97387	-0.796638	-0.945792	-0.944947	-0.969707	-0.800977	-0.980959	-0.870682
MI0022430	0.225597	0.0188225	0.471821	0.681139	NA	gga-miR-6611	MIMAT0025706	gga-miR-6611-5p	chr9:12336499-12336520	miRNA	-1.75254	-1.67066	-1.69002	-1.73604	-1.77666	-1.77766	-1.69918	-1.77332
MI0022431	0.157323	0	0.472924	1	NA	NA	NA	NA	NA	NA	-1.82575	-1.76027	-1.82283	-1.81362	-1.83817	-1.83891	-1.83485	-1.83573
MI0022432	0	0	0.517941	NA	NA	gga-miR-6613	MIMAT0025708	gga-miR-6613-3p	chrZ:10606003-10606024	miRNA	0	0	0	0	0	0	0	0
MI0022433	0.143148	0.0095534	0.47473	0.822585	NA	gga-miR-6614	MIMAT0025709	gga-miR-6614-3p	chr4:13813980-13813997	miRNA	-1.96391	-1.90149	-1.95905	-1.95274	-1.97318	-1.97386	-1.92782	-1.97092
MI0022434	17.5149	0.0894402	0.24495	0.446979	0.740583	gga-miR-6615	MIMAT0025710	gga-miR-6615-5p	chr28:1760785-1760808	miRNA	4.14215	4.08298	3.94971	4.20654	3.94287	3.67157	3.99134	3.95787
MI0022435	0.0443524	0.0217016	0.481934	0.614752	NA	gga-miR-6616	MIMAT0025712	gga-miR-6616-5p	chr1:92351565-92351586	miRNA	-2.31647	-2.31027	-2.32963	-2.32767	-2.33438	-2.33461	-2.33424	-2.33362
MI0022436	0	0	0.517941	NA	NA	gga-miR-6617	MIMAT0025713	gga-miR-6617-3p	chr9:16236795-16236817	miRNA	0	0	0	0	0	0	0	0
MI0022437	0	0	0.517941	NA	NA	gga-miR-6618	MIMAT0025714	gga-miR-6618-5p	chr26:1761754-1761775	miRNA	0	0	0	0	0	0	0	0
MI0022438	0.0422284	0	0.472925	1	NA	gga-miR-6619	MIMAT0025715	gga-miR-6619-5p	AADN04005953.1:4315-4336	miRNA	-2.33016	-2.31252	-2.33098	-2.32658	-2.33552	-2.33573	-2.33285	-2.33479
MI0022439	0	0	0.517941	NA	NA	gga-miR-6620	MIMAT0025716	gga-miR-6620-5p	chr25:2809823-2809845	miRNA	0	0	0	0	0	0	0	0
MI0022441	0	0	0.517941	NA	NA	gga-miR-6621	MIMAT0025718	gga-miR-6621-5p	chr1:2713364-2713384	miRNA	0	0	0	0	0	0	0	0
MI0022537	0	0	0.517941	NA	NA	gga-miR-6622	MIMAT0025825	gga-miR-6622-3p	chr8:22245960-22245982	miRNA	0	0	0	0	0	0	0	0
MI0022442	0.555912	0.0368738	0.387344	0.575159	NA	gga-miR-6623	MIMAT0025719	gga-miR-6623-3p	chr8:24695573-24695594	miRNA	-0.857421	-0.671304	-0.709555	-0.826665	-0.863217	-0.768823	-0.770154	-0.86149
MI0022443	0	0	0.517941	NA	NA	gga-miR-6624	MIMAT0025720	gga-miR-6624-3p	chr7:16322050-16322070	miRNA	0	0	0	0	0	0	0	0
MI0022444	0.208354	0.00553574	0.425594	0.920249	NA	gga-miR-6625	MIMAT0025721	gga-miR-6625-5p	chr10:2315035-2315056	miRNA	-1.65063	-1.54542	-1.62505	-1.63519	-1.6446	-1.64554	-1.6007	-1.57996
MI0022445	0.0518791	0.00972811	0.474801	0.819406	NA	gga-miR-6626	MIMAT0025722	gga-miR-6626-5p	chr21:4626408-4626426	miRNA	-2.21554	-2.19218	-2.21468	-2.21117	-2.2202	-2.22046	-2.21881	-2.20194
MI0022446	0	0	0.517941	NA	NA	gga-miR-6627	MIMAT0025723	gga-miR-6627-3p	chr4:90285215-90285236	miRNA	0	0	0	0	0	0	0	0
MI0022447	0.232035	0	0.472806	1	NA	gga-miR-6628	MIMAT0025724	gga-miR-6628-3p	chr2:12131169-12131189	miRNA	-1.70786	-1.64581	-1.73293	-1.69096	-1.75431	-1.75534	-1.72054	-1.7509
MI0022448	0.0276663	0	0.472925	1	NA	gga-miR-6629	MIMAT0025725	gga-miR-6629-5p	chr1:917757-917782	miRNA	-2.33146	-2.31807	-2.33032	-2.32909	-2.33333	-2.33348	-2.33325	-2.33285
MI0022449	0.0902914	0	0.472922	1	NA	gga-miR-6630	MIMAT0025726	gga-miR-6630-3p	chr2:129537743-129537764	miRNA	-2.20525	-2.17089	-2.2088	-2.1979	-2.2181	-2.21855	-2.21077	-2.21661
MI0022450	13.2697	0.231672	0.26802	0.073793	0.254511	gga-miR-6631	MIMAT0025727	gga-miR-6631-5p	chr3:12516682-12516703	miRNA	4.19865	3.66829	3.86108	4.21357	3.49742	3.69152	4.06369	3.22897
MI0022451	0	0	0.517941	NA	NA	gga-miR-6632	MIMAT0025728	gga-miR-6632-5p	chr4:45143228-45143252	miRNA	0	0	0	0	0	0	0	0
MI0022452	0.160268	0.0235131	0.483448	0.586515	NA	gga-miR-6633	MIMAT0025729	gga-miR-6633-5p	chr3:80493182-80493203	miRNA	-1.9112	-1.90012	-1.96369	-1.94798	-1.97929	-1.98004	-1.96956	-1.9768
MI0022453	0	0	0.517941	NA	NA	gga-miR-6634	MIMAT0025730	gga-miR-6634-5p	chr3:89887347-89887370	miRNA	0	0	0	0	0	0	0	0
MI0022454	0	0	0.517941	NA	NA	gga-miR-6635	MIMAT0025731	gga-miR-6635-5p	chr15:6975446-6975469	miRNA	0	0	0	0	0	0	0	0
MI0022455	0	0	0.517941	NA	NA	NA	NA	NA	NA	NA	0	0	0	0	0	0	0	0
MI0031112	0	0	0.517941	NA	NA	NA	NA	NA	NA	NA	0	0	0	0	0	0	0	0
MI0022456	0	0	0.517941	NA	NA	gga-miR-6637	MIMAT0025733	gga-miR-6637-3p	chr23:5225479-5225501	miRNA	0	0	0	0	0	0	0	0
MI0022457	0	0	0.517941	NA	NA	gga-miR-6637	MIMAT0025733	gga-miR-6637-3p	chr23:5232935-5232957	miRNA	0	0	0	0	0	0	0	0
MI0022458	0.210424	0.0249716	0.478535	0.583984	NA	gga-miR-6639	MIMAT0025735	gga-miR-6639-5p	chr19:8696145-8696167	miRNA	-1.72487	-1.63461	-1.65288	-1.7093	-1.73461	-1.73556	-1.73656	-1.73147
MI0022459	0.13766	0.00557505	0.473293	0.895949	NA	gga-miR-6640	MIMAT0025736	gga-miR-6640-5p	chr3:22223168-22223190	miRNA	-1.95602	-1.911	-1.9666	-1.94524	-1.98024	-1.9809	-1.96411	-1.89217
MI0022460	0.411587	0.062243	0.433407	0.364762	NA	gga-miR-6641	MIMAT0025737	gga-miR-6641-5p	chr1:179212040-179212061	miRNA	-0.984825	-1.04233	-1.07333	-1.16897	-1.11395	-1.20687	-1.1183	-1.20524
MI0022461	0	0	0.517941	NA	NA	NA	NA	NA	NA	NA	0	0	0	0	0	0	0	0
MI0022462	0.59459	-0.0359331	0.372171	0.592592	NA	gga-miR-6643	MIMAT0025741	gga-miR-6643-5p	chr14:13204100-13204120	miRNA	-0.649632	-0.554492	-0.730245	-0.743227	-0.655101	-0.571626	-0.685484	-0.465909
MI0022538	0	0	0.517941	NA	NA	NA	NA	NA	NA	NA	0	0	0	0	0	0	0	0
MI0022466	0	0	0.517941	NA	NA	gga-miR-6644	MIMAT0025745	gga-miR-6644-3p	chr27:442737-442758	miRNA	0	0	0	0	0	0	0	0
MI0022463	1.06749	0.0529351	0.338798	0.48075	NA	gga-miR-6645	MIMAT0025742	gga-miR-6645-5p	chr5:39173731-39173752	miRNA	0.162542	0.26418	0.186819	0.260565	0.202327	0.0152225	0.247698	0.0192511
MI0022464	0.341906	-0.00103696	0.396562	0.98615	NA	gga-miR-6646	MIMAT0025743	gga-miR-6646-3p	chr25:2411816-2411837	miRNA	-1.26716	-1.1553	-1.27396	-1.24415	-1.21578	-1.3007	-1.28018	-1.12494
MI0023554	0.341906	-0.00103696	0.396562	0.98615	NA	NA	NA	NA	NA	NA	-1.26716	-1.1553	-1.27396	-1.24415	-1.21578	-1.3007	-1.28018	-1.12494
MI0022465	0.391315	0.0304899	0.47508	0.533291	NA	gga-miR-6647	MIMAT0025744	gga-miR-6647-5p	chr8:19872473-19872495	miRNA	-1.34461	-1.23348	-1.26336	-1.31914	-1.39669	-1.39705	-1.36168	-1.39189
MI0022467	22.757	-0.170249	0.226166	0.196646	0.465667	gga-miR-6648	MIMAT0025746	gga-miR-6648-5p	chr15:6705958-6705979	miRNA	4.73912	4.34869	4.51383	4.47028	4.96037	4.65473	5.07483	4.56185
MI0023555	22.757	-0.170249	0.226166	0.196646	0.465667	gga-miR-6648	MIMAT0025746	gga-miR-6648-5p	KQ759460.1:17774-17795	miRNA	4.73912	4.34869	4.51383	4.47028	4.96037	4.65473	5.07483	4.56185
MI0022468	2.67189	0.0101899	0.281473	0.904586	NA	gga-miR-6649	MIMAT0025748	gga-miR-6649-5p	chrZ:8585378-8585400	miRNA	1.38783	1.43584	1.53866	1.18928	1.26851	1.42738	1.30482	1.46782
MI0022469	0.0655454	0.00853801	0.474371	0.841091	NA	gga-miR-6650	MIMAT0025750	gga-miR-6650-5p	chr15:7731074-7731097	miRNA	-2.20954	-2.17635	-2.20444	-2.20409	-2.21134	-2.21167	-2.19193	-2.21024
MI0022470	14.0106	0.187529	0.372443	0.0875669	0.287355	gga-miR-6651	MIMAT0025751	gga-miR-6651-5p	chrZ:48684591-48684611	miRNA	2.73243	4.43758	3.0124	3.1187	3.02187	2.48622	2.69785	3.09988
MI0022471	1.17765	0.0188655	0.318315	0.793055	NA	gga-miR-6652	MIMAT0025752	gga-miR-6652-5p	chr13:8923393-8923413	miRNA	0.239285	0.398798	0.163008	0.305773	0.237417	0.323135	0.284688	0.140809
MI0022473	0.0167089	0	0.472925	1	NA	gga-miR-6653	MIMAT0025754	gga-miR-6653-3p	chr8:28849728-28849748	miRNA	-2.33148	-2.32331	-2.33079	-2.33003	-2.33262	-2.33271	-2.33257	-2.33233
MI0022474	0.341237	0	0.402673	1	NA	gga-miR-6654	MIMAT0025755	gga-miR-6654-3p	chr26:2853112-2853134	miRNA	-1.37561	-1.22804	-1.34652	-1.35263	-1.37544	-1.37573	-1.39113	-1.37095
MI0022475	10.374	-0.143624	0.266468	0.212435	0.47371	gga-miR-6655	MIMAT0025756	gga-miR-6655-5p	AADN04014660.1:1037-1059	miRNA	3.2913	3.27775	3.62686	3.00225	3.64117	3.74034	3.49555	3.66911
MI0022476	0.264848	0.0389192	0.469419	0.47137	NA	gga-miR-6656	MIMAT0025757	gga-miR-6656-5p	chr1:175931343-175931366	miRNA	-1.65271	-1.61858	-1.71564	-1.63388	-1.73946	-1.74061	-1.66683	-1.73566
MI0022477	0.570147	0.0201727	0.355154	0.760783	NA	gga-miR-6657	MIMAT0025758	gga-miR-6657-3p	chr6:20059192-20059212	miRNA	-0.811718	-0.585529	-0.756509	-0.652052	-0.776716	-0.777202	-0.646372	-0.674561
MI0022478	0.030427	0.00916755	0.474592	0.829598	NA	gga-miR-6658	MIMAT0025759	gga-miR-6658-3p	chr4:1209321-1209343	miRNA	-2.33146	-2.31676	-2.33021	-2.32885	-2.33351	-2.33367	-2.32303	-2.33298
MI0022479	3.60369	0.010475	0.274431	0.906992	0.962696	gga-miR-6659	MIMAT0025760	gga-miR-6659-3p	chr1:1698325-1698346	miRNA	1.86418	1.72105	1.24623	1.78416	1.60209	2.1234	1.7529	1.64652
MI0022480	16.5302	-0.0482009	0.21314	0.705315	0.88295	gga-miR-6660	MIMAT0025761	gga-miR-6660-3p	chr10:1504011-1504034	miRNA	3.97735	4.29288	4.068	3.65096	4.12626	3.99742	4.07273	3.86077
MI0022481	0	0	0.517941	NA	NA	gga-miR-6661	MIMAT0025762	gga-miR-6661-5p	chr4:83231990-83232011	miRNA	0	0	0	0	0	0	0	0
MI0022482	0.192379	0.0176609	0.473594	0.69386	NA	gga-miR-6662	MIMAT0025763	gga-miR-6662-3p	AADN04006382.1:7653-7674	miRNA	-1.84213	-1.76506	-1.782	-1.8277	-1.80026	-1.85864	-1.85296	-1.85484
MI0022483	3.89914	-0.051927	0.285296	0.557863	0.798973	gga-miR-6663	MIMAT0025764	gga-miR-6663-5p	chr27:4371142-4371162	miRNA	1.5068	2.08523	2.02597	1.68043	1.74781	1.84519	2.35388	1.76754
MI0022484	0.722172	-0.030939	0.348505	0.653052	NA	gga-miR-6664	MIMAT0025765	gga-miR-6664-3p	chr20:640897-640918	miRNA	-0.464099	-0.24122	-0.438822	-0.441762	-0.35893	-0.276774	-0.380142	-0.45231
MI0022485	4.38239	-0.0623923	0.272067	0.522383	0.778963	gga-miR-6665	MIMAT0025766	gga-miR-6665-5p	chr8:5229666-5229687	miRNA	2.05618	2.02125	1.63104	2.46646	2.26797	1.99349	2.29482	2.31872
MI0022486	0.242431	0.00863559	0.474398	0.839314	NA	gga-miR-6666	MIMAT0025767	gga-miR-6666-3p	chr28:4722781-4722802	miRNA	-1.64089	-1.54634	-1.63666	-1.62338	-1.65883	-1.65989	-1.65404	-1.58551
MI0022487	0	0	0.517941	NA	NA	gga-miR-6667	MIMAT0025768	gga-miR-6667-5p	chr11:19007968-19007988	miRNA	0	0	0	0	0	0	0	0
MI0022488	1.45648	0.120678	0.426682	0.172693	NA	gga-miR-6668	MIMAT0025769	gga-miR-6668-3p	chr4:34288597-34288619	miRNA	0.632408	0.639466	0.675039	0.418238	0.456755	0.453254	0.372851	0.468724
MI0022489	31.5297	-0.241367	0.232558	0.0774316	0.261952	gga-miR-6669	MIMAT0025770	gga-miR-6669-5p	chrZ:27711482-27711505	miRNA	4.64539	4.73201	5.12499	4.26837	5.07316	5.47518	4.8833	4.99175
MI0022490	25.0414	-1.90063	0.909801	7.91149e-05	0.00205699	gga-miR-6670	MIMAT0025772	gga-miR-6670-5p	chr3:79870078-79870103	miRNA	3.42234	3.91352	3.60645	4.07957	5.22571	4.94007	4.41157	5.09083
MI0022491	0.110925	0	0.472893	1	NA	gga-miR-6671	MIMAT0025773	gga-miR-6671-5p	chr24:5039330-5039351	miRNA	-2.08051	-2.04123	-2.08701	-2.07164	-2.09824	-2.09878	-2.08718	-2.09645
MI0022492	0.260559	0.0136863	0.447402	0.790745	NA	gga-miR-6672	MIMAT0025774	gga-miR-6672-3p	chr1:112625630-112625649	miRNA	-1.53642	-1.49422	-1.59002	-1.59184	-1.53952	-1.61465	-1.55036	-1.60977
MI0022493	0.218484	0.00746251	0.467279	0.868273	NA	gga-miR-6673	MIMAT0025775	gga-miR-6673-3p	chr15:8905718-8905739	miRNA	-1.63115	-1.56705	-1.64992	-1.61508	-1.67025	-1.5432	-1.64321	-1.66701
MI0022494	0.365654	0.00657189	0.415204	0.908463	NA	gga-miR-6674	MIMAT0025776	gga-miR-6674-3p	chr20:2236571-2236591	miRNA	-1.28818	-1.20287	-1.23128	-1.26397	-1.35679	-1.11213	-1.21489	-1.35348
MI0022495	16.4021	-0.0287707	0.262658	0.773067	0.909485	gga-miR-6675	MIMAT0025777	gga-miR-6675-5p	chr24:3341743-3341764	miRNA	3.65421	3.88401	4.43136	4.02368	3.93325	4.55416	4.13922	4.19659
MI0022496	0.0910191	0.00972655	0.4748	0.819434	NA	gga-miR-6676	MIMAT0025779	gga-miR-6676-3p	chr1:907642-907664	miRNA	-2.08333	-2.04531	-2.0835	-2.07593	-2.09287	-2.09332	-2.08889	-2.06187
MI0022497	0.935723	-0.0085971	0.343406	0.89739	NA	gga-miR-6677	MIMAT0025780	gga-miR-6677-5p	chr20:13293658-13293682	miRNA	-0.1963	0.0476082	-0.0195736	-0.178317	-0.00133448	-0.00620718	-0.110366	-0.189801
MI0022498	0.0451457	0	0.472925	1	NA	gga-miR-6678	MIMAT0025782	gga-miR-6678-3p	chr3:103172134-103172155	miRNA	-2.33007	-2.31125	-2.33095	-2.32625	-2.33578	-2.33601	-2.33294	-2.33501
MI0022499	0.0865614	0	0.472925	1	NA	gga-miR-6679	MIMAT0025783	gga-miR-6679-5p	chr4:15622057-15622080	miRNA	-2.10166	-2.06078	-2.09723	-2.09459	-2.10618	-2.10661	-2.10697	-2.10475
MI0022500	0	0	0.517941	NA	NA	gga-miR-6680	MIMAT0025784	gga-miR-6680-3p	chr21:2632750-2632771	miRNA	0	0	0	0	0	0	0	0
MI0022502	0.102068	0	0.472925	1	NA	gga-miR-6681	MIMAT0025786	gga-miR-6681-5p	chr20:8606368-8606389	miRNA	-2.08643	-2.03836	-2.08079	-2.0782	-2.0912	-2.0917	-2.09261	-2.08954
MI0022503	0	0	0.517941	NA	NA	gga-miR-6682	MIMAT0025787	gga-miR-6682-3p	chr4:21597424-21597445	miRNA	0	0	0	0	0	0	0	0
MI0022504	0	0	0.517941	NA	NA	gga-miR-6683	MIMAT0025788	gga-miR-6683-3p	chr5:30174018-30174038	miRNA	0	0	0	0	0	0	0	0
MI0022505	0.0694408	0.0105657	0.475136	0.804251	NA	gga-miR-6684	MIMAT0025789	gga-miR-6684-5p	chr12:11108243-11108260	miRNA	-2.20561	-2.17871	-2.20838	-2.19986	-2.21566	-2.19309	-2.20993	-2.2145
MI0022506	4.51536	0.0761905	0.263644	0.467388	0.741677	gga-miR-6685	MIMAT0025790	gga-miR-6685-5p	chr5:25026279-25026299	miRNA	2.35445	2.10794	2.3448	2.26062	2.21921	2.32656	2.25737	1.85455
MI0022507	0	0	0.517941	NA	NA	gga-miR-6686	MIMAT0025792	gga-miR-6686-3p	chr14:759959-759980	miRNA	0	0	0	0	0	0	0	0
MI0022508	0.0701611	0	0.472925	1	NA	gga-miR-6687	MIMAT0025793	gga-miR-6687-3p	chr3:81786508-81786530	miRNA	-2.20971	-2.17433	-2.20428	-2.20391	-2.21163	-2.21199	-2.21407	-2.21046
MI0022509	0	0	0.517941	NA	NA	gga-miR-6688	MIMAT0025794	gga-miR-6688-3p	chr4:21966934-21966955	miRNA	0	0	0	0	0	0	0	0
MI0022510	0.451098	-0.0238394	0.34572	0.725823	NA	gga-miR-6689	MIMAT0025795	gga-miR-6689-3p	chr4:3241223-3241244	miRNA	-0.96762	-0.821856	-0.967453	-0.939387	-0.902256	-0.904671	-0.888866	-0.893953
MI0022511	0.903162	0.0338928	0.478238	0.493286	NA	gga-miR-6690	MIMAT0025796	gga-miR-6690-5p	chr3:107831787-107831809	miRNA	-1.98369	-1.56487	-1.96552	-1.93985	-2.02099	-2.02366	-2.01659	-2.01214
MI0022512	2.27081	-0.277095	0.656046	0.0372377	NA	gga-miR-6691	MIMAT0025797	gga-miR-6691-5p	chr7:5793721-5793742	miRNA	0.946364	1.1402	0.845123	0.988848	1.24399	1.53723	0.918348	1.19962
MI0023556	2.27081	-0.277095	0.656046	0.0372377	NA	NA	NA	NA	NA	NA	0.946364	1.1402	0.845123	0.988848	1.24399	1.53723	0.918348	1.19962
MI0022513	0.165696	0.00855109	0.474372	0.840855	NA	gga-miR-6692	MIMAT0025798	gga-miR-6692-5p	chr10:1126240-1126265	miRNA	-1.84533	-1.76855	-1.834	-1.83263	-1.7995	-1.85083	-1.85485	-1.84749
MI0022514	0.739593	0.00742609	0.371344	0.906325	NA	gga-miR-6693	MIMAT0025799	gga-miR-6693-3p	chr28:4301703-4301724	miRNA	-0.328299	-0.333389	-0.534862	-0.545202	-0.451603	-0.454523	-0.309316	-0.551891
MI0022515	21.6015	-0.0525702	0.24112	0.652802	0.880971	gga-miR-6694	MIMAT0025800	gga-miR-6694-3p	chr6:32650908-32650929	miRNA	4.64372	4.28021	4.5104	4.98539	4.86703	4.78282	4.63052	5.0153
MI0022516	0	0	0.517941	NA	NA	gga-miR-6695	MIMAT0025801	gga-miR-6695-5p	chr27:1310073-1310096	miRNA	0	0	0	0	0	0	0	0
MI0022517	9.37303	-0.28705	0.413443	0.0304979	0.126812	gga-miR-6696	MIMAT0025802	gga-miR-6696-5p	chr17:5228316-5228337	miRNA	3.18197	3.1084	2.66451	2.75765	3.57586	2.97116	3.92818	3.18072
MI0022518	0.0486162	0	0.472925	1	NA	gga-miR-6697	MIMAT0025804	gga-miR-6697-5p	chr3:58225161-58225182	miRNA	-2.21553	-2.19358	-2.21472	-2.21143	-2.21991	-2.22016	-2.21861	-2.21908
MI0022519	2.19556	0.0488829	0.302978	0.547843	NA	gga-miR-6698	MIMAT0025805	gga-miR-6698-3p	chr2:68054455-68054477	miRNA	0.916248	1.13057	1.13355	1.28346	0.897645	0.987475	0.992416	1.19123
MI0022521	0.289028	0.0159295	0.443299	0.763412	NA	gga-miR-6699	MIMAT0025808	gga-miR-6699-5p	chr3:67609999-67610020	miRNA	-1.53229	-1.48645	-1.59055	-1.51211	-1.61609	-1.61732	-1.54744	-1.45119
MI0022522	0	0	0.517941	NA	NA	gga-miR-6700	MIMAT0025809	gga-miR-6700-5p	chr1:59412599-59412622	miRNA	0	0	0	0	0	0	0	0
MI0022523	1.19697	0.0370983	0.317488	0.621263	NA	gga-miR-6701	MIMAT0025811	gga-miR-6701-3p	chr2:97511175-97511195	miRNA	0.241264	0.424592	0.187203	0.457296	0.261651	0.258395	0.367826	0.164583
MI0022524	0.151353	0.0227862	0.482822	0.597764	NA	gga-miR-6702	MIMAT0025812	gga-miR-6702-5p	chr3:107838950-107838972	miRNA	-1.93957	-1.92171	-1.98217	-1.97455	-1.99701	-1.99772	-1.99508	-1.99464
MI0022525	0.149297	0.0120211	0.475725	0.77826	NA	gga-miR-6703	MIMAT0025813	gga-miR-6703-3p	chr10:2448442-2448463	miRNA	-1.95598	-1.90762	-1.96736	-1.9444	-1.98202	-1.93657	-1.96468	-1.97968
MI0022526	0	0	0.517941	NA	NA	gga-miR-6704	MIMAT0025814	gga-miR-6704-5p	chr4:8680312-8680333	miRNA	0	0	0	0	0	0	0	0
MI0022527	6.02694	0.0101738	0.264326	0.916829	0.965288	NA	NA	NA	NA	NA	2.09973	2.74393	2.45333	2.30137	2.58181	2.50909	2.22297	2.33493
MI0022528	0	0	0.517941	NA	NA	gga-miR-6706	MIMAT0025816	gga-miR-6706-5p	chr5:23667357-23667378	miRNA	0	0	0	0	0	0	0	0
MI0022529	0	0	0.517941	NA	NA	gga-miR-6707	MIMAT0025817	gga-miR-6707-5p	chr2:107155795-107155818	miRNA	0	0	0	0	0	0	0	0
MI0022530	2.04701	-0.0162139	0.299823	0.832793	NA	gga-miR-6708	MIMAT0025818	gga-miR-6708-5p	chr1:292493-292515	miRNA	0.300281	0.802797	0.439253	0.340909	0.333975	0.446798	0.624484	0.476266
MI0022531	0.159429	0.00306641	0.471174	0.943459	NA	gga-miR-6709	MIMAT0025819	gga-miR-6709-5p	chr11:615353-615377	miRNA	-1.87331	-1.80041	-1.86369	-1.86104	-1.87922	-1.87997	-1.83364	-1.82785
MI0022532	8.07257	-0.118136	0.281521	0.259434	0.534688	gga-miR-6710	MIMAT0025820	gga-miR-6710-3p	chr2:728252-728272	miRNA	2.56673	2.86589	2.73645	2.6443	2.98318	2.84473	2.9155	2.51637
MI0022533	0.393227	-0.00487156	0.453976	0.920529	NA	gga-miR-6711	MIMAT0025821	gga-miR-6711-5p	chr3:10070562-10070583	miRNA	-1.19141	-1.12151	-1.25332	-1.16585	-1.10623	-1.19215	-1.20477	-1.01007
MI0022534	0	0	0.517941	NA	NA	gga-miR-6712	MIMAT0025822	gga-miR-6712-5p	chr17:10001062-10001083	miRNA	0	0	0	0	0	0	0	0
MI0022535	0	0	0.517941	NA	NA	gga-miR-6713	MIMAT0025823	gga-miR-6713-3p	chr2:2521370-2521387	miRNA	0	0	0	0	0	0	0	0
MI0022536	0	0	0.517941	NA	NA	NA	NA	NA	NA	NA	0	0	0	0	0	0	0	0
MI0001272	7196.67	0.0363255	0.148016	0.749277	0.904581	gga-miR-7	MIMAT0001157	gga-miR-7	chrZ:40078182-40078203	miRNA	12.7217	12.4214	12.4919	12.4454	12.5903	12.6903	12.028	12.4933
MI0001226	7070.74	0.0329163	0.147748	0.771851	0.909485	gga-miR-7	MIMAT0001157	gga-miR-7	chr10:13134778-13134799	miRNA	12.6898	12.3953	12.4705	12.4217	12.5705	12.668	12.0056	12.4727
MI0001269	7108.24	0.0306653	0.14743	0.786762	0.913833	gga-miR-7	MIMAT0001157	gga-miR-7	chr28:4892854-4892875	miRNA	12.6948	12.4036	12.473	12.4282	12.5811	12.6755	12.0123	12.4819
MI0040766	10.7008	-0.0156105	0.252955	0.883828	0.962696	gga-miR-726	MIMAT0050085	gga-miR-726-5p	AADN04014979.1:1887-1909	miRNA	3.42674	3.27755	3.04126	3.56351	3.53404	3.12889	3.41183	3.33498
MI0024103	0	0	0.517941	NA	NA	gga-miR-7437	MIMAT0029028	gga-miR-7437-5p	chrZ:68483506-68483528	miRNA	0	0	0	0	0	0	0	0
MI0024104	4.36964	-0.0930624	0.294141	0.326391	0.614296	gga-miR-7438	MIMAT0029030	gga-miR-7438-5p	chrZ:70775549-70775570	miRNA	2.00262	2.01366	1.92125	1.99797	2.24919	2.28754	1.9088	1.95411
MI0024105	0	0	0.517941	NA	NA	gga-miR-7439	MIMAT0029032	gga-miR-7439-5p	chrZ:40652306-40652328	miRNA	0	0	0	0	0	0	0	0
MI0024106	0	0	0.517941	NA	NA	gga-miR-7440	MIMAT0029034	gga-miR-7440-5p	chrZ:64670256-64670274	miRNA	0	0	0	0	0	0	0	0
MI0024107	1.01685	-0.0474073	0.335047	0.523097	NA	gga-miR-7441	MIMAT0029036	gga-miR-7441-5p	chr17:2569205-2569226	miRNA	0.0632432	0.21355	-0.0107793	-0.041722	0.155432	0.150546	0.109509	0.0763329
MI0024108	0.964565	0.0667464	0.33311	0.401476	NA	gga-miR-7442	MIMAT0029038	gga-miR-7442-5p	AADN04014272.1:3497-3518	miRNA	0.11037	0.119461	-0.101179	0.209948	0.0663098	-0.123295	0.0462488	-0.0129898
MI0024109	0.851203	-0.0734105	0.374747	0.340204	NA	gga-miR-7443	MIMAT0029040	gga-miR-7443-5p	chr18:9815975-9815997	miRNA	-0.268433	-0.0614589	-0.272664	-0.249497	-0.193157	0.113084	-0.183564	-0.183138
MI0024110	0	0	0.517941	NA	NA	gga-miR-7444	MIMAT0029042	gga-miR-7444-5p	chr19:2914270-2914290	miRNA	0	0	0	0	0	0	0	0
MI0024111	0.394358	0.0148238	0.397355	0.806555	NA	gga-miR-7445	MIMAT0029044	gga-miR-7445-5p	AADN04015473.1:1684-1705	miRNA	-1.20473	-1.0743	-1.10435	-1.17911	-1.23422	-1.06424	-1.12937	-1.23304
MI0024116	0.394358	0.0148238	0.397355	0.806555	NA	gga-miR-7445	MIMAT0029044	gga-miR-7445-5p	AADN04015473.1:1648-1669	miRNA	-1.20473	-1.0743	-1.10435	-1.17911	-1.23422	-1.06424	-1.12937	-1.23304
MI0024113	0.0443524	0.0217016	0.481934	0.614752	NA	gga-miR-7446	MIMAT0029046	gga-miR-7446-5p	chr1:88559276-88559295	miRNA	-2.31647	-2.31027	-2.32963	-2.32767	-2.33438	-2.33461	-2.33424	-2.33362
MI0024114	0.996649	-0.0221495	0.317015	0.760363	NA	gga-miR-7447	MIMAT0029048	gga-miR-7447-5p	chr1:29613912-29613934	miRNA	-0.0376291	0.178605	0.105335	-0.0187437	0.202103	0.029588	0.045047	0.0429885
MI0024115	0	0	0.517941	NA	NA	gga-miR-7448	MIMAT0029050	gga-miR-7448-5p	chr1:126122788-126122815	miRNA	0	0	0	0	0	0	0	0
MI0024117	2.14263	0.0675933	0.292596	0.448034	NA	gga-miR-7449	MIMAT0029052	gga-miR-7449-5p	chr1:182377305-182377326	miRNA	1.12213	1.15801	1.2827	1.23998	1.2617	1.01711	1.04472	1.04312
MI0024118	0	0	0.517941	NA	NA	gga-miR-7450	MIMAT0029054	gga-miR-7450-5p	chr1:54784281-54784303	miRNA	0	0	0	0	0	0	0	0
MI0024121	1.02221	0.183314	0.579948	0.0793978	NA	gga-miR-7451	MIMAT0029056	gga-miR-7451-5p	chr1:67209491-67209513	miRNA	-0.0276261	0.188985	-0.0383204	0.322575	-0.0612117	-0.0621663	-0.0693201	-0.0579404
MI0024122	0.459486	0.0572303	0.395995	0.416554	NA	gga-miR-7452	MIMAT0029058	gga-miR-7452-5p	chr1:106605861-106605881	miRNA	-0.871414	-0.784999	-0.932511	-0.955109	-0.956103	-0.869047	-0.990658	-0.954751
MI0024123	0	0	0.517941	NA	NA	gga-miR-7453	MIMAT0029060	gga-miR-7453-5p	chr20:2070286-2070308	miRNA	0	0	0	0	0	0	0	0
MI0024124	0	0	0.517941	NA	NA	gga-miR-7454	MIMAT0029062	gga-miR-7454-5p	chr26:5270437-5270459	miRNA	0	0	0	0	0	0	0	0
MI0024125	6.18196	0.0755321	0.254595	0.493818	0.762148	gga-miR-7455	MIMAT0029064	gga-miR-7455-5p	chr2:90395019-90395041	miRNA	2.42995	2.44407	3.21707	2.48945	2.53432	2.83861	2.72356	2.28535
MI0024126	0.519039	0.0227886	0.373527	0.72388	NA	gga-miR-7456	MIMAT0029066	gga-miR-7456-5p	chr2:115467795-115467817	miRNA	-0.716952	-0.678832	-0.83937	-0.80453	-0.686144	-0.772139	-0.839635	-0.859874
MI0024127	0	0	0.517941	NA	NA	gga-miR-7457	MIMAT0029068	gga-miR-7457-5p	chr2:44141501-44141523	miRNA	0	0	0	0	0	0	0	0
MI0024128	0	0	0.517941	NA	NA	gga-miR-7458	MIMAT0029070	gga-miR-7458-5p	chr2:56306827-56306848	miRNA	0	0	0	0	0	0	0	0
MI0031113	0	0	0.517941	NA	NA	gga-miR-7458	MIMAT0029070	gga-miR-7458-5p	chr2:56324867-56324888	miRNA	0	0	0	0	0	0	0	0
MI0024129	0	0	0.517941	NA	NA	gga-miR-7459	MIMAT0029072	gga-miR-7459-5p	chr2:57947959-57947982	miRNA	0	0	0	0	0	0	0	0
MI0024130	4.99951	-0.0426289	0.26481	0.668214	0.880971	gga-miR-7460	MIMAT0029074	gga-miR-7460-5p	chr13:10375342-10375366	miRNA	2.37907	2.31146	2.1887	2.28894	2.52119	2.44662	2.27878	2.29773
MI0024131	0	0	0.517941	NA	NA	gga-miR-7461	MIMAT0029076	gga-miR-7461-5p	chr2:969812-969834	miRNA	0	0	0	0	0	0	0	0
MI0024135	0.346137	0.0423314	0.470109	0.444513	NA	gga-miR-7462	MIMAT0029078	gga-miR-7462-5p	chr3:54305757-54305778	miRNA	-1.35196	-1.26409	-1.29133	-1.32874	-1.4125	-1.41282	-1.36709	-1.40856
MI0024136	0.0609508	0	0.472925	1	NA	gga-miR-7463	MIMAT0029080	gga-miR-7463-5p	chr3:1046130-1046151	miRNA	-2.20756	-2.18018	-2.20641	-2.20248	-2.21284	-2.21315	-2.21138	-2.21182
MI0024137	0.0281826	0	0.472925	1	NA	gga-miR-7464	MIMAT0029082	gga-miR-7464-5p	chr3:16898369-16898391	miRNA	-2.3306	-2.31868	-2.33116	-2.32818	-2.33422	-2.33437	-2.33242	-2.33373
MI0024138	1.13168	-0.0874971	0.375511	0.280786	NA	gga-miR-7465	MIMAT0029084	gga-miR-7465-5p	chr3:81847795-81847814	miRNA	0.233637	0.365514	0.131669	0.0150731	0.531708	0.2048	0.518669	0.110139
MI0024139	0.0354119	0	0.472925	1	NA	gga-miR-7466	MIMAT0029086	gga-miR-7466-5p	chr4:58512315-58512334	miRNA	-2.33038	-2.31549	-2.33107	-2.32735	-2.33489	-2.33508	-2.33264	-2.33428
MI0024140	0.106687	0.0146029	0.476988	0.732983	NA	gga-miR-7467	MIMAT0029088	gga-miR-7467-5p	chr4:83395402-83395424	miRNA	-2.05249	-2.03657	-2.08075	-2.07806	-2.0916	-2.09212	-2.05892	-2.08987
MI0024141	0.0276663	0	0.472925	1	NA	gga-miR-7468	MIMAT0029090	gga-miR-7468-5p	chr4:55084437-55084458	miRNA	-2.33146	-2.31807	-2.33032	-2.32909	-2.33333	-2.33348	-2.33325	-2.33285
MI0024142	0.3373	0.0167179	0.44469	0.751341	NA	gga-miR-7469	MIMAT0029092	gga-miR-7469-5p	chr4:18152771-18152793	miRNA	-1.32275	-1.18867	-1.3061	-1.29998	-1.24756	-1.33376	-1.33683	-1.33032
MI0024143	0	0	0.517941	NA	NA	gga-miR-7470	MIMAT0029094	gga-miR-7470-5p	AADN04001900.1:7917-7938	miRNA	0	0	0	0	0	0	0	0
MI0024144	0.0373493	0	0.472925	1	NA	gga-miR-7471	MIMAT0029096	gga-miR-7471-5p	AADN04000668.1:9334-9351	miRNA	-2.33144	-2.31352	-2.32992	-2.32826	-2.33394	-2.33414	-2.33383	-2.3333
MI0024145	11.6099	0.145635	0.289175	0.180615	0.448882	gga-miR-7472	MIMAT0029098	gga-miR-7472-5p	chr6:30088763-30088784	miRNA	2.53672	3.66825	3.25156	3.0515	2.53523	2.95411	2.66469	2.74427
MI0024146	0	0	0.517941	NA	NA	gga-miR-7473	MIMAT0029100	gga-miR-7473-5p	chr7:33572495-33572517	miRNA	0	0	0	0	0	0	0	0
MI0024147	0.0167089	0	0.472925	1	NA	gga-miR-7474	MIMAT0029102	gga-miR-7474-5p	chr7:15412869-15412891	miRNA	-2.33148	-2.32331	-2.33079	-2.33003	-2.33262	-2.33271	-2.33257	-2.33233
MI0024148	11.4292	4.11898	1.85922	1.98177e-05	0.000607956	gga-miR-7475	MIMAT0029104	gga-miR-7475-5p	chr9:3662052-3662071	miRNA	1.18345	4.64467	0.993402	1.07798	0.763204	0.538501	1.04298	0.578857
MI0024149	0.240773	-0.00452908	0.464362	0.921035	NA	gga-miR-7476	MIMAT0029106	gga-miR-7476-5p	chr15:5022044-5022065	miRNA	-1.59644	-1.51215	-1.60197	-1.57902	-1.55463	-1.62507	-1.60951	-1.41234
MI0024150	0.822857	0.0186262	0.338745	0.784894	NA	gga-miR-7477	MIMAT0029108	gga-miR-7477-5p	chr33:874806-874828	miRNA	-0.370448	-0.113126	-0.0377401	-0.349282	-0.241537	-0.341996	-0.196292	-0.134997
MI0024151	0	0	0.517941	NA	NA	gga-miR-7478	MIMAT0029110	gga-miR-7478-5p	AADN04000787.1:1041-1063	miRNA	0	0	0	0	0	0	0	0
MI0024156	0	0	0.517941	NA	NA	gga-miR-7479	MIMAT0029112	gga-miR-7479-5p	chrZ:60814556-60814575	miRNA	0	0	0	0	0	0	0	0
MI0024157	0	0	0.517941	NA	NA	gga-miR-7479	MIMAT0029112	gga-miR-7479-5p	chrZ:60816997-60817016	miRNA	0	0	0	0	0	0	0	0
MI0024158	0	0	0.517941	NA	NA	gga-miR-7479	MIMAT0029112	gga-miR-7479-5p	chrZ:60825894-60825913	miRNA	0	0	0	0	0	0	0	0
MI0024159	0	0	0.517941	NA	NA	gga-miR-7480	MIMAT0029114	gga-miR-7480-5p	AADN04003222.1:15326-15348	miRNA	0	0	0	0	0	0	0	0
MI0024160	0	0	0.517941	NA	NA	gga-miR-7480	MIMAT0029114	gga-miR-7480-5p	AADN04003518.1:1759-1781	miRNA	0	0	0	0	0	0	0	0
MI0031114	0	0	0.517941	NA	NA	gga-miR-7480	MIMAT0029114	gga-miR-7480-5p	AADN04004891.1:7673-7695	miRNA	0	0	0	0	0	0	0	0
MI0024161	0	0	0.517941	NA	NA	gga-miR-7481	MIMAT0029116	gga-miR-7481-5p	chrZ:64304208-64304230	miRNA	0	0	0	0	0	0	0	0
MI0024162	0	0	0.517941	NA	NA	gga-miR-7482	MIMAT0029118	gga-miR-7482-5p	chrZ:34300480-34300504	miRNA	0	0	0	0	0	0	0	0
MI0031115	0	0	0.517941	NA	NA	gga-miR-7482	MIMAT0029118	gga-miR-7482-5p	chrZ:34315561-34315585	miRNA	0	0	0	0	0	0	0	0
MI0031116	0	0	0.517941	NA	NA	gga-miR-7482	MIMAT0029118	gga-miR-7482-5p	chrZ:34330947-34330971	miRNA	0	0	0	0	0	0	0	0
MI0031117	0	0	0.517941	NA	NA	gga-miR-7482	MIMAT0029118	gga-miR-7482-5p	chrZ:34395460-34395484	miRNA	0	0	0	0	0	0	0	0
MI0031118	0	0	0.517941	NA	NA	gga-miR-7482	MIMAT0029118	gga-miR-7482-5p	chrZ:34410494-34410518	miRNA	0	0	0	0	0	0	0	0
MI0031119	0	0	0.517941	NA	NA	gga-miR-7482	MIMAT0029118	gga-miR-7482-5p	KQ759519.1:10680-10704	miRNA	0	0	0	0	0	0	0	0
MI0024163	0.0373493	0	0.472925	1	NA	gga-miR-7483	MIMAT0029120	gga-miR-7483-5p	chrZ:81533172-81533194	miRNA	-2.33144	-2.31352	-2.32992	-2.32826	-2.33394	-2.33414	-2.33383	-2.3333
MI0004999	0	0	0.517941	NA	NA	gga-miR-757	MIMAT0003779	gga-miR-757	chr2:76674801-76674821	miRNA	0	0	0	0	0	0	0	0
MI0008209	0	0	0.517941	NA	NA	gga-miR-762	MIMAT0007752	gga-miR-762	chr15:5751900-5751921	miRNA	0	0	0	0	0	0	0	0
MI0001279	2375.74	0.123734	0.327583	0.198939	0.465667	gga-miR-7b	MIMAT0001192	gga-miR-7b	chrW:3067292-3067313	miRNA	13.0721	11.2062	10.7058	12.8332	10.9579	10.3842	11.9994	11.0009
MI0003694	344.822	0.0039311	0.172311	0.974625	0.980426	gga-miR-9	MIMAT0001195	gga-miR-9-5p	chr28:3623186-3623208	miRNA	8.34726	8.13527	8.07776	8.22763	8.20131	7.91381	8.43739	8.18225
MI0001283	344.759	0.0048834	0.172319	0.968481	0.977383	gga-miR-9	MIMAT0001195	gga-miR-9-5p	chrZ:60469257-60469279	miRNA	8.34698	8.1354	8.07794	8.22736	8.1947	7.91399	8.43712	8.18243
MI0029331	344.759	0.0048834	0.172319	0.968481	0.977383	gga-miR-9	MIMAT0001195	gga-miR-9-5p	chr10:12934172-12934194	miRNA	8.34698	8.1354	8.07794	8.22736	8.1947	7.91399	8.43712	8.18243
MI0039523	344.72	0.00484848	0.172333	0.968708	0.977383	gga-miR-9	MIMAT0001195	gga-miR-9-5p	chr25:1538431-1538453	miRNA	8.34685	8.13546	8.07802	8.22723	8.19478	7.91407	8.43699	8.18251
MI0001179	35600.9	-0.405992	0.0844783	4.79642e-07	2.31598e-05	gga-miR-92	MIMAT0001109	gga-miR-92-3p	chr1:148023273-148023293	miRNA	14.9178	14.8236	15.0998	15.0368	15.3162	15.4637	15.2359	15.4145
MI0029335	32676.2	-0.362012	0.0876923	1.41436e-05	0.00053117	gga-miR-92	MIMAT0001109	gga-miR-92-3p	chr4:3994570-3994590	miRNA	14.7963	14.7329	15.0269	14.9237	15.1788	15.323	15.1028	15.2773
MI0029336	40.3701	0.880133	0.705646	0.000692701	0.00977211	gga-miR-96	MIMAT0037540	gga-miR-96-5p	chr1:844307-844328	miRNA	5.75374	7.2409	4.94003	4.96742	4.84392	4.42459	4.83783	4.91776
MI0001173	46041.7	0.0155885	0.115498	0.868085	0.959783	gga-miR-99a	MIMAT0001103	gga-miR-99a-5p	chr1:99018053-99018074	miRNA	15.7887	15.005	15.5667	15.678	15.5039	15.5155	15.611	15.4407
MI0040667	0.0350806	0	0.472925	1	NA	gga-miR-9b	MIMAT0049903	gga-miR-9b-5p	chr10:12934137-12934157	miRNA	-2.33145	-2.31458	-2.33001	-2.32845	-2.3338	-2.33398	-2.33369	-2.3332
MI0040777	0.0350806	0	0.472925	1	NA	gga-miR-9b	MIMAT0049903	gga-miR-9b-5p	chrZ:60469292-60469312	miRNA	-2.33145	-2.31458	-2.33001	-2.32845	-2.3338	-2.33398	-2.33369	-2.3332

## Sheet: DMV_3H.v.CTRL_3H_DEGs_miRNA
Gene	baseMean	log2FoldChange	lfcSE	pvalue	padj	Symbol	Alias	Symbol_arm	Locus	type	DMV-1639-3H-R1.rlogCounts	DMV-1639-3H-R2.rlogCounts	DMV-1639-3H-R3.rlogCounts	DMV-1639-3H-R4.rlogCounts	CTRL-3H-R1.rlogCounts	CTRL-3H-R2.rlogCounts	CTRL-3H-R3.rlogCounts	CTRL-3H-R4.rlogCounts
MI0001234	79792.9	-0.00788208	0.0655292	0.833653	0.94593	gga-let-7a	MIMAT0001101	gga-let-7a-5p	chr12:6092573-6092594	miRNA	16.4262	16.5335	16.3286	16.412	16.3907	16.2579	16.662	16.4241
MI0001259	79626.8	-0.00793002	0.0655563	0.832679	0.94593	gga-let-7a	MIMAT0001101	gga-let-7a-5p	chr24:3343200-3343221	miRNA	16.4234	16.5307	16.3269	16.4089	16.3885	16.2548	16.6595	16.4219
MI0001171	80008.1	-0.00787365	0.0654711	0.833787	0.94593	gga-let-7a	MIMAT0001101	gga-let-7a-5p	AADN04003343.1:14278-14299	miRNA	16.4302	16.5374	16.3321	16.4155	16.3944	16.2616	16.6653	16.4283
MI0001172	11035	-0.0205957	0.0656982	0.587818	0.854445	gga-let-7b	MIMAT0001102	gga-let-7b	AADN04003343.1:13447-13468	miRNA	13.3393	13.5763	13.4779	13.3951	13.5094	13.2671	13.6605	13.5527
MI0001174	11338.6	-0.0137828	0.0713551	0.721826	0.909907	gga-let-7c	MIMAT0001104	gga-let-7c-5p	chr1:99018804-99018825	miRNA	13.311	13.6509	13.3208	13.419	13.3925	13.4212	13.628	13.4387
MI0001232	337.194	0.0648022	0.115154	0.215544	0.550151	gga-let-7d	MIMAT0001161	gga-let-7d	chr12:6091125-6091145	miRNA	8.58712	8.87485	8.08033	8.45367	8.36164	8.2464	8.26632	8.54918
MI0001233	105596	0.0173046	0.0633155	0.644251	0.885432	gga-let-7f	MIMAT0001162	gga-let-7f-5p	chr12:6092162-6092183	miRNA	16.8745	16.865	16.5511	16.7701	16.7353	16.613	16.8176	16.7186
MI0001230	58269.9	0.0102255	0.0630421	0.783431	0.927386	gga-let-7g	MIMAT0001160	gga-let-7g-5p	chr12:2971969-2971989	miRNA	16.0493	15.8674	15.7886	15.8787	15.8537	15.8248	15.9662	15.8149
MI0001168	93519.8	0.0447645	0.0503131	0.21258	0.550151	gga-let-7i	MIMAT0001098	gga-let-7i	chr1:33060802-33060822	miRNA	16.6365	16.6324	16.6804	16.5647	16.6016	16.4879	16.5936	16.5423
MI0001262	79807.4	-0.0079235	0.0654878	0.832766	0.94593	gga-let-7j	MIMAT0001181	gga-let-7j-5p	chr26:1639988-1640009	miRNA	16.4267	16.5339	16.3298	16.4117	16.3914	16.2576	16.6624	16.4255
MI0001263	20096.3	0.0709618	0.0892499	0.129064	0.406931	gga-let-7k	MIMAT0001182	gga-let-7k-5p	chr26:1640186-1640207	miRNA	14.4512	14.7143	14.259	14.3877	14.3789	14.1605	14.4563	14.2168
MI0040762	7518.84	0.145694	0.11413	0.017763	0.131382	gga-let-7l	MIMAT0050080	gga-let-7l-5p	AADN04005513.1:10299-10320	miRNA	13.113	13.1427	12.8237	12.9441	12.8544	12.8358	12.5966	12.8782
MI0040769	7518.84	0.145694	0.11413	0.017763	0.131382	gga-let-7l	MIMAT0050080	gga-let-7l-5p	AADN04020204.1:2067-2088	miRNA	13.113	13.1427	12.8237	12.9441	12.8544	12.8358	12.5966	12.8782
MI0001258	98427.5	-0.129746	0.112044	0.0276528	0.153762	gga-miR-100	MIMAT0001178	gga-miR-100-5p	chr24:3335109-3335130	miRNA	16.5247	16.605	16.6834	16.5671	16.8214	16.7948	16.8069	16.7879
MI0001270	10844.9	-0.036679	0.0569602	0.324783	0.649566	gga-miR-101	MIMAT0001185	gga-miR-101-3p	chrZ:27510701-27510722	miRNA	13.39	13.2973	13.4439	13.3762	13.5205	13.3978	13.4781	13.3785
MI0007558	10740.9	-0.0381955	0.056436	0.304599	0.613778	gga-miR-101	MIMAT0001185	gga-miR-101-3p	chr8:28360437-28360458	miRNA	13.3757	13.2825	13.425	13.3627	13.5036	13.3849	13.4658	13.3653
MI0001236	12924	0.011811	0.0548813	0.743209	0.909907	gga-miR-103	MIMAT0001145	gga-miR-103-3p	chr13:4689877-4689899	miRNA	13.7354	13.4623	13.5961	13.6448	13.6401	13.5407	13.6351	13.5275
MI0001213	12989.3	0.0115959	0.0550017	0.747826	0.909907	gga-miR-103	MIMAT0001145	gga-miR-103-3p	chr4:89095078-89095100	miRNA	13.7416	13.47	13.6037	13.6526	13.6489	13.5495	13.6403	13.5349
MI0040699	7.87558	-0.0218488	0.165999	0.712716	NA	gga-miR-10585	MIMAT0049964	gga-miR-10585-5p	chr2:412761-412784	miRNA	2.94244	2.97805	2.93763	3.01253	2.44636	3.24283	3.17113	3.15313
MI0001210	4688.69	-0.0516426	0.103325	0.284799	0.613778	gga-miR-106	MIMAT0001142	gga-miR-106-5p	chr4:3995197-3995218	miRNA	12.2387	11.9757	12.4196	12.2248	12.524	12.3582	12.1729	12.4562
MI0001215	1179.53	0.020863	0.0660609	0.583704	0.854445	gga-miR-107	MIMAT0001147	gga-miR-107-3p	chr6:19401525-19401547	miRNA	10.2404	10.2411	10.2816	10.2257	10.2761	9.99165	10.283	10.2084
MI0007559	2130.6	-0.0144694	0.155823	0.80293	0.931538	gga-miR-10a	MIMAT0007731	gga-miR-10a-5p	chr27:3834177-3834198	miRNA	11.2412	11.1978	10.7522	11.2053	10.9798	12.0249	10.3948	10.8555
MI0001216	717.032	-0.00871885	0.131782	0.871292	0.946842	gga-miR-10b	MIMAT0001148	gga-miR-10b-5p	chr7:16343652-16343673	miRNA	9.26722	9.62712	9.69633	8.72062	9.06647	9.57635	9.59525	9.43797
MI0040732	461.986	0.00993854	0.142933	0.859111	0.94593	gga-miR-10c	MIMAT0050024	gga-miR-10c-5p	chr33:1093263-1093284	miRNA	8.67844	8.32318	9.1847	8.46108	9.14509	8.21012	8.07989	8.85261
MI0001277	162.361	0.127424	0.21013	0.112838	0.395354	gga-miR-122	MIMAT0001190	gga-miR-122-5p	chrZ:761129-761151	miRNA	7.43552	7.58894	8.26263	7.42611	7.13168	7.9036	6.97268	7.03141
MI0001280	162.361	0.127424	0.21013	0.112838	0.395354	gga-miR-122	MIMAT0001190	gga-miR-122-5p	chrW:2525232-2525254	miRNA	7.43552	7.58894	8.26263	7.42611	7.13168	7.9036	6.97268	7.03141
MI0040655	2.14433	-0.0752932	0.258306	0.222768	NA	gga-miR-12207	MIMAT0049881	gga-miR-12207-5p	chr1:142052-142074	miRNA	1.07195	1.17591	1.03822	1.07662	1.35593	1.11171	1.11861	1.38968
MI0040656	0	0	0.325689	NA	NA	gga-miR-12208	MIMAT0049883	gga-miR-12208-5p	chr1:28697872-28697893	miRNA	0	0	0	0	0	0	0	0
MI0040657	1.39291	0.0550436	0.290863	0.226085	NA	gga-miR-12209	MIMAT0049885	gga-miR-12209-5p	chr1:50452656-50452677	miRNA	-0.401046	-0.185274	-0.694047	-0.54691	-0.700034	-0.542153	-0.567777	-0.694429
MI0040658	0.0276663	0	0.306958	1	NA	gga-miR-12210	MIMAT0049887	gga-miR-12210-5p	chr1:54275698-54275719	miRNA	-2.33266	-2.33199	-2.33282	-2.33257	-2.33333	-2.33348	-2.33325	-2.33285
MI0040659	35.096	-0.0954637	0.190312	0.184681	0.520994	gga-miR-12211	MIMAT0049889	gga-miR-12211-5p	chr1:56491757-56491778	miRNA	5.15547	5.2443	4.98302	5.25266	5.61943	5.55484	5.12524	5.51056
MI0040660	0.227291	0.00090736	0.304358	0.962159	NA	gga-miR-12212	MIMAT0049891	gga-miR-12212-5p	chr1:71873642-71873661	miRNA	-1.73389	-1.66034	-1.73232	-1.73328	-1.66974	-1.73691	-1.73799	-1.73255
MI0040661	0	0	0.325689	NA	NA	gga-miR-12213	MIMAT0049892	gga-miR-12213-5p	chr1:94675708-94675730	miRNA	0	0	0	0	0	0	0	0
MI0040663	0.237927	0.00206666	0.307129	0.908189	NA	gga-miR-12214	MIMAT0049896	gga-miR-12214-5p	chr1:168016599-168016620	miRNA	-1.71652	-1.74548	-1.68283	-1.71588	-1.75525	-1.7563	-1.72077	-1.68306
MI0040665	0.0795862	0.0036481	0.307562	0.838735	NA	gga-miR-12215	MIMAT0049900	gga-miR-12215-5p	chr1:193059198-193059222	miRNA	-2.185	-2.21084	-2.21313	-2.21081	-2.21454	-2.21494	-2.21266	-2.21322
MI0040666	0.552776	-0.00722437	0.255486	0.851282	NA	gga-miR-12216	MIMAT0049901	gga-miR-12216-5p	chr10:1255072-1255092	miRNA	-0.667303	-0.559685	-0.677629	-0.765003	-0.779419	-0.532071	-0.596458	-0.678241
MI0040668	0.143414	-0.0037081	0.307522	0.836384	NA	gga-miR-12217	MIMAT0049905	gga-miR-12217-3p	chr10:19163549-19163567	miRNA	-1.87024	-1.8795	-1.88342	-1.86983	-1.88583	-1.88651	-1.873	-1.79449
MI0040670	13.4096	0.00205179	0.15346	0.971495	0.993743	gga-miR-12218	MIMAT0049908	gga-miR-12218-5p	chr10:20135955-20135979	miRNA	3.91846	3.62868	3.09426	3.39851	3.50266	3.43532	3.59335	3.62454
MI0040671	0.286773	-0.0039584	0.307642	0.825395	NA	gga-miR-12219	MIMAT0049910	gga-miR-12219-5p	chr11:1463266-1463289	miRNA	-1.86245	-1.84852	-1.85555	-1.86171	-1.77996	-1.8611	-1.8674	-1.77591
MI0040672	22.1673	0.0375975	0.165282	0.535497	0.820656	gga-miR-12220	MIMAT0049912	gga-miR-12220-5p	chr12:2561707-2561729	miRNA	4.91928	4.6932	4.1727	4.72355	4.82292	4.46829	3.96282	4.51953
MI0040673	0.853879	0.0035432	0.234107	0.939751	NA	gga-miR-12221	MIMAT0049914	gga-miR-12221-5p	chr12:5317584-5317604	miRNA	-0.196885	-0.249769	-0.148594	0.20838	-0.0702821	-0.0750266	-0.122497	-0.149288
MI0040674	0.304403	-0.0198922	0.289594	0.50606	NA	gga-miR-12221	MIMAT0049914	gga-miR-12221-5p	chr12:5317531-5317551	miRNA	-1.41694	-1.39522	-1.4026	-1.41616	-1.32462	-1.40802	-1.26703	-1.40288
MI0040677	0	0	0.325689	NA	NA	gga-miR-12222	MIMAT0049921	gga-miR-12222-5p	AADN04002440.1:345-367	miRNA	0	0	0	0	0	0	0	0
MI0040678	36.0377	-0.0125566	0.115481	0.801564	0.931538	gga-miR-12223	MIMAT0049923	gga-miR-12223-5p	chr13:17162773-17162796	miRNA	4.9555	5.00957	5.00465	5.05584	5.0195	5.14055	4.94166	5.04869
MI0040679	0.0420042	0	0.306958	1	NA	gga-miR-12224	MIMAT0049925	gga-miR-12224-5p	chr14:4005590-4005612	miRNA	-2.33196	-2.33348	-2.33473	-2.33183	-2.3355	-2.33571	-2.33284	-2.33478
MI0040680	1.21295	0.036579	0.248704	0.454089	NA	gga-miR-12225	MIMAT0049927	gga-miR-12225-5p	chr14:15022076-15022097	miRNA	0.417524	0.381568	0.349779	0.21816	0.241333	0.140812	0.396761	0.252416
MI0040681	19.0606	0.0217184	0.152554	0.707595	0.909907	gga-miR-12226	MIMAT0049929	gga-miR-12226-5p	chr15:743032-743053	miRNA	4.16705	4.51703	3.80301	4.58087	4.1237	4.41775	3.96439	4.34437
MI0040682	0.0682596	-0.00149781	0.30706	0.933337	NA	gga-miR-12227	MIMAT0049931	gga-miR-12227-5p	chr15:6827182-6827203	miRNA	-2.21049	-2.21031	-2.2123	-2.21028	-2.21352	-2.21386	-2.18934	-2.21237
MI0040683	0.35416	0	0.285431	1	NA	gga-miR-12228	MIMAT0049933	gga-miR-12228-5p	chr15:7896957-7896978	miRNA	-1.3255	-1.29155	-1.29984	-1.32464	-1.30304	-1.30334	-1.32783	-1.30016
MI0040684	6.49039	-0.0482358	0.218201	0.426958	NA	gga-miR-12229	MIMAT0049935	gga-miR-12229-5p	chr15:9319369-9319390	miRNA	2.5363	2.10805	2.84674	1.93073	2.58555	2.49598	2.98637	2.38488
MI0040685	0.0698947	0.00353082	0.307524	0.843839	NA	gga-miR-12230	MIMAT0049937	gga-miR-12230-5p	chr17:5512976-5512997	miRNA	-2.21057	-2.18733	-2.21242	-2.21036	-2.21367	-2.21402	-2.212	-2.2125
MI0040686	0	0	0.325689	NA	NA	gga-miR-12231	MIMAT0049938	gga-miR-12231-5p	chr18:1286249-1286269	miRNA	0	0	0	0	0	0	0	0
MI0040687	1.24477	-0.00520558	0.249568	0.898339	NA	gga-miR-12232	MIMAT0049940	gga-miR-12232-5p	chr18:5287353-5287374	miRNA	0.23046	0.286754	0.428378	0.231198	0.0380027	0.590262	0.225658	0.343483
MI0040688	0.480535	-0.031594	0.296164	0.34422	NA	gga-miR-12233	MIMAT0049942	gga-miR-12233-5p	chr19:4141783-4141806	miRNA	-1.11944	-1.04024	-0.939962	-1.11916	-1.0476	-0.952173	-0.721085	-0.940584
MI0040689	0.975579	-0.0167556	0.239103	0.718933	NA	gga-miR-12234	MIMAT0049944	gga-miR-12234-5p	chr19:5346826-5346847	miRNA	0.183289	0.0374666	-0.0877289	0.00592812	0.0961702	-0.0918552	0.157044	0.112681
MI0040696	0.030823	-0.00114712	0.307018	0.948916	NA	gga-miR-12235	MIMAT0049958	gga-miR-12235-5p	chr19:6062890-6062913	miRNA	-2.33185	-2.33297	-2.3339	-2.33175	-2.33447	-2.32411	-2.3325	-2.33393
MI0040697	8.06789	0.0978517	0.233984	0.185529	NA	gga-miR-12236	MIMAT0049960	gga-miR-12236-5p	chr19:8077899-8077921	miRNA	3.35929	3.13799	2.84329	3.12046	2.90675	2.99782	2.56748	3.02439
MI0040698	0	0	0.325689	NA	NA	gga-miR-12237	MIMAT0049962	gga-miR-12237-5p	chr2:309950-309973	miRNA	0	0	0	0	0	0	0	0
MI0040700	4.38755	0.0588662	0.206016	0.365491	NA	gga-miR-12238	MIMAT0049966	gga-miR-12238-3p	chr2:926179-926200	miRNA	2.4079	2.16934	2.22883	2.12454	2.04695	2.163	2.07513	2.08953
MI0040701	1.61896	0.0242252	0.245866	0.597232	NA	gga-miR-12239	MIMAT0049967	gga-miR-12239-5p	chr2:6407989-6408008	miRNA	0.500296	0.980394	0.454247	0.804404	0.733414	0.726336	0.494073	0.565709
MI0040702	0.941789	0.00244014	0.292051	0.919818	NA	gga-miR-12240	MIMAT0049969	gga-miR-12240-5p	chr2:17740189-17740211	miRNA	-1.88548	-1.88708	-1.72415	-1.88383	-1.91248	-1.9152	-1.71789	-1.90342
MI0040703	0.628417	-0.00516203	0.264264	0.882196	NA	gga-miR-12241	MIMAT0049971	gga-miR-12241-3p	chr2:97739117-97739135	miRNA	-0.732278	-0.616153	-0.619798	-0.534223	-0.621887	-0.622455	-0.640919	-0.515829
MI0040704	0	0	0.325689	NA	NA	gga-miR-12242	MIMAT0049972	gga-miR-12242-5p	chr20:8883519-8883542	miRNA	0	0	0	0	0	0	0	0
MI0040706	4.35176	-0.324497	0.420921	0.011765	NA	gga-miR-12243	MIMAT0049976	gga-miR-12243-5p	chr20:10004144-10004169	miRNA	2.0821	2.08514	1.93248	2.01478	2.41793	2.40294	2.59271	2.27092
MI0040707	0.106068	-0.00300352	0.307321	0.867041	NA	gga-miR-12244	MIMAT0049978	gga-miR-12244-5p	chr20:10276885-10276906	miRNA	-2.08486	-2.09275	-2.09574	-2.08454	-2.06363	-2.06415	-2.08696	-2.09586
MI0040708	0.18341	-0.00111444	0.305414	0.95236	NA	gga-miR-12245	MIMAT0049979	gga-miR-12245-5p	chr20:10780065-10780087	miRNA	-1.84377	-1.85376	-1.85861	-1.84327	-1.8616	-1.86244	-1.84719	-1.80361
MI0040709	1.67553	-0.0339729	0.238455	0.507663	NA	gga-miR-12246	MIMAT0049981	gga-miR-12246-5p	chr21:5006652-5006673	miRNA	0.964324	0.678483	0.655055	0.809908	1.32559	0.730175	0.600786	0.654176
MI0040710	13.7449	-0.0423696	0.156787	0.480142	0.794309	gga-miR-12247	MIMAT0049983	gga-miR-12247-5p	chr22:4649592-4649613	miRNA	3.53575	3.53158	4.09861	3.60593	3.68066	4.10213	3.74987	3.88116
MI0040711	13.7449	-0.0423696	0.156787	0.480142	0.794309	gga-miR-12247	MIMAT0049983	gga-miR-12247-5p	AADN04008247.1:6037-6058	miRNA	3.53575	3.53158	4.09861	3.60593	3.68066	4.10213	3.74987	3.88116
MI0040712	0	0	0.325689	NA	NA	gga-miR-12248	MIMAT0049985	gga-miR-12248-5p	chr23:4355778-4355800	miRNA	0	0	0	0	0	0	0	0
MI0040713	0.484032	0.0109552	0.278409	0.720337	NA	gga-miR-12249	MIMAT0049987	gga-miR-12249-5p	chr24:450652-450672	miRNA	-0.889392	-0.949324	-0.965771	-0.99073	-0.808983	-1.07148	-0.992804	-1.06955
MI0040714	0	0	0.325689	NA	NA	gga-miR-12250	MIMAT0049989	gga-miR-12250-5p	chr24:5109321-5109343	miRNA	0	0	0	0	0	0	0	0
MI0040715	2.46705	0.00316477	0.219864	0.951328	NA	gga-miR-12251	MIMAT0049991	gga-miR-12251-5p	chr25:1578336-1578357	miRNA	0.935858	0.747775	0.83986	1.04046	0.918683	1.16754	0.68679	0.716374
MI0040716	1.4641	-0.113715	0.363299	0.0629949	NA	gga-miR-12252	MIMAT0049993	gga-miR-12252-5p	chr26:1188258-1188276	miRNA	0.422696	0.32141	0.42379	0.533844	0.870069	0.658912	0.607668	0.422957
MI0040718	0.446242	0.00406112	0.260962	0.910274	NA	gga-miR-12253	MIMAT0049997	gga-miR-12253-5p	chr26:3215885-3215906	miRNA	-0.92955	-0.811654	-1.02421	-1.02489	-1.02562	-1.026	-0.93961	-0.839323
MI0040719	0	0	0.325689	NA	NA	gga-miR-12254	MIMAT0049999	gga-miR-12254-5p	chr27:1416582-1416605	miRNA	0	0	0	0	0	0	0	0
MI0040720	0.396627	-0.00913158	0.28739	0.735603	NA	gga-miR-12255	MIMAT0050001	gga-miR-12255-5p	chr27:4805604-4805626	miRNA	-1.23639	-1.19047	-1.30196	-1.23554	-1.30424	-0.981713	-1.23784	-1.20181
MI0040721	0.217555	-0.00196245	0.296758	0.930126	NA	gga-miR-12256	MIMAT0050003	gga-miR-12256-5p	chr27:5284879-5284898	miRNA	-1.53191	-1.63609	-1.6417	-1.6589	-1.58137	-1.64613	-1.66343	-1.57813
MI0040722	0.209172	0.00276745	0.296872	0.90168	NA	gga-miR-12257	MIMAT0050005	gga-miR-12257-5p	chr27:5301432-5301453	miRNA	-1.72127	-1.73631	-1.68002	-1.7207	-1.74508	-1.74603	-1.72509	-1.68024
MI0040723	25.2436	-0.102714	0.168266	0.137472	0.417205	gga-miR-12258	MIMAT0050007	gga-miR-12258-5p	chr28:3917469-3917491	miRNA	4.82312	4.36384	4.61012	4.66081	4.84925	4.79725	4.88408	4.82653
MI0040724	12.3206	-0.0181911	0.148671	0.750334	0.909907	gga-miR-12259	MIMAT0050009	gga-miR-12259-5p	chr3:30349126-30349148	miRNA	3.6191	3.25609	3.61664	3.71172	3.43014	3.7115	3.79988	3.43645
MI0040725	0.603975	0.0225824	0.27516	0.522262	NA	gga-miR-12260	MIMAT0050011	gga-miR-12260-5p	chr3:40679173-40679193	miRNA	-0.720957	-0.652261	-0.574672	-0.616083	-0.679386	-0.777263	-0.723219	-0.670117
MI0040726	0	0	0.325689	NA	NA	gga-miR-12261	MIMAT0050013	gga-miR-12261-5p	chr3:43216049-43216069	miRNA	0	0	0	0	0	0	0	0
MI0040727	0.130811	0.00598534	0.308505	0.739515	NA	gga-miR-12262	MIMAT0050015	gga-miR-12262-5p	chr3:72329661-72329682	miRNA	-2.08551	-2.09506	-2.0166	-2.08513	-2.1009	-2.10152	-2.08805	-2.09882
MI0040728	2.55129	-0.0233078	0.21346	0.676281	NA	gga-miR-12263	MIMAT0050016	gga-miR-12263-5p	chr3:87201486-87201507	miRNA	1.28732	1.69247	1.29189	1.09693	1.51229	1.16818	1.40705	1.62011
MI0040729	28.2524	0.0205027	0.134454	0.707411	0.909907	gga-miR-12264	MIMAT0050018	gga-miR-12264-5p	chr3:87380940-87380961	miRNA	4.3804	4.53615	4.94063	4.55549	4.71556	4.3965	4.50553	4.59357
MI0040730	10.3333	0.0120771	0.190459	0.836029	NA	gga-miR-12265	MIMAT0050020	gga-miR-12265-5p	chr3:96912472-96912493	miRNA	2.989	3.42686	3.32862	3.23221	3.34691	3.08229	3.30276	3.04467
MI0040731	13.77	0.00775017	0.141002	0.889169	0.951041	gga-miR-12266	MIMAT0050022	gga-miR-12266-5p	AADN04008741.1:4385-4405	miRNA	3.5721	4.08771	3.868	3.93402	3.99617	3.76004	3.94421	3.64302
MI0040773	13.77	0.00775017	0.141002	0.889169	0.951041	gga-miR-12266	MIMAT0050022	gga-miR-12266-5p	AADN04012084.1:60-80	miRNA	3.5721	4.08771	3.868	3.93402	3.99617	3.76004	3.94421	3.64302
MI0040774	13.77	0.00775017	0.141002	0.889169	0.951041	gga-miR-12266	MIMAT0050022	gga-miR-12266-5p	KQ759480.1:25919-25939	miRNA	3.5721	4.08771	3.868	3.93402	3.99617	3.76004	3.94421	3.64302
MI0040734	0.930129	0.00681855	0.243132	0.875485	NA	gga-miR-12267	MIMAT0050028	gga-miR-12267-5p	chr33:1576544-1576566	miRNA	0.227806	-0.143525	0.0506637	-0.129782	-0.151944	0.0284922	0.045863	0.0495367
MI0040735	6.097	-0.0492098	0.187923	0.438956	NA	gga-miR-12268	MIMAT0050030	gga-miR-12268-5p	chr4:1877718-1877737	miRNA	2.4427	2.7589	2.67118	2.58974	2.80175	2.66831	2.83386	2.66784
MI0040736	0.0626024	-0.00326226	0.30741	0.855674	NA	gga-miR-12269	MIMAT0050031	gga-miR-12269-5p	chr4:12350769-12350793	miRNA	-2.20836	-2.21189	-2.21372	-2.20817	-2.19406	-2.19438	-2.20965	-2.21379
MI0040737	0.840674	0.00747268	0.258346	0.841723	NA	gga-miR-12270	MIMAT0050033	gga-miR-12270-5p	chr4:17843485-17843507	miRNA	-0.338733	-0.128554	-0.365394	-0.33824	-0.26752	-0.369022	-0.34194	-0.257374
MI0040738	0.309128	-0.00577074	0.303665	0.77402	NA	gga-miR-12271	MIMAT0050035	gga-miR-12271-5p	chr4:21129613-21129631	miRNA	-1.47234	-1.42498	-1.43245	-1.47156	-1.35266	-1.43833	-1.39458	-1.43274
MI0040740	1.78442	-0.00137111	0.221259	0.978707	NA	gga-miR-12272	MIMAT0050038	gga-miR-12272-5p	chr4:39800744-39800764	miRNA	1.0818	0.680562	0.88264	0.666531	0.768135	0.856537	0.739924	0.972331
MI0040741	0.601311	0.00525554	0.289299	0.837297	NA	gga-miR-12273	MIMAT0050040	gga-miR-12273-5p	chr4:77944504-77944525	miRNA	-0.68657	-0.865961	-0.754762	-0.99163	-0.871793	-0.872375	-0.713025	-0.869796
MI0040742	0.0682596	-0.00149781	0.30706	0.933337	NA	gga-miR-12274	MIMAT0050042	gga-miR-12274-5p	chr4:81308920-81308941	miRNA	-2.21049	-2.21031	-2.2123	-2.21028	-2.21352	-2.21386	-2.18934	-2.21237
MI0040743	0.298801	-0.00535498	0.308117	0.766322	NA	gga-miR-12275	MIMAT0050044	gga-miR-12275-5p	chr4:86084703-86084724	miRNA	-1.6313	-1.61227	-1.61954	-1.63054	-1.62401	-1.38266	-1.63641	-1.61982
MI0040744	1.09741	-0.0416506	0.254328	0.395297	NA	gga-miR-12276	MIMAT0050046	gga-miR-12276-5p	chr4:90626429-90626450	miRNA	0.0828471	0.139187	0.119268	0.1899	0.19765	0.273259	0.17496	0.214581
MI0040745	21.64	0.00579874	0.138738	0.916301	0.963014	gga-miR-12277	MIMAT0050048	gga-miR-12277-5p	chr5:85802-85822	miRNA	4.20198	4.41836	3.84807	4.56397	4.09295	4.10735	3.83377	4.80855
MI0040746	0.599949	-0.0117428	0.274149	0.715984	NA	gga-miR-12278	MIMAT0050050	gga-miR-12278-5p	chr5:9003780-9003801	miRNA	-0.724428	-0.800191	-0.435935	-0.72408	-0.619169	-0.470761	-0.726688	-0.517154
MI0040747	0.0627469	0.00306197	0.307384	0.864318	NA	gga-miR-12279	MIMAT0050052	gga-miR-12279-5p	chr5:14141539-14141561	miRNA	-2.21207	-2.2082	-2.21003	-2.19105	-2.21116	-2.21148	-2.21336	-2.2101
MI0040751	0.341598	-0.0119822	0.300024	0.609181	NA	gga-miR-12280	MIMAT0050060	gga-miR-12280-5p	chr6:4738247-4738267	miRNA	-1.35047	-1.32101	-1.32907	-1.34962	-1.33285	-1.33314	-1.0545	-1.32939
MI0040753	2.95579	0.0658355	0.238761	0.291162	NA	gga-miR-12281	MIMAT0050064	gga-miR-12281-3p	chr8:28361182-28361203	miRNA	1.65382	1.6859	1.84873	1.80164	1.66857	1.658	1.61046	1.22961
MI0040754	0.0844853	-0.0021883	0.307175	0.902759	NA	gga-miR-12282	MIMAT0050065	gga-miR-12282-5p	chr8:28362307-28362331	miRNA	-2.10753	-2.09966	-2.10208	-2.10728	-2.10357	-2.104	-2.08171	-2.10218
MI0040755	16.5818	-0.0345621	0.17924	0.572302	0.852094	gga-miR-12283	MIMAT0050067	gga-miR-12283-5p	chr9:914575-914597	miRNA	4.09276	4.71146	3.21924	4.22031	4.40262	4.42635	4.23266	4.29028
MI0040756	0.234127	0.00737839	0.297018	0.749759	NA	gga-miR-12284	MIMAT0050069	gga-miR-12284-5p	chr9:15933986-15934006	miRNA	-1.54898	-1.6014	-1.53957	-1.48056	-1.54324	-1.61208	-1.55318	-1.6076
MI0040757	0.198522	0.00586311	0.308491	0.744281	NA	gga-miR-12285	MIMAT0050071	gga-miR-12285-5p	KQ759550.1:41554-41575	miRNA	-1.85514	-1.84483	-1.85003	-1.73649	-1.85323	-1.85413	-1.8588	-1.85023
MI0040758	8.41478	-0.00595247	0.187025	0.918741	NA	gga-miR-12286	MIMAT0050073	gga-miR-12286-5p	AADN04000923.1:17930-17952	miRNA	2.89958	3.26038	2.51564	2.9106	3.30029	3.32698	2.32172	2.61522
MI0040759	0.106955	-0.00346762	0.307479	0.846693	NA	gga-miR-12287	MIMAT0050075	gga-miR-12287-5p	KQ759573.1:15068-15088	miRNA	-2.08792	-2.0898	-2.09281	-2.08761	-2.06045	-2.06097	-2.09004	-2.09293
MI0040760	18.3036	-0.0769417	0.191441	0.263593	0.595474	gga-miR-12288	MIMAT0050076	gga-miR-12288-5p	AADN04002442.1:2069-2089	miRNA	4.33175	3.83198	4.37929	3.50812	4.16571	4.37162	4.60477	4.05966
MI0040761	0.030823	-0.00114712	0.307018	0.948916	NA	gga-miR-12289	MIMAT0050078	gga-miR-12289-5p	AADN04004587.1:5135-5155	miRNA	-2.33185	-2.33297	-2.3339	-2.33175	-2.33447	-2.32411	-2.3325	-2.33393
MI0040763	0.030823	-0.00114712	0.307018	0.948916	NA	gga-miR-12289	MIMAT0050078	gga-miR-12289-5p	AADN04008593.1:4118-4138	miRNA	-2.33185	-2.33297	-2.3339	-2.33175	-2.33447	-2.32411	-2.3325	-2.33393
MI0040765	0.0540583	0	0.306958	1	NA	gga-miR-12290	MIMAT0050083	gga-miR-12290-5p	AADN04014574.1:241-262	miRNA	-2.21943	-2.21621	-2.2178	-2.21927	-2.21878	-2.21906	-2.22055	-2.21786
MI0040767	1.5433	0.0218131	0.242962	0.637267	NA	gga-miR-12291	MIMAT0050087	gga-miR-12291-3p	AADN04015410.1:5136-5156	miRNA	0.883005	0.567966	0.43427	0.888949	0.788803	0.703653	0.423452	0.644007
MI0040770	0.0434661	0	0.306958	1	NA	gga-miR-12292	MIMAT0050088	gga-miR-12292-5p	AADN04023227.1:1305-1322	miRNA	-2.33198	-2.33354	-2.33483	-2.33184	-2.33563	-2.33585	-2.33289	-2.33488
MI0040771	6.19128	0.0701206	0.214227	0.297865	NA	gga-miR-12293	MIMAT0050090	gga-miR-12293-5p	AADN04024601.1:1238-1260	miRNA	2.71615	2.76934	2.74016	2.72605	2.79483	2.60605	2.30826	2.45644
MI0040775	0	0	0.325689	NA	NA	gga-miR-12294	MIMAT0050094	gga-miR-12294-5p	chrZ:768922-768944	miRNA	0	0	0	0	0	0	0	0
MI0040776	4.67071	0.000500957	0.188558	0.993123	NA	gga-miR-12295	MIMAT0050096	gga-miR-12295-5p	chrZ:34586154-34586176	miRNA	2.39064	2.07398	2.48091	1.87924	2.18814	2.40516	2.19712	2.08786
MI0040772	0.0914076	0	0.306957	1	NA	gga-miR-122b	MIMAT0050092	gga-miR-122b-5p	chrW:2525199-2525220	miRNA	-2.10817	-2.0997	-2.10231	-2.10789	-2.10391	-2.10436	-2.11	-2.10241
MI0040778	0.0914076	0	0.306957	1	NA	gga-miR-122b	MIMAT0050092	gga-miR-122b-5p	KQ759512.1:11858-11879	miRNA	-2.10817	-2.0997	-2.10231	-2.10789	-2.10391	-2.10436	-2.11	-2.10241
MI0007547	0	0	0.325689	NA	NA	gga-miR-122b	MIMAT0007719	gga-miR-122b	chr4:59089945-59089964	miRNA	0	0	0	0	0	0	0	0
MI0008210	8.94335	-0.0364942	0.194125	0.550511	NA	gga-miR-124a	MIMAT0001128	gga-miR-124a-3p	chr20:8883938-8883959	miRNA	2.62473	2.91988	3.13749	2.81064	2.80144	3.51175	2.81186	2.86603
MI0001197	8.94335	-0.0364942	0.194125	0.550511	NA	gga-miR-124a	MIMAT0001128	gga-miR-124a-3p	chr2:114702014-114702035	miRNA	2.62473	2.91988	3.13749	2.81064	2.80144	3.51175	2.81186	2.86603
MI0001252	0	0	0.325689	NA	NA	gga-miR-124b	MIMAT0001174	gga-miR-124b	AADN04001795.1:21698-21719	miRNA	0	0	0	0	0	0	0	0
MI0022364	0.219283	0.00281149	0.307299	0.875362	NA	gga-miR-124c	MIMAT0025599	gga-miR-124c-5p	chr2:114702012-114702032	miRNA	-1.72854	-1.84576	-1.85141	-1.85637	-1.85489	-1.85587	-1.79673	-1.85163
MI0029337	28423.3	-0.0909308	0.112697	0.0952293	0.37191	gga-miR-125b	MIMAT0001105	gga-miR-125b-5p	chr24:3360830-3360851	miRNA	14.7925	14.9375	14.8316	14.9121	15.1088	15.0332	15.0909	15.0127
MI0001175	27971.4	-0.0909223	0.112367	0.0947611	0.37191	gga-miR-125b	MIMAT0001105	gga-miR-125b-5p	chr1:99051095-99051116	miRNA	14.7654	14.9111	14.8041	14.89	15.0823	15.0042	15.0687	14.9859
MI0001244	821.119	0.0217889	0.101894	0.638927	0.882642	gga-miR-126	MIMAT0003723	gga-miR-126-5p	chr17:8233363-8233383	miRNA	9.65897	9.92713	9.99568	9.36156	9.37954	9.45244	10.0999	9.63226
MI0001217	30238.3	0.00580304	0.0871871	0.890714	0.951041	gga-miR-128	MIMAT0001123	gga-miR-128-3p	chr7:30766372-30766392	miRNA	14.999	15.1124	14.9198	15.0083	14.9288	15.0606	14.9383	14.9906
MI0001192	28886.2	0.00559151	0.0868934	0.894477	0.95127	gga-miR-128	MIMAT0001123	gga-miR-128-3p	chr2:45670164-45670184	miRNA	14.9396	15.0667	14.8636	14.949	14.8791	14.9996	14.8819	14.9421
MI0040749	364.181	0.320631	0.182714	0.0034048	0.0476086	gga-miR-129	MIMAT0050056	gga-miR-129-5p	chr5:21516911-21516931	miRNA	8.72288	8.59487	8.69663	8.84717	8.30863	8.34628	8.23712	8.46699
MI0040764	363.763	0.321628	0.182956	0.00337649	0.0476086	gga-miR-129	MIMAT0050056	gga-miR-129-5p	AADN04013943.1:1781-1801	miRNA	8.72252	8.59474	8.69422	8.84205	8.30294	8.34353	8.23343	8.46686
MI0040768	363.763	0.321628	0.182956	0.00337649	0.0476086	gga-miR-129	MIMAT0050056	gga-miR-129-5p	AADN04016542.1:2343-2363	miRNA	8.72252	8.59474	8.69422	8.84205	8.30294	8.34353	8.23343	8.46686
MI0007057	202.238	-0.168852	0.130437	0.0147752	0.123742	gga-miR-1306	MIMAT0007329	gga-miR-1306-3p	chr15:1294177-1294199	miRNA	7.57285	7.74254	7.81232	7.68888	7.96955	7.78054	7.98594	7.99949
MI0001241	203.877	-0.0402906	0.0932114	0.370517	0.694396	gga-miR-130a	MIMAT0001167	gga-miR-130a-3p	chr15:407978-407999	miRNA	7.77148	7.77358	7.74249	7.48899	7.80662	7.92799	7.66158	7.84684
MI0001239	12016.1	0.0156834	0.0496919	0.655421	0.891639	gga-miR-130b	MIMAT0001165	gga-miR-130b-3p	chr15:399155-399176	miRNA	13.5327	13.6179	13.4222	13.5662	13.518	13.392	13.5708	13.5511
MI0007560	116.421	-0.135294	0.136192	0.0406638	0.209575	gga-miR-130c	MIMAT0007733	gga-miR-130c-5p	chr19:7203032-7203053	miRNA	6.66752	6.60544	6.67831	6.8947	7.05976	6.70708	7.0507	6.87836
MI0006979	107.213	0.178553	0.151007	0.0194497	0.134226	gga-miR-1329	MIMAT0007281	gga-miR-1329-5p	chr3:97355549-97355570	miRNA	6.93292	7.00733	7.04716	6.81968	6.62959	6.86911	6.60246	6.7285
MI0040692	954.568	0.219967	0.214004	0.0253129	0.153762	gga-miR-132a	MIMAT0049950	gga-miR-132a-5p	chr19:5515240-5515261	miRNA	10.2149	9.66613	10.4323	10.3018	9.75404	9.59193	9.88762	9.88394
MI0040693	8.71377	0.048389	0.180754	0.444194	NA	gga-miR-132b	MIMAT0049952	gga-miR-132b-5p	chr19:5515205-5515225	miRNA	3.20522	3.03408	3.04146	2.95705	2.73501	3.00487	2.80941	3.09069
MI0040695	136.995	0.251948	0.256915	0.0238835	0.153762	gga-miR-132c	MIMAT0049956	gga-miR-132c-5p	chr19:5515771-5515793	miRNA	7.5734	6.77383	6.7019	7.5144	6.82699	6.91506	6.18941	6.80163
MI0001195	316.018	-0.544142	0.39022	0.00229279	0.0384043	gga-miR-133a	MIMAT0001126	gga-miR-133a-3p	chr2:102812747-102812768	miRNA	6.54955	7.66743	7.39649	6.70147	7.42269	7.70969	8.72994	8.10587
MI0001248	316.018	-0.544142	0.39022	0.00229279	0.0384043	gga-miR-133a	MIMAT0001126	gga-miR-133a-3p	chr20:8327023-8327044	miRNA	6.54955	7.66743	7.39649	6.70147	7.42269	7.70969	8.72994	8.10587
MI0001206	95.5528	-1.60314	0.654299	8.90732e-06	0.00119358	gga-miR-133b	MIMAT0001138	gga-miR-133b	chr3:108040400-108040420	miRNA	3.99162	5.59551	5.11684	3.92951	5.63986	6.2499	6.69106	6.71167
MI0001255	140.125	-0.83729	0.475341	0.000304177	0.0107853	gga-miR-133c	MIMAT0001176	gga-miR-133c-3p	chr23:4357212-4357233	miRNA	5.10071	6.15861	6.07325	4.94542	6.27649	6.3885	7.41786	6.82697
MI0007311	0.277383	-0.00545361	0.308148	0.762276	NA	gga-miR-1354	MIMAT0007446	gga-miR-1354	chr19:1792063-1792083	miRNA	-1.49408	-1.50907	-1.51592	-1.49336	-1.52013	-1.52132	-1.4989	-1.28272
MI0001231	2742.43	0.365841	0.264057	0.00667819	0.0708909	gga-miR-135a	MIMAT0001099	gga-miR-135a-5p	chr12:2999048-2999070	miRNA	11.3759	11.0636	10.5896	11.3141	10.6777	10.692	10.0687	10.7418
MI0001169	2751.61	0.365726	0.263714	0.0066655	0.0708909	gga-miR-135a	MIMAT0001099	gga-miR-135a-5p	chr1:46334607-46334629	miRNA	11.3807	11.0699	10.5968	11.3171	10.6841	10.6946	10.0745	10.7493
MI0001264	2742.61	0.365375	0.264112	0.00671581	0.0708909	gga-miR-135a	MIMAT0001099	gga-miR-135a-5p	chr26:2124061-2124083	miRNA	11.3759	11.0636	10.5896	11.3141	10.6777	10.6923	10.0687	10.7419
MI0007390	0.0840084	0	0.306958	1	NA	gga-miR-135b	MIMAT0007536	gga-miR-135b	chr3:37593160-37593179	miRNA	-2.20882	-2.21348	-2.21589	-2.20857	-2.21737	-2.21779	-2.21052	-2.21599
MI0001221	1.1541	0.02642	0.245282	0.571463	NA	gga-miR-137	MIMAT0001153	gga-miR-137-3p	chr8:12517061-12517082	miRNA	0.279162	0.124786	0.226122	0.370275	0.305054	0.113138	0.170386	0.225362
MI0001191	21.3363	0.0426949	0.135735	0.444623	0.762335	gga-miR-138	MIMAT0001122	gga-miR-138-5p	chr2:40874229-40874245	miRNA	4.19867	4.37483	4.5988	4.29212	4.34682	4.38333	3.96997	4.2952
MI0001228	27.9389	-0.0098297	0.12387	0.850159	0.94593	gga-miR-138	MIMAT0001122	gga-miR-138-5p	chr11:2104583-2104599	miRNA	4.60112	4.93039	4.56289	5.0844	4.86034	4.90591	4.73772	4.90388
MI0029345	63.7444	0.168226	0.202517	0.0522045	0.249836	gga-miR-1388a	MIMAT0037555	gga-miR-1388a-5p	chr20:9710469-9710490	miRNA	6.04131	6.07944	6.29304	5.88677	5.76729	5.65167	5.82053	5.77773
MI0040705	7.17812	0.0447952	0.200906	0.471486	NA	gga-miR-1388b	MIMAT0049974	gga-miR-1388b-5p	chr20:9710507-9710529	miRNA	2.5406	3.021	2.67208	2.63111	2.61095	2.86683	2.31027	2.52972
MI0006980	0.514395	0.039145	0.297127	0.287224	NA	gga-miR-1397	MIMAT0007283	gga-miR-1397-5p	chr1:126961716-126961737	miRNA	-0.66245	-0.566635	-0.882438	-0.742327	-0.884121	-0.884579	-0.763112	-0.882547
MI0001229	38331	-0.128033	0.24894	0.118799	0.395354	gga-miR-140	MIMAT0001159	gga-miR-140-5p	chr11:19310322-19310342	miRNA	15.0568	15.2685	15.5916	15.2439	16.3025	15.1195	16.5143	15.1222
MI0006981	5691.57	0.0340277	0.122762	0.515276	0.811746	gga-miR-1416	MIMAT0007285	gga-miR-1416-5p	chrZ:34922647-34922667	miRNA	11.9505	12.1299	11.5915	12.1453	11.6122	12.279	11.6175	11.7269
MI0001281	60.4085	-0.0253874	0.129523	0.636188	0.882642	gga-miR-142	MIMAT0001193	gga-miR-142-5p	chr19:510466-510487	miRNA	5.9444	6.3197	5.65848	5.84517	5.97491	6.49873	5.82513	5.94945
MI0006992	1536.34	0.396206	0.399173	0.00750959	0.0708909	gga-miR-1434	MIMAT0007295	gga-miR-1434	chr28:1453232-1453251	miRNA	10.9137	10.5767	10.1629	10.8664	10.0367	8.92111	9.5838	10.0579
MI0039505	152295	0.236729	0.24397	0.0265207	0.153762	gga-miR-143	MIMAT0048645	gga-miR-143-5p	chr13:8493144-8493164	miRNA	17.1897	17.1224	17.7758	17.2572	16.8547	17.1438	16.563	16.942
MI0004996	1.97445	-0.0232187	0.229719	0.650301	NA	gga-miR-144	MIMAT0003776	gga-miR-144-3p	chr19:5863202-5863223	miRNA	0.825661	0.756084	1.28551	0.929061	0.737816	1.298	1.13536	0.957527
MI0007054	344.001	-0.0489165	0.0775192	0.246075	0.595474	gga-miR-1451	MIMAT0007324	gga-miR-1451-5p	chr3:76267757-76267778	miRNA	8.2936	8.14221	8.32843	8.38886	8.47915	8.35177	8.29464	8.4861
MI0007056	1.51112	-0.0149403	0.231604	0.760376	NA	gga-miR-1452	MIMAT0007328	gga-miR-1452	chrZ:66442106-66442127	miRNA	0.568528	0.683358	0.447722	0.570706	0.631317	0.537902	0.554351	0.649206
MI0007058	4.36502	-0.200421	0.383575	0.0303288	NA	gga-miR-1453	MIMAT0007330	gga-miR-1453	chr20:1424644-1424666	miRNA	1.6771	1.64244	1.59223	1.78077	2.4518	1.65473	2.03019	2.30627
MI0007059	1296.06	0.0558909	0.207738	0.383819	0.704544	gga-miR-1454	MIMAT0007331	gga-miR-1454	chr3:56963017-56963040	miRNA	9.09871	8.66413	8.43933	9.10582	8.68994	7.93041	8.85266	8.39351
MI0007061	92.685	0.0621825	0.135496	0.276463	0.607311	gga-miR-1456	MIMAT0007333	gga-miR-1456-5p	chrZ:44897415-44897437	miRNA	6.72388	6.64752	6.43272	7.01642	6.39491	6.61065	6.60773	6.44003
MI0007062	0.613369	0.00895078	0.26553	0.797327	NA	gga-miR-1457	MIMAT0007335	gga-miR-1457	chr2:137176411-137176432	miRNA	-0.501584	-0.588729	-0.347338	-0.592194	-0.528359	-0.712735	-0.370422	-0.71028
MI0007063	41.292	-0.0608651	0.183196	0.351932	0.675498	gga-miR-1458	MIMAT0007336	gga-miR-1458	chr9:10673268-10673288	miRNA	5.60008	4.92514	5.96947	6.02885	6.18252	6.22071	5.07268	5.84644
MI0007064	0.180527	0.00658782	0.308823	0.714762	NA	gga-miR-1459	MIMAT0007337	gga-miR-1459	chrZ:66445290-66445317	miRNA	-1.84361	-1.85345	-1.80379	-1.78866	-1.86119	-1.86202	-1.84698	-1.85843
MI0029338	8266.73	0.245527	0.224319	0.019533	0.134226	gga-miR-145	MIMAT0037542	gga-miR-145-5p	chr13:8492534-8492557	miRNA	13.0349	12.8352	13.4483	13.2088	12.6014	12.8531	12.6462	12.8039
MI0007065	0.664938	0.0127568	0.277416	0.684524	NA	gga-miR-1460	MIMAT0007338	gga-miR-1460	chr1:6954184-6954207	miRNA	-0.752102	-0.498913	-0.741826	-0.751703	-0.744134	-0.64303	-0.754699	-0.741975
MI0007067	0.0276663	0	0.306958	1	NA	gga-miR-1462	MIMAT0007340	gga-miR-1462-5p	chr4:8548227-8548247	miRNA	-2.33266	-2.33199	-2.33282	-2.33257	-2.33333	-2.33348	-2.33325	-2.33285
MI0007068	2.28105	0.00825131	0.223642	0.871277	NA	gga-miR-1463	MIMAT0007341	gga-miR-1463	chr5:10200290-10200314	miRNA	1.10777	0.920915	1.58998	1.20662	1.06655	1.34943	0.98629	1.40336
MI0007069	2.21773	0.0172331	0.212607	0.75438	NA	gga-miR-1464	MIMAT0007342	gga-miR-1464	chr15:11505301-11505324	miRNA	1.22567	1.31542	1.08907	1.03541	0.877636	1.27447	1.10908	1.25072
MI0007070	0.37391	0.0106243	0.295627	0.665155	NA	gga-miR-1465	MIMAT0007343	gga-miR-1465	chr17:8654159-8654179	miRNA	-1.35731	-1.41575	-1.14509	-1.35641	-1.42969	-1.43022	-1.36192	-1.32664
MI0007071	0.11574	0	0.306958	1	NA	gga-miR-1466	MIMAT0007344	gga-miR-1466	chr24:4173833-4173856	miRNA	-2.08838	-2.0904	-2.09364	-2.08804	-2.09563	-2.09619	-2.09066	-2.09376
MI0007072	22.3851	0.00867518	0.11941	0.864749	0.94593	gga-miR-1467	MIMAT0007345	gga-miR-1467-5p	chr2:136001054-136001076	miRNA	4.59934	4.19361	4.24139	4.47074	4.40154	4.69436	4.00124	4.2354
MI0023550	22.3851	0.00867518	0.11941	0.864749	0.94593	NA	NA	NA	NA	NA	4.59934	4.19361	4.24139	4.47074	4.40154	4.69436	4.00124	4.2354
MI0001235	819.699	0.0914804	0.0750966	0.0418932	0.211837	gga-miR-146a	MIMAT0001163	gga-miR-146a-5p	chr13:7795829-7795850	miRNA	9.61304	9.70225	9.6018	9.59884	9.51512	9.42668	9.40538	9.59994
MI0003695	59339.1	0.448316	0.124123	3.52184e-05	0.00235963	gga-miR-146b	MIMAT0003351	gga-miR-146b-5p	chr6:23143404-23143425	miRNA	16.3149	16.2308	16.2617	16.1614	15.8087	15.7128	15.8425	15.8319
MI0007561	84340.4	-0.0168238	0.0599102	0.648813	0.887152	gga-miR-146c	MIMAT0007736	gga-miR-146c-3p	chr4:89315854-89315875	miRNA	16.203	16.1666	16.2621	16.1718	16.3549	16.2754	16.0648	16.2652
MI0003696	185.382	0.0144434	0.097401	0.748718	0.909907	gga-miR-147	MIMAT0003352	gga-miR-147	chr10:10668561-10668580	miRNA	7.43829	7.67078	7.67392	7.19865	7.58762	7.49538	7.45268	7.28716
MI0001189	630885	-0.0491905	0.0871702	0.26663	0.595474	gga-miR-148a	MIMAT0001120	gga-miR-148a-3p	chr2:32178257-32178278	miRNA	19.2859	19.0945	19.5482	19.2077	19.5884	19.2852	19.3377	19.447
MI0040733	28930.5	0.0295444	0.0702176	0.45209	0.762335	gga-miR-148b	MIMAT0050026	gga-miR-148b-5p	chr33:1171914-1171937	miRNA	14.8142	15.0844	14.7682	14.9984	14.8004	14.7156	15.04	14.7933
MI0001188	30.4594	0.606342	0.322631	0.00094418	0.0242696	gga-miR-153	MIMAT0001119	gga-miR-153-3p	chr2:8846580-8846599	miRNA	4.75498	4.67005	5.23474	5.03265	4.11156	4.62027	4.19267	4.33802
MI0007275	3.28275	0.014162	0.206131	0.800932	NA	gga-miR-1550	MIMAT0007403	gga-miR-1550-5p	chr12:12877204-12877224	miRNA	1.83194	1.89992	1.83337	1.50593	1.71849	1.78334	1.78342	1.66503
MI0007276	43.5108	0.0467761	0.205174	0.452281	0.762335	gga-miR-1551	MIMAT0007405	gga-miR-1551-5p	chr14:5241021-5241043	miRNA	6.03787	4.53189	6.0987	5.79093	5.97795	4.65126	4.4819	5.98355
MI0007277	2740.39	0.0570284	0.111415	0.260825	0.595474	gga-miR-1552	MIMAT0007407	gga-miR-1552-5p	chr1:133682290-133682312	miRNA	11.4997	11.4767	10.9321	11.3673	11.3095	11.2138	10.8409	11.2577
MI0007278	9.04389	0.0526298	0.1859	0.411892	NA	gga-miR-1553	MIMAT0007409	gga-miR-1553-5p	chr7:23871819-23871842	miRNA	3.22495	3.31587	2.70267	2.96307	2.78744	3.00341	2.89091	2.97242
MI0007279	0.429621	-0.0145323	0.282734	0.629555	NA	gga-miR-1554	MIMAT0007411	gga-miR-1554	chr14:5821597-5821617	miRNA	-1.06608	-1.131	-1.03788	-1.06584	-0.963817	-1.13852	-0.979299	-1.03846
MI0007280	2.15502	0.000992497	0.214342	0.985177	NA	gga-miR-1555	MIMAT0007412	gga-miR-1555-3p	chr1:144936081-144936102	miRNA	0.922605	1.24131	1.10312	1.13511	1.07608	1.06865	1.26795	0.910027
MI0007281	0.0317793	-0.00114712	0.307018	0.948916	NA	gga-miR-1556	MIMAT0007413	gga-miR-1556	chrZ:34645356-34645377	miRNA	-2.33186	-2.33302	-2.33397	-2.33176	-2.32372	-2.33472	-2.33253	-2.33401
MI0007282	0.712867	-0.0110036	0.299323	0.637346	NA	gga-miR-1557	MIMAT0007414	gga-miR-1557	chr2:113270614-113270633	miRNA	-0.386984	-0.633309	-0.637705	-0.779055	-0.532747	-0.440896	-0.0473815	-0.637869
MI0007283	0.0351702	-0.00114712	0.307018	0.948916	NA	gga-miR-1558	MIMAT0007415	gga-miR-1558	chr20:1000517-1000536	miRNA	-2.3319	-2.33317	-2.33422	-2.33179	-2.33487	-2.33505	-2.33264	-2.32231
MI0007284	9775.73	0.0229234	0.0727063	0.560431	0.83908	gga-miR-1559	MIMAT0007416	gga-miR-1559-5p	AADN04015323.1:4708-4729	miRNA	13.3195	13.0659	13.0229	13.186	13.1803	13.2776	12.6708	13.1546
MI0001176	22.2593	-0.0453333	0.142194	0.430199	0.762335	gga-miR-155	MIMAT0001106	gga-miR-155	chr1:102485101-102485122	miRNA	4.31793	4.34162	4.58305	4.23618	4.4523	4.62742	4.4041	4.61286
MI0007285	214.512	0.00766026	0.0770942	0.847216	0.94593	gga-miR-1560	MIMAT0007417	gga-miR-1560-5p	chr11:18874379-18874400	miRNA	7.57375	7.65192	7.74999	7.58446	7.77655	7.62042	7.34793	7.66365
MI0007286	0.454638	0.00259107	0.278214	0.929701	NA	gga-miR-1561	MIMAT0007419	gga-miR-1561	chr18:6481077-6481097	miRNA	-1.02202	-1.03094	-0.845681	-0.92314	-0.944661	-1.03672	-1.02365	-0.846691
MI0007287	0.0662198	0.00107304	0.30701	0.95221	NA	gga-miR-1562	MIMAT0007420	gga-miR-1562-5p	chr8:24243104-24243125	miRNA	-2.18847	-2.21022	-2.21214	-2.21019	-2.19142	-2.21366	-2.21175	-2.21222
MI0007288	36.2743	-0.0151303	0.186197	0.797334	0.931538	gga-miR-1563	MIMAT0007422	gga-miR-1563	chr12:783192-783215	miRNA	4.27418	4.3018	4.08999	4.42009	4.58765	4.00973	4.60026	4.34647
MI0007289	0.354601	0.00285364	0.287372	0.912685	NA	gga-miR-1564	MIMAT0007423	gga-miR-1564-5p	chr14:12315048-12315070	miRNA	-1.35991	-1.36657	-1.37487	-1.2648	-1.28838	-1.37985	-1.36371	-1.37519
MI0007290	0	0	0.325689	NA	NA	gga-miR-1565	MIMAT0007425	gga-miR-1565	chr28:3621586-3621608	miRNA	0	0	0	0	0	0	0	0
MI0007292	0.125669	0	0.306958	1	NA	gga-miR-1567	MIMAT0007427	gga-miR-1567	chr19:1707078-1707099	miRNA	-1.98714	-1.99264	-1.99613	-1.98677	-1.99827	-1.99887	-1.98959	-1.99626
MI0007293	0.154471	0.00812967	0.309713	0.653797	NA	gga-miR-1568	MIMAT0007428	gga-miR-1568	chr5:8127606-8127626	miRNA	-1.69733	-1.8636	-1.86779	-1.8871	-1.87036	-1.87109	-1.89048	-1.86795
MI0007295	4.85154	-0.0293631	0.201287	0.619556	NA	gga-miR-1569	MIMAT0007429	gga-miR-1569	chr2:117059294-117059315	miRNA	2.34621	2.076	2.43139	2.10488	2.12276	2.41111	2.14338	2.72707
MI0007296	0.180634	-0.00579347	0.308303	0.748148	NA	NA	NA	NA	NA	NA	-1.84846	-1.84862	-1.85341	-1.84795	-1.85636	-1.80272	-1.85183	-1.74464
MI0007297	0.0823062	-0.00428243	0.30777	0.811373	NA	gga-miR-1571	MIMAT0007431	gga-miR-1571	chr11:18632422-18632443	miRNA	-2.10494	-2.10204	-2.1044	-2.1047	-2.10586	-2.10627	-2.07974	-2.07762
MI0007298	0.138137	0.00178659	0.307103	0.920531	NA	gga-miR-1572	MIMAT0007432	gga-miR-1572	chr12:9418125-9418145	miRNA	-1.96147	-1.97419	-1.9349	-1.96107	-1.98032	-1.93789	-1.96413	-1.97813
MI0007299	1.48826	-0.0245264	0.248429	0.585815	NA	gga-miR-1573	MIMAT0007433	gga-miR-1573	chr4:12520210-12520229	miRNA	0.426479	0.327352	0.189058	0.542109	0.476023	0.548336	0.420628	0.303649
MI0007300	0.454277	0	0.291409	1	NA	gga-miR-1574	MIMAT0007434	gga-miR-1574-5p	chr10:5628315-5628335	miRNA	-1.10994	-1.07573	-1.08156	-1.10968	-1.08305	-1.08346	-1.11162	-1.08166
MI0007301	0.197187	0.000553906	0.30473	0.976676	NA	gga-miR-1575	MIMAT0007436	gga-miR-1575	chr4:29768274-29768294	miRNA	-1.66715	-1.72973	-1.7349	-1.66661	-1.62064	-1.68025	-1.7295	-1.7351
MI0007302	0.119774	0	0.306957	1	NA	gga-miR-1576	MIMAT0007437	gga-miR-1576	chr13:18027824-18027844	miRNA	-2.01676	-2.00939	-2.01272	-2.01641	-2.01477	-2.01535	-2.01911	-2.01285
MI0007303	0	0	0.325689	NA	NA	gga-miR-1577	MIMAT0007438	gga-miR-1577	chr9:5464042-5464063	miRNA	0	0	0	0	0	0	0	0
MI0007304	0.259154	0.00859148	0.289272	0.743446	NA	gga-miR-1578	MIMAT0007439	gga-miR-1578	chr5:55286136-55286157	miRNA	-1.65094	-1.65008	-1.65657	-1.57659	-1.66056	-1.66168	-1.65551	-1.65682
MI0007305	0.144701	-0.00412921	0.307716	0.817959	NA	gga-miR-1579	MIMAT0007440	gga-miR-1579	chr6:2663998-2664018	miRNA	-1.96965	-1.96696	-1.97091	-1.96924	-1.92845	-1.97402	-1.92754	-1.97106
MI0007306	1.97078	0.274857	0.484971	0.0121866	NA	gga-miR-1580	MIMAT0007441	gga-miR-1580	chr18:10687042-10687062	miRNA	1.05768	1.28487	1.41044	1.40938	0.948977	0.758182	0.854937	0.880126
MI0007307	0.901044	0.000532613	0.300636	0.979503	NA	gga-miR-1581	MIMAT0007442	gga-miR-1581	chr1:49300771-49300793	miRNA	-1.84681	-1.98061	-1.99596	-2.0196	-2.0054	-2.00806	-1.85762	-1.99656
MI0007308	0	0	0.325689	NA	NA	gga-miR-1582	MIMAT0007443	gga-miR-1582	chr7:23825947-23825966	miRNA	0	0	0	0	0	0	0	0
MI0007309	0.543804	-0.0172693	0.267764	0.631199	NA	gga-miR-1583	MIMAT0007444	gga-miR-1583	chrZ:70734392-70734411	miRNA	-0.814335	-0.865323	-0.766022	-0.814027	-0.87021	-0.546092	-0.816333	-0.868547
MI0007310	0.0281826	0	0.306958	1	NA	gga-miR-1584	MIMAT0007445	gga-miR-1584	chrZ:18874933-18874952	miRNA	-2.33182	-2.33285	-2.3337	-2.33173	-2.33422	-2.33437	-2.33242	-2.33373
MI0007312	1.05152	-0.0199965	0.256891	0.62262	NA	gga-miR-1585	MIMAT0007447	gga-miR-1585	chr19:8857979-8858002	miRNA	0.033183	0.188182	-0.0515644	0.0351782	0.0465713	0.291436	-0.0784195	0.155561
MI0007313	0	0	0.325689	NA	NA	gga-miR-1586	MIMAT0007448	gga-miR-1586	chr4:1258873-1258895	miRNA	0	0	0	0	0	0	0	0
MI0007314	0.231094	0.00622495	0.297065	0.785347	NA	gga-miR-1587	MIMAT0007449	gga-miR-1587	chr19:1798729-1798748	miRNA	-1.72827	-1.7327	-1.67153	-1.66058	-1.74223	-1.74326	-1.66535	-1.73883
MI0007315	0.0351183	0	0.306958	1	NA	gga-miR-1588	MIMAT0007450	gga-miR-1588	chr14:14147564-14147584	miRNA	-2.33296	-2.33211	-2.33316	-2.33285	-2.3338	-2.33399	-2.3337	-2.3332
MI0007316	0.0350806	0.00341356	0.307487	0.84895	NA	gga-miR-1589	MIMAT0007451	gga-miR-1589	chr8:16516625-16516646	miRNA	-2.33295	-2.33211	-2.33316	-2.32092	-2.3338	-2.33398	-2.33369	-2.3332
MI0007317	4.1887	-0.0555133	0.216203	0.378901	NA	gga-miR-1590	MIMAT0007452	gga-miR-1590	chr6:12431087-12431109	miRNA	2.29918	1.80676	1.94445	1.83328	2.30091	2.1096	1.79757	2.29522
MI0007318	3.27785	-0.0374961	0.219739	0.514222	NA	gga-miR-1591	MIMAT0007453	gga-miR-1591-5p	chr7:19406920-19406940	miRNA	1.20179	1.37989	1.42161	1.32259	1.29234	1.53378	1.55833	1.3228
MI0007319	0	0	0.325689	NA	NA	gga-miR-1592	MIMAT0007455	gga-miR-1592	chr19:9392658-9392679	miRNA	0	0	0	0	0	0	0	0
MI0007320	2.3429	-0.0119383	0.224652	0.814764	NA	gga-miR-1593	MIMAT0007456	gga-miR-1593	chr1:59634284-59634304	miRNA	1.38312	1.29259	1.04951	0.918771	1.50543	1.02953	1.10509	1.15058
MI0007321	0.0351183	0	0.306958	1	NA	gga-miR-1594	MIMAT0007457	gga-miR-1594	chrZ:193930-193950	miRNA	-2.33296	-2.33211	-2.33316	-2.33285	-2.3338	-2.33399	-2.3337	-2.3332
MI0007322	1.60328	-0.076921	0.291313	0.164195	NA	gga-miR-1595	MIMAT0007458	gga-miR-1595-5p	chr8:20837053-20837074	miRNA	0.484899	0.499087	0.489736	0.867727	0.915639	0.75839	0.75203	0.699042
MI0007323	0.198839	-0.00728643	0.309076	0.687721	NA	gga-miR-1596	MIMAT0007460	gga-miR-1596-5p	chr1:5811665-5811687	miRNA	-1.6431	-1.65285	-1.65806	-1.64255	-1.48385	-1.66216	-1.58763	-1.65826
MI0007324	2.52498	0.0093556	0.207291	0.866146	NA	gga-miR-1597	MIMAT0007462	gga-miR-1597-5p	chr2:104089503-104089523	miRNA	1.48645	1.19057	1.6606	1.23844	1.3293	1.40026	1.29392	1.51812
MI0007325	0	0	0.325689	NA	NA	gga-miR-1598	MIMAT0007464	gga-miR-1598	chr3:22902079-22902100	miRNA	0	0	0	0	0	0	0	0
MI0007326	0.159939	-0.00345903	0.307476	0.847068	NA	gga-miR-1599	MIMAT0007465	gga-miR-1599	chr7:24501580-24501599	miRNA	-1.9665	-1.97228	-1.9766	-1.96605	-1.93023	-1.93098	-1.96954	-1.97677
MI0001186	128.744	0.00753365	0.0831668	0.854955	0.94593	gga-miR-15a	MIMAT0001117	gga-miR-15a	chr1:169399242-169399262	miRNA	6.9313	6.7928	6.72151	6.81119	6.45193	6.93617	6.9447	6.77506
MI0001223	73.2296	-0.0167869	0.0936289	0.703476	0.909907	gga-miR-15b	MIMAT0001154	gga-miR-15b-5p	chr9:22277124-22277145	miRNA	6.53909	6.18512	6.80867	6.60012	6.65662	6.53452	6.46603	6.70513
MI0007562	207.271	-0.0285853	0.0939438	0.520971	0.811746	gga-miR-15c	MIMAT0007737	gga-miR-15c-5p	chr4:4071855-4071876	miRNA	7.6489	7.39251	7.74037	7.49373	7.76856	7.77206	7.54122	7.61571
MI0001185	4114.55	0.0290672	0.0617166	0.441512	0.762335	gga-miR-16	MIMAT0001116	gga-miR-16-5p	chr1:169399100-169399121	miRNA	11.8678	11.7805	11.8843	12.0286	11.8801	11.7715	11.863	11.8389
MI0001222	4099.64	0.0284034	0.0619218	0.452019	0.762335	gga-miR-16	MIMAT0001116	gga-miR-16-5p	chr9:22276954-22276975	miRNA	11.8634	11.7724	11.8776	12.0259	11.8776	11.7679	11.8558	11.8347
MI0007327	0	0	0.325689	NA	NA	gga-miR-1600	MIMAT0007466	gga-miR-1600	chr1:194366475-194366494	miRNA	0	0	0	0	0	0	0	0
MI0007328	0.164698	0.00355214	0.306561	0.846747	NA	gga-miR-1601	MIMAT0007467	gga-miR-1601	chr24:2012358-2012379	miRNA	-1.82963	-1.87249	-1.87692	-1.87946	-1.87964	-1.88041	-1.88304	-1.87709
MI0007329	2.10524	0.0244996	0.237216	0.617047	NA	gga-miR-1602	MIMAT0007468	gga-miR-1602	chr4:76824359-76824380	miRNA	0.805131	0.98857	1.06607	1.08921	1.13249	0.943412	0.788095	0.846971
MI0007330	0.515574	-0.0381517	0.303658	0.274539	NA	NA	NA	NA	NA	NA	-0.924433	-0.935971	-0.835496	-0.924137	-0.537209	-0.941117	-0.672309	-0.939059
MI0007331	30.5411	-0.481056	0.352838	0.00357236	0.0476086	gga-miR-1604	MIMAT0007470	gga-miR-1604	chr1:317105-317127	miRNA	4.2717	4.20021	4.99815	4.32726	4.89427	5.26321	5.02623	5.26838
MI0007332	0.0887446	0	0.306958	1	NA	gga-miR-1605	MIMAT0007471	gga-miR-1605	chr4:63465077-63465098	miRNA	-2.03814	-2.03319	-2.03573	-2.03788	-2.03729	-2.03773	-2.03993	-2.03583
MI0007333	0.104902	0	0.306957	1	NA	gga-miR-1606	MIMAT0007472	gga-miR-1606	chr4:13488997-13489019	miRNA	-2.08781	-2.08965	-2.09261	-2.0875	-2.09443	-2.09495	-2.08989	-2.09273
MI0007334	0	0	0.325689	NA	NA	gga-miR-1607	MIMAT0007473	gga-miR-1607	chr2:45574714-45574733	miRNA	0	0	0	0	0	0	0	0
MI0007335	0.165121	0	0.306957	1	NA	gga-miR-1608	MIMAT0007474	gga-miR-1608	chr9:5216868-5216889	miRNA	-2.08636	-2.09811	-2.10255	-2.0859	-2.10528	-2.10605	-2.08948	-2.10272
MI0007336	7.21325	-0.0773126	0.209578	0.26556	NA	gga-miR-1609	MIMAT0007475	gga-miR-1609	chr13:16932652-16932673	miRNA	2.5981	2.85994	2.62777	2.60658	2.88936	2.77299	2.93991	3.00338
MI0007338	0.139782	0	0.306957	1	NA	gga-miR-1610	MIMAT0007476	gga-miR-1610	chr8:11705546-11705566	miRNA	-1.96539	-1.97051	-1.97434	-1.96499	-1.9767	-1.97736	-1.96808	-1.97449
MI0007339	0.172697	-0.00217733	0.305764	0.906665	NA	NA	NA	NA	NA	NA	-1.85712	-1.83864	-1.84325	-1.80423	-1.84609	-1.84689	-1.80796	-1.79103
MI0007340	1.73926	0.0556833	0.248238	0.322157	NA	gga-miR-1612	MIMAT0007478	gga-miR-1612	chr9:4975924-4975945	miRNA	0.54388	0.931468	1.11995	1.0809	0.67985	0.76884	0.814882	0.885085
MI0007341	0.603097	0.0162149	0.267267	0.651053	NA	gga-miR-1613	MIMAT0007479	gga-miR-1613	chr2:78055625-78055645	miRNA	-0.814364	-0.690507	-0.708074	-0.705959	-0.627172	-0.819459	-0.816678	-0.816974
MI0007343	0.0332845	0	0.306958	1	NA	gga-miR-1614	MIMAT0007480	gga-miR-1614-5p	chr20:5087621-5087641	miRNA	-2.33188	-2.33309	-2.33408	-2.33177	-2.3347	-2.33487	-2.33258	-2.33412
MI0007344	0	0	0.325689	NA	NA	gga-miR-1615	MIMAT0007482	gga-miR-1615	chr14:6750519-6750541	miRNA	0	0	0	0	0	0	0	0
MI0007345	0	0	0.325689	NA	NA	gga-miR-1616	MIMAT0007483	gga-miR-1616	chr11:1329589-1329610	miRNA	0	0	0	0	0	0	0	0
MI0007346	0.0317793	-0.00114712	0.307018	0.948916	NA	gga-miR-1617	MIMAT0007484	gga-miR-1617	chr5:28336105-28336126	miRNA	-2.33186	-2.33302	-2.33397	-2.33176	-2.32372	-2.33472	-2.33253	-2.33401
MI0007347	0.316373	0.000808299	0.293332	0.972755	NA	gga-miR-1618	MIMAT0007485	gga-miR-1618-3p	chr8:7465672-7465693	miRNA	-1.35998	-1.41103	-1.24702	-1.35918	-1.33881	-1.2653	-1.36394	-1.41893
MI0007348	1.81156	0.0692838	0.297972	0.170883	NA	NA	NA	NA	NA	NA	0.917581	0.66442	0.963452	0.53036	0.647465	0.645761	0.625467	0.76699
MI0007349	0	0	0.325689	NA	NA	gga-miR-1620	MIMAT0007487	gga-miR-1620	chr8:18552963-18552984	miRNA	0	0	0	0	0	0	0	0
MI0007350	0	0	0.325689	NA	NA	gga-miR-1621	MIMAT0007488	gga-miR-1621-5p	chr28:3620270-3620289	miRNA	0	0	0	0	0	0	0	0
MI0007351	0.0167089	0	0.306958	1	NA	gga-miR-1622	MIMAT0007490	gga-miR-1622	chr2:40348970-40348990	miRNA	-2.33221	-2.3318	-2.33231	-2.33216	-2.33262	-2.33271	-2.33257	-2.33233
MI0007352	0.0720415	0	0.306957	1	NA	gga-miR-1623	MIMAT0007491	gga-miR-1623	AADN04017384.1:1507-1526	miRNA	-2.10638	-2.09959	-2.10168	-2.10616	-2.10296	-2.10333	-2.10785	-2.10176
MI0007353	0.150228	0.00388275	0.307642	0.828548	NA	gga-miR-1624	MIMAT0007492	gga-miR-1624	chr6:15805670-15805690	miRNA	-1.96597	-1.97144	-1.92912	-1.96554	-1.97803	-1.97874	-1.96884	-1.97568
MI0007354	54.7326	0.00576685	0.125671	0.912405	0.962695	gga-miR-1625	MIMAT0007493	gga-miR-1625-5p	chr15:7616590-7616614	miRNA	5.69344	5.49299	5.80266	5.6623	5.73522	5.68608	5.57623	5.51126
MI0007355	0.61866	-0.00333902	0.249574	0.934489	NA	gga-miR-1626	MIMAT0007495	gga-miR-1626-5p	chr1:5693467-5693490	miRNA	-0.53374	-0.521958	-0.538816	-0.63251	-0.548499	-0.551137	-0.544626	-0.539445
MI0007356	0.0378326	0	0.306958	1	NA	gga-miR-1627	MIMAT0007497	gga-miR-1627-5p	chr4:39264548-39264568	miRNA	-2.33192	-2.33329	-2.33442	-2.3318	-2.33511	-2.33531	-2.33272	-2.33446
MI0007357	1.72577	-0.208557	0.60091	0.0117002	NA	gga-miR-1628	MIMAT0007499	gga-miR-1628	chr4:1930833-1930854	miRNA	0.424015	0.53685	0.526451	0.541437	0.81688	1.03367	0.859445	0.747141
MI0007358	0	0	0.325689	NA	NA	gga-miR-1629	MIMAT0007500	gga-miR-1629	chr25:2201905-2201925	miRNA	0	0	0	0	0	0	0	0
MI0007359	0.0885204	-0.00409559	0.307684	0.819501	NA	gga-miR-1630	MIMAT0007501	gga-miR-1630	chr9:920042-920063	miRNA	-2.09204	-2.08339	-2.08592	-2.09177	-2.08747	-2.08791	-2.03632	-2.08602
MI0007360	0	0	0.325689	NA	NA	gga-miR-1631	MIMAT0007502	gga-miR-1631	chrZ:16452695-16452716	miRNA	0	0	0	0	0	0	0	0
MI0007362	0	0	0.325689	NA	NA	gga-miR-1632	MIMAT0007504	gga-miR-1632-5p	chr1:139858357-139858379	miRNA	0	0	0	0	0	0	0	0
MI0007363	0	0	0.325689	NA	NA	gga-miR-1633	MIMAT0007506	gga-miR-1633	chr8:5334593-5334615	miRNA	0	0	0	0	0	0	0	0
MI0007364	0	0	0.325689	NA	NA	gga-miR-1634	MIMAT0007507	gga-miR-1634	chr11:11478897-11478918	miRNA	0	0	0	0	0	0	0	0
MI0023551	0	0	0.325689	NA	NA	gga-miR-1634	MIMAT0007507	gga-miR-1634	AADN04004633.1:10738-10759	miRNA	0	0	0	0	0	0	0	0
MI0007365	60.8934	-0.0336302	0.129295	0.532677	0.820656	gga-miR-1635	MIMAT0007508	gga-miR-1635	chr21:1726004-1726028	miRNA	5.75948	5.4825	6.20754	5.81261	6.25531	6.06457	5.64125	5.89899
MI0007366	0.893591	0.0242312	0.248452	0.589558	NA	gga-miR-1636	MIMAT0007509	gga-miR-1636	chr15:4735927-4735946	miRNA	-0.104967	0.106161	-0.115859	0.0781228	-0.126677	0.037075	-0.0308428	-0.222009
MI0007367	0	0	0.325689	NA	NA	gga-miR-1637	MIMAT0007510	gga-miR-1637	chr18:10349195-10349215	miRNA	0	0	0	0	0	0	0	0
MI0007368	0	0	0.325689	NA	NA	gga-miR-1638	MIMAT0007511	gga-miR-1638	chr5:56261825-56261844	miRNA	0	0	0	0	0	0	0	0
MI0007371	0.0351183	0	0.306958	1	NA	gga-miR-1639	MIMAT0007514	gga-miR-1639	chr2:3293391-3293411	miRNA	-2.33296	-2.33211	-2.33316	-2.33285	-2.3338	-2.33399	-2.3337	-2.3332
MI0007372	0.318189	-0.0146189	0.292488	0.587851	NA	gga-miR-1640	MIMAT0007515	gga-miR-1640	chr15:10018844-10018867	miRNA	-1.38641	-1.40719	-1.41482	-1.38561	-1.41951	-1.26009	-1.30797	-1.41512
MI0007373	5.02538	-0.0480059	0.2226	0.422134	NA	gga-miR-1641	MIMAT0007516	gga-miR-1641	chr3:13265680-13265701	miRNA	1.9672	1.84711	1.78536	1.9735	2.14639	2.25464	1.92558	1.78301
MI0007374	0	0	0.325689	NA	NA	gga-miR-1642	MIMAT0007517	gga-miR-1642	chr10:19093380-19093402	miRNA	0	0	0	0	0	0	0	0
MI0007375	0.195995	0.00321368	0.307424	0.857687	NA	gga-miR-1643	MIMAT0007518	gga-miR-1643-5p	chr11:2000865-2000886	miRNA	-1.76451	-1.75987	-1.76501	-1.70555	-1.76817	-1.76906	-1.76812	-1.76521
MI0007376	1.02739	0.104867	0.392997	0.0556562	NA	gga-miR-1644	MIMAT0007520	gga-miR-1644	chr14:8176892-8176912	miRNA	-0.0632488	0.194759	0.163776	0.0441396	-0.0439517	-0.0448898	-0.067119	-0.0407335
MI0007377	0	0	0.325689	NA	NA	gga-miR-1645	MIMAT0007521	gga-miR-1645	chr1:23377361-23377380	miRNA	0	0	0	0	0	0	0	0
MI0007378	0.305142	0.0101089	0.288814	0.705926	NA	gga-miR-1646	MIMAT0007522	gga-miR-1646	chr1:175210922-175210944	miRNA	-1.60219	-1.54402	-1.55141	-1.60142	-1.63988	-1.64117	-1.60739	-1.5517
MI0007379	0.873197	0.0475969	0.265397	0.323651	NA	gga-miR-1647	MIMAT0007523	gga-miR-1647	chr28:2280591-2280611	miRNA	-0.0427475	0.0633586	0.0236892	-0.0397423	-0.26809	-0.268882	-0.148816	0.101545
MI0007380	26.6474	0.119704	0.297181	0.100104	0.377496	gga-miR-1648	MIMAT0007524	gga-miR-1648-5p	chr20:14035961-14035981	miRNA	4.05176	3.96426	3.90676	4.01817	3.07322	2.77429	3.25889	4.03422
MI0007381	9.84929	-0.0960748	0.223892	0.193843	NA	gga-miR-1649	MIMAT0007526	gga-miR-1649-5p	chr3:21881924-21881943	miRNA	2.98771	3.15659	3.13783	2.99909	3.43635	3.1932	3.02291	3.55476
MI0007382	9.44791	0.0670533	0.190278	0.316333	NA	gga-miR-1650	MIMAT0007528	gga-miR-1650	chr2:22742602-22742625	miRNA	3.11904	3.01606	3.44923	3.41395	3.14199	3.38945	2.84303	2.90927
MI0007383	15.9092	0.0922683	0.19278	0.198279	0.530811	gga-miR-1651	MIMAT0007529	gga-miR-1651-5p	chr1:539169-539190	miRNA	4.24999	4.29844	3.94345	4.44913	4.10669	3.88371	3.84371	4.15056
MI0007384	0.0167089	0	0.306958	1	NA	gga-miR-1652	MIMAT0007531	gga-miR-1652	chr18:9720267-9720288	miRNA	-2.33221	-2.3318	-2.33231	-2.33216	-2.33262	-2.33271	-2.33257	-2.33233
MI0007385	23.7945	0.0565037	0.154148	0.352872	0.675498	gga-miR-1653	MIMAT0007532	gga-miR-1653	chr9:14383864-14383885	miRNA	4.73828	4.54107	4.53224	4.51039	4.28249	4.63161	3.81174	4.71004
MI0007386	1.37907	0.00418684	0.228336	0.931979	NA	gga-miR-1654	MIMAT0007533	gga-miR-1654	chr4:89776536-89776556	miRNA	0.519277	0.309158	0.509635	0.61183	0.490481	0.485233	0.497682	0.508397
MI0007388	5.75299	-0.000879539	0.209915	0.987139	NA	gga-miR-1655	MIMAT0007534	gga-miR-1655-5p	chr8:7519323-7519344	miRNA	1.65025	2.27377	2.02085	2.13447	2.42164	1.95439	1.75782	1.93079
MI0007389	9.93686	0.0747538	0.201941	0.277752	NA	gga-miR-1656	MIMAT0007535	gga-miR-1656	chr1:133654041-133654062	miRNA	3.13126	3.531	2.90042	3.34588	3.23348	3.29156	2.73361	2.76405
MI0007391	0.0789153	-0.00420174	0.307746	0.814816	NA	gga-miR-1657	MIMAT0007537	gga-miR-1657	chr1:188362848-188362870	miRNA	-2.10472	-2.10193	-2.1042	-2.10448	-2.07976	-2.10599	-2.08049	-2.10429
MI0007392	0	0	0.325689	NA	NA	gga-miR-1658	MIMAT0007538	gga-miR-1658-5p	chr9:23035180-23035202	miRNA	0	0	0	0	0	0	0	0
MI0007393	0	0	0.325689	NA	NA	gga-miR-1659	MIMAT0007540	gga-miR-1659	chr7:13729444-13729466	miRNA	0	0	0	0	0	0	0	0
MI0007394	0	0	0.325689	NA	NA	gga-miR-1660	MIMAT0007541	gga-miR-1660	chr3:58426569-58426590	miRNA	0	0	0	0	0	0	0	0
MI0007395	1.47839	0.00631785	0.240153	0.88753	NA	gga-miR-1661	MIMAT0007542	gga-miR-1661	chr2:19829194-19829217	miRNA	0.541734	0.338614	0.873151	0.330711	0.430382	0.520263	0.519344	0.636462
MI0007396	280.079	-0.0286809	0.084579	0.497138	0.811746	gga-miR-1662	MIMAT0007543	gga-miR-1662	AADN04011454.1:4828-4849	miRNA	7.92206	8.19602	7.93826	7.98631	8.04181	8.24641	8.08088	8.01284
MI0007397	36.8024	-0.0652692	0.157921	0.295773	0.613778	NA	NA	NA	NA	NA	4.94791	5.10882	5.17945	5.38786	5.52756	5.41047	4.94976	5.52938
MI0007398	8.02664	0.0115219	0.19732	0.841125	NA	gga-miR-1664	MIMAT0007546	gga-miR-1664-5p	chr1:190157113-190157132	miRNA	3.22455	3.0655	2.62059	3.4742	2.24217	2.64861	3.77739	2.95834
MI0007399	0.862261	0.0520418	0.286984	0.246595	NA	gga-miR-1665	MIMAT0007548	gga-miR-1665	chr8:19809656-19809677	miRNA	-0.116995	-0.198162	-0.0339484	-0.220768	-0.326011	-0.14315	-0.2245	-0.323321
MI0007400	9.11222	-0.0908946	0.222788	0.210355	NA	gga-miR-1666	MIMAT0007549	gga-miR-1666	chr19:5563994-5564015	miRNA	2.66567	3.38429	3.08531	2.96494	3.40691	3.51525	3.24148	3.01146
MI0007401	0	0	0.325689	NA	NA	gga-miR-1667	MIMAT0007550	gga-miR-1667-3p	chr24:5291938-5291959	miRNA	0	0	0	0	0	0	0	0
MI0007402	20.9614	-0.0471914	0.159337	0.438048	0.762335	gga-miR-1668	MIMAT0007551	gga-miR-1668-5p	chr33:217322-217343	miRNA	4.96872	4.33779	4.10304	4.55915	4.88675	4.22335	4.59767	4.98383
MI0007403	0.346233	-0.0073957	0.2867	0.783433	NA	gga-miR-1669	MIMAT0007553	gga-miR-1669	chr26:3626485-3626504	miRNA	-1.29695	-1.1238	-1.31703	-1.2961	-1.3199	-1.23578	-1.13895	-1.22561
MI0007404	0.29693	-0.00784976	0.286155	0.77284	NA	gga-miR-1670	MIMAT0007554	gga-miR-1670	chr10:786680-786701	miRNA	-1.28709	-1.38699	-1.31207	-1.36848	-1.24509	-1.24884	-1.3727	-1.31235
MI0007405	0.274519	0	0.302488	1	NA	gga-miR-1671	MIMAT0007555	gga-miR-1671	chr15:5090720-5090742	miRNA	-1.59769	-1.56416	-1.57096	-1.59698	-1.57513	-1.57631	-1.60247	-1.57122
MI0007406	0.619597	-0.00453057	0.261214	0.899778	NA	gga-miR-1672	MIMAT0007556	gga-miR-1672	chr18:8852737-8852760	miRNA	-0.632805	-0.677229	-0.5785	-0.530888	-0.682775	-0.590919	-0.543551	-0.579133
MI0007407	0.102547	-0.00185244	0.307113	0.917615	NA	gga-miR-1673	MIMAT0007557	gga-miR-1673	chr15:749689-749710	miRNA	-2.01518	-2.00877	-2.01167	-2.01488	-1.98053	-2.01396	-2.01722	-2.01178
MI0007408	20.3767	-0.0806244	0.211966	0.250857	0.595474	gga-miR-1674	MIMAT0007558	gga-miR-1674	chr6:22802938-22802962	miRNA	3.90927	4.19557	4.96472	4.2334	4.88033	4.72593	4.31972	4.89514
MI0007409	0.0991881	0.00118992	0.307022	0.947013	NA	gga-miR-1675	MIMAT0007559	gga-miR-1675	chr8:24727690-24727713	miRNA	-2.08751	-2.08925	-2.09207	-2.05528	-2.09379	-2.06235	-2.08949	-2.09217
MI0007410	1.44517	0.000263489	0.231202	0.995612	NA	gga-miR-1676	MIMAT0007560	gga-miR-1676-5p	chr5:56542878-56542899	miRNA	0.503228	0.510819	0.586935	0.602796	0.567712	0.71974	0.391025	0.488152
MI0007411	683.335	0.0241104	0.10537	0.611222	0.862144	gga-miR-1677	MIMAT0007562	gga-miR-1677-5p	chr3:74231870-74231890	miRNA	9.36711	8.75198	8.96153	9.29693	9.04849	9.22043	8.68073	9.05277
MI0007412	0	0	0.325689	NA	NA	gga-miR-1678	MIMAT0007564	gga-miR-1678	chr12:2538562-2538583	miRNA	0	0	0	0	0	0	0	0
MI0007413	0.510118	-0.00823673	0.272933	0.796798	NA	gga-miR-1679	MIMAT0007565	gga-miR-1679	chr4:51454519-51454541	miRNA	-0.903977	-0.771554	-0.996652	-0.903684	-0.662739	-0.905187	-0.905873	-0.893671
MI0007414	0.780342	0.0109554	0.2658	0.755094	NA	gga-miR-1680	MIMAT0007566	gga-miR-1680-5p	chr10:15878842-15878863	miRNA	-0.262455	-0.211089	-0.153618	-0.366147	-0.101405	-0.26261	-0.369536	-0.442859
MI0007415	3.18731	0.0506998	0.220082	0.406525	NA	gga-miR-1681	MIMAT0007568	gga-miR-1681	chr2:94287003-94287024	miRNA	1.84282	1.63254	1.86147	1.68322	1.75074	1.67297	1.35515	1.7248
MI0007416	0	0	0.325689	NA	NA	gga-miR-1682	MIMAT0007569	gga-miR-1682	chr14:4947203-4947223	miRNA	0	0	0	0	0	0	0	0
MI0007417	2.17499	0.00260118	0.222139	0.959412	NA	gga-miR-1683	MIMAT0007570	gga-miR-1683	chr1:49924860-49924882	miRNA	1.24999	0.861641	1.15492	1.17169	0.946548	1.19833	1.13629	1.15317
MI0007418	110.182	0.0187617	0.1236	0.718742	0.909907	NA	NA	NA	NA	NA	6.2833	6.77963	6.6273	6.38676	6.2909	7.11082	6.31645	5.80166
MI0022501	1.7561	-0.0448637	0.244172	0.399527	NA	gga-miR-1684b	MIMAT0025785	gga-miR-1684b-3p	chr4:89658931-89658952	miRNA	0.552482	0.865242	0.830084	0.665223	0.809611	0.711409	0.822899	1.00384
MI0007419	9.11843	0.0459282	0.176731	0.463537	NA	gga-miR-1685	MIMAT0007573	gga-miR-1685-5p	chr2:24811615-24811636	miRNA	3.15857	3.17815	3.17573	3.39033	3.20188	3.22638	2.66185	3.17119
MI0007420	0	0	0.325689	NA	NA	gga-miR-1686	MIMAT0007575	gga-miR-1686	chr3:75850142-75850163	miRNA	0	0	0	0	0	0	0	0
MI0007421	0.950194	-0.0526803	0.286215	0.245603	NA	gga-miR-1687	MIMAT0007576	gga-miR-1687-5p	chr20:13296384-13296404	miRNA	-0.146956	-0.156547	-0.05486	-0.0398843	0.106072	0.0191297	0.0330599	-0.0555772
MI0007422	0.0344405	0.00341356	0.307487	0.84895	NA	gga-miR-1688	MIMAT0007578	gga-miR-1688	chr10:1296888-1296910	miRNA	-2.32121	-2.3321	-2.33313	-2.33282	-2.33376	-2.33394	-2.33365	-2.33317
MI0007423	0.551039	0.00458903	0.258939	0.900984	NA	gga-miR-1689	MIMAT0007579	gga-miR-1689-5p	chr19:9416390-9416411	miRNA	-0.80906	-0.803172	-0.704612	-0.707741	-0.808103	-0.808591	-0.720103	-0.70523
MI0007424	0.539512	0.0246059	0.283776	0.462932	NA	gga-miR-1690	MIMAT0007581	gga-miR-1690-5p	chr1:83828724-83828746	miRNA	-0.571324	-0.807607	-0.709685	-0.841071	-0.812405	-0.81288	-0.753032	-0.810773
MI0007425	0	0	0.325689	NA	NA	gga-miR-1691	MIMAT0007582	gga-miR-1691	chr1:46258895-46258917	miRNA	0	0	0	0	0	0	0	0
MI0007427	0.291816	-0.00125251	0.302618	0.949837	NA	gga-miR-1692	MIMAT0007584	gga-miR-1692	chr9:22226712-22226731	miRNA	-1.49541	-1.4574	-1.54556	-1.49467	-1.54995	-1.32349	-1.50043	-1.54584
MI0007428	2.11014	-0.027335	0.234981	0.58823	NA	NA	NA	NA	NA	NA	1.17457	0.912242	1.24765	1.09493	1.13652	1.04826	1.60967	1.08136
MI0007429	0	0	0.325689	NA	NA	gga-miR-1694	MIMAT0007586	gga-miR-1694	chr7:5436305-5436326	miRNA	0	0	0	0	0	0	0	0
MI0007430	0	0	0.325689	NA	NA	gga-miR-1695	MIMAT0007587	gga-miR-1695	chr1:26725647-26725668	miRNA	0	0	0	0	0	0	0	0
MI0007431	3.90074	-0.0498804	0.216553	0.417046	NA	gga-miR-1696	MIMAT0007588	gga-miR-1696	chr19:5602884-5602907	miRNA	2.00125	1.64048	2.47293	1.85179	2.14268	1.9995	2.19285	2.46897
MI0007432	1.27789	-0.0130034	0.272727	0.694285	NA	gga-miR-1697	MIMAT0007589	gga-miR-1697	AADN04010454.1:7382-7403	miRNA	-0.970263	-1.06915	-1.07964	-0.969301	-1.08527	-0.913846	-0.976681	-0.894473
MI0007433	6.98865	-0.0276599	0.178513	0.646777	NA	gga-miR-1698	MIMAT0007590	gga-miR-1698	chr19:640959-640980	miRNA	2.57482	2.75511	2.5868	2.58474	3.04237	2.67278	2.50907	2.49647
MI0023552	6.98865	-0.0276599	0.178513	0.646777	NA	NA	NA	NA	NA	NA	2.57482	2.75511	2.5868	2.58474	3.04237	2.67278	2.50907	2.49647
MI0007434	0.030823	-0.00114712	0.307018	0.948916	NA	gga-miR-1699	MIMAT0007591	gga-miR-1699	chr11:19730979-19731000	miRNA	-2.33185	-2.33297	-2.3339	-2.33175	-2.33447	-2.32411	-2.3325	-2.33393
MI0007563	8735.2	-0.0436989	0.0807402	0.302991	0.613778	gga-miR-16c	MIMAT0007739	gga-miR-16c-5p	chr4:4071490-4071511	miRNA	13.0222	12.9716	13.2272	13.0325	13.3017	13.1245	13.1279	13.1674
MI0007435	1.30279	0.0400051	0.275339	0.344472	NA	gga-miR-1700	MIMAT0007592	gga-miR-1700	chr1:136743882-136743902	miRNA	0.596655	0.185928	0.178208	0.328638	0.173747	0.273992	0.312471	0.177919
MI0007436	0	0	0.325689	NA	NA	gga-miR-1701	MIMAT0007593	gga-miR-1701	chr4:79857023-79857042	miRNA	0	0	0	0	0	0	0	0
MI0007437	0.319549	0.00541073	0.280182	0.851615	NA	gga-miR-1702	MIMAT0007594	gga-miR-1702	chr13:2077747-2077767	miRNA	-1.33373	-1.36227	-1.28292	-1.33292	-1.29041	-1.37398	-1.33668	-1.37023
MI0007438	12.3572	0.0366684	0.154865	0.535876	0.820656	gga-miR-1703	MIMAT0007595	gga-miR-1703-5p	chr5:58127936-58127958	miRNA	3.51033	3.67051	4.03611	3.79079	3.80046	3.34334	3.64296	3.83538
MI0007439	0	0	0.325689	NA	NA	gga-miR-1704	MIMAT0007596	gga-miR-1704	chr9:4883800-4883820	miRNA	0	0	0	0	0	0	0	0
MI0007440	0.897709	-0.00554686	0.301978	0.789289	NA	gga-miR-1705	MIMAT0007597	gga-miR-1705	chr17:9286719-9286740	miRNA	-1.99014	-2.01151	-2.02683	-1.98854	-2.03625	-2.03891	-1.82689	-1.8534
MI0007441	1.33467	-0.0539396	0.265361	0.289687	NA	gga-miR-1706	MIMAT0007598	gga-miR-1706	chr2:3856401-3856422	miRNA	0.514686	0.388655	0.258888	0.313026	0.529372	0.441028	0.574365	0.366601
MI0007442	17.3394	-0.0360149	0.175886	0.556791	0.838315	gga-miR-1707	MIMAT0007599	gga-miR-1707	chr17:2320713-2320735	miRNA	4.01882	4.10545	3.08419	3.71902	3.65096	3.92439	4.29724	3.72856
MI0007444	8.42193	-0.1277	0.261126	0.115369	NA	gga-miR-1708	MIMAT0007601	gga-miR-1708	chr1:195334094-195334114	miRNA	3.00993	2.82988	3.361	2.67118	3.49549	3.22199	3.62877	2.96495
MI0007446	3.74283	3.7829	1.70775	6.79422e-06	NA	gga-miR-1709	MIMAT0007604	gga-miR-1709	chr1:180999379-180999400	miRNA	1.92774	1.51581	2.20068	2.0736	1.34761	1.34417	1.34202	1.35933
MI0007447	2.09066	-0.0617893	0.249816	0.288868	NA	gga-miR-1710	MIMAT0007605	gga-miR-1710	chr5:27886413-27886434	miRNA	1.10136	1.12417	0.882568	0.798852	1.20476	0.957438	1.28864	1.07598
MI0007448	0.456271	0.0179689	0.283623	0.562154	NA	gga-miR-1711	MIMAT0007606	gga-miR-1711	chr12:16440211-16440230	miRNA	-0.849474	-1.03471	-0.765847	-0.936639	-1.04038	-0.792869	-1.03785	-1.039
MI0007449	47.8534	-0.0538631	0.130218	0.329249	0.65362	gga-miR-1712	MIMAT0007607	gga-miR-1712-5p	chr3:79500184-79500205	miRNA	5.7234	5.60202	5.9088	5.40585	5.97083	5.83093	5.70722	5.88636
MI0007450	0	0	0.325689	NA	NA	gga-miR-1713	MIMAT0007609	gga-miR-1713	chr7:16338852-16338874	miRNA	0	0	0	0	0	0	0	0
MI0007451	0	0	0.325689	NA	NA	gga-miR-1714	MIMAT0007610	gga-miR-1714	chr2:114704982-114705004	miRNA	0	0	0	0	0	0	0	0
MI0007452	0.444463	-0.00226122	0.283725	0.934051	NA	gga-miR-1715	MIMAT0007611	gga-miR-1715-5p	chr14:14307763-14307786	miRNA	-1.20623	-1.33505	-1.34485	-1.31497	-1.34915	-1.15364	-1.31936	-1.34523
MI0007453	15.0608	0.0185342	0.155498	0.749825	0.909907	gga-miR-1716	MIMAT0007613	gga-miR-1716	chr5:57845179-57845202	miRNA	4.06288	4.08417	4.2812	3.58455	4.15807	4.22589	3.48481	3.84997
MI0007454	2.08801	0.0209781	0.235278	0.66751	NA	gga-miR-1717	MIMAT0007614	gga-miR-1717	AADN04010670.1:2306-2328	miRNA	1.19785	1.37128	0.757636	0.924611	1.11975	1.03212	1.0834	0.757176
MI0007455	0.0794558	0.00284335	0.307325	0.873907	NA	gga-miR-1718	MIMAT0007615	gga-miR-1718	chr5:31460508-31460528	miRNA	-2.10707	-2.09963	-2.10192	-2.08083	-2.10333	-2.10373	-2.10868	-2.10201
MI0007456	0.711304	0.0500002	0.2701	0.297628	NA	gga-miR-1719	MIMAT0007616	gga-miR-1719	chr12:884909-884929	miRNA	-0.305527	-0.364763	-0.290661	-0.30272	-0.392019	-0.486966	-0.406488	-0.382709
MI0007457	1.9657	-0.00752358	0.219291	0.885485	NA	gga-miR-1720	MIMAT0007617	gga-miR-1720-5p	chr10:13134625-13134646	miRNA	0.961843	0.886496	1.05672	0.772258	1.02986	0.936779	0.931508	0.860474
MI0007458	0.182757	0.00122716	0.305597	0.947327	NA	gga-miR-1721	MIMAT0007619	gga-miR-1721	chr8:5006778-5006798	miRNA	-1.76344	-1.75908	-1.76392	-1.65288	-1.71187	-1.71271	-1.76685	-1.76411
MI0007459	1.46373	-0.0875506	0.32881	0.104868	NA	gga-miR-1722	MIMAT0007620	gga-miR-1722-5p	chr10:17874986-17875008	miRNA	0.493368	0.322715	0.314063	0.495605	0.812272	0.501677	0.653568	0.425211
MI0007460	0.979442	0.0219895	0.24129	0.639282	NA	gga-miR-1723	MIMAT0007622	gga-miR-1723	chr2:41506179-41506201	miRNA	0.101782	0.215771	-0.115488	0.00908919	-0.0196589	-0.0227025	-0.00538315	0.0866857
MI0007461	3.25928	0.133792	0.294854	0.0897568	NA	gga-miR-1724	MIMAT0007623	gga-miR-1724	chr23:2768546-2768568	miRNA	1.88513	1.84521	1.78596	2.01684	1.48492	1.81543	1.54818	1.60479
MI0007462	0.21396	-0.003136	0.307181	0.861885	NA	gga-miR-1725	MIMAT0007624	gga-miR-1725	chr5:22883988-22884008	miRNA	-1.71591	-1.67952	-1.74796	-1.71533	-1.62555	-1.75232	-1.7198	-1.62237
MI0007463	0.0351702	-0.00114712	0.307018	0.948916	NA	gga-miR-1726	MIMAT0007625	gga-miR-1726	chr6:32376935-32376956	miRNA	-2.3319	-2.33317	-2.33422	-2.33179	-2.33487	-2.33505	-2.33264	-2.32231
MI0007464	38.4252	0.0440753	0.142851	0.443575	0.762335	gga-miR-1727	MIMAT0007626	gga-miR-1727	chr1:71561202-71561224	miRNA	5.21574	4.9512	5.1246	5.21005	5.1449	4.88921	4.45075	5.26959
MI0007466	2.46123	-0.0324462	0.234276	0.533729	NA	gga-miR-1728	MIMAT0007627	gga-miR-1728-5p	chr4:10981418-10981440	miRNA	0.955981	1.02478	1.40653	1.42965	1.2929	1.50616	1.14393	1.4044
MI0007468	147.336	-0.0831394	0.175761	0.220552	0.557621	gga-miR-1729	MIMAT0007629	gga-miR-1729-5p	chr15:762739-762761	miRNA	6.58768	6.13827	6.73119	6.70981	7.07907	6.62808	6.65581	7.13155
MI0007469	1.20052	0.00591543	0.236401	0.897951	NA	gga-miR-1730	MIMAT0007631	gga-miR-1730-5p	chr4:48534519-48534541	miRNA	0.232903	0.261118	0.22906	0.233603	0.210458	0.287414	0.22835	0.130006
MI0007470	31.2856	0.304443	0.299372	0.0161479	0.127283	gga-miR-1731	MIMAT0007633	gga-miR-1731-5p	chr12:10661026-10661048	miRNA	5.10638	4.63234	4.95499	5.27177	4.72948	4.5269	4.05626	4.53431
MI0007471	0	0	0.325689	NA	NA	gga-miR-1732	MIMAT0007634	gga-miR-1732	chr2:32706315-32706335	miRNA	0	0	0	0	0	0	0	0
MI0023557	0	0	0.325689	NA	NA	NA	NA	NA	NA	NA	0	0	0	0	0	0	0	0
MI0023558	0	0	0.325689	NA	NA	NA	NA	NA	NA	NA	0	0	0	0	0	0	0	0
MI0007472	0.0354119	0.00388275	0.307642	0.828548	NA	gga-miR-1733	MIMAT0007635	gga-miR-1733	chr7:19049833-19049853	miRNA	-2.3319	-2.33318	-2.32221	-2.33179	-2.33489	-2.33508	-2.33264	-2.33428
MI0007473	0.269499	0.00732778	0.29686	0.751916	NA	gga-miR-1734	MIMAT0007636	gga-miR-1734	chr3:46373195-46373215	miRNA	-1.56325	-1.51375	-1.52044	-1.41046	-1.52455	-1.52572	-1.56796	-1.5207
MI0007474	0	0	0.325689	NA	NA	gga-miR-1735	MIMAT0007637	gga-miR-1735	chr27:4391244-4391264	miRNA	0	0	0	0	0	0	0	0
MI0007475	3.43048	-0.166456	0.321939	0.0569325	NA	gga-miR-1736	MIMAT0007638	gga-miR-1736-5p	chr1:139198700-139198721	miRNA	1.57739	1.53742	1.87023	1.76202	1.96696	1.8892	2.24253	1.86769
MI0007476	23.2813	-0.321259	0.337067	0.0145741	0.123742	gga-miR-1737	MIMAT0007640	gga-miR-1737	chr10:17092567-17092586	miRNA	3.94311	3.86001	4.33056	4.47558	4.96754	4.5329	4.13486	4.93189
MI0007477	0.202837	-0.0046306	0.305042	0.809991	NA	gga-miR-1738	MIMAT0007641	gga-miR-1738	chr1:104756565-104756586	miRNA	-1.72096	-1.67548	-1.74091	-1.72041	-1.68403	-1.68495	-1.72469	-1.62084
MI0007478	0.195336	-0.00609757	0.298469	0.784371	NA	gga-miR-1739	MIMAT0007642	gga-miR-1739	chr5:39282324-39282346	miRNA	-1.75928	-1.76501	-1.77013	-1.75874	-1.77328	-1.71593	-1.70464	-1.77033
MI0007479	7.53733	0.0338155	0.17483	0.579196	NA	gga-miR-1740	MIMAT0007643	gga-miR-1740-5p	chr3:3796493-3796515	miRNA	2.68032	2.90302	3.09548	3.14405	3.20759	2.90685	2.62515	2.66165
MI0007480	0.485366	-0.00827769	0.269313	0.803834	NA	gga-miR-1741	MIMAT0007645	gga-miR-1741	chr9:7173113-7173132	miRNA	-0.932416	-0.783507	-1.0023	-0.932144	-0.749367	-0.913487	-0.934177	-0.902304
MI0007481	0.599013	-0.005872	0.259258	0.873477	NA	gga-miR-1742	MIMAT0007646	gga-miR-1742	chr1:51772132-51772151	miRNA	-0.684396	-0.808673	-0.704753	-0.789396	-0.714792	-0.81478	-0.695692	-0.705404
MI0007482	0	0	0.325689	NA	NA	gga-miR-1743	MIMAT0007647	gga-miR-1743	chr1:156695155-156695176	miRNA	0	0	0	0	0	0	0	0
MI0007483	5.37737	-0.217834	0.500315	0.015649	NA	NA	NA	NA	NA	NA	1.69072	1.72491	1.69415	1.81107	2.40313	1.9	2.11603	1.93871
MI0007484	1.52601	-0.000337781	0.228371	0.994494	NA	NA	NA	NA	NA	NA	0.488975	0.688889	0.805018	0.699684	0.620024	0.68992	0.674067	0.726529
MI0007486	0	0	0.325689	NA	NA	gga-miR-1746	MIMAT0007651	gga-miR-1746	chr20:8835191-8835212	miRNA	0	0	0	0	0	0	0	0
MI0007487	54.776	-0.0687267	0.181467	0.301386	0.613778	gga-miR-1747	MIMAT0007652	gga-miR-1747-5p	chr2:61829420-61829441	miRNA	5.20748	5.07031	6.1954	5.25295	5.58436	6.00677	6.0515	5.49204
MI0007488	0.222992	0.00472117	0.304896	0.807158	NA	gga-miR-1748	MIMAT0007653	gga-miR-1748	chr18:810613-810634	miRNA	-1.76072	-1.702	-1.77285	-1.76012	-1.77637	-1.77737	-1.76476	-1.77307
MI0007489	0	0	0.325689	NA	NA	gga-miR-1749	MIMAT0007654	gga-miR-1749-5p	chr2:573293-573313	miRNA	0	0	0	0	0	0	0	0
MI0007491	0	0	0.325689	NA	NA	gga-miR-1750	MIMAT0007657	gga-miR-1750	chr4:10602634-10602655	miRNA	0	0	0	0	0	0	0	0
MI0007492	1.39093	0.0405476	0.234909	0.456415	NA	gga-miR-1751	MIMAT0007658	gga-miR-1751-5p	chr4:50422162-50422184	miRNA	0.686151	0.554904	0.610499	0.602604	0.312787	0.723213	0.577957	0.424356
MI0007493	0	0	0.325689	NA	NA	gga-miR-1752	MIMAT0007659	gga-miR-1752	chr25:2278045-2278065	miRNA	0	0	0	0	0	0	0	0
MI0007494	0.0670256	0	0.306958	1	NA	gga-miR-1753	MIMAT0007660	gga-miR-1753	chr17:6423827-6423848	miRNA	-2.21043	-2.21025	-2.2122	-2.21022	-2.2134	-2.21374	-2.2118	-2.21228
MI0007496	0.507758	-0.0306193	0.294113	0.359853	NA	gga-miR-1754	MIMAT0007661	gga-miR-1754-5p	AADN04011577.1:6072-6091	miRNA	-0.848506	-0.940909	-0.943822	-0.949008	-0.945489	-0.768643	-0.951169	-0.665187
MI0007497	0	0	0.325689	NA	NA	gga-miR-1755	MIMAT0007662	gga-miR-1755	chr9:15664261-15664280	miRNA	0	0	0	0	0	0	0	0
MI0007498	0.610037	-0.0194463	0.257769	0.628204	NA	gga-miR-1756a	MIMAT0007663	gga-miR-1756a	chrZ:62791857-62791878	miRNA	-0.672545	-0.655786	-0.55751	-0.571144	-0.481852	-0.569856	-0.583733	-0.659383
MI0007541	0.265381	0.00652367	0.304662	0.742537	NA	gga-miR-1756b	MIMAT0007712	gga-miR-1756b	chr3:14691872-14691894	miRNA	-1.47826	-1.61111	-1.61772	-1.55268	-1.54668	-1.62293	-1.63312	-1.61797
MI0007499	0	0	0.325689	NA	NA	gga-miR-1757	MIMAT0007664	gga-miR-1757	chr4:16645565-16645585	miRNA	0	0	0	0	0	0	0	0
MI0007500	0.275137	-0.00454815	0.287938	0.861102	NA	gga-miR-1758	MIMAT0007665	gga-miR-1758	chr24:27581-27603	miRNA	-1.62138	-1.60386	-1.61067	-1.54335	-1.61485	-1.61603	-1.54885	-1.53362
MI0007501	2.03225	-0.00161864	0.219396	0.975148	NA	gga-miR-1759	MIMAT0007666	gga-miR-1759-5p	chr2:62727682-62727703	miRNA	1.08106	1.11026	0.778526	0.872019	1.02442	0.937642	0.863106	1.05408
MI0007502	2.64866	-0.0415793	0.241214	0.432309	NA	gga-miR-1760	MIMAT0007667	gga-miR-1760	chr5:3817754-3817776	miRNA	0.677571	0.861473	0.553693	1.24657	0.89798	1.47669	0.666354	0.927762
MI0007503	0	0	0.325689	NA	NA	gga-miR-1761	MIMAT0007668	gga-miR-1761	chr8:16867590-16867609	miRNA	0	0	0	0	0	0	0	0
MI0007504	0.104163	-0.00175437	0.307098	0.921959	NA	gga-miR-1762	MIMAT0007669	gga-miR-1762	chr9:13937101-13937124	miRNA	-2.09074	-2.08663	-2.08957	-2.09043	-2.09138	-2.09189	-2.05942	-2.08969
MI0007505	0.27935	0.00271636	0.307267	0.879569	NA	gga-miR-1763	MIMAT0007670	gga-miR-1763	chr14:12314193-12314215	miRNA	-1.63575	-1.59019	-1.59708	-1.4785	-1.52305	-1.60251	-1.6406	-1.59735
MI0040750	0.819898	0.0473306	0.289465	0.262419	NA	gga-miR-1763b	MIMAT0050058	gga-miR-1763b-5p	chr5:57722561-57722582	miRNA	-0.262074	-0.28629	-0.416885	-0.358625	-0.419713	-0.319226	-0.473204	-0.417068
MI0007506	2.73996	0.0709142	0.272413	0.210492	NA	gga-miR-1764	MIMAT0007671	gga-miR-1764-5p	chr15:5824289-5824309	miRNA	1.94177	1.44364	1.45399	1.11905	1.81178	1.25079	1.10659	1.20339
MI0007507	0.625689	-0.0226817	0.268398	0.545076	NA	gga-miR-1765	MIMAT0007673	gga-miR-1765	chr18:5911224-5911243	miRNA	-0.673066	-0.630602	-0.753618	-0.776426	-0.657769	-0.66048	-0.521425	-0.753748
MI0007508	0.905063	0.011378	0.253641	0.775415	NA	NA	NA	NA	NA	NA	-0.0291669	-0.242016	0.128043	-0.0261086	-0.250397	-0.0641973	-0.137235	0.126212
MI0007510	0	0	0.325689	NA	NA	gga-miR-1767	MIMAT0007675	gga-miR-1767	chr3:43006431-43006450	miRNA	0	0	0	0	0	0	0	0
MI0007511	0.0451457	0	0.306958	1	NA	gga-miR-1768	MIMAT0007676	gga-miR-1768	chr2:14132628-14132649	miRNA	-2.33199	-2.33362	-2.33496	-2.33185	-2.33578	-2.33601	-2.33294	-2.33501
MI0007512	115.133	0.564923	0.327507	0.00146008	0.0326085	gga-miR-1769	MIMAT0007677	gga-miR-1769-5p	chr15:2239917-2239938	miRNA	6.97891	6.37597	6.01064	6.6959	5.9155	6.14534	5.31329	5.65344
MI0007513	0	0	0.325689	NA	NA	gga-miR-1770	MIMAT0007679	gga-miR-1770	chr2:146015828-146015849	miRNA	0	0	0	0	0	0	0	0
MI0007514	1.21793	-0.015599	0.241972	0.73026	NA	gga-miR-1771	MIMAT0007680	gga-miR-1771	chr5:51686116-51686136	miRNA	0.214291	0.308411	0.178058	0.314336	0.275582	0.444646	0.102171	0.286837
MI0007515	1.40881	-0.152593	0.470435	0.0259659	NA	gga-miR-1772	MIMAT0007681	gga-miR-1772-5p	chr6:10448994-10449015	miRNA	0.401482	0.304931	0.296625	0.292501	0.489624	0.645497	0.709242	0.407693
MI0007516	0.0912811	-0.00562563	0.30827	0.754837	NA	gga-miR-1773	MIMAT0007683	gga-miR-1773-5p	chr20:8317056-8317078	miRNA	-2.09234	-2.08344	-2.08604	-2.09207	-2.08764	-2.08809	-2.00544	-2.08614
MI0007517	16.237	0.0280527	0.145537	0.62328	0.87455	gga-miR-1774	MIMAT0007685	gga-miR-1774	chr28:1360729-1360749	miRNA	3.77978	4.37883	4.22924	4.28523	4.38008	4.0082	3.87093	4.03761
MI0007518	0.115314	0	0.306958	1	NA	gga-miR-1775	MIMAT0007686	gga-miR-1775-3p	chr5:2412442-2412463	miRNA	-2.10378	-2.10633	-2.10956	-2.10345	-2.11154	-2.1121	-2.10605	-2.10968
MI0007519	1.09462	0.0325291	0.250658	0.487021	NA	gga-miR-1776	MIMAT0007687	gga-miR-1776	chr4:43888230-43888251	miRNA	0.233403	0.353874	0.0190391	0.139844	0.206198	0.112383	0.027705	0.126357
MI0007520	0.0521209	0.0036481	0.307562	0.838735	NA	gga-miR-1777	MIMAT0007688	gga-miR-1777	AADN04011948.1:5985-6004	miRNA	-2.21775	-2.21774	-2.20182	-2.21759	-2.22022	-2.22049	-2.21883	-2.21933
MI0007521	0.13626	-0.00204504	0.307147	0.909092	NA	gga-miR-1778	MIMAT0007689	gga-miR-1778	chr13:12142892-12142913	miRNA	-1.91043	-1.89777	-1.90151	-1.91004	-1.90382	-1.86191	-1.91307	-1.90166
MI0007522	7.01959	-0.0258902	0.203468	0.65662	NA	gga-miR-1779	MIMAT0007690	gga-miR-1779	chrZ:32310363-32310385	miRNA	2.5704	2.32781	2.14656	2.37234	2.93361	2.2043	2.22246	2.25515
MI0007523	0.866706	-0.0215621	0.250174	0.620405	NA	gga-miR-1780	MIMAT0007691	gga-miR-1780	chr23:5087402-5087422	miRNA	-0.127277	-0.00312747	-0.228192	-0.232262	-0.0664416	0.00173527	-0.236055	0.110405
MI0007524	11.3283	-0.0839318	0.193384	0.232359	NA	gga-miR-1781	MIMAT0007692	gga-miR-1781-5p	chr14:3325564-3325585	miRNA	3.61724	3.57537	3.62014	3.22759	3.76478	3.42373	3.81216	3.88037
MI0007525	0.422063	0	0.27327	1	NA	gga-miR-1782	MIMAT0007694	gga-miR-1782	chr2:68751383-68751403	miRNA	-1.13934	-1.15812	-1.16515	-1.1391	-1.16651	-1.16688	-1.14087	-1.16524
MI0007526	0.991247	-0.0309085	0.268235	0.446061	NA	gga-miR-1783	MIMAT0007695	gga-miR-1783	chr12:8808657-8808679	miRNA	-0.112068	0.0624999	-0.177038	-0.111485	0.174107	0.0905691	-0.115855	-0.177256
MI0007527	0.157189	0	0.306958	1	NA	gga-miR-1784	MIMAT0007696	gga-miR-1784-5p	chr3:35737931-35737952	miRNA	-1.83793	-1.85522	-1.85947	-1.83748	-1.86208	-1.86282	-1.84092	-1.85964
MI0041072	0.428941	0.038582	0.315818	0.237383	NA	gga-miR-1784b	MIMAT0050489	gga-miR-1784b-5p	chr3:35737965-35737986	miRNA	-0.846661	-1.06803	-0.805231	-1.10955	-1.07482	-1.07519	-1.11131	-1.07355
MI0007528	0.128967	0.0027886	0.307292	0.876371	NA	gga-miR-1785	MIMAT0007697	gga-miR-1785	chr11:18926719-18926740	miRNA	-1.93146	-1.96233	-1.9659	-1.93109	-1.92757	-1.96871	-1.97449	-1.96604
MI0007529	124.225	-0.246208	0.206989	0.0155503	0.126287	gga-miR-1786	MIMAT0007698	gga-miR-1786	chr14:7768651-7768671	miRNA	6.70819	7.19893	6.92268	6.72977	7.08434	7.17387	7.35305	7.45708
MI0007530	0.0386178	0	0.306958	1	NA	gga-miR-1787	MIMAT0007699	gga-miR-1787	chr12:8760187-8760206	miRNA	-2.33193	-2.33333	-2.33448	-2.33181	-2.33519	-2.33539	-2.33274	-2.33452
MI0007531	12.7879	0.00140028	0.165327	0.980894	0.993819	gga-miR-1788	MIMAT0007700	gga-miR-1788-5p	chr7:22479335-22479356	miRNA	3.26331	2.87789	3.18296	3.78914	2.99131	3.37684	3.4671	3.3376
MI0007532	0.0648676	0.000605604	0.306975	0.973015	NA	gga-miR-1789	MIMAT0007702	gga-miR-1789	chr11:9006409-9006430	miRNA	-2.19074	-2.20824	-2.21013	-2.21203	-2.2113	-2.21162	-2.19207	-2.21021
MI0007533	0.0662198	0.00107304	0.30701	0.95221	NA	gga-miR-1790	MIMAT0007703	gga-miR-1790	chr4:11628672-11628691	miRNA	-2.18847	-2.21022	-2.21214	-2.21019	-2.19142	-2.21366	-2.21175	-2.21222
MI0007534	0.552637	0.0056337	0.284527	0.837011	NA	gga-miR-1791	MIMAT0007704	gga-miR-1791-5p	chr11:9086651-9086673	miRNA	-0.966587	-0.871259	-0.766552	-0.966261	-0.87642	-0.876933	-0.968704	-0.874659
MI0007535	0.26841	0.00251107	0.295494	0.912762	NA	gga-miR-1792	MIMAT0007706	gga-miR-1792	chr3:7810877-7810899	miRNA	-1.64487	-1.65746	-1.58834	-1.64418	-1.66823	-1.5936	-1.64957	-1.66439
MI0007536	0.287669	-0.00535182	0.280514	0.852569	NA	gga-miR-1793	MIMAT0007707	gga-miR-1793	chr9:23640794-23640816	miRNA	-1.44589	-1.44025	-1.4473	-1.36504	-1.45163	-1.37397	-1.37235	-1.44757
MI0007537	0.834033	0.0172668	0.258586	0.660146	NA	gga-miR-1794	MIMAT0007708	gga-miR-1794	chr10:2481030-2481052	miRNA	-0.194587	-0.397229	-0.294074	-0.300064	-0.304855	-0.3078	-0.303716	-0.402305
MI0007538	0.0899835	0	0.306957	1	NA	gga-miR-1795	MIMAT0007709	gga-miR-1795	chr21:2369612-2369633	miRNA	-2.22187	-2.21667	-2.21924	-2.2216	-2.22081	-2.22126	-2.22368	-2.21934
MI0007539	0.195102	0.00161866	0.307075	0.927979	NA	gga-miR-1796	MIMAT0007710	gga-miR-1796	chr2:117887420-117887440	miRNA	-1.84445	-1.79679	-1.8601	-1.84391	-1.86325	-1.80595	-1.84805	-1.8603
MI0007540	0.103454	0	0.306958	1	NA	gga-miR-1797	MIMAT0007711	gga-miR-1797	chr26:2279214-2279235	miRNA	-2.20923	-2.21487	-2.21779	-2.20892	-2.21959	-2.2201	-2.21128	-2.21791
MI0007542	83.6682	-0.73229	0.28616	0.00015879	0.00709262	gga-miR-1798	MIMAT0007713	gga-miR-1798-5p	chr20:9880726-9880745	miRNA	6.19365	5.97678	6.04192	6.07716	6.86842	7.13921	6.23208	7.01096
MI0007543	4.56361	0.023346	0.205378	0.684749	NA	gga-miR-1799	MIMAT0007715	gga-miR-1799	chr5:39984605-39984625	miRNA	2.01101	2.28433	1.92997	1.9035	1.87945	1.99236	1.97767	1.99565
MI0001184	5586.41	-0.0252677	0.0513014	0.478829	0.794309	gga-miR-17	MIMAT0001114	gga-miR-17-5p	chr1:148024022-148024045	miRNA	12.4106	12.4021	12.4162	12.4359	12.5622	12.4602	12.3205	12.5124
MI0007544	0.84764	-0.00853584	0.258144	0.820625	NA	gga-miR-1800	MIMAT0007716	gga-miR-1800	chr5:45227080-45227100	miRNA	-0.327862	-0.239578	-0.367448	-0.121603	-0.0182009	-0.182812	-0.331097	-0.367635
MI0007545	4.99115	0.00451884	0.202405	0.935976	NA	gga-miR-1801	MIMAT0007717	gga-miR-1801	chr8:3820882-3820903	miRNA	2.10586	2.11079	2.61865	2.11402	2.36644	2.27973	1.97881	2.3331
MI0007546	0.900156	-0.033499	0.267741	0.422123	NA	gga-miR-1802	MIMAT0007718	gga-miR-1802	chr5:17069860-17069881	miRNA	-0.169192	-0.330407	-0.227079	-0.168663	-0.238107	0.00483204	-0.0750605	-0.33591
MI0007548	0	0	0.325689	NA	NA	gga-miR-1803	MIMAT0007720	gga-miR-1803	chr2:92880270-92880290	miRNA	0	0	0	0	0	0	0	0
MI0007549	0	0	0.325689	NA	NA	gga-miR-1804	MIMAT0007721	gga-miR-1804	chr4:46721900-46721921	miRNA	0	0	0	0	0	0	0	0
MI0007550	1.55318	0.0231201	0.223151	0.664019	NA	gga-miR-1805	MIMAT0007722	gga-miR-1805-5p	chr1:131070224-131070245	miRNA	0.604553	0.849315	0.624684	0.705576	0.689605	0.829879	0.490289	0.623411
MI0007551	0	0	0.325689	NA	NA	gga-miR-1806	MIMAT0007724	gga-miR-1806	chr1:93829828-93829849	miRNA	0	0	0	0	0	0	0	0
MI0007552	0.0902687	-0.00369779	0.30756	0.836652	NA	gga-miR-1807	MIMAT0007725	gga-miR-1807	AADN04009833.1:7106-7127	miRNA	-2.08702	-2.08862	-2.0912	-2.08675	-2.06351	-2.06396	-2.08884	-2.0913
MI0007553	9.64249	0.163285	0.280037	0.0727069	NA	gga-miR-1808	MIMAT0007726	gga-miR-1808	chr5:940504-940526	miRNA	3.63114	3.62903	2.85786	3.05496	2.94377	2.9907	2.68915	3.24878
MI0007554	0	0	0.325689	NA	NA	gga-miR-1809	MIMAT0007727	gga-miR-1809	chr8:22766598-22766621	miRNA	0	0	0	0	0	0	0	0
MI0007556	0	0	0.325689	NA	NA	gga-miR-1811	MIMAT0007729	gga-miR-1811	chr4:57456675-57456694	miRNA	0	0	0	0	0	0	0	0
MI0007557	1.00837	0.0279111	0.246957	0.548763	NA	gga-miR-1812	MIMAT0007730	gga-miR-1812-5p	chr7:1275031-1275052	miRNA	0.00496794	0.0984904	0.342697	0.189378	0.157397	0.0648004	0.158894	-0.0278765
MI0007467	0.776073	0.00459723	0.239299	0.918434	NA	gga-miR-1813	MIMAT0007600	gga-miR-1813	chr2:131521363-131521382	miRNA	-0.202277	-0.296218	-0.31438	-0.294152	-0.0803461	-0.423597	-0.307743	-0.315058
MI0007443	0.0443524	0	0.306958	1	NA	gga-miR-1813	MIMAT0007600	gga-miR-1813	chr10:16597666-16597685	miRNA	-2.33332	-2.33225	-2.33357	-2.33318	-2.33438	-2.33461	-2.33424	-2.33362
MI0007370	0	0	0.325689	NA	NA	NA	NA	NA	NA	NA	0	0	0	0	0	0	0	0
MI0007369	0	0	0.325689	NA	NA	gga-miR-1815	MIMAT0007512	gga-miR-1815	chr6:28124168-28124188	miRNA	0	0	0	0	0	0	0	0
MI0007490	0	0	0.325689	NA	NA	gga-miR-1816	MIMAT0007656	gga-miR-1816	chr2:88587402-88587421	miRNA	0	0	0	0	0	0	0	0
MI0001218	10697.4	0.0116754	0.0745031	0.766288	0.92092	gga-miR-181a	MIMAT0001168	gga-miR-181a-5p	chr8:2005188-2005210	miRNA	13.1706	13.2736	13.276	13.3308	13.2565	12.9973	13.4771	13.131
MI0001243	10697.7	0.011681	0.0745198	0.766199	0.92092	gga-miR-181a	MIMAT0001168	gga-miR-181a-5p	chr17:9982155-9982177	miRNA	13.1709	13.2741	13.2763	13.3307	13.2566	12.9977	13.4773	13.1313
MI0001219	6144.31	-0.0122526	0.0641921	0.743426	0.909907	gga-miR-181b	MIMAT0001151	gga-miR-181b-5p	chr8:2005372-2005393	miRNA	12.2801	12.5396	12.4845	12.4023	12.5167	12.2687	12.6382	12.4073
MI0001242	6238.58	-0.0129395	0.0645105	0.730078	0.909907	gga-miR-181b	MIMAT0001151	gga-miR-181b-5p	chr17:9983787-9983808	miRNA	12.3005	12.567	12.5036	12.4236	12.5418	12.2926	12.6622	12.4302
MI0029339	184.854	-0.0580226	0.116423	0.264962	0.595474	gga-miR-182	MIMAT0037544	gga-miR-182-5p	chr1:843282-843306	miRNA	6.99744	7.21516	7.49798	7.30416	7.37881	7.47954	7.46885	7.43178
MI0001278	121.968	-0.136296	0.172171	0.0691222	0.298939	gga-miR-183	MIMAT0001191	gga-miR-183	chr1:844423-844445	miRNA	6.51049	6.74246	6.99614	6.67998	7.09193	7.20034	6.99488	6.83302
MI0008206	0	0	0.325689	NA	NA	gga-miR-1845	MIMAT0007749	gga-miR-1845	chr7:6580454-6580471	miRNA	0	0	0	0	0	0	0	0
MI0001227	630.735	-0.783467	0.214932	8.1571e-06	0.00119358	gga-miR-184	MIMAT0001158	gga-miR-184-3p	chr10:19996822-19996843	miRNA	9.3005	8.93233	8.7872	9.3069	9.82688	10.0664	9.42724	10.2076
MI0040669	0.507728	0.020796	0.276915	0.54198	NA	gga-miR-184b	MIMAT0049906	gga-miR-184b-5p	chr10:19996820-19996841	miRNA	-0.915846	-0.586303	-0.796953	-0.725206	-0.806285	-0.899726	-0.745737	-0.897747
MI0001193	982.028	0.113487	0.296668	0.106396	0.390606	gga-miR-187	MIMAT0001124	gga-miR-187-3p	chr2:83889667-83889686	miRNA	10.741	10.1715	7.99117	10.6246	9.80248	8.21626	7.68158	9.84934
MI0001183	471.807	0.00976035	0.0579394	0.78897	0.927386	gga-miR-18a	MIMAT0001113	gga-miR-18a-5p	chr1:148023877-148023898	miRNA	8.84193	8.88173	8.76675	8.79171	8.85655	8.82684	8.61351	8.90776
MI0001209	95.5009	-0.136675	0.172884	0.0691574	0.298939	gga-miR-18b	MIMAT0001141	gga-miR-18b-5p	chr4:3995068-3995089	miRNA	6.39677	6.18424	6.81439	6.62247	6.81741	6.88065	6.61003	6.92549
MI0001224	37.0259	0.00562645	0.104046	0.90441	0.958031	gga-miR-190a	MIMAT0001155	gga-miR-190a-5p	chr10:4206050-4206071	miRNA	5.07041	5.0092	5.15813	5.22429	5.29909	5.04516	5.03705	5.04513
MI0029340	28.7137	0.00202618	0.119318	0.968233	0.993743	gga-miR-190b	MIMAT0037546	gga-miR-190b-5p	chr25:2120372-2120393	miRNA	4.40516	4.91063	4.95843	4.93951	4.94673	4.58288	4.97068	4.73643
MI0040675	8300.18	0.0900156	0.129484	0.123973	0.395532	gga-miR-191	MIMAT0049917	gga-miR-191-5p	chr12:11670979-11671001	miRNA	13.1002	12.9138	12.7257	13.0479	12.64	12.6414	12.8796	12.7038
MI0007564	815.835	0.0992378	0.115713	0.0775231	0.319832	gga-miR-193a	MIMAT0007740	gga-miR-193a-3p	chr18:6491374-6491395	miRNA	9.75317	9.75131	9.44019	9.7523	9.43373	9.65863	9.19758	9.56233
MI0003698	197.116	0.0698899	0.155101	0.262196	0.595474	gga-miR-193b	MIMAT0003353	gga-miR-193b-3p	chr14:764346-764369	miRNA	7.57976	7.35276	7.83672	7.51784	7.33499	7.62267	6.95926	7.40124
MI0001202	37.6777	0.119374	0.183394	0.109979	0.395354	gga-miR-194	MIMAT0001133	gga-miR-194	chr3:18822866-18822887	miRNA	5.51266	5.10612	5.38764	5.00265	4.9884	5.14295	4.89017	5.01052
MI0001268	2.39746	0.102109	0.281256	0.134893	NA	gga-miR-196	MIMAT0001121	gga-miR-196-5p	chr27:3775059-3775079	miRNA	1.21985	1.48936	1.42682	1.31525	1.05563	1.22938	1.19478	1.17126
MI0001190	2.24684	0.0890991	0.268614	0.172487	NA	gga-miR-196	MIMAT0001121	gga-miR-196-5p	chr2:32707532-32707552	miRNA	1.16155	1.32297	1.34546	1.25619	0.977334	1.14979	1.13705	1.09173
MI0001282	2.41954	0.0809231	0.257151	0.208325	NA	gga-miR-196	MIMAT0001121	gga-miR-196-5p	chr33:1025360-1025380	miRNA	1.24786	1.48405	1.49355	1.34329	1.05015	1.37453	1.22273	1.16584
MI0023559	2.24684	0.0890991	0.268614	0.172487	NA	NA	NA	NA	NA	NA	1.16155	1.32297	1.34546	1.25619	0.977334	1.14979	1.13705	1.09173
MI0023560	2.24684	0.0890991	0.268614	0.172487	NA	NA	NA	NA	NA	NA	1.16155	1.32297	1.34546	1.25619	0.977334	1.14979	1.13705	1.09173
MI0001245	63140.1	-0.0194335	0.130293	0.717353	0.909907	gga-miR-199	MIMAT0001152	gga-miR-199-5p	chr17:5571593-5571615	miRNA	15.6285	16.1596	16.4138	15.7243	16.4064	15.7164	16.2107	16.0332
MI0001220	63164.8	-0.0194294	0.130297	0.717413	0.909907	gga-miR-199	MIMAT0001152	gga-miR-199-5p	chr8:4652492-4652514	miRNA	15.6293	16.1601	16.4146	15.7248	16.407	15.7173	16.2115	16.0336
MI0007426	37.4682	0.0109484	0.166355	0.852144	0.94593	gga-miR-199b	MIMAT0007583	gga-miR-199b	chr3:63130955-63130974	miRNA	4.95202	5.53795	5.30076	5.37137	5.19525	4.71064	5.81236	5.00503
MI0001182	1106.07	-0.0644165	0.0602512	0.101417	0.377496	gga-miR-19a	MIMAT0001112	gga-miR-19a-3p	chr1:148023695-148023717	miRNA	10.0286	9.99092	10.1137	10.0818	10.2031	10.0959	10.1486	10.1836
MI0029332	1256.81	-0.0191377	0.0565624	0.600069	0.855102	gga-miR-19b	MIMAT0001110	gga-miR-19b-3p	chr4:3994717-3994739	miRNA	10.279	10.2469	10.3635	10.2462	10.405	10.2521	10.2876	10.347
MI0001180	1256.81	-0.0191377	0.0565624	0.600069	0.855102	gga-miR-19b	MIMAT0001110	gga-miR-19b-3p	chr1:148023387-148023409	miRNA	10.279	10.2469	10.3635	10.2462	10.405	10.2521	10.2876	10.347
MI0001247	3424.11	-0.566747	0.404065	0.00196465	0.0376091	gga-miR-1a	MIMAT0001127	gga-miR-1a-3p	chr20:8315785-8315805	miRNA	10.0951	11.2107	10.8979	9.95055	11.1616	11.3927	12.2483	11.6235
MI0001196	3425.05	-0.567283	0.404144	0.00195648	0.0376091	gga-miR-1a	MIMAT0001127	gga-miR-1a-3p	chr2:102815872-102815892	miRNA	10.0953	11.2106	10.8978	9.95071	11.1616	11.3933	12.2487	11.6241
MI0001254	86.6264	-0.0897175	0.171825	0.187564	0.523615	gga-miR-1b	MIMAT0001175	gga-miR-1b-3p	chr23:4357066-4357086	miRNA	6.17467	6.05291	6.20388	5.64627	6.23879	6.08221	6.73546	6.07384
MI0007361	0.524995	-0.00676202	0.257377	0.857732	NA	gga-miR-1c	MIMAT0007503	gga-miR-1c	chr7:35184316-35184337	miRNA	-0.87833	-0.867324	-0.870362	-0.876666	-0.872103	-0.872577	-0.889141	-0.766762
MI0001249	74087.1	0.193784	0.188645	0.0281133	0.153762	gga-miR-200a	MIMAT0001171	gga-miR-200a-3p	chr21:2591951-2591972	miRNA	16.2976	15.9378	15.761	16.2092	15.7909	15.7206	15.4851	15.8393
MI0001250	68126.6	0.118239	0.158912	0.0877875	0.35647	gga-miR-200b	MIMAT0001172	gga-miR-200b-3p	chr21:2594279-2594301	miRNA	16.1059	15.7691	15.4776	16.0167	15.6073	15.7223	15.2732	15.633
MI0003699	0.758596	-0.00395739	0.264338	0.909204	NA	gga-miR-202	MIMAT0003354	gga-miR-202-5p	chr6:21486736-21486757	miRNA	-0.367739	-0.502179	-0.300385	-0.473796	-0.509245	-0.322458	-0.379666	-0.398749
MI0001214	9958.32	-0.156108	0.230129	0.0775712	0.319832	gga-miR-203a	MIMAT0001146	gga-miR-203a	chr5:50769338-50769359	miRNA	12.9764	12.4945	12.3221	13.0574	13.3526	13.4082	12.414	13.4406
MI0029341	0.0317793	-0.00114712	0.307018	0.948916	NA	gga-miR-203b	MIMAT0037548	gga-miR-203b-3p	chr5:50769298-50769319	miRNA	-2.33186	-2.33302	-2.33397	-2.33176	-2.32372	-2.33472	-2.33253	-2.33401
MI0001271	295.615	-0.00334735	0.113427	0.945947	0.975053	gga-miR-204	MIMAT0001156	gga-miR-204	chrZ:35181211-35181232	miRNA	7.90838	8.49994	7.66917	8.06497	8.11094	8.08709	7.957	8.22265
MI0001225	293.628	-0.00461433	0.113799	0.92569	0.969082	gga-miR-204	MIMAT0001156	gga-miR-204	chr10:5628603-5628624	miRNA	7.89684	8.4773	7.66142	8.04908	8.09983	8.08074	7.94732	8.20904
MI0001267	17168.6	0.117056	0.192001	0.122821	0.395532	gga-miR-205a	MIMAT0001184	gga-miR-205a	chr26:3076091-3076112	miRNA	13.6654	13.8426	12.9246	13.7615	13.2168	13.3664	12.841	13.442
MI0001238	56.323	-0.0928765	0.200017	0.200536	0.530811	gga-miR-205b	MIMAT0001164	gga-miR-205b	chr1:1273743-1273764	miRNA	5.49043	5.58099	5.06871	5.6156	5.58759	5.46179	6.33147	5.57943
MI0040717	62.5733	0.04539	0.135712	0.417656	0.75122	gga-miR-205c	MIMAT0049995	gga-miR-205c-5p	chr26:3076125-3076146	miRNA	6.36685	6.01072	5.80081	6.14332	5.97912	6.0655	5.51464	6.07195
MI0001207	4538.03	-1.44121	0.72046	3.1835e-05	0.00235963	gga-miR-206	MIMAT0001139	gga-miR-206	chr3:108045192-108045213	miRNA	9.49013	10.5191	10.8357	9.44076	11.3989	12.4964	12.3131	12.1308
MI0001181	9864.02	-0.0930032	0.0675184	0.0300275	0.157791	gga-miR-20a	MIMAT0001111	gga-miR-20a-5p	chr1:148023556-148023578	miRNA	13.1869	13.079	13.2442	13.1833	13.4103	13.2899	13.2009	13.3485
MI0001517	7488.96	-0.0414365	0.0909888	0.352237	0.675498	gga-miR-20b	MIMAT0001411	gga-miR-20b-5p	chr4:3994891-3994913	miRNA	12.9259	12.7739	13.077	12.9163	13.2161	12.9719	12.8403	13.1567
MI0029342	3165.8	0.0102837	0.0660431	0.78485	0.927386	gga-miR-210a	MIMAT0037549	gga-miR-210a-5p	chr5:15887078-15887099	miRNA	11.5686	11.7401	11.4653	11.7977	11.6622	11.4984	11.7265	11.5991
MI0040748	0.695623	7.17283e-05	0.255856	0.998492	NA	gga-miR-210b	MIMAT0050054	gga-miR-210b-5p	chr5:15887119-15887138	miRNA	-0.415863	-0.587738	-0.591774	-0.414098	-0.59409	-0.49927	-0.427337	-0.48695
MI0003711	295.545	-0.0035482	0.113357	0.942688	0.975053	gga-miR-211	MIMAT0003368	gga-miR-211	chr28:2246994-2247015	miRNA	7.90822	8.49773	7.66928	8.06481	8.11104	8.08719	7.95683	8.22276
MI0010731	0	0	0.325689	NA	NA	gga-miR-2126	MIMAT0011202	gga-miR-2126	chr1:14768898-14768915	miRNA	0	0	0	0	0	0	0	0
MI0010732	0.0812986	0	0.306958	1	NA	gga-miR-2127	MIMAT0011203	gga-miR-2127	chr1:165880031-165880051	miRNA	-2.20877	-2.21328	-2.21562	-2.20852	-2.21706	-2.21746	-2.21041	-2.21571
MI0010733	1.14183	0.0208869	0.240529	0.656242	NA	gga-miR-2128	MIMAT0011204	gga-miR-2128	chr10:2333562-2333581	miRNA	0.327681	0.249629	0.2179	0.125406	0.282808	0.19446	0.218253	0.0109063
MI0010734	10.6997	0.0307554	0.188465	0.61151	NA	gga-miR-2129	MIMAT0011205	gga-miR-2129	chr14:4007787-4007809	miRNA	3.49933	3.31879	3.02834	3.32862	3.16726	3.69343	2.6755	3.08165
MI0040694	267.396	0.474317	0.139315	6.31289e-05	0.00338371	gga-miR-212	MIMAT0049954	gga-miR-212-5p	chr19:5515812-5515834	miRNA	8.28519	8.31291	8.39244	8.58444	7.87499	7.69561	8.02368	8.12642
MI0010735	0.892656	0.04638	0.277175	0.298755	NA	gga-miR-2130	MIMAT0011206	gga-miR-2130	chr33:903921-903943	miRNA	-0.0390295	0.123482	-0.303753	-0.241928	-0.205674	-0.20869	-0.245871	-0.195352
MI0010736	551.899	0.0502108	0.0891571	0.262543	0.595474	gga-miR-2131	MIMAT0011207	gga-miR-2131-5p	chrZ:70743869-70743892	miRNA	8.97702	8.7443	9.02103	9.02844	8.70867	9.01043	8.70263	8.83028
MI0008208	1509.21	0.000801694	0.124727	0.987743	0.993819	gga-miR-214	MIMAT0007751	gga-miR-214	chr8:4658383-4658403	miRNA	10.2627	10.6139	11.1025	10.332	10.9265	10.0845	10.7194	10.6059
MI0040752	37.6832	-0.086704	0.171094	0.199187	0.530811	gga-miR-214b	MIMAT0050062	gga-miR-214b-5p	chr8:4658381-4658402	miRNA	5.26905	5.36881	5.42705	5.0121	5.39443	5.85383	5.4339	5.36671
MI0001203	325.468	0.108782	0.148161	0.0963074	0.37191	gga-miR-215	MIMAT0001134	gga-miR-215-5p	chr3:18823184-18823204	miRNA	8.44934	7.89921	8.55576	8.33877	8.23429	7.95541	8.10232	8.03034
MI0001200	1.51765	-0.0879796	0.298476	0.135201	NA	gga-miR-216a	MIMAT0001131	gga-miR-216a	chr3:318143-318163	miRNA	0.500197	0.509748	0.588359	0.502471	0.654712	0.986226	0.939039	0.373937
MI0008205	4.8955	-0.0449216	0.217744	0.453185	NA	gga-miR-216b	MIMAT0007748	gga-miR-216b	chr3:323535-323556	miRNA	2.21931	2.01774	2.58699	2.29585	2.47063	2.18763	2.98495	2.15666
MI0007066	0.0959724	-0.00409879	0.307689	0.819347	NA	gga-miR-216c	MIMAT0007339	gga-miR-216c	chr3:323499-323520	miRNA	-2.09284	-2.08352	-2.08625	-2.09256	-2.08792	-2.0884	-2.03281	-2.08635
MI0001201	7.21914	-0.0902466	0.277355	0.158534	NA	gga-miR-217	MIMAT0001132	gga-miR-217-5p	chr3:315460-315483	miRNA	2.4657	2.47636	2.73082	2.54541	2.67085	2.84245	3.95917	2.57341
MI0001212	1467.64	-0.00745364	0.0604047	0.839355	0.94593	gga-miR-218	MIMAT0001144	gga-miR-218-5p	chr4:75581268-75581288	miRNA	10.2344	10.4955	10.4519	10.3853	10.3342	10.5576	10.3508	10.423
MI0001237	1466.69	-0.00743527	0.0602264	0.839638	0.94593	gga-miR-218	MIMAT0001144	gga-miR-218-5p	chr13:4563954-4563974	miRNA	10.2342	10.4933	10.4508	10.3832	10.3332	10.5553	10.35	10.421
MI0040691	1488.19	0.3484	0.257796	0.00764468	0.0708909	gga-miR-2184a	MIMAT0049948	gga-miR-2184a-5p	chr19:5515026-5515047	miRNA	10.9126	10.5509	10.178	11.0321	10.0938	10.1949	10.2824	10.1444
MI0040690	0.955593	0.0328838	0.256549	0.464794	NA	gga-miR-2184b	MIMAT0049946	gga-miR-2184b-5p	chr19:5515060-5515080	miRNA	-0.03782	0.15772	0.127501	0.0581649	-0.0753453	0.105242	0.0354559	-0.0723991
MI0015374	4.73483	0.0560274	0.223373	0.366826	NA	gga-miR-2188	MIMAT0016372	gga-miR-2188-5p	chr22:2664399-2664420	miRNA	2.14113	1.70821	2.56119	2.27366	1.64371	2.2441	2.01195	2.07932
MI0001246	0.161325	-0.00357835	0.307521	0.841846	NA	gga-miR-219a	MIMAT0001170	gga-miR-219a	chr17:5485257-5485277	miRNA	-1.87526	-1.87674	-1.88109	-1.8748	-1.88376	-1.78573	-1.87832	-1.88126
MI0015382	285.04	0.0260964	0.0754022	0.515027	0.811746	gga-miR-219b	MIMAT0016380	gga-miR-219b	chr17:5485260-5485281	miRNA	8.22378	8.44444	8.24315	8.37224	8.38153	8.14549	8.33808	8.12137
MI0004994	2.57814e+06	0.0594613	0.0892122	0.192774	0.527177	gga-miR-21	MIMAT0003774	gga-miR-21-5p	chr19:7376264-7376285	miRNA	21.4044	21.0758	21.1492	21.375	21.1855	21.2744	20.7245	21.1989
MI0001178	43989.5	-0.0216852	0.0708268	0.577723	0.854445	gga-miR-221	MIMAT0001108	gga-miR-221-3p	chr1:110650597-110650619	miRNA	15.618	15.4374	15.2043	15.6765	15.5345	15.5051	15.6142	15.5346
MI0001177	22128.5	-0.088823	0.121316	0.115118	0.395354	gga-miR-222	MIMAT0001107	gga-miR-222a	chr1:110650086-110650109	miRNA	14.544	14.5657	14.2001	14.6855	14.6239	14.6607	14.8575	14.7016
MI0022373	283.39	0.613374	0.250006	0.000362193	0.0107853	gga-miR-222b	MIMAT0025618	gga-miR-222b-3p	NA	miRNA	8.04345	8.48019	7.55365	8.31701	7.40193	7.60747	7.26799	7.46439
MI0001208	88.7277	0.082569	0.153231	0.192172	0.527177	gga-miR-223	MIMAT0001140	gga-miR-223	chr4:249623-249643	miRNA	6.46176	6.40214	6.05103	6.24719	5.85344	6.14265	6.05633	6.21279
MI0006982	31327.6	0.0948429	0.106428	0.0756762	0.319832	gga-miR-22	MIMAT0007287	gga-miR-22-5p	chr19:5380406-5380427	miRNA	14.9761	15.0346	14.6409	15.0163	14.736	14.6711	14.7084	14.8166
MI0001273	11766.6	-0.00604311	0.0667838	0.872649	0.946842	gga-miR-23b	MIMAT0001186	gga-miR-23b-3p	chrZ:41649217-41649237	miRNA	13.537	13.4471	13.3858	13.5338	13.4851	13.3802	13.6557	13.4371
MI0001275	47861.5	0.150688	0.0826214	0.00373053	0.0476086	gga-miR-24	MIMAT0001188	gga-miR-24-3p	chrZ:41649978-41649999	miRNA	15.6872	15.6021	15.5527	15.7573	15.5922	15.381	15.3906	15.4967
MI0029333	148613	0.0122611	0.0691354	0.748568	0.909907	gga-miR-26a	MIMAT0037538	gga-miR-26a-2-5p	chr7:22670593-22670614	miRNA	17.1938	17.4177	17.0284	17.2642	17.2508	16.9778	17.3605	17.1704
MI0001187	148617	0.0122653	0.0691354	0.748485	0.909907	gga-miR-26a	MIMAT0001118	gga-miR-26a-5p	chr2:4575303-4575323	miRNA	17.1938	17.4177	17.0285	17.2643	17.2508	16.9778	17.3605	17.1705
MI0001274	73436.6	-0.084654	0.069005	0.0480064	0.233922	gga-miR-27b	MIMAT0001187	gga-miR-27b-3p	chrZ:41649462-41649482	miRNA	16.029	15.9948	16.0651	16.1119	16.2622	16.2213	16.0922	16.1429
MI0013634	14873	0.0714851	0.1955	0.293252	0.613778	gga-miR-2954	MIMAT0014448	gga-miR-2954	chrZ:70733079-70733100	miRNA	13.6485	13.3892	13.443	13.688	13.1156	13.8641	12.3838	12.7638
MI0040662	1.31316	-0.0564287	0.273956	0.257769	NA	gga-miR-2984	MIMAT0049894	gga-miR-2984-5p	chr1:144520189-144520210	miRNA	0.366575	0.2623	0.461499	0.26053	0.351256	0.347903	0.441562	0.705045
MI0040664	0	0	0.325689	NA	NA	gga-miR-2985	MIMAT0049898	gga-miR-2985-5p	chr1:181232531-181232552	miRNA	0	0	0	0	0	0	0	0
MI0040739	0.0753733	0	0.306958	1	NA	gga-miR-2985	MIMAT0049898	gga-miR-2985-5p	chr4:21653671-21653692	miRNA	-2.20864	-2.21285	-2.21503	-2.20841	-2.21636	-2.21674	-2.21017	-2.21511
MI0001166	468.731	-0.0161402	0.0700404	0.675485	0.90515	gga-miR-29a	MIMAT0001096	gga-miR-29a-3p	chr1:3434830-3434850	miRNA	8.77344	8.72676	8.71889	8.71318	8.83637	8.67477	8.61758	8.97767
MI0001167	456.018	-0.305033	0.214901	0.00767103	0.0708909	gga-miR-29b	MIMAT0001097	gga-miR-29b-3p	chr1:3433809-3433831	miRNA	8.68926	8.4486	8.59899	8.59153	8.7828	9.39512	8.90768	8.84284
MI0001266	456.018	-0.305033	0.214901	0.00767103	0.0708909	gga-miR-29b	MIMAT0001097	gga-miR-29b-3p	chr26:2699729-2699751	miRNA	8.68926	8.4486	8.59899	8.59153	8.7828	9.39512	8.90768	8.84284
MI0001265	468.553	-0.0156957	0.0698782	0.683567	0.906911	gga-miR-29c	MIMAT0001183	gga-miR-29c-3p	chr26:2698826-2698845	miRNA	8.77355	8.72649	8.71862	8.7133	8.8339	8.6745	8.61547	8.9774
MI0001240	201.221	-0.0374587	0.0827915	0.376884	0.701422	gga-miR-301a	MIMAT0001166	gga-miR-301a-3p	chr15:406755-406779	miRNA	7.68396	7.42177	7.50964	7.57445	7.64001	7.63002	7.45889	7.78726
MI0007565	258.23	-0.0137222	0.0707951	0.722253	0.909907	gga-miR-301b	MIMAT0007741	gga-miR-301b-5p	chr19:7202744-7202765	miRNA	7.93151	8.06166	7.98073	8.23245	8.02772	8.12948	7.96187	8.20815
MI0001211	1.56727	-0.0817495	0.317917	0.122544	NA	gga-miR-302a	MIMAT0001143	gga-miR-302a	chr4:57456886-57456907	miRNA	0.646123	0.390688	0.382326	0.542812	0.648064	0.714868	0.536579	0.583835
MI0003700	6.20802	-0.0315748	0.18776	0.60295	NA	gga-miR-302b	MIMAT0003356	gga-miR-302b-5p	chr4:57456286-57456308	miRNA	2.42234	2.57193	2.2659	2.60684	2.53007	3.04885	2.18048	2.40531
MI0003701	0.775501	-0.00204387	0.251782	0.958895	NA	gga-miR-302c	MIMAT0003358	gga-miR-302c-5p	chr4:57456548-57456569	miRNA	-0.377143	-0.519588	-0.31858	-0.376687	-0.426591	-0.429493	-0.380102	-0.319702
MI0003702	4.58449	0.0135854	0.201635	0.811486	NA	gga-miR-302d	MIMAT0003360	gga-miR-302d	chr4:57457222-57457244	miRNA	2.05393	2.36092	1.81418	2.15	2.15221	2.54114	1.71141	1.71324
MI0022380	2.08195	0.0034044	0.211233	0.94999	NA	gga-miR-3064	MIMAT0025631	gga-miR-3064-5p	chr18:6961519-6961539	miRNA	1.0976	1.03723	1.09145	1.10124	0.97981	1.13426	1.15654	0.999578
MI0001204	17670.9	-0.0285358	0.0626899	0.451562	0.762335	gga-miR-30a	MIMAT0001135	gga-miR-30a-5p	chr3:82629089-82629110	miRNA	14.1123	13.8675	13.9134	13.9555	14.0956	14.0134	13.9165	14.0903
MI0001199	1247.56	0.0402198	0.0970607	0.381181	0.704527	gga-miR-30b	MIMAT0001130	gga-miR-30b-5p	chr2:142757765-142757786	miRNA	10.3141	10.0151	10.0833	10.294	10.0773	9.73116	10.2586	10.1134
MI0001257	23549.4	-0.0360048	0.0834166	0.396083	0.721922	gga-miR-30c	MIMAT0001137	gga-miR-30c-5p	chr23:4947371-4947394	miRNA	14.3652	14.5589	14.2302	14.4673	14.4821	14.523	14.5662	14.4601
MI0001205	23576.3	-0.0357696	0.0832861	0.398673	0.721922	gga-miR-30c	MIMAT0001137	gga-miR-30c-5p	chr3:82653704-82653727	miRNA	14.3672	14.5613	14.2319	14.4693	14.4837	14.5242	14.5676	14.4618
MI0001198	49846.7	0.00723618	0.0664528	0.847654	0.94593	gga-miR-30d	MIMAT0001129	gga-miR-30d	chr2:142761297-142761318	miRNA	15.8346	15.4602	15.5189	15.7877	15.6297	15.6171	15.6364	15.6269
MI0001256	12757.1	-0.0194838	0.0543719	0.589822	0.854445	gga-miR-30e	MIMAT0001177	gga-miR-30e-5p	chr23:4946150-4946168	miRNA	13.6544	13.5555	13.6086	13.5949	13.6503	13.5174	13.7414	13.6437
MI0001276	5999.5	0.0233817	0.146037	0.681483	0.906911	gga-miR-31	MIMAT0001189	gga-miR-31-5p	chrZ:78512300-78512321	miRNA	12.5804	12.0459	11.7154	12.4547	12.4209	12.0986	11.0058	12.4311
MI0001194	1145.58	0.061956	0.0891262	0.176774	0.503995	gga-miR-32	MIMAT0001125	gga-miR-32-5p	chr2:84498547-84498567	miRNA	9.94966	9.76663	9.95698	10.0089	9.8677	9.77501	9.62647	9.86369
MI0001170	131.324	-0.0435972	0.096755	0.344053	0.673414	gga-miR-33	MIMAT0001100	gga-miR-33-5p	chr1:49529917-49529936	miRNA	6.73671	7.15438	6.99511	7.03794	7.27456	7.02841	6.93092	7.23066
MI0029334	131.289	-0.0435588	0.0966746	0.344245	0.673414	gga-miR-33	MIMAT0037539	gga-miR-33-2-5p	chr14:4937994-4938015	miRNA	6.73697	7.15401	6.99475	7.03819	7.2742	7.02805	6.93118	7.23029
MI0029343	61.2188	-0.0136321	0.106998	0.775087	0.927336	gga-miR-338	MIMAT0037551	gga-miR-338-5p	chr18:9383535-9383555	miRNA	5.83635	6.16998	5.96032	6.05734	5.80075	5.96342	6.25753	6.14503
MI0001251	756.42	-0.00305884	0.0885034	0.942717	0.975053	gga-miR-34a	MIMAT0001173	gga-miR-34a-5p	chr21:3263058-3263080	miRNA	9.4867	9.10973	9.18642	9.37221	9.31505	9.35383	9.1048	9.45933
MI0001260	8925.24	-0.06594	0.139528	0.259113	0.595474	gga-miR-34b	MIMAT0001179	gga-miR-34b-5p	chr24:5539146-5539168	miRNA	12.821	13.1622	13.1471	12.747	12.6937	13.3626	13.5733	13.0388
MI0001261	6857.35	-0.0633384	0.131064	0.259289	0.595474	gga-miR-34c	MIMAT0001180	gga-miR-34c-5p	chr24:5539883-5539905	miRNA	12.4287	12.7793	12.7159	12.3789	12.2732	12.9583	13.1472	12.6445
MI0015375	282.091	0.115578	0.179213	0.114746	0.395354	gga-miR-3523	MIMAT0016373	gga-miR-3523	chr13:9054525-9054546	miRNA	8.30187	8.19334	7.4213	8.34395	7.80854	7.719	7.76234	7.86269
MI0015376	1.54784	-0.0450211	0.255359	0.368048	NA	gga-miR-3524a	MIMAT0016374	gga-miR-3524a	chr1:105832044-105832065	miRNA	0.500045	0.499112	0.490032	0.691749	0.587959	0.675763	0.658691	0.699651
MI0022472	0	0	0.325689	NA	NA	gga-miR-3524b	MIMAT0025753	gga-miR-3524b-3p	chr2:95943690-95943710	miRNA	0	0	0	0	0	0	0	0
MI0015384	51.7186	0.175932	0.235675	0.0591284	0.268583	gga-miR-3525	MIMAT0016382	gga-miR-3525	chr1:105832047-105832068	miRNA	5.66945	6.05667	5.54518	5.73085	5.11065	5.59422	5.73381	4.84043
MI0015377	0	0	0.325689	NA	NA	gga-miR-3526	MIMAT0016375	gga-miR-3526	chr3:15593970-15593988	miRNA	0	0	0	0	0	0	0	0
MI0015379	5.47176	0.00682531	0.233286	0.885482	NA	gga-miR-3528	MIMAT0016377	gga-miR-3528	chr17:8208172-8208193	miRNA	1.08592	1.38642	1.03955	0.91181	1.26002	0.993147	1.20122	0.699935
MI0015380	373.514	-0.037423	0.227142	0.501171	0.811746	gga-miR-3529	MIMAT0016378	gga-miR-3529	chr10:13134738-13134758	miRNA	7.61298	8.96545	8.99851	8.33255	9.26781	7.57329	10.1356	8.60693
MI0015381	7.43696	-0.0581658	0.211061	0.366711	NA	gga-miR-3530	MIMAT0016379	gga-miR-3530-3p	chr7:25408559-25408579	miRNA	2.47644	3.25078	2.88205	2.74471	2.67523	3.00121	3.56747	3.01559
MI0015383	0.481078	0.000441426	0.259947	0.990296	NA	gga-miR-3531	MIMAT0016381	gga-miR-3531-5p	chr23:443963-443983	miRNA	-0.925812	-0.861432	-0.979811	-1.02558	-0.887094	-0.981813	-0.936336	-0.979914
MI0015385	16.534	-0.0733883	0.198641	0.284083	0.613778	gga-miR-3532	MIMAT0016383	gga-miR-3532-3p	chr5:32991435-32991456	miRNA	4.23436	3.96409	4.13665	3.6354	4.5082	4.32742	4.12461	4.03913
MI0015386	14.1651	-0.032644	0.251313	0.483819	0.795481	gga-miR-3533	MIMAT0016384	gga-miR-3533	chr14:4192502-4192521	miRNA	1.2779	1.07035	0.787697	1.06039	1.40928	0.514727	1.41831	1.1645
MI0015387	6.35071	0.0291113	0.184722	0.630227	NA	gga-miR-3534	MIMAT0016385	gga-miR-3534	KQ759641.1:1888-1909	miRNA	2.8225	2.2717	2.79331	2.83208	2.56882	2.43303	2.62557	2.83844
MI0015388	101.832	0.0675739	0.174185	0.301819	0.613778	gga-miR-3535	MIMAT0016386	gga-miR-3535	chr9:15324698-15324722	miRNA	6.23897	6.2427	6.44962	6.94437	6.40046	5.80758	6.19829	6.44172
MI0015389	12.7951	0.0307672	0.202904	0.603038	0.855102	gga-miR-3536	MIMAT0016387	gga-miR-3536	chr25:2139775-2139796	miRNA	3.03361	2.98832	2.37918	2.52521	2.49465	2.826	2.57716	2.55807
MI0015390	0.0716486	0	0.306958	1	NA	gga-miR-3537	MIMAT0016388	gga-miR-3537	chr6:16941080-16941102	miRNA	-2.20856	-2.21257	-2.21465	-2.20834	-2.21592	-2.21629	-2.21002	-2.21473
MI0015391	700.369	0.0599182	0.207718	0.357993	0.68044	gga-miR-3538	MIMAT0016389	gga-miR-3538	NA	miRNA	8.69468	8.35057	8.48702	8.82856	8.50711	7.63436	8.3039	8.43713
MI0015393	5.90748	-0.047775	0.210293	0.439864	NA	gga-miR-3539	MIMAT0016390	gga-miR-3539	chr1:80759500-80759521	miRNA	2.107	2.53062	2.69931	2.62855	2.77564	2.22191	2.76094	2.83012
MI0015394	6.74866	0.122719	0.294805	0.0992292	NA	gga-miR-3540	MIMAT0016391	gga-miR-3540	chr10:11060295-11060316	miRNA	2.39755	2.32809	2.53669	2.48413	1.53305	2.16782	2.25388	2.04854
MI0022385	8.89404	-0.060095	0.195467	0.360305	NA	gga-miR-3594	MIMAT0025641	gga-miR-3594-5p	AADN04001051.1:3054-3076	miRNA	3.32038	3.03486	3.13623	3.23427	3.5747	3.55231	3.03846	3.39794
MI0029344	62627.9	-0.0660945	0.11255	0.202025	0.530811	gga-miR-363	MIMAT0037553	gga-miR-363-5p	chr4:3994469-3994490	miRNA	16.0082	15.8269	16.2447	16.0208	16.4047	16.1785	15.8728	16.3402
MI0003703	669.059	0.0176695	0.0813091	0.666413	0.899668	gga-miR-365	MIMAT0003361	gga-miR-365-3p	chr14:769167-769188	miRNA	9.28036	9.14192	9.00543	9.4404	9.14381	9.22777	8.98102	9.28397
MI0003704	669.091	0.0175733	0.0812763	0.668037	0.899668	gga-miR-365	MIMAT0003361	gga-miR-365-3p	chr18:6504909-6504930	miRNA	9.28041	9.14189	9.00539	9.44045	9.14506	9.22774	8.98108	9.28393
MI0022403	0.104098	-0.00137756	0.307043	0.938678	NA	gga-miR-365b	MIMAT0025674	gga-miR-365b-5p	chr14:769164-769185	miRNA	-2.21221	-2.21195	-2.21489	-2.2119	-2.2167	-2.18383	-2.21427	-2.215
MI0003712	0	0	0.325689	NA	NA	gga-miR-367	MIMAT0003369	gga-miR-367	chr4:57457361-57457381	miRNA	0	0	0	0	0	0	0	0
MI0003705	198.667	-0.0909285	0.160348	0.167606	0.488244	gga-miR-375	MIMAT0003362	gga-miR-375	chr7:22469980-22470001	miRNA	7.50246	7.48021	7.35365	7.52439	7.44706	7.88749	7.92937	7.62729
MI0003706	1270.78	0.0695575	0.163047	0.276203	0.607311	gga-miR-383	MIMAT0003363	gga-miR-383-5p	AADN04015343.1:4586-4607	miRNA	9.7918	10.1021	9.4292	10.0093	9.70094	9.67064	8.6655	9.9695
MI0040676	6182.15	0.0416888	0.0960107	0.362327	0.683829	gga-miR-425	MIMAT0049919	gga-miR-425-5p	chr12:11671363-11671385	miRNA	12.629	12.3233	12.3528	12.5254	12.2226	12.2762	12.4834	12.2854
MI0003714	12383.4	0.262843	0.240017	0.0181385	0.131382	gga-miR-429	MIMAT0003371	gga-miR-429-3p	chr21:2589443-2589464	miRNA	13.5965	13.3986	12.935	13.6769	13.0078	12.9837	12.645	13.1627
MI0003715	899.024	-0.0725253	0.151162	0.240218	0.595474	gga-miR-449a	MIMAT0003372	gga-miR-449a	chrZ:16702996-16703016	miRNA	9.25541	9.98272	9.56308	9.2409	9.14757	10.0231	10.2373	9.52668
MI0007566	43.3749	0.111568	0.185453	0.130764	0.407496	gga-miR-449b	MIMAT0007743	gga-miR-449b-5p	chrZ:16703155-16703177	miRNA	5.43426	5.00914	5.00152	5.37671	4.6948	5.12106	5.00704	4.92402
MI0007445	56.9977	0.026148	0.13329	0.631708	0.881759	gga-miR-449c	MIMAT0007602	gga-miR-449c-5p	chrZ:16704141-16704164	miRNA	5.3314	5.74562	5.15734	5.74329	4.68958	5.87212	5.48401	5.3728
MI0039506	1324.58	0.0631816	0.110125	0.214847	0.550151	gga-miR-449d	MIMAT0048647	gga-miR-449d-5p	chrZ:16702125-16702149	miRNA	9.93914	10.4243	10.1392	10.12	9.62768	10.0681	10.2862	9.8961
MI0004995	28.5002	-0.0402155	0.163152	0.507617	0.811746	gga-miR-451	MIMAT0003775	gga-miR-451	chr19:5863065-5863087	miRNA	4.86151	4.71525	5.27179	4.93127	4.51587	5.62096	5.17355	4.94613
MI0006984	2109.5	-0.0225349	0.0614538	0.546885	0.831296	gga-miR-454	MIMAT0007291	gga-miR-454-5p	chr15:400353-400371	miRNA	10.9787	10.841	10.9103	10.9451	10.9532	10.8364	11.1003	10.9694
MI0003707	4132.2	-0.0785082	0.205129	0.260368	0.595474	gga-miR-455	MIMAT0003364	gga-miR-455-5p	chr17:5239506-5239527	miRNA	11.9028	12.3014	12.4949	12.2528	13.1112	11.8764	13.2543	11.8588
MI0004997	7491.95	0.0201431	0.0559763	0.580375	0.854445	gga-miR-456	MIMAT0003777	gga-miR-456-3p	chr3:31514596-31514617	miRNA	12.9375	13.073	12.9677	12.9486	12.9598	12.9167	12.885	13.0012
MI0007567	11661.8	0.504066	0.234424	0.000996139	0.0242696	gga-miR-458a	MIMAT0007745	gga-miR-458a-5p	chr13:8233377-8233397	miRNA	13.8814	13.1075	13.8455	13.9557	13.2525	13.128	12.9059	13.259
MI0022541	1.34739	-0.0971771	0.318838	0.102986	NA	gga-miR-458b	MIMAT0025830	gga-miR-458b-5p	chr13:8233342-8233363	miRNA	0.342925	0.444802	0.313165	0.343711	0.554287	0.742682	0.526274	0.410738
MI0004998	476.452	0.0857246	0.199161	0.227764	0.570474	gga-miR-460a	MIMAT0003778	gga-miR-460a-5p	chr2:3692594-3692615	miRNA	8.71905	9.50399	9.40945	9.1401	8.61618	8.99024	9.2673	8.16475
MI0007055	65.4412	0.849168	0.538893	0.000359586	0.0107853	gga-miR-460b	MIMAT0007326	gga-miR-460b-5p	chr4:2714102-2714123	miRNA	6.58157	5.99484	6.90531	6.56585	4.94272	5.71266	5.62566	4.80133
MI0003713	0	0	0.325689	NA	NA	gga-miR-466	MIMAT0003370	gga-miR-466	chr2:21752944-21752966	miRNA	0	0	0	0	0	0	0	0
MI0022440	0.103702	-0.00187673	0.307117	0.916541	NA	gga-miR-4732	MIMAT0025717	gga-miR-4732-5p	chr3:30430104-30430124	miRNA	-2.21514	-2.20898	-2.21191	-2.21484	-2.21371	-2.21421	-2.18395	-2.21202
MI0003708	3.57499	-0.0197973	0.208955	0.724968	NA	gga-miR-489	MIMAT0003365	gga-miR-489-3p	chr2:23147311-23147333	miRNA	1.51704	1.3709	1.52787	1.52277	1.06075	1.71161	1.86755	1.32251
MI0003709	1.19083	-0.0155546	0.232642	0.749506	NA	gga-miR-490	MIMAT0003366	gga-miR-490-3p	chr1:57923994-57924015	miRNA	0.420137	0.290638	0.458658	0.0465242	0.257956	0.345075	0.38712	0.457086
MI0003710	236.579	0.0731364	0.161363	0.252901	0.595474	gga-miR-499	MIMAT0003367	gga-miR-499-5p	chr20:2734906-2734928	miRNA	8.0427	8.48139	8.67848	8.0335	8.0261	8.48793	7.6018	8.00394
MI0006983	17.7449	-0.000718458	0.158639	0.990111	0.993819	gga-miR-551	MIMAT0007289	gga-miR-551-5p	chr9:20500069-20500091	miRNA	3.63741	3.82366	4.02804	3.80149	4.05194	3.60799	3.64297	4.07837
MI0022520	10.5027	0.00701989	0.15472	0.903049	NA	gga-miR-6516	MIMAT0025806	gga-miR-6516-5p	chr18:4170850-4170871	miRNA	3.20729	3.40555	3.17578	2.98856	3.10446	3.18658	3.19954	3.2254
MI0022359	76.441	0.0170512	0.0958709	0.702941	0.909907	gga-miR-6542	MIMAT0025589	gga-miR-6542-5p	chr3:4430962-4430983	miRNA	6.14566	6.02135	5.9525	6.50743	6.22904	6.13452	5.71133	6.28499
MI0022539	10.9553	-0.0395802	0.160782	0.511811	NA	gga-miR-6543	MIMAT0025826	gga-miR-6543-5p	chr1:133686529-133686552	miRNA	3.59453	2.94649	3.29409	3.607	3.44962	3.68173	3.28991	3.52392
MI0022360	13.6218	0.00139447	0.136018	0.979635	0.993819	gga-miR-6544	MIMAT0025591	gga-miR-6544-5p	chr5:24455343-24455364	miRNA	3.7642	4.01049	3.5571	4.03569	4.11189	3.68166	3.81886	3.77579
MI0022361	0	0	0.325689	NA	NA	gga-miR-6545	MIMAT0025593	gga-miR-6545-5p	AADN04002826.1:3993-4013	miRNA	0	0	0	0	0	0	0	0
MI0022362	5.43047	-0.226969	0.364832	0.0285807	NA	gga-miR-6546	MIMAT0025595	gga-miR-6546-5p	chr7:36448414-36448435	miRNA	2.41399	1.83872	2.17975	2.14906	2.66505	2.44547	2.56766	2.517
MI0022363	0.593388	0.0230053	0.269983	0.534964	NA	gga-miR-6547	MIMAT0025597	gga-miR-6547-5p	chr27:4660708-4660729	miRNA	-0.738204	-0.671378	-0.793631	-0.633472	-0.795611	-0.79615	-0.646293	-0.793759
MI0022365	17.0357	0.208605	0.286399	0.0441079	0.218906	gga-miR-6548	MIMAT0025601	gga-miR-6548-5p	chr14:7328464-7328485	miRNA	4.52113	4.45625	4.33362	4.04691	4.04182	3.47649	4.1292	3.92574
MI0022366	17.3698	0.106098	0.206809	0.161515	0.475671	gga-miR-6549	MIMAT0025603	gga-miR-6549-5p	chr8:24565326-24565348	miRNA	3.98975	3.89443	4.24144	4.13678	3.83617	3.92305	3.52084	3.83681
MI0022367	6.69632	0.0427112	0.186686	0.494139	NA	gga-miR-6550	MIMAT0025605	gga-miR-6550-5p	chr10:19176454-19176473	miRNA	2.9661	2.90288	2.86486	2.74219	2.68427	2.66865	2.7865	2.86096
MI0022369	0.33767	0.00191956	0.277159	0.948507	NA	gga-miR-6551	MIMAT0025609	gga-miR-6551-5p	chr18:9400673-9400694	miRNA	-1.30206	-1.13284	-1.23179	-1.30123	-1.32553	-1.2424	-1.22174	-1.23233
MI0022370	0.378116	-0.00752212	0.294957	0.753365	NA	gga-miR-6552	MIMAT0025611	gga-miR-6552-5p	chr5:45270662-45270682	miRNA	-1.21959	-1.28448	-1.29319	-1.21919	-1.12315	-1.29527	-1.22093	-1.19683
MI0022371	12.4262	-0.116217	0.213595	0.138549	0.417205	NA	NA	NA	NA	NA	3.74505	3.71923	3.4179	3.63364	3.7213	3.74311	3.97938	4.04246
MI0022372	2.77246	-0.0369598	0.233252	0.49203	NA	gga-miR-6554	MIMAT0025615	gga-miR-6554-5p	chr2:6787513-6787534	miRNA	0.843274	0.769358	1.31126	0.846506	0.870246	0.978006	1.12779	1.3086
MI0022374	13.8526	0.14325	0.247086	0.0971407	0.37191	gga-miR-6555	MIMAT0025619	gga-miR-6555-5p	chr1:167040331-167040352	miRNA	3.50348	3.66247	3.30057	3.90321	3.30899	3.24162	3.18295	3.43108
MI0022375	1.84325	-0.0187109	0.221122	0.724136	NA	gga-miR-6556	MIMAT0025621	gga-miR-6556-5p	chr9:23720956-23720977	miRNA	0.64747	0.86851	1.0095	0.861921	0.812089	0.969581	0.834898	1.00748
MI0022540	5.99742	-0.118996	0.285291	0.110357	NA	NA	NA	NA	NA	NA	2.11564	2.40449	2.6461	2.23097	2.34182	2.66821	3.14773	2.58468
MI0022376	0.452583	0.0163768	0.279638	0.605713	NA	gga-miR-6558	MIMAT0025623	gga-miR-6558-5p	chr9:15205969-15205992	miRNA	-1.04884	-0.75108	-0.961386	-1.04859	-0.970541	-0.973034	-1.05049	-1.06177
MI0022377	1.73185	-0.0249273	0.240663	0.602782	NA	gga-miR-6559	MIMAT0025625	gga-miR-6559-5p	chr1:133113145-133113167	miRNA	0.921972	0.738946	0.60353	0.753371	0.701604	0.95139	1.02434	0.603151
MI0022378	0.0350806	0.00341356	0.307487	0.84895	NA	NA	NA	NA	NA	NA	-2.33295	-2.33211	-2.33316	-2.32092	-2.3338	-2.33398	-2.33369	-2.3332
MI0022379	1.61938	-0.0426257	0.250622	0.39859	NA	gga-miR-6561	MIMAT0025629	gga-miR-6561-5p	chr8:11216341-11216362	miRNA	0.823135	0.484357	0.474755	0.977939	1.10231	0.74947	0.710601	0.688776
MI0022542	0	0	0.325689	NA	NA	gga-miR-6562	MIMAT0025832	gga-miR-6562-5p	AADN04001314.1:25357-25378	miRNA	0	0	0	0	0	0	0	0
MI0022543	0.0511494	0.00319092	0.30742	0.858675	NA	NA	NA	NA	NA	NA	-2.20208	-2.21617	-2.21768	-2.21907	-2.21861	-2.21887	-2.22029	-2.21774
MI0022381	0.470825	-0.0104856	0.265597	0.765173	NA	gga-miR-6564	MIMAT0025633	gga-miR-6564-5p	chr20:11146455-11146475	miRNA	-0.93949	-1.057	-1.06097	-0.937891	-0.884296	-1.0629	-0.949877	-0.95996
MI0022382	18.4109	-0.184616	0.257818	0.0569291	0.263052	gga-miR-6565	MIMAT0025635	gga-miR-6565-5p	chrZ:55504512-55504533	miRNA	4.10614	3.59597	4.14408	4.15705	4.29965	4.34406	4.33201	4.58761
MI0022383	18.9926	-0.126363	0.228051	0.121748	0.395532	gga-miR-6566	MIMAT0025637	gga-miR-6566-5p	AADN04000838.1:6059-6079	miRNA	3.86489	4.02542	4.50999	4.52175	4.7408	4.53499	4.56695	4.5661
MI0022384	0.030427	-0.00161473	0.307077	0.928149	NA	gga-miR-6567	MIMAT0025639	gga-miR-6567-5p	chr20:8632811-8632832	miRNA	-2.33277	-2.33203	-2.33295	-2.33267	-2.33351	-2.33367	-2.32303	-2.33298
MI0022386	0.945157	0.0138352	0.248347	0.744324	NA	gga-miR-6568	MIMAT0025643	gga-miR-6568-5p	chr3:55383014-55383034	miRNA	-0.02026	-0.107539	-0.238056	-0.116234	-0.241297	-0.050429	-0.23069	-0.0285633
MI0022387	0	0	0.325689	NA	NA	gga-miR-6569	MIMAT0025645	gga-miR-6569-5p	chr13:4700594-4700616	miRNA	0	0	0	0	0	0	0	0
MI0022388	1.14681	-0.100651	0.353715	0.0758064	NA	gga-miR-6570	MIMAT0025647	gga-miR-6570-5p	chr1:185065726-185065749	miRNA	0.114234	0.0533657	0.0466723	0.222687	0.234424	0.310912	0.295855	0.154398
MI0022389	0.030823	-0.00114712	0.307018	0.948916	NA	gga-miR-6571	MIMAT0025649	gga-miR-6571-5p	chr2:64574443-64574464	miRNA	-2.33185	-2.33297	-2.3339	-2.33175	-2.33447	-2.32411	-2.3325	-2.33393
MI0022390	1.25989	-0.131165	0.414794	0.0398286	NA	gga-miR-6572	MIMAT0025651	gga-miR-6572-5p	chr2:145759878-145759900	miRNA	0.201574	0.191633	0.293741	0.311107	0.534548	0.66242	0.384597	0.562082
MI0022391	1.17615	0.0222085	0.253227	0.60213	NA	gga-miR-6573	MIMAT0025653	gga-miR-6573-5p	chr27:1690922-1690943	miRNA	0.217433	0.0785736	0.280464	0.564783	0.169634	0.166369	0.10508	0.526611
MI0022392	0.923176	0.0617783	0.306232	0.17657	NA	gga-miR-6574	MIMAT0025655	gga-miR-6574-5p	chr9:7623706-7623726	miRNA	-0.18147	-0.164711	0.198373	0.185283	-0.173123	0.00945247	-0.184921	-0.170252
MI0022393	15.4593	0.115702	0.234282	0.14326	0.426597	gga-miR-6575	MIMAT0025657	gga-miR-6575-5p	chr10:2623712-2623733	miRNA	4.57932	3.9361	4.27672	3.94455	4.0582	3.77603	3.6979	3.92186
MI0022394	3.29887	-0.0758575	0.299503	0.154587	NA	gga-miR-6576	MIMAT0025659	gga-miR-6576-5p	chr22:60628-60650	miRNA	0.776207	0.51613	0.796785	0.620131	0.767498	0.759349	0.882642	1.31969
MI0022395	0.741815	-0.00803766	0.255383	0.83537	NA	gga-miR-6577	MIMAT0025661	gga-miR-6577-5p	chr6:17227056-17227078	miRNA	-0.358192	-0.467379	-0.368463	-0.458766	-0.473817	-0.297032	-0.369544	-0.471624
MI0022396	0.429328	0.0250642	0.30226	0.382288	NA	gga-miR-6578	MIMAT0025663	gga-miR-6578-5p	chr3:105429070-105429090	miRNA	-0.995892	-1.10242	-1.02182	-1.18967	-1.22107	-1.12746	-1.19151	-1.21973
MI0022397	0.995627	-0.00053328	0.240672	0.990374	NA	gga-miR-6579	MIMAT0025665	gga-miR-6579-5p	chr5:500430-500450	miRNA	0.193454	0.0070111	-0.0122296	-0.00315213	0.0653568	-0.0263575	0.0874273	0.0818796
MI0022398	0.995627	-0.00053328	0.240672	0.990374	NA	gga-miR-6579	MIMAT0025665	gga-miR-6579-5p	AADN04024329.1:285-305	miRNA	0.193454	0.0070111	-0.0122296	-0.00315213	0.0653568	-0.0263575	0.0874273	0.0818796
MI0022399	0.0354119	0.00388275	0.307642	0.828548	NA	gga-miR-6580	MIMAT0025667	gga-miR-6580-5p	chr3:27382850-27382871	miRNA	-2.3319	-2.33318	-2.32221	-2.33179	-2.33489	-2.33508	-2.33264	-2.33428
MI0022400	0	0	0.325689	NA	NA	gga-miR-6581	MIMAT0025669	gga-miR-6581-5p	chr1:48389999-48390021	miRNA	0	0	0	0	0	0	0	0
MI0022401	31.8734	0.0127469	0.105999	0.78812	0.927386	gga-miR-6582	MIMAT0025671	gga-miR-6582-5p	chr3:57474235-57474254	miRNA	4.8321	5.06239	4.97609	4.98508	5.0206	4.89402	4.84727	4.94237
MI0022402	0.245827	-0.0139596	0.301555	0.555411	NA	gga-miR-6583	MIMAT0025673	gga-miR-6583-5p	chr3:762599-762616	miRNA	-1.73553	-1.72765	-1.73386	-1.73488	-1.66711	-1.66819	-1.66933	-1.66353
MI0022404	1.32241	-0.00450597	0.261187	0.900343	NA	gga-miR-6584	MIMAT0025675	gga-miR-6584-5p	chr2:93858633-93858655	miRNA	-0.928059	-1.0086	-1.01817	-0.927066	-0.848532	-1.02561	-0.934685	-1.01854
MI0022405	0.0373493	0	0.306958	1	NA	gga-miR-6585	MIMAT0025676	gga-miR-6585-5p	chr19:5039465-5039485	miRNA	-2.33304	-2.33214	-2.33326	-2.33293	-2.33394	-2.33414	-2.33383	-2.3333
MI0022406	0.0518791	-0.00138022	0.307045	0.938558	NA	gga-miR-6586	MIMAT0025677	gga-miR-6586-5p	chr4:69449301-69449323	miRNA	-2.21774	-2.21773	-2.21926	-2.21758	-2.2202	-2.22046	-2.21881	-2.20194
MI0022407	0.101511	0	0.306958	1	NA	gga-miR-6587	MIMAT0025678	gga-miR-6587-5p	chr5:26193083-26193105	miRNA	-2.08473	-2.09232	-2.09519	-2.08443	-2.09695	-2.09745	-2.08675	-2.0953
MI0022408	0	0	0.325689	NA	NA	gga-miR-6588	MIMAT0025680	gga-miR-6588-3p	chr13:17553428-17553450	miRNA	0	0	0	0	0	0	0	0
MI0022409	0.388542	0.0292816	0.312443	0.300912	NA	gga-miR-6589	MIMAT0025681	gga-miR-6589-5p	chr11:11215797-11215819	miRNA	-0.886674	-1.11237	-1.22187	-1.22228	-1.22311	-1.22344	-1.22388	-1.22195
MI0022410	18.1089	-0.0191544	0.121396	0.71026	0.909907	gga-miR-6590	MIMAT0025682	gga-miR-6590-5p	chr5:46491313-46491335	miRNA	4.21541	4.10922	4.33594	4.15933	4.40291	4.11062	4.26818	4.25816
MI0022411	0	0	0.325689	NA	NA	gga-miR-6591	MIMAT0025684	gga-miR-6591-3p	chr4:35010540-35010558	miRNA	0	0	0	0	0	0	0	0
MI0022412	1.26353	-0.0277847	0.2497	0.54189	NA	gga-miR-6592	MIMAT0025685	gga-miR-6592-3p	chr19:3182099-3182119	miRNA	0.157696	0.185371	0.469129	0.264449	0.273464	0.438922	0.488822	0.178259
MI0022413	0.0746987	0	0.306958	1	NA	gga-miR-6593	MIMAT0025686	gga-miR-6593-5p	chr28:1402772-1402794	miRNA	-2.21299	-2.20843	-2.21059	-2.21276	-2.21192	-2.2123	-2.21451	-2.21068
MI0022414	1.24562	-0.00257796	0.229452	0.957687	NA	gga-miR-6594	MIMAT0025688	gga-miR-6594-5p	chr4:598356-598376	miRNA	0.17484	0.499176	0.466698	0.275555	0.252954	0.351988	0.606111	0.366708
MI0022415	0	0	0.325689	NA	NA	gga-miR-6595	MIMAT0025689	gga-miR-6595-5p	chr11:13466709-13466733	miRNA	0	0	0	0	0	0	0	0
MI0022416	0.0420042	0	0.306958	1	NA	gga-miR-6596	MIMAT0025690	gga-miR-6596-5p	chr10:10770995-10771013	miRNA	-2.33196	-2.33348	-2.33473	-2.33183	-2.3355	-2.33571	-2.33284	-2.33478
MI0022417	0.368852	-0.0161288	0.291915	0.560675	NA	gga-miR-6597	MIMAT0025692	gga-miR-6597-3p	chr20:11097618-11097641	miRNA	-1.26478	-1.30932	-1.31786	-1.26389	-1.32052	-1.23295	-1.26653	-1.05428
MI0022418	0	0	0.325689	NA	NA	gga-miR-6598	MIMAT0025693	gga-miR-6598-5p	chr5:37909856-37909876	miRNA	0	0	0	0	0	0	0	0
MI0022544	14.4995	-0.0306411	0.148676	0.596069	0.855102	gga-miR-6599	MIMAT0025836	gga-miR-6599-5p	chr18:5100547-5100570	miRNA	3.68907	3.96664	3.54809	3.56023	3.65946	3.85973	3.60872	4.03073
MI0022419	0.191624	0.00354102	0.307526	0.8434	NA	gga-miR-6600	MIMAT0025694	gga-miR-6600-3p	chr2:5837842-5837864	miRNA	-1.84934	-1.84952	-1.85457	-1.79151	-1.85767	-1.85854	-1.85289	-1.85476
MI0022420	0.143546	-0.00114712	0.307018	0.948916	NA	gga-miR-6601	MIMAT0025695	gga-miR-6601-3p	chr2:23912091-23912111	miRNA	-1.9656	-1.97085	-1.97477	-1.96519	-1.97718	-1.93329	-1.96836	-1.97492
MI0022421	0.215604	0	0.306956	1	NA	gga-miR-6602	MIMAT0025696	gga-miR-6602-5p	chr26:2287414-2287435	miRNA	-1.73283	-1.72575	-1.73133	-1.73225	-1.73475	-1.73572	-1.73675	-1.73154
MI0022422	0.0422284	0.00388275	0.307642	0.828548	NA	gga-miR-6603	MIMAT0025697	gga-miR-6603-3p	chr5:23106709-23106731	miRNA	-2.33197	-2.31922	-2.33474	-2.33183	-2.33552	-2.33573	-2.33285	-2.33479
MI0022423	15.0615	-0.118652	0.217532	0.134536	0.414433	gga-miR-6604	MIMAT0025698	gga-miR-6604-5p	chr6:22353398-22353421	miRNA	3.89446	3.89398	3.85518	3.62324	4.11471	3.91289	4.38718	4.01879
MI0022424	0	0	0.325689	NA	NA	gga-miR-6605	MIMAT0025699	gga-miR-6605-5p	chr3:84548767-84548789	miRNA	0	0	0	0	0	0	0	0
MI0022425	38.812	0.00114681	0.205348	0.983543	0.993819	gga-miR-6606	MIMAT0025700	gga-miR-6606-5p	chr1:76447827-76447846	miRNA	5.20904	5.40689	5.06718	5.21165	5.69244	4.43017	5.34819	5.39594
MI0022426	0	0	0.325689	NA	NA	gga-miR-6607	MIMAT0025701	gga-miR-6607-5p	chr26:682675-682698	miRNA	0	0	0	0	0	0	0	0
MI0022427	1.1337	-0.0979402	0.346844	0.0818613	NA	gga-miR-6608	MIMAT0025702	gga-miR-6608-5p	chr1:65891962-65891981	miRNA	0.177092	0.112875	0.106301	0.179101	0.201919	0.286936	0.331457	0.476632
MI0023553	1.1337	-0.0979402	0.346844	0.0818613	NA	gga-miR-6608	MIMAT0025702	gga-miR-6608-5p	chr1:65895172-65895191	miRNA	0.177092	0.112875	0.106301	0.179101	0.201919	0.286936	0.331457	0.476632
MI0022428	2.9413	-0.0233869	0.202569	0.686731	NA	gga-miR-6609	MIMAT0025704	gga-miR-6609-3p	chr1:79931632-79931654	miRNA	1.88715	1.34664	1.67768	1.43433	1.89222	1.47578	1.64122	1.67522
MI0022429	0.466754	-0.00474824	0.265393	0.890084	NA	gga-miR-6610	MIMAT0025705	gga-miR-6610-3p	chr2:4915085-4915106	miRNA	-0.979296	-0.854301	-0.968226	-0.881582	-0.969707	-0.800977	-0.980959	-0.870682
MI0022430	0.225597	-0.00128015	0.303939	0.947197	NA	gga-miR-6611	MIMAT0025706	gga-miR-6611-5p	chr9:12336499-12336520	miRNA	-1.76086	-1.76731	-1.7731	-1.76025	-1.77666	-1.77766	-1.69918	-1.77332
MI0022431	0.157323	0	0.306958	1	NA	NA	NA	NA	NA	NA	-1.83186	-1.83131	-1.83556	-1.83142	-1.83817	-1.83891	-1.83485	-1.83573
MI0022432	0	0	0.325689	NA	NA	gga-miR-6613	MIMAT0025708	gga-miR-6613-3p	chrZ:10606003-10606024	miRNA	0	0	0	0	0	0	0	0
MI0022433	0.143148	0.0054326	0.308103	0.763367	NA	gga-miR-6614	MIMAT0025709	gga-miR-6614-3p	chr4:13813980-13813997	miRNA	-1.96953	-1.92239	-1.92631	-1.92466	-1.97318	-1.97386	-1.92782	-1.97092
MI0022434	17.5149	0.274785	0.345002	0.0216345	0.144951	gga-miR-6615	MIMAT0025710	gga-miR-6615-5p	chr28:1760785-1760808	miRNA	4.30736	4.32221	4.90928	4.14644	3.94287	3.67157	3.99134	3.95787
MI0022435	0.0443524	0	0.306958	1	NA	gga-miR-6616	MIMAT0025712	gga-miR-6616-5p	chr1:92351565-92351586	miRNA	-2.33332	-2.33225	-2.33357	-2.33318	-2.33438	-2.33461	-2.33424	-2.33362
MI0022436	0	0	0.325689	NA	NA	gga-miR-6617	MIMAT0025713	gga-miR-6617-3p	chr9:16236795-16236817	miRNA	0	0	0	0	0	0	0	0
MI0022437	0	0	0.325689	NA	NA	gga-miR-6618	MIMAT0025714	gga-miR-6618-5p	chr26:1761754-1761775	miRNA	0	0	0	0	0	0	0	0
MI0022438	0.0422284	0.00388275	0.307642	0.828548	NA	gga-miR-6619	MIMAT0025715	gga-miR-6619-5p	AADN04005953.1:4315-4336	miRNA	-2.33197	-2.31922	-2.33474	-2.33183	-2.33552	-2.33573	-2.33285	-2.33479
MI0022439	0	0	0.325689	NA	NA	gga-miR-6620	MIMAT0025716	gga-miR-6620-5p	chr25:2809823-2809845	miRNA	0	0	0	0	0	0	0	0
MI0022441	0	0	0.325689	NA	NA	gga-miR-6621	MIMAT0025718	gga-miR-6621-5p	chr1:2713364-2713384	miRNA	0	0	0	0	0	0	0	0
MI0022537	0	0	0.325689	NA	NA	gga-miR-6622	MIMAT0025825	gga-miR-6622-3p	chr8:22245960-22245982	miRNA	0	0	0	0	0	0	0	0
MI0022442	0.555912	0.00502102	0.2679	0.880587	NA	gga-miR-6623	MIMAT0025719	gga-miR-6623-3p	chr8:24695573-24695594	miRNA	-0.862073	-0.633508	-0.86137	-0.861753	-0.863217	-0.768823	-0.770154	-0.86149
MI0022443	0	0	0.325689	NA	NA	gga-miR-6624	MIMAT0025720	gga-miR-6624-3p	chr7:16322050-16322070	miRNA	0	0	0	0	0	0	0	0
MI0022444	0.208354	-0.00480686	0.289434	0.850354	NA	gga-miR-6625	MIMAT0025721	gga-miR-6625-5p	chr10:2315035-2315056	miRNA	-1.65841	-1.63585	-1.64127	-1.59633	-1.6446	-1.64554	-1.6007	-1.57996
MI0022445	0.0518791	-0.00138022	0.307045	0.938558	NA	gga-miR-6626	MIMAT0025722	gga-miR-6626-5p	chr21:4626408-4626426	miRNA	-2.21774	-2.21773	-2.21926	-2.21758	-2.2202	-2.22046	-2.21881	-2.20194
MI0022446	0	0	0.325689	NA	NA	gga-miR-6627	MIMAT0025723	gga-miR-6627-3p	chr4:90285215-90285236	miRNA	0	0	0	0	0	0	0	0
MI0022447	0.232035	0.00677041	0.308898	0.707534	NA	gga-miR-6628	MIMAT0025724	gga-miR-6628-3p	chr2:12131169-12131189	miRNA	-1.71637	-1.61014	-1.75067	-1.71575	-1.75431	-1.75534	-1.72054	-1.7509
MI0022448	0.0276663	0	0.306958	1	NA	gga-miR-6629	MIMAT0025725	gga-miR-6629-5p	chr1:917757-917782	miRNA	-2.33266	-2.33199	-2.33282	-2.33257	-2.33333	-2.33348	-2.33325	-2.33285
MI0022449	0.0902914	0	0.306958	1	NA	gga-miR-6630	MIMAT0025726	gga-miR-6630-3p	chr2:129537743-129537764	miRNA	-2.20896	-2.21394	-2.21651	-2.20869	-2.2181	-2.21855	-2.21077	-2.21661
MI0022450	13.2697	-0.0398459	0.174555	0.518443	0.811746	gga-miR-6631	MIMAT0025727	gga-miR-6631-5p	chr3:12516682-12516703	miRNA	3.47752	3.34863	3.71585	3.49004	3.49742	3.69152	4.06369	3.22897
MI0022451	0	0	0.325689	NA	NA	gga-miR-6632	MIMAT0025728	gga-miR-6632-5p	chr4:45143228-45143252	miRNA	0	0	0	0	0	0	0	0
MI0022452	0.160268	0	0.306957	1	NA	gga-miR-6633	MIMAT0025729	gga-miR-6633-5p	chr3:80493182-80493203	miRNA	-1.96652	-1.97231	-1.97663	-1.96607	-1.97929	-1.98004	-1.96956	-1.9768
MI0022453	0	0	0.325689	NA	NA	gga-miR-6634	MIMAT0025730	gga-miR-6634-5p	chr3:89887347-89887370	miRNA	0	0	0	0	0	0	0	0
MI0022454	0	0	0.325689	NA	NA	gga-miR-6635	MIMAT0025731	gga-miR-6635-5p	chr15:6975446-6975469	miRNA	0	0	0	0	0	0	0	0
MI0022455	0	0	0.325689	NA	NA	NA	NA	NA	NA	NA	0	0	0	0	0	0	0	0
MI0031112	0	0	0.325689	NA	NA	NA	NA	NA	NA	NA	0	0	0	0	0	0	0	0
MI0022456	0	0	0.325689	NA	NA	gga-miR-6637	MIMAT0025733	gga-miR-6637-3p	chr23:5225479-5225501	miRNA	0	0	0	0	0	0	0	0
MI0022457	0	0	0.325689	NA	NA	gga-miR-6637	MIMAT0025733	gga-miR-6637-3p	chr23:5232935-5232957	miRNA	0	0	0	0	0	0	0	0
MI0022458	0.210424	0	0.30449	1	NA	gga-miR-6639	MIMAT0025735	gga-miR-6639-5p	chr19:8696145-8696167	miRNA	-1.73271	-1.7258	-1.73126	-1.73214	-1.73461	-1.73556	-1.73656	-1.73147
MI0022459	0.13766	-0.000801912	0.306905	0.964352	NA	gga-miR-6640	MIMAT0025736	gga-miR-6640-5p	chr3:22223168-22223190	miRNA	-1.96145	-1.97414	-1.93497	-1.96105	-1.98024	-1.9809	-1.96411	-1.89217
MI0022460	0.411587	-0.00651095	0.273519	0.836258	NA	gga-miR-6641	MIMAT0025737	gga-miR-6641-5p	chr1:179212040-179212061	miRNA	-1.20641	-1.09181	-1.20515	-1.20616	-1.11395	-1.20687	-1.1183	-1.20524
MI0022461	0	0	0.325689	NA	NA	NA	NA	NA	NA	NA	0	0	0	0	0	0	0	0
MI0022462	0.59459	-0.051595	0.314019	0.192572	NA	gga-miR-6643	MIMAT0025741	gga-miR-6643-5p	chr14:13204100-13204120	miRNA	-0.67438	-0.746778	-0.750233	-0.776974	-0.655101	-0.571626	-0.685484	-0.465909
MI0022538	0	0	0.325689	NA	NA	NA	NA	NA	NA	NA	0	0	0	0	0	0	0	0
MI0022466	0	0	0.325689	NA	NA	gga-miR-6644	MIMAT0025745	gga-miR-6644-3p	chr27:442737-442758	miRNA	0	0	0	0	0	0	0	0
MI0022463	1.06749	-0.0259321	0.257289	0.539973	NA	gga-miR-6645	MIMAT0025742	gga-miR-6645-5p	chr5:39173731-39173752	miRNA	-0.0780516	0.025281	0.124865	0.121758	0.202327	0.0152225	0.247698	0.0192511
MI0022464	0.341906	-0.0104671	0.281033	0.723386	NA	gga-miR-6646	MIMAT0025743	gga-miR-6646-3p	chr25:2411816-2411837	miRNA	-1.27875	-1.29005	-1.29811	-1.18759	-1.21578	-1.3007	-1.28018	-1.12494
MI0023554	0.341906	-0.0104671	0.281033	0.723386	NA	NA	NA	NA	NA	NA	-1.27875	-1.29005	-1.29811	-1.18759	-1.21578	-1.3007	-1.28018	-1.12494
MI0022465	0.391315	0	0.300957	1	NA	gga-miR-6647	MIMAT0025744	gga-miR-6647-5p	chr8:19872473-19872495	miRNA	-1.35744	-1.38262	-1.39155	-1.3565	-1.39669	-1.39705	-1.36168	-1.39189
MI0022467	22.757	-0.124683	0.212384	0.119491	0.395354	gga-miR-6648	MIMAT0025746	gga-miR-6648-5p	chr15:6705958-6705979	miRNA	4.40225	4.45555	4.98297	4.20291	4.96037	4.65473	5.07483	4.56185
MI0023555	22.757	-0.124683	0.212384	0.119491	0.395354	gga-miR-6648	MIMAT0025746	gga-miR-6648-5p	KQ759460.1:17774-17795	miRNA	4.40225	4.45555	4.98297	4.20291	4.96037	4.65473	5.07483	4.56185
MI0022468	2.67189	0.080876	0.254058	0.213003	NA	gga-miR-6649	MIMAT0025748	gga-miR-6649-5p	chrZ:8585378-8585400	miRNA	1.33089	1.76475	1.46997	1.66315	1.26851	1.42738	1.30482	1.46782
MI0022469	0.0655454	-0.00187857	0.307118	0.916457	NA	gga-miR-6650	MIMAT0025750	gga-miR-6650-5p	chr15:7731074-7731097	miRNA	-2.21228	-2.20825	-2.21016	-2.21208	-2.21134	-2.21167	-2.19193	-2.21024
MI0022470	14.0106	0.142466	0.321442	0.0685961	0.298939	gga-miR-6651	MIMAT0025751	gga-miR-6651-5p	chrZ:48684591-48684611	miRNA	3.48831	3.65999	2.73071	3.63167	3.02187	2.48622	2.69785	3.09988
MI0022471	1.17765	0.0250493	0.245166	0.588748	NA	gga-miR-6652	MIMAT0025752	gga-miR-6652-5p	chr13:8923393-8923413	miRNA	0.209805	0.147918	0.43512	0.396653	0.237417	0.323135	0.284688	0.140809
MI0022473	0.0167089	0	0.306958	1	NA	gga-miR-6653	MIMAT0025754	gga-miR-6653-3p	chr8:28849728-28849748	miRNA	-2.33221	-2.3318	-2.33231	-2.33216	-2.33262	-2.33271	-2.33257	-2.33233
MI0022474	0.341237	0.0170293	0.288464	0.559033	NA	gga-miR-6654	MIMAT0025755	gga-miR-6654-3p	chr26:2853112-2853134	miRNA	-1.38718	-1.27106	-1.37064	-1.29482	-1.37544	-1.37573	-1.39113	-1.37095
MI0022475	10.374	-0.0786131	0.213275	0.259111	NA	gga-miR-6655	MIMAT0025756	gga-miR-6655-5p	AADN04014660.1:1037-1059	miRNA	3.42629	2.99593	3.84413	3.01546	3.64117	3.74034	3.49555	3.66911
MI0022476	0.264848	-0.00251356	0.295527	0.912627	NA	gga-miR-6656	MIMAT0025757	gga-miR-6656-5p	chr1:175931343-175931366	miRNA	-1.73717	-1.7288	-1.7354	-1.73648	-1.73946	-1.74061	-1.66683	-1.73566
MI0022477	0.570147	0.0163839	0.261665	0.665582	NA	gga-miR-6657	MIMAT0025758	gga-miR-6657-3p	chr6:20059192-20059212	miRNA	-0.816235	-0.556656	-0.673947	-0.715627	-0.776716	-0.777202	-0.646372	-0.674561
MI0022478	0.030427	-0.00161473	0.307077	0.928149	NA	gga-miR-6658	MIMAT0025759	gga-miR-6658-3p	chr4:1209321-1209343	miRNA	-2.33277	-2.33203	-2.33295	-2.33267	-2.33351	-2.33367	-2.32303	-2.33298
MI0022479	3.60369	-0.430162	0.826124	0.00301892	NA	gga-miR-6659	MIMAT0025760	gga-miR-6659-3p	chr1:1698325-1698346	miRNA	1.01709	1.30636	0.994819	1.15826	1.60209	2.1234	1.7529	1.64652
MI0022480	16.5302	-0.0459528	0.144957	0.428985	0.762335	gga-miR-6660	MIMAT0025761	gga-miR-6660-3p	chr10:1504011-1504034	miRNA	4.09922	3.79823	3.81943	3.84951	4.12626	3.99742	4.07273	3.86077
MI0022481	0	0	0.325689	NA	NA	gga-miR-6661	MIMAT0025762	gga-miR-6661-5p	chr4:83231990-83232011	miRNA	0	0	0	0	0	0	0	0
MI0022482	0.192379	0.00113226	0.304945	0.952152	NA	gga-miR-6662	MIMAT0025763	gga-miR-6662-3p	AADN04006382.1:7653-7674	miRNA	-1.8494	-1.84958	-1.85465	-1.79138	-1.80026	-1.85864	-1.85296	-1.85484
MI0022483	3.89914	-0.000921193	0.208524	0.986611	NA	gga-miR-6663	MIMAT0025764	gga-miR-6663-5p	chr27:4371142-4371162	miRNA	1.94023	1.92697	1.7689	2.16075	1.74781	1.84519	2.35388	1.76754
MI0022484	0.722172	-0.00432811	0.251279	0.913787	NA	gga-miR-6664	MIMAT0025765	gga-miR-6664-3p	chr20:640897-640918	miRNA	-0.193737	-0.44802	-0.452156	-0.366985	-0.35893	-0.276774	-0.380142	-0.45231
MI0022485	4.38239	-0.0135515	0.189303	0.817003	NA	gga-miR-6665	MIMAT0025766	gga-miR-6665-5p	chr8:5229666-5229687	miRNA	2.28793	2.20011	2.19378	1.98041	2.26797	1.99349	2.29482	2.31872
MI0022486	0.242431	-0.00183849	0.307109	0.918237	NA	gga-miR-6666	MIMAT0025767	gga-miR-6666-3p	chr28:4722781-4722802	miRNA	-1.64972	-1.64891	-1.65505	-1.64908	-1.65883	-1.65989	-1.65404	-1.58551
MI0022487	0	0	0.325689	NA	NA	gga-miR-6667	MIMAT0025768	gga-miR-6667-5p	chr11:19007968-19007988	miRNA	0	0	0	0	0	0	0	0
MI0022488	1.45648	0.0781038	0.305896	0.142031	NA	gga-miR-6668	MIMAT0025769	gga-miR-6668-3p	chr4:34288597-34288619	miRNA	0.378385	0.491633	0.741514	0.759334	0.456755	0.453254	0.372851	0.468724
MI0022489	31.5297	-0.0371483	0.13793	0.5075	0.811746	gga-miR-6669	MIMAT0025770	gga-miR-6669-5p	chrZ:27711482-27711505	miRNA	5.07847	4.82351	5.18157	4.85604	5.07316	5.47518	4.8833	4.99175
MI0022490	25.0414	-0.0408389	0.181805	0.51101	0.811746	gga-miR-6670	MIMAT0025772	gga-miR-6670-5p	chr3:79870078-79870103	miRNA	4.44551	4.12193	5.3083	4.80453	5.22571	4.94007	4.41157	5.09083
MI0022491	0.110925	0.00621791	0.308623	0.729917	NA	gga-miR-6671	MIMAT0025773	gga-miR-6671-5p	chr24:5039330-5039351	miRNA	-2.08499	-2.05785	-2.06096	-2.08466	-2.09824	-2.09878	-2.08718	-2.09645
MI0022492	0.260559	-0.00737521	0.297833	0.746572	NA	gga-miR-6672	MIMAT0025774	gga-miR-6672-3p	chr1:112625630-112625649	miRNA	-1.61978	-1.603	-1.60952	-1.6191	-1.53952	-1.61465	-1.55036	-1.60977
MI0022493	0.218484	-0.00329129	0.304777	0.86355	NA	gga-miR-6673	MIMAT0025775	gga-miR-6673-3p	chr15:8905718-8905739	miRNA	-1.63924	-1.66115	-1.66679	-1.63865	-1.67025	-1.5432	-1.64321	-1.66701
MI0022494	0.365654	-0.00606211	0.28565	0.82265	NA	gga-miR-6674	MIMAT0025776	gga-miR-6674-3p	chr20:2236571-2236591	miRNA	-1.30038	-1.34466	-1.16735	-1.29949	-1.35679	-1.11213	-1.21489	-1.35348
MI0022495	16.4021	0.000326723	0.191432	0.995492	0.995492	gga-miR-6675	MIMAT0025777	gga-miR-6675-5p	chr24:3341743-3341764	miRNA	4.65795	3.73972	3.42684	4.47319	3.93325	4.55416	4.13922	4.19659
MI0022496	0.0910191	-0.0013809	0.307045	0.938527	NA	gga-miR-6676	MIMAT0025779	gga-miR-6676-3p	chr1:907642-907664	miRNA	-2.08707	-2.08868	-2.09127	-2.08679	-2.09287	-2.09332	-2.08889	-2.06187
MI0022497	0.935723	-0.0158593	0.260345	0.678487	NA	gga-miR-6677	MIMAT0025780	gga-miR-6677-5p	chr20:13293658-13293682	miRNA	-0.204239	-0.0618733	-0.189596	0.0010779	-0.00133448	-0.00620718	-0.110366	-0.189801
MI0022498	0.0451457	0	0.306958	1	NA	gga-miR-6678	MIMAT0025782	gga-miR-6678-3p	chr3:103172134-103172155	miRNA	-2.33199	-2.33362	-2.33496	-2.33185	-2.33578	-2.33601	-2.33294	-2.33501
MI0022499	0.0865614	0.00575647	0.308439	0.748715	NA	gga-miR-6679	MIMAT0025783	gga-miR-6679-5p	chr4:15622057-15622080	miRNA	-2.07706	-2.10218	-2.07649	-2.10496	-2.10618	-2.10661	-2.10697	-2.10475
MI0022500	0	0	0.325689	NA	NA	gga-miR-6680	MIMAT0025784	gga-miR-6680-3p	chr21:2632750-2632771	miRNA	0	0	0	0	0	0	0	0
MI0022502	0.102068	0.00596953	0.308546	0.73985	NA	gga-miR-6681	MIMAT0025786	gga-miR-6681-5p	chr20:8606368-8606389	miRNA	-2.09058	-2.08654	-2.08943	-2.02472	-2.0912	-2.0917	-2.09261	-2.08954
MI0022503	0	0	0.325689	NA	NA	gga-miR-6682	MIMAT0025787	gga-miR-6682-3p	chr4:21597424-21597445	miRNA	0	0	0	0	0	0	0	0
MI0022504	0	0	0.325689	NA	NA	gga-miR-6683	MIMAT0025788	gga-miR-6683-3p	chr5:30174018-30174038	miRNA	0	0	0	0	0	0	0	0
MI0022505	0.0694408	-0.00103025	0.307006	0.954113	NA	gga-miR-6684	MIMAT0025789	gga-miR-6684-5p	chr12:11108243-11108260	miRNA	-2.20851	-2.2124	-2.21442	-2.2083	-2.21566	-2.19309	-2.20993	-2.2145
MI0022506	4.51536	0.00950856	0.183807	0.87133	NA	gga-miR-6685	MIMAT0025790	gga-miR-6685-5p	chr5:25026279-25026299	miRNA	2.08839	2.42113	2.12227	2.17594	2.21921	2.32656	2.25737	1.85455
MI0022507	0	0	0.325689	NA	NA	gga-miR-6686	MIMAT0025792	gga-miR-6686-3p	chr14:759959-759980	miRNA	0	0	0	0	0	0	0	0
MI0022508	0.0701611	0.00570839	0.308415	0.750729	NA	gga-miR-6687	MIMAT0025793	gga-miR-6687-3p	chr3:81786508-81786530	miRNA	-2.21264	-2.20834	-2.21038	-2.16615	-2.21163	-2.21199	-2.21407	-2.21046
MI0022509	0	0	0.325689	NA	NA	gga-miR-6688	MIMAT0025794	gga-miR-6688-3p	chr4:21966934-21966955	miRNA	0	0	0	0	0	0	0	0
MI0022510	0.451098	-0.0348002	0.275418	0.385214	NA	gga-miR-6689	MIMAT0025795	gga-miR-6689-3p	chr4:3241223-3241244	miRNA	-0.878893	-0.98709	-0.989571	-0.972883	-0.902256	-0.904671	-0.888866	-0.893953
MI0022511	0.903162	0.00872793	0.303793	0.675778	NA	gga-miR-6690	MIMAT0025796	gga-miR-6690-5p	chr3:107831787-107831809	miRNA	-1.83116	-1.82156	-2.01154	-2.00416	-2.02099	-2.02366	-2.01659	-2.01214
MI0022512	2.27081	0.0606435	0.235217	0.322203	NA	gga-miR-6691	MIMAT0025797	gga-miR-6691-5p	chr7:5793721-5793742	miRNA	1.39756	1.16328	1.60378	1.40391	1.24399	1.53723	0.918348	1.19962
MI0023556	2.27081	0.0606435	0.235217	0.322203	NA	NA	NA	NA	NA	NA	1.39756	1.16328	1.60378	1.40391	1.24399	1.53723	0.918348	1.19962
MI0022513	0.165696	-0.0018735	0.307116	0.916684	NA	gga-miR-6692	MIMAT0025798	gga-miR-6692-5p	chr10:1126240-1126265	miRNA	-1.85172	-1.84287	-1.84732	-1.85125	-1.7995	-1.85083	-1.85485	-1.84749
MI0022514	0.739593	-0.0030009	0.267421	0.9285	NA	gga-miR-6693	MIMAT0025799	gga-miR-6693-3p	chr28:4301703-4301724	miRNA	-0.469625	-0.54729	-0.551725	-0.278978	-0.451603	-0.454523	-0.309316	-0.551891
MI0022515	21.6015	-0.356776	0.402049	0.00999596	0.0892972	gga-miR-6694	MIMAT0025800	gga-miR-6694-3p	chr6:32650908-32650929	miRNA	3.8224	4.64154	3.83388	3.87924	4.86703	4.78282	4.63052	5.0153
MI0022516	0	0	0.325689	NA	NA	gga-miR-6695	MIMAT0025801	gga-miR-6695-5p	chr27:1310073-1310096	miRNA	0	0	0	0	0	0	0	0
MI0022517	9.37303	-0.0154107	0.180339	0.794627	NA	gga-miR-6696	MIMAT0025802	gga-miR-6696-5p	chr17:5228316-5228337	miRNA	3.31964	3.59109	3.56568	3.03053	3.57586	2.97116	3.92818	3.18072
MI0022518	0.0486162	0	0.306958	1	NA	gga-miR-6697	MIMAT0025804	gga-miR-6697-5p	chr3:58225161-58225182	miRNA	-2.2176	-2.21759	-2.21903	-2.21745	-2.21991	-2.22016	-2.21861	-2.21908
MI0022519	2.19556	0.0089773	0.224491	0.859467	NA	gga-miR-6698	MIMAT0025805	gga-miR-6698-3p	chr2:68054455-68054477	miRNA	0.897723	1.05269	1.01529	1.20652	0.897645	0.987475	0.992416	1.19123
MI0022521	0.289028	-0.0122657	0.299747	0.603891	NA	gga-miR-6699	MIMAT0025808	gga-miR-6699-5p	chr3:67609999-67610020	miRNA	-1.62288	-1.60466	-1.61174	-1.62214	-1.61609	-1.61732	-1.54744	-1.45119
MI0022522	0	0	0.325689	NA	NA	gga-miR-6700	MIMAT0025809	gga-miR-6700-5p	chr1:59412599-59412622	miRNA	0	0	0	0	0	0	0	0
MI0022523	1.19697	-0.000958666	0.238368	0.983054	NA	gga-miR-6701	MIMAT0025811	gga-miR-6701-3p	chr2:97511175-97511195	miRNA	0.211549	0.171831	0.164844	0.48032	0.261651	0.258395	0.367826	0.164583
MI0022524	0.151353	0	0.306956	1	NA	gga-miR-6702	MIMAT0025812	gga-miR-6702-5p	chr3:107838950-107838972	miRNA	-1.99219	-1.99037	-1.99448	-1.99176	-1.99701	-1.99772	-1.99508	-1.99464
MI0022525	0.149297	-0.00059106	0.306973	0.973663	NA	gga-miR-6703	MIMAT0025813	gga-miR-6703-3p	chr10:2448442-2448463	miRNA	-1.96182	-1.97546	-1.97952	-1.96139	-1.98202	-1.93657	-1.96468	-1.97968
MI0022526	0	0	0.325689	NA	NA	gga-miR-6704	MIMAT0025814	gga-miR-6704-5p	chr4:8680312-8680333	miRNA	0	0	0	0	0	0	0	0
MI0022527	6.02694	-0.0470254	0.212892	0.44287	NA	NA	NA	NA	NA	NA	2.5049	2.07858	2.09752	2.11207	2.58181	2.50909	2.22297	2.33493
MI0022528	0	0	0.325689	NA	NA	gga-miR-6706	MIMAT0025816	gga-miR-6706-5p	chr5:23667357-23667378	miRNA	0	0	0	0	0	0	0	0
MI0022529	0	0	0.325689	NA	NA	gga-miR-6707	MIMAT0025817	gga-miR-6707-5p	chr2:107155795-107155818	miRNA	0	0	0	0	0	0	0	0
MI0022530	2.04701	-0.00833227	0.225615	0.868356	NA	gga-miR-6708	MIMAT0025818	gga-miR-6708-5p	chr1:292493-292515	miRNA	0.421966	0.518868	0.477826	0.424869	0.333975	0.446798	0.624484	0.476266
MI0022531	0.159429	-0.00443374	0.30707	0.808582	NA	gga-miR-6709	MIMAT0025819	gga-miR-6709-5p	chr11:615353-615377	miRNA	-1.87949	-1.87227	-1.87657	-1.87904	-1.87922	-1.87997	-1.83364	-1.82785
MI0022532	8.07257	0.0914935	0.226846	0.207061	NA	gga-miR-6710	MIMAT0025820	gga-miR-6710-3p	chr2:728252-728272	miRNA	2.55709	3.08752	3.1048	3.43369	2.98318	2.84473	2.9155	2.51637
MI0022533	0.393227	-0.0106858	0.304061	0.618348	NA	gga-miR-6711	MIMAT0025821	gga-miR-6711-5p	chr3:10070562-10070583	miRNA	-1.20335	-1.27119	-1.28015	-1.20313	-1.10623	-1.19215	-1.20477	-1.01007
MI0022534	0	0	0.325689	NA	NA	gga-miR-6712	MIMAT0025822	gga-miR-6712-5p	chr17:10001062-10001083	miRNA	0	0	0	0	0	0	0	0
MI0022535	0	0	0.325689	NA	NA	gga-miR-6713	MIMAT0025823	gga-miR-6713-3p	chr2:2521370-2521387	miRNA	0	0	0	0	0	0	0	0
MI0022536	0	0	0.325689	NA	NA	NA	NA	NA	NA	NA	0	0	0	0	0	0	0	0
MI0001272	7196.67	0.0540489	0.115383	0.293761	0.613778	gga-miR-7	MIMAT0001157	gga-miR-7	chrZ:40078182-40078203	miRNA	12.81	12.2378	12.9494	12.4781	12.5903	12.6903	12.028	12.4933
MI0001226	7070.74	0.0526788	0.114354	0.302767	0.613778	gga-miR-7	MIMAT0001157	gga-miR-7	chr10:13134778-13134799	miRNA	12.7849	12.2172	12.9213	12.4566	12.5705	12.668	12.0056	12.4727
MI0001269	7108.24	0.0524143	0.114033	0.30425	0.613778	gga-miR-7	MIMAT0001157	gga-miR-7	chr28:4892854-4892875	miRNA	12.7919	12.2275	12.9275	12.4661	12.5811	12.6755	12.0123	12.4819
MI0040766	10.7008	-0.00172458	0.175972	0.976577	NA	gga-miR-726	MIMAT0050085	gga-miR-726-5p	AADN04014979.1:1887-1909	miRNA	3.62509	3.31479	2.80039	3.55739	3.53404	3.12889	3.41183	3.33498
MI0024103	0	0	0.325689	NA	NA	gga-miR-7437	MIMAT0029028	gga-miR-7437-5p	chrZ:68483506-68483528	miRNA	0	0	0	0	0	0	0	0
MI0024104	4.36964	-0.0138822	0.193342	0.81141	NA	gga-miR-7438	MIMAT0029030	gga-miR-7438-5p	chrZ:70775549-70775570	miRNA	2.11259	2.25751	2.1783	1.73976	2.24919	2.28754	1.9088	1.95411
MI0024105	0	0	0.325689	NA	NA	gga-miR-7439	MIMAT0029032	gga-miR-7439-5p	chrZ:40652306-40652328	miRNA	0	0	0	0	0	0	0	0
MI0024106	0	0	0.325689	NA	NA	gga-miR-7440	MIMAT0029034	gga-miR-7440-5p	chrZ:64670256-64670274	miRNA	0	0	0	0	0	0	0	0
MI0024107	1.01685	0.00368639	0.233813	0.937479	NA	gga-miR-7441	MIMAT0029036	gga-miR-7441-5p	chr17:2569205-2569226	miRNA	0.215736	0.20414	0.0770615	0.037071	0.155432	0.150546	0.109509	0.0763329
MI0024108	0.964565	-0.0187478	0.245227	0.674722	NA	gga-miR-7442	MIMAT0029038	gga-miR-7442-5p	AADN04014272.1:3497-3518	miRNA	-0.0283586	0.00695776	-0.0122708	-0.132657	0.0663098	-0.123295	0.0462488	-0.0129898
MI0024109	0.851203	-0.0204491	0.245793	0.648581	NA	gga-miR-7443	MIMAT0029040	gga-miR-7443-5p	chr18:9815975-9815997	miRNA	-0.171508	-0.163864	-0.182444	-0.169655	-0.193157	0.113084	-0.183564	-0.183138
MI0024110	0	0	0.325689	NA	NA	gga-miR-7444	MIMAT0029042	gga-miR-7444-5p	chr19:2914270-2914290	miRNA	0	0	0	0	0	0	0	0
MI0024111	0.394358	-0.0114463	0.280954	0.701322	NA	gga-miR-7445	MIMAT0029044	gga-miR-7445-5p	AADN04015473.1:1684-1705	miRNA	-1.11938	-1.2243	-1.23296	-1.216	-1.23422	-1.06424	-1.12937	-1.23304
MI0024116	0.394358	-0.0114463	0.280954	0.701322	NA	gga-miR-7445	MIMAT0029044	gga-miR-7445-5p	AADN04015473.1:1648-1669	miRNA	-1.11938	-1.2243	-1.23296	-1.216	-1.23422	-1.06424	-1.12937	-1.23304
MI0024113	0.0443524	0	0.306958	1	NA	gga-miR-7446	MIMAT0029046	gga-miR-7446-5p	chr1:88559276-88559295	miRNA	-2.33332	-2.33225	-2.33357	-2.33318	-2.33438	-2.33461	-2.33424	-2.33362
MI0024114	0.996649	0.0331094	0.241598	0.507819	NA	gga-miR-7447	MIMAT0029048	gga-miR-7447-5p	chr1:29613912-29613934	miRNA	0.150918	0.265454	0.0437072	0.153969	0.202103	0.029588	0.045047	0.0429885
MI0024115	0	0	0.325689	NA	NA	gga-miR-7448	MIMAT0029050	gga-miR-7448-5p	chr1:126122788-126122815	miRNA	0	0	0	0	0	0	0	0
MI0024117	2.14263	0.0242312	0.216332	0.661225	NA	gga-miR-7449	MIMAT0029052	gga-miR-7449-5p	chr1:182377305-182377326	miRNA	1.38936	1.08137	1.13628	0.97223	1.2617	1.01711	1.04472	1.04312
MI0024118	0	0	0.325689	NA	NA	gga-miR-7450	MIMAT0029054	gga-miR-7450-5p	chr1:54784281-54784303	miRNA	0	0	0	0	0	0	0	0
MI0024121	1.02221	0.0891494	0.352386	0.0856811	NA	gga-miR-7451	MIMAT0029056	gga-miR-7451-5p	chr1:67209491-67209513	miRNA	0.12989	0.0726474	0.152036	0.044344	-0.0612117	-0.0621663	-0.0693201	-0.0579404
MI0024122	0.459486	0.000503156	0.262349	0.988639	NA	gga-miR-7452	MIMAT0029058	gga-miR-7452-5p	chr1:106605861-106605881	miRNA	-0.894003	-0.952117	-0.954656	-0.988783	-0.956103	-0.869047	-0.990658	-0.954751
MI0024123	0	0	0.325689	NA	NA	gga-miR-7453	MIMAT0029060	gga-miR-7453-5p	chr20:2070286-2070308	miRNA	0	0	0	0	0	0	0	0
MI0024124	0	0	0.325689	NA	NA	gga-miR-7454	MIMAT0029062	gga-miR-7454-5p	chr26:5270437-5270459	miRNA	0	0	0	0	0	0	0	0
MI0024125	6.18196	0.0244637	0.176453	0.683493	NA	gga-miR-7455	MIMAT0029064	gga-miR-7455-5p	chr2:90395019-90395041	miRNA	2.51068	2.68251	2.65334	2.85903	2.53432	2.83861	2.72356	2.28535
MI0024126	0.519039	-0.0259983	0.28182	0.453012	NA	gga-miR-7456	MIMAT0029066	gga-miR-7456-5p	chr2:115467795-115467817	miRNA	-0.837769	-0.856854	-0.859766	-0.83748	-0.686144	-0.772139	-0.839635	-0.859874
MI0024127	0	0	0.325689	NA	NA	gga-miR-7457	MIMAT0029068	gga-miR-7457-5p	chr2:44141501-44141523	miRNA	0	0	0	0	0	0	0	0
MI0024128	0	0	0.325689	NA	NA	gga-miR-7458	MIMAT0029070	gga-miR-7458-5p	chr2:56306827-56306848	miRNA	0	0	0	0	0	0	0	0
MI0031113	0	0	0.325689	NA	NA	gga-miR-7458	MIMAT0029070	gga-miR-7458-5p	chr2:56324867-56324888	miRNA	0	0	0	0	0	0	0	0
MI0024129	0	0	0.325689	NA	NA	gga-miR-7459	MIMAT0029072	gga-miR-7459-5p	chr2:57947959-57947982	miRNA	0	0	0	0	0	0	0	0
MI0024130	4.99951	0.0214716	0.188104	0.717696	NA	gga-miR-7460	MIMAT0029074	gga-miR-7460-5p	chr13:10375342-10375366	miRNA	2.52132	2.08235	2.74404	2.34402	2.52119	2.44662	2.27878	2.29773
MI0024131	0	0	0.325689	NA	NA	gga-miR-7461	MIMAT0029076	gga-miR-7461-5p	chr2:969812-969834	miRNA	0	0	0	0	0	0	0	0
MI0024135	0.346137	0	0.293481	1	NA	gga-miR-7462	MIMAT0029078	gga-miR-7462-5p	chr3:54305757-54305778	miRNA	-1.36366	-1.4001	-1.40824	-1.36281	-1.4125	-1.41282	-1.36709	-1.40856
MI0024136	0.0609508	0	0.306958	1	NA	gga-miR-7463	MIMAT0029080	gga-miR-7463-5p	chr3:1046130-1046151	miRNA	-2.21012	-2.20996	-2.21175	-2.20994	-2.21284	-2.21315	-2.21138	-2.21182
MI0024137	0.0281826	0	0.306958	1	NA	gga-miR-7464	MIMAT0029082	gga-miR-7464-5p	chr3:16898369-16898391	miRNA	-2.33182	-2.33285	-2.3337	-2.33173	-2.33422	-2.33437	-2.33242	-2.33373
MI0024138	1.13168	-0.0389037	0.255701	0.412926	NA	gga-miR-7465	MIMAT0029084	gga-miR-7465-5p	chr3:81847795-81847814	miRNA	0.356343	0.240132	0.219786	0.0931695	0.531708	0.2048	0.518669	0.110139
MI0024139	0.0354119	0.00388275	0.307642	0.828548	NA	gga-miR-7466	MIMAT0029086	gga-miR-7466-5p	chr4:58512315-58512334	miRNA	-2.3319	-2.33318	-2.32221	-2.33179	-2.33489	-2.33508	-2.33264	-2.33428
MI0024140	0.106687	-0.00168991	0.307087	0.924817	NA	gga-miR-7467	MIMAT0029088	gga-miR-7467-5p	chr4:83395402-83395424	miRNA	-2.09094	-2.08674	-2.08975	-2.09063	-2.0916	-2.09212	-2.05892	-2.08987
MI0024141	0.0276663	0	0.306958	1	NA	gga-miR-7468	MIMAT0029090	gga-miR-7468-5p	chr4:55084437-55084458	miRNA	-2.33266	-2.33199	-2.33282	-2.33257	-2.33333	-2.33348	-2.33325	-2.33285
MI0024142	0.3373	0.0017951	0.294046	0.938936	NA	gga-miR-7469	MIMAT0029092	gga-miR-7469-5p	chr4:18152771-18152793	miRNA	-1.33422	-1.32202	-1.23929	-1.33339	-1.24756	-1.33376	-1.33683	-1.33032
MI0024143	0	0	0.325689	NA	NA	gga-miR-7470	MIMAT0029094	gga-miR-7470-5p	AADN04001900.1:7917-7938	miRNA	0	0	0	0	0	0	0	0
MI0024144	0.0373493	0	0.306958	1	NA	gga-miR-7471	MIMAT0029096	gga-miR-7471-5p	AADN04000668.1:9334-9351	miRNA	-2.33304	-2.33214	-2.33326	-2.33293	-2.33394	-2.33414	-2.33383	-2.3333
MI0024145	11.6099	0.445043	0.499138	0.00454876	0.0554122	gga-miR-7472	MIMAT0029098	gga-miR-7472-5p	chr6:30088763-30088784	miRNA	3.59355	3.38791	2.74868	3.60664	2.53523	2.95411	2.66469	2.74427
MI0024146	0	0	0.325689	NA	NA	gga-miR-7473	MIMAT0029100	gga-miR-7473-5p	chr7:33572495-33572517	miRNA	0	0	0	0	0	0	0	0
MI0024147	0.0167089	0	0.306958	1	NA	gga-miR-7474	MIMAT0029102	gga-miR-7474-5p	chr7:15412869-15412891	miRNA	-2.33221	-2.3318	-2.33231	-2.33216	-2.33262	-2.33271	-2.33257	-2.33233
MI0024148	11.4292	0.0763031	0.338995	0.109539	NA	gga-miR-7475	MIMAT0029104	gga-miR-7475-5p	chr9:3662052-3662071	miRNA	0.868829	1.43276	0.804056	1.62808	0.763204	0.538501	1.04298	0.578857
MI0024149	0.240773	-0.00562251	0.304779	0.774064	NA	gga-miR-7476	MIMAT0029106	gga-miR-7476-5p	chr15:5022044-5022065	miRNA	-1.60521	-1.61415	-1.62025	-1.53519	-1.55463	-1.62507	-1.60951	-1.41234
MI0024150	0.822857	-0.0285411	0.270149	0.465031	NA	gga-miR-7477	MIMAT0029108	gga-miR-7477-5p	chr33:874806-874828	miRNA	-0.377423	-0.333626	-0.230805	-0.269994	-0.241537	-0.341996	-0.196292	-0.134997
MI0024151	0	0	0.325689	NA	NA	gga-miR-7478	MIMAT0029110	gga-miR-7478-5p	AADN04000787.1:1041-1063	miRNA	0	0	0	0	0	0	0	0
MI0024156	0	0	0.325689	NA	NA	gga-miR-7479	MIMAT0029112	gga-miR-7479-5p	chrZ:60814556-60814575	miRNA	0	0	0	0	0	0	0	0
MI0024157	0	0	0.325689	NA	NA	gga-miR-7479	MIMAT0029112	gga-miR-7479-5p	chrZ:60816997-60817016	miRNA	0	0	0	0	0	0	0	0
MI0024158	0	0	0.325689	NA	NA	gga-miR-7479	MIMAT0029112	gga-miR-7479-5p	chrZ:60825894-60825913	miRNA	0	0	0	0	0	0	0	0
MI0024159	0	0	0.325689	NA	NA	gga-miR-7480	MIMAT0029114	gga-miR-7480-5p	AADN04003222.1:15326-15348	miRNA	0	0	0	0	0	0	0	0
MI0024160	0	0	0.325689	NA	NA	gga-miR-7480	MIMAT0029114	gga-miR-7480-5p	AADN04003518.1:1759-1781	miRNA	0	0	0	0	0	0	0	0
MI0031114	0	0	0.325689	NA	NA	gga-miR-7480	MIMAT0029114	gga-miR-7480-5p	AADN04004891.1:7673-7695	miRNA	0	0	0	0	0	0	0	0
MI0024161	0	0	0.325689	NA	NA	gga-miR-7481	MIMAT0029116	gga-miR-7481-5p	chrZ:64304208-64304230	miRNA	0	0	0	0	0	0	0	0
MI0024162	0	0	0.325689	NA	NA	gga-miR-7482	MIMAT0029118	gga-miR-7482-5p	chrZ:34300480-34300504	miRNA	0	0	0	0	0	0	0	0
MI0031115	0	0	0.325689	NA	NA	gga-miR-7482	MIMAT0029118	gga-miR-7482-5p	chrZ:34315561-34315585	miRNA	0	0	0	0	0	0	0	0
MI0031116	0	0	0.325689	NA	NA	gga-miR-7482	MIMAT0029118	gga-miR-7482-5p	chrZ:34330947-34330971	miRNA	0	0	0	0	0	0	0	0
MI0031117	0	0	0.325689	NA	NA	gga-miR-7482	MIMAT0029118	gga-miR-7482-5p	chrZ:34395460-34395484	miRNA	0	0	0	0	0	0	0	0
MI0031118	0	0	0.325689	NA	NA	gga-miR-7482	MIMAT0029118	gga-miR-7482-5p	chrZ:34410494-34410518	miRNA	0	0	0	0	0	0	0	0
MI0031119	0	0	0.325689	NA	NA	gga-miR-7482	MIMAT0029118	gga-miR-7482-5p	KQ759519.1:10680-10704	miRNA	0	0	0	0	0	0	0	0
MI0024163	0.0373493	0	0.306958	1	NA	gga-miR-7483	MIMAT0029120	gga-miR-7483-5p	chrZ:81533172-81533194	miRNA	-2.33304	-2.33214	-2.33326	-2.33293	-2.33394	-2.33414	-2.33383	-2.3333
MI0004999	0	0	0.325689	NA	NA	gga-miR-757	MIMAT0003779	gga-miR-757	chr2:76674801-76674821	miRNA	0	0	0	0	0	0	0	0
MI0008209	0	0	0.325689	NA	NA	gga-miR-762	MIMAT0007752	gga-miR-762	chr15:5751900-5751921	miRNA	0	0	0	0	0	0	0	0
MI0001279	2375.74	-0.00396372	0.216673	0.940191	0.975053	gga-miR-7b	MIMAT0001192	gga-miR-7b	chrW:3067292-3067313	miRNA	11.5978	10.5602	10.9535	11.4601	10.9579	10.3842	11.9994	11.0009
MI0003694	344.822	0.223068	0.227588	0.0278669	0.153762	gga-miR-9	MIMAT0001195	gga-miR-9-5p	chr28:3623186-3623208	miRNA	8.68489	8.2442	8.82055	8.67245	8.20131	7.91381	8.43739	8.18225
MI0001283	344.759	0.224986	0.228266	0.0272799	0.153762	gga-miR-9	MIMAT0001195	gga-miR-9-5p	chrZ:60469257-60469279	miRNA	8.68461	8.24438	8.82073	8.67217	8.1947	7.91399	8.43712	8.18243
MI0029331	344.759	0.224986	0.228266	0.0272799	0.153762	gga-miR-9	MIMAT0001195	gga-miR-9-5p	chr10:12934172-12934194	miRNA	8.68461	8.24438	8.82073	8.67217	8.1947	7.91399	8.43712	8.18243
MI0039523	344.72	0.224887	0.228249	0.0273144	0.153762	gga-miR-9	MIMAT0001195	gga-miR-9-5p	chr25:1538431-1538453	miRNA	8.68448	8.24446	8.82082	8.67205	8.19478	7.91407	8.43699	8.18251
MI0001179	35600.9	-0.106879	0.0853342	0.0293481	0.157306	gga-miR-92	MIMAT0001109	gga-miR-92-3p	chr1:148023273-148023293	miRNA	15.155	15.257	15.1149	15.2597	15.3162	15.4637	15.2359	15.4145
MI0029335	32676.2	-0.0901952	0.0820047	0.0535657	0.251853	gga-miR-92	MIMAT0001109	gga-miR-92-3p	chr4:3994570-3994590	miRNA	15.0258	15.1401	14.986	15.1318	15.1788	15.323	15.1028	15.2773
MI0029336	40.3701	-0.0368899	0.184572	0.549028	0.831296	gga-miR-96	MIMAT0037540	gga-miR-96-5p	chr1:844307-844328	miRNA	4.25213	4.91258	4.66906	4.26927	4.84392	4.42459	4.83783	4.91776
MI0001173	46041.7	-0.0667845	0.10214	0.17606	0.503995	gga-miR-99a	MIMAT0001103	gga-miR-99a-5p	chr1:99018053-99018074	miRNA	15.2251	15.3731	15.4386	15.3697	15.5039	15.5155	15.611	15.4407
MI0040667	0.0350806	0.00341356	0.307487	0.84895	NA	gga-miR-9b	MIMAT0049903	gga-miR-9b-5p	chr10:12934137-12934157	miRNA	-2.33295	-2.33211	-2.33316	-2.32092	-2.3338	-2.33398	-2.33369	-2.3332
MI0040777	0.0350806	0.00341356	0.307487	0.84895	NA	gga-miR-9b	MIMAT0049903	gga-miR-9b-5p	chrZ:60469292-60469312	miRNA	-2.33295	-2.33211	-2.33316	-2.32092	-2.3338	-2.33398	-2.33369	-2.3332

## Sheet: DMV_18H.v.CTRL_18H_DEGs_miRNA
Gene	baseMean	log2FoldChange	lfcSE	pvalue	padj	Symbol	Alias	Symbol_arm	Locus	type	DMV-1639-18H-R1.rlogCounts	DMV-1639-18H-R2.rlogCounts	DMV-1639-18H-R3.rlogCounts	DMV-1639-18H-R4.rlogCounts	CTRL-18H-R1.rlogCounts	CTRL-18H-R2.rlogCounts	CTRL-18H-R3.rlogCounts	CTRL-18H-R4.rlogCounts
MI0001234	79792.9	0.133155	0.107393	0.18797	0.371226	gga-let-7a	MIMAT0001101	gga-let-7a-5p	chr12:6092573-6092594	miRNA	16.3156	16.2984	16.0709	16.347	16.2489	15.8731	16.164	16.2391
MI0001259	79626.8	0.132603	0.107448	0.190006	0.371226	gga-let-7a	MIMAT0001101	gga-let-7a-5p	chr24:3343200-3343221	miRNA	16.3125	16.2951	16.0678	16.3428	16.2461	15.8692	16.1618	16.2363
MI0001171	80008.1	0.133165	0.10725	0.187422	0.371226	gga-let-7a	MIMAT0001101	gga-let-7a-5p	AADN04003343.1:14278-14299	miRNA	16.3194	16.3026	16.0753	16.3503	16.2521	15.8775	16.1681	16.2433
MI0001172	11035	-0.275259	0.104519	0.00525172	0.0281759	gga-let-7b	MIMAT0001102	gga-let-7b	AADN04003343.1:13447-13468	miRNA	13.3221	13.408	13.3312	13.4119	13.6864	13.7037	13.4081	13.7211
MI0001174	11338.6	0.0971799	0.119913	0.382174	0.567702	gga-let-7c	MIMAT0001104	gga-let-7c-5p	chr1:99018804-99018825	miRNA	13.6285	13.6831	13.3741	13.6716	13.6288	13.1601	13.4339	13.6705
MI0001232	337.194	0.0610321	0.160506	0.661589	0.810206	gga-let-7d	MIMAT0001161	gga-let-7d	chr12:6091125-6091145	miRNA	8.58003	8.56682	8.16493	8.31779	8.29556	8.01628	8.25605	8.54087
MI0001233	105596	0.291523	0.0995418	0.0020184	0.0139228	gga-let-7f	MIMAT0001162	gga-let-7f-5p	chr12:6092162-6092183	miRNA	16.8269	16.7562	16.4948	16.7746	16.5172	16.3551	16.4299	16.4707
MI0001230	58269.9	0.269193	0.101187	0.00497277	0.027554	gga-let-7g	MIMAT0001160	gga-let-7g-5p	chr12:2971969-2971989	miRNA	15.9077	15.9543	15.6508	15.9645	15.7569	15.4539	15.534	15.7219
MI0001168	93519.8	-0.0571386	0.0636212	0.35934	0.549578	gga-let-7i	MIMAT0001098	gga-let-7i	chr1:33060802-33060822	miRNA	16.3744	16.543	16.5141	16.5115	16.6172	16.5661	16.4276	16.5469
MI0001262	79807.4	0.13243	0.107278	0.189973	0.371226	gga-let-7j	MIMAT0001181	gga-let-7j-5p	chr26:1639988-1640009	miRNA	16.3157	16.2986	16.0716	16.3455	16.2486	15.8734	16.1655	16.24
MI0001263	20096.3	0.293907	0.109357	0.00416361	0.0255873	gga-let-7k	MIMAT0001182	gga-let-7k-5p	chr26:1640186-1640207	miRNA	14.4057	14.3073	14.2038	14.3929	14.1144	13.9539	13.9862	14.1067
MI0040762	7518.84	0.152157	0.101439	0.113573	0.264074	gga-let-7l	MIMAT0050080	gga-let-7l-5p	AADN04005513.1:10299-10320	miRNA	12.8233	12.9874	12.725	12.8622	12.7451	12.5837	12.6491	12.7998
MI0040769	7518.84	0.152157	0.101439	0.113573	0.264074	gga-let-7l	MIMAT0050080	gga-let-7l-5p	AADN04020204.1:2067-2088	miRNA	12.8233	12.9874	12.725	12.8622	12.7451	12.5837	12.6491	12.7998
MI0001258	98427.5	-0.148506	0.103214	0.128325	0.283488	gga-miR-100	MIMAT0001178	gga-miR-100-5p	chr24:3335109-3335130	miRNA	16.3995	16.4044	16.6669	16.5797	16.67	16.3939	16.8535	16.7053
MI0001270	10844.9	0.0347169	0.0790027	0.650124	0.804916	gga-miR-101	MIMAT0001185	gga-miR-101-3p	chrZ:27510701-27510722	miRNA	13.4621	13.3846	13.4372	13.5717	13.5856	13.3552	13.3266	13.4408
MI0007558	10740.9	0.024676	0.0775121	0.742759	0.871738	gga-miR-101	MIMAT0001185	gga-miR-101-3p	chr8:28360437-28360458	miRNA	13.4438	13.3658	13.4198	13.5529	13.5733	13.3487	13.3215	13.4294
MI0001236	12924	0.154075	0.0814016	0.0502007	0.146274	gga-miR-103	MIMAT0001145	gga-miR-103-3p	chr13:4689877-4689899	miRNA	13.7096	13.7793	13.7091	13.8297	13.6068	13.6255	13.5033	13.7226
MI0001213	12989.3	0.15917	0.0817209	0.0438316	0.129704	gga-miR-103	MIMAT0001145	gga-miR-103-3p	chr4:89095078-89095100	miRNA	13.717	13.7888	13.7172	13.8382	13.6128	13.6252	13.505	13.7287
MI0040699	7.87558	-0.161984	0.320833	0.327115	0.51544	gga-miR-10585	MIMAT0049964	gga-miR-10585-5p	chr2:412761-412784	miRNA	2.61176	3.00936	2.44012	2.56824	2.79845	3.06094	2.73316	3.07088
MI0001210	4688.69	-0.508255	0.157733	0.000199524	0.00237544	gga-miR-106	MIMAT0001142	gga-miR-106-5p	chr4:3995197-3995218	miRNA	11.5553	12.0286	12.0465	11.6532	12.181	12.6707	12.2395	12.407
MI0001215	1179.53	0.00512789	0.109167	0.96015	0.996862	gga-miR-107	MIMAT0001147	gga-miR-107-3p	chr6:19401525-19401547	miRNA	10.1368	10.3447	10.1528	10.1802	10.3213	10.3	9.90211	10.2935
MI0007559	2130.6	-0.0727548	0.264781	0.665822	0.811657	gga-miR-10a	MIMAT0007731	gga-miR-10a-5p	chr27:3834177-3834198	miRNA	10.4128	11.1948	11.2248	10.5157	10.3716	10.5729	11.9731	10.5003
MI0001216	717.032	-0.17022	0.238623	0.315228	0.502919	gga-miR-10b	MIMAT0001148	gga-miR-10b-5p	chr7:16343652-16343673	miRNA	8.65025	9.97933	9.5483	8.92056	9.58163	9.15887	9.92003	9.74928
MI0040732	461.986	0.00655621	0.252262	0.968935	0.996862	gga-miR-10c	MIMAT0050024	gga-miR-10c-5p	chr33:1093263-1093284	miRNA	7.48631	8.55231	9.00936	8.36837	8.38891	8.93857	8.10311	8.56293
MI0001277	162.361	0.0559518	0.234024	0.738229	0.871738	gga-miR-122	MIMAT0001190	gga-miR-122-5p	chrZ:761129-761151	miRNA	6.95042	7.20048	7.71286	6.7278	7.31956	7.1315	7.2739	6.63684
MI0001280	162.361	0.0559518	0.234024	0.738229	0.871738	gga-miR-122	MIMAT0001190	gga-miR-122-5p	chrW:2525232-2525254	miRNA	6.95042	7.20048	7.71286	6.7278	7.31956	7.1315	7.2739	6.63684
MI0040655	2.14433	-0.00471062	0.371054	0.971953	NA	gga-miR-12207	MIMAT0049881	gga-miR-12207-5p	chr1:142052-142074	miRNA	0.930692	1.17496	1.25855	0.938154	0.919685	1.25283	1.11975	1.15266
MI0040656	0	0	0.523539	NA	NA	gga-miR-12208	MIMAT0049883	gga-miR-12208-5p	chr1:28697872-28697893	miRNA	0	0	0	0	0	0	0	0
MI0040657	1.39291	-0.251113	0.587	0.0795471	NA	gga-miR-12209	MIMAT0049885	gga-miR-12209-5p	chr1:50452656-50452677	miRNA	-0.511852	-0.706529	-0.714817	-0.684415	-0.511405	-0.159626	-0.440818	-0.658699
MI0040658	0.0276663	0	0.508366	1	NA	gga-miR-12210	MIMAT0049887	gga-miR-12210-5p	chr1:54275698-54275719	miRNA	-2.33251	-2.3339	-2.33228	-2.33201	-2.33146	-2.31807	-2.33032	-2.32909
MI0040659	35.096	-0.275226	0.265466	0.117899	0.267449	gga-miR-12211	MIMAT0049889	gga-miR-12211-5p	chr1:56491757-56491778	miRNA	4.84591	5.16391	4.53999	5.01653	5.02787	5.01875	5.62419	5.26409
MI0040660	0.227291	-0.000861825	0.505785	0.987009	NA	gga-miR-12212	MIMAT0049891	gga-miR-12212-5p	chr1:71873642-71873661	miRNA	-1.73013	-1.73987	-1.59889	-1.72667	-1.72552	-1.62924	-1.71488	-1.70892
MI0040661	0	0	0.523539	NA	NA	gga-miR-12213	MIMAT0049892	gga-miR-12213-5p	chr1:94675708-94675730	miRNA	0	0	0	0	0	0	0	0
MI0040663	0.237927	0	0.508321	1	NA	gga-miR-12214	MIMAT0049896	gga-miR-12214-5p	chr1:168016599-168016620	miRNA	-1.74926	-1.75938	-1.71373	-1.74567	-1.70783	-1.64448	-1.73342	-1.69058
MI0040665	0.0795862	0	0.508366	1	NA	gga-miR-12215	MIMAT0049900	gga-miR-12215-5p	chr1:193059198-193059222	miRNA	-2.21227	-2.21611	-2.20999	-2.21091	-2.20775	-2.17256	-2.20627	-2.20122
MI0040666	0.552776	0.0124694	0.446048	0.903146	NA	gga-miR-12216	MIMAT0049901	gga-miR-12216-5p	chr10:1255072-1255092	miRNA	-0.67162	-0.696895	-0.763932	-0.661727	-0.760821	-0.59122	-0.758723	-0.732981
MI0040668	0.143414	-0.0057896	0.508502	0.906243	NA	gga-miR-12217	MIMAT0049905	gga-miR-12217-3p	chr10:19163549-19163567	miRNA	-1.88194	-1.79943	-1.86843	-1.87962	-1.86461	-1.81403	-1.87168	-1.85343
MI0040670	13.4096	-0.194419	0.2969	0.25707	0.445589	gga-miR-12218	MIMAT0049908	gga-miR-12218-5p	chr10:20135955-20135979	miRNA	3.49416	3.27679	3.02913	3.76583	3.47929	4.10887	3.59896	3.7234
MI0040671	0.286773	-0.0374184	0.514839	0.453726	NA	gga-miR-12219	MIMAT0049910	gga-miR-12219-5p	chr11:1463266-1463289	miRNA	-1.85291	-1.86467	-1.85921	-1.84873	-1.85234	-1.73104	-1.83449	-1.59254
MI0040672	22.1673	0.206865	0.310526	0.227767	0.411686	gga-miR-12220	MIMAT0049912	gga-miR-12220-5p	chr12:2561707-2561729	miRNA	4.19645	4.2364	4.17736	4.36062	3.28651	3.77769	4.44942	4.06194
MI0040673	0.853879	-0.0611902	0.425515	0.608031	NA	gga-miR-12221	MIMAT0049914	gga-miR-12221-5p	chr12:5317584-5317604	miRNA	-0.252917	-0.170563	-0.1886	-0.130582	-0.170053	-0.0273376	-0.0890003	-0.274959
MI0040674	0.304403	-0.0223887	0.47683	0.790691	NA	gga-miR-12221	MIMAT0049914	gga-miR-12221-5p	chr12:5317531-5317551	miRNA	-1.31606	-1.33303	-1.41354	-1.39545	-1.32257	-1.27208	-1.38052	-1.38531
MI0040677	0	0	0.523539	NA	NA	gga-miR-12222	MIMAT0049921	gga-miR-12222-5p	AADN04002440.1:345-367	miRNA	0	0	0	0	0	0	0	0
MI0040678	36.0377	0.224526	0.230277	0.183517	0.369218	gga-miR-12223	MIMAT0049923	gga-miR-12223-5p	chr13:17162773-17162796	miRNA	5.41037	5.0896	5.52266	4.97345	4.83114	5.36716	5.03132	5.07723
MI0040679	0.0420042	-0.0102843	0.50888	0.834219	NA	gga-miR-12224	MIMAT0049925	gga-miR-12224-5p	chr14:4005590-4005612	miRNA	-2.33426	-2.33635	-2.33139	-2.31932	-2.33017	-2.31261	-2.33099	-2.32661
MI0040680	1.21295	0.0951916	0.423887	0.457298	NA	gga-miR-12225	MIMAT0049927	gga-miR-12225-5p	chr14:15022076-15022097	miRNA	0.148529	0.585296	0.331793	0.380575	0.227589	0.405697	0.318744	0.250534
MI0040681	19.0606	0.722321	0.576816	0.00513534	0.0279959	gga-miR-12226	MIMAT0049929	gga-miR-12226-5p	chr15:743032-743053	miRNA	4.48413	4.11513	3.69714	4.0639	3.39646	3.43774	3.2624	3.92647
MI0040682	0.0682596	-0.00932123	0.508788	0.84953	NA	gga-miR-12227	MIMAT0049931	gga-miR-12227-5p	chr15:6827182-6827203	miRNA	-2.189	-2.21487	-2.20958	-2.21037	-2.20764	-2.17716	-2.20635	-2.20198
MI0040683	0.35416	-0.00951062	0.482071	0.903718	NA	gga-miR-12228	MIMAT0049933	gga-miR-12228-5p	chr15:7896957-7896978	miRNA	-1.29672	-1.22358	-1.05332	-1.2918	-1.3136	-1.15315	-1.18087	-1.28996
MI0040684	6.49039	-0.429353	0.539149	0.0352432	0.112743	gga-miR-12229	MIMAT0049935	gga-miR-12229-5p	chr15:9319369-9319390	miRNA	2.50915	2.10689	2.23471	2.23683	3.19452	2.846	2.61953	2.47746
MI0040685	0.0698947	0	0.508366	1	NA	gga-miR-12230	MIMAT0049937	gga-miR-12230-5p	chr17:5512976-5512997	miRNA	-2.21166	-2.21505	-2.20964	-2.21045	-2.20765	-2.17649	-2.20634	-2.20187
MI0040686	0	0	0.523539	NA	NA	gga-miR-12231	MIMAT0049938	gga-miR-12231-5p	chr18:1286249-1286269	miRNA	0	0	0	0	0	0	0	0
MI0040687	1.24477	0.0861993	0.452491	0.454865	NA	gga-miR-12232	MIMAT0049940	gga-miR-12232-5p	chr18:5287353-5287374	miRNA	0.161622	0.367244	0.349402	0.477612	0.241113	0.308161	0.0658245	0.265016
MI0040688	0.480535	-0.0868663	0.495984	0.356663	NA	gga-miR-12233	MIMAT0049942	gga-miR-12233-5p	chr19:4141783-4141806	miRNA	-1.04495	-1.04929	-1.00809	-1.04056	-0.881073	-0.867377	-1.0196	-0.963278
MI0040689	0.975579	0.0139105	0.395741	0.911266	NA	gga-miR-12234	MIMAT0049944	gga-miR-12234-5p	chr19:5346826-5346847	miRNA	0.0253197	0.0775881	0.0125636	0.239593	0.141839	0.151183	0.0797322	-0.0732762
MI0040696	0.030823	0	0.508366	1	NA	gga-miR-12235	MIMAT0049958	gga-miR-12235-5p	chr19:6062890-6062913	miRNA	-2.33355	-2.3351	-2.33142	-2.333	-2.33052	-2.31751	-2.33113	-2.32788
MI0040697	8.06789	0.00653325	0.313906	0.966504	0.996862	gga-miR-12236	MIMAT0049960	gga-miR-12236-5p	chr19:8077899-8077921	miRNA	2.46744	2.9926	2.74262	3.19288	2.62937	2.78647	2.65897	3.27873
MI0040698	0	0	0.523539	NA	NA	gga-miR-12237	MIMAT0049962	gga-miR-12237-5p	chr2:309950-309973	miRNA	0	0	0	0	0	0	0	0
MI0040700	4.38755	0.208844	0.372993	0.204943	0.386289	gga-miR-12238	MIMAT0049966	gga-miR-12238-3p	chr2:926179-926200	miRNA	2.32458	2.17843	2.44718	2.16697	1.88448	1.99385	2.23839	1.99996
MI0040701	1.61896	-0.0278479	0.404537	0.819951	NA	gga-miR-12239	MIMAT0049967	gga-miR-12239-5p	chr2:6407989-6408008	miRNA	0.680235	0.912258	0.620911	0.589004	0.863673	0.747532	0.484622	0.718432
MI0040702	0.941789	-0.0419742	0.499826	0.549592	NA	gga-miR-12240	MIMAT0049969	gga-miR-12240-5p	chr2:17740189-17740211	miRNA	-1.8969	-1.9232	-1.87824	-1.7089	-1.86288	-1.4458	-1.85572	-1.81804
MI0040703	0.628417	-0.0757609	0.467519	0.471393	NA	gga-miR-12241	MIMAT0049971	gga-miR-12241-3p	chr2:97739117-97739135	miRNA	-0.618464	-0.535561	-0.622027	-0.616268	-0.307202	-0.41966	-0.601797	-0.699654
MI0040704	0	0	0.523539	NA	NA	gga-miR-12242	MIMAT0049972	gga-miR-12242-5p	chr20:8883519-8883542	miRNA	0	0	0	0	0	0	0	0
MI0040706	4.35176	-0.076983	0.326436	0.618846	0.778369	gga-miR-12243	MIMAT0049976	gga-miR-12243-5p	chr20:10004144-10004169	miRNA	1.94998	2.11175	2.11675	1.97836	2.01954	2.1743	2.20496	2.21911
MI0040707	0.106068	0	0.508362	1	NA	gga-miR-12244	MIMAT0049978	gga-miR-12244-5p	chr20:10276885-10276906	miRNA	-2.09462	-2.09962	-2.08348	-2.09284	-2.08056	-2.04284	-2.08679	-2.07204
MI0040708	0.18341	-0.00342002	0.50682	0.947072	NA	gga-miR-12245	MIMAT0049979	gga-miR-12245-5p	chr20:10780065-10780087	miRNA	-1.80159	-1.86492	-1.84154	-1.79871	-1.83679	-1.77261	-1.84407	-1.82294
MI0040709	1.67553	0.175848	0.484033	0.200919	NA	gga-miR-12246	MIMAT0049981	gga-miR-12246-5p	chr21:5006652-5006673	miRNA	0.950903	0.714324	0.911711	0.677752	0.649907	0.839809	0.574152	0.551881
MI0040710	13.7449	-0.1713	0.280013	0.316928	0.502919	gga-miR-12247	MIMAT0049983	gga-miR-12247-5p	chr22:4649592-4649613	miRNA	3.56996	3.59022	3.80949	3.08016	3.71087	3.75379	3.78225	3.74991
MI0040711	13.7449	-0.1713	0.280013	0.316928	0.502919	gga-miR-12247	MIMAT0049983	gga-miR-12247-5p	AADN04008247.1:6037-6058	miRNA	3.56996	3.59022	3.80949	3.08016	3.71087	3.75379	3.78225	3.74991
MI0040712	0	0	0.523539	NA	NA	gga-miR-12248	MIMAT0049985	gga-miR-12248-5p	chr23:4355778-4355800	miRNA	0	0	0	0	0	0	0	0
MI0040713	0.484032	-0.0409704	0.478017	0.640381	NA	gga-miR-12249	MIMAT0049987	gga-miR-12249-5p	chr24:450652-450672	miRNA	-1.06842	-0.831837	-0.989767	-1.06567	-0.983596	-0.89161	-0.926417	-0.953927
MI0040714	0	0	0.523539	NA	NA	gga-miR-12250	MIMAT0049989	gga-miR-12250-5p	chr24:5109321-5109343	miRNA	0	0	0	0	0	0	0	0
MI0040715	2.46705	0.0264516	0.392255	0.834932	NA	gga-miR-12251	MIMAT0049991	gga-miR-12251-5p	chr25:1578336-1578357	miRNA	0.58564	0.974243	0.578663	1.00069	0.750605	1.21232	0.628598	0.642097
MI0040716	1.4641	-0.134416	0.435796	0.321881	NA	gga-miR-12252	MIMAT0049993	gga-miR-12252-5p	chr26:1188258-1188276	miRNA	0.431953	0.483443	0.426537	0.556132	0.563659	0.594319	0.751449	0.462959
MI0040718	0.446242	-0.00627066	0.451618	0.949554	NA	gga-miR-12253	MIMAT0049997	gga-miR-12253-5p	chr26:3215885-3215906	miRNA	-0.920918	-1.02709	-0.922607	-1.02089	-1.01842	-0.856524	-1.001	-0.990401
MI0040719	0	0	0.523539	NA	NA	gga-miR-12254	MIMAT0049999	gga-miR-12254-5p	chr27:1416582-1416605	miRNA	0	0	0	0	0	0	0	0
MI0040720	0.396627	-0.0491615	0.494979	0.525804	NA	gga-miR-12255	MIMAT0050001	gga-miR-12255-5p	chr27:4805604-4805626	miRNA	-1.29857	-1.30559	-1.23233	-1.19074	-1.22353	-1.14231	-1.17249	-1.19781
MI0040721	0.217555	-0.0125862	0.498846	0.840969	NA	gga-miR-12256	MIMAT0050003	gga-miR-12256-5p	chr27:5284879-5284898	miRNA	-1.63959	-1.64899	-1.59311	-1.63626	-1.65142	-1.54232	-1.62489	-1.6354
MI0040722	0.209172	-0.00882915	0.497946	0.889045	NA	gga-miR-12257	MIMAT0050005	gga-miR-12257-5p	chr27:5301432-5301453	miRNA	-1.7397	-1.68707	-1.71877	-1.67476	-1.71346	-1.64558	-1.72548	-1.69797
MI0040723	25.2436	0.28244	0.238503	0.10009	0.246938	gga-miR-12258	MIMAT0050007	gga-miR-12258-5p	chr28:3917469-3917491	miRNA	4.70174	4.73456	4.6849	4.70369	4.48313	4.20627	4.71887	3.99149
MI0040724	12.3206	-0.0234758	0.276278	0.887657	0.949456	gga-miR-12259	MIMAT0050009	gga-miR-12259-5p	chr3:30349126-30349148	miRNA	3.54741	3.35115	3.55227	3.25298	3.41574	4.07718	3.55794	3.2849
MI0040725	0.603975	-0.105207	0.493496	0.314012	NA	gga-miR-12260	MIMAT0050011	gga-miR-12260-5p	chr3:40679173-40679193	miRNA	-0.773418	-0.608628	-0.719398	-0.771304	-0.715892	-0.577508	-0.366045	-0.687064
MI0040726	0	0	0.523539	NA	NA	gga-miR-12261	MIMAT0050013	gga-miR-12261-5p	chr3:43216049-43216069	miRNA	0	0	0	0	0	0	0	0
MI0040727	0.130811	-0.0242998	0.51116	0.622723	NA	gga-miR-12262	MIMAT0050015	gga-miR-12262-5p	chr3:72329661-72329682	miRNA	-2.09732	-2.10336	-2.08385	-2.09517	-2.08032	-2.03474	-2.04683	-2.07002
MI0040728	2.55129	-0.29109	0.517669	0.0868074	NA	gga-miR-12263	MIMAT0050016	gga-miR-12263-5p	chr3:87201486-87201507	miRNA	1.19929	1.15539	1.21286	1.21609	1.62191	1.42816	1.27744	1.3757
MI0040729	28.2524	-0.257945	0.247806	0.135924	0.294503	gga-miR-12264	MIMAT0050018	gga-miR-12264-5p	chr3:87380940-87380961	miRNA	4.61848	5.09298	4.83265	4.66956	5.21074	5.08523	4.61817	5.39316
MI0040730	10.3333	-0.0685994	0.326264	0.656144	0.809404	gga-miR-12265	MIMAT0050020	gga-miR-12265-5p	chr3:96912472-96912493	miRNA	2.83792	3.12572	3.47566	3.12529	2.87946	3.46258	3.41499	3.48647
MI0040731	13.77	0.147791	0.278595	0.384626	0.567702	gga-miR-12266	MIMAT0050022	gga-miR-12266-5p	AADN04008741.1:4385-4405	miRNA	3.53819	3.76494	4.18123	3.91743	3.97202	3.46056	3.50118	3.58959
MI0040773	13.77	0.147791	0.278595	0.384626	0.567702	gga-miR-12266	MIMAT0050022	gga-miR-12266-5p	AADN04012084.1:60-80	miRNA	3.53819	3.76494	4.18123	3.91743	3.97202	3.46056	3.50118	3.58959
MI0040774	13.77	0.147791	0.278595	0.384626	0.567702	gga-miR-12266	MIMAT0050022	gga-miR-12266-5p	KQ759480.1:25919-25939	miRNA	3.53819	3.76494	4.18123	3.91743	3.97202	3.46056	3.50118	3.58959
MI0040734	0.930129	-0.00912074	0.426257	0.935074	NA	gga-miR-12267	MIMAT0050028	gga-miR-12267-5p	chr33:1576544-1576566	miRNA	-0.0370428	0.089486	-0.127936	-0.143693	-0.122595	0.0849498	0.0164428	-0.104979
MI0040735	6.097	-0.0314633	0.299758	0.844726	0.918062	gga-miR-12268	MIMAT0050030	gga-miR-12268-5p	chr4:1877718-1877737	miRNA	2.62999	2.78943	2.74743	2.41036	2.47731	2.59416	2.85594	2.81588
MI0040736	0.0626024	0	0.508366	1	NA	gga-miR-12269	MIMAT0050031	gga-miR-12269-5p	chr4:12350769-12350793	miRNA	-2.21303	-2.21609	-2.20752	-2.21195	-2.20573	-2.18134	-2.20824	-2.20052
MI0040737	0.840674	-0.0150385	0.411989	0.898926	NA	gga-miR-12270	MIMAT0050033	gga-miR-12270-5p	chr4:17843485-17843507	miRNA	-0.0553184	-0.278914	-0.122517	-0.129502	-0.331584	-0.137445	-0.196596	0.00614505
MI0040738	0.309128	0.011115	0.503965	0.843368	NA	gga-miR-12271	MIMAT0050035	gga-miR-12271-5p	chr4:21129613-21129631	miRNA	-1.42964	-1.43964	-1.06745	-1.42521	-1.46162	-1.30034	-1.4101	-1.44034
MI0040740	1.78442	-0.0803626	0.374894	0.56588	NA	gga-miR-12272	MIMAT0050038	gga-miR-12272-5p	chr4:39800744-39800764	miRNA	0.790811	0.840491	0.873009	1.01738	1.0117	0.973822	0.994214	0.926614
MI0040741	0.601311	-0.0854709	0.519485	0.263173	NA	gga-miR-12273	MIMAT0050040	gga-miR-12273-5p	chr4:77944504-77944525	miRNA	-0.868301	-0.874032	-0.99035	-0.866077	-0.363065	-0.666706	-0.843748	-0.815084
MI0040742	0.0682596	-0.00932123	0.508788	0.84953	NA	gga-miR-12274	MIMAT0050042	gga-miR-12274-5p	chr4:81308920-81308941	miRNA	-2.189	-2.21487	-2.20958	-2.21037	-2.20764	-2.17716	-2.20635	-2.20198
MI0040743	0.298801	-0.0371594	0.514752	0.456745	NA	gga-miR-12275	MIMAT0050044	gga-miR-12275-5p	chr4:86084703-86084724	miRNA	-1.61681	-1.62896	-1.62795	-1.61249	-1.37319	-1.49091	-1.59778	-1.51758
MI0040744	1.09741	-0.046258	0.390904	0.720976	NA	gga-miR-12276	MIMAT0050046	gga-miR-12276-5p	chr4:90626429-90626450	miRNA	0.22723	0.254691	0.196794	0.138564	0.216651	0.262548	0.182983	0.281635
MI0040745	21.64	-0.122238	0.263674	0.471674	0.653384	gga-miR-12277	MIMAT0050048	gga-miR-12277-5p	chr5:85802-85822	miRNA	4.28223	4.17723	4.23003	4.03869	4.23941	4.86837	4.38785	4.22304
MI0040746	0.599949	-0.0975409	0.505654	0.298627	NA	gga-miR-12278	MIMAT0050050	gga-miR-12278-5p	chr5:9003780-9003801	miRNA	-0.802413	-0.718266	-0.72287	-0.800301	-0.595795	-0.606678	-0.646897	-0.690002
MI0040747	0.0627469	0	0.508366	1	NA	gga-miR-12279	MIMAT0050052	gga-miR-12279-5p	chr5:14141539-14141561	miRNA	-2.20934	-2.21241	-2.21122	-2.20825	-2.20943	-2.17758	-2.20454	-2.2042
MI0040751	0.341598	0.00798138	0.495756	0.90319	NA	gga-miR-12280	MIMAT0050060	gga-miR-12280-5p	chr6:4738247-4738267	miRNA	-1.32605	-1.25443	-1.25516	-1.22966	-1.33888	-1.18636	-1.30493	-1.31589
MI0040753	2.95579	0.335508	0.59406	0.0556452	NA	gga-miR-12281	MIMAT0050064	gga-miR-12281-3p	chr8:28361182-28361203	miRNA	1.56038	1.62764	1.6019	1.77002	1.20895	1.60861	1.28367	1.43535
MI0040754	0.0844853	-0.00778806	0.508649	0.874079	NA	gga-miR-12282	MIMAT0050065	gga-miR-12282-5p	chr8:28362307-28362331	miRNA	-2.10117	-2.10523	-2.07889	-2.09973	-2.10405	-2.05919	-2.09483	-2.09714
MI0040755	16.5818	0.156821	0.319294	0.341828	0.532433	gga-miR-12283	MIMAT0050067	gga-miR-12283-5p	chr9:914575-914597	miRNA	3.72858	4.34663	3.89111	4.14858	3.72892	3.67525	3.88095	3.84464
MI0040756	0.234127	0	0.4968	1	NA	gga-miR-12284	MIMAT0050069	gga-miR-12284-5p	chr9:15933986-15934006	miRNA	-1.60513	-1.61511	-1.61403	-1.60158	-1.60821	-1.50173	-1.5895	-1.59119
MI0040757	0.198522	-0.00720453	0.508514	0.883774	NA	gga-miR-12285	MIMAT0050071	gga-miR-12285-5p	KQ759550.1:41554-41575	miRNA	-1.84808	-1.85677	-1.85275	-1.72688	-1.78862	-1.75802	-1.83447	-1.83285
MI0040758	8.41478	-0.158804	0.335268	0.327868	0.51544	gga-miR-12286	MIMAT0050073	gga-miR-12286-5p	AADN04000923.1:17930-17952	miRNA	2.91292	2.9611	3.00831	3.25709	3.28761	2.97524	3.15891	3.45139
MI0040759	0.106955	-0.024478	0.511189	0.62033	NA	gga-miR-12287	MIMAT0050075	gga-miR-12287-5p	KQ759573.1:15068-15088	miRNA	-2.09168	-2.09671	-2.08653	-2.08989	-2.04938	-2.03951	-2.08379	-2.07501
MI0040760	18.3036	-0.840493	0.513887	0.00145591	0.011184	gga-miR-12288	MIMAT0050076	gga-miR-12288-5p	AADN04002442.1:2069-2089	miRNA	3.75383	3.73049	3.44862	3.39912	4.54314	4.86079	3.9172	4.27557
MI0040761	0.030823	0	0.508366	1	NA	gga-miR-12289	MIMAT0050078	gga-miR-12289-5p	AADN04004587.1:5135-5155	miRNA	-2.33355	-2.3351	-2.33142	-2.333	-2.33052	-2.31751	-2.33113	-2.32788
MI0040763	0.030823	0	0.508366	1	NA	gga-miR-12289	MIMAT0050078	gga-miR-12289-5p	AADN04008593.1:4118-4138	miRNA	-2.33355	-2.3351	-2.33142	-2.333	-2.33052	-2.31751	-2.33113	-2.32788
MI0040765	0.0540583	-0.00839955	0.508709	0.864243	NA	gga-miR-12290	MIMAT0050083	gga-miR-12290-5p	AADN04014574.1:241-262	miRNA	-2.2172	-2.21987	-2.20062	-2.21626	-2.21715	-2.18964	-2.21304	-2.21261
MI0040767	1.5433	0.00813148	0.414377	0.94464	NA	gga-miR-12291	MIMAT0050087	gga-miR-12291-3p	AADN04015410.1:5136-5156	miRNA	0.437584	0.518444	0.745333	0.678168	0.442348	0.721155	0.75308	0.47153
MI0040770	0.0434661	0	0.508366	1	NA	gga-miR-12292	MIMAT0050088	gga-miR-12292-5p	AADN04023227.1:1305-1322	miRNA	-2.33435	-2.33651	-2.33138	-2.33358	-2.33012	-2.31198	-2.33097	-2.32644
MI0040771	6.19128	-0.137402	0.332235	0.390586	0.573992	gga-miR-12293	MIMAT0050090	gga-miR-12293-5p	AADN04024601.1:1238-1260	miRNA	2.09508	2.62013	2.47343	2.69447	2.63462	2.53368	2.69978	2.6765
MI0040775	0	0	0.523539	NA	NA	gga-miR-12294	MIMAT0050094	gga-miR-12294-5p	chrZ:768922-768944	miRNA	0	0	0	0	0	0	0	0
MI0040776	4.67071	0.293247	0.446499	0.0958696	0.238264	gga-miR-12295	MIMAT0050096	gga-miR-12295-5p	chrZ:34586154-34586176	miRNA	2.03279	2.76403	2.27801	2.38918	2.15985	2.08185	1.97507	2.05035
MI0040772	0.0914076	-0.00177376	0.508339	0.971225	NA	gga-miR-122b	MIMAT0050092	gga-miR-122b-5p	chrW:2525199-2525220	miRNA	-2.10133	-2.10569	-2.04773	-2.09978	-2.10442	-2.05616	-2.0945	-2.09699
MI0040778	0.0914076	-0.00177376	0.508339	0.971225	NA	gga-miR-122b	MIMAT0050092	gga-miR-122b-5p	KQ759512.1:11858-11879	miRNA	-2.10133	-2.10569	-2.04773	-2.09978	-2.10442	-2.05616	-2.0945	-2.09699
MI0007547	0	0	0.523539	NA	NA	gga-miR-122b	MIMAT0007719	gga-miR-122b	chr4:59089945-59089964	miRNA	0	0	0	0	0	0	0	0
MI0008210	8.94335	-0.0610982	0.315765	0.696993	0.836669	gga-miR-124a	MIMAT0001128	gga-miR-124a-3p	chr20:8883938-8883959	miRNA	2.91319	3.06299	3.42341	2.42086	3.49288	3.26904	2.90411	2.36707
MI0001197	8.94335	-0.0610982	0.315765	0.696993	0.836669	gga-miR-124a	MIMAT0001128	gga-miR-124a-3p	chr2:114702014-114702035	miRNA	2.91319	3.06299	3.42341	2.42086	3.49288	3.26904	2.90411	2.36707
MI0001252	0	0	0.523539	NA	NA	gga-miR-124b	MIMAT0001174	gga-miR-124b	AADN04001795.1:21698-21719	miRNA	0	0	0	0	0	0	0	0
MI0022364	0.219283	-0.0299311	0.512495	0.546926	NA	gga-miR-124c	MIMAT0025599	gga-miR-124c-5p	chr2:114702012-114702032	miRNA	-1.84929	-1.85875	-1.85436	-1.84593	-1.84884	-1.75137	-1.70607	-1.83273
MI0029337	28423.3	0.0526317	0.124685	0.646905	0.803874	gga-miR-125b	MIMAT0001105	gga-miR-125b-5p	chr24:3360830-3360851	miRNA	14.6799	14.7835	14.7651	14.775	14.7919	14.0946	14.9528	14.8004
MI0001175	27971.4	0.0398866	0.124253	0.72774	0.866113	gga-miR-125b	MIMAT0001105	gga-miR-125b-5p	chr1:99051095-99051116	miRNA	14.651	14.7562	14.7437	14.7488	14.7718	14.0875	14.9483	14.7812
MI0001244	821.119	-0.428931	0.192939	0.00615321	0.0315119	gga-miR-126	MIMAT0003723	gga-miR-126-5p	chr17:8233363-8233383	miRNA	9.36038	9.32348	9.53868	9.54352	10.1275	10.2871	9.51702	9.90548
MI0001217	30238.3	0.552785	0.171579	0.000133999	0.00215675	gga-miR-128	MIMAT0001123	gga-miR-128-3p	chr7:30766372-30766392	miRNA	14.9203	14.9458	14.8038	14.9736	14.4944	13.4545	14.6198	14.4219
MI0001192	28886.2	0.534827	0.169793	0.000199901	0.00237544	gga-miR-128	MIMAT0001123	gga-miR-128-3p	chr2:45670164-45670184	miRNA	14.8441	14.859	14.7276	14.8922	14.4329	13.3947	14.5539	14.3622
MI0040749	364.181	-0.31095	0.149196	0.0185101	0.0719129	gga-miR-129	MIMAT0050056	gga-miR-129-5p	chr5:21516911-21516931	miRNA	8.17741	8.34551	8.39196	8.24617	8.46991	8.79148	8.98337	8.16894
MI0040764	363.763	-0.311715	0.149387	0.018332	0.0719129	gga-miR-129	MIMAT0050056	gga-miR-129-5p	AADN04013943.1:1781-1801	miRNA	8.17728	8.34539	8.3916	8.24219	8.46955	8.79122	8.98324	8.16856
MI0040768	363.763	-0.311715	0.149387	0.018332	0.0719129	gga-miR-129	MIMAT0050056	gga-miR-129-5p	AADN04016542.1:2343-2363	miRNA	8.17728	8.34539	8.3916	8.24219	8.46955	8.79122	8.98324	8.16856
MI0007057	202.238	-0.041766	0.123317	0.713744	0.852458	gga-miR-1306	MIMAT0007329	gga-miR-1306-3p	chr15:1294177-1294199	miRNA	7.4523	7.61571	7.77817	7.75541	7.88577	7.56729	7.52465	7.65994
MI0001241	203.877	0.303952	0.159356	0.028213	0.0993333	gga-miR-130a	MIMAT0001167	gga-miR-130a-3p	chr15:407978-407999	miRNA	7.59025	7.78999	7.8469	7.73385	7.19319	6.88444	7.43575	7.75525
MI0001239	12016.1	0.145175	0.0693304	0.0318829	0.104625	gga-miR-130b	MIMAT0001165	gga-miR-130b-3p	chr15:399155-399176	miRNA	13.6519	13.6297	13.5216	13.7337	13.4386	13.3952	13.5922	13.5484
MI0007560	116.421	-0.00097046	0.141581	0.993913	0.996862	gga-miR-130c	MIMAT0007733	gga-miR-130c-5p	chr19:7203032-7203053	miRNA	6.73389	6.97154	6.78983	6.90722	6.93482	7.26981	6.76239	6.83748
MI0006979	107.213	-0.338296	0.146977	0.00951555	0.0440583	gga-miR-1329	MIMAT0007281	gga-miR-1329-5p	chr3:97355549-97355570	miRNA	6.43726	6.64719	6.52461	6.66889	6.78994	6.35076	6.96862	6.97824
MI0040692	954.568	-0.258182	0.182998	0.0888378	0.227479	gga-miR-132a	MIMAT0049950	gga-miR-132a-5p	chr19:5515240-5515261	miRNA	9.22473	9.83854	9.59232	9.43875	9.84685	10.3769	9.53606	9.77925
MI0040693	8.71377	0.268509	0.355595	0.127448	0.283404	gga-miR-132b	MIMAT0049952	gga-miR-132b-5p	chr19:5515205-5515225	miRNA	3.24095	3.16856	3.31352	2.65083	2.71546	3.09652	2.83361	2.7975
MI0040695	136.995	0.531656	0.260617	0.00373674	0.0238305	gga-miR-132c	MIMAT0049956	gga-miR-132c-5p	chr19:5515771-5515793	miRNA	7.29075	7.32004	7.12674	7.46468	6.40304	6.64375	6.79605	6.70537
MI0001195	316.018	-0.703836	0.385237	0.00166421	0.0119682	gga-miR-133a	MIMAT0001126	gga-miR-133a-3p	chr2:102812747-102812768	miRNA	7.83748	7.98008	7.83043	7.89411	9.23225	8.38463	8.27099	9.2377
MI0001248	316.018	-0.703836	0.385237	0.00166421	0.0119682	gga-miR-133a	MIMAT0001126	gga-miR-133a-3p	chr20:8327023-8327044	miRNA	7.83748	7.98008	7.83043	7.89411	9.23225	8.38463	8.27099	9.2377
MI0001206	95.5528	-1.49873	0.620414	7.04131e-05	0.0013222	gga-miR-133b	MIMAT0001138	gga-miR-133b	chr3:108040400-108040420	miRNA	4.37638	5.43022	6.00248	5.59016	7.12018	6.75333	6.75869	7.23216
MI0001255	140.125	-1.4039	0.512395	2.62949e-05	0.000644647	gga-miR-133c	MIMAT0001176	gga-miR-133c-3p	chr23:4357212-4357233	miRNA	5.80157	6.21769	6.54715	6.29247	7.96774	7.06783	7.2801	7.97632
MI0007311	0.277383	-0.0249144	0.511287	0.614218	NA	gga-miR-1354	MIMAT0007446	gga-miR-1354	chr19:1792063-1792083	miRNA	-1.51334	-1.52367	-1.49092	-1.50927	-1.40641	-1.39467	-1.49541	-1.4647
MI0001231	2742.43	0.493285	0.215809	0.00311588	0.0204676	gga-miR-135a	MIMAT0001099	gga-miR-135a-5p	chr12:2999048-2999070	miRNA	11.5547	11.2678	11.2159	11.6279	10.6018	10.985	11.0947	10.4634
MI0001169	2751.61	0.499335	0.216168	0.00279712	0.0189086	gga-miR-135a	MIMAT0001099	gga-miR-135a-5p	chr1:46334607-46334629	miRNA	11.5597	11.2739	11.2265	11.6318	10.6043	10.9782	11.0994	10.4644
MI0001264	2742.61	0.49278	0.215844	0.00314886	0.0204676	gga-miR-135a	MIMAT0001099	gga-miR-135a-5p	chr26:2124061-2124083	miRNA	11.5547	11.2678	11.216	11.6277	10.6018	10.9851	11.0957	10.4634
MI0007390	0.0840084	-0.0026148	0.508317	0.957645	NA	gga-miR-135b	MIMAT0007536	gga-miR-135b	chr3:37593160-37593179	miRNA	-2.21499	-2.21902	-2.20771	-2.15878	-2.20536	-2.17322	-2.20867	-2.19849
MI0001221	1.1541	-0.109972	0.440404	0.38669	NA	gga-miR-137	MIMAT0001153	gga-miR-137-3p	chr8:12517061-12517082	miRNA	0.335044	0.110139	0.0805966	0.245795	0.324833	0.37386	0.13959	0.279006
MI0001191	21.3363	-0.397291	0.261694	0.027316	0.0971873	gga-miR-138	MIMAT0001122	gga-miR-138-5p	chr2:40874229-40874245	miRNA	3.84079	4.10513	4.42031	4.14199	4.60968	4.863	4.26676	4.61035
MI0001228	27.9389	-0.00572489	0.23796	0.972767	0.996862	gga-miR-138	MIMAT0001122	gga-miR-138-5p	chr11:2104583-2104599	miRNA	4.82682	4.88954	4.5763	4.89321	5.17851	4.71367	4.56743	4.50505
MI0029345	63.7444	-0.204563	0.202833	0.201905	0.383393	gga-miR-1388a	MIMAT0037555	gga-miR-1388a-5p	chr20:9710469-9710490	miRNA	5.46888	5.87946	5.98679	5.93582	5.79843	6.28613	6.03421	6.30172
MI0040705	7.17812	-0.40176	0.452749	0.042003	0.125637	gga-miR-1388b	MIMAT0049974	gga-miR-1388b-5p	chr20:9710507-9710529	miRNA	2.64135	2.60328	2.02639	2.77111	3.23275	2.80171	2.98707	2.52275
MI0006980	0.514395	-0.00488573	0.459059	0.958855	NA	gga-miR-1397	MIMAT0007283	gga-miR-1397-5p	chr1:126961716-126961737	miRNA	-0.881362	-0.79971	-0.828263	-0.879588	-0.931355	-0.700584	-0.860141	-0.900534
MI0001229	38331	-0.0134749	0.274466	0.935463	0.987642	gga-miR-140	MIMAT0001159	gga-miR-140-5p	chr11:19310322-19310342	miRNA	14.1234	14.1179	15.5293	14.6435	15.6022	14.4984	14.0696	14.5769
MI0006981	5691.57	0.822164	0.27471	2.67014e-05	0.000644647	gga-miR-1416	MIMAT0007285	gga-miR-1416-5p	chrZ:34922647-34922667	miRNA	12.7563	12.8088	12.6364	12.7411	11.5474	11.073	12.4802	11.6603
MI0001281	60.4085	-0.481638	0.280376	0.0101149	0.0462006	gga-miR-142	MIMAT0001193	gga-miR-142-5p	chr19:510466-510487	miRNA	5.43441	5.93231	5.64671	5.05811	6.22102	5.76651	6.3927	5.95876
MI0006992	1536.34	-0.226591	0.286931	0.19386	0.376578	gga-miR-1434	MIMAT0007295	gga-miR-1434	chr28:1453232-1453251	miRNA	10.4032	10.2595	9.90404	10.5774	10.2881	11.8914	9.48492	10.1198
MI0039505	152295	-0.108539	0.198081	0.4925	0.666611	gga-miR-143	MIMAT0048645	gga-miR-143-5p	chr13:8493144-8493164	miRNA	16.633	17.1725	17.4434	16.6769	16.8247	17.2052	17.2975	17.2949
MI0004996	1.97445	-0.153388	0.433088	0.279557	NA	gga-miR-144	MIMAT0003776	gga-miR-144-3p	chr19:5863202-5863223	miRNA	0.86661	0.995913	0.941651	0.881625	1.34464	1.06142	0.936675	0.941779
MI0007054	344.001	-0.126873	0.115692	0.239491	0.424001	gga-miR-1451	MIMAT0007324	gga-miR-1451-5p	chr3:76267757-76267778	miRNA	8.33506	8.52075	8.39081	8.4637	8.47729	8.87027	8.27271	8.79538
MI0007056	1.51112	-0.0783554	0.37818	0.571909	NA	gga-miR-1452	MIMAT0007328	gga-miR-1452	chrZ:66442106-66442127	miRNA	0.662549	0.687391	0.67806	0.575058	0.710801	0.726799	0.754943	0.670936
MI0007058	4.36502	-0.186395	0.394144	0.235999	0.422663	gga-miR-1453	MIMAT0007330	gga-miR-1453	chr20:1424644-1424666	miRNA	1.82306	1.79552	1.47085	1.75771	1.50951	2.11931	1.88478	2.30907
MI0007059	1296.06	-2.24318	0.587397	1.70182e-06	0.00010256	gga-miR-1454	MIMAT0007331	gga-miR-1454	chr3:56963017-56963040	miRNA	9.33596	9.13423	8.98611	9.2373	9.71567	13.1404	9.89286	10.0037
MI0007061	92.685	0.43117	0.239407	0.0136701	0.0577563	gga-miR-1456	MIMAT0007333	gga-miR-1456-5p	chrZ:44897415-44897437	miRNA	6.29078	6.32343	6.00729	6.26531	5.44969	5.25309	6.11429	5.70454
MI0007062	0.613369	-0.0415672	0.470987	0.653247	NA	gga-miR-1457	MIMAT0007335	gga-miR-1457	chr2:137176411-137176432	miRNA	-0.599612	-0.714305	-0.694513	-0.70671	-0.690965	-0.512297	-0.691625	-0.663175
MI0007063	41.292	0.535821	0.508057	0.0161674	0.0658384	gga-miR-1458	MIMAT0007336	gga-miR-1458	chr9:10673268-10673288	miRNA	3.79603	4.57846	4.79305	3.81323	3.57765	4.41134	3.75413	4.16804
MI0007064	0.180527	0	0.508361	1	NA	gga-miR-1459	MIMAT0007337	gga-miR-1459	chrZ:66445290-66445317	miRNA	-1.85644	-1.86446	-1.8414	-1.85359	-1.83672	-1.77341	-1.84389	-1.82305
MI0029338	8266.73	-0.203902	0.179408	0.173757	0.360305	gga-miR-145	MIMAT0037542	gga-miR-145-5p	chr13:8492534-8492557	miRNA	12.3154	12.9836	12.8768	12.4114	12.6344	12.8744	13.1505	12.9814
MI0007065	0.664938	-0.087756	0.488613	0.375194	NA	gga-miR-1460	MIMAT0007338	gga-miR-1460	chr1:6954184-6954207	miRNA	-0.740357	-0.746553	-0.435566	-0.737947	-0.615778	-0.531853	-0.31072	-0.569881
MI0007067	0.0276663	0	0.508366	1	NA	gga-miR-1462	MIMAT0007340	gga-miR-1462-5p	chr4:8548227-8548247	miRNA	-2.33251	-2.3339	-2.33228	-2.33201	-2.33146	-2.31807	-2.33032	-2.32909
MI0007068	2.28105	-0.0544696	0.429059	0.640111	NA	gga-miR-1463	MIMAT0007341	gga-miR-1463	chr5:10200290-10200314	miRNA	0.781327	1.03663	0.894774	0.789469	0.908243	1.11601	0.819135	1.12906
MI0007069	2.21773	-0.178351	0.436515	0.228921	NA	gga-miR-1464	MIMAT0007342	gga-miR-1464	chr15:11505301-11505324	miRNA	0.78339	0.950607	1.15069	1.03218	0.939115	1.11167	1.23763	1.30762
MI0007070	0.37391	-0.0460959	0.501821	0.509872	NA	gga-miR-1465	MIMAT0007343	gga-miR-1465	chr17:8654159-8654179	miRNA	-1.42114	-1.43118	-1.35333	-1.31793	-1.34491	-1.27157	-1.20238	-1.32029
MI0007071	0.11574	-0.00996339	0.508849	0.839313	NA	gga-miR-1466	MIMAT0007344	gga-miR-1466	chr24:4173833-4173856	miRNA	-2.09242	-2.09783	-2.08689	-2.05374	-2.08373	-2.03637	-2.08395	-2.07451
MI0007072	22.3851	0.0477971	0.227782	0.773931	0.874879	gga-miR-1467	MIMAT0007345	gga-miR-1467-5p	chr2:136001054-136001076	miRNA	4.61833	4.71126	4.5249	4.77136	4.54788	3.95347	4.54402	4.77414
MI0023550	22.3851	0.0477971	0.227782	0.773931	0.874879	NA	NA	NA	NA	NA	4.61833	4.71126	4.5249	4.77136	4.54788	3.95347	4.54402	4.77414
MI0001235	819.699	0.160313	0.0857566	0.0521933	0.150781	gga-miR-146a	MIMAT0001163	gga-miR-146a-5p	chr13:7795829-7795850	miRNA	9.78101	10.0236	9.82179	9.90882	9.71213	9.88251	9.61907	9.8184
MI0003695	59339.1	0.0703153	0.112863	0.505581	0.678121	gga-miR-146b	MIMAT0003351	gga-miR-146b-5p	chr6:23143404-23143425	miRNA	15.4411	15.7818	15.7919	15.7145	15.7665	15.479	15.5896	15.6443
MI0007561	84340.4	-0.0203781	0.0910061	0.815288	0.908154	gga-miR-146c	MIMAT0007736	gga-miR-146c-3p	chr4:89315854-89315875	miRNA	16.4791	16.3822	16.5157	16.5986	16.5075	16.3416	16.5883	16.5872
MI0003696	185.382	-0.390217	0.190238	0.0119777	0.0519035	gga-miR-147	MIMAT0003352	gga-miR-147	chr10:10668561-10668580	miRNA	7.5115	7.44841	7.67053	7.62335	8.47181	7.90324	7.68001	7.67484
MI0001189	630885	-0.119739	0.122431	0.289922	0.475697	gga-miR-148a	MIMAT0001120	gga-miR-148a-3p	chr2:32178257-32178278	miRNA	19.0468	19.1276	19.3889	19.2563	19.5081	19.1465	19.2406	19.43
MI0040733	28930.5	0.280314	0.108618	0.00598669	0.0311879	gga-miR-148b	MIMAT0050026	gga-miR-148b-5p	chr33:1171914-1171937	miRNA	14.8839	14.9616	14.8851	14.8966	14.6501	14.3436	14.7599	14.7386
MI0001188	30.4594	0.0187783	0.232617	0.910512	0.967777	gga-miR-153	MIMAT0001119	gga-miR-153-3p	chr2:8846580-8846599	miRNA	4.99036	4.8542	4.9969	4.58354	4.90608	5.46545	4.6103	4.72733
MI0007275	3.28275	-0.160606	0.399402	0.286072	NA	gga-miR-1550	MIMAT0007403	gga-miR-1550-5p	chr12:12877204-12877224	miRNA	1.58809	1.60431	1.29397	1.81133	1.85476	1.7517	1.56794	1.832
MI0007276	43.5108	-0.213987	0.361253	0.200228	0.382357	gga-miR-1551	MIMAT0007405	gga-miR-1551-5p	chr14:5241021-5241043	miRNA	3.76862	4.99912	4.67701	3.70125	4.55891	5.29608	5.19203	4.77528
MI0007277	2740.39	0.255198	0.158175	0.0641979	0.180824	gga-miR-1552	MIMAT0007407	gga-miR-1552-5p	chr1:133682290-133682312	miRNA	11.3475	11.2042	11.242	11.2911	10.7108	10.8678	11.3592	10.8808
MI0007278	9.04389	0.316172	0.342611	0.0835848	0.219005	gga-miR-1553	MIMAT0007409	gga-miR-1553-5p	chr7:23871819-23871842	miRNA	3.24041	3.43131	3.59332	3.70352	3.16765	2.83562	3.31138	2.73412
MI0007279	0.429621	-0.0178687	0.474447	0.834334	NA	gga-miR-1554	MIMAT0007411	gga-miR-1554	chr14:5821597-5821617	miRNA	-1.13589	-1.13958	-1.06501	-0.922344	-1.05728	-0.971335	-1.11194	-1.03002
MI0007280	2.15502	-0.0353264	0.372772	0.793374	NA	gga-miR-1555	MIMAT0007412	gga-miR-1555-3p	chr1:144936081-144936102	miRNA	1.36077	0.88023	1.04396	0.935924	1.18453	1.12637	1.12833	0.980582
MI0007281	0.0317793	0	0.508366	1	NA	gga-miR-1556	MIMAT0007413	gga-miR-1556	chrZ:34645356-34645377	miRNA	-2.33361	-2.33521	-2.33142	-2.33305	-2.33049	-2.31709	-2.33111	-2.32777
MI0007282	0.712867	-0.0502059	0.508383	0.441086	NA	gga-miR-1557	MIMAT0007414	gga-miR-1557	chr2:113270614-113270633	miRNA	-0.636091	-0.642914	-0.777533	-0.633447	-0.31535	-0.419172	-0.616212	-0.74211
MI0007283	0.0351702	0	0.508366	1	NA	gga-miR-1558	MIMAT0007415	gga-miR-1558	chr20:1000517-1000536	miRNA	-2.33383	-2.33559	-2.33141	-2.3332	-2.33038	-2.3156	-2.33107	-2.32738
MI0007284	9775.73	0.237186	0.118555	0.0310848	0.104026	gga-miR-1559	MIMAT0007416	gga-miR-1559-5p	AADN04015323.1:4708-4729	miRNA	13.309	13.4261	13.3174	13.3111	13.0003	13.2078	13.0382	13.158
MI0001176	22.2593	-0.300838	0.240324	0.0812825	0.214637	gga-miR-155	MIMAT0001106	gga-miR-155	chr1:102485101-102485122	miRNA	4.81222	4.51697	4.39138	4.61586	5.00338	4.27428	4.45192	5.21465
MI0007285	214.512	0.512947	0.158636	0.000184595	0.00237544	gga-miR-1560	MIMAT0007417	gga-miR-1560-5p	chr11:18874379-18874400	miRNA	7.69916	7.94621	8.18888	7.79127	7.32276	7.71565	7.31886	7.50659
MI0007286	0.454638	-0.0309909	0.480826	0.709106	NA	gga-miR-1561	MIMAT0007419	gga-miR-1561	chr18:6481077-6481097	miRNA	-1.03393	-1.03784	-1.02088	-0.920187	-1.01493	-0.864678	-1.01109	-0.98654
MI0007287	0.0662198	0	0.508366	1	NA	gga-miR-1562	MIMAT0007420	gga-miR-1562-5p	chr8:24243104-24243125	miRNA	-2.21142	-2.21465	-2.2095	-2.21027	-2.20762	-2.178	-2.20637	-2.20212
MI0007288	36.2743	-1.83328	0.694648	3.76457e-05	0.000795265	gga-miR-1563	MIMAT0007422	gga-miR-1563	chr12:783192-783215	miRNA	4.49387	4.34583	3.71061	4.24764	4.76537	7.24343	4.58091	5.17901
MI0007289	0.354601	0.00978707	0.485483	0.897175	NA	gga-miR-1564	MIMAT0007423	gga-miR-1564-5p	chr14:12315048-12315070	miRNA	-1.27751	-1.38072	-1.26185	-1.27258	-1.34799	-1.22804	-1.35003	-1.32433
MI0007290	0	0	0.523539	NA	NA	gga-miR-1565	MIMAT0007425	gga-miR-1565	chr28:3621586-3621608	miRNA	0	0	0	0	0	0	0	0
MI0007292	0.125669	0	0.508366	1	NA	gga-miR-1567	MIMAT0007427	gga-miR-1567	chr19:1707078-1707099	miRNA	-1.99482	-2.00065	-1.98553	-1.99275	-1.98213	-1.93445	-1.98569	-1.97219
MI0007293	0.154471	0	0.508361	1	NA	gga-miR-1568	MIMAT0007428	gga-miR-1568	chr5:8127606-8127626	miRNA	-1.86622	-1.87322	-1.88561	-1.86373	-1.88152	-1.7937	-1.85526	-1.86959
MI0007295	4.85154	-0.0784041	0.347307	0.597022	0.765356	gga-miR-1569	MIMAT0007429	gga-miR-1569	chr2:117059294-117059315	miRNA	2.27276	2.19872	2.21801	1.75013	1.81449	2.08761	2.66168	2.22841
MI0007296	0.180634	-0.0235101	0.510973	0.634038	NA	NA	NA	NA	NA	NA	-1.85161	-1.85963	-1.84625	-1.84876	-1.78709	-1.76853	-1.83906	-1.82789
MI0007297	0.0823062	0	0.508366	1	NA	gga-miR-1571	MIMAT0007431	gga-miR-1571	chr11:18632422-18632443	miRNA	-2.10351	-2.10747	-2.10385	-2.10211	-2.10155	-2.06254	-2.09732	-2.0948
MI0007298	0.138137	0	0.508351	1	NA	gga-miR-1572	MIMAT0007432	gga-miR-1572	chr12:9418125-9418145	miRNA	-1.97656	-1.9829	-1.95972	-1.97431	-1.95602	-1.91086	-1.96663	-1.9452
MI0007299	1.48826	-0.0447611	0.408588	0.715534	NA	gga-miR-1573	MIMAT0007433	gga-miR-1573	chr4:12520210-12520229	miRNA	0.312912	0.366736	0.430482	0.72492	0.572758	0.476001	0.376963	0.468085
MI0007300	0.454277	0.0102175	0.491303	0.884586	NA	gga-miR-1574	MIMAT0007434	gga-miR-1574-5p	chr10:5628315-5628335	miRNA	-1.0806	-1.0846	-0.906391	-0.963358	-1.10095	-0.909568	-1.05589	-1.07258
MI0007301	0.197187	0	0.506485	1	NA	gga-miR-1575	MIMAT0007436	gga-miR-1575	chr4:29768274-29768294	miRNA	-1.73296	-1.7416	-1.72348	-1.72989	-1.71844	-1.64341	-1.71942	-1.7037
MI0007302	0.119774	-0.0151635	0.50943	0.758208	NA	gga-miR-1576	MIMAT0007437	gga-miR-1576	chr13:18027824-18027844	miRNA	-2.01147	-2.01705	-2.01522	-1.97158	-1.97405	-1.95365	-2.00273	-2.00245
MI0007303	0	0	0.523539	NA	NA	gga-miR-1577	MIMAT0007438	gga-miR-1577	chr9:5464042-5464063	miRNA	0	0	0	0	0	0	0	0
MI0007304	0.259154	-0.0570321	0.499358	0.460216	NA	gga-miR-1578	MIMAT0007439	gga-miR-1578	chr5:55286136-55286157	miRNA	-1.58046	-1.66498	-1.64796	-1.65028	-1.56795	-1.54178	-1.56348	-1.62313
MI0007305	0.144701	-0.00896319	0.508756	0.85524	NA	gga-miR-1579	MIMAT0007440	gga-miR-1579	chr6:2663998-2664018	miRNA	-1.96942	-1.97603	-1.92294	-1.96708	-1.96398	-1.90097	-1.95908	-1.95271
MI0007306	1.97078	-0.0693672	0.435711	0.554028	NA	gga-miR-1580	MIMAT0007441	gga-miR-1580	chr18:10687042-10687062	miRNA	0.664902	0.646522	0.78788	0.671967	0.679051	0.980154	0.697783	0.716472
MI0007307	0.901044	-0.0293212	0.505859	0.616617	NA	gga-miR-1581	MIMAT0007442	gga-miR-1581	chr1:49300771-49300793	miRNA	-1.99019	-2.01587	-1.83974	-1.98107	-1.99915	-1.54987	-1.95	-1.95537
MI0007308	0	0	0.523539	NA	NA	gga-miR-1582	MIMAT0007443	gga-miR-1582	chr7:23825947-23825966	miRNA	0	0	0	0	0	0	0	0
MI0007309	0.543804	-0.0646529	0.462402	0.534412	NA	gga-miR-1583	MIMAT0007444	gga-miR-1583	chrZ:70734392-70734411	miRNA	-0.867294	-0.785566	-0.70657	-0.86542	-0.809847	-0.681798	-0.71949	-0.78011
MI0007310	0.0281826	-0.0102843	0.50888	0.834219	NA	gga-miR-1584	MIMAT0007445	gga-miR-1584	chrZ:18874933-18874952	miRNA	-2.33338	-2.32516	-2.33143	-2.33288	-2.3306	-2.31868	-2.33116	-2.32818
MI0007312	1.05152	-0.069067	0.451732	0.53173	NA	gga-miR-1585	MIMAT0007447	gga-miR-1585	chr19:8857979-8858002	miRNA	-0.049296	-0.0588669	0.236545	-0.0455725	-0.0654827	0.196961	0.121822	0.126803
MI0007313	0	0	0.523539	NA	NA	gga-miR-1586	MIMAT0007448	gga-miR-1586	chr4:1258873-1258895	miRNA	0	0	0	0	0	0	0	0
MI0007314	0.231094	-0.019056	0.498159	0.76818	NA	gga-miR-1587	MIMAT0007449	gga-miR-1587	chr19:1798729-1798748	miRNA	-1.73638	-1.67919	-1.72555	-1.6658	-1.71979	-1.6341	-1.65385	-1.70295
MI0007315	0.0351183	0	0.508366	1	NA	gga-miR-1588	MIMAT0007450	gga-miR-1588	chr14:14147564-14147584	miRNA	-2.33276	-2.33452	-2.33247	-2.33214	-2.33145	-2.31456	-2.33001	-2.32845
MI0007316	0.0350806	0	0.508366	1	NA	gga-miR-1589	MIMAT0007451	gga-miR-1589	chr8:16516625-16516646	miRNA	-2.33276	-2.33452	-2.33247	-2.33214	-2.33145	-2.31458	-2.33001	-2.32845
MI0007317	4.1887	-0.0760423	0.359625	0.597682	0.765356	gga-miR-1590	MIMAT0007452	gga-miR-1590	chr6:12431087-12431109	miRNA	1.77737	1.86704	1.74055	1.91025	2.1016	1.9917	1.76727	1.88898
MI0007318	3.27785	0.136719	0.398434	0.346335	NA	gga-miR-1591	MIMAT0007453	gga-miR-1591-5p	chr7:19406920-19406940	miRNA	1.44508	1.05928	1.54687	1.66675	1.10051	1.6667	1.20567	1.35425
MI0007319	0	0	0.523539	NA	NA	gga-miR-1592	MIMAT0007455	gga-miR-1592	chr19:9392658-9392679	miRNA	0	0	0	0	0	0	0	0
MI0007320	2.3429	0.0530927	0.377569	0.694269	NA	gga-miR-1593	MIMAT0007456	gga-miR-1593	chr1:59634284-59634304	miRNA	1.16604	1.2629	1.24312	1.62106	1.38591	1.27592	1.13467	1.15399
MI0007321	0.0351183	0	0.508366	1	NA	gga-miR-1594	MIMAT0007457	gga-miR-1594	chrZ:193930-193950	miRNA	-2.33276	-2.33452	-2.33247	-2.33214	-2.33145	-2.31456	-2.33001	-2.32845
MI0007322	1.60328	-0.165878	0.491061	0.208464	NA	gga-miR-1595	MIMAT0007458	gga-miR-1595-5p	chr8:20837053-20837074	miRNA	0.49317	0.47865	0.603929	0.622757	0.626698	0.78049	0.808851	0.528615
MI0007323	0.198839	-0.00486775	0.508457	0.921109	NA	gga-miR-1596	MIMAT0007460	gga-miR-1596-5p	chr1:5811665-5811687	miRNA	-1.6561	-1.54763	-1.6407	-1.65301	-1.63562	-1.56592	-1.64247	-1.62078
MI0007324	2.52498	-0.1037	0.40216	0.447696	NA	gga-miR-1597	MIMAT0007462	gga-miR-1597-5p	chr2:104089503-104089523	miRNA	1.17306	1.03217	1.43458	1.06363	1.29039	1.40074	1.25054	1.26257
MI0007325	0	0	0.523539	NA	NA	gga-miR-1598	MIMAT0007464	gga-miR-1598	chr3:22902079-22902100	miRNA	0	0	0	0	0	0	0	0
MI0007326	0.159939	-0.0167158	0.509658	0.734516	NA	gga-miR-1599	MIMAT0007465	gga-miR-1599	chr7:24501580-24501599	miRNA	-1.97498	-1.98219	-1.91549	-1.97241	-1.9603	-1.90022	-1.91466	-1.948
MI0001186	128.744	-0.220197	0.158862	0.11149	0.264074	gga-miR-15a	MIMAT0001117	gga-miR-15a	chr1:169399242-169399262	miRNA	7.0724	7.09388	6.78041	7.04197	7.16992	7.56651	7.22679	7.21245
MI0001223	73.2296	0.0907932	0.200651	0.568156	0.735773	gga-miR-15b	MIMAT0001154	gga-miR-15b-5p	chr9:22277124-22277145	miRNA	5.3305	5.82612	5.78402	5.75366	5.555	5.97713	5.549	5.7517
MI0007562	207.271	-0.665432	0.1906	1.74383e-05	0.000535831	gga-miR-15c	MIMAT0007737	gga-miR-15c-5p	chr4:4071855-4071876	miRNA	7.03306	7.52764	7.55128	7.10013	7.8659	8.76914	7.95281	7.8835
MI0001185	4114.55	-0.332395	0.0930542	0.000182058	0.00237544	gga-miR-16	MIMAT0001116	gga-miR-16-5p	chr1:169399100-169399121	miRNA	11.9224	12.1173	11.9216	11.9065	12.0848	12.5075	12.2656	12.3015
MI0001222	4099.64	-0.332249	0.093797	0.00020381	0.00237544	gga-miR-16	MIMAT0001116	gga-miR-16-5p	chr9:22276954-22276975	miRNA	11.9179	12.1118	11.9171	11.8972	12.0753	12.5025	12.2623	12.2957
MI0007327	0	0	0.523539	NA	NA	gga-miR-1600	MIMAT0007466	gga-miR-1600	chr1:194366475-194366494	miRNA	0	0	0	0	0	0	0	0
MI0007328	0.164698	0	0.507458	1	NA	gga-miR-1601	MIMAT0007467	gga-miR-1601	chr24:2012358-2012379	miRNA	-1.87526	-1.88266	-1.87789	-1.87263	-1.87356	-1.79856	-1.86367	-1.86094
MI0007329	2.10524	0.209427	0.47502	0.16473	NA	gga-miR-1602	MIMAT0007468	gga-miR-1602	chr4:76824359-76824380	miRNA	1.17711	0.931583	1.51928	1.20518	1.06657	1.17435	0.886786	0.749494
MI0007330	0.515574	-0.0218652	0.465531	0.81227	NA	NA	NA	NA	NA	NA	-0.937859	-0.775235	-0.815649	-0.936064	-0.919531	-0.756048	-0.792405	-0.888542
MI0007331	30.5411	-0.0130935	0.245538	0.937968	0.987642	gga-miR-1604	MIMAT0007470	gga-miR-1604	chr1:317105-317127	miRNA	5.14486	4.69442	5.15601	4.90603	4.65631	5.12459	5.03981	5.2482
MI0007332	0.0887446	0	0.508366	1	NA	gga-miR-1605	MIMAT0007471	gga-miR-1605	chr4:63465077-63465098	miRNA	-2.03478	-2.03902	-2.03697	-2.03327	-2.0345	-1.99083	-2.02813	-2.02726
MI0007333	0.104902	0	0.508365	1	NA	gga-miR-1606	MIMAT0007472	gga-miR-1606	chr4:13488997-13489019	miRNA	-2.0915	-2.09645	-2.08645	-2.08974	-2.08356	-2.04025	-2.08375	-2.07512
MI0007334	0	0	0.523539	NA	NA	gga-miR-1607	MIMAT0007473	gga-miR-1607	chr2:45574714-45574733	miRNA	0	0	0	0	0	0	0	0
MI0007335	0.165121	-0.0280987	0.512073	0.570426	NA	gga-miR-1608	MIMAT0007474	gga-miR-1608	chr9:5216868-5216889	miRNA	-2.10089	-2.10831	-2.08432	-2.09825	-2.07999	-2.02402	-1.98846	-2.06733
MI0007336	7.21325	-0.367423	0.420889	0.0545079	0.155782	gga-miR-1609	MIMAT0007475	gga-miR-1609	chr13:16932652-16932673	miRNA	2.1709	2.50041	2.54497	2.2121	2.51432	2.7603	3.08654	2.58091
MI0007338	0.139782	-0.00971841	0.508824	0.843212	NA	gga-miR-1610	MIMAT0007476	gga-miR-1610	chr8:11705546-11705566	miRNA	-1.9729	-1.97931	-1.92009	-1.97063	-1.95988	-1.90651	-1.96287	-1.94895
MI0007339	0.172697	-0.0217384	0.509307	0.671653	NA	NA	NA	NA	NA	NA	-1.84152	-1.84924	-1.855	-1.83878	-1.79809	-1.7616	-1.82944	-1.83734
MI0007340	1.73926	-0.231688	0.541822	0.111944	NA	gga-miR-1612	MIMAT0007478	gga-miR-1612	chr9:4975924-4975945	miRNA	0.584786	0.568922	0.769649	0.590918	0.688696	0.882274	0.906126	0.76503
MI0007341	0.603097	-0.134921	0.505651	0.2337	NA	gga-miR-1613	MIMAT0007479	gga-miR-1613	chr2:78055625-78055645	miRNA	-0.70163	-0.728847	-0.812771	-0.813373	-0.809198	-0.617469	-0.657824	-0.504072
MI0007343	0.0332845	0	0.508366	1	NA	gga-miR-1614	MIMAT0007480	gga-miR-1614-5p	chr20:5087621-5087641	miRNA	-2.33371	-2.33538	-2.33142	-2.33312	-2.33044	-2.31643	-2.3311	-2.3276
MI0007344	0	0	0.523539	NA	NA	gga-miR-1615	MIMAT0007482	gga-miR-1615	chr14:6750519-6750541	miRNA	0	0	0	0	0	0	0	0
MI0007345	0	0	0.523539	NA	NA	gga-miR-1616	MIMAT0007483	gga-miR-1616	chr11:1329589-1329610	miRNA	0	0	0	0	0	0	0	0
MI0007346	0.0317793	0	0.508366	1	NA	gga-miR-1617	MIMAT0007484	gga-miR-1617	chr5:28336105-28336126	miRNA	-2.33361	-2.33521	-2.33142	-2.33305	-2.33049	-2.31709	-2.33111	-2.32777
MI0007347	0.316373	0	0.494867	1	NA	gga-miR-1618	MIMAT0007485	gga-miR-1618-3p	chr8:7465672-7465693	miRNA	-1.41578	-1.42443	-1.35648	-1.41126	-1.34906	-1.28412	-1.39588	-1.32739
MI0007348	1.81156	0.0877766	0.391494	0.5195	NA	NA	NA	NA	NA	NA	0.980168	0.90883	1.16635	0.791479	0.676518	0.961207	0.845054	0.907827
MI0007349	0	0	0.523539	NA	NA	gga-miR-1620	MIMAT0007487	gga-miR-1620	chr8:18552963-18552984	miRNA	0	0	0	0	0	0	0	0
MI0007350	0	0	0.523539	NA	NA	gga-miR-1621	MIMAT0007488	gga-miR-1621-5p	chr28:3620270-3620289	miRNA	0	0	0	0	0	0	0	0
MI0007351	0.0167089	0	0.508366	1	NA	gga-miR-1622	MIMAT0007490	gga-miR-1622	chr2:40348970-40348990	miRNA	-2.33212	-2.33297	-2.33198	-2.33181	-2.33148	-2.32331	-2.33079	-2.33003
MI0007352	0.0720415	0	0.508359	1	NA	gga-miR-1623	MIMAT0007491	gga-miR-1623	AADN04017384.1:1507-1526	miRNA	-2.1009	-2.10439	-2.10541	-2.09966	-2.10338	-2.06472	-2.09543	-2.09742
MI0007353	0.150228	-0.0106057	0.508913	0.829124	NA	gga-miR-1624	MIMAT0007492	gga-miR-1624	chr6:15805670-15805690	miRNA	-1.97399	-1.98082	-1.96409	-1.92516	-1.9601	-1.90322	-1.96329	-1.94845
MI0007354	54.7326	0.181805	0.243389	0.286003	0.473868	gga-miR-1625	MIMAT0007493	gga-miR-1625-5p	chr15:7616590-7616614	miRNA	5.27236	5.76968	6.21427	5.721	4.94614	5.82318	5.62896	5.86584
MI0007355	0.61866	-0.0642544	0.447314	0.562909	NA	gga-miR-1626	MIMAT0007495	gga-miR-1626-5p	chr1:5693467-5693490	miRNA	-0.532644	-0.644032	-0.631305	-0.522488	-0.509406	-0.443533	-0.623854	-0.602304
MI0007356	0.0378326	-0.0102843	0.50888	0.834219	NA	gga-miR-1627	MIMAT0007497	gga-miR-1627-5p	chr4:39264548-39264568	miRNA	-2.32117	-2.33588	-2.3314	-2.33332	-2.3303	-2.31443	-2.33104	-2.32708
MI0007357	1.72577	-0.11388	0.428647	0.387214	NA	gga-miR-1628	MIMAT0007499	gga-miR-1628	chr4:1930833-1930854	miRNA	0.950359	0.614492	0.428669	0.667033	0.801473	0.830784	0.987486	0.651248
MI0007358	0	0	0.523539	NA	NA	gga-miR-1629	MIMAT0007500	gga-miR-1629	chr25:2201905-2201925	miRNA	0	0	0	0	0	0	0	0
MI0007359	0.0885204	0	0.508351	1	NA	gga-miR-1630	MIMAT0007501	gga-miR-1630	chr9:920042-920063	miRNA	-2.08497	-2.0892	-2.09087	-2.08346	-2.0884	-2.04112	-2.07834	-2.08119
MI0007360	0	0	0.523539	NA	NA	gga-miR-1631	MIMAT0007502	gga-miR-1631	chrZ:16452695-16452716	miRNA	0	0	0	0	0	0	0	0
MI0007362	0	0	0.523539	NA	NA	gga-miR-1632	MIMAT0007504	gga-miR-1632-5p	chr1:139858357-139858379	miRNA	0	0	0	0	0	0	0	0
MI0007363	0	0	0.523539	NA	NA	gga-miR-1633	MIMAT0007506	gga-miR-1633	chr8:5334593-5334615	miRNA	0	0	0	0	0	0	0	0
MI0007364	0	0	0.523539	NA	NA	gga-miR-1634	MIMAT0007507	gga-miR-1634	chr11:11478897-11478918	miRNA	0	0	0	0	0	0	0	0
MI0023551	0	0	0.523539	NA	NA	gga-miR-1634	MIMAT0007507	gga-miR-1634	AADN04004633.1:10738-10759	miRNA	0	0	0	0	0	0	0	0
MI0007365	60.8934	-0.269517	0.23602	0.114849	0.264074	gga-miR-1635	MIMAT0007508	gga-miR-1635	chr21:1726004-1726028	miRNA	5.14392	5.67201	5.97582	5.59971	5.68387	6.68581	6.11928	5.77737
MI0007366	0.893591	0.0252093	0.43283	0.818976	NA	gga-miR-1636	MIMAT0007509	gga-miR-1636	chr15:4735927-4735946	miRNA	-0.108979	-0.227896	-0.20657	0.00877893	-0.201404	0.00932485	-0.205193	-0.184296
MI0007367	0	0	0.523539	NA	NA	gga-miR-1637	MIMAT0007510	gga-miR-1637	chr18:10349195-10349215	miRNA	0	0	0	0	0	0	0	0
MI0007368	0	0	0.523539	NA	NA	gga-miR-1638	MIMAT0007511	gga-miR-1638	chr5:56261825-56261844	miRNA	0	0	0	0	0	0	0	0
MI0007371	0.0351183	0	0.508366	1	NA	gga-miR-1639	MIMAT0007514	gga-miR-1639	chr2:3293391-3293411	miRNA	-2.33276	-2.33452	-2.33247	-2.33214	-2.33145	-2.31456	-2.33001	-2.32845
MI0007372	0.318189	0.011038	0.484577	0.885475	NA	gga-miR-1640	MIMAT0007515	gga-miR-1640	chr15:10018844-10018867	miRNA	-1.23851	-1.34302	-1.3829	-1.3207	-1.37545	-1.27971	-1.39196	-1.35368
MI0007373	5.02538	-0.0861742	0.344052	0.566328	0.735773	gga-miR-1641	MIMAT0007516	gga-miR-1641	chr3:13265680-13265701	miRNA	1.69838	2.20623	1.88593	2.42939	2.05612	2.25527	2.20849	2.24492
MI0007374	0	0	0.523539	NA	NA	gga-miR-1642	MIMAT0007517	gga-miR-1642	chr10:19093380-19093402	miRNA	0	0	0	0	0	0	0	0
MI0007375	0.195995	-0.0219881	0.510655	0.655853	NA	gga-miR-1643	MIMAT0007518	gga-miR-1643-5p	chr11:2000865-2000886	miRNA	-1.76308	-1.77168	-1.76214	-1.76002	-1.6987	-1.67399	-1.74961	-1.74245
MI0007376	1.02739	-0.0142204	0.402877	0.907237	NA	gga-miR-1644	MIMAT0007520	gga-miR-1644	chr14:8176892-8176912	miRNA	-0.0383186	0.203233	0.241937	0.193791	0.282352	0.204193	0.129685	-0.0350461
MI0007377	0	0	0.523539	NA	NA	gga-miR-1645	MIMAT0007521	gga-miR-1645	chr1:23377361-23377380	miRNA	0	0	0	0	0	0	0	0
MI0007378	0.305142	-0.0587694	0.49932	0.451652	NA	gga-miR-1646	MIMAT0007522	gga-miR-1646	chr1:175210922-175210944	miRNA	-1.63257	-1.64492	-1.59879	-1.54425	-1.59158	-1.50457	-1.61322	-1.48658
MI0007379	0.873197	-0.0353715	0.430635	0.753116	NA	gga-miR-1647	MIMAT0007523	gga-miR-1647	chr28:2280591-2280611	miRNA	-0.0522616	-0.181044	-0.238594	-0.260276	-0.109737	-0.0358606	-0.248913	-0.215461
MI0007380	26.6474	-0.145778	0.359583	0.348275	0.53752	gga-miR-1648	MIMAT0007524	gga-miR-1648-5p	chr20:14035961-14035981	miRNA	5.20257	3.20755	3.9658	5.33026	4.0554	6.07024	4.16219	4.49264
MI0007381	9.84929	0.20089	0.311359	0.239598	0.424001	gga-miR-1649	MIMAT0007526	gga-miR-1649-5p	chr3:21881924-21881943	miRNA	3.74816	3.19971	3.4912	3.30914	2.93179	3.23118	3.35299	3.32041
MI0007382	9.44791	-0.0509247	0.291019	0.755557	0.874583	gga-miR-1650	MIMAT0007528	gga-miR-1650	chr2:22742602-22742625	miRNA	3.25787	2.64897	3.29243	3.0836	3.04177	3.2552	3.30838	2.98067
MI0007383	15.9092	0.107969	0.272879	0.522293	0.69502	gga-miR-1651	MIMAT0007529	gga-miR-1651-5p	chr1:539169-539190	miRNA	3.67259	3.97451	4.04617	3.97297	3.49136	3.78549	4.12567	3.82474
MI0007384	0.0167089	0	0.508366	1	NA	gga-miR-1652	MIMAT0007531	gga-miR-1652	chr18:9720267-9720288	miRNA	-2.33212	-2.33297	-2.33198	-2.33181	-2.33148	-2.32331	-2.33079	-2.33003
MI0007385	23.7945	0.129177	0.249145	0.446807	0.624052	gga-miR-1653	MIMAT0007532	gga-miR-1653	chr9:14383864-14383885	miRNA	4.62234	4.4273	4.71266	4.63216	4.16105	4.29178	4.63687	4.48685
MI0007386	1.37907	-0.103869	0.427575	0.42158	NA	gga-miR-1654	MIMAT0007533	gga-miR-1654	chr4:89776536-89776556	miRNA	0.521763	0.385148	0.431899	0.308906	0.326155	0.575434	0.614552	0.523522
MI0007388	5.75299	-0.16315	0.394873	0.283066	0.473508	gga-miR-1655	MIMAT0007534	gga-miR-1655-5p	chr8:7519323-7519344	miRNA	1.64448	1.74746	2.50452	1.67852	1.85573	2.55477	2.18325	2.31972
MI0007389	9.93686	0.186627	0.315535	0.269045	0.457146	gga-miR-1656	MIMAT0007535	gga-miR-1656	chr1:133654041-133654062	miRNA	3.40489	3.36724	3.50554	3.13338	2.89832	3.11676	2.81269	3.48048
MI0007391	0.0789153	0	0.508366	1	NA	gga-miR-1657	MIMAT0007537	gga-miR-1657	chr1:188362848-188362870	miRNA	-2.10335	-2.10715	-2.10367	-2.102	-2.10145	-2.06395	-2.09739	-2.09497
MI0007392	0	0	0.523539	NA	NA	gga-miR-1658	MIMAT0007538	gga-miR-1658-5p	chr9:23035180-23035202	miRNA	0	0	0	0	0	0	0	0
MI0007393	0	0	0.523539	NA	NA	gga-miR-1659	MIMAT0007540	gga-miR-1659	chr7:13729444-13729466	miRNA	0	0	0	0	0	0	0	0
MI0007394	0	0	0.523539	NA	NA	gga-miR-1660	MIMAT0007541	gga-miR-1660	chr3:58426569-58426590	miRNA	0	0	0	0	0	0	0	0
MI0007395	1.47839	-0.174316	0.498368	0.190694	NA	gga-miR-1661	MIMAT0007542	gga-miR-1661	chr2:19829194-19829217	miRNA	0.333039	0.585408	0.333766	0.465385	0.696018	0.614556	0.776914	0.370878
MI0007396	280.079	0.387635	0.15541	0.00430767	0.0259999	gga-miR-1662	MIMAT0007543	gga-miR-1662	AADN04011454.1:4828-4849	miRNA	7.9989	8.23894	8.19481	7.98335	7.51479	7.85398	7.78446	7.77813
MI0007397	36.8024	-0.0341574	0.24008	0.838856	0.915868	NA	NA	NA	NA	NA	5.19561	4.34436	5.22558	5.00825	4.81824	5.47205	5.04497	5.13365
MI0007398	8.02664	-0.206311	0.428178	0.188928	0.371226	gga-miR-1664	MIMAT0007546	gga-miR-1664-5p	chr1:190157113-190157132	miRNA	2.54405	2.4238	1.66828	2.17644	2.75111	2.79719	2.44478	2.34475
MI0007399	0.862261	-6.32179e-05	0.41596	0.999566	NA	gga-miR-1665	MIMAT0007548	gga-miR-1665	chr8:19809656-19809677	miRNA	-0.209966	-0.0115754	-0.219039	-0.0919425	-0.0900978	-0.0948073	-0.30705	-0.195439
MI0007400	9.11222	-0.187289	0.310912	0.269148	0.457146	gga-miR-1666	MIMAT0007549	gga-miR-1666	chr19:5563994-5564015	miRNA	3.123	2.82531	3.33641	3.38086	3.29496	3.07968	3.61687	3.42386
MI0007401	0	0	0.523539	NA	NA	gga-miR-1667	MIMAT0007550	gga-miR-1667-3p	chr24:5291938-5291959	miRNA	0	0	0	0	0	0	0	0
MI0007402	20.9614	0.0338524	0.266466	0.839997	0.915868	gga-miR-1668	MIMAT0007551	gga-miR-1668-5p	chr33:217322-217343	miRNA	4.50543	4.45008	4.21682	4.04525	4.26889	4.01045	4.49769	4.17625
MI0007403	0.346233	-0.0149039	0.486574	0.84317	NA	gga-miR-1669	MIMAT0007553	gga-miR-1669	chr26:3626485-3626504	miRNA	-1.31397	-1.16998	-1.2932	-1.30913	-1.28525	-1.17284	-1.29264	-1.26202
MI0007404	0.29693	0	0.484676	1	NA	gga-miR-1670	MIMAT0007554	gga-miR-1670	chr10:786680-786701	miRNA	-1.39151	-1.39939	-1.36591	-1.38721	-1.35885	-1.26623	-1.37257	-1.33823
MI0007405	0.274519	-0.00964847	0.504337	0.862127	NA	gga-miR-1671	MIMAT0007555	gga-miR-1671	chr15:5090720-5090742	miRNA	-1.5684	-1.57977	-1.4402	-1.56437	-1.51075	-1.45071	-1.55062	-1.56855
MI0007406	0.619597	-0.0581209	0.462344	0.569258	NA	gga-miR-1672	MIMAT0007556	gga-miR-1672	chr18:8852737-8852760	miRNA	-0.572281	-0.68488	-0.63124	-0.677339	-0.627712	-0.483442	-0.663939	-0.601509
MI0007407	0.102547	-0.0083484	0.508705	0.865062	NA	gga-miR-1673	MIMAT0007557	gga-miR-1673	chr15:749689-749710	miRNA	-2.01058	-2.01543	-1.98093	-2.00886	-2.01102	-1.96038	-2.003	-2.00275
MI0007408	20.3767	0.104622	0.315967	0.513921	0.686582	gga-miR-1674	MIMAT0007558	gga-miR-1674	chr6:22802938-22802962	miRNA	3.09221	3.94567	4.28719	3.74631	3.50365	3.90336	3.47674	4.19441
MI0007409	0.0991881	0	0.508366	1	NA	gga-miR-1675	MIMAT0007559	gga-miR-1675	chr8:24727690-24727713	miRNA	-2.09101	-2.09571	-2.08621	-2.08934	-2.08347	-2.04232	-2.08365	-2.07545
MI0007410	1.44517	-0.036068	0.408133	0.767194	NA	gga-miR-1676	MIMAT0007560	gga-miR-1676-5p	chr5:56542878-56542899	miRNA	0.496995	0.370259	0.706174	0.388283	0.647232	0.658342	0.406947	0.435798
MI0007411	683.335	0.262767	0.18843	0.0886955	0.227479	gga-miR-1677	MIMAT0007562	gga-miR-1677-5p	chr3:74231870-74231890	miRNA	9.356	9.48126	9.34638	9.34539	8.8976	9.6408	9.13596	8.47079
MI0007412	0	0	0.523539	NA	NA	gga-miR-1678	MIMAT0007564	gga-miR-1678	chr12:2538562-2538583	miRNA	0	0	0	0	0	0	0	0
MI0007413	0.510118	0	0.467801	1	NA	gga-miR-1679	MIMAT0007565	gga-miR-1679	chr4:51454519-51454541	miRNA	-0.995574	-1.0001	-0.902668	-0.993797	-0.898573	-0.814541	-0.973188	-0.867809
MI0007414	0.780342	0.0170988	0.456046	0.860496	NA	gga-miR-1680	MIMAT0007566	gga-miR-1680-5p	chr10:15878842-15878863	miRNA	-0.0559991	-0.358007	-0.364576	-0.438284	-0.360033	-0.223022	-0.428068	-0.338162
MI0007415	3.18731	0.208838	0.478727	0.163592	NA	gga-miR-1681	MIMAT0007568	gga-miR-1681	chr2:94287003-94287024	miRNA	1.40669	1.42377	1.87273	1.53599	1.39345	1.56355	1.2277	1.62518
MI0007416	0	0	0.523539	NA	NA	gga-miR-1682	MIMAT0007569	gga-miR-1682	chr14:4947203-4947223	miRNA	0	0	0	0	0	0	0	0
MI0007417	2.17499	-0.00722383	0.376636	0.956327	NA	gga-miR-1683	MIMAT0007570	gga-miR-1683	chr1:49924860-49924882	miRNA	0.971163	1.30627	1.09306	1.09882	1.32877	1.17801	0.889054	1.0972
MI0007418	110.182	0.159156	0.224133	0.339209	0.530799	NA	NA	NA	NA	NA	7.24538	6.92305	7.10136	7.31131	6.6805	6.34636	7.13256	7.0155
MI0022501	1.7561	-0.223935	0.464033	0.153278	NA	gga-miR-1684b	MIMAT0025785	gga-miR-1684b-3p	chr4:89658931-89658952	miRNA	0.737824	0.787955	0.777881	0.752156	1.25339	0.91911	0.649474	0.925573
MI0007419	9.11843	0.00166584	0.294073	0.991792	0.996862	gga-miR-1685	MIMAT0007573	gga-miR-1685-5p	chr2:24811615-24811636	miRNA	2.91404	3.20768	3.32632	2.73241	3.01809	3.20156	3.26886	2.81572
MI0007420	0	0	0.523539	NA	NA	gga-miR-1686	MIMAT0007575	gga-miR-1686	chr3:75850142-75850163	miRNA	0	0	0	0	0	0	0	0
MI0007421	0.950194	-0.117896	0.458415	0.341042	NA	gga-miR-1687	MIMAT0007576	gga-miR-1687-5p	chr20:13296384-13296404	miRNA	-0.160054	-0.0775577	-0.0332473	-0.0362793	0.0971202	0.0754463	-0.144327	0.048524
MI0007422	0.0344405	0	0.508366	1	NA	gga-miR-1688	MIMAT0007578	gga-miR-1688	chr10:1296888-1296910	miRNA	-2.33274	-2.33446	-2.33245	-2.33213	-2.33145	-2.31488	-2.33004	-2.32851
MI0007423	0.551039	-0.107538	0.477297	0.3409	NA	gga-miR-1689	MIMAT0007579	gga-miR-1689-5p	chr19:9416390-9416411	miRNA	-0.805162	-0.809973	-0.702014	-0.80327	-0.804531	-0.619042	-0.657069	-0.775556
MI0007424	0.539512	0.03912	0.464885	0.682642	NA	gga-miR-1690	MIMAT0007581	gga-miR-1690-5p	chr1:83828724-83828746	miRNA	-0.608367	-0.651148	-0.840019	-0.807703	-0.836965	-0.6256	-0.790398	-0.807918
MI0007425	0	0	0.523539	NA	NA	gga-miR-1691	MIMAT0007582	gga-miR-1691	chr1:46258895-46258917	miRNA	0	0	0	0	0	0	0	0
MI0007427	0.291816	-0.0109209	0.504761	0.843074	NA	gga-miR-1692	MIMAT0007584	gga-miR-1692	chr9:22226712-22226731	miRNA	-1.54288	-1.47627	-1.49213	-1.45762	-1.48516	-1.41932	-1.52421	-1.46482
MI0007428	2.11014	0.0734257	0.436338	0.533837	NA	NA	NA	NA	NA	NA	0.895874	1.10223	0.789287	0.783437	0.801654	1.09838	0.810775	0.841309
MI0007429	0	0	0.523539	NA	NA	gga-miR-1694	MIMAT0007586	gga-miR-1694	chr7:5436305-5436326	miRNA	0	0	0	0	0	0	0	0
MI0007430	0	0	0.523539	NA	NA	gga-miR-1695	MIMAT0007587	gga-miR-1695	chr1:26725647-26725668	miRNA	0	0	0	0	0	0	0	0
MI0007431	3.90074	0.0411264	0.367455	0.764544	0.874879	gga-miR-1696	MIMAT0007588	gga-miR-1696	chr19:5602884-5602907	miRNA	1.61837	1.82217	1.95768	1.63939	1.60682	1.92496	1.71525	1.87078
MI0007432	1.27789	-0.0386879	0.454813	0.702494	NA	gga-miR-1697	MIMAT0007589	gga-miR-1697	AADN04010454.1:7382-7403	miRNA	-1.07617	-0.926747	-0.966015	-0.275274	-0.748839	-0.554674	-1.03259	-0.900923
MI0007433	6.98865	-0.00881306	0.297541	0.956334	0.996862	gga-miR-1698	MIMAT0007590	gga-miR-1698	chr19:640959-640980	miRNA	2.84978	2.69329	2.8667	2.6659	3.03271	3.0135	2.3385	2.7163
MI0023552	6.98865	-0.00881306	0.297541	0.956334	0.996862	NA	NA	NA	NA	NA	2.84978	2.69329	2.8667	2.6659	3.03271	3.0135	2.3385	2.7163
MI0007434	0.030823	0	0.508366	1	NA	gga-miR-1699	MIMAT0007591	gga-miR-1699	chr11:19730979-19731000	miRNA	-2.33355	-2.3351	-2.33142	-2.333	-2.33052	-2.31751	-2.33113	-2.32788
MI0007563	8735.2	-0.354519	0.119135	0.00129744	0.0104954	gga-miR-16c	MIMAT0007739	gga-miR-16c-5p	chr4:4071490-4071511	miRNA	12.7704	12.9706	13.1262	12.8178	13.0919	13.2937	13.3584	13.3695
MI0007435	1.30279	0.0644185	0.415143	0.602928	NA	gga-miR-1700	MIMAT0007592	gga-miR-1700	chr1:136743882-136743902	miRNA	0.736579	0.570959	0.22039	0.422048	0.228082	0.448557	0.616556	0.253055
MI0007436	0	0	0.523539	NA	NA	gga-miR-1701	MIMAT0007593	gga-miR-1701	chr4:79857023-79857042	miRNA	0	0	0	0	0	0	0	0
MI0007437	0.319549	-0.0348871	0.478153	0.684961	NA	gga-miR-1702	MIMAT0007594	gga-miR-1702	chr13:2077747-2077767	miRNA	-1.28004	-1.22907	-1.3302	-1.3625	-1.23571	-1.23437	-1.347	-1.30088
MI0007438	12.3572	-0.496517	0.373075	0.0151506	0.0624499	gga-miR-1703	MIMAT0007595	gga-miR-1703-5p	chr5:58127936-58127958	miRNA	3.19197	3.2281	3.34201	3.66679	3.97449	3.45344	3.78667	3.80216
MI0007439	0	0	0.523539	NA	NA	gga-miR-1704	MIMAT0007596	gga-miR-1704	chr9:4883800-4883820	miRNA	0	0	0	0	0	0	0	0
MI0007440	0.897709	-0.0386602	0.509168	0.507839	NA	gga-miR-1705	MIMAT0007597	gga-miR-1705	chr17:9286719-9286740	miRNA	-2.02108	-2.0467	-1.98309	-2.01198	-1.96813	-1.58165	-1.98097	-1.92445
MI0007441	1.33467	0.0783331	0.42674	0.523591	NA	gga-miR-1706	MIMAT0007598	gga-miR-1706	chr2:3856401-3856422	miRNA	0.569384	0.426276	0.315705	0.266391	0.323429	0.528838	0.283663	0.34865
MI0007442	17.3394	0.137223	0.291495	0.413732	0.597612	gga-miR-1707	MIMAT0007599	gga-miR-1707	chr17:2320713-2320735	miRNA	4.61566	4.45963	4.17257	4.39893	4.59017	3.64734	4.03418	3.84623
MI0007444	8.42193	-0.0679461	0.313013	0.667576	0.811657	gga-miR-1708	MIMAT0007601	gga-miR-1708	chr1:195334094-195334114	miRNA	3.00573	2.84488	2.92908	3.06515	3.49578	2.93166	2.78726	2.80627
MI0007446	3.74283	0.720072	0.915486	0.00626058	0.0315832	gga-miR-1709	MIMAT0007604	gga-miR-1709	chr1:180999379-180999400	miRNA	1.80299	2.03045	1.96193	1.84054	1.38695	1.78784	1.4271	1.45361
MI0007447	2.09066	0.0127511	0.35994	0.926568	NA	gga-miR-1710	MIMAT0007605	gga-miR-1710	chr5:27886413-27886434	miRNA	1.33863	0.851853	1.20963	1.12273	1.06316	1.09346	1.22438	1.0284
MI0007448	0.456271	-0.0590727	0.488543	0.494732	NA	gga-miR-1711	MIMAT0007606	gga-miR-1711	chr12:16440211-16440230	miRNA	-1.03796	-1.04191	-0.931137	-1.03501	-0.915449	-0.868028	-1.01481	-1.00037
MI0007449	47.8534	-0.300713	0.223579	0.0736298	0.199095	gga-miR-1712	MIMAT0007607	gga-miR-1712-5p	chr3:79500184-79500205	miRNA	5.06089	5.24672	5.47162	5.13243	5.34575	5.25742	5.79595	5.68621
MI0007450	0	0	0.523539	NA	NA	gga-miR-1713	MIMAT0007609	gga-miR-1713	chr7:16338852-16338874	miRNA	0	0	0	0	0	0	0	0
MI0007451	0	0	0.523539	NA	NA	gga-miR-1714	MIMAT0007610	gga-miR-1714	chr2:114704982-114705004	miRNA	0	0	0	0	0	0	0	0
MI0007452	0.444463	-0.116587	0.534888	0.177046	NA	gga-miR-1715	MIMAT0007611	gga-miR-1715-5p	chr14:14307763-14307786	miRNA	-1.34117	-1.3508	-1.31149	-1.33535	-1.30192	-1.17145	-0.981644	-1.16269
MI0007453	15.0608	-0.0145709	0.284148	0.929426	0.984783	gga-miR-1716	MIMAT0007613	gga-miR-1716	chr5:57845179-57845202	miRNA	3.28979	3.68446	4.20084	3.71175	3.55925	3.66252	3.9001	3.98703
MI0007454	2.08801	0.0248799	0.39969	0.840946	NA	gga-miR-1717	MIMAT0007614	gga-miR-1717	AADN04010670.1:2306-2328	miRNA	0.76214	1.22011	0.815662	1.2048	1.07587	1.0825	0.952862	0.867008
MI0007455	0.0794558	0	0.508361	1	NA	gga-miR-1718	MIMAT0007615	gga-miR-1718	chr5:31460508-31460528	miRNA	-2.10106	-2.10489	-2.10601	-2.0997	-2.10378	-2.06141	-2.09507	-2.09725
MI0007456	0.711304	-0.0639875	0.438181	0.577587	NA	gga-miR-1719	MIMAT0007616	gga-miR-1719	chr12:884909-884929	miRNA	-0.375724	-0.488708	-0.38759	-0.480265	-0.4896	-0.275738	-0.471318	-0.315917
MI0007457	1.9657	-0.240537	0.467543	0.135314	NA	gga-miR-1720	MIMAT0007617	gga-miR-1720-5p	chr10:13134625-13134646	miRNA	0.870646	0.920136	0.886711	0.885714	1.36705	1.06461	1.0789	0.886116
MI0007458	0.182757	0	0.507055	1	NA	gga-miR-1721	MIMAT0007619	gga-miR-1721	chr8:5006778-5006798	miRNA	-1.7621	-1.7702	-1.76121	-1.75922	-1.75648	-1.67818	-1.74942	-1.74267
MI0007459	1.46373	-0.067195	0.405947	0.598495	NA	gga-miR-1722	MIMAT0007620	gga-miR-1722-5p	chr10:17874986-17875008	miRNA	0.539112	0.639351	0.503348	0.322444	0.525572	0.596401	0.755861	0.423869
MI0007460	0.979442	-0.0281618	0.397781	0.821731	NA	gga-miR-1723	MIMAT0007622	gga-miR-1723	chr2:41506179-41506201	miRNA	-0.113401	0.19749	0.0157699	0.117558	0.035021	0.124554	0.0532857	0.0980959
MI0007461	3.25928	0.122466	0.359356	0.418707	NA	gga-miR-1724	MIMAT0007623	gga-miR-1724	chr23:2768546-2768568	miRNA	1.62193	1.85042	1.77477	1.84337	1.75224	1.78571	1.73908	1.36112
MI0007462	0.21396	-0.0125534	0.509105	0.798586	NA	gga-miR-1725	MIMAT0007624	gga-miR-1725	chr5:22883988-22884008	miRNA	-1.68298	-1.75514	-1.71336	-1.74259	-1.70795	-1.64995	-1.73138	-1.69216
MI0007463	0.0351702	0	0.508366	1	NA	gga-miR-1726	MIMAT0007625	gga-miR-1726	chr6:32376935-32376956	miRNA	-2.33383	-2.33559	-2.33141	-2.3332	-2.33038	-2.3156	-2.33107	-2.32738
MI0007464	38.4252	0.0373322	0.232371	0.823212	0.908154	gga-miR-1727	MIMAT0007626	gga-miR-1727	chr1:71561202-71561224	miRNA	5.2377	4.8243	5.51855	5.68023	5.3701	5.76806	5.19781	5.0236
MI0007466	2.46123	-0.167817	0.436715	0.247839	NA	gga-miR-1728	MIMAT0007627	gga-miR-1728-5p	chr4:10981418-10981440	miRNA	1.33879	1.33844	1.08063	1.02434	1.42658	1.3585	1.34973	1.48317
MI0007468	147.336	-0.90923	0.356049	7.6558e-05	0.00136193	gga-miR-1729	MIMAT0007629	gga-miR-1729-5p	chr15:762739-762761	miRNA	7.03826	6.69538	6.73934	6.96893	7.71697	8.84615	6.9654	7.55756
MI0007469	1.20052	0.0468404	0.403779	0.7077	NA	gga-miR-1730	MIMAT0007631	gga-miR-1730-5p	chr4:48534519-48534541	miRNA	0.0241243	0.468435	0.349288	0.358745	0.243028	0.281941	0.196731	0.265874
MI0007470	31.2856	1.05365	0.484098	0.000180883	0.00237544	gga-miR-1731	MIMAT0007633	gga-miR-1731-5p	chr12:10661026-10661048	miRNA	5.02308	5.28423	5.27532	4.90542	3.81947	4.27621	4.60116	4.15428
MI0007471	0	0	0.523539	NA	NA	gga-miR-1732	MIMAT0007634	gga-miR-1732	chr2:32706315-32706335	miRNA	0	0	0	0	0	0	0	0
MI0023557	0	0	0.523539	NA	NA	NA	NA	NA	NA	NA	0	0	0	0	0	0	0	0
MI0023558	0	0	0.523539	NA	NA	NA	NA	NA	NA	NA	0	0	0	0	0	0	0	0
MI0007472	0.0354119	0	0.508366	1	NA	gga-miR-1733	MIMAT0007635	gga-miR-1733	chr7:19049833-19049853	miRNA	-2.33384	-2.33561	-2.33141	-2.33321	-2.33038	-2.31549	-2.33107	-2.32735
MI0007473	0.269499	-0.00552477	0.495823	0.932642	NA	gga-miR-1734	MIMAT0007636	gga-miR-1734	chr3:46373195-46373215	miRNA	-1.51793	-1.52864	-1.40808	-1.51395	-1.55363	-1.40196	-1.5004	-1.53454
MI0007474	0	0	0.523539	NA	NA	gga-miR-1735	MIMAT0007637	gga-miR-1735	chr27:4391244-4391264	miRNA	0	0	0	0	0	0	0	0
MI0007475	3.43048	-0.0832507	0.346083	0.577064	NA	gga-miR-1736	MIMAT0007638	gga-miR-1736-5p	chr1:139198700-139198721	miRNA	1.517	1.55704	1.78302	1.93523	1.63951	1.79786	1.86796	1.91035
MI0007476	23.2813	0.449035	0.344617	0.0223021	0.0828362	gga-miR-1737	MIMAT0007640	gga-miR-1737	chr10:17092567-17092586	miRNA	4.67824	4.38407	5.13661	4.65294	4.06577	4.32657	4.3513	4.26485
MI0007477	0.202837	0	0.505928	1	NA	gga-miR-1738	MIMAT0007641	gga-miR-1738	chr1:104756565-104756586	miRNA	-1.73892	-1.74778	-1.71853	-1.73578	-1.71336	-1.64721	-1.72506	-1.69826
MI0007478	0.195336	-0.0168954	0.499673	0.786953	NA	gga-miR-1739	MIMAT0007642	gga-miR-1739	chr5:39282324-39282346	miRNA	-1.76821	-1.77678	-1.75691	-1.70691	-1.75191	-1.67938	-1.75478	-1.73729
MI0007479	7.53733	0.0772409	0.305613	0.631278	0.790266	gga-miR-1740	MIMAT0007643	gga-miR-1740-5p	chr3:3796493-3796515	miRNA	2.97024	2.95409	2.9416	2.90005	3.03681	2.73447	2.3579	3.04754
MI0007480	0.485366	0.0304303	0.460974	0.751853	NA	gga-miR-1741	MIMAT0007645	gga-miR-1741	chr9:7173113-7173132	miRNA	-1.00129	-0.843113	-0.826666	-0.784365	-0.926956	-0.826077	-0.979369	-0.89723
MI0007481	0.599013	-0.175544	0.530292	0.156485	NA	gga-miR-1742	MIMAT0007646	gga-miR-1742	chr1:51772132-51772151	miRNA	-0.810909	-0.816347	-0.676638	-0.687886	-0.547653	-0.614253	-0.396571	-0.754221
MI0007482	0	0	0.523539	NA	NA	gga-miR-1743	MIMAT0007647	gga-miR-1743	chr1:156695155-156695176	miRNA	0	0	0	0	0	0	0	0
MI0007483	5.37737	0.396508	0.50286	0.0441299	0.129704	NA	NA	NA	NA	NA	2.8493	2.34309	2.85553	2.74854	2.292	2.22185	2.2404	1.88438
MI0007484	1.52601	-0.0120263	0.400257	0.922097	NA	NA	NA	NA	NA	NA	0.346786	0.593162	0.80508	0.47647	0.501863	0.629274	0.783243	0.53075
MI0007486	0	0	0.523539	NA	NA	gga-miR-1746	MIMAT0007651	gga-miR-1746	chr20:8835191-8835212	miRNA	0	0	0	0	0	0	0	0
MI0007487	54.776	-0.101662	0.26089	0.548282	0.719188	gga-miR-1747	MIMAT0007652	gga-miR-1747-5p	chr2:61829420-61829441	miRNA	5.529	5.58151	5.94686	5.83384	5.80468	5.25522	6.06661	6.07975
MI0007488	0.222992	-0.0130018	0.506271	0.807784	NA	gga-miR-1748	MIMAT0007653	gga-miR-1748	chr18:810613-810634	miRNA	-1.7707	-1.78028	-1.75808	-1.70217	-1.75249	-1.67139	-1.75569	-1.73614
MI0007489	0	0	0.523539	NA	NA	gga-miR-1749	MIMAT0007654	gga-miR-1749-5p	chr2:573293-573313	miRNA	0	0	0	0	0	0	0	0
MI0007491	0	0	0.523539	NA	NA	gga-miR-1750	MIMAT0007657	gga-miR-1750	chr4:10602634-10602655	miRNA	0	0	0	0	0	0	0	0
MI0007492	1.39093	0.237451	0.528229	0.115343	NA	gga-miR-1751	MIMAT0007658	gga-miR-1751-5p	chr4:50422162-50422184	miRNA	0.534232	0.696757	0.513556	0.651403	0.409865	0.590854	0.343126	0.436053
MI0007493	0	0	0.523539	NA	NA	gga-miR-1752	MIMAT0007659	gga-miR-1752	chr25:2278045-2278065	miRNA	0	0	0	0	0	0	0	0
MI0007494	0.0670256	0	0.508366	1	NA	gga-miR-1753	MIMAT0007660	gga-miR-1753	chr17:6423827-6423848	miRNA	-2.21147	-2.21474	-2.20953	-2.21031	-2.20763	-2.17767	-2.20636	-2.20206
MI0007496	0.507758	-0.0852664	0.494677	0.365682	NA	gga-miR-1754	MIMAT0007661	gga-miR-1754-5p	AADN04011577.1:6072-6091	miRNA	-0.942757	-0.947227	-0.841175	-0.941001	-0.824714	-0.762562	-0.798541	-0.913523
MI0007497	0	0	0.523539	NA	NA	gga-miR-1755	MIMAT0007662	gga-miR-1755	chr9:15664261-15664280	miRNA	0	0	0	0	0	0	0	0
MI0007498	0.610037	-0.0590561	0.444675	0.594363	NA	gga-miR-1756a	MIMAT0007663	gga-miR-1756a	chrZ:62791857-62791878	miRNA	-0.657986	-0.577362	-0.671006	-0.541153	-0.548448	-0.463565	-0.642265	-0.641225
MI0007541	0.265381	-0.0163617	0.50574	0.765509	NA	gga-miR-1756b	MIMAT0007712	gga-miR-1756b	chr3:14691872-14691894	miRNA	-1.61523	-1.48122	-1.62543	-1.61131	-1.61897	-1.5007	-1.59792	-1.52502
MI0007499	0	0	0.523539	NA	NA	gga-miR-1757	MIMAT0007664	gga-miR-1757	chr4:16645565-16645585	miRNA	0	0	0	0	0	0	0	0
MI0007500	0.275137	-0.0245312	0.488485	0.744688	NA	gga-miR-1758	MIMAT0007665	gga-miR-1758	chr24:27581-27603	miRNA	-1.60811	-1.6195	-1.54093	-1.52675	-1.6116	-1.4902	-1.51297	-1.59219
MI0007501	2.03225	0.117282	0.410333	0.394049	NA	gga-miR-1759	MIMAT0007666	gga-miR-1759-5p	chr2:62727682-62727703	miRNA	0.893269	1.05958	1.19223	1.10857	0.887896	0.986006	0.858546	1.09868
MI0007502	2.64866	-0.112769	0.409415	0.409535	NA	gga-miR-1760	MIMAT0007667	gga-miR-1760	chr5:3817754-3817776	miRNA	0.705191	0.863815	0.829374	0.981839	0.860331	1.20272	0.790715	1.1335
MI0007503	0	0	0.523539	NA	NA	gga-miR-1761	MIMAT0007668	gga-miR-1761	chr8:16867590-16867609	miRNA	0	0	0	0	0	0	0	0
MI0007504	0.104163	0	0.508366	1	NA	gga-miR-1762	MIMAT0007669	gga-miR-1762	chr9:13937101-13937124	miRNA	-2.08847	-2.09339	-2.08939	-2.08672	-2.08652	-2.03754	-2.08077	-2.07814
MI0007505	0.27935	-0.0323634	0.513186	0.515677	NA	gga-miR-1763	MIMAT0007670	gga-miR-1763	chr14:12314193-12314215	miRNA	-1.59449	-1.60602	-1.63258	-1.5904	-1.3128	-1.47515	-1.57646	-1.60621
MI0040750	0.819898	-0.252793	0.591086	0.0769243	NA	gga-miR-1763b	MIMAT0050058	gga-miR-1763b-5p	chr5:57722561-57722582	miRNA	-0.415086	-0.422678	-0.352056	-0.286883	-0.114252	-0.189019	0.0145628	-0.273571
MI0007506	2.73996	-0.0733769	0.415167	0.559415	NA	gga-miR-1764	MIMAT0007671	gga-miR-1764-5p	chr15:5824289-5824309	miRNA	0.883231	1.29696	1.12474	1.3521	1.14096	1.24736	1.36427	1.37318
MI0007507	0.625689	-0.204135	0.569069	0.10224	NA	gga-miR-1765	MIMAT0007673	gga-miR-1765	chr18:5911224-5911243	miRNA	-0.752338	-0.757718	-0.665388	-0.750231	-0.771725	-0.553426	-0.34712	-0.60334
MI0007508	0.905063	-0.0518789	0.459753	0.610121	NA	NA	NA	NA	NA	NA	-0.245386	-0.253602	-0.228653	-0.120596	-0.223345	-0.013236	-0.230284	-0.204931
MI0007510	0	0	0.523539	NA	NA	gga-miR-1767	MIMAT0007675	gga-miR-1767	chr3:43006431-43006450	miRNA	0	0	0	0	0	0	0	0
MI0007511	0.0451457	0	0.508366	1	NA	gga-miR-1768	MIMAT0007676	gga-miR-1768	chr2:14132628-14132649	miRNA	-2.33445	-2.33669	-2.33138	-2.33366	-2.33007	-2.31125	-2.33095	-2.32625
MI0007512	115.133	1.61396	0.358218	7.37828e-08	8.31286e-06	gga-miR-1769	MIMAT0007677	gga-miR-1769-5p	chr15:2239917-2239938	miRNA	7.38672	7.16354	6.90411	7.5951	6.01566	6.01589	5.87092	5.68447
MI0007513	0	0	0.523539	NA	NA	gga-miR-1770	MIMAT0007679	gga-miR-1770	chr2:146015828-146015849	miRNA	0	0	0	0	0	0	0	0
MI0007514	1.21793	-0.0196049	0.390749	0.877352	NA	gga-miR-1771	MIMAT0007680	gga-miR-1771	chr5:51686116-51686136	miRNA	0.576109	0.347767	0.223575	0.184973	0.24429	0.440135	0.200879	0.594256
MI0007515	1.40881	-0.21257	0.51674	0.139234	NA	gga-miR-1772	MIMAT0007681	gga-miR-1772-5p	chr6:10448994-10449015	miRNA	0.416611	0.382295	0.295377	0.429849	0.303652	0.574793	0.61534	0.790549
MI0007516	0.0912811	0	0.508362	1	NA	gga-miR-1773	MIMAT0007683	gga-miR-1773-5p	chr20:8317056-8317078	miRNA	-2.08506	-2.08942	-2.09114	-2.08352	-2.0886	-2.03996	-2.07825	-2.08117
MI0007517	16.237	0.157886	0.281214	0.353936	0.543775	gga-miR-1774	MIMAT0007685	gga-miR-1774	chr28:1360729-1360749	miRNA	3.45528	4.13404	4.07466	4.0951	3.79582	3.7261	3.68222	3.93541
MI0007518	0.115314	-0.0235333	0.510985	0.633637	NA	gga-miR-1775	MIMAT0007686	gga-miR-1775-3p	chr5:2412442-2412463	miRNA	-2.10835	-2.11374	-2.1023	-2.10643	-2.09915	-2.05248	-2.06327	-2.08996
MI0007519	1.09462	-0.00228804	0.393794	0.985429	NA	gga-miR-1776	MIMAT0007687	gga-miR-1776	chr4:43888230-43888251	miRNA	0.13445	0.263764	0.338729	0.14649	0.0410566	0.26998	0.324488	0.231887
MI0007520	0.0521209	0	0.508366	1	NA	gga-miR-1777	MIMAT0007688	gga-miR-1777	AADN04011948.1:5985-6004	miRNA	-2.2187	-2.22127	-2.21704	-2.21778	-2.21554	-2.19207	-2.21467	-2.21116
MI0007521	0.13626	-0.020479	0.510358	0.677854	NA	gga-miR-1778	MIMAT0007689	gga-miR-1778	chr13:12142892-12142913	miRNA	-1.9001	-1.90637	-1.90871	-1.89788	-1.86249	-1.8352	-1.8903	-1.89437
MI0007522	7.01959	0.0697955	0.336127	0.643833	0.80301	gga-miR-1779	MIMAT0007690	gga-miR-1779	chrZ:32310363-32310385	miRNA	2.80064	2.42593	2.48159	2.71	2.21823	3.17257	2.7111	2.00072
MI0007523	0.866706	0	0.439107	1	NA	gga-miR-1780	MIMAT0007691	gga-miR-1780	chr23:5087402-5087422	miRNA	-0.333898	-0.341741	-0.230506	-0.330837	-0.225434	-0.105968	-0.319452	-0.206053
MI0007524	11.3283	-0.00432514	0.276286	0.979221	0.996862	gga-miR-1781	MIMAT0007692	gga-miR-1781-5p	chr14:3325564-3325585	miRNA	3.44185	3.31307	3.71961	3.29897	3.6134	3.38056	3.67448	3.04063
MI0007525	0.422063	-0.0131217	0.462447	0.887865	NA	gga-miR-1782	MIMAT0007694	gga-miR-1782	chr2:68751383-68751403	miRNA	-1.05937	-1.00656	-1.13828	-1.05117	-1.12931	-1.00049	-1.03207	-1.1024
MI0007526	0.991247	0.0212645	0.418256	0.854805	NA	gga-miR-1783	MIMAT0007695	gga-miR-1783	chr12:8808657-8808679	miRNA	0.042784	-0.0058143	0.198839	0.160525	-0.103637	0.0662023	0.130634	0.0877898
MI0007527	0.157189	-0.0112998	0.508982	0.818173	NA	gga-miR-1784	MIMAT0007696	gga-miR-1784-5p	chr3:35737931-35737952	miRNA	-1.85787	-1.8167	-1.83597	-1.85535	-1.83182	-1.78424	-1.84675	-1.8197
MI0041072	0.428941	-0.00710427	0.474386	0.93299	NA	gga-miR-1784b	MIMAT0050489	gga-miR-1784b-5p	chr3:35737965-35737986	miRNA	-1.07258	-1.07624	-0.914519	-1.06832	-1.10134	-0.908551	-1.04899	-1.0741
MI0007528	0.128967	0	0.508366	1	NA	gga-miR-1785	MIMAT0007697	gga-miR-1785	chr11:18926719-18926740	miRNA	-1.96456	-1.97052	-1.97033	-1.96244	-1.96685	-1.90277	-1.95522	-1.95668
MI0007529	124.225	-0.369326	0.182033	0.0145818	0.0608476	gga-miR-1786	MIMAT0007698	gga-miR-1786	chr14:7768651-7768671	miRNA	6.89916	6.5838	6.88147	6.80146	7.05869	6.49487	7.32974	7.33574
MI0007530	0.0386178	0	0.508366	1	NA	gga-miR-1787	MIMAT0007699	gga-miR-1787	chr12:8760187-8760206	miRNA	-2.33405	-2.33597	-2.3314	-2.33336	-2.33027	-2.31409	-2.33103	-2.32699
MI0007531	12.7879	0.180662	0.311334	0.284385	0.473508	gga-miR-1788	MIMAT0007700	gga-miR-1788-5p	chr7:22479335-22479356	miRNA	3.97141	3.63239	3.39026	3.70288	3.41101	3.39926	3.62555	3.07313
MI0007532	0.0648676	0	0.508366	1	NA	gga-miR-1789	MIMAT0007702	gga-miR-1789	chr11:9006409-9006430	miRNA	-2.20942	-2.21259	-2.21136	-2.2083	-2.20951	-2.17665	-2.20447	-2.20412
MI0007533	0.0662198	0	0.508366	1	NA	gga-miR-1790	MIMAT0007703	gga-miR-1790	chr4:11628672-11628691	miRNA	-2.21142	-2.21465	-2.2095	-2.21027	-2.20762	-2.178	-2.20637	-2.20212
MI0007534	0.552637	-0.0101781	0.478653	0.900539	NA	gga-miR-1791	MIMAT0007704	gga-miR-1791-5p	chr11:9086651-9086673	miRNA	-0.873336	-0.878388	-0.429114	-0.871362	-0.961623	-0.683058	-0.721159	-0.929148
MI0007535	0.26841	-0.0167829	0.496743	0.7985	NA	gga-miR-1792	MIMAT0007706	gga-miR-1792	chr3:7810877-7810899	miRNA	-1.66163	-1.59699	-1.6418	-1.50607	-1.63529	-1.54604	-1.64416	-1.54047
MI0007536	0.287669	-0.0125137	0.474631	0.882551	NA	gga-miR-1793	MIMAT0007707	gga-miR-1793	chr9:23640794-23640816	miRNA	-1.44465	-1.31168	-1.44265	-1.36034	-1.35565	-1.32248	-1.42618	-1.41565
MI0007537	0.834033	-0.0282106	0.421057	0.807342	NA	gga-miR-1794	MIMAT0007708	gga-miR-1794	chr10:2481030-2481052	miRNA	-0.185769	-0.0855243	-0.18626	-0.397382	-0.293488	-0.175384	-0.234308	-0.106663
MI0007538	0.0899835	-0.0250889	0.511305	0.612034	NA	gga-miR-1795	MIMAT0007709	gga-miR-1795	chr21:2369612-2369633	miRNA	-2.21827	-2.22257	-2.22068	-2.21674	-2.21818	-2.17376	-2.21154	-2.18166
MI0007539	0.195102	0	0.508362	1	NA	gga-miR-1796	MIMAT0007710	gga-miR-1796	chr2:117887420-117887440	miRNA	-1.85818	-1.86674	-1.84209	-1.85513	-1.83709	-1.76944	-1.84476	-1.82248
MI0007540	0.103454	-0.0238994	0.511073	0.628351	NA	gga-miR-1797	MIMAT0007711	gga-miR-1797	chr26:2279214-2279235	miRNA	-2.2167	-2.22158	-2.20788	-2.21496	-2.20503	-2.16609	-2.17586	-2.1967
MI0007542	83.6682	0.38167	0.248737	0.030578	0.103354	gga-miR-1798	MIMAT0007713	gga-miR-1798-5p	chr20:9880726-9880745	miRNA	6.45842	6.44368	6.90198	6.33553	5.87318	6.64757	6.26761	5.86196
MI0007543	4.56361	0.14443	0.414297	0.314332	0.502919	gga-miR-1799	MIMAT0007715	gga-miR-1799	chr5:39984605-39984625	miRNA	1.9615	1.43388	2.13858	1.93323	1.81314	1.73559	1.33723	2.23604
MI0001184	5586.41	-0.28194	0.0723467	6.18153e-05	0.00122903	gga-miR-17	MIMAT0001114	gga-miR-17-5p	chr1:148024022-148024045	miRNA	12.2665	12.4277	12.3464	12.3137	12.5532	12.4783	12.615	12.678
MI0007544	0.84764	-0.117958	0.492813	0.286912	NA	gga-miR-1800	MIMAT0007716	gga-miR-1800	chr5:45227080-45227100	miRNA	-0.365616	-0.280748	-0.212528	-0.362607	-0.320649	-0.138573	-0.351432	0.0178386
MI0007545	4.99115	0.0729667	0.354383	0.615692	0.778369	gga-miR-1801	MIMAT0007717	gga-miR-1801	chr8:3820882-3820903	miRNA	1.83669	2.31528	2.47048	2.40783	1.70568	2.33163	1.91379	2.65182
MI0007546	0.900156	-0.0561767	0.43499	0.623425	NA	gga-miR-1802	MIMAT0007718	gga-miR-1802	chr5:17069860-17069881	miRNA	-0.333768	-0.165738	-0.16683	-0.0996616	-0.161537	-0.101787	-0.166028	-0.142653
MI0007548	0	0	0.523539	NA	NA	gga-miR-1803	MIMAT0007720	gga-miR-1803	chr2:92880270-92880290	miRNA	0	0	0	0	0	0	0	0
MI0007549	0	0	0.523539	NA	NA	gga-miR-1804	MIMAT0007721	gga-miR-1804	chr4:46721900-46721921	miRNA	0	0	0	0	0	0	0	0
MI0007550	1.55318	-0.196722	0.474896	0.179873	NA	gga-miR-1805	MIMAT0007722	gga-miR-1805-5p	chr1:131070224-131070245	miRNA	0.637148	0.498455	0.614645	0.423702	0.637128	0.702021	0.732351	0.710078
MI0007551	0	0	0.523539	NA	NA	gga-miR-1806	MIMAT0007724	gga-miR-1806	chr1:93829828-93829849	miRNA	0	0	0	0	0	0	0	0
MI0007552	0.0902687	0	0.508366	1	NA	gga-miR-1807	MIMAT0007725	gga-miR-1807	AADN04009833.1:7106-7127	miRNA	-2.09023	-2.09454	-2.08584	-2.0887	-2.08332	-2.04559	-2.08349	-2.07597
MI0007553	9.64249	0.112112	0.301598	0.495028	0.666611	gga-miR-1808	MIMAT0007726	gga-miR-1808	chr5:940504-940526	miRNA	3.5025	3.25185	3.48086	2.8622	3.04921	3.35374	3.23942	3.03198
MI0007554	0	0	0.523539	NA	NA	gga-miR-1809	MIMAT0007727	gga-miR-1809	chr8:22766598-22766621	miRNA	0	0	0	0	0	0	0	0
MI0007556	0	0	0.523539	NA	NA	gga-miR-1811	MIMAT0007729	gga-miR-1811	chr4:57456675-57456694	miRNA	0	0	0	0	0	0	0	0
MI0007557	1.00837	-0.173144	0.514787	0.175837	NA	gga-miR-1812	MIMAT0007730	gga-miR-1812-5p	chr7:1275031-1275052	miRNA	-0.0255171	0.056093	-0.0971065	-0.0219975	0.243549	0.214735	-0.00890426	-0.0721109
MI0007467	0.776073	-0.302717	0.637022	0.0502058	NA	gga-miR-1813	MIMAT0007600	gga-miR-1813	chr2:131521363-131521382	miRNA	-0.418653	-0.335826	-0.39782	-0.415937	-0.159626	-0.201357	-0.124444	-0.371498
MI0007443	0.0443524	-0.0232665	0.510921	0.637498	NA	gga-miR-1813	MIMAT0007600	gga-miR-1813	chr10:16597666-16597685	miRNA	-2.33307	-2.33528	-2.33271	-2.33229	-2.31647	-2.31027	-2.32963	-2.32767
MI0007370	0	0	0.523539	NA	NA	NA	NA	NA	NA	NA	0	0	0	0	0	0	0	0
MI0007369	0	0	0.523539	NA	NA	gga-miR-1815	MIMAT0007512	gga-miR-1815	chr6:28124168-28124188	miRNA	0	0	0	0	0	0	0	0
MI0007490	0	0	0.523539	NA	NA	gga-miR-1816	MIMAT0007656	gga-miR-1816	chr2:88587402-88587421	miRNA	0	0	0	0	0	0	0	0
MI0001218	10697.4	0.070172	0.127918	0.549819	0.719188	gga-miR-181a	MIMAT0001168	gga-miR-181a-5p	chr8:2005188-2005210	miRNA	13.7037	13.4958	13.3909	13.6827	13.6874	13.3961	13.3404	13.5458
MI0001243	10697.7	0.0708267	0.127956	0.546198	0.719188	gga-miR-181a	MIMAT0001168	gga-miR-181a-5p	chr17:9982155-9982177	miRNA	13.7038	13.496	13.3911	13.683	13.6873	13.3939	13.3404	13.5459
MI0001219	6144.31	-0.108858	0.104081	0.268597	0.457146	gga-miR-181b	MIMAT0001151	gga-miR-181b-5p	chr8:2005372-2005393	miRNA	12.7312	12.6771	12.5606	12.7777	12.822	12.7327	12.6776	12.9041
MI0001242	6238.58	-0.107634	0.104609	0.276163	0.464393	gga-miR-181b	MIMAT0001151	gga-miR-181b-5p	chr17:9983787-9983808	miRNA	12.7534	12.7004	12.5781	12.7995	12.8491	12.7439	12.696	12.9263
MI0029339	184.854	-0.302393	0.173343	0.0392268	0.120533	gga-miR-182	MIMAT0037544	gga-miR-182-5p	chr1:843282-843306	miRNA	7.26372	7.17163	7.78539	7.60973	7.66303	8.18311	7.93148	7.66117
MI0001278	121.968	-0.253567	0.182539	0.094192	0.238264	gga-miR-183	MIMAT0001191	gga-miR-183	chr1:844423-844445	miRNA	6.54636	6.9239	7.02274	6.80149	7.06065	6.85872	7.43728	6.84686
MI0008206	0	0	0.523539	NA	NA	gga-miR-1845	MIMAT0007749	gga-miR-1845	chr7:6580454-6580471	miRNA	0	0	0	0	0	0	0	0
MI0001227	630.735	-0.265707	0.189359	0.0860705	0.223783	gga-miR-184	MIMAT0001158	gga-miR-184-3p	chr10:19996822-19996843	miRNA	9.0042	8.95221	9.40533	9.19937	9.38913	9.39857	9.90103	9.12077
MI0040669	0.507728	-0.0618082	0.479595	0.508597	NA	gga-miR-184b	MIMAT0049906	gga-miR-184b-5p	chr10:19996820-19996841	miRNA	-0.896592	-0.816038	-0.914573	-0.894862	-0.793704	-0.717713	-0.875851	-0.881404
MI0001193	982.028	0.219859	0.40953	0.176519	0.360962	gga-miR-187	MIMAT0001124	gga-miR-187-3p	chr2:83889667-83889686	miRNA	9.16517	10.56	8.92074	9.15197	8.08585	9.51126	8.50625	7.89094
MI0001183	471.807	-0.253569	0.096966	0.00599767	0.0311879	gga-miR-18a	MIMAT0001113	gga-miR-18a-5p	chr1:148023877-148023898	miRNA	8.72925	8.84646	8.79442	8.70528	9.00553	9.00135	9.12213	8.86432
MI0001209	95.5009	-0.404622	0.197703	0.010838	0.0488431	gga-miR-18b	MIMAT0001141	gga-miR-18b-5p	chr4:3995068-3995089	miRNA	5.91304	6.33926	6.29017	6.23806	6.71928	7.10306	6.65621	6.48212
MI0001224	37.0259	-0.300659	0.213145	0.0678593	0.186475	gga-miR-190a	MIMAT0001155	gga-miR-190a-5p	chr10:4206050-4206071	miRNA	5.34591	4.98068	5.26661	4.56013	5.39751	5.27601	5.60773	5.13174
MI0029340	28.7137	-0.31888	0.249617	0.0684929	0.186698	gga-miR-190b	MIMAT0037546	gga-miR-190b-5p	chr25:2120372-2120393	miRNA	4.91931	4.76135	4.55655	4.23521	4.75194	4.91204	5.31268	4.94784
MI0040675	8300.18	0.860092	0.177471	6.65132e-09	1.12407e-06	gga-miR-191	MIMAT0049917	gga-miR-191-5p	chr12:11670979-11671001	miRNA	13.4276	13.2901	12.8525	13.474	12.4207	12.0727	12.5707	12.6258
MI0007564	815.835	0.430257	0.133984	0.000379447	0.00413719	gga-miR-193a	MIMAT0007740	gga-miR-193a-3p	chr18:6491374-6491395	miRNA	9.74062	9.66577	9.67856	9.70658	9.10195	9.08562	9.4823	9.25325
MI0003698	197.116	-0.35021	0.231382	0.0407096	0.122856	gga-miR-193b	MIMAT0003353	gga-miR-193b-3p	chr14:764346-764369	miRNA	6.98251	7.70664	7.75771	6.87404	7.72276	8.01859	8.11454	7.62037
MI0001202	37.6777	0.208922	0.218352	0.206859	0.386289	gga-miR-194	MIMAT0001133	gga-miR-194	chr3:18822866-18822887	miRNA	5.55212	5.44621	5.31551	5.34239	5.20623	4.68463	4.9226	5.43638
MI0001268	2.39746	0.0417219	0.369883	0.759861	NA	gga-miR-196	MIMAT0001121	gga-miR-196-5p	chr27:3775059-3775079	miRNA	1.36955	1.12695	1.33176	1.09751	1.15914	1.3016	1.00258	1.39603
MI0001190	2.24684	0.093166	0.394534	0.494791	NA	gga-miR-196	MIMAT0001121	gga-miR-196-5p	chr2:32707532-32707552	miRNA	1.28843	1.04845	1.27242	1.0179	1.10038	1.21363	0.921935	1.1842
MI0001282	2.41954	0.0890967	0.394818	0.51097	NA	gga-miR-196	MIMAT0001121	gga-miR-196-5p	chr33:1025360-1025380	miRNA	1.36419	1.12143	1.35983	1.0922	1.18729	1.2975	0.997524	1.2739
MI0023559	2.24684	0.093166	0.394534	0.494791	NA	NA	NA	NA	NA	NA	1.28843	1.04845	1.27242	1.0179	1.10038	1.21363	0.921935	1.1842
MI0023560	2.24684	0.093166	0.394534	0.494791	NA	NA	NA	NA	NA	NA	1.28843	1.04845	1.27242	1.0179	1.10038	1.21363	0.921935	1.1842
MI0001245	63140.1	-0.404395	0.251617	0.0229318	0.0834705	gga-miR-199	MIMAT0001152	gga-miR-199-5p	chr17:5571593-5571615	miRNA	14.6503	15.3706	15.8819	15.2149	16.1489	15.943	15.49	16.1655
MI0001220	63164.8	-0.404282	0.251612	0.0229667	0.0834705	gga-miR-199	MIMAT0001152	gga-miR-199-5p	chr8:4652492-4652514	miRNA	14.6511	15.3713	15.8827	15.2155	16.1492	15.9444	15.49	16.166
MI0007426	37.4682	-0.711303	0.527	0.00446657	0.0260293	gga-miR-199b	MIMAT0007583	gga-miR-199b	chr3:63130955-63130974	miRNA	4.04961	4.67449	4.9315	4.30417	5.52575	5.30624	5.8576	5.12115
MI0001182	1106.07	-0.164901	0.0786733	0.0304889	0.103354	gga-miR-19a	MIMAT0001112	gga-miR-19a-3p	chr1:148023695-148023717	miRNA	10.1099	10.0059	9.95903	9.97518	10.1386	10.4103	10.0961	10.2032
MI0029332	1256.81	-0.288439	0.0887182	0.0006997	0.00656941	gga-miR-19b	MIMAT0001110	gga-miR-19b-3p	chr4:3994717-3994739	miRNA	10.215	10.247	10.0862	10.0549	10.4673	10.6722	10.2843	10.4164
MI0001180	1256.81	-0.288439	0.0887182	0.0006997	0.00656941	gga-miR-19b	MIMAT0001110	gga-miR-19b-3p	chr1:148023387-148023409	miRNA	10.215	10.247	10.0862	10.0549	10.4673	10.6722	10.2843	10.4164
MI0001247	3424.11	-0.440225	0.310217	0.0212234	0.0806734	gga-miR-1a	MIMAT0001127	gga-miR-1a-3p	chr20:8315785-8315805	miRNA	11.1629	11.5098	11.4407	11.5738	12.5796	11.7849	11.1969	12.7213
MI0001196	3425.05	-0.440139	0.310192	0.0212424	0.0806734	gga-miR-1a	MIMAT0001127	gga-miR-1a-3p	chr2:102815872-102815892	miRNA	11.1629	11.5115	11.4409	11.5745	12.5803	11.7849	11.1985	12.7219
MI0001254	86.6264	-0.0217564	0.215303	0.89419	0.953427	gga-miR-1b	MIMAT0001175	gga-miR-1b-3p	chr23:4357066-4357086	miRNA	6.85703	6.86121	6.41787	6.99885	7.04103	6.38372	6.29394	7.06301
MI0007361	0.524995	-0.147099	0.502574	0.221228	NA	gga-miR-1c	MIMAT0007503	gga-miR-1c	chr7:35184316-35184337	miRNA	-0.869251	-0.873919	-0.870893	-0.86742	-0.647645	-0.685497	-0.847285	-0.819474
[truncated: 379 more rows]

## Sheet: DMV_18H.v.DMV_3H_DEGs_miRNA
Gene	baseMean	log2FoldChange	lfcSE	pvalue	padj	Symbol	Alias	Symbol_arm	Locus	type	DMV-1639-18H-R1.rlogCounts	DMV-1639-18H-R2.rlogCounts	DMV-1639-18H-R3.rlogCounts	DMV-1639-18H-R4.rlogCounts	DMV-1639-3H-R1.rlogCounts	DMV-1639-3H-R2.rlogCounts	DMV-1639-3H-R3.rlogCounts	DMV-1639-3H-R4.rlogCounts
[truncated: 882 more rows]

[truncated: 3 more sheets: MASS_3H.v.CTRL_3H_DEGs_miRNA, MASS_18H.v.CTRL_18H_DEGs_miRNA, MASS_18H.v.MASS_3H_DEGs_miRNA]
