# Supplementary material for: Characterization of microRNA candidates at the primary site of infectious bronchitis virus infection: A comparative study of in vitro and in vivo avian models
Source: PLoS One. 2025 Mar 11;20(3):e0319153. doi: 10.1371/journal.pone.0319153 (PMC11896067; doi:10.1371/journal.pone.0319153)
Supplement: S2 Table — (XLSX) [file pone.0319153.s004.xlsx]

## Sheet: venn_res_DOWN_microRNA_cTEC
Overlapping Treatment Groups	Total	miRBase Acc. Mature	Symbol (arm)
DMV/1639 18 h, DMV/1639 3 h, Mass41 18 h, Mass41 3 h	1	MIMAT0001138	gga-miR-133b
DMV/1639 18 h, DMV/1639 3 h, Mass41 3 h	1	MIMAT0001139	gga-miR-206
DMV/1639 18 h, DMV/1639 3 h, Mass41 18 h	1	MIMAT0001176	gga-miR-133c-3p
DMV/1639 3 h, Mass41 18 h, Mass41 3 h	1	MIMAT0001158	gga-miR-184-3p
DMV/1639 3 h, Mass41 3 h	1	MIMAT0007713	gga-miR-1798-5p
DMV/1639 18 h, Mass41 18 h	12	MIMAT0037540	gga-miR-96-5p
		MIMAT0016389	gga-miR-3538
		MIMAT0007629	gga-miR-1729-5p
		MIMAT0016384	gga-miR-3533
		MIMAT0001126	gga-miR-133a-3p
		MIMAT0007289	gga-miR-551-5p
		MIMAT0007331	gga-miR-1454
		MIMAT0007422	gga-miR-1563
		MIMAT0029104	gga-miR-7475-5p
		MIMAT0025700	gga-miR-6606-5p
		MIMAT0007583	gga-miR-199b
		MIMAT0001192	gga-miR-7b
DMV/1639 18 h	4	MIMAT0007751	gga-miR-214
		MIMAT0050076	gga-miR-12288-5p
		MIMAT0007737	gga-miR-15c-5p
		MIMAT0025760	gga-miR-6659-3p
Mass41 18 h	5	MIMAT0003775	gga-miR-451
		MIMAT0001106	gga-miR-155
		MIMAT0003352	gga-miR-147
		MIMAT0016378	gga-miR-3529
		MIMAT0025727	gga-miR-6631-5p

## Sheet: venn_res_UP_microRNA_cTEC
Overlapping Treatment Groups	Total	miRBase Acc. Mature	Symbol (arm)
DMV/1639 18 h, Mass41 18 h, Mass41 3 h	1	MIMAT0007604	gga-miR-1709
DMV/1639 3 h, Mass41 3 h	2	MIMAT0007326	gga-miR-460b-5p
		MIMAT0001119	gga-miR-153-3p
DMV/1639 18 h, Mass41 18 h	10	MIMAT0001172	gga-miR-200b-3p
		MIMAT0049917	gga-miR-191-5p
		MIMAT0007743	gga-miR-449b-5p
		MIMAT0001171	gga-miR-200a-3p
		MIMAT0048647	gga-miR-449d-5p
		MIMAT0007633	gga-miR-1731-5p
		MIMAT0014448	gga-miR-2954
		MIMAT0007677	gga-miR-1769-5p
		MIMAT0049919	gga-miR-425-5p
		MIMAT0007285	gga-miR-1416-5p
DMV/1639 3 h	1	MIMAT0025618	gga-miR-222b-3p
DMV/1639 18 h	2	MIMAT0025820	gga-miR-6710-3p
		MIMAT0049929	gga-miR-12226-5p
Mass41 3 h	1	MIMAT0037542	gga-miR-145-5p
Mass41 18 h	3	MIMAT0007417	gga-miR-1560-5p
		MIMAT0007336	gga-miR-1458
		MIMAT0011207	gga-miR-2131-5p

## Sheet: venn_res_ALL_microRNA_cTEC
Overlapping Treatment Groups	Total	miRBase Acc. Mature	Symbol (arm)
DMV/1639 18 h, DMV/1639 3 h, Mass41 18 h, Mass41 3 h	1	MIMAT0001138	gga-miR-133b
DMV/1639 18 h, DMV/1639 3 h, Mass41 3 h	1	MIMAT0001139	gga-miR-206
DMV/1639 18 h, DMV/1639 3 h, Mass41 18 h	1	MIMAT0001176	gga-miR-133c-3p
DMV/1639 3 h, Mass41 18 h, Mass41 3 h	1	MIMAT0001158	gga-miR-184-3p
DMV/1639 18 h, Mass41 18 h, Mass41 3 h	1	MIMAT0007604	gga-miR-1709
DMV/1639 3 h, Mass41 3 h	3	MIMAT0007326	gga-miR-460b-5p
		MIMAT0007713	gga-miR-1798-5p
		MIMAT0001119	gga-miR-153-3p
DMV/1639 18 h, Mass41 18 h	22	MIMAT0049917	gga-miR-191-5p
		MIMAT0007743	gga-miR-449b-5p
		MIMAT0016384	gga-miR-3533
		MIMAT0007331	gga-miR-1454
		MIMAT0014448	gga-miR-2954
		MIMAT0049919	gga-miR-425-5p
		MIMAT0025700	gga-miR-6606-5p
		MIMAT0001172	gga-miR-200b-3p
		MIMAT0037540	gga-miR-96-5p
		MIMAT0016389	gga-miR-3538
		MIMAT0001171	gga-miR-200a-3p
		MIMAT0007629	gga-miR-1729-5p
		MIMAT0048647	gga-miR-449d-5p
		MIMAT0007289	gga-miR-551-5p
		MIMAT0001126	gga-miR-133a-3p
		MIMAT0007422	gga-miR-1563
		MIMAT0007633	gga-miR-1731-5p
		MIMAT0007677	gga-miR-1769-5p
		MIMAT0029104	gga-miR-7475-5p
		MIMAT0007583	gga-miR-199b
		MIMAT0001192	gga-miR-7b
		MIMAT0007285	gga-miR-1416-5p
DMV/1639 3 h	1	MIMAT0025618	gga-miR-222b-3p
DMV/1639 18 h	6	MIMAT0007751	gga-miR-214
		MIMAT0007737	gga-miR-15c-5p
		MIMAT0050076	gga-miR-12288-5p
		MIMAT0025820	gga-miR-6710-3p
		MIMAT0025760	gga-miR-6659-3p
		MIMAT0049929	gga-miR-12226-5p
Mass41 3 h	1	MIMAT0037542	gga-miR-145-5p
Mass41 18 h	8	MIMAT0003775	gga-miR-451
		MIMAT0001106	gga-miR-155
		MIMAT0025727	gga-miR-6631-5p
		MIMAT0011207	gga-miR-2131-5p
		MIMAT0007417	gga-miR-1560-5p
		MIMAT0003352	gga-miR-147
		MIMAT0007336	gga-miR-1458
		MIMAT0016378	gga-miR-3529

## Sheet: venn_res_microRNA_DOWN_UP_cTEC
Overlapping Treatment Groups	Total	miRBase Acc. Mature	Symbol (arm)
Down-regulated	26	MIMAT0007751	gga-miR-214
		MIMAT0003775	gga-miR-451
		MIMAT0001106	gga-miR-155
		MIMAT0007737	gga-miR-15c-5p
		MIMAT0016384	gga-miR-3533
		MIMAT0007331	gga-miR-1454
		MIMAT0025727	gga-miR-6631-5p
		MIMAT0025700	gga-miR-6606-5p
		MIMAT0001139	gga-miR-206
		MIMAT0001158	gga-miR-184-3p
		MIMAT0050076	gga-miR-12288-5p
		MIMAT0007713	gga-miR-1798-5p
		MIMAT0037540	gga-miR-96-5p
		MIMAT0016389	gga-miR-3538
		MIMAT0007629	gga-miR-1729-5p
		MIMAT0007289	gga-miR-551-5p
		MIMAT0001126	gga-miR-133a-3p
		MIMAT0025760	gga-miR-6659-3p
		MIMAT0003352	gga-miR-147
		MIMAT0007422	gga-miR-1563
		MIMAT0001138	gga-miR-133b
		MIMAT0016378	gga-miR-3529
		MIMAT0001176	gga-miR-133c-3p
		MIMAT0029104	gga-miR-7475-5p
		MIMAT0007583	gga-miR-199b
		MIMAT0001192	gga-miR-7b
Up-regulated	20	MIMAT0049917	gga-miR-191-5p
		MIMAT0037542	gga-miR-145-5p
		MIMAT0007743	gga-miR-449b-5p
		MIMAT0007326	gga-miR-460b-5p
		MIMAT0007604	gga-miR-1709
		MIMAT0014448	gga-miR-2954
		MIMAT0049919	gga-miR-425-5p
		MIMAT0011207	gga-miR-2131-5p
		MIMAT0001172	gga-miR-200b-3p
		MIMAT0025820	gga-miR-6710-3p
		MIMAT0001171	gga-miR-200a-3p
		MIMAT0025618	gga-miR-222b-3p
		MIMAT0048647	gga-miR-449d-5p
		MIMAT0007417	gga-miR-1560-5p
		MIMAT0007336	gga-miR-1458
		MIMAT0007633	gga-miR-1731-5p
		MIMAT0001119	gga-miR-153-3p
		MIMAT0007677	gga-miR-1769-5p
		MIMAT0007285	gga-miR-1416-5p
		MIMAT0049929	gga-miR-12226-5p
