# Supplementary material for: Characterization of microRNA candidates at the primary site of infectious bronchitis virus infection: A comparative study of in vitro and in vivo avian models
Source: PLoS One. 2025 Mar 11;20(3):e0319153. doi: 10.1371/journal.pone.0319153 (PMC11896067; doi:10.1371/journal.pone.0319153)
Supplement: S3 Table — (XLSX) [file pone.0319153.s005.xlsx]

## Sheet: Novel miRNAs miRDeep2
Novel miRNAs predicted by miRDeep2
provisional id	miRDeep2 score	estimated probability that the miRNA candidate is a true positive	rfam alert	total read count	mature read count	loop read count	star read count	significant randfold p-value	miRBase miRNA	example miRBase miRNA with the same seed	UCSC browser	NCBI blastn	consensus mature sequence	consensus star sequence	consensus precursor sequence	precursor coordinate
AADN04005992.1_Gallus_gallus_breed_Red_Jungle_fowl,_inbred_line_UCD001_isolate_RJF_#256_Contig6537.1,_whole_genome_shotgun_sequence_4461	130000	0.81 ± 0.03		268627	268568	54	5	no				blast	gccgccggugaaauaccacuacu	guguagaauaaguggaggccc	guguagaauaaguggaggcccggcggucgcgcgacccgcggccgcggcccgggccgccggugaaauaccacuacu	AADN04005992.1_Gallus_gallus_breed_Red_Jungle_fowl,_inbred_line_UCD001_isolate_RJF_#256_Contig6537.1,_whole_genome_shotgun_sequence:9943..10018:+
CM000094.4_Gallus_gallus_isolate_RJF_#256_breed_Red_Jungle_fowl,_inbred_line_UCD001_chromosome_2,_whole_genome_shotgun_sequence_6906	20000	0.81 ± 0.03	rRNA/tRNA	40425	40154	0	271	no				blast	auggauaacgcgucugacu	cagaagauuguagguucg	auggauaacgcgucugacuacggaucagaagauuguagguucg	CM000094.4_Gallus_gallus_isolate_RJF_#256_breed_Red_Jungle_fowl,_inbred_line_UCD001_chromosome_2,_whole_genome_shotgun_sequence:115365707..115365750:+
CM000093.4_Gallus_gallus_isolate_RJF_#256_breed_Red_Jungle_fowl,_inbred_line_UCD001_chromosome_1,_whole_genome_shotgun_sequence_1282	7400	0.81 ± 0.03		14648	13516	1122	10	no				blast	ucagguggggaguuugacu	gugagcucagggaagccagaaaccuc	ucagguggggaguuugacuggggcaguacaccugucaaaguguaacgcagguguccuaaggugagcucagggaagccagaaaccuc	CM000093.4_Gallus_gallus_isolate_RJF_#256_breed_Red_Jungle_fowl,_inbred_line_UCD001_chromosome_1,_whole_genome_shotgun_sequence:152619378..152619464:+
CM000096.4_Gallus_gallus_isolate_RJF_#256_breed_Red_Jungle_fowl,_inbred_line_UCD001_chromosome_4,_whole_genome_shotgun_sequence_10796	2800	0.81 ± 0.03		5635	5150	0	485	no				blast	agagaacugaauaccauggacug	guccauggaauucaguucuca	agagaacugaauaccauggacugaacgcauggaauugaaaccaguccauggaauucaguucuca	CM000096.4_Gallus_gallus_isolate_RJF_#256_breed_Red_Jungle_fowl,_inbred_line_UCD001_chromosome_4,_whole_genome_shotgun_sequence:89315853..89315917:+
CM000115.4_Gallus_gallus_isolate_RJF_#256_breed_Red_Jungle_fowl,_inbred_line_UCD001_chromosome_23,_whole_genome_shotgun_sequence_21955	2000	0.81 ± 0.03		3984	3227	19	738	no				blast	uggcgaugaugacacacuu	gugugcacagcugagccgg	uggcgaugaugacacacuugcccucacugagaacacuguucaguaaugagagccucacagugugcacagcugagccgg	CM000115.4_Gallus_gallus_isolate_RJF_#256_breed_Red_Jungle_fowl,_inbred_line_UCD001_chromosome_23,_whole_genome_shotgun_sequence:487364..487442:-
CM000122.4_Gallus_gallus_isolate_RJF_#256_breed_Red_Jungle_fowl,_inbred_line_UCD001_chromosome_Z,_whole_genome_shotgun_sequence_24467	930	0.81 ± 0.03		1843	1779	0	64	no				blast	ugcuucaaaagacuuagggugcu	cugcccuaaggcuugugaacuuc	cugcccuaaggcuugugaacuucaaaugcuuaugugugcuucaaaagacuuagggugcu	CM000122.4_Gallus_gallus_isolate_RJF_#256_breed_Red_Jungle_fowl,_inbred_line_UCD001_chromosome_Z,_whole_genome_shotgun_sequence:34943285..34943344:+
CM000096.4_Gallus_gallus_isolate_RJF_#256_breed_Red_Jungle_fowl,_inbred_line_UCD001_chromosome_4,_whole_genome_shotgun_sequence_11455	560	0.81 ± 0.03		1112	1111	0	1	no				blast	uuuccaaccuucgugauucuga	agaaucaugaagguugggaaag	uuuccaaccuucgugauucugauucuucauuagggaucacagaaucaugaagguugggaaag	CM000096.4_Gallus_gallus_isolate_RJF_#256_breed_Red_Jungle_fowl,_inbred_line_UCD001_chromosome_4,_whole_genome_shotgun_sequence:89099770..89099832:-
CM000101.4_Gallus_gallus_isolate_RJF_#256_breed_Red_Jungle_fowl,_inbred_line_UCD001_chromosome_9,_whole_genome_shotgun_sequence_15680	500	0.81 ± 0.03		991	712	0	279	no				blast	ucggucugcauccacucugacu	uuuagagugguuacagaccgugg	uuuagagugguuacagaccguggcuauuguuugaugcaucggucugcauccacucugacu	CM000101.4_Gallus_gallus_isolate_RJF_#256_breed_Red_Jungle_fowl,_inbred_line_UCD001_chromosome_9,_whole_genome_shotgun_sequence:11496410..11496470:-
AADN04024672.1_Gallus_gallus_breed_Red_Jungle_fowl,_inbred_line_UCD001_isolate_RJF_#256_Contig26035.1,_whole_genome_shotgun_sequence_27222	500	0.81 ± 0.03		984	344	636	4	no				blast	ugucacugugucacugucacug	ugucacugugucacugucau	ugucacugugucacugucauuggcacuguguguggcacugugucacugucacugugucauuggcacugugucaccaucacugucacugucacugugucacugucacug	AADN04024672.1_Gallus_gallus_breed_Red_Jungle_fowl,_inbred_line_UCD001_isolate_RJF_#256_Contig26035.1,_whole_genome_shotgun_sequence:717..825:+
CM000122.4_Gallus_gallus_isolate_RJF_#256_breed_Red_Jungle_fowl,_inbred_line_UCD001_chromosome_Z,_whole_genome_shotgun_sequence_25183	470	0.81 ± 0.03		930	780	0	150	no				blast	agcugugcucuguuccucaguuc	acugaugacagagcauugcccu	agcugugcucuguuccucaguucuggaaguuuuaaucgcugcaauguacugaugacagagcauugcccu	CM000122.4_Gallus_gallus_isolate_RJF_#256_breed_Red_Jungle_fowl,_inbred_line_UCD001_chromosome_Z,_whole_genome_shotgun_sequence:78517883..78517952:-
CM000111.4_Gallus_gallus_isolate_RJF_#256_breed_Red_Jungle_fowl,_inbred_line_UCD001_chromosome_19,_whole_genome_shotgun_sequence_20589	420	0.81 ± 0.03		832	830	0	2	no				blast	uagggcugcugcugaauuccugc	agaaagcagcucagugccccuca	uagggcugcugcugaauuccugcaccuggugaugugcagaaagcagcucagugccccuca	CM000111.4_Gallus_gallus_isolate_RJF_#256_breed_Red_Jungle_fowl,_inbred_line_UCD001_chromosome_19,_whole_genome_shotgun_sequence:5379569..5379629:-
CM000095.4_Gallus_gallus_isolate_RJF_#256_breed_Red_Jungle_fowl,_inbred_line_UCD001_chromosome_3,_whole_genome_shotgun_sequence_9694	390	0.81 ± 0.03		770	422	0	348	no				blast	acagaaugucucuuugaaaacc	auucaaagggcaguccgcuuggc	auucaaagggcaguccgcuuggcuggagcaaugcaaaacagaaugucucuuugaaaacc	CM000095.4_Gallus_gallus_isolate_RJF_#256_breed_Red_Jungle_fowl,_inbred_line_UCD001_chromosome_3,_whole_genome_shotgun_sequence:60052706..60052765:-
CM000118.4_Gallus_gallus_isolate_RJF_#256_breed_Red_Jungle_fowl,_inbred_line_UCD001_chromosome_27,_whole_genome_shotgun_sequence_23269	360	0.81 ± 0.03		706	693	0	13	no				blast	acccauggcaaugagcaaaccugc	aggugccuauugcuggggugg	acccauggcaaugagcaaaccugcagugccaucaggcaggugccuauugcuggggugg	CM000118.4_Gallus_gallus_isolate_RJF_#256_breed_Red_Jungle_fowl,_inbred_line_UCD001_chromosome_27,_whole_genome_shotgun_sequence:5090906..5090964:-
CM000094.4_Gallus_gallus_isolate_RJF_#256_breed_Red_Jungle_fowl,_inbred_line_UCD001_chromosome_2,_whole_genome_shotgun_sequence_7342	350	0.81 ± 0.03		694	688	0	6	no				blast	ucugggggugcggaggguacuga	gggccucccgcacgcuucugucgg	gggccucccgcacgcuucugucggggaucgaaauagcgcgacgucugggggugcggaggguacuga	CM000094.4_Gallus_gallus_isolate_RJF_#256_breed_Red_Jungle_fowl,_inbred_line_UCD001_chromosome_2,_whole_genome_shotgun_sequence:32178060..32178126:-
AADN04016867.1_Gallus_gallus_breed_Red_Jungle_fowl,_inbred_line_UCD001_isolate_RJF_#256_Contig17828.1,_whole_genome_shotgun_sequence_26886	320	0.81 ± 0.03		633	292	331	10	no				blast	guacugguccguacuggugugu	uaccggucgguacugguguguac	uaccggucgguacugguguguacuggucuguacugguccguacugguguguacugguccguacuggugugu	AADN04016867.1_Gallus_gallus_breed_Red_Jungle_fowl,_inbred_line_UCD001_isolate_RJF_#256_Contig17828.1,_whole_genome_shotgun_sequence:3570..3641:+
AADN04014437.1_Gallus_gallus_breed_Red_Jungle_fowl,_inbred_line_UCD001_isolate_RJF_#256_Contig15315.1,_whole_genome_shotgun_sequence_26700	320	0.81 ± 0.03		633	292	331	10	no				blast	guacugguccguacuggugugu	uaccggucgguacugguguguac	uaccggucgguacugguguguacuggucuguacugguccguacugguguguacugguccguacuggugugu	AADN04014437.1_Gallus_gallus_breed_Red_Jungle_fowl,_inbred_line_UCD001_isolate_RJF_#256_Contig15315.1,_whole_genome_shotgun_sequence:1714..1785:+
CM000104.4_Gallus_gallus_isolate_RJF_#256_breed_Red_Jungle_fowl,_inbred_line_UCD001_chromosome_12,_whole_genome_shotgun_sequence_17063	320	0.81 ± 0.03		629	307	0	322	no				blast	ucauggugcucuucucuuccagg	uggugagaagcgugcuguggagc	uggugagaagcgugcuguggagcgugguauggcaaagcuuggugcucauggugcucuucucuuccagg	CM000104.4_Gallus_gallus_isolate_RJF_#256_breed_Red_Jungle_fowl,_inbred_line_UCD001_chromosome_12,_whole_genome_shotgun_sequence:3154776..3154844:+
AADN04020477.1_Gallus_gallus_breed_Red_Jungle_fowl,_inbred_line_UCD001_isolate_RJF_#256_Contig21612.1,_whole_genome_shotgun_sequence_27099	310	0.81 ± 0.03		620	433	0	187	no				blast	caccacgugucgcgauauaggc	cagauaucgcgauaugugaggcg	cagauaucgcgauaugugaggcgucacaauaaucagcugucacacauugcaccacgugucgcgauauaggc	AADN04020477.1_Gallus_gallus_breed_Red_Jungle_fowl,_inbred_line_UCD001_isolate_RJF_#256_Contig21612.1,_whole_genome_shotgun_sequence:1938..2009:+
CM000096.4_Gallus_gallus_isolate_RJF_#256_breed_Red_Jungle_fowl,_inbred_line_UCD001_chromosome_4,_whole_genome_shotgun_sequence_11392	240	0.81 ± 0.03		489	370	0	119	no				blast	auauguagcuuccuucuaucuccu	aagauagauguggccuaccaugc	aagauagauguggccuaccaugcuuaaccugaaugcauauguagcuuccuucuaucuccu	CM000096.4_Gallus_gallus_isolate_RJF_#256_breed_Red_Jungle_fowl,_inbred_line_UCD001_chromosome_4,_whole_genome_shotgun_sequence:81134340..81134400:-
CM000093.4_Gallus_gallus_isolate_RJF_#256_breed_Red_Jungle_fowl,_inbred_line_UCD001_chromosome_1,_whole_genome_shotgun_sequence_2071	230	0.81 ± 0.03		461	458	0	3	no				blast	ccggagcggcggagucggu	cgggccgggccgggccgggc	ccggagcggcggagucgguaccggcggcggggcgggccgggccgggccgggccgggc	CM000093.4_Gallus_gallus_isolate_RJF_#256_breed_Red_Jungle_fowl,_inbred_line_UCD001_chromosome_1,_whole_genome_shotgun_sequence:60958039..60958096:-
CM000124.4_Gallus_gallus_isolate_RJF_#256_breed_Red_Jungle_fowl,_inbred_line_UCD001_chromosome_25,_whole_genome_shotgun_sequence_22382	230	0.81 ± 0.03		459	456	0	3	no				blast	cgugucucugggggccgucugu	aggcgguucccggagaggcagg	cgugucucugggggccgucugugauggguuucuccccaggcgguucccggagaggcagg	CM000124.4_Gallus_gallus_isolate_RJF_#256_breed_Red_Jungle_fowl,_inbred_line_UCD001_chromosome_25,_whole_genome_shotgun_sequence:1804310..1804369:+
CM000122.4_Gallus_gallus_isolate_RJF_#256_breed_Red_Jungle_fowl,_inbred_line_UCD001_chromosome_Z,_whole_genome_shotgun_sequence_24440	210	0.81 ± 0.03		417	384	0	33	no				blast	gguuucucuucagaucguau	ugugauuugaagagaaacaaga	ugugauuugaagagaaacaagaguguguguacugauuccaggaugccagaguagucugguuucucuucagaucguau	CM000122.4_Gallus_gallus_isolate_RJF_#256_breed_Red_Jungle_fowl,_inbred_line_UCD001_chromosome_Z,_whole_genome_shotgun_sequence:31928540..31928617:+
CM000093.4_Gallus_gallus_isolate_RJF_#256_breed_Red_Jungle_fowl,_inbred_line_UCD001_chromosome_1,_whole_genome_shotgun_sequence_2784	200	0.81 ± 0.03		406	165	0	241	no				blast	uucauuuccaugcuguauuagc	auaauguagcauguugaugaagu	auaauguagcauguugaugaaguaagauaguauuaauucauuuccaugcuguauuagc	CM000093.4_Gallus_gallus_isolate_RJF_#256_breed_Red_Jungle_fowl,_inbred_line_UCD001_chromosome_1,_whole_genome_shotgun_sequence:154884037..154884095:-
CM000098.4_Gallus_gallus_isolate_RJF_#256_breed_Red_Jungle_fowl,_inbred_line_UCD001_chromosome_6,_whole_genome_shotgun_sequence_13332	190	0.81 ± 0.03		383	296	0	87	no				blast	agcagauuccucuagccuguc	acagucuggacgaguccaagucu	agcagauuccucuagccugucgguguguaguaaugacagucuggacgaguccaagucu	CM000098.4_Gallus_gallus_isolate_RJF_#256_breed_Red_Jungle_fowl,_inbred_line_UCD001_chromosome_6,_whole_genome_shotgun_sequence:35018931..35018989:+
CM000107.4_Gallus_gallus_isolate_RJF_#256_breed_Red_Jungle_fowl,_inbred_line_UCD001_chromosome_15,_whole_genome_shotgun_sequence_18622	170	0.81 ± 0.03		351	190	147	14	no				blast	auugugauuuccaauaauugaga	cuacauuaaugaaaagaacaau	auugugauuuccaauaauugagacagugauucugaaagcugucuacauuaaugaaaagaacaau	CM000107.4_Gallus_gallus_isolate_RJF_#256_breed_Red_Jungle_fowl,_inbred_line_UCD001_chromosome_15,_whole_genome_shotgun_sequence:1293816..1293880:+
CM000095.4_Gallus_gallus_isolate_RJF_#256_breed_Red_Jungle_fowl,_inbred_line_UCD001_chromosome_3,_whole_genome_shotgun_sequence_9965	160	0.81 ± 0.03		330	149	0	181	no				blast	cagcgcugggcagugcacugc	agugcagucuguugcagcguggc	agugcagucuguugcagcguggcacaguacguugcucccugcagcgcugggcagugcacugc	CM000095.4_Gallus_gallus_isolate_RJF_#256_breed_Red_Jungle_fowl,_inbred_line_UCD001_chromosome_3,_whole_genome_shotgun_sequence:105077421..105077483:-
CM000110.4_Gallus_gallus_isolate_RJF_#256_breed_Red_Jungle_fowl,_inbred_line_UCD001_chromosome_18,_whole_genome_shotgun_sequence_20054	150	0.81 ± 0.03		312	299	0	13	no				blast	ugguauauggaauugaugcugga	auagcaucguucugauacuucca	auagcaucguucugauacuuccauuccuuuguccagaaugguauauggaauugaugcugga	CM000110.4_Gallus_gallus_isolate_RJF_#256_breed_Red_Jungle_fowl,_inbred_line_UCD001_chromosome_18,_whole_genome_shotgun_sequence:6353051..6353112:-
CM000109.4_Gallus_gallus_isolate_RJF_#256_breed_Red_Jungle_fowl,_inbred_line_UCD001_chromosome_17,_whole_genome_shotgun_sequence_19431	150	0.81 ± 0.03		300	236	0	64	no				blast	cgcguaccaaaaguaauaaugg	cauuauuacucacgguacgagu	cauuauuacucacgguacgaguuugaagugucacagcgcguaccaaaaguaauaaugg	CM000109.4_Gallus_gallus_isolate_RJF_#256_breed_Red_Jungle_fowl,_inbred_line_UCD001_chromosome_17,_whole_genome_shotgun_sequence:8233326..8233384:+
CM000094.4_Gallus_gallus_isolate_RJF_#256_breed_Red_Jungle_fowl,_inbred_line_UCD001_chromosome_2,_whole_genome_shotgun_sequence_6646	150	0.81 ± 0.03		295	294	0	1	no				blast	uugugccugcauaaacugacu	ccagaguaugacaggcaucaugc	uugugccugcauaaacugacuguguauagccagaguaugacaggcaucaugc	CM000094.4_Gallus_gallus_isolate_RJF_#256_breed_Red_Jungle_fowl,_inbred_line_UCD001_chromosome_2,_whole_genome_shotgun_sequence:63297409..63297461:+
CM000093.4_Gallus_gallus_isolate_RJF_#256_breed_Red_Jungle_fowl,_inbred_line_UCD001_chromosome_1,_whole_genome_shotgun_sequence_497	140	0.81 ± 0.03		293	292	0	1	no				blast	cugagcguggauguggacguggc	acgcguccagugugcgccaaggcc	acgcguccagugugcgccaaggccggaggugucaguaguacggcugagcguggauguggacguggc	CM000093.4_Gallus_gallus_isolate_RJF_#256_breed_Red_Jungle_fowl,_inbred_line_UCD001_chromosome_1,_whole_genome_shotgun_sequence:53954579..53954645:+
CM000120.3_Gallus_gallus_isolate_RJF_#256_breed_Red_Jungle_fowl,_inbred_line_UCD001_chromosome_32,_whole_genome_shotgun_sequence_23759	140	0.81 ± 0.03		283	282	0	1	no				blast	ucuggcugcucagugcucugcu	caggagcacugggugacgaggagc	caggagcacugggugacgaggagccucgcacagcucuggcugcucagugcucugcu	CM000120.3_Gallus_gallus_isolate_RJF_#256_breed_Red_Jungle_fowl,_inbred_line_UCD001_chromosome_32,_whole_genome_shotgun_sequence:15533..15589:+
CM000094.4_Gallus_gallus_isolate_RJF_#256_breed_Red_Jungle_fowl,_inbred_line_UCD001_chromosome_2,_whole_genome_shotgun_sequence_7447	130	0.81 ± 0.03		273	253	0	20	no				blast	cggccauugcuaggcgacgcugc	cgcgccggcuguaauggcagca	cggccauugcuaggcgacgcugccgcggaugcucgcgccgcgccggcuguaauggcagca	CM000094.4_Gallus_gallus_isolate_RJF_#256_breed_Red_Jungle_fowl,_inbred_line_UCD001_chromosome_2,_whole_genome_shotgun_sequence:44942265..44942325:-
CM000095.4_Gallus_gallus_isolate_RJF_#256_breed_Red_Jungle_fowl,_inbred_line_UCD001_chromosome_3,_whole_genome_shotgun_sequence_8929	130	0.81 ± 0.03		269	249	0	20	no				blast	cggacgaggcuucccgcgcugu	ccgcgcgggaagccucggccga	ccgcgcgggaagccucggccgacgagcaaccggcggacgaggcuucccgcgcugu	CM000095.4_Gallus_gallus_isolate_RJF_#256_breed_Red_Jungle_fowl,_inbred_line_UCD001_chromosome_3,_whole_genome_shotgun_sequence:81811343..81811398:+
AADN04014565.1_Gallus_gallus_breed_Red_Jungle_fowl,_inbred_line_UCD001_isolate_RJF_#256_Contig15447.1,_whole_genome_shotgun_sequence_26715	120	0.81 ± 0.03		240	207	10	23	no				blast	uccgcccccuuuugcucguagg	uggggggagaagggggcggggccu	uggggggagaagggggcggggccuacgugagacccgcugacuccgcccccuuuugcucguagg	AADN04014565.1_Gallus_gallus_breed_Red_Jungle_fowl,_inbred_line_UCD001_isolate_RJF_#256_Contig15447.1,_whole_genome_shotgun_sequence:4829..4892:-
AADN04021567.1_Gallus_gallus_breed_Red_Jungle_fowl,_inbred_line_UCD001_isolate_RJF_#256_Contig22767.1,_whole_genome_shotgun_sequence_27126	110	0.81 ± 0.03		229	205	3	21	no				blast	ugcgcacacacgcggccugaag	gcugggacgcgcgugcgcgca	gcugggacgcgcgugcgcgcacguuuguacgcucaggugugcgcacacacgcggccugaag	AADN04021567.1_Gallus_gallus_breed_Red_Jungle_fowl,_inbred_line_UCD001_isolate_RJF_#256_Contig22767.1,_whole_genome_shotgun_sequence:1263..1324:-
AADN04001035.1_Gallus_gallus_breed_Red_Jungle_fowl,_inbred_line_UCD001_isolate_RJF_#256_Contig1152.1,_whole_genome_shotgun_sequence_25493	110	0.81 ± 0.03		218	178	0	40	no				blast	guaagugccuccggguguggg	ccgcacccugagaugcucacagg	guaagugccuccggguguggggauggcgucggcugccccgcacccugagaugcucacagg	AADN04001035.1_Gallus_gallus_breed_Red_Jungle_fowl,_inbred_line_UCD001_isolate_RJF_#256_Contig1152.1,_whole_genome_shotgun_sequence:4755..4815:-
CM000112.4_Gallus_gallus_isolate_RJF_#256_breed_Red_Jungle_fowl,_inbred_line_UCD001_chromosome_20,_whole_genome_shotgun_sequence_20918	100	0.81 ± 0.03		211	210	0	1	no				blast	cggcgccgccgggccgagcc	gcggucccggcgccgccg	cggcgccgccgggccgagccgcguccccgggcugcgccgcggucccggcgccgccg	CM000112.4_Gallus_gallus_isolate_RJF_#256_breed_Red_Jungle_fowl,_inbred_line_UCD001_chromosome_20,_whole_genome_shotgun_sequence:10624039..10624095:+
CM000111.4_Gallus_gallus_isolate_RJF_#256_breed_Red_Jungle_fowl,_inbred_line_UCD001_chromosome_19,_whole_genome_shotgun_sequence_20629	100	0.81 ± 0.03		211	47	1	163	no				blast	cccugcgcagcuccacgccgcc	ugguuguggggcugcugcucugc	ugguuguggggcugcugcucugcgugcugcuccgcuucgcccugcgcagcuccacgccgcc	CM000111.4_Gallus_gallus_isolate_RJF_#256_breed_Red_Jungle_fowl,_inbred_line_UCD001_chromosome_19,_whole_genome_shotgun_sequence:5882083..5882144:-
CM000097.4_Gallus_gallus_isolate_RJF_#256_breed_Red_Jungle_fowl,_inbred_line_UCD001_chromosome_5,_whole_genome_shotgun_sequence_11911	100	0.81 ± 0.03		210	209	0	1	no				blast	uacgcucgugcucugggcuuuga	ugacccagcguguuagcuuaaa	ugacccagcguguuagcuuaaacugccauugauuuugguuuacgcucgugcucugggcuuuga	CM000097.4_Gallus_gallus_isolate_RJF_#256_breed_Red_Jungle_fowl,_inbred_line_UCD001_chromosome_5,_whole_genome_shotgun_sequence:23801093..23801156:+
CM000107.4_Gallus_gallus_isolate_RJF_#256_breed_Red_Jungle_fowl,_inbred_line_UCD001_chromosome_15,_whole_genome_shotgun_sequence_19040	100	0.81 ± 0.03		205	202	0	3	no				blast	gccgguggcgccgggccg	cccgccggccgccgugcgc	cccgccggccgccgugcgcauaaaacccgccgguggcgccgggccg	CM000107.4_Gallus_gallus_isolate_RJF_#256_breed_Red_Jungle_fowl,_inbred_line_UCD001_chromosome_15,_whole_genome_shotgun_sequence:9383951..9383997:-
CM000104.4_Gallus_gallus_isolate_RJF_#256_breed_Red_Jungle_fowl,_inbred_line_UCD001_chromosome_12,_whole_genome_shotgun_sequence_17261	100	0.81 ± 0.03		203	202	0	1	no				blast	ccgcgccggagcugcgggugccgc	gucccccagacccgcgccgcc	gucccccagacccgcgccgccggggccaccacggagcggccgcgccggagcugcgggugccgc	CM000104.4_Gallus_gallus_isolate_RJF_#256_breed_Red_Jungle_fowl,_inbred_line_UCD001_chromosome_12,_whole_genome_shotgun_sequence:11670236..11670299:+
CM000099.4_Gallus_gallus_isolate_RJF_#256_breed_Red_Jungle_fowl,_inbred_line_UCD001_chromosome_7,_whole_genome_shotgun_sequence_13773	100	0.81 ± 0.03		198	187	0	11	no				blast	aguuuaucacugauguuuggca	gcagaugucaguaauaaauggc	gcagaugucaguaauaaauggcugaauauuagcuauuuuguaguuuaucacugauguuuggca	CM000099.4_Gallus_gallus_isolate_RJF_#256_breed_Red_Jungle_fowl,_inbred_line_UCD001_chromosome_7,_whole_genome_shotgun_sequence:7902585..7902648:+
CM000096.4_Gallus_gallus_isolate_RJF_#256_breed_Red_Jungle_fowl,_inbred_line_UCD001_chromosome_4,_whole_genome_shotgun_sequence_10740	96	0.81 ± 0.03		189	118	1	70	no				blast	uggggcuuggucucugugcugu	cagcgcugagacuccagcaccag	cagcgcugagacuccagcaccagcguggaaggugaggucuggggcuuggucucugugcugu	CM000096.4_Gallus_gallus_isolate_RJF_#256_breed_Red_Jungle_fowl,_inbred_line_UCD001_chromosome_4,_whole_genome_shotgun_sequence:78929458..78929519:+
CM000106.4_Gallus_gallus_isolate_RJF_#256_breed_Red_Jungle_fowl,_inbred_line_UCD001_chromosome_14,_whole_genome_shotgun_sequence_18191	91	0.81 ± 0.03		180	172	0	8	no				blast	uuucugguacagugacucgagc	uggagucacucugccaaagcau	uggagucacucugccaaagcaugugcacaaauaaguuucugguacagugacucgagc	CM000106.4_Gallus_gallus_isolate_RJF_#256_breed_Red_Jungle_fowl,_inbred_line_UCD001_chromosome_14,_whole_genome_shotgun_sequence:8554992..8555049:+
CM000122.4_Gallus_gallus_isolate_RJF_#256_breed_Red_Jungle_fowl,_inbred_line_UCD001_chromosome_Z,_whole_genome_shotgun_sequence_24928	90	0.81 ± 0.03		178	175	1	2	no				blast	cucggccgcuccuuccuccucc	caggggugaggggcgguagcg	caggggugaggggcgguagcggucaguccccccacagcucugcucggccgcuccuuccuccucc	CM000122.4_Gallus_gallus_isolate_RJF_#256_breed_Red_Jungle_fowl,_inbred_line_UCD001_chromosome_Z,_whole_genome_shotgun_sequence:27314061..27314125:-
CM000094.4_Gallus_gallus_isolate_RJF_#256_breed_Red_Jungle_fowl,_inbred_line_UCD001_chromosome_2,_whole_genome_shotgun_sequence_6474	90	0.81 ± 0.03		180	156	0	24	no				blast	uuggaaucaacuuuggaaucac	cuuccauugugcuuccaggucu	uuggaaucaacuuuggaaucacugugcuucugcuaugcuuccauugugcuuccaggucu	CM000094.4_Gallus_gallus_isolate_RJF_#256_breed_Red_Jungle_fowl,_inbred_line_UCD001_chromosome_2,_whole_genome_shotgun_sequence:40001903..40001962:+
CM000109.4_Gallus_gallus_isolate_RJF_#256_breed_Red_Jungle_fowl,_inbred_line_UCD001_chromosome_17,_whole_genome_shotgun_sequence_19213	90	0.81 ± 0.03		176	108	0	68	no				blast	ccaucuccaccagcagcacugu	agugccgacguguggggaugcgc	agugccgacguguggggaugcgccguggggcagagcccaucuccaccagcagcacugu	CM000109.4_Gallus_gallus_isolate_RJF_#256_breed_Red_Jungle_fowl,_inbred_line_UCD001_chromosome_17,_whole_genome_shotgun_sequence:1481029..1481087:+
CM000093.4_Gallus_gallus_isolate_RJF_#256_breed_Red_Jungle_fowl,_inbred_line_UCD001_chromosome_1,_whole_genome_shotgun_sequence_2647	89	0.81 ± 0.03		177	164	0	13	no				blast	aaagccauuccacgauucuaca	uagaaucauagaaugguuugggu	aaagccauuccacgauucuacaguuuauguauuacauagaaucauagaaugguuugggu	CM000093.4_Gallus_gallus_isolate_RJF_#256_breed_Red_Jungle_fowl,_inbred_line_UCD001_chromosome_1,_whole_genome_shotgun_sequence:133592806..133592865:-
CM000118.4_Gallus_gallus_isolate_RJF_#256_breed_Red_Jungle_fowl,_inbred_line_UCD001_chromosome_27,_whole_genome_shotgun_sequence_23000	88	0.81 ± 0.03		173	158	0	15	no				blast	ugcggaggucgggcagcuucagc	cgggagcucucggccggccgcgu	ugcggaggucgggcagcuucagcagcaguuuggugaagcgggagcucucggccggccgcgu	CM000118.4_Gallus_gallus_isolate_RJF_#256_breed_Red_Jungle_fowl,_inbred_line_UCD001_chromosome_27,_whole_genome_shotgun_sequence:4778497..4778558:+
CM000093.4_Gallus_gallus_isolate_RJF_#256_breed_Red_Jungle_fowl,_inbred_line_UCD001_chromosome_1,_whole_genome_shotgun_sequence_913	87	0.81 ± 0.03		177	117	7	53	no				blast	ugccugcuugcuccucacuugc	uaaaugaugaacaguuguggcau	uaaaugaugaacaguuguggcaugugaaaaaaguagcucaugccugcuugcuccucacuugc	CM000093.4_Gallus_gallus_isolate_RJF_#256_breed_Red_Jungle_fowl,_inbred_line_UCD001_chromosome_1,_whole_genome_shotgun_sequence:96374525..96374587:+
CM000118.4_Gallus_gallus_isolate_RJF_#256_breed_Red_Jungle_fowl,_inbred_line_UCD001_chromosome_27,_whole_genome_shotgun_sequence_23266	85	0.81 ± 0.03		168	163	1	4	no				blast	ccucugucugugcuucugcagg	acccaggagccaggcugggggg	acccaggagccaggcuggggggaggagcugcucugacccccucugucugugcuucugcagg	CM000118.4_Gallus_gallus_isolate_RJF_#256_breed_Red_Jungle_fowl,_inbred_line_UCD001_chromosome_27,_whole_genome_shotgun_sequence:5084106..5084167:-
CM000101.4_Gallus_gallus_isolate_RJF_#256_breed_Red_Jungle_fowl,_inbred_line_UCD001_chromosome_9,_whole_genome_shotgun_sequence_15826	83	0.81 ± 0.03		163	132	0	31	no				blast	ccugccggugugcucugccucc	uggcugagcucagugggagcgc	uggcugagcucagugggagcgcagugcagagcuccugccugccggugugcucugccucc	CM000101.4_Gallus_gallus_isolate_RJF_#256_breed_Red_Jungle_fowl,_inbred_line_UCD001_chromosome_9,_whole_genome_shotgun_sequence:22393980..22394039:-
CM000100.4_Gallus_gallus_isolate_RJF_#256_breed_Red_Jungle_fowl,_inbred_line_UCD001_chromosome_8,_whole_genome_shotgun_sequence_14683	81	0.81 ± 0.03		160	135	0	25	no				blast	ccgagcgagcucugcagagccu	cugucugcagggccugcuccauc	cugucugcagggccugcuccaucccgugcugcaaggccgagcgagcucugcagagccu	CM000100.4_Gallus_gallus_isolate_RJF_#256_breed_Red_Jungle_fowl,_inbred_line_UCD001_chromosome_8,_whole_genome_shotgun_sequence:7496342..7496400:+
CM000094.4_Gallus_gallus_isolate_RJF_#256_breed_Red_Jungle_fowl,_inbred_line_UCD001_chromosome_2,_whole_genome_shotgun_sequence_6542	77	0.81 ± 0.03		155	154	0	1	no				blast	uauuagcucugugauccuugcuu	gcaaugucauuuugcugauaag	uauuagcucugugauccuugcuuuuuuugaugcugagcaaugucauuuugcugauaag	CM000094.4_Gallus_gallus_isolate_RJF_#256_breed_Red_Jungle_fowl,_inbred_line_UCD001_chromosome_2,_whole_genome_shotgun_sequence:47189668..47189726:+
AADN04007056.1_Gallus_gallus_breed_Red_Jungle_fowl,_inbred_line_UCD001_isolate_RJF_#256_Contig7645.1,_whole_genome_shotgun_sequence_26171	77	0.81 ± 0.03		152	150	0	2	no				blast	uguggggccgccaucagugggg	cacugacgccgucccccuucagc	cacugacgccgucccccuucagcucuccgcagugacgcuguggggccgccaucagugggg	AADN04007056.1_Gallus_gallus_breed_Red_Jungle_fowl,_inbred_line_UCD001_isolate_RJF_#256_Contig7645.1,_whole_genome_shotgun_sequence:2718..2778:+
CM000097.4_Gallus_gallus_isolate_RJF_#256_breed_Red_Jungle_fowl,_inbred_line_UCD001_chromosome_5,_whole_genome_shotgun_sequence_12196	67	0.81 ± 0.03		132	52	0	80	no				blast	caggcgggcuggaugucaaca	uugacagccaggacgacccugcc	uugacagccaggacgacccugccgcaguacagccccaggcaggcgggcuggaugucaaca	CM000097.4_Gallus_gallus_isolate_RJF_#256_breed_Red_Jungle_fowl,_inbred_line_UCD001_chromosome_5,_whole_genome_shotgun_sequence:54895097..54895157:+
CM000119.4_Gallus_gallus_isolate_RJF_#256_breed_Red_Jungle_fowl,_inbred_line_UCD001_chromosome_28,_whole_genome_shotgun_sequence_23347	66	0.81 ± 0.03		130	125	0	5	no				blast	gguggcucuggugccuucugacc	gugggaaggggugaggaccagcuc	gugggaaggggugaggaccagcucugggggaggagguggcucuggugccuucugacc	CM000119.4_Gallus_gallus_isolate_RJF_#256_breed_Red_Jungle_fowl,_inbred_line_UCD001_chromosome_28,_whole_genome_shotgun_sequence:951575..951632:+
AADN04009476.1_Gallus_gallus_breed_Red_Jungle_fowl,_inbred_line_UCD001_isolate_RJF_#256_Contig10154.1,_whole_genome_shotgun_sequence_26376	65	0.81 ± 0.03		128	122	0	6	no				blast	ugcguggaucugugggucgcugugu	cacauuggccucuccccgcagc	ugcguggaucugugggucgcugugugggucugacccacacauuggccucuccccgcagc	AADN04009476.1_Gallus_gallus_breed_Red_Jungle_fowl,_inbred_line_UCD001_isolate_RJF_#256_Contig10154.1,_whole_genome_shotgun_sequence:9072..9131:+
CM000094.4_Gallus_gallus_isolate_RJF_#256_breed_Red_Jungle_fowl,_inbred_line_UCD001_chromosome_2,_whole_genome_shotgun_sequence_6407	62	0.81 ± 0.03		122	99	0	23	no				blast	cagcucucggugucucuccgcaga	cgcgggggacccgcgggcugucc	cgcgggggacccgcgggcuguccccggggcucggacgcgacggcagcucucggugucucuccgcaga	CM000094.4_Gallus_gallus_isolate_RJF_#256_breed_Red_Jungle_fowl,_inbred_line_UCD001_chromosome_2,_whole_genome_shotgun_sequence:30949692..30949759:+
CM000106.4_Gallus_gallus_isolate_RJF_#256_breed_Red_Jungle_fowl,_inbred_line_UCD001_chromosome_14,_whole_genome_shotgun_sequence_18249	62	0.81 ± 0.03		122	119	0	3	no				blast	cugcuggcugugcacgaggagc	uccuugugcucagcuggggcagcc	uccuugugcucagcuggggcagccgaggaaggcaggagggcugcuggcugugcacgaggagc	CM000106.4_Gallus_gallus_isolate_RJF_#256_breed_Red_Jungle_fowl,_inbred_line_UCD001_chromosome_14,_whole_genome_shotgun_sequence:13462199..13462261:+
CM000114.4_Gallus_gallus_isolate_RJF_#256_breed_Red_Jungle_fowl,_inbred_line_UCD001_chromosome_22,_whole_genome_shotgun_sequence_21699	61	0.81 ± 0.03		123	122	0	1	no				blast	aagaggauugaauugcaagacu	cuuguaauuuuuuccuucuaga	aagaggauugaauugcaagacuuuguuuuguuaacaucuuguaauuuuuuccuucuaga	CM000114.4_Gallus_gallus_isolate_RJF_#256_breed_Red_Jungle_fowl,_inbred_line_UCD001_chromosome_22,_whole_genome_shotgun_sequence:854558..854617:-
CM000099.4_Gallus_gallus_isolate_RJF_#256_breed_Red_Jungle_fowl,_inbred_line_UCD001_chromosome_7,_whole_genome_shotgun_sequence_14115	59	0.81 ± 0.03		121	118	0	3	no				blast	uuuggccaaggggaaucagauu	ucugguuuuccuuucccacagg	uuuggccaaggggaaucagauuuucuaccccacaggagaaauacuauucacagaucugguuuuccuuucccacagg	CM000099.4_Gallus_gallus_isolate_RJF_#256_breed_Red_Jungle_fowl,_inbred_line_UCD001_chromosome_7,_whole_genome_shotgun_sequence:607490..607566:-
CM000115.4_Gallus_gallus_isolate_RJF_#256_breed_Red_Jungle_fowl,_inbred_line_UCD001_chromosome_23,_whole_genome_shotgun_sequence_21976	55	0.81 ± 0.03		108	89	0	19	no				blast	ugggccguggggcuacgggaagc	acccugcaguacauggcccccga	acccugcaguacauggcccccgaaaucaucgaccgugggccguggggcuacgggaagc	CM000115.4_Gallus_gallus_isolate_RJF_#256_breed_Red_Jungle_fowl,_inbred_line_UCD001_chromosome_23,_whole_genome_shotgun_sequence:1963056..1963114:-
AADN04001795.1_Gallus_gallus_breed_Red_Jungle_fowl,_inbred_line_UCD001_isolate_RJF_#256_Contig2030.1,_whole_genome_shotgun_sequence_22083	55	0.81 ± 0.03		108	89	0	19	no				blast	ugggccguggggcuacgggaagc	acccugcaguacauggcccccga	acccugcaguacauggcccccgaaaucaucgaccgugggccguggggcuacgggaagc	AADN04001795.1_Gallus_gallus_breed_Red_Jungle_fowl,_inbred_line_UCD001_isolate_RJF_#256_Contig2030.1,_whole_genome_shotgun_sequence:2737..2795:+
AADN04000623.1_Gallus_gallus_breed_Red_Jungle_fowl,_inbred_line_UCD001_isolate_RJF_#256_Contig379.1,_whole_genome_shotgun_sequence_11515	54	0.81 ± 0.03		107	103	0	4	no				blast	uucagggugcugcagagagca	ucucccugcuguucccuggg	ucucccugcuguucccugggagugcacgacccccuuucagggugcugcagagagca	AADN04000623.1_Gallus_gallus_breed_Red_Jungle_fowl,_inbred_line_UCD001_isolate_RJF_#256_Contig379.1,_whole_genome_shotgun_sequence:59955..60011:+
CM000111.4_Gallus_gallus_isolate_RJF_#256_breed_Red_Jungle_fowl,_inbred_line_UCD001_chromosome_19,_whole_genome_shotgun_sequence_20322	52	0.81 ± 0.03		103	75	0	28	no				blast	agcccgugggugcugcagacgu	ucugcagcaaucagagggcugu	agcccgugggugcugcagacguuacaugucuccuucuggugugucugcagcaaucagagggcugu	CM000111.4_Gallus_gallus_isolate_RJF_#256_breed_Red_Jungle_fowl,_inbred_line_UCD001_chromosome_19,_whole_genome_shotgun_sequence:4882816..4882881:+
CM000110.4_Gallus_gallus_isolate_RJF_#256_breed_Red_Jungle_fowl,_inbred_line_UCD001_chromosome_18,_whole_genome_shotgun_sequence_20157	52	0.81 ± 0.03		103	93	0	10	no				blast	agcucaccaccuggcacucgagc	ccgagugaggauggugaggacc	agcucaccaccuggcacucgagcagaugccaugauggcacugucacugugcugccgagugaggauggugaggacc	CM000110.4_Gallus_gallus_isolate_RJF_#256_breed_Red_Jungle_fowl,_inbred_line_UCD001_chromosome_18,_whole_genome_shotgun_sequence:9839369..9839444:-
CM000096.4_Gallus_gallus_isolate_RJF_#256_breed_Red_Jungle_fowl,_inbred_line_UCD001_chromosome_4,_whole_genome_shotgun_sequence_10086	52	0.81 ± 0.03		103	93	0	10	no				blast	cugccugaccuggauguacagcucu	gagacaccagcucaggcuuggu	cugccugaccuggauguacagcucugcuguggaccccaucagagacaccagcucaggcuuggu	CM000096.4_Gallus_gallus_isolate_RJF_#256_breed_Red_Jungle_fowl,_inbred_line_UCD001_chromosome_4,_whole_genome_shotgun_sequence:292850..292913:+
CM000100.4_Gallus_gallus_isolate_RJF_#256_breed_Red_Jungle_fowl,_inbred_line_UCD001_chromosome_8,_whole_genome_shotgun_sequence_14869	51	0.81 ± 0.03		103	91	0	12	no				blast	caggaacaacugaagugaauu	aaccaccucaguuguuucuacc	aaccaccucaguuguuucuacccuuucuguaaagcaggcaggaacaacugaagugaauu	CM000100.4_Gallus_gallus_isolate_RJF_#256_breed_Red_Jungle_fowl,_inbred_line_UCD001_chromosome_8,_whole_genome_shotgun_sequence:24660321..24660380:+
CM000103.4_Gallus_gallus_isolate_RJF_#256_breed_Red_Jungle_fowl,_inbred_line_UCD001_chromosome_11,_whole_genome_shotgun_sequence_16590	51	0.81 ± 0.03		100	88	0	12	no				blast	agcgcggcgagcuggcggcugu	cgccgccuuaccgccgugucac	agcgcggcgagcuggcggcuguuuccugguugaucgccgccuuaccgccgugucac	CM000103.4_Gallus_gallus_isolate_RJF_#256_breed_Red_Jungle_fowl,_inbred_line_UCD001_chromosome_11,_whole_genome_shotgun_sequence:2405740..2405796:+
CM000117.4_Gallus_gallus_isolate_RJF_#256_breed_Red_Jungle_fowl,_inbred_line_UCD001_chromosome_26,_whole_genome_shotgun_sequence_22742	51	0.81 ± 0.03		99	91	0	8	no				blast	ugagucccugcccccucccugu	ugggggggcacagggacagugc	ugggggggcacagggacagugcgggggugccagcagugcugagucccugcccccucccugu	CM000117.4_Gallus_gallus_isolate_RJF_#256_breed_Red_Jungle_fowl,_inbred_line_UCD001_chromosome_26,_whole_genome_shotgun_sequence:486684..486745:-
CM000104.4_Gallus_gallus_isolate_RJF_#256_breed_Red_Jungle_fowl,_inbred_line_UCD001_chromosome_12,_whole_genome_shotgun_sequence_17209	51	0.81 ± 0.03		100	86	1	13	no				blast	ucagcugcucugagccccagc	uggggcugaggcuuagugug	uggggcugaggcuuaguguggagcugugcuuacuccugcugcucagcugcucugagccccagc	CM000104.4_Gallus_gallus_isolate_RJF_#256_breed_Red_Jungle_fowl,_inbred_line_UCD001_chromosome_12,_whole_genome_shotgun_sequence:9880188..9880251:+
CM000097.4_Gallus_gallus_isolate_RJF_#256_breed_Red_Jungle_fowl,_inbred_line_UCD001_chromosome_5,_whole_genome_shotgun_sequence_12190	50	0.81 ± 0.03		100	95	0	5	no				blast	uacggaugcucaucucccacaga	uggcagugagcaucugaacc	uacggaugcucaucucccacagauaccgauggcagugagcaucugaacc	CM000097.4_Gallus_gallus_isolate_RJF_#256_breed_Red_Jungle_fowl,_inbred_line_UCD001_chromosome_5,_whole_genome_shotgun_sequence:54474180..54474229:+
CM000111.4_Gallus_gallus_isolate_RJF_#256_breed_Red_Jungle_fowl,_inbred_line_UCD001_chromosome_19,_whole_genome_shotgun_sequence_20364	49	0.81 ± 0.03		99	66	0	33	no				blast	ucuggaauguuuauagugaggc	ucuacccuauaaacauucugaug	ucuggaauguuuauagugaggcugagcuuuauaggucuacccuauaaacauucugaug	CM000111.4_Gallus_gallus_isolate_RJF_#256_breed_Red_Jungle_fowl,_inbred_line_UCD001_chromosome_19,_whole_genome_shotgun_sequence:6035262..6035320:+
AADN04004012.1_Gallus_gallus_breed_Red_Jungle_fowl,_inbred_line_UCD001_isolate_RJF_#256_Contig4454.1,_whole_genome_shotgun_sequence_25905	48	0.81 ± 0.03		95	71	0	24	no				blast	ugcguggggccgggcgcugagc	ccggagccucccccuacguugu	ugcguggggccgggcgcugagcgcugccagcagcuggagccggagccucccccuacguugu	AADN04004012.1_Gallus_gallus_breed_Red_Jungle_fowl,_inbred_line_UCD001_isolate_RJF_#256_Contig4454.1,_whole_genome_shotgun_sequence:7970..8031:-
CM000118.4_Gallus_gallus_isolate_RJF_#256_breed_Red_Jungle_fowl,_inbred_line_UCD001_chromosome_27,_whole_genome_shotgun_sequence_22946	48	0.81 ± 0.03		95	71	0	24	no				blast	ugcguggggccgggcgcugagc	ccggagccucccccuacguugu	ugcguggggccgggcgcugagcgcugccagcagcuggagccggagccucccccuacguugu	CM000118.4_Gallus_gallus_isolate_RJF_#256_breed_Red_Jungle_fowl,_inbred_line_UCD001_chromosome_27,_whole_genome_shotgun_sequence:4258001..4258062:+
AADN04016287.1_Gallus_gallus_breed_Red_Jungle_fowl,_inbred_line_UCD001_isolate_RJF_#256_Contig17231.1,_whole_genome_shotgun_sequence_26829	48	0.81 ± 0.03		94	75	0	19	no				blast	gcucagagugcguccugugggauc	uccucugggugcucugcagcacc	gcucagagugcguccugugggaucugaaggagguaauugggguccucugggugcucugcagcacc	AADN04016287.1_Gallus_gallus_breed_Red_Jungle_fowl,_inbred_line_UCD001_isolate_RJF_#256_Contig17231.1,_whole_genome_shotgun_sequence:4090..4155:+
AADN04005899.1_Gallus_gallus_breed_Red_Jungle_fowl,_inbred_line_UCD001_isolate_RJF_#256_Contig6439.1,_whole_genome_shotgun_sequence_10018	48	0.81 ± 0.03		98	93	2	3	no				blast	uuuucacugaagaguaacugcu	ugguuuucuucagcuaaaagg	ugguuuucuucagcuaaaaggaugugcucuuucuuaguucuuuucacugaagaguaacugcu	AADN04005899.1_Gallus_gallus_breed_Red_Jungle_fowl,_inbred_line_UCD001_isolate_RJF_#256_Contig6439.1,_whole_genome_shotgun_sequence:4710..4772:-
CM000095.4_Gallus_gallus_isolate_RJF_#256_breed_Red_Jungle_fowl,_inbred_line_UCD001_chromosome_3,_whole_genome_shotgun_sequence_9302	48	0.81 ± 0.03		98	93	2	3	no				blast	uuuucacugaagaguaacugcu	ugguuuucuucagcuaaaagg	ugguuuucuucagcuaaaaggaugugcucuuucuuaguucuuuucacugaagaguaacugcu	CM000095.4_Gallus_gallus_isolate_RJF_#256_breed_Red_Jungle_fowl,_inbred_line_UCD001_chromosome_3,_whole_genome_shotgun_sequence:16501159..16501221:-
CM000096.4_Gallus_gallus_isolate_RJF_#256_breed_Red_Jungle_fowl,_inbred_line_UCD001_chromosome_4,_whole_genome_shotgun_sequence_11475	46	0.81 ± 0.03		92	71	0	21	no				blast	ucacgguggggaugguagaucug	ugaucccuguccccucccugca	ucacgguggggaugguagaucugcagcagauguugaucccuguccccucccugca	CM000096.4_Gallus_gallus_isolate_RJF_#256_breed_Red_Jungle_fowl,_inbred_line_UCD001_chromosome_4,_whole_genome_shotgun_sequence:90158100..90158155:-
AADN04001190.1_Gallus_gallus_breed_Red_Jungle_fowl,_inbred_line_UCD001_isolate_RJF_#256_Contig1338.1,_whole_genome_shotgun_sequence_12960	46	0.81 ± 0.03		93	90	0	3	no				blast	uggggaugugaggcucagaugg	acgcugucccugcauccccaga	uggggaugugaggcucagauggaacaaggauuggccaccccucacgcugucccugcauccccaga	AADN04001190.1_Gallus_gallus_breed_Red_Jungle_fowl,_inbred_line_UCD001_isolate_RJF_#256_Contig1338.1,_whole_genome_shotgun_sequence:21168..21233:+
AADN04005827.1_Gallus_gallus_breed_Red_Jungle_fowl,_inbred_line_UCD001_isolate_RJF_#256_Contig6363.1,_whole_genome_shotgun_sequence_12974	46	0.81 ± 0.03		93	90	0	3	no				blast	auggggaugugaggcucagaugga	acgcugucccugcauccccaga	auggggaugugaggcucagauggaacaaggauuggccaccccucacgcugucccugcauccccaga	AADN04005827.1_Gallus_gallus_breed_Red_Jungle_fowl,_inbred_line_UCD001_isolate_RJF_#256_Contig6363.1,_whole_genome_shotgun_sequence:4730..4796:+
CM000093.4_Gallus_gallus_isolate_RJF_#256_breed_Red_Jungle_fowl,_inbred_line_UCD001_chromosome_1,_whole_genome_shotgun_sequence_673	46	0.81 ± 0.03		89	85	0	4	no				blast	cgggcagggccgagcugagcc	cccggcccccgcccugccccgc	cccggcccccgcccugccccgccucacgugccgccgggcagggccgagcugagcc	CM000093.4_Gallus_gallus_isolate_RJF_#256_breed_Red_Jungle_fowl,_inbred_line_UCD001_chromosome_1,_whole_genome_shotgun_sequence:72122791..72122846:+
CM000122.4_Gallus_gallus_isolate_RJF_#256_breed_Red_Jungle_fowl,_inbred_line_UCD001_chromosome_Z,_whole_genome_shotgun_sequence_24539	45	0.81 ± 0.03		89	66	0	23	no				blast	acguggguucaggugcacaacucu	aaguuguguacgugagccagug	aaguuguguacgugagccagugggugagucugaggccacguggguucaggugcacaacucu	CM000122.4_Gallus_gallus_isolate_RJF_#256_breed_Red_Jungle_fowl,_inbred_line_UCD001_chromosome_Z,_whole_genome_shotgun_sequence:45806124..45806185:+
CM000104.4_Gallus_gallus_isolate_RJF_#256_breed_Red_Jungle_fowl,_inbred_line_UCD001_chromosome_12,_whole_genome_shotgun_sequence_17537	45	0.81 ± 0.03		87	84	0	3	no				blast	gcucggcgcggcuccgcu	cggggccgagcugggcug	cggggccgagcugggcugggcucggcgcggcuccgcu	CM000104.4_Gallus_gallus_isolate_RJF_#256_breed_Red_Jungle_fowl,_inbred_line_UCD001_chromosome_12,_whole_genome_shotgun_sequence:19441387..19441424:-
CM000095.4_Gallus_gallus_isolate_RJF_#256_breed_Red_Jungle_fowl,_inbred_line_UCD001_chromosome_3,_whole_genome_shotgun_sequence_8937	45	0.81 ± 0.03		89	37	0	52	no				blast	cagaagccguauccucugcagg	agcagaggaaaugggcuguucugu	agcagaggaaaugggcuguucuguaugagcucuugcuggagauuguucacauccacagaagccguauccucugcagg	CM000095.4_Gallus_gallus_isolate_RJF_#256_breed_Red_Jungle_fowl,_inbred_line_UCD001_chromosome_3,_whole_genome_shotgun_sequence:82644786..82644863:+
CM000093.4_Gallus_gallus_isolate_RJF_#256_breed_Red_Jungle_fowl,_inbred_line_UCD001_chromosome_1,_whole_genome_shotgun_sequence_2929	45	0.81 ± 0.03		88	17	0	71	no				blast	ggugccgucggguccccg	gggaucgggcgcgccucc	gggaucgggcgcgccuccgggguucggugccgucggguccccg	CM000093.4_Gallus_gallus_isolate_RJF_#256_breed_Red_Jungle_fowl,_inbred_line_UCD001_chromosome_1,_whole_genome_shotgun_sequence:176113998..176114041:-
CM000104.4_Gallus_gallus_isolate_RJF_#256_breed_Red_Jungle_fowl,_inbred_line_UCD001_chromosome_12,_whole_genome_shotgun_sequence_17538	44	0.81 ± 0.03		87	84	0	3	no				blast	gcucggcgcggcuccgcu	cggggccgagcugggcug	cggggccgagcugggcugggcucggcgcggcuccgcu	CM000104.4_Gallus_gallus_isolate_RJF_#256_breed_Red_Jungle_fowl,_inbred_line_UCD001_chromosome_12,_whole_genome_shotgun_sequence:19441387..19441424:-
CM000122.4_Gallus_gallus_isolate_RJF_#256_breed_Red_Jungle_fowl,_inbred_line_UCD001_chromosome_Z,_whole_genome_shotgun_sequence_25027	44	0.81 ± 0.03		88	68	0	20	no				blast	uguuccugcugaacugagcca	auaucagcucaguaggcaccgga	uguuccugcugaacugagccaguauguaaaaucagaacugauaucagcucaguaggcaccgga	CM000122.4_Gallus_gallus_isolate_RJF_#256_breed_Red_Jungle_fowl,_inbred_line_UCD001_chromosome_Z,_whole_genome_shotgun_sequence:41649935..41649998:-
CM000099.4_Gallus_gallus_isolate_RJF_#256_breed_Red_Jungle_fowl,_inbred_line_UCD001_chromosome_7,_whole_genome_shotgun_sequence_14075	43	0.81 ± 0.03		86	68	0	18	no				blast	ccgcguguacgacaguggagu	ucugcugucaguaggcguaccggc	ucugcugucaguaggcguaccggcagcuuacaugugccgcguguacgacaguggagu	CM000099.4_Gallus_gallus_isolate_RJF_#256_breed_Red_Jungle_fowl,_inbred_line_UCD001_chromosome_7,_whole_genome_shotgun_sequence:36496143..36496200:+
CM000095.4_Gallus_gallus_isolate_RJF_#256_breed_Red_Jungle_fowl,_inbred_line_UCD001_chromosome_3,_whole_genome_shotgun_sequence_8582	42	0.81 ± 0.03		83	73	0	10	no				blast	uugauaggacagugguagcug	cuucaccuugcucugucaacgu	uugauaggacagugguagcuguuguuuagauaaggcagcuucaccuugcucugucaacgu	CM000095.4_Gallus_gallus_isolate_RJF_#256_breed_Red_Jungle_fowl,_inbred_line_UCD001_chromosome_3,_whole_genome_shotgun_sequence:39890755..39890815:+
CM000098.4_Gallus_gallus_isolate_RJF_#256_breed_Red_Jungle_fowl,_inbred_line_UCD001_chromosome_6,_whole_genome_shotgun_sequence_13606	41	0.81 ± 0.03		87	86	0	1	no				blast	auguccugcugccuguucacagc	ugugagggugcagcaagacccacccc	ugugagggugcagcaagacccaccccuccugauaggauguccugcugccuguucacagc	CM000098.4_Gallus_gallus_isolate_RJF_#256_breed_Red_Jungle_fowl,_inbred_line_UCD001_chromosome_6,_whole_genome_shotgun_sequence:27781924..27781983:-
CM000122.4_Gallus_gallus_isolate_RJF_#256_breed_Red_Jungle_fowl,_inbred_line_UCD001_chromosome_Z,_whole_genome_shotgun_sequence_24888	41	0.81 ± 0.03		81	80	0	1	no				blast	accgccgcggcccgggcg	gcgccggguggggcggac	gcgccggguggggcggacagggcagggcagagcagagcagagcgggacgaccgccgcggcccgggcg	CM000122.4_Gallus_gallus_isolate_RJF_#256_breed_Red_Jungle_fowl,_inbred_line_UCD001_chromosome_Z,_whole_genome_shotgun_sequence:25090566..25090633:-
CM000095.4_Gallus_gallus_isolate_RJF_#256_breed_Red_Jungle_fowl,_inbred_line_UCD001_chromosome_3,_whole_genome_shotgun_sequence_9155	40	0.81 ± 0.03		80	58	0	22	no				blast	ccccgcgcugcucgugccccgc	agggccacguccgcgucgggcc	agggccacguccgcgucgggcccgagguggucaccgaccccgcgcugcucgugccccgc	CM000095.4_Gallus_gallus_isolate_RJF_#256_breed_Red_Jungle_fowl,_inbred_line_UCD001_chromosome_3,_whole_genome_shotgun_sequence:110315774..110315833:+
CM000112.4_Gallus_gallus_isolate_RJF_#256_breed_Red_Jungle_fowl,_inbred_line_UCD001_chromosome_20,_whole_genome_shotgun_sequence_21143	39	0.81 ± 0.03		80	40	0	40	no				blast	guaagggggcagggacucacug	ugcagucuuggacucuccuuauucu	guaagggggcagggacucacugcagcaaccagaagagacccagugcagucuuggacucuccuuauucu	CM000112.4_Gallus_gallus_isolate_RJF_#256_breed_Red_Jungle_fowl,_inbred_line_UCD001_chromosome_20,_whole_genome_shotgun_sequence:10757483..10757551:-
CM000098.4_Gallus_gallus_isolate_RJF_#256_breed_Red_Jungle_fowl,_inbred_line_UCD001_chromosome_6,_whole_genome_shotgun_sequence_13243	39	0.81 ± 0.03		79	77	0	2	no				blast	gaucacucuuguccgaaagcgg	gcuucugauagguggugauuug	gcuucugauagguggugauuuggaaaccuuuguggagcagaucacucuuguccgaaagcgg	CM000098.4_Gallus_gallus_isolate_RJF_#256_breed_Red_Jungle_fowl,_inbred_line_UCD001_chromosome_6,_whole_genome_shotgun_sequence:22633798..22633859:+
CM000094.4_Gallus_gallus_isolate_RJF_#256_breed_Red_Jungle_fowl,_inbred_line_UCD001_chromosome_2,_whole_genome_shotgun_sequence_6124	38	0.81 ± 0.03		76	75	0	1	no				blast	aagccgugcucuguguguguuauc	uggcacccagggcacugcuacc	aagccgugcucuguguguguuauccacacucagugugggaagguggcacccagggcacugcuacc	CM000094.4_Gallus_gallus_isolate_RJF_#256_breed_Red_Jungle_fowl,_inbred_line_UCD001_chromosome_2,_whole_genome_shotgun_sequence:643638..643703:+
CM000095.4_Gallus_gallus_isolate_RJF_#256_breed_Red_Jungle_fowl,_inbred_line_UCD001_chromosome_3,_whole_genome_shotgun_sequence_9472	36	0.81 ± 0.03		75	71	0	4	no				blast	uugaguacacuguggaaaagc	uguuuucacagugugcuguccuugu	uguuuucacagugugcuguccuuguagaaguauuuaguuaucuugaguacacuguggaaaagc	CM000095.4_Gallus_gallus_isolate_RJF_#256_breed_Red_Jungle_fowl,_inbred_line_UCD001_chromosome_3,_whole_genome_shotgun_sequence:31509264..31509327:-
CM000094.4_Gallus_gallus_isolate_RJF_#256_breed_Red_Jungle_fowl,_inbred_line_UCD001_chromosome_2,_whole_genome_shotgun_sequence_6979	36	0.81 ± 0.03		71	57	0	14	no				blast	gagaugcacugggcucaggaau	caccugagcucagagcagcucug	caccugagcucagagcagcucugggcauugcagcagagaugcacugggcucaggaau	CM000094.4_Gallus_gallus_isolate_RJF_#256_breed_Red_Jungle_fowl,_inbred_line_UCD001_chromosome_2,_whole_genome_shotgun_sequence:128811556..128811613:+
CM000119.4_Gallus_gallus_isolate_RJF_#256_breed_Red_Jungle_fowl,_inbred_line_UCD001_chromosome_28,_whole_genome_shotgun_sequence_23575	36	0.81 ± 0.03		75	56	0	19	no				blast	agcacugcacuguucucguagg	cucaagaacaaagcauguggccu	cucaagaacaaagcauguggccucauguuuugcagaaaaaagagcacugcacuguucucguagg	CM000119.4_Gallus_gallus_isolate_RJF_#256_breed_Red_Jungle_fowl,_inbred_line_UCD001_chromosome_28,_whole_genome_shotgun_sequence:1588180..1588244:-
CM000095.4_Gallus_gallus_isolate_RJF_#256_breed_Red_Jungle_fowl,_inbred_line_UCD001_chromosome_3,_whole_genome_shotgun_sequence_9941	35	0.81 ± 0.03		69	68	0	1	no				blast	cgcacggugcaggaauuccugc	augggcuuccuacccgucg	cgcacggugcaggaauuccugcuggccaaccgcagcaugggcuuccuacccgucg	CM000095.4_Gallus_gallus_isolate_RJF_#256_breed_Red_Jungle_fowl,_inbred_line_UCD001_chromosome_3,_whole_genome_shotgun_sequence:104964094..104964149:-
AADN04017076.1_Gallus_gallus_breed_Red_Jungle_fowl,_inbred_line_UCD001_isolate_RJF_#256_Contig18046.1,_whole_genome_shotgun_sequence_26943	35	0.81 ± 0.03		69	67	0	2	no				blast	ucccgacgugaggccgugagc	cucaucugccucuccguugcag	ucccgacgugaggccgugagccgcugcccgcccgcucaucugccucuccguugcag	AADN04017076.1_Gallus_gallus_breed_Red_Jungle_fowl,_inbred_line_UCD001_isolate_RJF_#256_Contig18046.1,_whole_genome_shotgun_sequence:3273..3329:-
AADN04001130.1_Gallus_gallus_breed_Red_Jungle_fowl,_inbred_line_UCD001_isolate_RJF_#256_Contig1269.1,_whole_genome_shotgun_sequence_25551	35	0.81 ± 0.03		69	67	0	2	no				blast	ucccgacgugaggccgugagc	cucaucugccucuccguugcag	ucccgacgugaggccgugagccgcugcccgcccgcucaucugccucuccguugcag	AADN04001130.1_Gallus_gallus_breed_Red_Jungle_fowl,_inbred_line_UCD001_isolate_RJF_#256_Contig1269.1,_whole_genome_shotgun_sequence:10699..10755:-
AADN04009377.1_Gallus_gallus_breed_Red_Jungle_fowl,_inbred_line_UCD001_isolate_RJF_#256_Contig10054.1,_whole_genome_shotgun_sequence_26348	35	0.81 ± 0.03		69	67	0	2	no				blast	ucccgacgugaggccgugagc	cucaucugccucuccguugcag	ucccgacgugaggccgugagccgcugcccgcccgcucaucugccucuccguugcag	AADN04009377.1_Gallus_gallus_breed_Red_Jungle_fowl,_inbred_line_UCD001_isolate_RJF_#256_Contig10054.1,_whole_genome_shotgun_sequence:3306..3362:+
AADN04010614.1_Gallus_gallus_breed_Red_Jungle_fowl,_inbred_line_UCD001_isolate_RJF_#256_Contig11331.1,_whole_genome_shotgun_sequence_26461	35	0.81 ± 0.03		69	67	0	2	no				blast	ucccgacgugaggccgugagc	cucaucugccucuccguugcag	ucccgacgugaggccgugagccgcugcccgcccgcucaucugccucuccguugcag	AADN04010614.1_Gallus_gallus_breed_Red_Jungle_fowl,_inbred_line_UCD001_isolate_RJF_#256_Contig11331.1,_whole_genome_shotgun_sequence:7305..7361:-
CM000103.4_Gallus_gallus_isolate_RJF_#256_breed_Red_Jungle_fowl,_inbred_line_UCD001_chromosome_11,_whole_genome_shotgun_sequence_16877	34	0.81 ± 0.03		68	67	0	1	no				blast	acugagauauugcuuuagaccuu	uggcugcagcaauaucucggg	acugagauauugcuuuagaccuuuuuauuucaacaauauaaaguguggcugcagcaauaucucggg	CM000103.4_Gallus_gallus_isolate_RJF_#256_breed_Red_Jungle_fowl,_inbred_line_UCD001_chromosome_11,_whole_genome_shotgun_sequence:10193848..10193914:-
CM000102.4_Gallus_gallus_isolate_RJF_#256_breed_Red_Jungle_fowl,_inbred_line_UCD001_chromosome_10,_whole_genome_shotgun_sequence_16217	34	0.81 ± 0.03		66	62	0	4	no				blast	ccggagcccucgcuucucuugugcu	cacagaggggcgcgggcccaacc	ccggagcccucgcuucucuugugcucagaggcguagcacagaggggcgcgggcccaacc	CM000102.4_Gallus_gallus_isolate_RJF_#256_breed_Red_Jungle_fowl,_inbred_line_UCD001_chromosome_10,_whole_genome_shotgun_sequence:776512..776571:-
CM000099.4_Gallus_gallus_isolate_RJF_#256_breed_Red_Jungle_fowl,_inbred_line_UCD001_chromosome_7,_whole_genome_shotgun_sequence_14384	33	0.81 ± 0.03		69	68	0	1	no				blast	uuuuccucucucucucugcagc	agcagguggagagcaggugagaugu	agcagguggagagcaggugagauguaugcgucaccaacuuuuccucucucucucugcagc	CM000099.4_Gallus_gallus_isolate_RJF_#256_breed_Red_Jungle_fowl,_inbred_line_UCD001_chromosome_7,_whole_genome_shotgun_sequence:12752506..12752566:-
CM000115.4_Gallus_gallus_isolate_RJF_#256_breed_Red_Jungle_fowl,_inbred_line_UCD001_chromosome_23,_whole_genome_shotgun_sequence_21931	33	0.81 ± 0.03		66	58	0	8	no				blast	cuacacugugcagcagcgaugc	cucggugcugccaggacagc	cucggugcugccaggacagcucgugccacacgccuacacugugcagcagcgaugc	CM000115.4_Gallus_gallus_isolate_RJF_#256_breed_Red_Jungle_fowl,_inbred_line_UCD001_chromosome_23,_whole_genome_shotgun_sequence:5567479..5567534:+
CM000094.4_Gallus_gallus_isolate_RJF_#256_breed_Red_Jungle_fowl,_inbred_line_UCD001_chromosome_2,_whole_genome_shotgun_sequence_7284	33	0.81 ± 0.03		66	35	0	31	no				blast	uuccucagcccuguggcagacugc	ucugccagauagggcucagguacc	ucugccagauagggcucagguaccugcagcugucuccuggcggguuccucagcccuguggcagacugc	CM000094.4_Gallus_gallus_isolate_RJF_#256_breed_Red_Jungle_fowl,_inbred_line_UCD001_chromosome_2,_whole_genome_shotgun_sequence:22743024..22743092:-
CM000104.4_Gallus_gallus_isolate_RJF_#256_breed_Red_Jungle_fowl,_inbred_line_UCD001_chromosome_12,_whole_genome_shotgun_sequence_17430	33	0.81 ± 0.03		71	70	0	1	no				blast	uccagaagaaucuccagacagg	cguuaugagcuucuccugaagg	cguuaugagcuucuccugaaggacuaccuaaagaaacuuccagaagaaucuccagacagg	CM000104.4_Gallus_gallus_isolate_RJF_#256_breed_Red_Jungle_fowl,_inbred_line_UCD001_chromosome_12,_whole_genome_shotgun_sequence:6735755..6735815:-
CM000104.4_Gallus_gallus_isolate_RJF_#256_breed_Red_Jungle_fowl,_inbred_line_UCD001_chromosome_12,_whole_genome_shotgun_sequence_17475	32	0.81 ± 0.03		63	60	0	3	no				blast	aacgaaaucccagggcagcug	cugcuuuugggauuccguugccc	aacgaaaucccagggcagcugggcgcugcggggacagcugcuuuugggauuccguugccc	CM000104.4_Gallus_gallus_isolate_RJF_#256_breed_Red_Jungle_fowl,_inbred_line_UCD001_chromosome_12,_whole_genome_shotgun_sequence:11670975..11671035:-
CM000115.4_Gallus_gallus_isolate_RJF_#256_breed_Red_Jungle_fowl,_inbred_line_UCD001_chromosome_23,_whole_genome_shotgun_sequence_22054	32	0.81 ± 0.03		66	57	0	9	no				blast	uacauagugaguuccugacaaga	uugucguuucucccauacagu	uacauagugaguuccugacaagauuggugacuuucuugucguuucucccauacagu	CM000115.4_Gallus_gallus_isolate_RJF_#256_breed_Red_Jungle_fowl,_inbred_line_UCD001_chromosome_23,_whole_genome_shotgun_sequence:5166692..5166748:-
AADN04001081.1_Gallus_gallus_breed_Red_Jungle_fowl,_inbred_line_UCD001_isolate_RJF_#256_Contig1207.1,_whole_genome_shotgun_sequence_15891	32	0.81 ± 0.03		65	45	0	20	no				blast	ugaggucucggggaaucugauccu	gaaagaucucugagcaucacc	ugaggucucggggaaucugauccuguucuucauagcugucccaggaaagaucucugagcaucacc	AADN04001081.1_Gallus_gallus_breed_Red_Jungle_fowl,_inbred_line_UCD001_isolate_RJF_#256_Contig1207.1,_whole_genome_shotgun_sequence:20270..20335:-
AADN04007786.1_Gallus_gallus_breed_Red_Jungle_fowl,_inbred_line_UCD001_isolate_RJF_#256_Contig8405.1,_whole_genome_shotgun_sequence_26225	31	0.81 ± 0.03		62	61	0	1	no				blast	uuggcugcgcaaggaggacgagu	cgccgccuccgccgccccc	uuggcugcgcaaggaggacgaguggcuguucgcgcgcugcccgccgcccucgccgccuccgccgccccc	AADN04007786.1_Gallus_gallus_breed_Red_Jungle_fowl,_inbred_line_UCD001_isolate_RJF_#256_Contig8405.1,_whole_genome_shotgun_sequence:5831..5900:-
CM000094.4_Gallus_gallus_isolate_RJF_#256_breed_Red_Jungle_fowl,_inbred_line_UCD001_chromosome_2,_whole_genome_shotgun_sequence_7114	31	0.81 ± 0.03		61	59	0	2	no				blast	gcacucggugcacuuguagggcc	uucugcaggugcuccuugcggcugu	uucugcaggugcuccuugcggcuguagcacuucccgcacucggugcacuuguagggcc	CM000094.4_Gallus_gallus_isolate_RJF_#256_breed_Red_Jungle_fowl,_inbred_line_UCD001_chromosome_2,_whole_genome_shotgun_sequence:530095..530153:-
CM000096.4_Gallus_gallus_isolate_RJF_#256_breed_Red_Jungle_fowl,_inbred_line_UCD001_chromosome_4,_whole_genome_shotgun_sequence_10840	31	0.81 ± 0.03		62	60	0	2	no				blast	uccuugguuuugugcucgaagc	ucagagcucagccgagggc	ucagagcucagccgagggcaguacgccucuccaaaacuuguccuugguuuugugcucgaagc	CM000096.4_Gallus_gallus_isolate_RJF_#256_breed_Red_Jungle_fowl,_inbred_line_UCD001_chromosome_4,_whole_genome_shotgun_sequence:1561980..1562042:-
CM000096.4_Gallus_gallus_isolate_RJF_#256_breed_Red_Jungle_fowl,_inbred_line_UCD001_chromosome_4,_whole_genome_shotgun_sequence_10759	31	0.81 ± 0.03		61	60	0	1	no				blast	gugcuucagcucuguucaguag	acugaggagggucugaggcugacu	acugaggagggucugaggcugacuccugcacccacugcuugagugcuucagcucuguucaguag	CM000096.4_Gallus_gallus_isolate_RJF_#256_breed_Red_Jungle_fowl,_inbred_line_UCD001_chromosome_4,_whole_genome_shotgun_sequence:82422861..82422925:+
CM000094.4_Gallus_gallus_isolate_RJF_#256_breed_Red_Jungle_fowl,_inbred_line_UCD001_chromosome_2,_whole_genome_shotgun_sequence_7377	30	0.81 ± 0.03		69	67	0	2	no				blast	uuuccucugacauuuugaauc	uucaaaauaucagagguaaaac	uuuccucugacauuuugaaucaagccuuagucuguagaacaaauucaaaauaucagagguaaaac	CM000094.4_Gallus_gallus_isolate_RJF_#256_breed_Red_Jungle_fowl,_inbred_line_UCD001_chromosome_2,_whole_genome_shotgun_sequence:37473210..37473275:-
CM000118.4_Gallus_gallus_isolate_RJF_#256_breed_Red_Jungle_fowl,_inbred_line_UCD001_chromosome_27,_whole_genome_shotgun_sequence_23240	30	0.81 ± 0.03		60	59	0	1	no				blast	cguguucugauggugcucacagc	guguggcaguaucaaagcauca	guguggcaguaucaaagcaucacagauauucgagcugugcguguucugauggugcucacagc	CM000118.4_Gallus_gallus_isolate_RJF_#256_breed_Red_Jungle_fowl,_inbred_line_UCD001_chromosome_27,_whole_genome_shotgun_sequence:5047500..5047562:-
CM000099.4_Gallus_gallus_isolate_RJF_#256_breed_Red_Jungle_fowl,_inbred_line_UCD001_chromosome_7,_whole_genome_shotgun_sequence_13693	29	0.81 ± 0.03		58	46	0	12	no				blast	gggcggcgcggcggcggcg	ugugugucguucggccccccaag	gggcggcgcggcggcggcggcgguaaccugcugugugucguucggccccccaag	CM000099.4_Gallus_gallus_isolate_RJF_#256_breed_Red_Jungle_fowl,_inbred_line_UCD001_chromosome_7,_whole_genome_shotgun_sequence:2684910..2684964:+
CM000093.4_Gallus_gallus_isolate_RJF_#256_breed_Red_Jungle_fowl,_inbred_line_UCD001_chromosome_1,_whole_genome_shotgun_sequence_1177	29	0.81 ± 0.03		66	65	0	1	no				blast	ugggagguagaaaaugugaga	ucacauuucacugccuggucucugu	ucacauuucacugccuggucucuguuuauuuucucuugggagguagaaaaugugaga	CM000093.4_Gallus_gallus_isolate_RJF_#256_breed_Red_Jungle_fowl,_inbred_line_UCD001_chromosome_1,_whole_genome_shotgun_sequence:133683192..133683249:+
CM000094.4_Gallus_gallus_isolate_RJF_#256_breed_Red_Jungle_fowl,_inbred_line_UCD001_chromosome_2,_whole_genome_shotgun_sequence_8077	29	0.81 ± 0.03		56	53	0	3	no				blast	caucuuggaguauaagguaccu	guaccugcaccccaagaugacu	caucuuggaguauaagguaccugauagagggugcagcagguaccugcaccccaagaugacu	CM000094.4_Gallus_gallus_isolate_RJF_#256_breed_Red_Jungle_fowl,_inbred_line_UCD001_chromosome_2,_whole_genome_shotgun_sequence:145259936..145259997:-
CM000117.4_Gallus_gallus_isolate_RJF_#256_breed_Red_Jungle_fowl,_inbred_line_UCD001_chromosome_26,_whole_genome_shotgun_sequence_22631	28	0.81 ± 0.03		55	48	0	7	no				blast	cgcugcggggcgccgcuccgc	ggugcggcgguuccucccgcagc	ggugcggcgguuccucccgcagcgcuuugacagcugagcgcugcggggcgccgcuccgc	CM000117.4_Gallus_gallus_isolate_RJF_#256_breed_Red_Jungle_fowl,_inbred_line_UCD001_chromosome_26,_whole_genome_shotgun_sequence:1588818..1588877:+
CM000094.4_Gallus_gallus_isolate_RJF_#256_breed_Red_Jungle_fowl,_inbred_line_UCD001_chromosome_2,_whole_genome_shotgun_sequence_7023	28	0.81 ± 0.03		55	42	0	13	no				blast	cugcugggaauacugaguaagg	ugcucaguauugcagacagcug	ugcucaguauugcagacagcuguuacugucucuagcugcugggaauacugaguaagg	CM000094.4_Gallus_gallus_isolate_RJF_#256_breed_Red_Jungle_fowl,_inbred_line_UCD001_chromosome_2,_whole_genome_shotgun_sequence:138962172..138962229:+
CM000104.4_Gallus_gallus_isolate_RJF_#256_breed_Red_Jungle_fowl,_inbred_line_UCD001_chromosome_12,_whole_genome_shotgun_sequence_17503	28	0.81 ± 0.03		57	56	0	1	no				blast	agaggaguuuggaacagacuggu	agggcuguuguuuuucuccucaga	agaggaguuuggaacagacugguuggaugacaagggcuguuguuuuucuccucaga	CM000104.4_Gallus_gallus_isolate_RJF_#256_breed_Red_Jungle_fowl,_inbred_line_UCD001_chromosome_12,_whole_genome_shotgun_sequence:14491814..14491870:-
CM000105.4_Gallus_gallus_isolate_RJF_#256_breed_Red_Jungle_fowl,_inbred_line_UCD001_chromosome_13,_whole_genome_shotgun_sequence_17771	27	0.81 ± 0.03		55	54	0	1	no				blast	ucuuacacugcagggcugagu	acagcucugcuguggugcugggc	acagcucugcuguggugcugggcucuggugcucuuacacugcagggcugagu	CM000105.4_Gallus_gallus_isolate_RJF_#256_breed_Red_Jungle_fowl,_inbred_line_UCD001_chromosome_13,_whole_genome_shotgun_sequence:17261750..17261802:+
CM000093.4_Gallus_gallus_isolate_RJF_#256_breed_Red_Jungle_fowl,_inbred_line_UCD001_chromosome_1,_whole_genome_shotgun_sequence_969	27	0.81 ± 0.03		55	37	0	18	no				blast	aagagauuccacauccucugaug	aguagaggauguggaacccuccu	aguagaggauguggaacccuccuugacaggaaaacgaagagauuccacauccucugaug	CM000093.4_Gallus_gallus_isolate_RJF_#256_breed_Red_Jungle_fowl,_inbred_line_UCD001_chromosome_1,_whole_genome_shotgun_sequence:105405553..105405612:+
CM000102.4_Gallus_gallus_isolate_RJF_#256_breed_Red_Jungle_fowl,_inbred_line_UCD001_chromosome_10,_whole_genome_shotgun_sequence_16402	26	0.81 ± 0.03		52	49	0	3	no				blast	agcuuggcugcugagggacucu	agucccucuuucaaccaagcccu	agucccucuuucaaccaagcccuugugacaacaacagcuuggcugcugagggacucu	CM000102.4_Gallus_gallus_isolate_RJF_#256_breed_Red_Jungle_fowl,_inbred_line_UCD001_chromosome_10,_whole_genome_shotgun_sequence:14678610..14678667:-
CM000093.4_Gallus_gallus_isolate_RJF_#256_breed_Red_Jungle_fowl,_inbred_line_UCD001_chromosome_1,_whole_genome_shotgun_sequence_2790	26	0.81 ± 0.03		53	49	0	4	no				blast	ugagaugcuugucuggacugaac	ucaguccugucaggucuucagu	ucaguccugucaggucuucaguguguuauacaugaacugagaugcuugucuggacugaac	CM000093.4_Gallus_gallus_isolate_RJF_#256_breed_Red_Jungle_fowl,_inbred_line_UCD001_chromosome_1,_whole_genome_shotgun_sequence:155022657..155022717:-
AADN04020382.1_Gallus_gallus_breed_Red_Jungle_fowl,_inbred_line_UCD001_isolate_RJF_#256_Contig21512.1,_whole_genome_shotgun_sequence_22095	25	0.81 ± 0.03		50	48	0	2	no				blast	ccucagccccacucccugcagg	auguggggcaguggggccguggg	auguggggcaguggggccguggggugcgcagugccccucagccccacucccugcagg	AADN04020382.1_Gallus_gallus_breed_Red_Jungle_fowl,_inbred_line_UCD001_isolate_RJF_#256_Contig21512.1,_whole_genome_shotgun_sequence:1726..1783:+
AADN04000623.1_Gallus_gallus_breed_Red_Jungle_fowl,_inbred_line_UCD001_isolate_RJF_#256_Contig379.1,_whole_genome_shotgun_sequence_11507	25	0.81 ± 0.03		50	48	0	2	no				blast	ccucagccccacucccugcagg	auguggggcaguggggccguggg	auguggggcaguggggccguggggugcgcagugccccucagccccacucccugcagg	AADN04000623.1_Gallus_gallus_breed_Red_Jungle_fowl,_inbred_line_UCD001_isolate_RJF_#256_Contig379.1,_whole_genome_shotgun_sequence:4227..4284:+
KQ759600.1_Gallus_gallus_isolate_RJF_#256_breed_Red_Jungle_fowl,_inbred_line_UCD001_unplaced_genomic_scaffold_chrUn_Scaffold4082,_whole_genome_shotgun_sequence_25875	25	0.81 ± 0.03		50	48	0	2	no				blast	ccucagccccacucccugcagg	auguggggcaguggggccguggg	auguggggcaguggggccguggggugcgcagugccccucagccccacucccugcagg	KQ759600.1_Gallus_gallus_isolate_RJF_#256_breed_Red_Jungle_fowl,_inbred_line_UCD001_unplaced_genomic_scaffold_chrUn_Scaffold4082,_whole_genome_shotgun_sequence:9481..9538:+
CM000096.4_Gallus_gallus_isolate_RJF_#256_breed_Red_Jungle_fowl,_inbred_line_UCD001_chromosome_4,_whole_genome_shotgun_sequence_10761	25	0.81 ± 0.03		50	49	0	1	no				blast	cagggacugcggacccgcucu	cggcggcacugcgggucc	cggcggcacugcgggucccugcggcucugcccaggcggcggcagggacugcggacccgcucu	CM000096.4_Gallus_gallus_isolate_RJF_#256_breed_Red_Jungle_fowl,_inbred_line_UCD001_chromosome_4,_whole_genome_shotgun_sequence:82846859..82846921:+
CM000115.4_Gallus_gallus_isolate_RJF_#256_breed_Red_Jungle_fowl,_inbred_line_UCD001_chromosome_23,_whole_genome_shotgun_sequence_21916	25	0.81 ± 0.03		51	48	0	3	no				blast	uucguucaaggcggguuugaagu	uccuuccugacuuaaacguucc	uucguucaaggcggguuugaaguucacuuggaugcucccacuccuuccugacuuaaacguucc	CM000115.4_Gallus_gallus_isolate_RJF_#256_breed_Red_Jungle_fowl,_inbred_line_UCD001_chromosome_23,_whole_genome_shotgun_sequence:5454115..5454178:+
CM000113.4_Gallus_gallus_isolate_RJF_#256_breed_Red_Jungle_fowl,_inbred_line_UCD001_chromosome_21,_whole_genome_shotgun_sequence_21504	25	0.81 ± 0.03		50	48	0	2	no				blast	uccuuuguguccacucuuuagg	caaggggguuggcaccgaga	caaggggguuggcaccgagagucggcuccagucgucacgcugauccuuuguguccacucuuuagg	CM000113.4_Gallus_gallus_isolate_RJF_#256_breed_Red_Jungle_fowl,_inbred_line_UCD001_chromosome_21,_whole_genome_shotgun_sequence:4414671..4414736:-
CM000094.4_Gallus_gallus_isolate_RJF_#256_breed_Red_Jungle_fowl,_inbred_line_UCD001_chromosome_2,_whole_genome_shotgun_sequence_6416	24	0.81 ± 0.03		48	35	0	13	no				blast	ucugagugucacagaacuuugc	aaaguucuguagugcacugacu	aaaguucuguagugcacugacugcuaucguaaccagagucugagugucacagaacuuugc	CM000094.4_Gallus_gallus_isolate_RJF_#256_breed_Red_Jungle_fowl,_inbred_line_UCD001_chromosome_2,_whole_genome_shotgun_sequence:32178258..32178318:+
CM000095.4_Gallus_gallus_isolate_RJF_#256_breed_Red_Jungle_fowl,_inbred_line_UCD001_chromosome_3,_whole_genome_shotgun_sequence_9088	24	0.81 ± 0.03		47	8	0	39	no				blast	gaccccgcgcgaggccgccagcg	ccugggggcacgucggggucg	ccugggggcacgucggggucggaccgcuccgccuccccauccccgaccccgcgcgaggccgccagcg	CM000095.4_Gallus_gallus_isolate_RJF_#256_breed_Red_Jungle_fowl,_inbred_line_UCD001_chromosome_3,_whole_genome_shotgun_sequence:104943601..104943668:+
CM000097.4_Gallus_gallus_isolate_RJF_#256_breed_Red_Jungle_fowl,_inbred_line_UCD001_chromosome_5,_whole_genome_shotgun_sequence_12344	24	0.81 ± 0.03		48	45	0	3	no				blast	cacggcugggacgcucugcgu	cucgagcgucuccgucuagcu	cucgagcgucuccgucuagcucgguuuuggagagcacggcugggacgcucugcgu	CM000097.4_Gallus_gallus_isolate_RJF_#256_breed_Red_Jungle_fowl,_inbred_line_UCD001_chromosome_5,_whole_genome_shotgun_sequence:9320795..9320850:-
CM000106.4_Gallus_gallus_isolate_RJF_#256_breed_Red_Jungle_fowl,_inbred_line_UCD001_chromosome_14,_whole_genome_shotgun_sequence_18509	24	0.81 ± 0.03		47	45	0	2	no				blast	ugacugcacgcaugccucuggcu	gcggggagcggcgugcagauggg	ugacugcacgcaugccucuggcucuggaccacgugagagcggggagcggcgugcagauggg	CM000106.4_Gallus_gallus_isolate_RJF_#256_breed_Red_Jungle_fowl,_inbred_line_UCD001_chromosome_14,_whole_genome_shotgun_sequence:12750848..12750909:-
CM000111.4_Gallus_gallus_isolate_RJF_#256_breed_Red_Jungle_fowl,_inbred_line_UCD001_chromosome_19,_whole_genome_shotgun_sequence_20455	23	0.81 ± 0.03		48	20	0	28	no				blast	aaggggaaggaaguuguaguug	uaacaucuuccuuccuuccuaagg	aaggggaaggaaguuguaguugaaucagacgcugacugcuaacaucuuccuuccuuccuaagg	CM000111.4_Gallus_gallus_isolate_RJF_#256_breed_Red_Jungle_fowl,_inbred_line_UCD001_chromosome_19,_whole_genome_shotgun_sequence:7473249..7473312:+
AADN04000745.1_Gallus_gallus_breed_Red_Jungle_fowl,_inbred_line_UCD001_isolate_RJF_#256_Contig707.1,_whole_genome_shotgun_sequence_25349	23	0.81 ± 0.03		47	45	0	2	no				blast	aaagcaggcugcaggaggaugc	aucuccuucaaccugcugacag	aaagcaggcugcaggaggaugcauuccugaacagcggcaucuccuucaaccugcugacag	AADN04000745.1_Gallus_gallus_breed_Red_Jungle_fowl,_inbred_line_UCD001_isolate_RJF_#256_Contig707.1,_whole_genome_shotgun_sequence:59916..59976:-
CM000096.4_Gallus_gallus_isolate_RJF_#256_breed_Red_Jungle_fowl,_inbred_line_UCD001_chromosome_4,_whole_genome_shotgun_sequence_10871	23	0.81 ± 0.03		46	31	0	15	no				blast	ccuggcccuuacccuuuccauc	ugggaaggaugaagggguccaggcc	ccuggcccuuacccuuuccaucccacaacacauuggggugggaaggaugaagggguccaggcc	CM000096.4_Gallus_gallus_isolate_RJF_#256_breed_Red_Jungle_fowl,_inbred_line_UCD001_chromosome_4,_whole_genome_shotgun_sequence:2163522..2163585:-
CM000107.4_Gallus_gallus_isolate_RJF_#256_breed_Red_Jungle_fowl,_inbred_line_UCD001_chromosome_15,_whole_genome_shotgun_sequence_18811	23	0.81 ± 0.03		46	5	0	41	no				blast	cucagcagggaugggggcagugc	cugagccuucugucccugcaga	cucagcagggaugggggcagugccggcccguugugcugagccuucugucccugcaga	CM000107.4_Gallus_gallus_isolate_RJF_#256_breed_Red_Jungle_fowl,_inbred_line_UCD001_chromosome_15,_whole_genome_shotgun_sequence:10874911..10874968:+
CM000098.4_Gallus_gallus_isolate_RJF_#256_breed_Red_Jungle_fowl,_inbred_line_UCD001_chromosome_6,_whole_genome_shotgun_sequence_13472	23	0.81 ± 0.03		50	45	0	5	no				blast	gaaacugcacugaagaacgugu	uguucuucuugcuguggucuuca	uguucuucuugcuguggucuucauuggucauucauugugaaacugcacugaagaacgugu	CM000098.4_Gallus_gallus_isolate_RJF_#256_breed_Red_Jungle_fowl,_inbred_line_UCD001_chromosome_6,_whole_genome_shotgun_sequence:15397536..15397596:-
AADN04012142.1_Gallus_gallus_breed_Red_Jungle_fowl,_inbred_line_UCD001_isolate_RJF_#256_Contig12927.1,_whole_genome_shotgun_sequence_13654	23	0.81 ± 0.03		50	45	0	5	no				blast	gaaacugcacugaagaacgugu	uguucuucuugcuguggucuuca	uguucuucuugcuguggucuucauuggucauucauugugaaacugcacugaagaacgugu	AADN04012142.1_Gallus_gallus_breed_Red_Jungle_fowl,_inbred_line_UCD001_isolate_RJF_#256_Contig12927.1,_whole_genome_shotgun_sequence:4195..4255:-
CM000115.4_Gallus_gallus_isolate_RJF_#256_breed_Red_Jungle_fowl,_inbred_line_UCD001_chromosome_23,_whole_genome_shotgun_sequence_22033	23	0.81 ± 0.03		46	41	0	5	no				blast	ucuggaugcaagauccugcauug	caugcagugucugcgucagaca	ucuggaugcaagauccugcauugcagugguaaaaagccaugcagugucugcgucagaca	CM000115.4_Gallus_gallus_isolate_RJF_#256_breed_Red_Jungle_fowl,_inbred_line_UCD001_chromosome_23,_whole_genome_shotgun_sequence:4178501..4178560:-
CM000115.4_Gallus_gallus_isolate_RJF_#256_breed_Red_Jungle_fowl,_inbred_line_UCD001_chromosome_23,_whole_genome_shotgun_sequence_21849	23	0.81 ± 0.03		49	20	0	29	no				blast	caucuucuccugucucugcagg	aacagagguggaaguagaaagg	aacagagguggaaguagaaaggucuuaacgugcccaucuucuccugucucugcagg	CM000115.4_Gallus_gallus_isolate_RJF_#256_breed_Red_Jungle_fowl,_inbred_line_UCD001_chromosome_23,_whole_genome_shotgun_sequence:3776096..3776152:+
CM000104.4_Gallus_gallus_isolate_RJF_#256_breed_Red_Jungle_fowl,_inbred_line_UCD001_chromosome_12,_whole_genome_shotgun_sequence_17545	22	0.81 ± 0.03		44	40	0	4	no				blast	gaaaggcgccgugaugugugagc	ugacgcucguggcgguuuugc	gaaaggcgccgugaugugugagcgcgcgguuaccugucggcugacgcucguggcgguuuugc	CM000104.4_Gallus_gallus_isolate_RJF_#256_breed_Red_Jungle_fowl,_inbred_line_UCD001_chromosome_12,_whole_genome_shotgun_sequence:19774472..19774534:-
CM000109.4_Gallus_gallus_isolate_RJF_#256_breed_Red_Jungle_fowl,_inbred_line_UCD001_chromosome_17,_whole_genome_shotgun_sequence_19479	21	0.81 ± 0.03		42	41	0	1	no				blast	agcgccugacggagcgcucugcu	cgggcgcuuccugcaggcac	cgggcgcuuccugcaggcaccgcucucagugcuggcagcgccugacggagcgcucugcu	CM000109.4_Gallus_gallus_isolate_RJF_#256_breed_Red_Jungle_fowl,_inbred_line_UCD001_chromosome_17,_whole_genome_shotgun_sequence:10113222..10113281:+
AADN04001795.1_Gallus_gallus_breed_Red_Jungle_fowl,_inbred_line_UCD001_isolate_RJF_#256_Contig2030.1,_whole_genome_shotgun_sequence_22086	21	0.81 ± 0.03		43	17	0	26	no				blast	ucuggcguggugaugcugugg	cacagcugugucacucuguc	cacagcugugucacucugucacagugcaguucugccucagcguugaucagcacaguggcgcucuggcguggugaugcugugg	AADN04001795.1_Gallus_gallus_breed_Red_Jungle_fowl,_inbred_line_UCD001_isolate_RJF_#256_Contig2030.1,_whole_genome_shotgun_sequence:4343..4425:+
CM000115.4_Gallus_gallus_isolate_RJF_#256_breed_Red_Jungle_fowl,_inbred_line_UCD001_chromosome_23,_whole_genome_shotgun_sequence_21973	21	0.81 ± 0.03		43	17	0	26	no				blast	ucuggcguggugaugcugugg	cacagcugugucacucuguc	cacagcugugucacucugucacagugcaguucugccucagcguugaucagcacaguggcgcucuggcguggugaugcugugg	CM000115.4_Gallus_gallus_isolate_RJF_#256_breed_Red_Jungle_fowl,_inbred_line_UCD001_chromosome_23,_whole_genome_shotgun_sequence:1961424..1961506:-
CM000093.4_Gallus_gallus_isolate_RJF_#256_breed_Red_Jungle_fowl,_inbred_line_UCD001_chromosome_1,_whole_genome_shotgun_sequence_3022	21	0.81 ± 0.03		41	40	0	1	no				blast	cgguggggaacugagcaccgcg	cggaguuccgcgcccuccc	cggaguuccgcgcccucccgcagcucugcggcuccgguggggaacugagcaccgcg	CM000093.4_Gallus_gallus_isolate_RJF_#256_breed_Red_Jungle_fowl,_inbred_line_UCD001_chromosome_1,_whole_genome_shotgun_sequence:194288724..194288780:-
CM000117.4_Gallus_gallus_isolate_RJF_#256_breed_Red_Jungle_fowl,_inbred_line_UCD001_chromosome_26,_whole_genome_shotgun_sequence_22660	21	0.81 ± 0.03		42	35	0	7	no				blast	acggcugcugagugccugucc	acgagcacugaagcagcagcuug	acggcugcugagugccuguccucaucaucagcacaggacgagcacugaagcagcagcuug	CM000117.4_Gallus_gallus_isolate_RJF_#256_breed_Red_Jungle_fowl,_inbred_line_UCD001_chromosome_26,_whole_genome_shotgun_sequence:2401198..2401258:+
CM000098.4_Gallus_gallus_isolate_RJF_#256_breed_Red_Jungle_fowl,_inbred_line_UCD001_chromosome_6,_whole_genome_shotgun_sequence_13560	21	0.81 ± 0.03		44	28	0	16	no				blast	auuuuaccccgcuuuccguagu	auucggaggcguguggugaugg	auucggaggcguguggugaugguuuguggagugcugacccauuuuaccccgcuuuccguagu	CM000098.4_Gallus_gallus_isolate_RJF_#256_breed_Red_Jungle_fowl,_inbred_line_UCD001_chromosome_6,_whole_genome_shotgun_sequence:22503883..22503945:-
CM000093.4_Gallus_gallus_isolate_RJF_#256_breed_Red_Jungle_fowl,_inbred_line_UCD001_chromosome_1,_whole_genome_shotgun_sequence_1046	20	0.81 ± 0.03		42	40	0	2	no				blast	auuuaccuguggcucccauggc	cauguaagacccaggagaugc	auuuaccuguggcucccauggcaguccugauucucugugccauguaagacccaggagaugc	CM000093.4_Gallus_gallus_isolate_RJF_#256_breed_Red_Jungle_fowl,_inbred_line_UCD001_chromosome_1,_whole_genome_shotgun_sequence:111885941..111886002:+
CM000122.4_Gallus_gallus_isolate_RJF_#256_breed_Red_Jungle_fowl,_inbred_line_UCD001_chromosome_Z,_whole_genome_shotgun_sequence_24884	19	0.81 ± 0.03		39	24	0	15	no				blast	ucggucgauccgaauucguugu	gauggauucggauuguugccgagc	gauggauucggauuguugccgagccuuccuccggagcucggucgauccgaauucguugu	CM000122.4_Gallus_gallus_isolate_RJF_#256_breed_Red_Jungle_fowl,_inbred_line_UCD001_chromosome_Z,_whole_genome_shotgun_sequence:25021664..25021723:-
CM000112.4_Gallus_gallus_isolate_RJF_#256_breed_Red_Jungle_fowl,_inbred_line_UCD001_chromosome_20,_whole_genome_shotgun_sequence_20864	19	0.81 ± 0.03		39	12	0	27	no				blast	aaaggcgcagugcugcagugcu	ugcugcagagcuguagaccugc	ugcugcagagcuguagaccugcugggaaucuugugccagaaaggcgcagugcugcagugcu	CM000112.4_Gallus_gallus_isolate_RJF_#256_breed_Red_Jungle_fowl,_inbred_line_UCD001_chromosome_20,_whole_genome_shotgun_sequence:8554636..8554697:+
CM000109.4_Gallus_gallus_isolate_RJF_#256_breed_Red_Jungle_fowl,_inbred_line_UCD001_chromosome_17,_whole_genome_shotgun_sequence_19489	19	0.81 ± 0.03		37	11	8	18	no				blast	gccgggcagagcagcgcu	gcugugcugugcugugcu	gccgggcagagcagcgcucgggaggagcgcgguggcagugagcugugcuggggcucagagccccgaccuccaccugcgugcugugcugugcugugcu	CM000109.4_Gallus_gallus_isolate_RJF_#256_breed_Red_Jungle_fowl,_inbred_line_UCD001_chromosome_17,_whole_genome_shotgun_sequence:10309749..10309846:+
CM000117.4_Gallus_gallus_isolate_RJF_#256_breed_Red_Jungle_fowl,_inbred_line_UCD001_chromosome_26,_whole_genome_shotgun_sequence_22834	19	0.81 ± 0.03		39	13	1	25	no				blast	aagcgaacaaggagaacaucc	cugcucucuucugaacgcugcu	aagcgaacaaggagaacauccagcaggacuucugacggcugcucucuucugaacgcugcu	CM000117.4_Gallus_gallus_isolate_RJF_#256_breed_Red_Jungle_fowl,_inbred_line_UCD001_chromosome_26,_whole_genome_shotgun_sequence:3869982..3870042:-
CM000093.4_Gallus_gallus_isolate_RJF_#256_breed_Red_Jungle_fowl,_inbred_line_UCD001_chromosome_1,_whole_genome_shotgun_sequence_278	19	0.81 ± 0.03		38	35	0	3	no				blast	uuccagaaccucuuaugcacagu	ugugaugacugguacuggucc	uuccagaaccucuuaugcacaguguaccaugguaaaaucugcugugaugacugguacuggucc	CM000093.4_Gallus_gallus_isolate_RJF_#256_breed_Red_Jungle_fowl,_inbred_line_UCD001_chromosome_1,_whole_genome_shotgun_sequence:38476096..38476159:+
CM000114.4_Gallus_gallus_isolate_RJF_#256_breed_Red_Jungle_fowl,_inbred_line_UCD001_chromosome_22,_whole_genome_shotgun_sequence_21660	18	0.81 ± 0.03		38	32	0	6	no				blast	ucggggugaggaguucuggcgcug	uuggccucucccuccccccgcagc	ucggggugaggaguucuggcgcugcucaccaccugcuuggccucucccuccccccgcagc	CM000114.4_Gallus_gallus_isolate_RJF_#256_breed_Red_Jungle_fowl,_inbred_line_UCD001_chromosome_22,_whole_genome_shotgun_sequence:4642579..4642639:+
CM000093.4_Gallus_gallus_isolate_RJF_#256_breed_Red_Jungle_fowl,_inbred_line_UCD001_chromosome_1,_whole_genome_shotgun_sequence_1018	18	0.81 ± 0.03		38	33	0	5	no				blast	aucugugagucaaguuugugc	caggacuuccauucacagaagc	aucugugagucaaguuugugcaagguauuugcaggacuuccauucacagaagc	CM000093.4_Gallus_gallus_isolate_RJF_#256_breed_Red_Jungle_fowl,_inbred_line_UCD001_chromosome_1,_whole_genome_shotgun_sequence:109482872..109482925:+
CM000118.4_Gallus_gallus_isolate_RJF_#256_breed_Red_Jungle_fowl,_inbred_line_UCD001_chromosome_27,_whole_genome_shotgun_sequence_23182	18	0.81 ± 0.03		35	31	3	1	no				blast	ugaacccucucuuccccccagg	uggggagggggcuggggucacc	uggggagggggcuggggucacccacagagagaggcugguggggcugaacccucucuuccccccagg	CM000118.4_Gallus_gallus_isolate_RJF_#256_breed_Red_Jungle_fowl,_inbred_line_UCD001_chromosome_27,_whole_genome_shotgun_sequence:4743838..4743904:-
AADN04005515.1_Gallus_gallus_breed_Red_Jungle_fowl,_inbred_line_UCD001_isolate_RJF_#256_Contig6035.1,_whole_genome_shotgun_sequence_22552	18	0.81 ± 0.03		35	10	0	25	no				blast	ugugccccacugcugccccacu	cggggcugcaguggggcacuc	cggggcugcaguggggcacucagccgccucccgcugugccccacugcugccccacu	AADN04005515.1_Gallus_gallus_breed_Red_Jungle_fowl,_inbred_line_UCD001_isolate_RJF_#256_Contig6035.1,_whole_genome_shotgun_sequence:8864..8920:+
CM000095.4_Gallus_gallus_isolate_RJF_#256_breed_Red_Jungle_fowl,_inbred_line_UCD001_chromosome_3,_whole_genome_shotgun_sequence_9790	17	0.81 ± 0.03		35	11	0	24	no				blast	acaagcuggccuccaagagc	uucuugcuagcuagcuucugugu	acaagcuggccuccaagagcagugcacaaaagcaguucuugcuagcuagcuucugugu	CM000095.4_Gallus_gallus_isolate_RJF_#256_breed_Red_Jungle_fowl,_inbred_line_UCD001_chromosome_3,_whole_genome_shotgun_sequence:81847130..81847188:-
CM000093.4_Gallus_gallus_isolate_RJF_#256_breed_Red_Jungle_fowl,_inbred_line_UCD001_chromosome_1,_whole_genome_shotgun_sequence_230	17	0.81 ± 0.03		36	32	0	4	no				blast	ucggggugcugugugucucagc	cugggaccauuuuucaccucucu	ucggggugcugugugucucagccuaugauuuauuuuaacugcugggaccauuuuucaccucucu	CM000093.4_Gallus_gallus_isolate_RJF_#256_breed_Red_Jungle_fowl,_inbred_line_UCD001_chromosome_1,_whole_genome_shotgun_sequence:33466931..33466995:+
AADN04007258.1_Gallus_gallus_breed_Red_Jungle_fowl,_inbred_line_UCD001_isolate_RJF_#256_Contig7850.1,_whole_genome_shotgun_sequence_4703	17	0.81 ± 0.03		36	32	0	4	no				blast	ucggggugcugugugucucagcc	cugggaccauuuuucaccucucu	ucggggugcugugugucucagccuaugauuuauuuuaacugcugggaccauuuuucaccucucu	AADN04007258.1_Gallus_gallus_breed_Red_Jungle_fowl,_inbred_line_UCD001_isolate_RJF_#256_Contig7850.1,_whole_genome_shotgun_sequence:9527..9591:-
CM000114.4_Gallus_gallus_isolate_RJF_#256_breed_Red_Jungle_fowl,_inbred_line_UCD001_chromosome_22,_whole_genome_shotgun_sequence_21592	17	0.81 ± 0.03		36	31	0	5	no				blast	ugagaaggauuuuuaaaggacu	uccuuuucuuguuccuucucagg	ugagaaggauuuuuaaaggacuggugcuaaugacaucucuuuugucccaaccuccuccuuuucuuguuccuucucagg	CM000114.4_Gallus_gallus_isolate_RJF_#256_breed_Red_Jungle_fowl,_inbred_line_UCD001_chromosome_22,_whole_genome_shotgun_sequence:405447..405525:+
CM000123.4_Gallus_gallus_isolate_RJF_#256_breed_Red_Jungle_fowl,_inbred_line_UCD001_chromosome_33,_whole_genome_shotgun_sequence_23957	17	0.81 ± 0.03		34	31	0	3	no				blast	uggggccguguggaagaguauggug	cugcucuucucccuuggucccga	uggggccguguggaagaguauggugugguuauucuggucuguaaacgcugcucuucucccuuggucccga	CM000123.4_Gallus_gallus_isolate_RJF_#256_breed_Red_Jungle_fowl,_inbred_line_UCD001_chromosome_33,_whole_genome_shotgun_sequence:224887..224957:-
CM000095.4_Gallus_gallus_isolate_RJF_#256_breed_Red_Jungle_fowl,_inbred_line_UCD001_chromosome_3,_whole_genome_shotgun_sequence_9464	16	0.81 ± 0.03		35	33	0	2	no				blast	augaaaagacugccuccuaugga	caugggucagcucuucucauca	caugggucagcucuucucaucaguuugcuuaggccuaaugaaaagacugccuccuaugga	CM000095.4_Gallus_gallus_isolate_RJF_#256_breed_Red_Jungle_fowl,_inbred_line_UCD001_chromosome_3,_whole_genome_shotgun_sequence:31247002..31247062:-
CM000104.4_Gallus_gallus_isolate_RJF_#256_breed_Red_Jungle_fowl,_inbred_line_UCD001_chromosome_12,_whole_genome_shotgun_sequence_17133	16	0.81 ± 0.03		34	19	0	15	no				blast	ccuggauuaccugggcacaagu	aagugccuguggugaccuaagug	aagugccuguggugaccuaagugcuucucaccuggauuaccugggcacaagu	CM000104.4_Gallus_gallus_isolate_RJF_#256_breed_Red_Jungle_fowl,_inbred_line_UCD001_chromosome_12,_whole_genome_shotgun_sequence:8887010..8887062:+
CM000094.4_Gallus_gallus_isolate_RJF_#256_breed_Red_Jungle_fowl,_inbred_line_UCD001_chromosome_2,_whole_genome_shotgun_sequence_7886	16	0.81 ± 0.03		33	30	0	3	no				blast	uuccucggccucugucccgcugcag	aggcgaggugaggugaggug	aggcgaggugaggugaggugaggcccugagcgcuuccucggccucugucccgcugcag	CM000094.4_Gallus_gallus_isolate_RJF_#256_breed_Red_Jungle_fowl,_inbred_line_UCD001_chromosome_2,_whole_genome_shotgun_sequence:115732667..115732725:-
CM000093.4_Gallus_gallus_isolate_RJF_#256_breed_Red_Jungle_fowl,_inbred_line_UCD001_chromosome_1,_whole_genome_shotgun_sequence_2614	16	0.81 ± 0.03		33	32	0	1	no				blast	ugcucauggcaucuggggcugu	aaccccagcugccuaaaugugg	aaccccagcugccuaaaugugggcuuaacagcccugcucauggcaucuggggcugu	CM000093.4_Gallus_gallus_isolate_RJF_#256_breed_Red_Jungle_fowl,_inbred_line_UCD001_chromosome_1,_whole_genome_shotgun_sequence:130178462..130178518:-
CM000107.4_Gallus_gallus_isolate_RJF_#256_breed_Red_Jungle_fowl,_inbred_line_UCD001_chromosome_15,_whole_genome_shotgun_sequence_19058	16	0.81 ± 0.03		33	8	0	25	no				blast	cuggggcacaaacuguugugcu	cugaaacagucugugcaccccag	cuggggcacaaacuguugugcuuucacagaccaagcugaaacagucugugcaccccag	CM000107.4_Gallus_gallus_isolate_RJF_#256_breed_Red_Jungle_fowl,_inbred_line_UCD001_chromosome_15,_whole_genome_shotgun_sequence:10062035..10062093:-
CM000094.4_Gallus_gallus_isolate_RJF_#256_breed_Red_Jungle_fowl,_inbred_line_UCD001_chromosome_2,_whole_genome_shotgun_sequence_6543	16	0.81 ± 0.03		31	30	0	1	no				blast	cgcgccgggcccggggcc	cggcgggcggcgggcugc	cggcgggcggcgggcugcgggacgcgccgggcccggggcc	CM000094.4_Gallus_gallus_isolate_RJF_#256_breed_Red_Jungle_fowl,_inbred_line_UCD001_chromosome_2,_whole_genome_shotgun_sequence:47460770..47460810:+
CM000093.4_Gallus_gallus_isolate_RJF_#256_breed_Red_Jungle_fowl,_inbred_line_UCD001_chromosome_1,_whole_genome_shotgun_sequence_2103	16	0.81 ± 0.03		32	24	0	8	no				blast	aaggccuccuguguuuuaacuc	aguugaaugcaggagcuccucc	aaggccuccuguguuuuaacucgucacuaugaguugaaugcaggagcuccucc	CM000093.4_Gallus_gallus_isolate_RJF_#256_breed_Red_Jungle_fowl,_inbred_line_UCD001_chromosome_1,_whole_genome_shotgun_sequence:67254175..67254228:-
CM000096.4_Gallus_gallus_isolate_RJF_#256_breed_Red_Jungle_fowl,_inbred_line_UCD001_chromosome_4,_whole_genome_shotgun_sequence_10440	16	0.81 ± 0.03		32	28	3	1	no				blast	ugcugcauccccuucuccaugc	auggggagugcuuugcagucuc	ugcugcauccccuucuccaugcucagcugaggugacagagugcauggggagugcuuugcagucuc	CM000096.4_Gallus_gallus_isolate_RJF_#256_breed_Red_Jungle_fowl,_inbred_line_UCD001_chromosome_4,_whole_genome_shotgun_sequence:35908364..35908429:+
CM000096.4_Gallus_gallus_isolate_RJF_#256_breed_Red_Jungle_fowl,_inbred_line_UCD001_chromosome_4,_whole_genome_shotgun_sequence_10577	15	0.81 ± 0.03		32	31	0	1	no				blast	uggggagcagaaacaaggcaac	ugcuuuauucccguuccccugacc	ugcuuuauucccguuccccugacccuggaggagagguggggagcagaaacaaggcaac	CM000096.4_Gallus_gallus_isolate_RJF_#256_breed_Red_Jungle_fowl,_inbred_line_UCD001_chromosome_4,_whole_genome_shotgun_sequence:54354209..54354267:+
CM000103.4_Gallus_gallus_isolate_RJF_#256_breed_Red_Jungle_fowl,_inbred_line_UCD001_chromosome_11,_whole_genome_shotgun_sequence_16944	15	0.81 ± 0.03		31	24	0	7	no				blast	ugacgccgucacugcccccagg	cuggggguccuggcggguguc	cuggggguccuggcgggugucccacggcgcugacgccgucacugcccccagg	CM000103.4_Gallus_gallus_isolate_RJF_#256_breed_Red_Jungle_fowl,_inbred_line_UCD001_chromosome_11,_whole_genome_shotgun_sequence:18690833..18690885:-
CM000093.4_Gallus_gallus_isolate_RJF_#256_breed_Red_Jungle_fowl,_inbred_line_UCD001_chromosome_1,_whole_genome_shotgun_sequence_581	15	0.81 ± 0.03		32	21	0	11	no				blast	uugucuuuccuuucuuucccaga	uggccaggaagggaaaacuugugg	uggccaggaagggaaaacuuguggugcauuaccuugucuuuccuuucuuucccaga	CM000093.4_Gallus_gallus_isolate_RJF_#256_breed_Red_Jungle_fowl,_inbred_line_UCD001_chromosome_1,_whole_genome_shotgun_sequence:62476461..62476517:+
CM000101.4_Gallus_gallus_isolate_RJF_#256_breed_Red_Jungle_fowl,_inbred_line_UCD001_chromosome_9,_whole_genome_shotgun_sequence_15419	15	0.81 ± 0.03		31	29	0	2	no				blast	ugaaugcagaggugaugauagu	gccaucaccgcaagcaucugcagc	gccaucaccgcaagcaucugcagcuaucaacccacagagcugaaugcagaggugaugauagu	CM000101.4_Gallus_gallus_isolate_RJF_#256_breed_Red_Jungle_fowl,_inbred_line_UCD001_chromosome_9,_whole_genome_shotgun_sequence:14061406..14061468:+
CM000095.4_Gallus_gallus_isolate_RJF_#256_breed_Red_Jungle_fowl,_inbred_line_UCD001_chromosome_3,_whole_genome_shotgun_sequence_9960	15	0.81 ± 0.03		29	27	1	1	no				blast	acggugauggugacugugacggu	gugcugauggucauggucaucgug	gugcugauggucauggucaucgugacgguugugaugauggucacggugauggugacugugacggu	CM000095.4_Gallus_gallus_isolate_RJF_#256_breed_Red_Jungle_fowl,_inbred_line_UCD001_chromosome_3,_whole_genome_shotgun_sequence:105051647..105051712:-
CM000094.4_Gallus_gallus_isolate_RJF_#256_breed_Red_Jungle_fowl,_inbred_line_UCD001_chromosome_2,_whole_genome_shotgun_sequence_6947	15	0.81 ± 0.03		29	24	0	5	no				blast	cccggcuggggccuccgcgcgu	ccggggaggucaccgcucggcu	ccggggaggucaccgcucggcuguguccgugagcccggcuggggccuccgcgcgu	CM000094.4_Gallus_gallus_isolate_RJF_#256_breed_Red_Jungle_fowl,_inbred_line_UCD001_chromosome_2,_whole_genome_shotgun_sequence:123600951..123601006:+
CM000104.4_Gallus_gallus_isolate_RJF_#256_breed_Red_Jungle_fowl,_inbred_line_UCD001_chromosome_12,_whole_genome_shotgun_sequence_17180	14	0.81 ± 0.03		28	25	0	3	no				blast	ucgggaggauggggccacggugc	cccguggcacccugcucccuacaga	ucgggaggauggggccacggugccauuugcuuggcaucccccguggcacugagggccccguggcacccugcucccuacaga	CM000104.4_Gallus_gallus_isolate_RJF_#256_breed_Red_Jungle_fowl,_inbred_line_UCD001_chromosome_12,_whole_genome_shotgun_sequence:9080360..9080441:+
CM000094.4_Gallus_gallus_isolate_RJF_#256_breed_Red_Jungle_fowl,_inbred_line_UCD001_chromosome_2,_whole_genome_shotgun_sequence_7741	14	0.81 ± 0.03		32	31	0	1	no				blast	augguacacuaugaaacauuugu	caaguguuuuaaugugcugaug	augguacacuaugaaacauuuguauuuucucaccacuguacaaguguuuuaaugugcugaug	CM000094.4_Gallus_gallus_isolate_RJF_#256_breed_Red_Jungle_fowl,_inbred_line_UCD001_chromosome_2,_whole_genome_shotgun_sequence:97004969..97005031:-
CM000093.4_Gallus_gallus_isolate_RJF_#256_breed_Red_Jungle_fowl,_inbred_line_UCD001_chromosome_1,_whole_genome_shotgun_sequence_2021	14	0.81 ± 0.03		28	26	0	2	no				blast	uguugacugaccugcccuguguuc	ugcacagggcaucaguuggaugg	uguugacugaccugcccuguguucaucucuguaugcugugcacagggcaucaguuggaugg	CM000093.4_Gallus_gallus_isolate_RJF_#256_breed_Red_Jungle_fowl,_inbred_line_UCD001_chromosome_1,_whole_genome_shotgun_sequence:53542568..53542629:-
CM000099.4_Gallus_gallus_isolate_RJF_#256_breed_Red_Jungle_fowl,_inbred_line_UCD001_chromosome_7,_whole_genome_shotgun_sequence_13904	14	0.81 ± 0.03		31	15	0	16	no				blast	uguguuaagcuguagacaaagauu	ucccugucuagcuuuucacagc	uguguuaagcuguagacaaagauuuaaacaauuccagacaaucccugucuagcuuuucacagc	CM000099.4_Gallus_gallus_isolate_RJF_#256_breed_Red_Jungle_fowl,_inbred_line_UCD001_chromosome_7,_whole_genome_shotgun_sequence:21838017..21838080:+
CM000104.4_Gallus_gallus_isolate_RJF_#256_breed_Red_Jungle_fowl,_inbred_line_UCD001_chromosome_12,_whole_genome_shotgun_sequence_17241	13	0.81 ± 0.03		26	22	0	4	no				blast	uggcuccccgcuccccgcagg	cggggggagcgcgcagccgcc	cggggggagcgcgcagccgcccguaacccucaaacgagguggcuccccgcuccccgcagg	CM000104.4_Gallus_gallus_isolate_RJF_#256_breed_Red_Jungle_fowl,_inbred_line_UCD001_chromosome_12,_whole_genome_shotgun_sequence:11497356..11497416:+
CM000093.4_Gallus_gallus_isolate_RJF_#256_breed_Red_Jungle_fowl,_inbred_line_UCD001_chromosome_1,_whole_genome_shotgun_sequence_1004	13	0.81 ± 0.03		26	9	0	17	no				blast	gcggggccucacaccuaacc	cuuaggugcgaggccccgccc	gcggggccucacaccuaaccaccgcccgcgcuuaggugcgaggccccgccc	CM000093.4_Gallus_gallus_isolate_RJF_#256_breed_Red_Jungle_fowl,_inbred_line_UCD001_chromosome_1,_whole_genome_shotgun_sequence:108003891..108003942:+
CM000110.4_Gallus_gallus_isolate_RJF_#256_breed_Red_Jungle_fowl,_inbred_line_UCD001_chromosome_18,_whole_genome_shotgun_sequence_19920	13	0.81 ± 0.03		27	26	0	1	no				blast	gcugugccugcuguccucagg	cuggagaggcgcagaagaucg	gcugugccugcuguccucaggcaguuccuguggagcuuucggcugccuggagaggcgcagaagaucg	CM000110.4_Gallus_gallus_isolate_RJF_#256_breed_Red_Jungle_fowl,_inbred_line_UCD001_chromosome_18,_whole_genome_shotgun_sequence:9880335..9880402:+
CM000093.4_Gallus_gallus_isolate_RJF_#256_breed_Red_Jungle_fowl,_inbred_line_UCD001_chromosome_1,_whole_genome_shotgun_sequence_432	13	0.81 ± 0.03		26	23	0	3	no				blast	ugaagcagugauagcgagacuug	ggcucgcagucugugcuucuga	ugaagcagugauagcgagacuuguuggagccagggugacaccccggccuggagggaucaggcucgcagucugugcuucuga	CM000093.4_Gallus_gallus_isolate_RJF_#256_breed_Red_Jungle_fowl,_inbred_line_UCD001_chromosome_1,_whole_genome_shotgun_sequence:50968254..50968335:+
CM000119.4_Gallus_gallus_isolate_RJF_#256_breed_Red_Jungle_fowl,_inbred_line_UCD001_chromosome_28,_whole_genome_shotgun_sequence_23631	13	0.81 ± 0.03		25	7	0	18	no				blast	cacagcgcugcgaggcugcaga	uguggugucucagggugcugugcu	uguggugucucagggugcugugcucaggggcugcucugcuccccaugcagcaguagcacagcgcugcgaggcugcaga	CM000119.4_Gallus_gallus_isolate_RJF_#256_breed_Red_Jungle_fowl,_inbred_line_UCD001_chromosome_28,_whole_genome_shotgun_sequence:3015969..3016047:-
CM000096.4_Gallus_gallus_isolate_RJF_#256_breed_Red_Jungle_fowl,_inbred_line_UCD001_chromosome_4,_whole_genome_shotgun_sequence_11094	12	0.81 ± 0.03		27	15	0	12	no				blast	caggccuggcugcuaauuaucu	aggguuaacagcugugcgugug	aggguuaacagcugugcguguguggcuacagagaauuacaggccuggcugcuaauuaucu	CM000096.4_Gallus_gallus_isolate_RJF_#256_breed_Red_Jungle_fowl,_inbred_line_UCD001_chromosome_4,_whole_genome_shotgun_sequence:29761326..29761386:-
CM000094.4_Gallus_gallus_isolate_RJF_#256_breed_Red_Jungle_fowl,_inbred_line_UCD001_chromosome_2,_whole_genome_shotgun_sequence_6641	12	0.81 ± 0.03		26	19	0	7	no				blast	ucaggucauggcucuccccagg	ugagggaugcuguugaccaugaca	ugagggaugcuguugaccaugacaugcucuagcuguucaggucauggcucuccccagg	CM000094.4_Gallus_gallus_isolate_RJF_#256_breed_Red_Jungle_fowl,_inbred_line_UCD001_chromosome_2,_whole_genome_shotgun_sequence:62442697..62442755:+
CM000112.4_Gallus_gallus_isolate_RJF_#256_breed_Red_Jungle_fowl,_inbred_line_UCD001_chromosome_20,_whole_genome_shotgun_sequence_21081	12	0.81 ± 0.03		25	8	0	17	no				blast	ucaccaguggcacugcauuuccagc	uggaaaggaugugucugguggg	uggaaaggaugugucuggugggaggucccuuguccccuucucaccaguggcacugcauuuccagc	CM000112.4_Gallus_gallus_isolate_RJF_#256_breed_Red_Jungle_fowl,_inbred_line_UCD001_chromosome_20,_whole_genome_shotgun_sequence:8024793..8024858:-
CM000096.4_Gallus_gallus_isolate_RJF_#256_breed_Red_Jungle_fowl,_inbred_line_UCD001_chromosome_4,_whole_genome_shotgun_sequence_11272	12	0.81 ± 0.03		23	22	0	1	no				blast	gcagggcgaggagcugccccgg	agggcagcuccgcagccccuuccc	agggcagcuccgcagccccuucccccggcagcaccagggcagggcgaggagcugccccgg	CM000096.4_Gallus_gallus_isolate_RJF_#256_breed_Red_Jungle_fowl,_inbred_line_UCD001_chromosome_4,_whole_genome_shotgun_sequence:58156675..58156735:-
CM000096.4_Gallus_gallus_isolate_RJF_#256_breed_Red_Jungle_fowl,_inbred_line_UCD001_chromosome_4,_whole_genome_shotgun_sequence_10901	12	0.81 ± 0.03		23	14	0	9	no				blast	aguggccugagggcuugcaagcuu	gcugcagguucucagggcucgc	aguggccugagggcuugcaagcuuuccugcguggugugcugcagguucucagggcucgc	CM000096.4_Gallus_gallus_isolate_RJF_#256_breed_Red_Jungle_fowl,_inbred_line_UCD001_chromosome_4,_whole_genome_shotgun_sequence:3671019..3671078:-
CM000094.4_Gallus_gallus_isolate_RJF_#256_breed_Red_Jungle_fowl,_inbred_line_UCD001_chromosome_2,_whole_genome_shotgun_sequence_7211	12	0.81 ± 0.03		25	14	0	11	no				blast	uagaucugcaagccuacuucugcu	uggaaagucuugauagaucuauc	uggaaagucuugauagaucuaucaagguagaucgugauagaucugcaagccuacuucugcu	CM000094.4_Gallus_gallus_isolate_RJF_#256_breed_Red_Jungle_fowl,_inbred_line_UCD001_chromosome_2,_whole_genome_shotgun_sequence:14713454..14713515:-
AADN04017738.1_Gallus_gallus_breed_Red_Jungle_fowl,_inbred_line_UCD001_isolate_RJF_#256_Contig18735.1,_whole_genome_shotgun_sequence_26988	11	0.81 ± 0.03		23	22	0	1	no				blast	gggacccaaauaccgugagcuu	ccacagucuuuggggucuccaa	ccacagucuuuggggucuccaaugccgcacucucuggggacccaaauaccgugagcuu	AADN04017738.1_Gallus_gallus_breed_Red_Jungle_fowl,_inbred_line_UCD001_isolate_RJF_#256_Contig18735.1,_whole_genome_shotgun_sequence:1172..1230:-
AADN04017738.1_Gallus_gallus_breed_Red_Jungle_fowl,_inbred_line_UCD001_isolate_RJF_#256_Contig18735.1,_whole_genome_shotgun_sequence_26990	11	0.81 ± 0.03		23	22	0	1	no				blast	gggacccaaauaccgugagcuu	ccacagucuuuggggucuccaa	ccacagucuuuggggucuccaaugccacgcucucuggggacccaaauaccgugagcuu	AADN04017738.1_Gallus_gallus_breed_Red_Jungle_fowl,_inbred_line_UCD001_isolate_RJF_#256_Contig18735.1,_whole_genome_shotgun_sequence:1364..1422:-
CM000107.4_Gallus_gallus_isolate_RJF_#256_breed_Red_Jungle_fowl,_inbred_line_UCD001_chromosome_15,_whole_genome_shotgun_sequence_18825	11	0.81 ± 0.03		23	21	0	2	no				blast	augcuuucccugcuguuccuccagg	cuggggaacgugggaauugauuc	cuggggaacgugggaauugauucugucccuaguccugaaugcuuucccugcuguuccuccagg	CM000107.4_Gallus_gallus_isolate_RJF_#256_breed_Red_Jungle_fowl,_inbred_line_UCD001_chromosome_15,_whole_genome_shotgun_sequence:11181245..11181308:+
AADN04016287.1_Gallus_gallus_breed_Red_Jungle_fowl,_inbred_line_UCD001_isolate_RJF_#256_Contig17231.1,_whole_genome_shotgun_sequence_26825	11	0.81 ± 0.03		22	19	0	3	no				blast	uccucugggugcucugcagcacc	ugcucauagugcguccugugggaucuc	ugcucauagugcguccugugggaucucauggugguaauugggguccucugggugcucugcagcacc	AADN04016287.1_Gallus_gallus_breed_Red_Jungle_fowl,_inbred_line_UCD001_isolate_RJF_#256_Contig17231.1,_whole_genome_shotgun_sequence:2694..2760:+
CM000095.4_Gallus_gallus_isolate_RJF_#256_breed_Red_Jungle_fowl,_inbred_line_UCD001_chromosome_3,_whole_genome_shotgun_sequence_8494	11	0.81 ± 0.03		22	20	0	2	no				blast	ugcucggggaucggggcagugc	accgccccggcccccgggcugcc	ugcucggggaucggggcagugcuccgggaucauucuguaccgccccggcccccgggcugcc	CM000095.4_Gallus_gallus_isolate_RJF_#256_breed_Red_Jungle_fowl,_inbred_line_UCD001_chromosome_3,_whole_genome_shotgun_sequence:30865629..30865690:+
CM000116.4_Gallus_gallus_isolate_RJF_#256_breed_Red_Jungle_fowl,_inbred_line_UCD001_chromosome_24,_whole_genome_shotgun_sequence_22268	11	0.81 ± 0.03		24	10	0	14	no				blast	cugcaggggugugauagaaaacca	guucuuuugcgcccuaugcaga	cugcaggggugugauagaaaaccaugaaucuuuaacucguucuggguucuuuugcgcccuaugcaga	CM000116.4_Gallus_gallus_isolate_RJF_#256_breed_Red_Jungle_fowl,_inbred_line_UCD001_chromosome_24,_whole_genome_shotgun_sequence:3726128..3726195:-
CM000095.4_Gallus_gallus_isolate_RJF_#256_breed_Red_Jungle_fowl,_inbred_line_UCD001_chromosome_3,_whole_genome_shotgun_sequence_8274	11	0.81 ± 0.03		24	22	0	2	no				blast	ucuugcaagagcucagggugu	ccccuuguccucuuacaggaau	ucuugcaagagcucagggugugaauaucugauuuuuaacaccccuuguccucuuacaggaau	CM000095.4_Gallus_gallus_isolate_RJF_#256_breed_Red_Jungle_fowl,_inbred_line_UCD001_chromosome_3,_whole_genome_shotgun_sequence:3228846..3228908:+
CM000107.4_Gallus_gallus_isolate_RJF_#256_breed_Red_Jungle_fowl,_inbred_line_UCD001_chromosome_15,_whole_genome_shotgun_sequence_18675	11	0.81 ± 0.03		22	16	0	6	no				blast	gcacggcugcugugcugacagu	cgucagcauaggcuguagccgugu	cgucagcauaggcuguagccguguucuuguccugguauggggcacggcugcugugcugacagu	CM000107.4_Gallus_gallus_isolate_RJF_#256_breed_Red_Jungle_fowl,_inbred_line_UCD001_chromosome_15,_whole_genome_shotgun_sequence:4679682..4679745:+
CM000099.4_Gallus_gallus_isolate_RJF_#256_breed_Red_Jungle_fowl,_inbred_line_UCD001_chromosome_7,_whole_genome_shotgun_sequence_14085	11	0.81 ± 0.03		26	16	0	10	no				blast	ucaguccgugguccauugaugcugu	ugugucaaaggucuuacugacg	ugugucaaaggucuuacugacguccagauagaugacaucaguccgugguccauugaugcugu	CM000099.4_Gallus_gallus_isolate_RJF_#256_breed_Red_Jungle_fowl,_inbred_line_UCD001_chromosome_7,_whole_genome_shotgun_sequence:36708827..36708889:+
CM000099.4_Gallus_gallus_isolate_RJF_#256_breed_Red_Jungle_fowl,_inbred_line_UCD001_chromosome_7,_whole_genome_shotgun_sequence_14468	11	0.81 ± 0.03		21	17	2	2	no				blast	cgcucacugugccucugccgcag	cacggccggagcugugagcgcu	cacggccggagcugugagcgcucggcgaggcuuggcuggcugccgugcgcccggcgcucacugugccucugccgcag	CM000099.4_Gallus_gallus_isolate_RJF_#256_breed_Red_Jungle_fowl,_inbred_line_UCD001_chromosome_7,_whole_genome_shotgun_sequence:22317640..22317717:-
CM000112.4_Gallus_gallus_isolate_RJF_#256_breed_Red_Jungle_fowl,_inbred_line_UCD001_chromosome_20,_whole_genome_shotgun_sequence_20845	11	0.81 ± 0.03		22	21	0	1	no				blast	aaucagcuguugcacuggcagg	guggcagugcagcaugcugacauuc	guggcagugcagcaugcugacauucucccucuuaugcuuguguuucaggaaucagcuguugcacuggcagg	CM000112.4_Gallus_gallus_isolate_RJF_#256_breed_Red_Jungle_fowl,_inbred_line_UCD001_chromosome_20,_whole_genome_shotgun_sequence:6687954..6688025:+
CM000103.4_Gallus_gallus_isolate_RJF_#256_breed_Red_Jungle_fowl,_inbred_line_UCD001_chromosome_11,_whole_genome_shotgun_sequence_16915	11	0.81 ± 0.03		21	12	0	9	no				blast	cagugcugugcucagacccc	guucagggcucagcacugggc	cagugcugugcucagaccccgguguaggguuuaggguucagggcucagcacugggc	CM000103.4_Gallus_gallus_isolate_RJF_#256_breed_Red_Jungle_fowl,_inbred_line_UCD001_chromosome_11,_whole_genome_shotgun_sequence:17925070..17925126:-
CM000093.4_Gallus_gallus_isolate_RJF_#256_breed_Red_Jungle_fowl,_inbred_line_UCD001_chromosome_1,_whole_genome_shotgun_sequence_975	10	0.81 ± 0.03		22	17	0	5	no				blast	uaacaccgcugcuucucuugga	agagagcgagccgugguaguagcc	agagagcgagccgugguaguagcccuguuguacagugcuaacaccgcugcuucucuugga	CM000093.4_Gallus_gallus_isolate_RJF_#256_breed_Red_Jungle_fowl,_inbred_line_UCD001_chromosome_1,_whole_genome_shotgun_sequence:105430217..105430277:+
CM000096.4_Gallus_gallus_isolate_RJF_#256_breed_Red_Jungle_fowl,_inbred_line_UCD001_chromosome_4,_whole_genome_shotgun_sequence_11208	10	0.81 ± 0.03		21	20	0	1	no				blast	gggcgccggggggggggccc	cuccucuuccuccucccgcu	cuccucuuccuccucccgcugcggacaccgccagccccggcucgggugggcuaggcgggcgccggggggggggccc	CM000096.4_Gallus_gallus_isolate_RJF_#256_breed_Red_Jungle_fowl,_inbred_line_UCD001_chromosome_4,_whole_genome_shotgun_sequence:48214873..48214949:-
CM000112.4_Gallus_gallus_isolate_RJF_#256_breed_Red_Jungle_fowl,_inbred_line_UCD001_chromosome_20,_whole_genome_shotgun_sequence_21183	10	0.81 ± 0.03		21	18	0	3	no				blast	agggcagagcucggccugcagcuc	gcgcaggcguguccgugcccuca	agggcagagcucggccugcagcucguccugcucugagcgcaggcguguccgugcccuca	CM000112.4_Gallus_gallus_isolate_RJF_#256_breed_Red_Jungle_fowl,_inbred_line_UCD001_chromosome_20,_whole_genome_shotgun_sequence:13619738..13619797:-
CM000094.4_Gallus_gallus_isolate_RJF_#256_breed_Red_Jungle_fowl,_inbred_line_UCD001_chromosome_2,_whole_genome_shotgun_sequence_7836	10	0.81 ± 0.03		21	17	0	4	no				blast	ugcuuucgcuugcucuguggga	ugcggagcggcugacugagcgc	ugcggagcggcugacugagcgcacgcugcuuucugcgugcuuucgcuugcucuguggga	CM000094.4_Gallus_gallus_isolate_RJF_#256_breed_Red_Jungle_fowl,_inbred_line_UCD001_chromosome_2,_whole_genome_shotgun_sequence:111558033..111558092:-
CM000096.4_Gallus_gallus_isolate_RJF_#256_breed_Red_Jungle_fowl,_inbred_line_UCD001_chromosome_4,_whole_genome_shotgun_sequence_10318	10	0.81 ± 0.03		22	16	0	6	no				blast	auggaguccucaguagcugaug	auggguucuggggucucugugg	auggaguccucaguagcugaugcaguugcacauauacauggguucuggggucucugugg	CM000096.4_Gallus_gallus_isolate_RJF_#256_breed_Red_Jungle_fowl,_inbred_line_UCD001_chromosome_4,_whole_genome_shotgun_sequence:22222648..22222707:+
CM000105.4_Gallus_gallus_isolate_RJF_#256_breed_Red_Jungle_fowl,_inbred_line_UCD001_chromosome_13,_whole_genome_shotgun_sequence_17655	10	0.81 ± 0.03		21	18	0	3	no				blast	acugggcucagaaccuucccaaa	agggaaggcucuggcccga	agggaaggcucuggcccgaaagagacagaacugggcucagaaccuucccaaa	CM000105.4_Gallus_gallus_isolate_RJF_#256_breed_Red_Jungle_fowl,_inbred_line_UCD001_chromosome_13,_whole_genome_shotgun_sequence:9041110..9041162:+
CM000098.4_Gallus_gallus_isolate_RJF_#256_breed_Red_Jungle_fowl,_inbred_line_UCD001_chromosome_6,_whole_genome_shotgun_sequence_13587	10	0.81 ± 0.03		24	20	0	4	no				blast	uaggcagguaccaggaauguguu	cacguuucuguuauuugcagg	uaggcagguaccaggaauguguuuggaaaguucuugaugaucuucuaaaaaguauuaaugacacguuucuguuauuugcagg	CM000098.4_Gallus_gallus_isolate_RJF_#256_breed_Red_Jungle_fowl,_inbred_line_UCD001_chromosome_6,_whole_genome_shotgun_sequence:24164633..24164715:-
CM000121.4_Gallus_gallus_isolate_RJF_#256_breed_Red_Jungle_fowl,_inbred_line_UCD001_chromosome_W,_whole_genome_shotgun_sequence_24164	10	0.81 ± 0.03		21	16	0	5	no				blast	cucuuccuccuccaccaccuc	ucgugguggcagagguggcagc	ucgugguggcagagguggcagcagagcucguaaucuuccucuuccuccuccaccaccuc	CM000121.4_Gallus_gallus_isolate_RJF_#256_breed_Red_Jungle_fowl,_inbred_line_UCD001_chromosome_W,_whole_genome_shotgun_sequence:3073804..3073863:-
CM000123.4_Gallus_gallus_isolate_RJF_#256_breed_Red_Jungle_fowl,_inbred_line_UCD001_chromosome_33,_whole_genome_shotgun_sequence_23930	10	0.81 ± 0.03		20	19	0	1	no				blast	agaggggggcacggaccgugg	cucggcccgcgccccccucccc	agaggggggcacggaccguggggggguuggggccgccaccacgagcaucccucggcccgcgccccccucccc	CM000123.4_Gallus_gallus_isolate_RJF_#256_breed_Red_Jungle_fowl,_inbred_line_UCD001_chromosome_33,_whole_genome_shotgun_sequence:1594263..1594335:+
AADN04023321.1_Gallus_gallus_breed_Red_Jungle_fowl,_inbred_line_UCD001_isolate_RJF_#256_Contig24643.1,_whole_genome_shotgun_sequence_27169	10	0.81 ± 0.03		21	18	0	3	no				blast	cugccccguggcucugcgcagc	uguguggggccauaaagcggugagc	uguguggggccauaaagcggugagccuggaaugacgcccugccccguggcucugcgcagc	AADN04023321.1_Gallus_gallus_breed_Red_Jungle_fowl,_inbred_line_UCD001_isolate_RJF_#256_Contig24643.1,_whole_genome_shotgun_sequence:1022..1082:+
CM000100.4_Gallus_gallus_isolate_RJF_#256_breed_Red_Jungle_fowl,_inbred_line_UCD001_chromosome_8,_whole_genome_shotgun_sequence_15241	10	0.81 ± 0.03		21	18	0	3	no				blast	ugagggcugggagcugagcugcagu	ccgcagccguuccccccgcagg	ugagggcugggagcugagcugcagugcaucccggggucugaccgcagccguuccccccgcagg	CM000100.4_Gallus_gallus_isolate_RJF_#256_breed_Red_Jungle_fowl,_inbred_line_UCD001_chromosome_8,_whole_genome_shotgun_sequence:28718751..28718814:-
CM000118.4_Gallus_gallus_isolate_RJF_#256_breed_Red_Jungle_fowl,_inbred_line_UCD001_chromosome_27,_whole_genome_shotgun_sequence_23199	10	0.81 ± 0.03		20	19	0	1	no				blast	ccagcagggcugugcuccucac	ugggguccccagcucugcucac	ccagcagggcugugcuccucacagagggugggguccccagcucugcucac	CM000118.4_Gallus_gallus_isolate_RJF_#256_breed_Red_Jungle_fowl,_inbred_line_UCD001_chromosome_27,_whole_genome_shotgun_sequence:4874770..4874820:-
CM000107.4_Gallus_gallus_isolate_RJF_#256_breed_Red_Jungle_fowl,_inbred_line_UCD001_chromosome_15,_whole_genome_shotgun_sequence_18673	10	0.81 ± 0.03		20	16	0	4	no				blast	aggucuuauuuugcacugaaagu	ugucagugcaaaaggagagugg	ugucagugcaaaaggagaguggugguuuuaagcaaauaggucuuauuuugcacugaaagu	CM000107.4_Gallus_gallus_isolate_RJF_#256_breed_Red_Jungle_fowl,_inbred_line_UCD001_chromosome_15,_whole_genome_shotgun_sequence:4642220..4642280:+
CM000100.4_Gallus_gallus_isolate_RJF_#256_breed_Red_Jungle_fowl,_inbred_line_UCD001_chromosome_8,_whole_genome_shotgun_sequence_14811	10	0.81 ± 0.03		19	18	0	1	no				blast	acugcugccggcgcuccuggga	ccaggagcagaggcaggcugugc	ccaggagcagaggcaggcugugcggcugugugaugcugggcacugcugccggcgcuccuggga	CM000100.4_Gallus_gallus_isolate_RJF_#256_breed_Red_Jungle_fowl,_inbred_line_UCD001_chromosome_8,_whole_genome_shotgun_sequence:20030533..20030596:+
CM000096.4_Gallus_gallus_isolate_RJF_#256_breed_Red_Jungle_fowl,_inbred_line_UCD001_chromosome_4,_whole_genome_shotgun_sequence_10273	10	0.81 ± 0.03		19	18	0	1	no				blast	gagcagcuggaggagcaccugc	gguggugauccggcggcugccgc	gguggugauccggcggcugccgcccagccucacccgggagcagcuggaggagcaccugc	CM000096.4_Gallus_gallus_isolate_RJF_#256_breed_Red_Jungle_fowl,_inbred_line_UCD001_chromosome_4,_whole_genome_shotgun_sequence:16559712..16559771:+
CM000096.4_Gallus_gallus_isolate_RJF_#256_breed_Red_Jungle_fowl,_inbred_line_UCD001_chromosome_4,_whole_genome_shotgun_sequence_10368	10	0.81 ± 0.03		20	13	0	7	no				blast	ccgcugcccguccccgagcugc	agcccguggugguacagcgcagc	ccgcugcccguccccgagcugccgucucccgcuugcagcccguggugguacagcgcagc	CM000096.4_Gallus_gallus_isolate_RJF_#256_breed_Red_Jungle_fowl,_inbred_line_UCD001_chromosome_4,_whole_genome_shotgun_sequence:25598797..25598856:+
CM000096.4_Gallus_gallus_isolate_RJF_#256_breed_Red_Jungle_fowl,_inbred_line_UCD001_chromosome_4,_whole_genome_shotgun_sequence_10204	9.9	0.81 ± 0.03		19	14	0	5	no				blast	ugggcccuccccugucaggcugg	cgccugggaggggagccgugu	ugggcccuccccugucaggcuggugguuuugaaucccccccgccugggaggggagccgugu	CM000096.4_Gallus_gallus_isolate_RJF_#256_breed_Red_Jungle_fowl,_inbred_line_UCD001_chromosome_4,_whole_genome_shotgun_sequence:4158912..4158973:+
AADN04012126.1_Gallus_gallus_breed_Red_Jungle_fowl,_inbred_line_UCD001_isolate_RJF_#256_Contig12911.1,_whole_genome_shotgun_sequence_11594	9.9	0.81 ± 0.03		19	14	0	5	no				blast	ugggcccuccccugucaggcugg	cgccugggaggggagccgugu	ugggcccuccccugucaggcuggugguuuugaaucccccccgccugggaggggagccgugu	AADN04012126.1_Gallus_gallus_breed_Red_Jungle_fowl,_inbred_line_UCD001_isolate_RJF_#256_Contig12911.1,_whole_genome_shotgun_sequence:3659..3720:+
AADN04001839.1_Gallus_gallus_breed_Red_Jungle_fowl,_inbred_line_UCD001_isolate_RJF_#256_Contig2081.1,_whole_genome_shotgun_sequence_25700	9.8	0.81 ± 0.03		19	11	0	8	no				blast	uguuggggauugggggcccgcug	ugaggcccuccauccccacagc	uguuggggauugggggcccgcugcgugaugaggaccccccccaugaggcccuccauccccacagc	AADN04001839.1_Gallus_gallus_breed_Red_Jungle_fowl,_inbred_line_UCD001_isolate_RJF_#256_Contig2081.1,_whole_genome_shotgun_sequence:11032..11097:-
CM000108.4_Gallus_gallus_isolate_RJF_#256_breed_Red_Jungle_fowl,_inbred_line_UCD001_chromosome_16,_whole_genome_shotgun_sequence_19173	9.8	0.81 ± 0.03		19	17	0	2	no				blast	cuuggucugguggagcugagcc	cgcagcuccgccaccuccgaguc	cgcagcuccgccaccuccgagucgcucugagccaacacagccuuggucugguggagcugagcc	CM000108.4_Gallus_gallus_isolate_RJF_#256_breed_Red_Jungle_fowl,_inbred_line_UCD001_chromosome_16,_whole_genome_shotgun_sequence:243058..243121:+
CM000108.4_Gallus_gallus_isolate_RJF_#256_breed_Red_Jungle_fowl,_inbred_line_UCD001_chromosome_16,_whole_genome_shotgun_sequence_19175	9.8	0.81 ± 0.03		19	17	0	2	no				blast	cuuggucugguggagcugagcc	cgcagcuccgccaccuccgaguc	cgcagcuccgccaccuccgagucgcucugagccaacacagccuuggucugguggagcugagcc	CM000108.4_Gallus_gallus_isolate_RJF_#256_breed_Red_Jungle_fowl,_inbred_line_UCD001_chromosome_16,_whole_genome_shotgun_sequence:309574..309637:+
CM000119.4_Gallus_gallus_isolate_RJF_#256_breed_Red_Jungle_fowl,_inbred_line_UCD001_chromosome_28,_whole_genome_shotgun_sequence_23668	9.8	0.81 ± 0.03		19	10	0	9	no				blast	aggacaagggcaggggcagcucu	agcugccagcccugugcuccucgu	agcugccagcccugugcuccucguccagcugcagcgaggacaagggcaggggcagcucu	CM000119.4_Gallus_gallus_isolate_RJF_#256_breed_Red_Jungle_fowl,_inbred_line_UCD001_chromosome_28,_whole_genome_shotgun_sequence:4026046..4026105:-
CM000104.4_Gallus_gallus_isolate_RJF_#256_breed_Red_Jungle_fowl,_inbred_line_UCD001_chromosome_12,_whole_genome_shotgun_sequence_17251	9.5	0.81 ± 0.03		18	16	0	2	no				blast	cuaccugugcuacccagagcug	ugcucuggggcagcacggugagc	ugcucuggggcagcacggugagcacugacgaugcuaccugugcuacccagagcug	CM000104.4_Gallus_gallus_isolate_RJF_#256_breed_Red_Jungle_fowl,_inbred_line_UCD001_chromosome_12,_whole_genome_shotgun_sequence:11575207..11575262:+
CM000119.4_Gallus_gallus_isolate_RJF_#256_breed_Red_Jungle_fowl,_inbred_line_UCD001_chromosome_28,_whole_genome_shotgun_sequence_23556	9.5	0.81 ± 0.03		18	14	0	4	no				blast	caugcucuccccucccacacgc	augugggugcagagggcaucgug	augugggugcagagggcaucgugggacccccacucaugcucuccccucccacacgc	CM000119.4_Gallus_gallus_isolate_RJF_#256_breed_Red_Jungle_fowl,_inbred_line_UCD001_chromosome_28,_whole_genome_shotgun_sequence:1107800..1107856:-
CM000099.4_Gallus_gallus_isolate_RJF_#256_breed_Red_Jungle_fowl,_inbred_line_UCD001_chromosome_7,_whole_genome_shotgun_sequence_14351	9.5	0.81 ± 0.03		24	3	0	21	no				blast	aucagcccaauaauaauggauu	ucuguuguuaaugagcugauug	ucuguuguuaaugagcugauugacuauggugcuaauguaaaucagcccaauaauaauggauu	CM000099.4_Gallus_gallus_isolate_RJF_#256_breed_Red_Jungle_fowl,_inbred_line_UCD001_chromosome_7,_whole_genome_shotgun_sequence:10122625..10122687:-
CM000098.4_Gallus_gallus_isolate_RJF_#256_breed_Red_Jungle_fowl,_inbred_line_UCD001_chromosome_6,_whole_genome_shotgun_sequence_13456	9.2	0.81 ± 0.03		19	18	0	1	no				blast	uguguuagaucaggcuuacugc	uugagccugagcuaauaagcu	uugagccugagcuaauaagcucggucucuuggcaggauguguuagaucaggcuuacugc	CM000098.4_Gallus_gallus_isolate_RJF_#256_breed_Red_Jungle_fowl,_inbred_line_UCD001_chromosome_6,_whole_genome_shotgun_sequence:12473093..12473152:-
CM000104.4_Gallus_gallus_isolate_RJF_#256_breed_Red_Jungle_fowl,_inbred_line_UCD001_chromosome_12,_whole_genome_shotgun_sequence_17387	9.2	0.81 ± 0.03		17	9	0	8	no				blast	cgguggcagcguggagcuggc	cagcagccaugccaucaccgugc	cgguggcagcguggagcuggcacggggaccccaggcugugccagcagccaugccaucaccgugc	CM000104.4_Gallus_gallus_isolate_RJF_#256_breed_Red_Jungle_fowl,_inbred_line_UCD001_chromosome_12,_whole_genome_shotgun_sequence:3212327..3212391:-
CM000095.4_Gallus_gallus_isolate_RJF_#256_breed_Red_Jungle_fowl,_inbred_line_UCD001_chromosome_3,_whole_genome_shotgun_sequence_8608	9.1	0.81 ± 0.03		17	14	0	3	no				blast	ucuccuccucgucuuccuuuaaccu	gaaggaggaggaggaagaga	ucuccuccucgucuuccuuuaaccucacgagucuccaagggagggaaggaggaggaggaagaga	CM000095.4_Gallus_gallus_isolate_RJF_#256_breed_Red_Jungle_fowl,_inbred_line_UCD001_chromosome_3,_whole_genome_shotgun_sequence:43304118..43304182:+
CM000122.4_Gallus_gallus_isolate_RJF_#256_breed_Red_Jungle_fowl,_inbred_line_UCD001_chromosome_Z,_whole_genome_shotgun_sequence_24499	9.1	0.81 ± 0.03		20	10	0	10	no				blast	uggcagacugugauuuguugu	aacaaaaucacuagucuucc	uggcagacugugauuuguugucaauuuaauuaucuaaaaacaacaaaaucacuagucuucc	CM000122.4_Gallus_gallus_isolate_RJF_#256_breed_Red_Jungle_fowl,_inbred_line_UCD001_chromosome_Z,_whole_genome_shotgun_sequence:40078141..40078202:+
CM000093.4_Gallus_gallus_isolate_RJF_#256_breed_Red_Jungle_fowl,_inbred_line_UCD001_chromosome_1,_whole_genome_shotgun_sequence_3001	9.1	0.81 ± 0.03		19	17	0	2	no				blast	ccauccugugcaaucaacugca	cagcggguuggacucgaugacc	ccauccugugcaaucaacugcagggcaccugcuuuagcagcggguuggacucgaugacc	CM000093.4_Gallus_gallus_isolate_RJF_#256_breed_Red_Jungle_fowl,_inbred_line_UCD001_chromosome_1,_whole_genome_shotgun_sequence:190312200..190312259:-
CM000110.4_Gallus_gallus_isolate_RJF_#256_breed_Red_Jungle_fowl,_inbred_line_UCD001_chromosome_18,_whole_genome_shotgun_sequence_19813	8.7	0.82 ± 0.03		15	5	0	10	no				blast	ccccgcgccgugcggugccggc	cggcgcugagcucggcguggcggcuc	ccccgcgccgugcggugccggcggugugugcggugccggcgcugagcucggcguggcggcuc	CM000110.4_Gallus_gallus_isolate_RJF_#256_breed_Red_Jungle_fowl,_inbred_line_UCD001_chromosome_18,_whole_genome_shotgun_sequence:6449722..6449784:+
CM000093.4_Gallus_gallus_isolate_RJF_#256_breed_Red_Jungle_fowl,_inbred_line_UCD001_chromosome_1,_whole_genome_shotgun_sequence_265	8.6	0.82 ± 0.03		16	10	0	6	no				blast	acgugccuugugccuccccgcagg	agcgggugggcagggcacggc	agcgggugggcagggcacggcagggcagcagggcuggccgcgacacugacgugccuugugccuccccgcagg	CM000093.4_Gallus_gallus_isolate_RJF_#256_breed_Red_Jungle_fowl,_inbred_line_UCD001_chromosome_1,_whole_genome_shotgun_sequence:36409261..36409333:+
CM000100.4_Gallus_gallus_isolate_RJF_#256_breed_Red_Jungle_fowl,_inbred_line_UCD001_chromosome_8,_whole_genome_shotgun_sequence_15043	8.6	0.82 ± 0.03		17	11	0	6	no				blast	ugcggcucagugcuuucuuguu	caaggaacugcugagccccagc	ugcggcucagugcuuucuuguugcuggcugacuuuggcagaggccucaccaagcaaggaacugcugagccccagc	CM000100.4_Gallus_gallus_isolate_RJF_#256_breed_Red_Jungle_fowl,_inbred_line_UCD001_chromosome_8,_whole_genome_shotgun_sequence:7087225..7087300:-
CM000093.4_Gallus_gallus_isolate_RJF_#256_breed_Red_Jungle_fowl,_inbred_line_UCD001_chromosome_1,_whole_genome_shotgun_sequence_105	8.5	0.82 ± 0.03		16	8	0	8	no				blast	ugagagcagcccacgcugagcu	cucagugugugcugcuggcugc	cucagugugugcugcuggcugcacccaaggagcugagagcagcccacgcugagcu	CM000093.4_Gallus_gallus_isolate_RJF_#256_breed_Red_Jungle_fowl,_inbred_line_UCD001_chromosome_1,_whole_genome_shotgun_sequence:12185357..12185412:+
CM000107.4_Gallus_gallus_isolate_RJF_#256_breed_Red_Jungle_fowl,_inbred_line_UCD001_chromosome_15,_whole_genome_shotgun_sequence_18697	8.4	0.82 ± 0.03		20	19	0	1	no				blast	ugacaugaugaauaaaacugacc	guuugagcuguguuacug	guuugagcuguguuacugucagagaugcugcucugacaugaugaauaaaacugacc	CM000107.4_Gallus_gallus_isolate_RJF_#256_breed_Red_Jungle_fowl,_inbred_line_UCD001_chromosome_15,_whole_genome_shotgun_sequence:5219284..5219340:+
CM000115.4_Gallus_gallus_isolate_RJF_#256_breed_Red_Jungle_fowl,_inbred_line_UCD001_chromosome_23,_whole_genome_shotgun_sequence_22028	8.4	0.82 ± 0.03		16	15	0	1	no				blast	gacgcagaaccgggacucugc	agcagucccagacgcuguggguuc	agcagucccagacgcuguggguuccccuuuccuggccgccagcgggacgcagaaccgggacucugc	CM000115.4_Gallus_gallus_isolate_RJF_#256_breed_Red_Jungle_fowl,_inbred_line_UCD001_chromosome_23,_whole_genome_shotgun_sequence:4104661..4104727:-
CM000100.4_Gallus_gallus_isolate_RJF_#256_breed_Red_Jungle_fowl,_inbred_line_UCD001_chromosome_8,_whole_genome_shotgun_sequence_15264	8.4	0.82 ± 0.03		16	15	0	1	no				blast	gugugcccguguccuugccccagg	uggggcucggggcgggcc	uggggcucggggcgggcccggggcgcgguuggcggccgcugacguguguccgugugcccguguccuugccccagg	CM000100.4_Gallus_gallus_isolate_RJF_#256_breed_Red_Jungle_fowl,_inbred_line_UCD001_chromosome_8,_whole_genome_shotgun_sequence:29220303..29220378:-
CM000097.4_Gallus_gallus_isolate_RJF_#256_breed_Red_Jungle_fowl,_inbred_line_UCD001_chromosome_5,_whole_genome_shotgun_sequence_12893	8.3	0.82 ± 0.03		17	15	0	2	no				blast	acuguuaucuaggacugcuguu	ugcagucagcugauagcaaagc	acuguuaucuaggacugcuguuacaaaacaacugcagucagcugauagcaaagc	CM000097.4_Gallus_gallus_isolate_RJF_#256_breed_Red_Jungle_fowl,_inbred_line_UCD001_chromosome_5,_whole_genome_shotgun_sequence:57910447..57910501:-
CM000093.4_Gallus_gallus_isolate_RJF_#256_breed_Red_Jungle_fowl,_inbred_line_UCD001_chromosome_1,_whole_genome_shotgun_sequence_1140	8.3	0.82 ± 0.03		16	15	0	1	no				blast	gcgggagggcgggcggcc	ugcccgcgcugccccgucccggg	gcgggagggcgggcggccgugccucgggugggagcugcccgcgcugccccgucccggg	CM000093.4_Gallus_gallus_isolate_RJF_#256_breed_Red_Jungle_fowl,_inbred_line_UCD001_chromosome_1,_whole_genome_shotgun_sequence:131727592..131727650:+
CM000111.4_Gallus_gallus_isolate_RJF_#256_breed_Red_Jungle_fowl,_inbred_line_UCD001_chromosome_19,_whole_genome_shotgun_sequence_20414	8.2	0.82 ± 0.03		18	14	0	4	no				blast	uugcuauagauuaauuaaccu	guuuaauuaagcuacagugagu	uugcuauagauuaauuaaccuugggauuuaucagguuuaauuaagcuacagugagu	CM000111.4_Gallus_gallus_isolate_RJF_#256_breed_Red_Jungle_fowl,_inbred_line_UCD001_chromosome_19,_whole_genome_shotgun_sequence:7162590..7162646:+
AADN04015256.1_Gallus_gallus_breed_Red_Jungle_fowl,_inbred_line_UCD001_isolate_RJF_#256_Contig16159.1,_whole_genome_shotgun_sequence_20763	8.2	0.82 ± 0.03		18	14	0	4	no				blast	uugcuauagauuaauuaaccu	guuuaauuaagcuacagugagu	uugcuauagauuaauuaaccuugggauuuaucagguuuaauuaagcuacagugagu	AADN04015256.1_Gallus_gallus_breed_Red_Jungle_fowl,_inbred_line_UCD001_isolate_RJF_#256_Contig16159.1,_whole_genome_shotgun_sequence:2775..2831:-
CM000096.4_Gallus_gallus_isolate_RJF_#256_breed_Red_Jungle_fowl,_inbred_line_UCD001_chromosome_4,_whole_genome_shotgun_sequence_10485	8.2	0.82 ± 0.03		16	13	0	3	no				blast	cguucugugccccccccucaga	ugaggugcggggcaggggaggcga	ugaggugcggggcaggggaggcgaccgggagggaccgccgucguugaucgcguucugugccccccccucaga	CM000096.4_Gallus_gallus_isolate_RJF_#256_breed_Red_Jungle_fowl,_inbred_line_UCD001_chromosome_4,_whole_genome_shotgun_sequence:40056815..40056887:+
CM000117.4_Gallus_gallus_isolate_RJF_#256_breed_Red_Jungle_fowl,_inbred_line_UCD001_chromosome_26,_whole_genome_shotgun_sequence_22597	8.1	0.82 ± 0.03		16	6	9	1	no				blast	cccccugcuaccgcucugcagc	auggggacaggaaugcag	auggggacaggaaugcaggguccaggacagugcugggacaguggccgggugcugcccagcacagcccccugcuaccgcucugcagc	CM000117.4_Gallus_gallus_isolate_RJF_#256_breed_Red_Jungle_fowl,_inbred_line_UCD001_chromosome_26,_whole_genome_shotgun_sequence:1136706..1136792:+
CM000093.4_Gallus_gallus_isolate_RJF_#256_breed_Red_Jungle_fowl,_inbred_line_UCD001_chromosome_1,_whole_genome_shotgun_sequence_407	8	0.82 ± 0.03		16	15	0	1	no				blast	cgugccugaaccagcccugugc	cagugcugggagcugguagagaug	cagugcugggagcugguagagaugugugucugcucaccccgugccugaaccagcccugugc	CM000093.4_Gallus_gallus_isolate_RJF_#256_breed_Red_Jungle_fowl,_inbred_line_UCD001_chromosome_1,_whole_genome_shotgun_sequence:50078696..50078757:+
CM000094.4_Gallus_gallus_isolate_RJF_#256_breed_Red_Jungle_fowl,_inbred_line_UCD001_chromosome_2,_whole_genome_shotgun_sequence_8034	8	0.82 ± 0.03		17	15	0	2	no				blast	ugucucagaauucgugugccu	uauacugguucugugucauuuu	uauacugguucugugucauuuugauagagauuaagcaggaaugucucagaauucgugugccu	CM000094.4_Gallus_gallus_isolate_RJF_#256_breed_Red_Jungle_fowl,_inbred_line_UCD001_chromosome_2,_whole_genome_shotgun_sequence:135973568..135973630:-
CM000095.4_Gallus_gallus_isolate_RJF_#256_breed_Red_Jungle_fowl,_inbred_line_UCD001_chromosome_3,_whole_genome_shotgun_sequence_9384	8	0.82 ± 0.03		19	15	0	4	no				blast	uacuguggagauggugauaaau	uuccuuaccuucuuugcaguacu	uuccuuaccuucuuugcaguacuccagucuauuaaguacuguggagauggugauaaau	CM000095.4_Gallus_gallus_isolate_RJF_#256_breed_Red_Jungle_fowl,_inbred_line_UCD001_chromosome_3,_whole_genome_shotgun_sequence:26170237..26170295:-
CM000115.4_Gallus_gallus_isolate_RJF_#256_breed_Red_Jungle_fowl,_inbred_line_UCD001_chromosome_23,_whole_genome_shotgun_sequence_21967	7.9	0.82 ± 0.02		15	11	0	4	no				blast	ucaaugagagcacggucugcc	gcagacccugaaccucauugcc	ucaaugagagcacggucugccuuaugggacacgagcggaggcagacccugaaccucauugcc	CM000115.4_Gallus_gallus_isolate_RJF_#256_breed_Red_Jungle_fowl,_inbred_line_UCD001_chromosome_23,_whole_genome_shotgun_sequence:1881171..1881233:-
CM000095.4_Gallus_gallus_isolate_RJF_#256_breed_Red_Jungle_fowl,_inbred_line_UCD001_chromosome_3,_whole_genome_shotgun_sequence_8431	7.9	0.82 ± 0.02		17	11	0	6	no				blast	aguguggguccugugguggagc	ccucacccagaccccugcacuuu	ccucacccagaccccugcacuuuccuucuguauuaugaaguguggguccugugguggagc	CM000095.4_Gallus_gallus_isolate_RJF_#256_breed_Red_Jungle_fowl,_inbred_line_UCD001_chromosome_3,_whole_genome_shotgun_sequence:20074791..20074851:+
KQ759600.1_Gallus_gallus_isolate_RJF_#256_breed_Red_Jungle_fowl,_inbred_line_UCD001_unplaced_genomic_scaffold_chrUn_Scaffold4082,_whole_genome_shotgun_sequence_25873	7.8	0.82 ± 0.02		15	14	0	1	no				blast	ggagggucugcgucucgg	ucggaugccggacccacggaugagc	ucggaugccggacccacggaugagcggcugccgugccgggggagggucugcgucucgg	KQ759600.1_Gallus_gallus_isolate_RJF_#256_breed_Red_Jungle_fowl,_inbred_line_UCD001_unplaced_genomic_scaffold_chrUn_Scaffold4082,_whole_genome_shotgun_sequence:5437..5495:+
CM000097.4_Gallus_gallus_isolate_RJF_#256_breed_Red_Jungle_fowl,_inbred_line_UCD001_chromosome_5,_whole_genome_shotgun_sequence_12496	7.8	0.82 ± 0.02		16	15	0	1	no				blast	ugccaugugcucugucuucuagc	cuuggggacacggagauggc	cuuggggacacggagauggccaucagaggugauccuugccaugugcucugucuucuagc	CM000097.4_Gallus_gallus_isolate_RJF_#256_breed_Red_Jungle_fowl,_inbred_line_UCD001_chromosome_5,_whole_genome_shotgun_sequence:23930945..23931004:-
AADN04000623.1_Gallus_gallus_breed_Red_Jungle_fowl,_inbred_line_UCD001_isolate_RJF_#256_Contig379.1,_whole_genome_shotgun_sequence_11505	7.8	0.82 ± 0.02		15	14	0	1	no				blast	ggagggucugcgucucgg	ucggaugccggacccacggaugagc	ucggaugccggacccacggaugagcggcugccgugccgggggagggucugcgucucgg	AADN04000623.1_Gallus_gallus_breed_Red_Jungle_fowl,_inbred_line_UCD001_isolate_RJF_#256_Contig379.1,_whole_genome_shotgun_sequence:356..414:+
AADN04016785.1_Gallus_gallus_breed_Red_Jungle_fowl,_inbred_line_UCD001_isolate_RJF_#256_Contig17743.1,_whole_genome_shotgun_sequence_13024	7.7	0.82 ± 0.02		15	14	0	1	no				blast	gaggggggagugagcucgucc	cgcugagcuucuuucccggccc	cgcugagcuucuuucccggcccugugagcagccaggaggggggagugagcucgucc	AADN04016785.1_Gallus_gallus_breed_Red_Jungle_fowl,_inbred_line_UCD001_isolate_RJF_#256_Contig17743.1,_whole_genome_shotgun_sequence:1169..1225:-
CM000097.4_Gallus_gallus_isolate_RJF_#256_breed_Red_Jungle_fowl,_inbred_line_UCD001_chromosome_5,_whole_genome_shotgun_sequence_12171	7.7	0.82 ± 0.02		15	14	0	1	no				blast	gaggggggagugagcucgucc	cgcugagcuucuuucccggccc	cgcugagcuucuuucccggcccugugagcagccaggaggggggagugagcucgucc	CM000097.4_Gallus_gallus_isolate_RJF_#256_breed_Red_Jungle_fowl,_inbred_line_UCD001_chromosome_5,_whole_genome_shotgun_sequence:52037826..52037882:+
CM000099.4_Gallus_gallus_isolate_RJF_#256_breed_Red_Jungle_fowl,_inbred_line_UCD001_chromosome_7,_whole_genome_shotgun_sequence_14065	7.6	0.82 ± 0.02		15	10	0	5	no				blast	cuggaguugcaucuucuguaccacu	aggggcagaggcugcagcuggca	aggggcagaggcugcagcuggcacgugugucacaccggcugcuggaguugcaucuucuguaccacu	CM000099.4_Gallus_gallus_isolate_RJF_#256_breed_Red_Jungle_fowl,_inbred_line_UCD001_chromosome_7,_whole_genome_shotgun_sequence:35720786..35720852:+
CM000117.4_Gallus_gallus_isolate_RJF_#256_breed_Red_Jungle_fowl,_inbred_line_UCD001_chromosome_26,_whole_genome_shotgun_sequence_22676	7.6	0.82 ± 0.02		15	12	0	3	no				blast	uccaggauggcagugugcaugu	caugugccuuucaugcuggagc	uccaggauggcagugugcauguguuuggguugucauugccaugugccuuucaugcuggagc	CM000117.4_Gallus_gallus_isolate_RJF_#256_breed_Red_Jungle_fowl,_inbred_line_UCD001_chromosome_26,_whole_genome_shotgun_sequence:2540355..2540416:+
CM000094.4_Gallus_gallus_isolate_RJF_#256_breed_Red_Jungle_fowl,_inbred_line_UCD001_chromosome_2,_whole_genome_shotgun_sequence_7270	7.5	0.82 ± 0.02		16	14	0	2	no				blast	ucaguucucugcagucucuugc	uugaggcugcacagauacucaua	uugaggcugcacagauacucauauguaauacaccaugucaguucucugcagucucuugc	CM000094.4_Gallus_gallus_isolate_RJF_#256_breed_Red_Jungle_fowl,_inbred_line_UCD001_chromosome_2,_whole_genome_shotgun_sequence:22335564..22335623:-
CM000094.4_Gallus_gallus_isolate_RJF_#256_breed_Red_Jungle_fowl,_inbred_line_UCD001_chromosome_2,_whole_genome_shotgun_sequence_7656	7.3	0.82 ± 0.02		18	11	0	7	no				blast	uucugcaagaugauucugcuucgc	uguugguuuugucuugcugcag	uucugcaagaugauucugcuucgcucuuuucucaguguugguuuugucuugcugcag	CM000094.4_Gallus_gallus_isolate_RJF_#256_breed_Red_Jungle_fowl,_inbred_line_UCD001_chromosome_2,_whole_genome_shotgun_sequence:79500512..79500569:-
AADN04000612.1_Gallus_gallus_breed_Red_Jungle_fowl,_inbred_line_UCD001_isolate_RJF_#256_Contig356.1,_whole_genome_shotgun_sequence_24183	7.2	0.82 ± 0.02		14	2	0	12	no				blast	uacaguuagcagagagaaacaagu	uuuuucucuuugcuguauguag	uacaguuagcagagagaaacaaguggccgucagaacugccuuuuucucuuugcuguauguag	AADN04000612.1_Gallus_gallus_breed_Red_Jungle_fowl,_inbred_line_UCD001_isolate_RJF_#256_Contig356.1,_whole_genome_shotgun_sequence:63061..63123:+
CM000093.4_Gallus_gallus_isolate_RJF_#256_breed_Red_Jungle_fowl,_inbred_line_UCD001_chromosome_1,_whole_genome_shotgun_sequence_90	7.2	0.82 ± 0.02		15	14	0	1	no				blast	cugacagcaguggaaagucugc	agcacuuaccccugcuguuuacu	cugacagcaguggaaagucugcucuuuagcuguguacaaggugugcagcacuuaccccugcuguuuacu	CM000093.4_Gallus_gallus_isolate_RJF_#256_breed_Red_Jungle_fowl,_inbred_line_UCD001_chromosome_1,_whole_genome_shotgun_sequence:8831425..8831494:+
CM000094.4_Gallus_gallus_isolate_RJF_#256_breed_Red_Jungle_fowl,_inbred_line_UCD001_chromosome_2,_whole_genome_shotgun_sequence_7421	7.2	0.82 ± 0.02		13	12	0	1	no				blast	gagcgggaggaguucgcagg	ugcuccuccugcccgcccgcggc	gagcgggaggaguucgcaggaggcgagaagagcuccugcuccuccugcccgcccgcggc	CM000094.4_Gallus_gallus_isolate_RJF_#256_breed_Red_Jungle_fowl,_inbred_line_UCD001_chromosome_2,_whole_genome_shotgun_sequence:43188699..43188758:-
CM000103.4_Gallus_gallus_isolate_RJF_#256_breed_Red_Jungle_fowl,_inbred_line_UCD001_chromosome_11,_whole_genome_shotgun_sequence_16669	7.2	0.82 ± 0.02		14	12	0	2	no				blast	ucuggugcauuuccuucuuuga	uaaggaagguaauggcccagga	uaaggaagguaauggcccaggaggcaguggaaccacugguauuucuggugcauuuccuucuuuga	CM000103.4_Gallus_gallus_isolate_RJF_#256_breed_Red_Jungle_fowl,_inbred_line_UCD001_chromosome_11,_whole_genome_shotgun_sequence:15614284..15614349:+
AADN04010373.1_Gallus_gallus_breed_Red_Jungle_fowl,_inbred_line_UCD001_isolate_RJF_#256_Contig11079.1,_whole_genome_shotgun_sequence_8194	7.2	0.82 ± 0.02		13	12	0	1	no				blast	gagcgggaggaguucgcagg	ugcuccuccugcccgcccgcggc	gagcgggaggaguucgcaggaggcgagaagagcuccugcuccuccugcccgcccgcggc	AADN04010373.1_Gallus_gallus_breed_Red_Jungle_fowl,_inbred_line_UCD001_isolate_RJF_#256_Contig11079.1,_whole_genome_shotgun_sequence:3869..3928:+
CM000109.4_Gallus_gallus_isolate_RJF_#256_breed_Red_Jungle_fowl,_inbred_line_UCD001_chromosome_17,_whole_genome_shotgun_sequence_19454	6.9	0.83 ± 0.02		13	9	0	4	no				blast	cugaggagggcuggccuccagc	uggggcccaucauccuagagu	cugaggagggcuggccuccagcuagauccaagugcuggggcccaucauccuagagu	CM000109.4_Gallus_gallus_isolate_RJF_#256_breed_Red_Jungle_fowl,_inbred_line_UCD001_chromosome_17,_whole_genome_shotgun_sequence:9166013..9166069:+
CM000099.4_Gallus_gallus_isolate_RJF_#256_breed_Red_Jungle_fowl,_inbred_line_UCD001_chromosome_7,_whole_genome_shotgun_sequence_13920	6.8	0.83 ± 0.02		14	10	0	4	no				blast	aggcugcuccucggucccacagc	uguggcugagccugcagguccgu	aggcugcuccucggucccacagcugugcuaagaggugcuguggcugagccugcagguccgu	CM000099.4_Gallus_gallus_isolate_RJF_#256_breed_Red_Jungle_fowl,_inbred_line_UCD001_chromosome_7,_whole_genome_shotgun_sequence:22144467..22144528:+
CM000093.4_Gallus_gallus_isolate_RJF_#256_breed_Red_Jungle_fowl,_inbred_line_UCD001_chromosome_1,_whole_genome_shotgun_sequence_1430	6.7	0.83 ± 0.02		13	11	0	2	no				blast	ccugugcugggagccucagagc	aggugaggccucaccagcacagagc	ccugugcugggagccucagagcugaaggcaauacuccaggugaggccucaccagcacagagc	CM000093.4_Gallus_gallus_isolate_RJF_#256_breed_Red_Jungle_fowl,_inbred_line_UCD001_chromosome_1,_whole_genome_shotgun_sequence:176395948..176396010:+
CM000111.4_Gallus_gallus_isolate_RJF_#256_breed_Red_Jungle_fowl,_inbred_line_UCD001_chromosome_19,_whole_genome_shotgun_sequence_20747	6.7	0.83 ± 0.02		13	11	0	2	no				blast	acauggcccagggcuugcacug	agggcugccaugcuggccuggcucu	acauggcccagggcuugcacuggugcugcuccucagcccagggcugccaugcuggccuggcucu	CM000111.4_Gallus_gallus_isolate_RJF_#256_breed_Red_Jungle_fowl,_inbred_line_UCD001_chromosome_19,_whole_genome_shotgun_sequence:9627707..9627771:-
CM000097.4_Gallus_gallus_isolate_RJF_#256_breed_Red_Jungle_fowl,_inbred_line_UCD001_chromosome_5,_whole_genome_shotgun_sequence_12443	6.7	0.83 ± 0.02		12	10	0	2	no				blast	gcggccguugugcccuccgaagc	cccggcgggcacgacggccucg	gcggccguugugcccuccgaagcccaagcuucggccccggcgggcacgacggccucg	CM000097.4_Gallus_gallus_isolate_RJF_#256_breed_Red_Jungle_fowl,_inbred_line_UCD001_chromosome_5,_whole_genome_shotgun_sequence:17039136..17039193:-
CM000102.4_Gallus_gallus_isolate_RJF_#256_breed_Red_Jungle_fowl,_inbred_line_UCD001_chromosome_10,_whole_genome_shotgun_sequence_16049	6.6	0.83 ± 0.02		13	10	1	2	no				blast	ugggguacugcacagcucuucc	gcagagcugugcacaacccgagc	gcagagcugugcacaacccgagcagaggagcagggcagggcugggguacugcacagcucuucc	CM000102.4_Gallus_gallus_isolate_RJF_#256_breed_Red_Jungle_fowl,_inbred_line_UCD001_chromosome_10,_whole_genome_shotgun_sequence:8961403..8961466:+
CM000097.4_Gallus_gallus_isolate_RJF_#256_breed_Red_Jungle_fowl,_inbred_line_UCD001_chromosome_5,_whole_genome_shotgun_sequence_12604	6.5	0.83 ± 0.02		13	12	0	1	no				blast	gcauggagacaguauaauaacu	ccauuaugcuguuuccauagccc	ccauuaugcuguuuccauagcccaggcuucugagggcauggagacaguauaauaacu	CM000097.4_Gallus_gallus_isolate_RJF_#256_breed_Red_Jungle_fowl,_inbred_line_UCD001_chromosome_5,_whole_genome_shotgun_sequence:29841260..29841317:-
CM000094.4_Gallus_gallus_isolate_RJF_#256_breed_Red_Jungle_fowl,_inbred_line_UCD001_chromosome_2,_whole_genome_shotgun_sequence_6125	6.5	0.83 ± 0.02		13	6	0	7	no				blast	caucagcucagcagcacugcgc	ugucguggugcugugcugucac	ugucguggugcugugcugucaccucccugcucagauggagcaucagcucagcagcacugcgc	CM000094.4_Gallus_gallus_isolate_RJF_#256_breed_Red_Jungle_fowl,_inbred_line_UCD001_chromosome_2,_whole_genome_shotgun_sequence:654046..654108:+
CM000094.4_Gallus_gallus_isolate_RJF_#256_breed_Red_Jungle_fowl,_inbred_line_UCD001_chromosome_2,_whole_genome_shotgun_sequence_7111	6.4	0.83 ± 0.02		12	11	0	1	no				blast	gggugaccgugggacaucccgc	ggauagcccauggugacaggu	gggugaccgugggacaucccgcaugguugggugagcccgggauagcccauggugacaggu	CM000094.4_Gallus_gallus_isolate_RJF_#256_breed_Red_Jungle_fowl,_inbred_line_UCD001_chromosome_2,_whole_genome_shotgun_sequence:528421..528481:-
CM000112.4_Gallus_gallus_isolate_RJF_#256_breed_Red_Jungle_fowl,_inbred_line_UCD001_chromosome_20,_whole_genome_shotgun_sequence_20806	6.4	0.83 ± 0.02		14	12	0	2	no				blast	accaggacuuucuaccuuauuuc	aacuugggugucuguccugaca	accaggacuuucuaccuuauuucuuggaaaugugcaagaacuugggugucuguccugaca	CM000112.4_Gallus_gallus_isolate_RJF_#256_breed_Red_Jungle_fowl,_inbred_line_UCD001_chromosome_20,_whole_genome_shotgun_sequence:3970652..3970712:+
CM000096.4_Gallus_gallus_isolate_RJF_#256_breed_Red_Jungle_fowl,_inbred_line_UCD001_chromosome_4,_whole_genome_shotgun_sequence_10253	6.2	0.83 ± 0.02		13	12	0	1	no				blast	ucaucugaaagccuguaccgga	auggggcaggaccucccagaugg	auggggcaggaccucccagauggagagaugguagaauaccucaucugaaagccuguaccgga	CM000096.4_Gallus_gallus_isolate_RJF_#256_breed_Red_Jungle_fowl,_inbred_line_UCD001_chromosome_4,_whole_genome_shotgun_sequence:13064107..13064169:+
CM000093.4_Gallus_gallus_isolate_RJF_#256_breed_Red_Jungle_fowl,_inbred_line_UCD001_chromosome_1,_whole_genome_shotgun_sequence_1050	6.1	0.83 ± 0.02		13	12	0	1	no				blast	ugaaauccuuggauccugaaguc	acuacaggacaaggaucucuga	ugaaauccuuggauccugaagucgcugcagccugcauuggauaauccgacuacaggacaaggaucucuga	CM000093.4_Gallus_gallus_isolate_RJF_#256_breed_Red_Jungle_fowl,_inbred_line_UCD001_chromosome_1,_whole_genome_shotgun_sequence:112075101..112075171:+
CM000099.4_Gallus_gallus_isolate_RJF_#256_breed_Red_Jungle_fowl,_inbred_line_UCD001_chromosome_7,_whole_genome_shotgun_sequence_13784	6.1	0.83 ± 0.02		14	10	0	4	no				blast	uacugcaggcacagauguuucug	gaaauguucuguucuggcugau	uacugcaggcacagauguuucugaaaacauaagcagaaauguucuguucuggcugau	CM000099.4_Gallus_gallus_isolate_RJF_#256_breed_Red_Jungle_fowl,_inbred_line_UCD001_chromosome_7,_whole_genome_shotgun_sequence:9658865..9658922:+
AADN04011848.1_Gallus_gallus_breed_Red_Jungle_fowl,_inbred_line_UCD001_isolate_RJF_#256_Contig12622.1,_whole_genome_shotgun_sequence_8206	6	0.83 ± 0.02		12	11	0	1	no				blast	uagcucugcagaaggcuugggc	gcugggccuugugcuggg	gcugggccuugugcuggggcagcgugcaugcuagcucugcagaaggcuugggc	AADN04011848.1_Gallus_gallus_breed_Red_Jungle_fowl,_inbred_line_UCD001_isolate_RJF_#256_Contig12622.1,_whole_genome_shotgun_sequence:6476..6529:-
CM000094.4_Gallus_gallus_isolate_RJF_#256_breed_Red_Jungle_fowl,_inbred_line_UCD001_chromosome_2,_whole_genome_shotgun_sequence_7148	6	0.83 ± 0.02		12	11	0	1	no				blast	uagcucugcagaaggcuugggc	gcugggccuugugcuggg	gcugggccuugugcuggggcagcgugcaugcuagcucugcagaaggcuugggc	CM000094.4_Gallus_gallus_isolate_RJF_#256_breed_Red_Jungle_fowl,_inbred_line_UCD001_chromosome_2,_whole_genome_shotgun_sequence:2402407..2402460:-
CM000099.4_Gallus_gallus_isolate_RJF_#256_breed_Red_Jungle_fowl,_inbred_line_UCD001_chromosome_7,_whole_genome_shotgun_sequence_14327	6	0.83 ± 0.02		13	11	0	2	no				blast	ucugucugaugcugugcugcc	caggcacguggaagacaaauc	ucugucugaugcugugcugccugugugugugcguggcaggcacguggaagacaaauc	CM000099.4_Gallus_gallus_isolate_RJF_#256_breed_Red_Jungle_fowl,_inbred_line_UCD001_chromosome_7,_whole_genome_shotgun_sequence:6914534..6914591:-
CM000101.4_Gallus_gallus_isolate_RJF_#256_breed_Red_Jungle_fowl,_inbred_line_UCD001_chromosome_9,_whole_genome_shotgun_sequence_15790	5.9	0.83 ± 0.02		18	11	0	7	no				blast	ugaaucucuuucaguaauguua	auguuacugaaagucguucuug	auguuacugaaagucguucuugcuauuaaaagagaucugaaucucuuucaguaauguua	CM000101.4_Gallus_gallus_isolate_RJF_#256_breed_Red_Jungle_fowl,_inbred_line_UCD001_chromosome_9,_whole_genome_shotgun_sequence:19448579..19448638:-
CM000112.4_Gallus_gallus_isolate_RJF_#256_breed_Red_Jungle_fowl,_inbred_line_UCD001_chromosome_20,_whole_genome_shotgun_sequence_20898	5.8	0.83 ± 0.02		12	10	0	2	no				blast	ugagggguggcuggugccuuguu	caagucauccagcagcucucua	ugagggguggcuggugccuuguugugcuauuuauaaagcaagucauccagcagcucucua	CM000112.4_Gallus_gallus_isolate_RJF_#256_breed_Red_Jungle_fowl,_inbred_line_UCD001_chromosome_20,_whole_genome_shotgun_sequence:10163059..10163119:+
CM000096.4_Gallus_gallus_isolate_RJF_#256_breed_Red_Jungle_fowl,_inbred_line_UCD001_chromosome_4,_whole_genome_shotgun_sequence_10927	5.7	0.83 ± 0.02		11	2	0	9	no				blast	cugaggcuccgagcagcaccauggc	gugugcugcuggggcuccagcu	gugugcugcuggggcuccagcugugugcagacccugagcugaggcuccgagcagcaccauggc	CM000096.4_Gallus_gallus_isolate_RJF_#256_breed_Red_Jungle_fowl,_inbred_line_UCD001_chromosome_4,_whole_genome_shotgun_sequence:4404703..4404766:-
CM000111.4_Gallus_gallus_isolate_RJF_#256_breed_Red_Jungle_fowl,_inbred_line_UCD001_chromosome_19,_whole_genome_shotgun_sequence_20647	5.7	0.83 ± 0.02		11	6	0	5	no				blast	agggcuucugguggcacugagu	caaaguuccauuggaggucugac	agggcuucugguggcacugaguucugagaacagcugcucaaaguuccauuggaggucugac	CM000111.4_Gallus_gallus_isolate_RJF_#256_breed_Red_Jungle_fowl,_inbred_line_UCD001_chromosome_19,_whole_genome_shotgun_sequence:6238903..6238964:-
CM000094.4_Gallus_gallus_isolate_RJF_#256_breed_Red_Jungle_fowl,_inbred_line_UCD001_chromosome_2,_whole_genome_shotgun_sequence_8098	5.7	0.83 ± 0.02		12	9	0	3	no				blast	uuccuguucccucccacuaaga	cuuggugggaguuguguucaggagu	cuuggugggaguuguguucaggagugagguggcaagaguuauuuccuguucccucccacuaaga	CM000094.4_Gallus_gallus_isolate_RJF_#256_breed_Red_Jungle_fowl,_inbred_line_UCD001_chromosome_2,_whole_genome_shotgun_sequence:148855765..148855829:-
CM000093.4_Gallus_gallus_isolate_RJF_#256_breed_Red_Jungle_fowl,_inbred_line_UCD001_chromosome_1,_whole_genome_shotgun_sequence_1305	5.6	0.83 ± 0.02		12	11	0	1	no				blast	ugucuaccuggaaagaaaccuc	uguuucuuaccaguuuagcaca	uguuucuuaccaguuuagcacagaguacaacuguuccgucugugucuaccuggaaagaaaccuc	CM000093.4_Gallus_gallus_isolate_RJF_#256_breed_Red_Jungle_fowl,_inbred_line_UCD001_chromosome_1,_whole_genome_shotgun_sequence:155904383..155904447:+
CM000093.4_Gallus_gallus_isolate_RJF_#256_breed_Red_Jungle_fowl,_inbred_line_UCD001_chromosome_1,_whole_genome_shotgun_sequence_1222	5.6	0.83 ± 0.02		11	6	0	5	no				blast	acauacauguuguagaguuaag	uaacucuacaacauauauguug	acauacauguuguagaguuaaguuagaguuguuguuaacucuacaacauauauguug	CM000093.4_Gallus_gallus_isolate_RJF_#256_breed_Red_Jungle_fowl,_inbred_line_UCD001_chromosome_1,_whole_genome_shotgun_sequence:137072824..137072881:+
CM000099.4_Gallus_gallus_isolate_RJF_#256_breed_Red_Jungle_fowl,_inbred_line_UCD001_chromosome_7,_whole_genome_shotgun_sequence_14457	5.6	0.83 ± 0.02		11	8	0	3	no				blast	aaagcucuguuccuucugacaccu	agggagggggagagagcuuugu	aaagcucuguuccuucugacaccugucauguugagacagagggagggggagagagcuuugu	CM000099.4_Gallus_gallus_isolate_RJF_#256_breed_Red_Jungle_fowl,_inbred_line_UCD001_chromosome_7,_whole_genome_shotgun_sequence:22055077..22055138:-
CM000109.4_Gallus_gallus_isolate_RJF_#256_breed_Red_Jungle_fowl,_inbred_line_UCD001_chromosome_17,_whole_genome_shotgun_sequence_19614	5.6	0.83 ± 0.02		10	9	0	1	no				blast	cccaucggccccaucccugagc	ggagggauggggaaggagggacgc	ggagggauggggaaggagggacgcuccacgccagcgcccaucggccccaucccugagc	CM000109.4_Gallus_gallus_isolate_RJF_#256_breed_Red_Jungle_fowl,_inbred_line_UCD001_chromosome_17,_whole_genome_shotgun_sequence:6093813..6093871:-
CM000099.4_Gallus_gallus_isolate_RJF_#256_breed_Red_Jungle_fowl,_inbred_line_UCD001_chromosome_7,_whole_genome_shotgun_sequence_14296	5.5	0.83 ± 0.02		12	8	1	3	no				blast	agucagaaccaaaccuccacu	ugggagcuuuggugaugagcug	ugggagcuuuggugaugagcugcuguuuuguugccauguguagucagaaccaaaccuccacu	CM000099.4_Gallus_gallus_isolate_RJF_#256_breed_Red_Jungle_fowl,_inbred_line_UCD001_chromosome_7,_whole_genome_shotgun_sequence:6074226..6074288:-
CM000096.4_Gallus_gallus_isolate_RJF_#256_breed_Red_Jungle_fowl,_inbred_line_UCD001_chromosome_4,_whole_genome_shotgun_sequence_10261	5.5	0.83 ± 0.02		10	5	0	5	no				blast	uccgccgcggagaccccucagc	ccgggcucucccuggcgcggcgg	uccgccgcggagaccccucagcgguaaccgaacccgagauccagcccgggcucucccuggcgcggcgg	CM000096.4_Gallus_gallus_isolate_RJF_#256_breed_Red_Jungle_fowl,_inbred_line_UCD001_chromosome_4,_whole_genome_shotgun_sequence:13865712..13865780:+
CM000114.4_Gallus_gallus_isolate_RJF_#256_breed_Red_Jungle_fowl,_inbred_line_UCD001_chromosome_22,_whole_genome_shotgun_sequence_21728	5.5	0.83 ± 0.02		11	10	0	1	no				blast	accacucugugaccuuccuuucagu	uguggggagggcaguguggcu	uguggggagggcaguguggcuuugcugucacacaaaccacucugugaccuuccuuucagu	CM000114.4_Gallus_gallus_isolate_RJF_#256_breed_Red_Jungle_fowl,_inbred_line_UCD001_chromosome_22,_whole_genome_shotgun_sequence:2309499..2309559:-
CM000106.4_Gallus_gallus_isolate_RJF_#256_breed_Red_Jungle_fowl,_inbred_line_UCD001_chromosome_14,_whole_genome_shotgun_sequence_18507	5.5	0.83 ± 0.02		13	12	0	1	no				blast	ucccaucucacuguccuccaagcc	cuggggaugaggagauggcuuc	ucccaucucacuguccuccaagccgauaugugaaagcuggggaugaggagauggcuuc	CM000106.4_Gallus_gallus_isolate_RJF_#256_breed_Red_Jungle_fowl,_inbred_line_UCD001_chromosome_14,_whole_genome_shotgun_sequence:12702271..12702329:-
CM000114.4_Gallus_gallus_isolate_RJF_#256_breed_Red_Jungle_fowl,_inbred_line_UCD001_chromosome_22,_whole_genome_shotgun_sequence_21643	5.4	0.83 ± 0.02		11	9	0	2	no				blast	aaccuucuccucauucugccagg	cagcagaaugggagcggggugg	cagcagaaugggagcgggguggcagcaugcagauuucagguaaccagaaccuucuccucauucugccagg	CM000114.4_Gallus_gallus_isolate_RJF_#256_breed_Red_Jungle_fowl,_inbred_line_UCD001_chromosome_22,_whole_genome_shotgun_sequence:2870907..2870977:+
AADN04010626.1_Gallus_gallus_breed_Red_Jungle_fowl,_inbred_line_UCD001_isolate_RJF_#256_Contig11343.1,_whole_genome_shotgun_sequence_21775	5.4	0.83 ± 0.02		11	9	0	2	no				blast	aaccuucuccucauucugccagg	cagcagaaugggagcggggugg	cagcagaaugggagcgggguggcagcaugcagauuucagguaaccagaaccuucuccucauucugccagg	AADN04010626.1_Gallus_gallus_breed_Red_Jungle_fowl,_inbred_line_UCD001_isolate_RJF_#256_Contig11343.1,_whole_genome_shotgun_sequence:7028..7098:+
CM000093.4_Gallus_gallus_isolate_RJF_#256_breed_Red_Jungle_fowl,_inbred_line_UCD001_chromosome_1,_whole_genome_shotgun_sequence_133	5.2	0.83 ± 0.02		9	8	0	1	no				blast	ccgcgaagacuacagcuccca	ggggcugucguuuuaccgcggc	ggggcugucguuuuaccgcggccgaguuggcaggagacggcggccgcgaagacuacagcuccca	CM000093.4_Gallus_gallus_isolate_RJF_#256_breed_Red_Jungle_fowl,_inbred_line_UCD001_chromosome_1,_whole_genome_shotgun_sequence:14555433..14555497:+
CM000094.4_Gallus_gallus_isolate_RJF_#256_breed_Red_Jungle_fowl,_inbred_line_UCD001_chromosome_2,_whole_genome_shotgun_sequence_6941	5.2	0.83 ± 0.02		9	8	0	1	no				blast	ucggagcccccggggccgcccgg	ggcggcggcgggagcugcgggc	ggcggcggcgggagcugcgggccgggcgccgccuuccccucgcucggagcccccggggccgcccgg	CM000094.4_Gallus_gallus_isolate_RJF_#256_breed_Red_Jungle_fowl,_inbred_line_UCD001_chromosome_2,_whole_genome_shotgun_sequence:120788313..120788379:+
CM000112.4_Gallus_gallus_isolate_RJF_#256_breed_Red_Jungle_fowl,_inbred_line_UCD001_chromosome_20,_whole_genome_shotgun_sequence_21168	5.1	0.83 ± 0.02		11	9	0	2	no				blast	uaagcccugggucagccuguuuu	aacaggcagauguggcucuaugc	aacaggcagauguggcucuaugcacugaucaguguaagcccugggucagccuguuuu	CM000112.4_Gallus_gallus_isolate_RJF_#256_breed_Red_Jungle_fowl,_inbred_line_UCD001_chromosome_20,_whole_genome_shotgun_sequence:12270139..12270196:-
CM000099.4_Gallus_gallus_isolate_RJF_#256_breed_Red_Jungle_fowl,_inbred_line_UCD001_chromosome_7,_whole_genome_shotgun_sequence_14289	5.1	0.83 ± 0.02		10	1	0	9	no				blast	ugugucugcagagcuugguc	ucuuaguucugcagacaccagc	ucuuaguucugcagacaccagcagugaaguuauggggugugugucugcagagcuugguc	CM000099.4_Gallus_gallus_isolate_RJF_#256_breed_Red_Jungle_fowl,_inbred_line_UCD001_chromosome_7,_whole_genome_shotgun_sequence:5717333..5717392:-
CM000094.4_Gallus_gallus_isolate_RJF_#256_breed_Red_Jungle_fowl,_inbred_line_UCD001_chromosome_2,_whole_genome_shotgun_sequence_7389	5	0.83 ± 0.02		12	10	0	2	no				blast	gcuguauuuacauuugaaucgu	ugaucccuauguauuuacagaaa	gcuguauuuacauuugaaucgugucugucuauguaaaugaucccuauguauuuacagaaa	CM000094.4_Gallus_gallus_isolate_RJF_#256_breed_Red_Jungle_fowl,_inbred_line_UCD001_chromosome_2,_whole_genome_shotgun_sequence:38017054..38017114:-
CM000093.4_Gallus_gallus_isolate_RJF_#256_breed_Red_Jungle_fowl,_inbred_line_UCD001_chromosome_1,_whole_genome_shotgun_sequence_240	5	0.83 ± 0.02		9	2	0	7	no				blast	ucgggcuccgcgugcgcuuucgg	gcugcguacguggagcuuuaccg	gcugcguacguggagcuuuaccggccccgaggggagcucgggcuccgcgugcgcuuucgg	CM000093.4_Gallus_gallus_isolate_RJF_#256_breed_Red_Jungle_fowl,_inbred_line_UCD001_chromosome_1,_whole_genome_shotgun_sequence:33987287..33987347:+
CM000109.4_Gallus_gallus_isolate_RJF_#256_breed_Red_Jungle_fowl,_inbred_line_UCD001_chromosome_17,_whole_genome_shotgun_sequence_19473	5	0.83 ± 0.02		10	9	0	1	no				blast	aaccccucucugcuuuuucagg	gggaagggagcggagggg	gggaagggagcggaggggaggggaaggaaaggagagcggggcccgggccugaccaaccccucucugcuuuuucagg	CM000109.4_Gallus_gallus_isolate_RJF_#256_breed_Red_Jungle_fowl,_inbred_line_UCD001_chromosome_17,_whole_genome_shotgun_sequence:10083757..10083833:+
CM000093.4_Gallus_gallus_isolate_RJF_#256_breed_Red_Jungle_fowl,_inbred_line_UCD001_chromosome_1,_whole_genome_shotgun_sequence_131	4.9	0.84 ± 0.02		9	6	0	3	no				blast	ccgagcgcugcccgggccguggu	ugcgcgcccggggagcgccucugg	ugcgcgcccggggagcgccucuggcgcggccacagccauuuuguuguccgagcgcugcccgggccguggu	CM000093.4_Gallus_gallus_isolate_RJF_#256_breed_Red_Jungle_fowl,_inbred_line_UCD001_chromosome_1,_whole_genome_shotgun_sequence:14129137..14129207:+
CM000123.4_Gallus_gallus_isolate_RJF_#256_breed_Red_Jungle_fowl,_inbred_line_UCD001_chromosome_33,_whole_genome_shotgun_sequence_24041	4.9	0.84 ± 0.02		10	8	0	2	no				blast	ugcccuggagaaucugacugaggc	cuucugugauucuccuugcag	ugcccuggagaaucugacugaggcugcaucucaugacugcuuccagcacugccuucugugauucuccuugcag	CM000123.4_Gallus_gallus_isolate_RJF_#256_breed_Red_Jungle_fowl,_inbred_line_UCD001_chromosome_33,_whole_genome_shotgun_sequence:759618..759691:-
CM000100.4_Gallus_gallus_isolate_RJF_#256_breed_Red_Jungle_fowl,_inbred_line_UCD001_chromosome_8,_whole_genome_shotgun_sequence_14987	4.8	0.84 ± 0.02		10	9	0	1	no				blast	uugcuggaacagauuaccugagg	acaggucucuguuccagggcgg	uugcuggaacagauuaccugaggggcuuauaaaccacaggucucuguuccagggcgg	CM000100.4_Gallus_gallus_isolate_RJF_#256_breed_Red_Jungle_fowl,_inbred_line_UCD001_chromosome_8,_whole_genome_shotgun_sequence:4075002..4075059:-
CM000107.4_Gallus_gallus_isolate_RJF_#256_breed_Red_Jungle_fowl,_inbred_line_UCD001_chromosome_15,_whole_genome_shotgun_sequence_18841	4.8	0.84 ± 0.02		10	7	0	3	no				blast	cuuccuccucccccucccgcagg	uugugggugggaguaaggagc	uugugggugggaguaaggagcagaaagcgggcacacgcugcuaacacuuuuucucuuccuccucccccucccgcagg	CM000107.4_Gallus_gallus_isolate_RJF_#256_breed_Red_Jungle_fowl,_inbred_line_UCD001_chromosome_15,_whole_genome_shotgun_sequence:12287181..12287258:+
CM000093.4_Gallus_gallus_isolate_RJF_#256_breed_Red_Jungle_fowl,_inbred_line_UCD001_chromosome_1,_whole_genome_shotgun_sequence_1575	4.7	0.84 ± 0.02		9	8	0	1	no				blast	cucugcagggacagcugggcagu	ccccagcugccccugcagaac	ccccagcugccccugcagaacagguacagugcucugcagggacagcugggcagu	CM000093.4_Gallus_gallus_isolate_RJF_#256_breed_Red_Jungle_fowl,_inbred_line_UCD001_chromosome_1,_whole_genome_shotgun_sequence:194607778..194607832:+
CM000110.4_Gallus_gallus_isolate_RJF_#256_breed_Red_Jungle_fowl,_inbred_line_UCD001_chromosome_18,_whole_genome_shotgun_sequence_19832	4.7	0.84 ± 0.02		14	11	0	3	no				blast	ucugacagaccugcacuauucu	auaguaacggcauugucaguauu	ucugacagaccugcacuauucuucaugugauguagaauaguaacggcauugucaguauu	CM000110.4_Gallus_gallus_isolate_RJF_#256_breed_Red_Jungle_fowl,_inbred_line_UCD001_chromosome_18,_whole_genome_shotgun_sequence:7027122..7027181:+
CM000097.4_Gallus_gallus_isolate_RJF_#256_breed_Red_Jungle_fowl,_inbred_line_UCD001_chromosome_5,_whole_genome_shotgun_sequence_12099	4.7	0.84 ± 0.02		10	7	0	3	no				blast	cagugggacugggggcccagu	uggaccccuugaacccauauga	uggaccccuugaacccauaugaaucuuucuugacuucagugggacugggggcccagu	CM000097.4_Gallus_gallus_isolate_RJF_#256_breed_Red_Jungle_fowl,_inbred_line_UCD001_chromosome_5,_whole_genome_shotgun_sequence:45263697..45263754:+
CM000093.4_Gallus_gallus_isolate_RJF_#256_breed_Red_Jungle_fowl,_inbred_line_UCD001_chromosome_1,_whole_genome_shotgun_sequence_621	4.7	0.84 ± 0.02		12	11	0	1	no				blast	auuuugucgguagaacugcgca	uuucaguucuucucugauaaagu	uuucaguucuucucugauaaaguuuaacugaauauaaaauuuugucgguagaacugcgca	CM000093.4_Gallus_gallus_isolate_RJF_#256_breed_Red_Jungle_fowl,_inbred_line_UCD001_chromosome_1,_whole_genome_shotgun_sequence:68049898..68049958:+
CM000107.4_Gallus_gallus_isolate_RJF_#256_breed_Red_Jungle_fowl,_inbred_line_UCD001_chromosome_15,_whole_genome_shotgun_sequence_18766	4.6	0.84 ± 0.02		10	9	0	1	no				blast	uuuggaaaguguuggccuuuug	agaggccggcugcuauucaggga	uuuggaaaguguuggccuuuugaucuuccugcagauuuccaagaggccggcugcuauucaggga	CM000107.4_Gallus_gallus_isolate_RJF_#256_breed_Red_Jungle_fowl,_inbred_line_UCD001_chromosome_15,_whole_genome_shotgun_sequence:9204670..9204734:+
KQ759675.1_Gallus_gallus_isolate_RJF_#256_breed_Red_Jungle_fowl,_inbred_line_UCD001_unplaced_genomic_scaffold_chrUn_Scaffold10632,_whole_genome_shotgun_sequence_26414	4.5	0.84 ± 0.02		9	7	1	1	no				blast	gucgugugguggugacgucauc	ugacgucaucacggcgguca	gucgugugguggugacgucaucauggcggucaaauuauggcggugacgucaucacggcgguca	KQ759675.1_Gallus_gallus_isolate_RJF_#256_breed_Red_Jungle_fowl,_inbred_line_UCD001_unplaced_genomic_scaffold_chrUn_Scaffold10632,_whole_genome_shotgun_sequence:7815..7878:+
CM000094.4_Gallus_gallus_isolate_RJF_#256_breed_Red_Jungle_fowl,_inbred_line_UCD001_chromosome_2,_whole_genome_shotgun_sequence_7182	4.5	0.84 ± 0.02		10	6	0	4	no				blast	uugccuuuuuugcucauguaau	ugaaugagaacaaaggguaauc	ugaaugagaacaaaggguaaucaguuuuguacagauugccuuuuuugcucauguaau	CM000094.4_Gallus_gallus_isolate_RJF_#256_breed_Red_Jungle_fowl,_inbred_line_UCD001_chromosome_2,_whole_genome_shotgun_sequence:9519097..9519154:-
CM000116.4_Gallus_gallus_isolate_RJF_#256_breed_Red_Jungle_fowl,_inbred_line_UCD001_chromosome_24,_whole_genome_shotgun_sequence_22338	4.4	0.84 ± 0.02		6	5	0	1	no				blast	ugggcggggcuuaaccgaggcu	cucgguuaagccccgcccacagc	cucgguuaagccccgcccacagccgcggacgcggcugugggcggggcuuaaccgaggcu	CM000116.4_Gallus_gallus_isolate_RJF_#256_breed_Red_Jungle_fowl,_inbred_line_UCD001_chromosome_24,_whole_genome_shotgun_sequence:5630026..5630085:-
CM000113.4_Gallus_gallus_isolate_RJF_#256_breed_Red_Jungle_fowl,_inbred_line_UCD001_chromosome_21,_whole_genome_shotgun_sequence_21312	4.4	0.84 ± 0.02		9	8	0	1	no				blast	uggggacaguggggccacc	ugcuaccacugccucaug	uggggacaguggggccaccccaauccuugugccagugcuaccacugccucaug	CM000113.4_Gallus_gallus_isolate_RJF_#256_breed_Red_Jungle_fowl,_inbred_line_UCD001_chromosome_21,_whole_genome_shotgun_sequence:4312125..4312178:+
CM000116.4_Gallus_gallus_isolate_RJF_#256_breed_Red_Jungle_fowl,_inbred_line_UCD001_chromosome_24,_whole_genome_shotgun_sequence_22225	4.4	0.84 ± 0.02		6	5	0	1	no				blast	ugggcggggcuuaaccgaggcu	cucgguuaagccccgcccacagc	cucgguuaagccccgcccacagccgcguccgcggcugugggcggggcuuaaccgaggcu	CM000116.4_Gallus_gallus_isolate_RJF_#256_breed_Red_Jungle_fowl,_inbred_line_UCD001_chromosome_24,_whole_genome_shotgun_sequence:5630029..5630088:+
CM000121.4_Gallus_gallus_isolate_RJF_#256_breed_Red_Jungle_fowl,_inbred_line_UCD001_chromosome_W,_whole_genome_shotgun_sequence_24139	4.3	0.84 ± 0.02		9	8	0	1	no				blast	uguacaguauguaaggagcugga	ugcucuuuacauguacuacaggaa	ugcucuuuacauguacuacaggaaccuuaucucccuguacaguauguaaggagcugga	CM000121.4_Gallus_gallus_isolate_RJF_#256_breed_Red_Jungle_fowl,_inbred_line_UCD001_chromosome_W,_whole_genome_shotgun_sequence:3090339..3090397:+
CM000093.4_Gallus_gallus_isolate_RJF_#256_breed_Red_Jungle_fowl,_inbred_line_UCD001_chromosome_1,_whole_genome_shotgun_sequence_241	4.2	0.84 ± 0.02		9	6	0	3	no				blast	aauacaauggagccaggauuu	auccuggcucuguugaaguca	auccuggcucuguugaagucaauucacguuuagcaaaugaauacaauggagccaggauuu	CM000093.4_Gallus_gallus_isolate_RJF_#256_breed_Red_Jungle_fowl,_inbred_line_UCD001_chromosome_1,_whole_genome_shotgun_sequence:34020568..34020628:+
CM000093.4_Gallus_gallus_isolate_RJF_#256_breed_Red_Jungle_fowl,_inbred_line_UCD001_chromosome_1,_whole_genome_shotgun_sequence_2401	4	0.84 ± 0.02		9	7	0	2	no				blast	agaaaagcuggguucagagagug	cccucugccuggcuacucugg	agaaaagcuggguucagagagugcagugagauguuggcucacccucugccuggcuacucugg	CM000093.4_Gallus_gallus_isolate_RJF_#256_breed_Red_Jungle_fowl,_inbred_line_UCD001_chromosome_1,_whole_genome_shotgun_sequence:102611711..102611773:-
AADN04011349.1_Gallus_gallus_breed_Red_Jungle_fowl,_inbred_line_UCD001_isolate_RJF_#256_Contig12098.1,_whole_genome_shotgun_sequence_5345	4	0.84 ± 0.02		9	7	0	2	no				blast	agaaaagcuggguucagagagug	cccucugccuggcuacucugg	agaaaagcuggguucagagagugcagugagauguuggcucacccucugccuggcuacucugg	AADN04011349.1_Gallus_gallus_breed_Red_Jungle_fowl,_inbred_line_UCD001_isolate_RJF_#256_Contig12098.1,_whole_genome_shotgun_sequence:7437..7499:-
CM000118.4_Gallus_gallus_isolate_RJF_#256_breed_Red_Jungle_fowl,_inbred_line_UCD001_chromosome_27,_whole_genome_shotgun_sequence_22893	4	0.84 ± 0.02		8	2	0	6	no				blast	agccaccgucacacauccguacagc	ugcgugugugugcaguggcagc	agccaccgucacacauccguacagcugcuaccacugcccucguguuggcguucgcugcgugugugugcaguggcagc	CM000118.4_Gallus_gallus_isolate_RJF_#256_breed_Red_Jungle_fowl,_inbred_line_UCD001_chromosome_27,_whole_genome_shotgun_sequence:1646732..1646809:+
CM000097.4_Gallus_gallus_isolate_RJF_#256_breed_Red_Jungle_fowl,_inbred_line_UCD001_chromosome_5,_whole_genome_shotgun_sequence_12649	4	0.84 ± 0.02		7	2	0	5	no				blast	ggcgggagggccgcugcgg	cggucggugcgccccgcc	cggucggugcgccccgccugggcggcgggagggccgcugcgg	CM000097.4_Gallus_gallus_isolate_RJF_#256_breed_Red_Jungle_fowl,_inbred_line_UCD001_chromosome_5,_whole_genome_shotgun_sequence:36071806..36071848:-
CM000093.4_Gallus_gallus_isolate_RJF_#256_breed_Red_Jungle_fowl,_inbred_line_UCD001_chromosome_1,_whole_genome_shotgun_sequence_2147	4	0.84 ± 0.02		11	4	1	6	no				blast	cuacgcuuggccugcuuccuucu	aacggaagcguccggaguguaac	aacggaagcguccggaguguaacagugacgugaccugcacugcuacgcuuggccugcuuccuucu	CM000093.4_Gallus_gallus_isolate_RJF_#256_breed_Red_Jungle_fowl,_inbred_line_UCD001_chromosome_1,_whole_genome_shotgun_sequence:75362905..75362970:-
CM000101.4_Gallus_gallus_isolate_RJF_#256_breed_Red_Jungle_fowl,_inbred_line_UCD001_chromosome_9,_whole_genome_shotgun_sequence_15574	3.9	0.83 ± 0.02		8	5	0	3	no				blast	uccaauucucccccuuguccagg	aggacugggugggagaggugauguc	aggacugggugggagaggugaugucuccagggcuuuuucaugcucauggccuccaauucucccccuuguccagg	CM000101.4_Gallus_gallus_isolate_RJF_#256_breed_Red_Jungle_fowl,_inbred_line_UCD001_chromosome_9,_whole_genome_shotgun_sequence:1055711..1055785:-
CM000122.4_Gallus_gallus_isolate_RJF_#256_breed_Red_Jungle_fowl,_inbred_line_UCD001_chromosome_Z,_whole_genome_shotgun_sequence_24245	3.8	0.83 ± 0.02		6	5	0	1	no				blast	gagggcgggagggagcgggca	ccccccccucccccccucc	ccccccccucccccccuccccacacacagcucagcgcggggcggcaccgccccgggcagcggcggagggagggcgggagggagcgggca	CM000122.4_Gallus_gallus_isolate_RJF_#256_breed_Red_Jungle_fowl,_inbred_line_UCD001_chromosome_Z,_whole_genome_shotgun_sequence:1393110..1393199:+
CM000098.4_Gallus_gallus_isolate_RJF_#256_breed_Red_Jungle_fowl,_inbred_line_UCD001_chromosome_6,_whole_genome_shotgun_sequence_13104	3.7	0.83 ± 0.02		8	2	0	6	no				blast	uccuggugcucuggugggggc	ucugcuccagcugcuccaaggugc	ucugcuccagcugcuccaaggugcguguaaugcugcuccuggugcucuggugggggc	CM000098.4_Gallus_gallus_isolate_RJF_#256_breed_Red_Jungle_fowl,_inbred_line_UCD001_chromosome_6,_whole_genome_shotgun_sequence:11457947..11458004:+
CM000095.4_Gallus_gallus_isolate_RJF_#256_breed_Red_Jungle_fowl,_inbred_line_UCD001_chromosome_3,_whole_genome_shotgun_sequence_9135	3.6	0.83 ± 0.02		18	17	0	1	no				blast	ucuuguuucuuccaaacccagg	ugagguuucguggugacaaaugagu	ugagguuucguggugacaaaugagugggacuuuucugccccuaacucuuguuucuuccaaacccagg	CM000095.4_Gallus_gallus_isolate_RJF_#256_breed_Red_Jungle_fowl,_inbred_line_UCD001_chromosome_3,_whole_genome_shotgun_sequence:108002554..108002621:+
CM000103.4_Gallus_gallus_isolate_RJF_#256_breed_Red_Jungle_fowl,_inbred_line_UCD001_chromosome_11,_whole_genome_shotgun_sequence_16862	3.5	0.83 ± 0.02		7	2	0	5	no				blast	gcauggcuccagccugcagugcc	cacugcucugagagccagagc	gcauggcuccagccugcagugccauugccucagucacugcucugagagccagagc	CM000103.4_Gallus_gallus_isolate_RJF_#256_breed_Red_Jungle_fowl,_inbred_line_UCD001_chromosome_11,_whole_genome_shotgun_sequence:6444749..6444804:-
CM000101.4_Gallus_gallus_isolate_RJF_#256_breed_Red_Jungle_fowl,_inbred_line_UCD001_chromosome_9,_whole_genome_shotgun_sequence_15665	3.4	0.83 ± 0.02		15	14	0	1	no				blast	ucuagaccgaguaauucacaagc	uuuguguauuucuuggaauugggu	ucuagaccgaguaauucacaagcuuaaauuuucacguuuguguauuucuuggaauugggu	CM000101.4_Gallus_gallus_isolate_RJF_#256_breed_Red_Jungle_fowl,_inbred_line_UCD001_chromosome_9,_whole_genome_shotgun_sequence:9963920..9963980:-
CM000093.4_Gallus_gallus_isolate_RJF_#256_breed_Red_Jungle_fowl,_inbred_line_UCD001_chromosome_1,_whole_genome_shotgun_sequence_873	3.2	0.83 ± 0.02		6	5	0	1	no				blast	gcggccgcgguaggcgggacc	ccccgccaccgccgcgcc	ccccgccaccgccgcgccgcagccagacacagcuacccacccuggcggccgcgguaggcgggacc	CM000093.4_Gallus_gallus_isolate_RJF_#256_breed_Red_Jungle_fowl,_inbred_line_UCD001_chromosome_1,_whole_genome_shotgun_sequence:88781826..88781891:+
CM000112.4_Gallus_gallus_isolate_RJF_#256_breed_Red_Jungle_fowl,_inbred_line_UCD001_chromosome_20,_whole_genome_shotgun_sequence_20794	3.2	0.83 ± 0.02		6	5	0	1	no				blast	uccuugucacugugccuccgggu	caggaggaagguggcaggcu	uccuugucacugugccuccgggucuggccccucuuuuggaauaucaggaggaagguggcaggcu	CM000112.4_Gallus_gallus_isolate_RJF_#256_breed_Red_Jungle_fowl,_inbred_line_UCD001_chromosome_20,_whole_genome_shotgun_sequence:2692883..2692947:+
CM000106.4_Gallus_gallus_isolate_RJF_#256_breed_Red_Jungle_fowl,_inbred_line_UCD001_chromosome_14,_whole_genome_shotgun_sequence_18363	3.1	0.83 ± 0.02		6	5	0	1	no				blast	uuccagggacuuccuacccacgu	ugggugggugucccggaacc	uuccagggacuuccuacccacgucgacaccgcggcccugggugggugucccggaacc	CM000106.4_Gallus_gallus_isolate_RJF_#256_breed_Red_Jungle_fowl,_inbred_line_UCD001_chromosome_14,_whole_genome_shotgun_sequence:4385990..4386047:-
AADN04000931.1_Gallus_gallus_breed_Red_Jungle_fowl,_inbred_line_UCD001_isolate_RJF_#256_Contig1018.1,_whole_genome_shotgun_sequence_25455	2.7	0.82 ± 0.02		5	4	0	1	no				blast	gugggucgggcugugggc	ugagauuugggcgucgcggcg	ugagauuugggcgucgcggcgcggcagaccccgcgcugugggucgggcugugggc	AADN04000931.1_Gallus_gallus_breed_Red_Jungle_fowl,_inbred_line_UCD001_isolate_RJF_#256_Contig1018.1,_whole_genome_shotgun_sequence:12399..12454:+
CM000122.4_Gallus_gallus_isolate_RJF_#256_breed_Red_Jungle_fowl,_inbred_line_UCD001_chromosome_Z,_whole_genome_shotgun_sequence_24372	2.6	0.82 ± 0.02		10	3	0	7	no				blast	uuucagugaauuccucuuucu	ugggaagaauucaucugagaagu	ugggaagaauucaucugagaaguaauucucgugaacuuucagugaauuccucuuucu	CM000122.4_Gallus_gallus_isolate_RJF_#256_breed_Red_Jungle_fowl,_inbred_line_UCD001_chromosome_Z,_whole_genome_shotgun_sequence:22716648..22716705:+
CM000098.4_Gallus_gallus_isolate_RJF_#256_breed_Red_Jungle_fowl,_inbred_line_UCD001_chromosome_6,_whole_genome_shotgun_sequence_13101	2.3	0.82 ± 0.02		5	4	0	1	no				blast	ccguuaccgcucucguucccaga	gugggccacggagggggcacugug	gugggccacggagggggcacugugccgggaacugacaccguuaccgcucucguucccaga	CM000098.4_Gallus_gallus_isolate_RJF_#256_breed_Red_Jungle_fowl,_inbred_line_UCD001_chromosome_6,_whole_genome_shotgun_sequence:11454579..11454639:+
CM000097.4_Gallus_gallus_isolate_RJF_#256_breed_Red_Jungle_fowl,_inbred_line_UCD001_chromosome_5,_whole_genome_shotgun_sequence_12237	2.3	0.82 ± 0.02		5	4	0	1	no				blast	uccccaucccuccuggcgcaga	cugggcuuggugggaggguggu	cugggcuuggugggaggguggugguguggaggugaccguccccaucccuccuggcgcaga	CM000097.4_Gallus_gallus_isolate_RJF_#256_breed_Red_Jungle_fowl,_inbred_line_UCD001_chromosome_5,_whole_genome_shotgun_sequence:58196905..58196965:+
CM000106.4_Gallus_gallus_isolate_RJF_#256_breed_Red_Jungle_fowl,_inbred_line_UCD001_chromosome_14,_whole_genome_shotgun_sequence_18227	2.1	0.82 ± 0.02		25	13	12	0	no				blast	guuucugccacuggucucu	agaccaguggccaaaacag	guuucugccacuggucucuguccucggggcccucccccgcggccuguggggccgcggggggguccccgaggacagagaccaguggccaaaacag	CM000106.4_Gallus_gallus_isolate_RJF_#256_breed_Red_Jungle_fowl,_inbred_line_UCD001_chromosome_14,_whole_genome_shotgun_sequence:12371999..12372093:+
CM000124.4_Gallus_gallus_isolate_RJF_#256_breed_Red_Jungle_fowl,_inbred_line_UCD001_chromosome_25,_whole_genome_shotgun_sequence_22411	2.1	0.82 ± 0.02		4	3	0	1	no				blast	uucagcgcgucucucccgcagg	cugggagagguggggggg	cugggagaggugggggggagcucagugccagcacagccuucagcgcgucucucccgcagg	CM000124.4_Gallus_gallus_isolate_RJF_#256_breed_Red_Jungle_fowl,_inbred_line_UCD001_chromosome_25,_whole_genome_shotgun_sequence:2156614..2156674:+
AADN04002442.1_Gallus_gallus_breed_Red_Jungle_fowl,_inbred_line_UCD001_isolate_RJF_#256_Contig2757.1,_whole_genome_shotgun_sequence_25753	2.1	0.82 ± 0.02		21	19	0	2	no				blast	guacgccgggaugcagcgagg	ccucgcugcaucccggcgu	guacgccgggaugcagcgaggcggaagcgccucgcugcaucccggcgu	AADN04002442.1_Gallus_gallus_breed_Red_Jungle_fowl,_inbred_line_UCD001_isolate_RJF_#256_Contig2757.1,_whole_genome_shotgun_sequence:2040..2088:+
CM000097.4_Gallus_gallus_isolate_RJF_#256_breed_Red_Jungle_fowl,_inbred_line_UCD001_chromosome_5,_whole_genome_shotgun_sequence_11785	2	0.82 ± 0.02		10	8	0	2	no				blast	auaacaugucugcuaguucucuu	gugaacuauguggcaguacuga	gugaacuauguggcaguacugauaucauguuucaggauaucauaacaugucugcuaguucucuu	CM000097.4_Gallus_gallus_isolate_RJF_#256_breed_Red_Jungle_fowl,_inbred_line_UCD001_chromosome_5,_whole_genome_shotgun_sequence:12662607..12662671:+
CM000101.4_Gallus_gallus_isolate_RJF_#256_breed_Red_Jungle_fowl,_inbred_line_UCD001_chromosome_9,_whole_genome_shotgun_sequence_15451	1.8	0.39 ± 0.03		27	27	0	0	no				blast	ccgaagggcuguaaaucacccc	ggugauuuacagccuuucggcc	ggugauuuacagccuuucggccgcgcagaggggaaguuccccgccgaagggcuguaaaucacccc	CM000101.4_Gallus_gallus_isolate_RJF_#256_breed_Red_Jungle_fowl,_inbred_line_UCD001_chromosome_9,_whole_genome_shotgun_sequence:15813810..15813875:+
AADN04016328.1_Gallus_gallus_breed_Red_Jungle_fowl,_inbred_line_UCD001_isolate_RJF_#256_Contig17272.1,_whole_genome_shotgun_sequence_26844	1.8	0.39 ± 0.03		3726	3394	332	0	no				blast	cgccucggugggcucgcg	cgcgccgcucgugucgggcc	cgccucggugggcucgcgcucgccggccgccgccccccucgggcggcggucggugcggccgcgccgcucgugucgggcc	AADN04016328.1_Gallus_gallus_breed_Red_Jungle_fowl,_inbred_line_UCD001_isolate_RJF_#256_Contig17272.1,_whole_genome_shotgun_sequence:3281..3360:+
CM000124.4_Gallus_gallus_isolate_RJF_#256_breed_Red_Jungle_fowl,_inbred_line_UCD001_chromosome_25,_whole_genome_shotgun_sequence_22537	1.8	0.39 ± 0.03		664	664	0	0	no				blast	cgggcccgcccggcggcg	ccgcccucugcggggcgcggg	cgggcccgcccggcggcguuggcggugacgucacugccgcccucugcggggcgcggg	CM000124.4_Gallus_gallus_isolate_RJF_#256_breed_Red_Jungle_fowl,_inbred_line_UCD001_chromosome_25,_whole_genome_shotgun_sequence:2630947..2631004:-
CM000099.4_Gallus_gallus_isolate_RJF_#256_breed_Red_Jungle_fowl,_inbred_line_UCD001_chromosome_7,_whole_genome_shotgun_sequence_13703	1.7	0.39 ± 0.03		6	4	0	2	no				blast	uaaugcccuggggacaucaga	ugacuguccaaaugggucguagu	ugacuguccaaaugggucguaguuuuguuuuauuuucauucuaaugcccuggggacaucaga	CM000099.4_Gallus_gallus_isolate_RJF_#256_breed_Red_Jungle_fowl,_inbred_line_UCD001_chromosome_7,_whole_genome_shotgun_sequence:4381691..4381753:+
AADN04012339.1_Gallus_gallus_breed_Red_Jungle_fowl,_inbred_line_UCD001_isolate_RJF_#256_Contig13137.1,_whole_genome_shotgun_sequence_26547	1.7	0.39 ± 0.03		1751	881	864	6	no				blast	gcggggggcgccggggggg	cggccccccggcgccgcu	gcggggggcgccgggggggccccuuccccuucuguucggccgccuccguucccgcggggggcggcccguucgggggccgggcccgccggccccccggcgccgcu	AADN04012339.1_Gallus_gallus_breed_Red_Jungle_fowl,_inbred_line_UCD001_isolate_RJF_#256_Contig13137.1,_whole_genome_shotgun_sequence:2777..2881:+
CM000111.4_Gallus_gallus_isolate_RJF_#256_breed_Red_Jungle_fowl,_inbred_line_UCD001_chromosome_19,_whole_genome_shotgun_sequence_20239	1.7	0.39 ± 0.03		47	47	0	0	no				blast	cggccgcucgucggacgccggagg	cgcggcuccgcgggcggcgggc	cgcggcuccgcgggcggcgggcggcgcggccggccgcucgucggacgccggagg	CM000111.4_Gallus_gallus_isolate_RJF_#256_breed_Red_Jungle_fowl,_inbred_line_UCD001_chromosome_19,_whole_genome_shotgun_sequence:266985..267039:+
AADN04005945.1_Gallus_gallus_breed_Red_Jungle_fowl,_inbred_line_UCD001_isolate_RJF_#256_Contig6488.1,_whole_genome_shotgun_sequence_4426	1.6	0.39 ± 0.03		9735	9720	0	15	no				blast	cgcgccgggcccuucccguggauc	gcgggcgcggcggcggcg	gcgggcgcggcggcggcgacgcuggaccgcgcgccgggcccuucccguggauc	AADN04005945.1_Gallus_gallus_breed_Red_Jungle_fowl,_inbred_line_UCD001_isolate_RJF_#256_Contig6488.1,_whole_genome_shotgun_sequence:6686..6739:+
CM000115.4_Gallus_gallus_isolate_RJF_#256_breed_Red_Jungle_fowl,_inbred_line_UCD001_chromosome_23,_whole_genome_shotgun_sequence_21983	1.6	0.39 ± 0.03		12	10	0	2	no				blast	cagggcgagggcgcagggcugacgu	gcguccugccccucgcccugcc	cagggcgagggcgcagggcugacgucguccccgagagccgcguccugccccucgcccugcc	CM000115.4_Gallus_gallus_isolate_RJF_#256_breed_Red_Jungle_fowl,_inbred_line_UCD001_chromosome_23,_whole_genome_shotgun_sequence:2025525..2025586:-
CM000122.4_Gallus_gallus_isolate_RJF_#256_breed_Red_Jungle_fowl,_inbred_line_UCD001_chromosome_Z,_whole_genome_shotgun_sequence_24585	1.6	0.39 ± 0.03		148	148	0	0	no				blast	ggcgguggcgccgggcgg	gcccgccgcccgcggcgccgc	gcccgccgcccgcggcgccgccgacgccccccgcagcgcgguggcgguggcgccgggcgg	CM000122.4_Gallus_gallus_isolate_RJF_#256_breed_Red_Jungle_fowl,_inbred_line_UCD001_chromosome_Z,_whole_genome_shotgun_sequence:54421914..54421974:+
CM000101.4_Gallus_gallus_isolate_RJF_#256_breed_Red_Jungle_fowl,_inbred_line_UCD001_chromosome_9,_whole_genome_shotgun_sequence_15343	1.6	0.39 ± 0.03		335	335	0	0	no				blast	cggcucggcgcggcuccg	gaggcggcucgggccggg	gaggcggcucgggccgggcucggcucggcucggcgcggcuccg	CM000101.4_Gallus_gallus_isolate_RJF_#256_breed_Red_Jungle_fowl,_inbred_line_UCD001_chromosome_9,_whole_genome_shotgun_sequence:4414705..4414748:+
AADN04000661.1_Gallus_gallus_breed_Red_Jungle_fowl,_inbred_line_UCD001_isolate_RJF_#256_Contig501.1,_whole_genome_shotgun_sequence_25264	1.6	0.39 ± 0.03		23	23	0	0	no				blast	cccgccgcacuccgaucgcugc	agcgcacggagcgcgguuccucggggc	cccgccgcacuccgaucgcugcccacgcggccgcagcgcacggagcgcgguuccucggggc	AADN04000661.1_Gallus_gallus_breed_Red_Jungle_fowl,_inbred_line_UCD001_isolate_RJF_#256_Contig501.1,_whole_genome_shotgun_sequence:34220..34281:+
AADN04017884.1_Gallus_gallus_breed_Red_Jungle_fowl,_inbred_line_UCD001_isolate_RJF_#256_Contig18884.1,_whole_genome_shotgun_sequence_26998	1.6	0.39 ± 0.03		502	502	0	0	no				blast	ccccccggagggcccccc	gcugccuugcaggggggg	gcugccuugcaggggggggggccccccgaagaagccgcccccccccccggagggcccccc	AADN04017884.1_Gallus_gallus_breed_Red_Jungle_fowl,_inbred_line_UCD001_isolate_RJF_#256_Contig18884.1,_whole_genome_shotgun_sequence:1368..1428:-
AADN04001110.1_Gallus_gallus_breed_Red_Jungle_fowl,_inbred_line_UCD001_isolate_RJF_#256_Contig1249.1,_whole_genome_shotgun_sequence_3183	1.6	0.39 ± 0.03		23	23	0	0	no				blast	cccgccgcacuccgaucgcugc	agcgcacggagcgcgguuccucggggc	cccgccgcacuccgaucgcugcccacgcggccgcagcgcacggagcgcgguuccucggggc	AADN04001110.1_Gallus_gallus_breed_Red_Jungle_fowl,_inbred_line_UCD001_isolate_RJF_#256_Contig1249.1,_whole_genome_shotgun_sequence:31430..31491:-
CM000106.4_Gallus_gallus_isolate_RJF_#256_breed_Red_Jungle_fowl,_inbred_line_UCD001_chromosome_14,_whole_genome_shotgun_sequence_18492	1.5	0.39 ± 0.03		18	18	0	0	no				blast	ccgccgcgggaacuccaucucc	agauggaguccccgcccagggu	agauggaguccccgcccaggguucggcccaagcgcgcguccgccgcgggaacuccaucucc	CM000106.4_Gallus_gallus_isolate_RJF_#256_breed_Red_Jungle_fowl,_inbred_line_UCD001_chromosome_14,_whole_genome_shotgun_sequence:12449876..12449937:-
CM000097.4_Gallus_gallus_isolate_RJF_#256_breed_Red_Jungle_fowl,_inbred_line_UCD001_chromosome_5,_whole_genome_shotgun_sequence_12055	1.5	0.39 ± 0.03		57	57	0	0	no				blast	ugugcugcccucggcucucgcu	ggagcgccgcgggcagugcggc	ggagcgccgcgggcagugcggcccggcuggaggugugcugcccucggcucucgcu	CM000097.4_Gallus_gallus_isolate_RJF_#256_breed_Red_Jungle_fowl,_inbred_line_UCD001_chromosome_5,_whole_genome_shotgun_sequence:38373431..38373486:+
AADN04001085.1_Gallus_gallus_breed_Red_Jungle_fowl,_inbred_line_UCD001_isolate_RJF_#256_Contig1213.1,_whole_genome_shotgun_sequence_3091	1.5	0.39 ± 0.03		9038	8879	157	2	no				blast	ccgucggccgucgucccggc	cggcggcgggggccggcg	ccgucggccgucgucccggccccccgucccgagcgcuccucccgccgaggcgcgagggcggcggcggccgcggggcgcggcggcgggggccggcg	AADN04001085.1_Gallus_gallus_breed_Red_Jungle_fowl,_inbred_line_UCD001_isolate_RJF_#256_Contig1213.1,_whole_genome_shotgun_sequence:2386..2481:-
AADN04006626.1_Gallus_gallus_breed_Red_Jungle_fowl,_inbred_line_UCD001_isolate_RJF_#256_Contig7188.1,_whole_genome_shotgun_sequence_4519	1.5	0.39 ± 0.03		49951	49946	4	1	no				blast	cccuucuguucgggccgc	cgggcggggggggggggc	cgggcggggggggggggcgccggggggaaccuuccccuucuguucgggccgc	AADN04006626.1_Gallus_gallus_breed_Red_Jungle_fowl,_inbred_line_UCD001_isolate_RJF_#256_Contig7188.1,_whole_genome_shotgun_sequence:550..602:+
AADN04014697.1_Gallus_gallus_breed_Red_Jungle_fowl,_inbred_line_UCD001_isolate_RJF_#256_Contig15580.1,_whole_genome_shotgun_sequence_26728	1.5	0.39 ± 0.03		55	55	0	0	no				blast	aagccagggauuguggcc	cggggaggcuggcuugg	cggggaggcuggcuugggcgugcggggcguccgccaggggcucgucugccccgcacgcccaagccagggauuguggcc	AADN04014697.1_Gallus_gallus_breed_Red_Jungle_fowl,_inbred_line_UCD001_isolate_RJF_#256_Contig15580.1,_whole_genome_shotgun_sequence:4630..4708:-
CM000105.4_Gallus_gallus_isolate_RJF_#256_breed_Red_Jungle_fowl,_inbred_line_UCD001_chromosome_13,_whole_genome_shotgun_sequence_17798	1.5	0.39 ± 0.03		37	37	0	0	no				blast	cggcgccgggcggggcgg	gcccgccgcccgcgcggcc	gcccgccgcccgcgcggccgagagcaguccgaguccgcggccccggcgccgggcggggcgg	CM000105.4_Gallus_gallus_isolate_RJF_#256_breed_Red_Jungle_fowl,_inbred_line_UCD001_chromosome_13,_whole_genome_shotgun_sequence:1415269..1415330:-
CM000094.4_Gallus_gallus_isolate_RJF_#256_breed_Red_Jungle_fowl,_inbred_line_UCD001_chromosome_2,_whole_genome_shotgun_sequence_7834	1.5	0.39 ± 0.03		17	17	0	0	no				blast	uggcgccgccgcuggggcug	gcucccgcggccggcgcucgg	gcucccgcggccggcgcucggcgggcgcugccuggcgccgccgcuggggcug	CM000094.4_Gallus_gallus_isolate_RJF_#256_breed_Red_Jungle_fowl,_inbred_line_UCD001_chromosome_2,_whole_genome_shotgun_sequence:110705088..110705140:-
CM000101.4_Gallus_gallus_isolate_RJF_#256_breed_Red_Jungle_fowl,_inbred_line_UCD001_chromosome_9,_whole_genome_shotgun_sequence_15354	1.5	0.39 ± 0.03		75	52	1	22	no				blast	cgccucccgcaccgccuguacg	cgugcgggcgcugcgggagccc	cgccucccgcaccgccuguacgccgcgcacggggcggccguggcgcugcuggacgugcgggcgcugcgggagccc	CM000101.4_Gallus_gallus_isolate_RJF_#256_breed_Red_Jungle_fowl,_inbred_line_UCD001_chromosome_9,_whole_genome_shotgun_sequence:4696183..4696258:+
CM000098.4_Gallus_gallus_isolate_RJF_#256_breed_Red_Jungle_fowl,_inbred_line_UCD001_chromosome_6,_whole_genome_shotgun_sequence_13071	1.5	0.39 ± 0.03		21	21	0	0	no				blast	cucggcgcccccgccgcccccg	gcggggcagggggcuccgggag	gcggggcagggggcuccgggaggagcucggcgcccccgccgcccccg	CM000098.4_Gallus_gallus_isolate_RJF_#256_breed_Red_Jungle_fowl,_inbred_line_UCD001_chromosome_6,_whole_genome_shotgun_sequence:8083201..8083248:+
CM000120.3_Gallus_gallus_isolate_RJF_#256_breed_Red_Jungle_fowl,_inbred_line_UCD001_chromosome_32,_whole_genome_shotgun_sequence_23757	1.5	0.39 ± 0.03		33	33	0	0	no				blast	cuucccucucccccuucccccc	ggggaagggagggaggaaagca	ggggaagggagggaggaaagcaucaguucccugugcuucccucucccccuucccccc	CM000120.3_Gallus_gallus_isolate_RJF_#256_breed_Red_Jungle_fowl,_inbred_line_UCD001_chromosome_32,_whole_genome_shotgun_sequence:8741..8798:+
CM000098.4_Gallus_gallus_isolate_RJF_#256_breed_Red_Jungle_fowl,_inbred_line_UCD001_chromosome_6,_whole_genome_shotgun_sequence_13330	1.5	0.39 ± 0.03		21	21	0	0	no				blast	ccgggcggcgcggcggcga	gcucacggcgcccgguu	ccgggcggcgcggcggcgauggcggcgcugcgugcugcugccgguagggggcagcagcgcgccgccgggcucacggcgcccgguu	CM000098.4_Gallus_gallus_isolate_RJF_#256_breed_Red_Jungle_fowl,_inbred_line_UCD001_chromosome_6,_whole_genome_shotgun_sequence:34904882..34904967:+
CM000111.4_Gallus_gallus_isolate_RJF_#256_breed_Red_Jungle_fowl,_inbred_line_UCD001_chromosome_19,_whole_genome_shotgun_sequence_20703	1.5	0.39 ± 0.03		208	208	0	0	no				blast	ccgccuccgccuccccuc	ggggcgggccgaugggggcggcu	ccgccuccgccuccccucagcuguugcggggggcgggccgaugggggcggcu	CM000111.4_Gallus_gallus_isolate_RJF_#256_breed_Red_Jungle_fowl,_inbred_line_UCD001_chromosome_19,_whole_genome_shotgun_sequence:8043721..8043773:-
CM000107.4_Gallus_gallus_isolate_RJF_#256_breed_Red_Jungle_fowl,_inbred_line_UCD001_chromosome_15,_whole_genome_shotgun_sequence_18945	1.5	0.39 ± 0.03		22	22	0	0	no				blast	guguggccgcagugcaugcugg	aauaggggcgcgcggcggccuuccg	guguggccgcagugcaugcugggagccguggucucgcggcucccaauaggggcgcgcggcggccuuccg	CM000107.4_Gallus_gallus_isolate_RJF_#256_breed_Red_Jungle_fowl,_inbred_line_UCD001_chromosome_15,_whole_genome_shotgun_sequence:5935570..5935639:-
CM000093.4_Gallus_gallus_isolate_RJF_#256_breed_Red_Jungle_fowl,_inbred_line_UCD001_chromosome_1,_whole_genome_shotgun_sequence_804	1.5	0.39 ± 0.03		70	70	0	0	no				blast	ucgggccggccgcggcgcc	ggcuggggcacggcgga	ucgggccggccgcggcgccuggcgcuguccccgggcggccggggcuggggcacggcgga	CM000093.4_Gallus_gallus_isolate_RJF_#256_breed_Red_Jungle_fowl,_inbred_line_UCD001_chromosome_1,_whole_genome_shotgun_sequence:80838468..80838527:+
AADN04007835.1_Gallus_gallus_breed_Red_Jungle_fowl,_inbred_line_UCD001_isolate_RJF_#256_Contig8451.1,_whole_genome_shotgun_sequence_12984	1.4	0.39 ± 0.03		57	57	0	0	no				blast	ugugcugcccucggcucucgcu	ggagcgccgcgggcagugcggc	ggagcgccgcgggcagugcggcccggcuggaggugugcugcccucggcucucgcu	AADN04007835.1_Gallus_gallus_breed_Red_Jungle_fowl,_inbred_line_UCD001_isolate_RJF_#256_Contig8451.1,_whole_genome_shotgun_sequence:2148..2203:-
CM000101.4_Gallus_gallus_isolate_RJF_#256_breed_Red_Jungle_fowl,_inbred_line_UCD001_chromosome_9,_whole_genome_shotgun_sequence_15604	1.4	0.39 ± 0.03		27	26	1	0	no				blast	cggcggcgccgggcggga	ccgcgccggagccgcagga	ccgcgccggagccgcaggaccggccgcgcucgcggagcugcagggcgggcgcuggggcggggcggcggcgccgggcggga	CM000101.4_Gallus_gallus_isolate_RJF_#256_breed_Red_Jungle_fowl,_inbred_line_UCD001_chromosome_9,_whole_genome_shotgun_sequence:3338530..3338610:-
CM000117.4_Gallus_gallus_isolate_RJF_#256_breed_Red_Jungle_fowl,_inbred_line_UCD001_chromosome_26,_whole_genome_shotgun_sequence_22651	1.4	0.39 ± 0.03		174	174	0	0	no				blast	gcgggcggcgcggcggcg	cggcccacgcccgccc	cggcccacgcccgccccaacccucagcggcgaggcccggagcucuccguuccucggugcguuggggcgggcggcgcggcggcg	CM000117.4_Gallus_gallus_isolate_RJF_#256_breed_Red_Jungle_fowl,_inbred_line_UCD001_chromosome_26,_whole_genome_shotgun_sequence:2012371..2012454:+
CM000124.4_Gallus_gallus_isolate_RJF_#256_breed_Red_Jungle_fowl,_inbred_line_UCD001_chromosome_25,_whole_genome_shotgun_sequence_22449	1.4	0.39 ± 0.03		29	27	0	2	no				blast	ccgccccuucccuccuuuccagg	gcugggagggggggggggaggccgug	gcugggagggggggggggaggccgugugagcgcccccacaccgccccuucccuccuuuccagg	CM000124.4_Gallus_gallus_isolate_RJF_#256_breed_Red_Jungle_fowl,_inbred_line_UCD001_chromosome_25,_whole_genome_shotgun_sequence:2667376..2667439:+
AADN04015456.1_Gallus_gallus_breed_Red_Jungle_fowl,_inbred_line_UCD001_isolate_RJF_#256_Contig16368.1,_whole_genome_shotgun_sequence_26759	1.4	0.39 ± 0.03		16	16	0	0	no				blast	ucaccccugcgcucucccccag	gggaggggggcgggggggcagg	gggaggggggcgggggggcaggugggguggugggggguccauggcugcaucucaccccugcgcucucccccag	AADN04015456.1_Gallus_gallus_breed_Red_Jungle_fowl,_inbred_line_UCD001_isolate_RJF_#256_Contig16368.1,_whole_genome_shotgun_sequence:2454..2527:+
AADN04003257.1_Gallus_gallus_breed_Red_Jungle_fowl,_inbred_line_UCD001_isolate_RJF_#256_Contig3634.1,_whole_genome_shotgun_sequence_3540	1.4	0.39 ± 0.03		1939	1933	6	0	no				blast	cgccuccgccuccccucc	agggggggcgccggaccg	cgccuccgccuccccuccguccccccuucgccgggcggggcggcagggggggcgccggaccg	AADN04003257.1_Gallus_gallus_breed_Red_Jungle_fowl,_inbred_line_UCD001_isolate_RJF_#256_Contig3634.1,_whole_genome_shotgun_sequence:11313..11375:+
CM000097.4_Gallus_gallus_isolate_RJF_#256_breed_Red_Jungle_fowl,_inbred_line_UCD001_chromosome_5,_whole_genome_shotgun_sequence_11905	1.4	0.39 ± 0.03		41	41	0	0	no				blast	cuggccggagcucggagcggc	cgcuccucggccccggcucggc	cgcuccucggccccggcucggcgcucggcugccuggccuggccggagcucggagcggc	CM000097.4_Gallus_gallus_isolate_RJF_#256_breed_Red_Jungle_fowl,_inbred_line_UCD001_chromosome_5,_whole_genome_shotgun_sequence:23507983..23508041:+
CM000094.4_Gallus_gallus_isolate_RJF_#256_breed_Red_Jungle_fowl,_inbred_line_UCD001_chromosome_2,_whole_genome_shotgun_sequence_6767	1.4	0.39 ± 0.03		5	4	0	1	no				blast	uuguuuuugauuacagcugagg	ugagcuguaucauuaaacaaau	ugagcuguaucauuaaacaaauguaaguuaaccaaccuucaguccgcuguuauuuguuuuugauuacagcugagg	CM000094.4_Gallus_gallus_isolate_RJF_#256_breed_Red_Jungle_fowl,_inbred_line_UCD001_chromosome_2,_whole_genome_shotgun_sequence:91193922..91193997:+
CM000098.4_Gallus_gallus_isolate_RJF_#256_breed_Red_Jungle_fowl,_inbred_line_UCD001_chromosome_6,_whole_genome_shotgun_sequence_13289	1.4	0.39 ± 0.03		85	85	0	0	no				blast	ccggagggggcggccccg	gcggccgcuccgugcagcg	gcggccgcuccgugcagcgcugccggagggggcggccccg	CM000098.4_Gallus_gallus_isolate_RJF_#256_breed_Red_Jungle_fowl,_inbred_line_UCD001_chromosome_6,_whole_genome_shotgun_sequence:29107079..29107119:+
KQ759583.1_Gallus_gallus_isolate_RJF_#256_breed_Red_Jungle_fowl,_inbred_line_UCD001_unplaced_genomic_scaffold_chrUn_Scaffold2929,_whole_genome_shotgun_sequence_25824	1.4	0.39 ± 0.03		62	62	0	0	no				blast	acacggcugccaccccaugggga	cccauggggacaccgccacc	acacggcugccaccccauggggacauggcugccaccccauggggacaccgccacc	KQ759583.1_Gallus_gallus_isolate_RJF_#256_breed_Red_Jungle_fowl,_inbred_line_UCD001_unplaced_genomic_scaffold_chrUn_Scaffold2929,_whole_genome_shotgun_sequence:2155..2210:+
KQ759440.1_Gallus_gallus_isolate_RJF_#256_breed_Red_Jungle_fowl,_inbred_line_UCD001_chromosome_9_unlocalized_genomic_scaffold_chr9random_Scaffold1205,_whole_genome_shotgun_sequence_15890	1.4	0.39 ± 0.03		40	40	0	0	no				blast	cgggcgaggccgcggcgu	gccgugcccuccccgcg	cgggcgaggccgcggcgugcggggccgugcccuccccgcg	KQ759440.1_Gallus_gallus_isolate_RJF_#256_breed_Red_Jungle_fowl,_inbred_line_UCD001_chromosome_9_unlocalized_genomic_scaffold_chr9random_Scaffold1205,_whole_genome_shotgun_sequence:2239..2279:+
AADN04021944.1_Gallus_gallus_breed_Red_Jungle_fowl,_inbred_line_UCD001_isolate_RJF_#256_Contig23172.1,_whole_genome_shotgun_sequence_6059	1.4	0.39 ± 0.03		3058	3022	0	36	no				blast	cggcgcgggcgaggccgcg	uguggcgcgcgccuccagc	uguggcgcgcgccuccagccggcgcgggcgaggccgcg	AADN04021944.1_Gallus_gallus_breed_Red_Jungle_fowl,_inbred_line_UCD001_isolate_RJF_#256_Contig23172.1,_whole_genome_shotgun_sequence:78..116:+
CM000098.4_Gallus_gallus_isolate_RJF_#256_breed_Red_Jungle_fowl,_inbred_line_UCD001_chromosome_6,_whole_genome_shotgun_sequence_13273	1.4	0.39 ± 0.03		228	226	1	1	no				blast	ccgggccggcgccccgcc	gccgugugcggagcgcug	gccgugugcggagcgcugcgcgcaccgcggagcugcgcggagcggccccgcugcgcugcgccccgggccggcgccccgcc	CM000098.4_Gallus_gallus_isolate_RJF_#256_breed_Red_Jungle_fowl,_inbred_line_UCD001_chromosome_6,_whole_genome_shotgun_sequence:25836856..25836936:+
CM000093.4_Gallus_gallus_isolate_RJF_#256_breed_Red_Jungle_fowl,_inbred_line_UCD001_chromosome_1,_whole_genome_shotgun_sequence_269	1.4	0.39 ± 0.03		57	56	1	0	no				blast	ggccgggcggggcgguccu	caacgcccgcccggccgc	caacgcccgcccggccgccgcgcagcagcggcgcggaggaggagcggcggccgggcggggcgguccu	CM000093.4_Gallus_gallus_isolate_RJF_#256_breed_Red_Jungle_fowl,_inbred_line_UCD001_chromosome_1,_whole_genome_shotgun_sequence:37779089..37779156:+
CM000096.4_Gallus_gallus_isolate_RJF_#256_breed_Red_Jungle_fowl,_inbred_line_UCD001_chromosome_4,_whole_genome_shotgun_sequence_10271	1.4	0.39 ± 0.03		18	18	0	0	no				blast	cccggcgggcugcggcgggcagc	cgcuccgccgcugcccgggcu	cgcuccgccgcugcccgggcuguggccgcggccguggcccggcgggcugcggcgggcagc	CM000096.4_Gallus_gallus_isolate_RJF_#256_breed_Red_Jungle_fowl,_inbred_line_UCD001_chromosome_4,_whole_genome_shotgun_sequence:16515096..16515156:+
AADN04013261.1_Gallus_gallus_breed_Red_Jungle_fowl,_inbred_line_UCD001_isolate_RJF_#256_Contig14095.1,_whole_genome_shotgun_sequence_5581	1.4	0.39 ± 0.03		306	178	1	127	no				blast	gcucgcucucucuccgcuu	ggggggggucgggugucc	gcucgcucucucuccgcuuccccgcccccggguccguccgccggggcgcggggcggggggggucgggugucc	AADN04013261.1_Gallus_gallus_breed_Red_Jungle_fowl,_inbred_line_UCD001_isolate_RJF_#256_Contig14095.1,_whole_genome_shotgun_sequence:4933..5005:-
CM000101.4_Gallus_gallus_isolate_RJF_#256_breed_Red_Jungle_fowl,_inbred_line_UCD001_chromosome_9,_whole_genome_shotgun_sequence_15687	1.4	0.39 ± 0.03		374	374	0	0	no				blast	gcgggccggggaccgccg	gcuccccgcagccccccg	gcgggccggggaccgccggcggcggcgcaugcgcgguacgcggcuccccgcagccccccg	CM000101.4_Gallus_gallus_isolate_RJF_#256_breed_Red_Jungle_fowl,_inbred_line_UCD001_chromosome_9,_whole_genome_shotgun_sequence:11925198..11925258:-
AADN04004636.1_Gallus_gallus_breed_Red_Jungle_fowl,_inbred_line_UCD001_isolate_RJF_#256_Contig5103.1,_whole_genome_shotgun_sequence_4076	1.4	0.39 ± 0.03		28210	28208	1	1	no				blast	ccgcuguccgaccggggc	guucccgccggggggcgg	guucccgccggggggcggcccguucggggacggcccgccgcccccggccgcuguccgaccggggc	AADN04004636.1_Gallus_gallus_breed_Red_Jungle_fowl,_inbred_line_UCD001_isolate_RJF_#256_Contig5103.1,_whole_genome_shotgun_sequence:6041..6106:+
CM000101.4_Gallus_gallus_isolate_RJF_#256_breed_Red_Jungle_fowl,_inbred_line_UCD001_chromosome_9,_whole_genome_shotgun_sequence_15763	1.4	0.39 ± 0.03		715	715	0	0	no				blast	ugcgcguggcgccgagcucggg	cggcggggccgcccgcaccgc	ugcgcguggcgccgagcucgggacugcccggcggggccgcccgcaccgc	CM000101.4_Gallus_gallus_isolate_RJF_#256_breed_Red_Jungle_fowl,_inbred_line_UCD001_chromosome_9,_whole_genome_shotgun_sequence:16033948..16033997:-
CM000097.4_Gallus_gallus_isolate_RJF_#256_breed_Red_Jungle_fowl,_inbred_line_UCD001_chromosome_5,_whole_genome_shotgun_sequence_11932	1.4	0.39 ± 0.03		109	107	0	2	no				blast	uggggcgcgggcccggcugc	cucgcuccgcccggccuc	uggggcgcgggcccggcugcggugcggcgcgggcgcuggggguguccccggggcucgccgccccgcucgcuccgcccggccuc	CM000097.4_Gallus_gallus_isolate_RJF_#256_breed_Red_Jungle_fowl,_inbred_line_UCD001_chromosome_5,_whole_genome_shotgun_sequence:24509586..24509669:+
CM000093.4_Gallus_gallus_isolate_RJF_#256_breed_Red_Jungle_fowl,_inbred_line_UCD001_chromosome_1,_whole_genome_shotgun_sequence_1557	1.4	0.39 ± 0.03		33	30	0	3	no				blast	cugagcgucucugcccgcagc	gggugaggcggcgcggcg	gggugaggcggcgcggcgcgggccccgcugagcgucucugcccgcagc	CM000093.4_Gallus_gallus_isolate_RJF_#256_breed_Red_Jungle_fowl,_inbred_line_UCD001_chromosome_1,_whole_genome_shotgun_sequence:194376348..194376396:+
CM000093.4_Gallus_gallus_isolate_RJF_#256_breed_Red_Jungle_fowl,_inbred_line_UCD001_chromosome_1,_whole_genome_shotgun_sequence_515	1.4	0.39 ± 0.03		16	16	0	0	no				blast	ccaucggcugcucgcccgccucu	uggggggcgagcagcccccgggcc	uggggggcgagcagcccccgggccccgccgccaucggcugcucgcccgccucu	CM000093.4_Gallus_gallus_isolate_RJF_#256_breed_Red_Jungle_fowl,_inbred_line_UCD001_chromosome_1,_whole_genome_shotgun_sequence:54682494..54682547:+
AADN04018140.1_Gallus_gallus_breed_Red_Jungle_fowl,_inbred_line_UCD001_isolate_RJF_#256_Contig19158.1,_whole_genome_shotgun_sequence_27017	1.4	0.39 ± 0.03		13	13	0	0	no				blast	gcgguuccggcggcggug	cugcggccgcuccgucug	gcgguuccggcggcgguggcggugcugacggcgguaucggcggugccgcugcggccgcuccgucug	AADN04018140.1_Gallus_gallus_breed_Red_Jungle_fowl,_inbred_line_UCD001_isolate_RJF_#256_Contig19158.1,_whole_genome_shotgun_sequence:160..226:-
CM000122.4_Gallus_gallus_isolate_RJF_#256_breed_Red_Jungle_fowl,_inbred_line_UCD001_chromosome_Z,_whole_genome_shotgun_sequence_24304	1.4	0.39 ± 0.03		91	87	4	0	no				blast	cggcgcucggggcggcggc	cccgcgcuggugcccgggu	cggcgcucggggcggcggccgcucucagcguccccgggccggggacagccccgugagggcgccccgcgcuggugcccgggu	CM000122.4_Gallus_gallus_isolate_RJF_#256_breed_Red_Jungle_fowl,_inbred_line_UCD001_chromosome_Z,_whole_genome_shotgun_sequence:13629374..13629455:+
CM000104.4_Gallus_gallus_isolate_RJF_#256_breed_Red_Jungle_fowl,_inbred_line_UCD001_chromosome_12,_whole_genome_shotgun_sequence_17348	1.3	0.39 ± 0.03		35	34	0	1	no				blast	cguagcggcgcugugucuccg	cgcggggccgcgccgcgac	cgcggggccgcgccgcgacgccgugcgcggcggugcgacguagcggcgcugugucuccg	CM000104.4_Gallus_gallus_isolate_RJF_#256_breed_Red_Jungle_fowl,_inbred_line_UCD001_chromosome_12,_whole_genome_shotgun_sequence:1457456..1457515:-
CM000106.4_Gallus_gallus_isolate_RJF_#256_breed_Red_Jungle_fowl,_inbred_line_UCD001_chromosome_14,_whole_genome_shotgun_sequence_18166	1.3	0.39 ± 0.03		24	16	0	8	no				blast	ugcugcuccgcgcucgcgcgcugc	ugcgaggcggcgcugcggcgguu	ugcugcuccgcgcucgcgcgcugcuuuacgaggcggcuccgccgugcgaggcggcgcugcggcgguu	CM000106.4_Gallus_gallus_isolate_RJF_#256_breed_Red_Jungle_fowl,_inbred_line_UCD001_chromosome_14,_whole_genome_shotgun_sequence:7316457..7316524:+
CM000122.4_Gallus_gallus_isolate_RJF_#256_breed_Red_Jungle_fowl,_inbred_line_UCD001_chromosome_Z,_whole_genome_shotgun_sequence_25196	1.3	0.39 ± 0.03		22	22	0	0	no				blast	ugcgaggggcggcggcggu	cgccgcgcuccgcggguu	cgccgcgcuccgcggguucgggggcggccccgaugcgaggggcggcggcggu	CM000122.4_Gallus_gallus_isolate_RJF_#256_breed_Red_Jungle_fowl,_inbred_line_UCD001_chromosome_Z,_whole_genome_shotgun_sequence:81075885..81075937:-
CM000103.4_Gallus_gallus_isolate_RJF_#256_breed_Red_Jungle_fowl,_inbred_line_UCD001_chromosome_11,_whole_genome_shotgun_sequence_16854	1.3	0.39 ± 0.03		14	14	0	0	no				blast	ccugcccggcgccgucuguga	gcgggcggggccgggcccggc	gcgggcggggccgggcccggcagugcggaaccgagcgcccugcccggcgccgucuguga	CM000103.4_Gallus_gallus_isolate_RJF_#256_breed_Red_Jungle_fowl,_inbred_line_UCD001_chromosome_11,_whole_genome_shotgun_sequence:3784252..3784311:-
AADN04005961.1_Gallus_gallus_breed_Red_Jungle_fowl,_inbred_line_UCD001_isolate_RJF_#256_Contig6504.1,_whole_genome_shotgun_sequence_26044	1.3	0.39 ± 0.03		78	78	0	0	no				blast	cugcgcucguucgccgccuucg	gggcggcggcgaugcggag	gggcggcggcgaugcggagucagugcguguugggccugcgcucguucgccgccuucg	AADN04005961.1_Gallus_gallus_breed_Red_Jungle_fowl,_inbred_line_UCD001_isolate_RJF_#256_Contig6504.1,_whole_genome_shotgun_sequence:857..914:-
CM000096.4_Gallus_gallus_isolate_RJF_#256_breed_Red_Jungle_fowl,_inbred_line_UCD001_chromosome_4,_whole_genome_shotgun_sequence_10104	1.3	0.39 ± 0.03		112	112	0	0	no				blast	cagcccgcgggcggugcg	auccgcccgccggggc	cagcccgcgggcggugcggggccgggaccgaccgcccccggaccccgaugcgauccgcccgccggggc	CM000096.4_Gallus_gallus_isolate_RJF_#256_breed_Red_Jungle_fowl,_inbred_line_UCD001_chromosome_4,_whole_genome_shotgun_sequence:1585428..1585496:+
CM000096.4_Gallus_gallus_isolate_RJF_#256_breed_Red_Jungle_fowl,_inbred_line_UCD001_chromosome_4,_whole_genome_shotgun_sequence_11292	1.3	0.39 ± 0.03		37	37	0	0	no				blast	cuccccggagccgggcucggcc	ccgggcccuuuccgggauccc	ccgggcccuuuccgggaucccgcggcgcgcacacuccgcgcuccccggagccgggcucggcc	CM000096.4_Gallus_gallus_isolate_RJF_#256_breed_Red_Jungle_fowl,_inbred_line_UCD001_chromosome_4,_whole_genome_shotgun_sequence:61321431..61321493:-
CM000112.4_Gallus_gallus_isolate_RJF_#256_breed_Red_Jungle_fowl,_inbred_line_UCD001_chromosome_20,_whole_genome_shotgun_sequence_21012	1.3	0.39 ± 0.03		90	90	0	0	no				blast	gcgggcgggcggucggcg	ccggccucccuccccuc	ccggccucccuccccucaccucgccgcgggcccgcaacgcggagcgggcgggcggucggcg	CM000112.4_Gallus_gallus_isolate_RJF_#256_breed_Red_Jungle_fowl,_inbred_line_UCD001_chromosome_20,_whole_genome_shotgun_sequence:1081632..1081693:-
AADN04012339.1_Gallus_gallus_breed_Red_Jungle_fowl,_inbred_line_UCD001_isolate_RJF_#256_Contig13137.1,_whole_genome_shotgun_sequence_26559	1.3	0.39 ± 0.03		3462	3462	0	0	no				blast	cgccucggugggcucgcg	cgcggccccugggcuuc	cgcggccccugggcuucuggggcucugccgguugucggcguggggcgccgcggcgccucggugggcucgcg	AADN04012339.1_Gallus_gallus_breed_Red_Jungle_fowl,_inbred_line_UCD001_isolate_RJF_#256_Contig13137.1,_whole_genome_shotgun_sequence:5755..5826:+
CM000102.4_Gallus_gallus_isolate_RJF_#256_breed_Red_Jungle_fowl,_inbred_line_UCD001_chromosome_10,_whole_genome_shotgun_sequence_16226	1.3	0.39 ± 0.03		14	12	0	2	no				blast	ccgggaggacggggcggga	acugccgccgccgccgccg	acugccgccgccgccgccgcugccgccgcccccgcacggcgcggccgggaggacggggcggga	CM000102.4_Gallus_gallus_isolate_RJF_#256_breed_Red_Jungle_fowl,_inbred_line_UCD001_chromosome_10,_whole_genome_shotgun_sequence:892451..892514:-
AADN04004033.1_Gallus_gallus_breed_Red_Jungle_fowl,_inbred_line_UCD001_isolate_RJF_#256_Contig4476.1,_whole_genome_shotgun_sequence_3830	1.3	0.39 ± 0.03		1183	667	2	514	no				blast	aggcgccgcccgcccccgcc	cggcggcgacucuggacc	aggcgccgcccgcccccgcccccuuuccccuccgcucgccgggcgcgggggggggucagcggcggcgcgcggcggcgacucuggacc	AADN04004033.1_Gallus_gallus_breed_Red_Jungle_fowl,_inbred_line_UCD001_isolate_RJF_#256_Contig4476.1,_whole_genome_shotgun_sequence:9863..9950:-
CM000122.4_Gallus_gallus_isolate_RJF_#256_breed_Red_Jungle_fowl,_inbred_line_UCD001_chromosome_Z,_whole_genome_shotgun_sequence_24680	1.3	0.39 ± 0.03		12	8	0	4	no				blast	cugcccccggcccggcguguc	cggggccggggggagcgg	cugcccccggcccggcgugucuucugccggguaagagcggcggggccggggggagcgg	CM000122.4_Gallus_gallus_isolate_RJF_#256_breed_Red_Jungle_fowl,_inbred_line_UCD001_chromosome_Z,_whole_genome_shotgun_sequence:70650683..70650741:+
CM000095.4_Gallus_gallus_isolate_RJF_#256_breed_Red_Jungle_fowl,_inbred_line_UCD001_chromosome_3,_whole_genome_shotgun_sequence_9366	1.3	0.39 ± 0.03		14	14	0	0	no				blast	ccgccgucgggggaacgcggga	cgcgcucccucuccggcgggg	cgcgcucccucuccggcggggccgggacuggggcgccgccgucgggggaacgcggga	CM000095.4_Gallus_gallus_isolate_RJF_#256_breed_Red_Jungle_fowl,_inbred_line_UCD001_chromosome_3,_whole_genome_shotgun_sequence:23382735..23382792:-
CM000095.4_Gallus_gallus_isolate_RJF_#256_breed_Red_Jungle_fowl,_inbred_line_UCD001_chromosome_3,_whole_genome_shotgun_sequence_9205	1.3	0.39 ± 0.03		32	30	2	0	no				blast	cgcgccgggcccggggcc	ccccggggagccgcccggggu	cgcgccgggcccggggccgucagcggggccccuccgccgccuccgccgcccggccccggggagccgcccggggu	CM000095.4_Gallus_gallus_isolate_RJF_#256_breed_Red_Jungle_fowl,_inbred_line_UCD001_chromosome_3,_whole_genome_shotgun_sequence:4312023..4312097:-
AADN04014697.1_Gallus_gallus_breed_Red_Jungle_fowl,_inbred_line_UCD001_isolate_RJF_#256_Contig15580.1,_whole_genome_shotgun_sequence_26727	1.3	0.39 ± 0.03		55	55	0	0	no				blast	aagccagggauuguggcc	gcgcgaggcuggcuugg	aagccagggauuguggccggggccggcgggcgcgaggcuggcuugg	AADN04014697.1_Gallus_gallus_breed_Red_Jungle_fowl,_inbred_line_UCD001_isolate_RJF_#256_Contig15580.1,_whole_genome_shotgun_sequence:4602..4648:-
CM000111.4_Gallus_gallus_isolate_RJF_#256_breed_Red_Jungle_fowl,_inbred_line_UCD001_chromosome_19,_whole_genome_shotgun_sequence_20554	1.3	0.39 ± 0.03		39	39	0	0	no				blast	ccgggcugcgggcaccgccagc	agaguggugcgcgccgcccuacg	agaguggugcgcgccgcccuacgugccggccgcgccgggcugcgggcaccgccagc	CM000111.4_Gallus_gallus_isolate_RJF_#256_breed_Red_Jungle_fowl,_inbred_line_UCD001_chromosome_19,_whole_genome_shotgun_sequence:4311359..4311415:-
CM000100.4_Gallus_gallus_isolate_RJF_#256_breed_Red_Jungle_fowl,_inbred_line_UCD001_chromosome_8,_whole_genome_shotgun_sequence_14780	1.3	0.39 ± 0.03		100	100	0	0	no				blast	cgcggcgccgcgcauguga	gccgcgcucaggugccgcggg	cgcggcgccgcgcaugugagggcccgccccggcccggccccgccgcgcucaggugccgcggg	CM000100.4_Gallus_gallus_isolate_RJF_#256_breed_Red_Jungle_fowl,_inbred_line_UCD001_chromosome_8,_whole_genome_shotgun_sequence:15087866..15087928:+
CM000103.4_Gallus_gallus_isolate_RJF_#256_breed_Red_Jungle_fowl,_inbred_line_UCD001_chromosome_11,_whole_genome_shotgun_sequence_16858	1.3	0.39 ± 0.03		16	15	0	1	no				blast	cgaacccggcggugaguacgu	gcgugccuccugccgggca	gcgugccuccugccgggcagcgccgccgcguaauggcgaacccggcggugaguacgu	CM000103.4_Gallus_gallus_isolate_RJF_#256_breed_Red_Jungle_fowl,_inbred_line_UCD001_chromosome_11,_whole_genome_shotgun_sequence:5197486..5197543:-
CM000095.4_Gallus_gallus_isolate_RJF_#256_breed_Red_Jungle_fowl,_inbred_line_UCD001_chromosome_3,_whole_genome_shotgun_sequence_9308	1.3	0.39 ± 0.03		95	95	0	0	no				blast	ggcgcgacccgcucccggggc	cucggagccaaucgcggagc	cucggagccaaucgcggagccggugaccggcggggaggcgcgacccgcucccggggc	CM000095.4_Gallus_gallus_isolate_RJF_#256_breed_Red_Jungle_fowl,_inbred_line_UCD001_chromosome_3,_whole_genome_shotgun_sequence:16517037..16517094:-
KQ759613.1_Gallus_gallus_isolate_RJF_#256_breed_Red_Jungle_fowl,_inbred_line_UCD001_unplaced_genomic_scaffold_chrUn_Scaffold5520,_whole_genome_shotgun_sequence_25975	1.3	0.39 ± 0.03		13	11	0	2	no				blast	uucuggccccucccccuccagg	gggggguggggcuaaggguugu	gggggguggggcuaaggguuguggccacgcccauaacuucuggccccucccccuccagg	KQ759613.1_Gallus_gallus_isolate_RJF_#256_breed_Red_Jungle_fowl,_inbred_line_UCD001_unplaced_genomic_scaffold_chrUn_Scaffold5520,_whole_genome_shotgun_sequence:83..142:+
CM000118.4_Gallus_gallus_isolate_RJF_#256_breed_Red_Jungle_fowl,_inbred_line_UCD001_chromosome_27,_whole_genome_shotgun_sequence_22939	1.3	0.39 ± 0.03		68	68	0	0	no				blast	gcgggcccagggggggcu	ccccacuggggugaggg	ccccacuggggugaggggggcugcgggcccagggggggcu	CM000118.4_Gallus_gallus_isolate_RJF_#256_breed_Red_Jungle_fowl,_inbred_line_UCD001_chromosome_27,_whole_genome_shotgun_sequence:4234487..4234527:+
CM000094.4_Gallus_gallus_isolate_RJF_#256_breed_Red_Jungle_fowl,_inbred_line_UCD001_chromosome_2,_whole_genome_shotgun_sequence_6795	1.3	0.39 ± 0.03		12	12	0	0	no				blast	aaacgugggcggcucugcc	cagagccgccuccgguucg	cagagccgccuccgguucggguaccgccgccaaacgugggcggcucugcc	CM000094.4_Gallus_gallus_isolate_RJF_#256_breed_Red_Jungle_fowl,_inbred_line_UCD001_chromosome_2,_whole_genome_shotgun_sequence:99620220..99620270:+
AADN04001595.1_Gallus_gallus_breed_Red_Jungle_fowl,_inbred_line_UCD001_isolate_RJF_#256_Contig1809.1,_whole_genome_shotgun_sequence_25626	1.3	0.39 ± 0.03		38	38	0	0	no				blast	ugaacccccccgacuccguag	gcggggucugggggcucucagg	gcggggucugggggcucucaggguuaggggagagccuugaugcagcccugaacccccccgacuccguag	AADN04001595.1_Gallus_gallus_breed_Red_Jungle_fowl,_inbred_line_UCD001_isolate_RJF_#256_Contig1809.1,_whole_genome_shotgun_sequence:10307..10376:-
CM000112.4_Gallus_gallus_isolate_RJF_#256_breed_Red_Jungle_fowl,_inbred_line_UCD001_chromosome_20,_whole_genome_shotgun_sequence_21113	1.3	0.39 ± 0.03		65	65	0	0	no				blast	cacuguauggugcuguacgcaug	ggggugcagcaccauacagugug	cacuguauggugcuguacgcaugggcaggagaagggcauggggugcagcaccauacagugug	CM000112.4_Gallus_gallus_isolate_RJF_#256_breed_Red_Jungle_fowl,_inbred_line_UCD001_chromosome_20,_whole_genome_shotgun_sequence:9815103..9815165:-
CM000100.4_Gallus_gallus_isolate_RJF_#256_breed_Red_Jungle_fowl,_inbred_line_UCD001_chromosome_8,_whole_genome_shotgun_sequence_15109	1.3	0.39 ± 0.03		35	35	0	0	no				blast	gcgggcgaggccgcgggc	ccuugaggccgccgccagucg	gcgggcgaggccgcgggccggucccugaggccgguccuugaggccgccgccagucg	CM000100.4_Gallus_gallus_isolate_RJF_#256_breed_Red_Jungle_fowl,_inbred_line_UCD001_chromosome_8,_whole_genome_shotgun_sequence:16013725..16013781:-
CM000096.4_Gallus_gallus_isolate_RJF_#256_breed_Red_Jungle_fowl,_inbred_line_UCD001_chromosome_4,_whole_genome_shotgun_sequence_10893	1.3	0.39 ± 0.03		390	390	0	0	no				blast	gcuccgggacggcggggg	cccagggccgcuccgagggagg	gcuccgggacggcgggggcggccgccucccccagggccgcuccgagggagg	CM000096.4_Gallus_gallus_isolate_RJF_#256_breed_Red_Jungle_fowl,_inbred_line_UCD001_chromosome_4,_whole_genome_shotgun_sequence:3310900..3310951:-
CM000094.4_Gallus_gallus_isolate_RJF_#256_breed_Red_Jungle_fowl,_inbred_line_UCD001_chromosome_2,_whole_genome_shotgun_sequence_7209	1.3	0.39 ± 0.03		156	156	0	0	no				blast	gggccggggaccgccgcc	cgggcucccugcgcucag	gggccggggaccgccgccucccagccgagcgcgggcucccugcgcucag	CM000094.4_Gallus_gallus_isolate_RJF_#256_breed_Red_Jungle_fowl,_inbred_line_UCD001_chromosome_2,_whole_genome_shotgun_sequence:13043181..13043230:-
CM000118.4_Gallus_gallus_isolate_RJF_#256_breed_Red_Jungle_fowl,_inbred_line_UCD001_chromosome_27,_whole_genome_shotgun_sequence_23296	1.3	0.39 ± 0.03		24	23	0	1	no				blast	ugccgcagucgggcagcguccg	gugacgcgccgggcagcg	gugacgcgccgggcagcggcgccgggggcugcgggugccgcagucgggcagcguccg	CM000118.4_Gallus_gallus_isolate_RJF_#256_breed_Red_Jungle_fowl,_inbred_line_UCD001_chromosome_27,_whole_genome_shotgun_sequence:5334879..5334936:-
CM000101.4_Gallus_gallus_isolate_RJF_#256_breed_Red_Jungle_fowl,_inbred_line_UCD001_chromosome_9,_whole_genome_shotgun_sequence_15353	1.3	0.39 ± 0.03		52	52	0	0	no				blast	cgccucccgcaccgccuguacg	gacguggcggcgcuggcguu	gacguggcggcgcuggcguucuccccgcgccucccgcaccgccuguacg	CM000101.4_Gallus_gallus_isolate_RJF_#256_breed_Red_Jungle_fowl,_inbred_line_UCD001_chromosome_9,_whole_genome_shotgun_sequence:4696156..4696205:+
CM000100.4_Gallus_gallus_isolate_RJF_#256_breed_Red_Jungle_fowl,_inbred_line_UCD001_chromosome_8,_whole_genome_shotgun_sequence_15098	1.3	0.39 ± 0.03		113	113	0	0	no				blast	cggcgcugccgggccgggu	acguucccggcaacgccgug	acguucccggcaacgccgugcagccgcggccugagcccgaccccagcggcgcugccgggccgggu	CM000100.4_Gallus_gallus_isolate_RJF_#256_breed_Red_Jungle_fowl,_inbred_line_UCD001_chromosome_8,_whole_genome_shotgun_sequence:14105636..14105701:-
CM000113.4_Gallus_gallus_isolate_RJF_#256_breed_Red_Jungle_fowl,_inbred_line_UCD001_chromosome_21,_whole_genome_shotgun_sequence_21384	1.3	0.39 ± 0.03		73	73	0	0	no				blast	gcgguuccggcggcggcgg	cccgcagcccuuugucccgcac	cccgcagcccuuugucccgcacggugcugcgcugcgcacgcccgcacugcgcgguuccggcggcggcgg	CM000113.4_Gallus_gallus_isolate_RJF_#256_breed_Red_Jungle_fowl,_inbred_line_UCD001_chromosome_21,_whole_genome_shotgun_sequence:672711..672780:-
AADN04002702.1_Gallus_gallus_breed_Red_Jungle_fowl,_inbred_line_UCD001_isolate_RJF_#256_Contig3031.1,_whole_genome_shotgun_sequence_25833	1.3	0.39 ± 0.03		22	22	0	0	no				blast	ucagccccacuuuccccccagc	ugugggggguguggggggg	ugugggggguguggggggguggggggggggcugcggcccccccugaccucagccccacuuuccccccagc	AADN04002702.1_Gallus_gallus_breed_Red_Jungle_fowl,_inbred_line_UCD001_isolate_RJF_#256_Contig3031.1,_whole_genome_shotgun_sequence:17712..17782:+
CM000098.4_Gallus_gallus_isolate_RJF_#256_breed_Red_Jungle_fowl,_inbred_line_UCD001_chromosome_6,_whole_genome_shotgun_sequence_13402	1.3	0.39 ± 0.03		19	8	11	0	no				blast	ggggcgcgaggggcgggg	ccgccgccgcggccgcc	ggggcgcgaggggcggggcugcgcggcgcgcggccauucgggcccggcucgcugugggaacgcgccgccgccgcggccgcc	CM000098.4_Gallus_gallus_isolate_RJF_#256_breed_Red_Jungle_fowl,_inbred_line_UCD001_chromosome_6,_whole_genome_shotgun_sequence:7824218..7824299:-
AADN04000623.1_Gallus_gallus_breed_Red_Jungle_fowl,_inbred_line_UCD001_isolate_RJF_#256_Contig379.1,_whole_genome_shotgun_sequence_11523	1.3	0.39 ± 0.03		98	82	2	14	no				blast	acgggacgggacgggacggga	ugccgcuccgggcugugaccgcu	acgggacgggacgggacgggacgggggggcgcguggcggccccgcgugccgcuccgggcugugaccgcu	AADN04000623.1_Gallus_gallus_breed_Red_Jungle_fowl,_inbred_line_UCD001_isolate_RJF_#256_Contig379.1,_whole_genome_shotgun_sequence:77132..77201:+
CM000098.4_Gallus_gallus_isolate_RJF_#256_breed_Red_Jungle_fowl,_inbred_line_UCD001_chromosome_6,_whole_genome_shotgun_sequence_13112	1.3	0.39 ± 0.03		113	108	5	0	no				blast	uguggcgaggcgggcgggc	ccgccggcccgccgccuc	uguggcgaggcgggcgggcagcagcgcucugcuccgcugggcuccgcgcuccgccaugccgccggcccgccgccuc	CM000098.4_Gallus_gallus_isolate_RJF_#256_breed_Red_Jungle_fowl,_inbred_line_UCD001_chromosome_6,_whole_genome_shotgun_sequence:11762606..11762682:+
CM000096.4_Gallus_gallus_isolate_RJF_#256_breed_Red_Jungle_fowl,_inbred_line_UCD001_chromosome_4,_whole_genome_shotgun_sequence_10404	1.2	0.39 ± 0.03		27	27	0	0	no				blast	uuggccggguggcggcgggagc	ccgcaccgcgcuuggcagccg	uuggccggguggcggcgggagcacguugugccgcaccgcgcuuggcagccg	CM000096.4_Gallus_gallus_isolate_RJF_#256_breed_Red_Jungle_fowl,_inbred_line_UCD001_chromosome_4,_whole_genome_shotgun_sequence:31263944..31263995:+
CM000122.4_Gallus_gallus_isolate_RJF_#256_breed_Red_Jungle_fowl,_inbred_line_UCD001_chromosome_Z,_whole_genome_shotgun_sequence_24345	1.2	0.39 ± 0.03		148	148	0	0	no				blast	cggcccccggcgccgcug	ccgcugccgcgggccgcc	ccgcugccgcgggccgccggaacgagggcuucgugcugccgucgcgcgauccgcccggcccccggcgccgcug	CM000122.4_Gallus_gallus_isolate_RJF_#256_breed_Red_Jungle_fowl,_inbred_line_UCD001_chromosome_Z,_whole_genome_shotgun_sequence:19489831..19489904:+
CM000094.4_Gallus_gallus_isolate_RJF_#256_breed_Red_Jungle_fowl,_inbred_line_UCD001_chromosome_2,_whole_genome_shotgun_sequence_6399	1.2	0.39 ± 0.03		70	70	0	0	no				blast	gccccgcggcgggugcugacg	acggcgccccgggcugcgg	acggcgccccgggcugcggcagagcggcacugcgcccgcugcucccccgccccgcggcgggugcugacg	CM000094.4_Gallus_gallus_isolate_RJF_#256_breed_Red_Jungle_fowl,_inbred_line_UCD001_chromosome_2,_whole_genome_shotgun_sequence:30066440..30066509:+
CM000093.4_Gallus_gallus_isolate_RJF_#256_breed_Red_Jungle_fowl,_inbred_line_UCD001_chromosome_1,_whole_genome_shotgun_sequence_1961	1.2	0.39 ± 0.03		20	19	0	1	no				blast	uggcacgggcgucggggcccugg	cagcccuucccuccgccc	uggcacgggcgucggggcccuggaugccgcgcggcccuauggccaggccccgcagcccuucccuccgccc	CM000093.4_Gallus_gallus_isolate_RJF_#256_breed_Red_Jungle_fowl,_inbred_line_UCD001_chromosome_1,_whole_genome_shotgun_sequence:49543817..49543887:-
AADN04013338.1_Gallus_gallus_breed_Red_Jungle_fowl,_inbred_line_UCD001_isolate_RJF_#256_Contig14177.1,_whole_genome_shotgun_sequence_26625	1.2	0.39 ± 0.03		220	220	0	0	no				blast	gaggugggaucccgggga	cccgcggacggccccg	cccgcggacggccccgagcacggaggugggaucccgggga	AADN04013338.1_Gallus_gallus_breed_Red_Jungle_fowl,_inbred_line_UCD001_isolate_RJF_#256_Contig14177.1,_whole_genome_shotgun_sequence:1632..1672:+
CM000095.4_Gallus_gallus_isolate_RJF_#256_breed_Red_Jungle_fowl,_inbred_line_UCD001_chromosome_3,_whole_genome_shotgun_sequence_9350	1.2	0.39 ± 0.03		24	21	3	0	no				blast	ggguggggccgccgcagga	ccgcgcugccgccgcggca	ccgcgcugccgccgcggcaggcccgguaaguguggcgcugcgucgggcucugcggguggggccgccgcagga	CM000095.4_Gallus_gallus_isolate_RJF_#256_breed_Red_Jungle_fowl,_inbred_line_UCD001_chromosome_3,_whole_genome_shotgun_sequence:22293248..22293320:-
CM000093.4_Gallus_gallus_isolate_RJF_#256_breed_Red_Jungle_fowl,_inbred_line_UCD001_chromosome_1,_whole_genome_shotgun_sequence_1070	1.2	0.39 ± 0.03		127	125	0	2	no				blast	gccgccgggcccggaucg	cgggucggagcggggcgg	gccgccgggcccggaucggguucgcgcuccccgcgcgggucggagcggggcgg	CM000093.4_Gallus_gallus_isolate_RJF_#256_breed_Red_Jungle_fowl,_inbred_line_UCD001_chromosome_1,_whole_genome_shotgun_sequence:117840591..117840644:+
CM000094.4_Gallus_gallus_isolate_RJF_#256_breed_Red_Jungle_fowl,_inbred_line_UCD001_chromosome_2,_whole_genome_shotgun_sequence_7686	1.2	0.39 ± 0.03		16	16	0	0	no				blast	cagccggcgucgcggccuccuc	gggggucucggcggcggccugcu	gggggucucggcggcggccugcuggcuaacagcagccggcgucgcggccuccuc	CM000094.4_Gallus_gallus_isolate_RJF_#256_breed_Red_Jungle_fowl,_inbred_line_UCD001_chromosome_2,_whole_genome_shotgun_sequence:88876231..88876285:-
CM000095.4_Gallus_gallus_isolate_RJF_#256_breed_Red_Jungle_fowl,_inbred_line_UCD001_chromosome_3,_whole_genome_shotgun_sequence_8575	1.2	0.39 ± 0.03		120	120	0	0	no				blast	ggggcggcugggaagggccg	gucccucuucuucaucccu	gucccucuucuucaucccuaccucuccucgggaaacugaggugguggggggcggcugggaagggccg	CM000095.4_Gallus_gallus_isolate_RJF_#256_breed_Red_Jungle_fowl,_inbred_line_UCD001_chromosome_3,_whole_genome_shotgun_sequence:38574042..38574109:+
CM000119.4_Gallus_gallus_isolate_RJF_#256_breed_Red_Jungle_fowl,_inbred_line_UCD001_chromosome_28,_whole_genome_shotgun_sequence_23345	1.2	0.39 ± 0.03		17	17	0	0	no				blast	cgccgggcccugaucccaucuc	gaguggggugggggcucggggug	gaguggggugggggcucggggugccccccgacucgccgggcccugaucccaucuc	CM000119.4_Gallus_gallus_isolate_RJF_#256_breed_Red_Jungle_fowl,_inbred_line_UCD001_chromosome_28,_whole_genome_shotgun_sequence:869431..869486:+
CM000093.4_Gallus_gallus_isolate_RJF_#256_breed_Red_Jungle_fowl,_inbred_line_UCD001_chromosome_1,_whole_genome_shotgun_sequence_118	1.2	0.39 ± 0.03		84	84	0	0	no				blast	gcggccgcgggcgcggcu	ccgcgccgcgcgcgcuccc	gcggccgcgggcgcggcugggacucguaguucaccccgcgccggcccgcgccgcgcgcgcuccc	CM000093.4_Gallus_gallus_isolate_RJF_#256_breed_Red_Jungle_fowl,_inbred_line_UCD001_chromosome_1,_whole_genome_shotgun_sequence:13038637..13038701:+
CM000104.4_Gallus_gallus_isolate_RJF_#256_breed_Red_Jungle_fowl,_inbred_line_UCD001_chromosome_12,_whole_genome_shotgun_sequence_17111	1.2	0.39 ± 0.03		15	15	0	0	no				blast	gcgggcggugcgcggagc	gcugcgugccccgugc	gcugcgugccccgugcugaggucucuucgucgguacccgcggggcuucccacgugcgggcggugcgcggagc	CM000104.4_Gallus_gallus_isolate_RJF_#256_breed_Red_Jungle_fowl,_inbred_line_UCD001_chromosome_12,_whole_genome_shotgun_sequence:7918794..7918866:+
CM000111.4_Gallus_gallus_isolate_RJF_#256_breed_Red_Jungle_fowl,_inbred_line_UCD001_chromosome_19,_whole_genome_shotgun_sequence_20494	1.2	0.39 ± 0.03		27	25	2	0	no				blast	cgcucugaggccgugaccugcagg	ugugggcggggccuaucagccgc	ugugggcggggccuaucagccgcgggcgcugugggcggggccucucgccgcggugccggacgcgcucugaggccgugaccugcagg	CM000111.4_Gallus_gallus_isolate_RJF_#256_breed_Red_Jungle_fowl,_inbred_line_UCD001_chromosome_19,_whole_genome_shotgun_sequence:163872..163958:-
CM000095.4_Gallus_gallus_isolate_RJF_#256_breed_Red_Jungle_fowl,_inbred_line_UCD001_chromosome_3,_whole_genome_shotgun_sequence_9854	1.2	0.39 ± 0.03		71	71	0	0	no				blast	aggggagaaggucaacugugcu	cacaguugaccuucuccaguug	cacaguugaccuucuccaguugaccuucugggucaagaagaaggggagaaggucaacugugcu	CM000095.4_Gallus_gallus_isolate_RJF_#256_breed_Red_Jungle_fowl,_inbred_line_UCD001_chromosome_3,_whole_genome_shotgun_sequence:93306118..93306181:-
CM000115.4_Gallus_gallus_isolate_RJF_#256_breed_Red_Jungle_fowl,_inbred_line_UCD001_chromosome_23,_whole_genome_shotgun_sequence_21828	1.2	0.39 ± 0.03		148	145	0	3	no				blast	cggggcgccucggugggcg	cgccgggggggggggggg	cggggcgccucggugggcgcgggcggcugagcucaucgcugggcacggcuccgugcgcgccgccgggggggggggggg	CM000115.4_Gallus_gallus_isolate_RJF_#256_breed_Red_Jungle_fowl,_inbred_line_UCD001_chromosome_23,_whole_genome_shotgun_sequence:2526679..2526757:+
CM000098.4_Gallus_gallus_isolate_RJF_#256_breed_Red_Jungle_fowl,_inbred_line_UCD001_chromosome_6,_whole_genome_shotgun_sequence_13479	1.2	0.39 ± 0.03		140	140	0	0	no				blast	ccgccgccgggccgggca	cguccgcgcgcgggg	ccgccgccgggccgggcacgggggggcguccgcgcgcgggg	CM000098.4_Gallus_gallus_isolate_RJF_#256_breed_Red_Jungle_fowl,_inbred_line_UCD001_chromosome_6,_whole_genome_shotgun_sequence:15883400..15883441:-
CM000122.4_Gallus_gallus_isolate_RJF_#256_breed_Red_Jungle_fowl,_inbred_line_UCD001_chromosome_Z,_whole_genome_shotgun_sequence_24623	1.2	0.39 ± 0.03		12	12	0	0	no				blast	gcugucggaccgcgaggugacgc	gcugcuccgcggcgacaacuacga	gcugcuccgcggcgacaacuacgaggccgucaccuggcugucggaccgcgaggugacgc	CM000122.4_Gallus_gallus_isolate_RJF_#256_breed_Red_Jungle_fowl,_inbred_line_UCD001_chromosome_Z,_whole_genome_shotgun_sequence:59717254..59717313:+
CM000097.4_Gallus_gallus_isolate_RJF_#256_breed_Red_Jungle_fowl,_inbred_line_UCD001_chromosome_5,_whole_genome_shotgun_sequence_11691	1.2	0.39 ± 0.03		2854	2854	0	0	no				blast	ggcgccgccgggccgggc	ccgagccccgccgcucc	ccgagccccgccgcuccguccgcaccgcccugcagacguggcgccgccgggccgggc	CM000097.4_Gallus_gallus_isolate_RJF_#256_breed_Red_Jungle_fowl,_inbred_line_UCD001_chromosome_5,_whole_genome_shotgun_sequence:5325678..5325735:+
CM000123.4_Gallus_gallus_isolate_RJF_#256_breed_Red_Jungle_fowl,_inbred_line_UCD001_chromosome_33,_whole_genome_shotgun_sequence_23861	1.2	0.39 ± 0.03		46	46	0	0	no				blast	acucacccccucuccccacagu	uguggguaccggggggccgugggggg	uguggguaccggggggccguggggggguugggggggguuauggggugcugccccccaccccacucacccccucuccccacagu	CM000123.4_Gallus_gallus_isolate_RJF_#256_breed_Red_Jungle_fowl,_inbred_line_UCD001_chromosome_33,_whole_genome_shotgun_sequence:653724..653807:+
CM000100.4_Gallus_gallus_isolate_RJF_#256_breed_Red_Jungle_fowl,_inbred_line_UCD001_chromosome_8,_whole_genome_shotgun_sequence_14912	1.2	0.39 ± 0.03		182	182	0	0	no				blast	ccggguggagccgccgcc	cgcggccccggcc	ccggguggagccgccgccgaacccguuggggugucuguggggcggggguacccccccgcauggggucggcgcggccccggcc	CM000100.4_Gallus_gallus_isolate_RJF_#256_breed_Red_Jungle_fowl,_inbred_line_UCD001_chromosome_8,_whole_genome_shotgun_sequence:28628643..28628725:+
CM000107.4_Gallus_gallus_isolate_RJF_#256_breed_Red_Jungle_fowl,_inbred_line_UCD001_chromosome_15,_whole_genome_shotgun_sequence_18759	1.2	0.39 ± 0.03		14	14	0	0	no				blast	ugaacggagcugucccgcagc	ugcggggccgcguuccgcccgca	ugcggggccgcguuccgcccgcacggagccgucgcagugaacggagcugucccgcagc	CM000107.4_Gallus_gallus_isolate_RJF_#256_breed_Red_Jungle_fowl,_inbred_line_UCD001_chromosome_15,_whole_genome_shotgun_sequence:9142828..9142886:+
CM000093.4_Gallus_gallus_isolate_RJF_#256_breed_Red_Jungle_fowl,_inbred_line_UCD001_chromosome_1,_whole_genome_shotgun_sequence_491	1.2	0.39 ± 0.03		36	36	0	0	no				blast	ggggagaggggcggggga	ccccgggucuuugccggc	ccccgggucuuugccggccgccggcggggccugugcggggagaggggcggggga	CM000093.4_Gallus_gallus_isolate_RJF_#256_breed_Red_Jungle_fowl,_inbred_line_UCD001_chromosome_1,_whole_genome_shotgun_sequence:52727395..52727449:+
CM000093.4_Gallus_gallus_isolate_RJF_#256_breed_Red_Jungle_fowl,_inbred_line_UCD001_chromosome_1,_whole_genome_shotgun_sequence_2626	1.2	0.39 ± 0.03		101	101	0	0	no				blast	ucggcccugggagugucguucu	aacggcaccuccgggcgccgcgg	aacggcaccuccgggcgccgcgggcugaaggcggcccucggcccugggagugucguucu	CM000093.4_Gallus_gallus_isolate_RJF_#256_breed_Red_Jungle_fowl,_inbred_line_UCD001_chromosome_1,_whole_genome_shotgun_sequence:131726835..131726894:-
CM000122.4_Gallus_gallus_isolate_RJF_#256_breed_Red_Jungle_fowl,_inbred_line_UCD001_chromosome_Z,_whole_genome_shotgun_sequence_24731	1.2	0.39 ± 0.03		23	23	0	0	no				blast	ggcgccccucccgccggccc	gaguggggggugguggggguguugg	ggcgccccucccgccggcccggagcgcugccauccgguaacggggggcgggcgcggucucgggaguggggggugguggggguguugg	CM000122.4_Gallus_gallus_isolate_RJF_#256_breed_Red_Jungle_fowl,_inbred_line_UCD001_chromosome_Z,_whole_genome_shotgun_sequence:1374335..1374422:-
CM000097.4_Gallus_gallus_isolate_RJF_#256_breed_Red_Jungle_fowl,_inbred_line_UCD001_chromosome_5,_whole_genome_shotgun_sequence_12137	1.2	0.39 ± 0.03		56	52	2	2	no				blast	cuguacgugucccuguuugcug	agugagcagggacaccuac	agugagcagggacaccuacagcuccaucaggugcucagagcuguacgugucccuguuugcug	CM000097.4_Gallus_gallus_isolate_RJF_#256_breed_Red_Jungle_fowl,_inbred_line_UCD001_chromosome_5,_whole_genome_shotgun_sequence:49858511..49858573:+
AADN04022748.1_Gallus_gallus_breed_Red_Jungle_fowl,_inbred_line_UCD001_isolate_RJF_#256_Contig24034.1,_whole_genome_shotgun_sequence_22097	1.2	0.39 ± 0.03		56	55	0	1	no				blast	cgggcgcggcggcggcggu	ucgggccguggcaguggcugcug	ucgggccguggcaguggcugcuggcggcggcgggcgcggcggcggcggu	AADN04022748.1_Gallus_gallus_breed_Red_Jungle_fowl,_inbred_line_UCD001_isolate_RJF_#256_Contig24034.1,_whole_genome_shotgun_sequence:102..151:+
AADN04001461.1_Gallus_gallus_breed_Red_Jungle_fowl,_inbred_line_UCD001_isolate_RJF_#256_Contig1655.1,_whole_genome_shotgun_sequence_25605	1.2	0.39 ± 0.03		16	16	0	0	no				blast	ucaccccugcgcucucccccag	gggaggggggcgggggggcagg	gggaggggggcgggggggcaggugggguggguggggggguccauggcugcaucucaccccugcgcucucccccag	AADN04001461.1_Gallus_gallus_breed_Red_Jungle_fowl,_inbred_line_UCD001_isolate_RJF_#256_Contig1655.1,_whole_genome_shotgun_sequence:22086..22161:+
CM000118.4_Gallus_gallus_isolate_RJF_#256_breed_Red_Jungle_fowl,_inbred_line_UCD001_chromosome_27,_whole_genome_shotgun_sequence_22990	1.2	0.39 ± 0.03		20	20	0	0	no				blast	ccgcgccgugaugacgguucugcc	cacugcucgcggcgcggcu	ccgcgccgugaugacgguucugccgacgcacugcucgcggcgcggcu	CM000118.4_Gallus_gallus_isolate_RJF_#256_breed_Red_Jungle_fowl,_inbred_line_UCD001_chromosome_27,_whole_genome_shotgun_sequence:4667158..4667205:+
CM000102.4_Gallus_gallus_isolate_RJF_#256_breed_Red_Jungle_fowl,_inbred_line_UCD001_chromosome_10,_whole_genome_shotgun_sequence_16377	1.2	0.39 ± 0.03		165	165	0	0	no				blast	gcggcgccgccgggccgg	ggccggcggcggagc	gcggcgccgccgggccggaggacggcgcggcagugagggcugugcaauggcgcccccuaccggccggcggcggagc	CM000102.4_Gallus_gallus_isolate_RJF_#256_breed_Red_Jungle_fowl,_inbred_line_UCD001_chromosome_10,_whole_genome_shotgun_sequence:12348294..12348370:-
CM000110.4_Gallus_gallus_isolate_RJF_#256_breed_Red_Jungle_fowl,_inbred_line_UCD001_chromosome_18,_whole_genome_shotgun_sequence_19906	1.2	0.39 ± 0.03		1689	1689	0	0	no				blast	cgcggcuccgcgcguggggc	cccauccgccggcugcggg	cgcggcuccgcgcguggggcggagagggguucggcuccgcgucccauccgccggcugcggg	CM000110.4_Gallus_gallus_isolate_RJF_#256_breed_Red_Jungle_fowl,_inbred_line_UCD001_chromosome_18,_whole_genome_shotgun_sequence:9564435..9564496:+
CM000095.4_Gallus_gallus_isolate_RJF_#256_breed_Red_Jungle_fowl,_inbred_line_UCD001_chromosome_3,_whole_genome_shotgun_sequence_8861	1.2	0.39 ± 0.03		55	19	0	36	no				blast	ucacccugcccucuccccgcagag	gcgggcgggcgggcggcg	gcgggcgggcgggcggcggggccgggagccgcagcccucacccugcccucuccccgcagag	CM000095.4_Gallus_gallus_isolate_RJF_#256_breed_Red_Jungle_fowl,_inbred_line_UCD001_chromosome_3,_whole_genome_shotgun_sequence:79785504..79785565:+
CM000100.4_Gallus_gallus_isolate_RJF_#256_breed_Red_Jungle_fowl,_inbred_line_UCD001_chromosome_8,_whole_genome_shotgun_sequence_15164	1.2	0.39 ± 0.03		104	104	0	0	no				blast	cggggcgccucggugggcg	cccgccauuuucccgca	cccgccauuuucccgcagccuggucgcuguguggcugcggggcgccucggugggcg	CM000100.4_Gallus_gallus_isolate_RJF_#256_breed_Red_Jungle_fowl,_inbred_line_UCD001_chromosome_8,_whole_genome_shotgun_sequence:21217340..21217396:-
CM000102.4_Gallus_gallus_isolate_RJF_#256_breed_Red_Jungle_fowl,_inbred_line_UCD001_chromosome_10,_whole_genome_shotgun_sequence_15984	1.2	0.39 ± 0.03		333	333	0	0	no				blast	ccggugaggcgggggggu	uccccuccggccgggc	ccggugaggcgggggggugggcccguucccucuccccuccggccgggc	CM000102.4_Gallus_gallus_isolate_RJF_#256_breed_Red_Jungle_fowl,_inbred_line_UCD001_chromosome_10,_whole_genome_shotgun_sequence:2534120..2534168:+
CM000115.4_Gallus_gallus_isolate_RJF_#256_breed_Red_Jungle_fowl,_inbred_line_UCD001_chromosome_23,_whole_genome_shotgun_sequence_21805	1.2	0.39 ± 0.03		55	55	0	0	no				blast	cgggcgcggcggcggcggu	ggccguggcaguggcugcu	ggccguggcaguggcugcuggcggcggcgggcgcggcggcggcggu	CM000115.4_Gallus_gallus_isolate_RJF_#256_breed_Red_Jungle_fowl,_inbred_line_UCD001_chromosome_23,_whole_genome_shotgun_sequence:1496483..1496529:+
CM000095.4_Gallus_gallus_isolate_RJF_#256_breed_Red_Jungle_fowl,_inbred_line_UCD001_chromosome_3,_whole_genome_shotgun_sequence_8553	1.2	0.39 ± 0.03		13	13	0	0	no				blast	gaggggccguccugagcgcucg	agcgcucagagcagccgcacgcaccc	agcgcucagagcagccgcacgcacccggucccaucgggaggggccguccugagcgcucg	CM000095.4_Gallus_gallus_isolate_RJF_#256_breed_Red_Jungle_fowl,_inbred_line_UCD001_chromosome_3,_whole_genome_shotgun_sequence:37746276..37746335:+
CM000101.4_Gallus_gallus_isolate_RJF_#256_breed_Red_Jungle_fowl,_inbred_line_UCD001_chromosome_9,_whole_genome_shotgun_sequence_15760	1.2	0.39 ± 0.03		533	533	0	0	no				blast	cggagcggcggaggcgga	cgccccgcaucccuu	cgccccgcaucccuucgguccgcgcccggcugcccggugccggugccgggugccgccgucggagcggcggaggcgga	CM000101.4_Gallus_gallus_isolate_RJF_#256_breed_Red_Jungle_fowl,_inbred_line_UCD001_chromosome_9,_whole_genome_shotgun_sequence:15979672..15979749:-
CM000097.4_Gallus_gallus_isolate_RJF_#256_breed_Red_Jungle_fowl,_inbred_line_UCD001_chromosome_5,_whole_genome_shotgun_sequence_11627	1.2	0.39 ± 0.03		179	179	0	0	no				blast	gugcugaccccugccauc	gggcgggcggcgggcacag	gggcgggcggcgggcacagugaggcugucccacgugcugaccccugccauc	CM000097.4_Gallus_gallus_isolate_RJF_#256_breed_Red_Jungle_fowl,_inbred_line_UCD001_chromosome_5,_whole_genome_shotgun_sequence:296424..296475:+
AADN04010403.1_Gallus_gallus_breed_Red_Jungle_fowl,_inbred_line_UCD001_isolate_RJF_#256_Contig11108.1,_whole_genome_shotgun_sequence_15928	1.2	0.39 ± 0.03		533	533	0	0	no				blast	cggagcggcggaggcgga	cgccccgcaucccuu	cgccccgcaucccuucgguccgcgcccggcugcccggugccggugccgggugccgccgucggagcggcggaggcgga	AADN04010403.1_Gallus_gallus_breed_Red_Jungle_fowl,_inbred_line_UCD001_isolate_RJF_#256_Contig11108.1,_whole_genome_shotgun_sequence:6124..6201:-
AADN04014024.1_Gallus_gallus_breed_Red_Jungle_fowl,_inbred_line_UCD001_isolate_RJF_#256_Contig14889.1,_whole_genome_shotgun_sequence_26670	1.2	0.39 ± 0.03		22	22	0	0	no				blast	gcugacuuggccccucccuc	gggcggggcuuagggcuu	gggcggggcuuagggcuugugggcggacgcuacaccgacccugcugacuuggccccucccuc	AADN04014024.1_Gallus_gallus_breed_Red_Jungle_fowl,_inbred_line_UCD001_isolate_RJF_#256_Contig14889.1,_whole_genome_shotgun_sequence:1415..1477:-
CM000095.4_Gallus_gallus_isolate_RJF_#256_breed_Red_Jungle_fowl,_inbred_line_UCD001_chromosome_3,_whole_genome_shotgun_sequence_8412	1.2	0.39 ± 0.03		5446	5443	3	0	no				blast	ggagcggcggagacgggc	ccguugaggcgccgucccc	ggagcggcggagacgggcgggcgggaggcgccggcugccggagcucucgcuguccguugaggcgccgucccc	CM000095.4_Gallus_gallus_isolate_RJF_#256_breed_Red_Jungle_fowl,_inbred_line_UCD001_chromosome_3,_whole_genome_shotgun_sequence:17305402..17305474:+
AADN04013549.1_Gallus_gallus_breed_Red_Jungle_fowl,_inbred_line_UCD001_isolate_RJF_#256_Contig14394.1,_whole_genome_shotgun_sequence_26649	1.2	0.39 ± 0.03		19	18	0	1	no				blast	ucacaccccuccucugccccagg	auggggguggggggcugu	auggggguggggggcuguguggggggucaguguggcccuggacccucacaccccuccucugccccagg	AADN04013549.1_Gallus_gallus_breed_Red_Jungle_fowl,_inbred_line_UCD001_isolate_RJF_#256_Contig14394.1,_whole_genome_shotgun_sequence:3091..3159:+
CM000095.4_Gallus_gallus_isolate_RJF_#256_breed_Red_Jungle_fowl,_inbred_line_UCD001_chromosome_3,_whole_genome_shotgun_sequence_8411	1.2	0.39 ± 0.03		5446	5443	3	0	no				blast	ggagcggcggagacgggc	ccguccccucccacccc	ccguccccucccacccccggcgccccgcgguggucuggcccggcccggcggcggagggagcggcggagacgggc	CM000095.4_Gallus_gallus_isolate_RJF_#256_breed_Red_Jungle_fowl,_inbred_line_UCD001_chromosome_3,_whole_genome_shotgun_sequence:17305346..17305420:+
AADN04016642.1_Gallus_gallus_breed_Red_Jungle_fowl,_inbred_line_UCD001_isolate_RJF_#256_Contig17597.1,_whole_genome_shotgun_sequence_26868	1.2	0.39 ± 0.03		113	110	0	3	no				blast	ccgacgccggcgugcggcugc	cugcgcaccggcggcgucgucg	ccgacgccggcgugcggcugcuggacgugcagcugcgcaccggcggcgucgucg	AADN04016642.1_Gallus_gallus_breed_Red_Jungle_fowl,_inbred_line_UCD001_isolate_RJF_#256_Contig17597.1,_whole_genome_shotgun_sequence:2804..2858:+
CM000098.4_Gallus_gallus_isolate_RJF_#256_breed_Red_Jungle_fowl,_inbred_line_UCD001_chromosome_6,_whole_genome_shotgun_sequence_13480	1.2	0.39 ± 0.03		142	140	2	0	no				blast	ccgccgccgggccgggca	ccggcgccgggcagggacu	ccggcgccgggcagggacucgcagccgucgccgcgccaggacagcgaaccgccgccgggccgggca	CM000098.4_Gallus_gallus_isolate_RJF_#256_breed_Red_Jungle_fowl,_inbred_line_UCD001_chromosome_6,_whole_genome_shotgun_sequence:15883423..15883489:-
AADN04016182.1_Gallus_gallus_breed_Red_Jungle_fowl,_inbred_line_UCD001_isolate_RJF_#256_Contig17126.1,_whole_genome_shotgun_sequence_26814	1.1	0.39 ± 0.03		78	75	0	3	no				blast	cccccccuucuccuccccuguagc	cggggggcagugggggggc	cggggggcagugggggggcccuaaugugagccgcccccccccuucuccuccccuguagc	AADN04016182.1_Gallus_gallus_breed_Red_Jungle_fowl,_inbred_line_UCD001_isolate_RJF_#256_Contig17126.1,_whole_genome_shotgun_sequence:2245..2304:-
AADN04007271.1_Gallus_gallus_breed_Red_Jungle_fowl,_inbred_line_UCD001_isolate_RJF_#256_Contig7864.1,_whole_genome_shotgun_sequence_26186	1.1	0.39 ± 0.03		16	16	0	0	no				blast	gugcucccucuccccccgcagg	gguggggaggggggggggggcug	gguggggaggggggggggggcugacccuucuaugugugcucccucuccccccgcagg	AADN04007271.1_Gallus_gallus_breed_Red_Jungle_fowl,_inbred_line_UCD001_isolate_RJF_#256_Contig7864.1,_whole_genome_shotgun_sequence:4550..4607:-
CM000106.4_Gallus_gallus_isolate_RJF_#256_breed_Red_Jungle_fowl,_inbred_line_UCD001_chromosome_14,_whole_genome_shotgun_sequence_18231	1.1	0.39 ± 0.03		38	38	0	0	no				blast	cguggggccgggccguggg	ggaggcccggccgugccca	ggaggcccggccgugcccacccguggggccgggccguggg	CM000106.4_Gallus_gallus_isolate_RJF_#256_breed_Red_Jungle_fowl,_inbred_line_UCD001_chromosome_14,_whole_genome_shotgun_sequence:12450755..12450795:+
CM000098.4_Gallus_gallus_isolate_RJF_#256_breed_Red_Jungle_fowl,_inbred_line_UCD001_chromosome_6,_whole_genome_shotgun_sequence_13059	1.1	0.39 ± 0.03		54	54	0	0	no				blast	gccggggcggggcgggcu	cccgcccgccccgggag	cccgcccgccccgggagcccugcgucaggggagagcgagccggggcggggcgggcu	CM000098.4_Gallus_gallus_isolate_RJF_#256_breed_Red_Jungle_fowl,_inbred_line_UCD001_chromosome_6,_whole_genome_shotgun_sequence:5183928..5183984:+
CM000097.4_Gallus_gallus_isolate_RJF_#256_breed_Red_Jungle_fowl,_inbred_line_UCD001_chromosome_5,_whole_genome_shotgun_sequence_11906	1.1	0.39 ± 0.03		41	41	0	0	no				blast	uggccggagcucggagcgg	gcuccugcccgcccgg	uggccggagcucggagcggcggcggaggcgaaggcgagcgagcuuugggggcugcuccugcccgcccgg	CM000097.4_Gallus_gallus_isolate_RJF_#256_breed_Red_Jungle_fowl,_inbred_line_UCD001_chromosome_5,_whole_genome_shotgun_sequence:23508021..23508090:+
AADN04019886.1_Gallus_gallus_breed_Red_Jungle_fowl,_inbred_line_UCD001_isolate_RJF_#256_Contig20990.1,_whole_genome_shotgun_sequence_21778	1.1	0.39 ± 0.03		45	45	0	0	no				blast	cuguggggccgccagcacugc	ggugacgguguccccgcagcc	cuguggggccgccagcacugccacacggugacggugacgguguccccgcagcc	AADN04019886.1_Gallus_gallus_breed_Red_Jungle_fowl,_inbred_line_UCD001_isolate_RJF_#256_Contig20990.1,_whole_genome_shotgun_sequence:250..303:+
CM000104.4_Gallus_gallus_isolate_RJF_#256_breed_Red_Jungle_fowl,_inbred_line_UCD001_chromosome_12,_whole_genome_shotgun_sequence_17386	1.1	0.39 ± 0.03		120	120	0	0	no				blast	agcaggacgguggccacg	aggcacgccguccuugccgu	aggcacgccguccuugccgugggcugcccgccagcccagggucagcaggguggcccagagcaggacgguggccacg	CM000104.4_Gallus_gallus_isolate_RJF_#256_breed_Red_Jungle_fowl,_inbred_line_UCD001_chromosome_12,_whole_genome_shotgun_sequence:3169719..3169795:-
CM000107.4_Gallus_gallus_isolate_RJF_#256_breed_Red_Jungle_fowl,_inbred_line_UCD001_chromosome_15,_whole_genome_shotgun_sequence_19090	1.1	0.39 ± 0.03		21	21	0	0	no				blast	gcggcccgacccgcucugcag	gcagugucggaucggagcugagc	gcagugucggaucggagcugagcgccgugagcugcgcggcccgacccgcucugcag	CM000107.4_Gallus_gallus_isolate_RJF_#256_breed_Red_Jungle_fowl,_inbred_line_UCD001_chromosome_15,_whole_genome_shotgun_sequence:11217867..11217923:-
AADN04017370.1_Gallus_gallus_breed_Red_Jungle_fowl,_inbred_line_UCD001_isolate_RJF_#256_Contig18355.1,_whole_genome_shotgun_sequence_15278	1.1	0.39 ± 0.03		182	182	0	0	no				blast	ccggguggagccgccgcc	cgcggccccggcc	ccggguggagccgccgccgaacccguuggggugucuguggggcggggguaccccccgcaugggucggcgcggccccggcc	AADN04017370.1_Gallus_gallus_breed_Red_Jungle_fowl,_inbred_line_UCD001_isolate_RJF_#256_Contig18355.1,_whole_genome_shotgun_sequence:3621..3701:+
CM000122.4_Gallus_gallus_isolate_RJF_#256_breed_Red_Jungle_fowl,_inbred_line_UCD001_chromosome_Z,_whole_genome_shotgun_sequence_24863	1.1	0.39 ± 0.03		30	30	0	0	no				blast	ucacccggcccgggcacu	ggcccgcaaggcagcggagggg	ucacccggcccgggcacucgcggcgccgccgagggcccgcaaggcagcggagggg	CM000122.4_Gallus_gallus_isolate_RJF_#256_breed_Red_Jungle_fowl,_inbred_line_UCD001_chromosome_Z,_whole_genome_shotgun_sequence:22452346..22452401:-
CM000115.4_Gallus_gallus_isolate_RJF_#256_breed_Red_Jungle_fowl,_inbred_line_UCD001_chromosome_23,_whole_genome_shotgun_sequence_21958	1.1	0.39 ± 0.03		220	220	0	0	no				blast	gaggugggaucccgggga	ccggccccgcggacg	ccggccccgcggacggcccgagcacggaggugggaucccgggga	CM000115.4_Gallus_gallus_isolate_RJF_#256_breed_Red_Jungle_fowl,_inbred_line_UCD001_chromosome_23,_whole_genome_shotgun_sequence:1234718..1234762:-
CM000112.4_Gallus_gallus_isolate_RJF_#256_breed_Red_Jungle_fowl,_inbred_line_UCD001_chromosome_20,_whole_genome_shotgun_sequence_20900	1.1	0.39 ± 0.03		31	31	0	0	no				blast	agccgacaccgccugugagcugc	ggcuggcggugggggcacg	agccgacaccgccugugagcugcugcugugugugacucagagcggggcuggcggugggggcacg	CM000112.4_Gallus_gallus_isolate_RJF_#256_breed_Red_Jungle_fowl,_inbred_line_UCD001_chromosome_20,_whole_genome_shotgun_sequence:10171544..10171608:+
AADN04016287.1_Gallus_gallus_breed_Red_Jungle_fowl,_inbred_line_UCD001_isolate_RJF_#256_Contig17231.1,_whole_genome_shotgun_sequence_26827	1.1	0.39 ± 0.03		20	19	0	1	no				blast	uccucugggugcucugcagcacc	agugcguccugugggaucuga	agugcguccugugggaucugaaggagguaauugggguccucugggugcucugcagcacc	AADN04016287.1_Gallus_gallus_breed_Red_Jungle_fowl,_inbred_line_UCD001_isolate_RJF_#256_Contig17231.1,_whole_genome_shotgun_sequence:3166..3225:+
CM000093.4_Gallus_gallus_isolate_RJF_#256_breed_Red_Jungle_fowl,_inbred_line_UCD001_chromosome_1,_whole_genome_shotgun_sequence_772	1.1	0.39 ± 0.03		45	45	0	0	no				blast	ccccgccuccgccucccc	cgaggcggaggaguu	ccccgccuccgccuccccgcgcugaggcggccaacgggcucccccuccccgccccgcccggcccgaggcggaggaguu	CM000093.4_Gallus_gallus_isolate_RJF_#256_breed_Red_Jungle_fowl,_inbred_line_UCD001_chromosome_1,_whole_genome_shotgun_sequence:79170052..79170130:+
CM000118.4_Gallus_gallus_isolate_RJF_#256_breed_Red_Jungle_fowl,_inbred_line_UCD001_chromosome_27,_whole_genome_shotgun_sequence_22995	1.1	0.39 ± 0.03		76	27	0	49	no				blast	gcugggcgggugggggcacggc	acccccacccgcacauacacccc	acccccacccgcacauacaccccaaaggcacagaguggggcugggcgggugggggcacggc	CM000118.4_Gallus_gallus_isolate_RJF_#256_breed_Red_Jungle_fowl,_inbred_line_UCD001_chromosome_27,_whole_genome_shotgun_sequence:4765876..4765937:+
CM000115.4_Gallus_gallus_isolate_RJF_#256_breed_Red_Jungle_fowl,_inbred_line_UCD001_chromosome_23,_whole_genome_shotgun_sequence_21875	1.1	0.39 ± 0.03		44	44	0	0	no				blast	ugacugccaugcucauccccagc	uggggggggggggugggaugg	uggggggggggggugggaugggaccccagggggcugccagcaucccugacugccaugcucauccccagc	CM000115.4_Gallus_gallus_isolate_RJF_#256_breed_Red_Jungle_fowl,_inbred_line_UCD001_chromosome_23,_whole_genome_shotgun_sequence:4977361..4977430:+
CM000093.4_Gallus_gallus_isolate_RJF_#256_breed_Red_Jungle_fowl,_inbred_line_UCD001_chromosome_1,_whole_genome_shotgun_sequence_1521	1.1	0.39 ± 0.03		178	178	0	0	no				blast	cggagaagccggugggaga	gccggccggcuccacauuggcg	gccggccggcuccacauuggcggaagggcgcggagaagccggugggaga	CM000093.4_Gallus_gallus_isolate_RJF_#256_breed_Red_Jungle_fowl,_inbred_line_UCD001_chromosome_1,_whole_genome_shotgun_sequence:186091022..186091071:+
AADN04007708.1_Gallus_gallus_breed_Red_Jungle_fowl,_inbred_line_UCD001_isolate_RJF_#256_Contig8319.1,_whole_genome_shotgun_sequence_26205	1.1	0.39 ± 0.03		38	38	0	0	no				blast	uaugggcuguaggccauggcu	cuaugggaucuaugggcuguaug	cuaugggaucuaugggcuguaugggcuguaggccgugggcuguaugggcuauaugggcuguaggccauggcu	AADN04007708.1_Gallus_gallus_breed_Red_Jungle_fowl,_inbred_line_UCD001_isolate_RJF_#256_Contig8319.1,_whole_genome_shotgun_sequence:940..1012:+
CM000096.4_Gallus_gallus_isolate_RJF_#256_breed_Red_Jungle_fowl,_inbred_line_UCD001_chromosome_4,_whole_genome_shotgun_sequence_10487	1.1	0.39 ± 0.03		362	362	0	0	no				blast	gcgccgccgggccgggcc	ccuucugcugccgccgc	ccuucugcugccgccgccgccccucugcccgcgagcagccggaccgcuccgggccgcggggugagugcgccgccgggccgggcc	CM000096.4_Gallus_gallus_isolate_RJF_#256_breed_Red_Jungle_fowl,_inbred_line_UCD001_chromosome_4,_whole_genome_shotgun_sequence:40103364..40103448:+
CM000109.4_Gallus_gallus_isolate_RJF_#256_breed_Red_Jungle_fowl,_inbred_line_UCD001_chromosome_17,_whole_genome_shotgun_sequence_19481	1.1	0.39 ± 0.03		47	47	0	0	no				blast	uguggugcuguucugugcugg	cgcacagggcagcacgcggu	cgcacagggcagcacgcggugcgaccugggcuguggugcuguucugugcugg	CM000109.4_Gallus_gallus_isolate_RJF_#256_breed_Red_Jungle_fowl,_inbred_line_UCD001_chromosome_17,_whole_genome_shotgun_sequence:10211470..10211522:+
CM000114.4_Gallus_gallus_isolate_RJF_#256_breed_Red_Jungle_fowl,_inbred_line_UCD001_chromosome_22,_whole_genome_shotgun_sequence_21670	1.1	0.39 ± 0.03		45	45	0	0	no				blast	cuguggggccgccagcacugc	ggugacgguguccccgcagcc	cuguggggccgccagcacugccacacggugacggugacgguguccccgcagcc	CM000114.4_Gallus_gallus_isolate_RJF_#256_breed_Red_Jungle_fowl,_inbred_line_UCD001_chromosome_22,_whole_genome_shotgun_sequence:4650116..4650169:+
CM000094.4_Gallus_gallus_isolate_RJF_#256_breed_Red_Jungle_fowl,_inbred_line_UCD001_chromosome_2,_whole_genome_shotgun_sequence_6485	1.1	0.39 ± 0.03		258	257	1	0	no				blast	ggggaccgccgcccggcg	cggggcagccccagc	cggggcagccccagcgguuggccagggccgccaccucgcggucggccucggcccagcacugcacgaaggggaccgccgcccggcg	CM000094.4_Gallus_gallus_isolate_RJF_#256_breed_Red_Jungle_fowl,_inbred_line_UCD001_chromosome_2,_whole_genome_shotgun_sequence:41880834..41880919:+
CM000103.4_Gallus_gallus_isolate_RJF_#256_breed_Red_Jungle_fowl,_inbred_line_UCD001_chromosome_11,_whole_genome_shotgun_sequence_16658	1.1	0.39 ± 0.03		36	36	0	0	no				blast	aaggcgagcucagggcgg	ggcgcucgcucuacc	ggcgcucgcucuaccgaggaaggcgagcucagggcgg	CM000103.4_Gallus_gallus_isolate_RJF_#256_breed_Red_Jungle_fowl,_inbred_line_UCD001_chromosome_11,_whole_genome_shotgun_sequence:11274937..11274974:+
CM000110.4_Gallus_gallus_isolate_RJF_#256_breed_Red_Jungle_fowl,_inbred_line_UCD001_chromosome_18,_whole_genome_shotgun_sequence_20002	1.1	0.39 ± 0.03		142	142	0	0	no				blast	ugcaccggaguggagcccagg	ggggcgcugcugugggagcaga	ggggcgcugcugugggagcagagcgggggucgaugccucugcaccggaguggagcccagg	CM000110.4_Gallus_gallus_isolate_RJF_#256_breed_Red_Jungle_fowl,_inbred_line_UCD001_chromosome_18,_whole_genome_shotgun_sequence:3553153..3553213:-
CM000095.4_Gallus_gallus_isolate_RJF_#256_breed_Red_Jungle_fowl,_inbred_line_UCD001_chromosome_3,_whole_genome_shotgun_sequence_9509	1.1	0.39 ± 0.03		189	189	0	0	no				blast	ccgcggggggcgccgggg	ccgcgccggcggg	ccgcggggggcgccgggggaggaggcggggacgaagcucgaagccgccgccgccaacuccgcgccggcggg	CM000095.4_Gallus_gallus_isolate_RJF_#256_breed_Red_Jungle_fowl,_inbred_line_UCD001_chromosome_3,_whole_genome_shotgun_sequence:33756476..33756547:-
CM000093.4_Gallus_gallus_isolate_RJF_#256_breed_Red_Jungle_fowl,_inbred_line_UCD001_chromosome_1,_whole_genome_shotgun_sequence_933	1.1	0.39 ± 0.03		143	143	0	0	no				blast	gggcgccggggggggggg	cucgcggggaugggcgucugg	cucgcggggaugggcgucuggaacgggggggcggccgggacgacggccgagagggaggggcgccggggggggggg	CM000093.4_Gallus_gallus_isolate_RJF_#256_breed_Red_Jungle_fowl,_inbred_line_UCD001_chromosome_1,_whole_genome_shotgun_sequence:101071912..101071987:+
CM000100.4_Gallus_gallus_isolate_RJF_#256_breed_Red_Jungle_fowl,_inbred_line_UCD001_chromosome_8,_whole_genome_shotgun_sequence_14849	1.1	0.39 ± 0.03		365	365	0	0	no				blast	ccgccgccgggccgggca	caccgcccggagccgcacgc	caccgcccggagccgcacgcggccgggagcgcagccgggcggcacccgggggcucucggccucccgccgccgggccgggca	CM000100.4_Gallus_gallus_isolate_RJF_#256_breed_Red_Jungle_fowl,_inbred_line_UCD001_chromosome_8,_whole_genome_shotgun_sequence:21291469..21291550:+
CM000115.4_Gallus_gallus_isolate_RJF_#256_breed_Red_Jungle_fowl,_inbred_line_UCD001_chromosome_23,_whole_genome_shotgun_sequence_21793	1.1	0.39 ± 0.03		197	197	0	0	no				blast	gaggugggaucccggggg	cggccccgcggacggccccg	cggccccgcggacggccccgagcacggaggugggaucccggggg	CM000115.4_Gallus_gallus_isolate_RJF_#256_breed_Red_Jungle_fowl,_inbred_line_UCD001_chromosome_23,_whole_genome_shotgun_sequence:1208933..1208977:+
CM000093.4_Gallus_gallus_isolate_RJF_#256_breed_Red_Jungle_fowl,_inbred_line_UCD001_chromosome_1,_whole_genome_shotgun_sequence_145	1.1	0.39 ± 0.03		349	349	0	0	no				blast	agcgggcggcgcggcggc	cgccgagucgugcucc	cgccgagucgugcuccagccugaacagcgcggcgucgggcgcggagcuggagcgggcggcgcggcggc	CM000093.4_Gallus_gallus_isolate_RJF_#256_breed_Red_Jungle_fowl,_inbred_line_UCD001_chromosome_1,_whole_genome_shotgun_sequence:15117671..15117739:+
CM000098.4_Gallus_gallus_isolate_RJF_#256_breed_Red_Jungle_fowl,_inbred_line_UCD001_chromosome_6,_whole_genome_shotgun_sequence_13137	1.1	0.39 ± 0.03		35	35	0	0	no				blast	ccgggcccgaggcggacugucc	gcaguccccucguggggcggcg	gcaguccccucguggggcggcggcgcggugcaugccgggcccgaggcggacugucc	CM000098.4_Gallus_gallus_isolate_RJF_#256_breed_Red_Jungle_fowl,_inbred_line_UCD001_chromosome_6,_whole_genome_shotgun_sequence:16138238..16138294:+
CM000103.4_Gallus_gallus_isolate_RJF_#256_breed_Red_Jungle_fowl,_inbred_line_UCD001_chromosome_11,_whole_genome_shotgun_sequence_16616	1.1	0.39 ± 0.03		43	43	0	0	no				blast	gcuccgggacggcgggcg	ccaaagccgggccgagugu	gcuccgggacggcgggcggcggcgcggagcucccgcggcggcgggcgggcgccaaagccgggccgagugu	CM000103.4_Gallus_gallus_isolate_RJF_#256_breed_Red_Jungle_fowl,_inbred_line_UCD001_chromosome_11,_whole_genome_shotgun_sequence:4281147..4281217:+
CM000104.4_Gallus_gallus_isolate_RJF_#256_breed_Red_Jungle_fowl,_inbred_line_UCD001_chromosome_12,_whole_genome_shotgun_sequence_17349	1.1	0.39 ± 0.03		96	96	0	0	no				blast	uacugcgugcuguccucacggc	uuugagcacagcacugcuggcg	uacugcgugcuguccucacggccguuauuccaacagggcuuugagcacagcacugcuggcg	CM000104.4_Gallus_gallus_isolate_RJF_#256_breed_Red_Jungle_fowl,_inbred_line_UCD001_chromosome_12,_whole_genome_shotgun_sequence:2189088..2189149:-
CM000110.4_Gallus_gallus_isolate_RJF_#256_breed_Red_Jungle_fowl,_inbred_line_UCD001_chromosome_18,_whole_genome_shotgun_sequence_20161	1.1	0.39 ± 0.03		44	44	0	0	no				blast	aucaccaaggcugggugcugug	gagcagccagcuuugggaugg	aucaccaaggcugggugcugugagagccacaugcagaucggagcagccagcuuugggaugg	CM000110.4_Gallus_gallus_isolate_RJF_#256_breed_Red_Jungle_fowl,_inbred_line_UCD001_chromosome_18,_whole_genome_shotgun_sequence:9969048..9969109:-
CM000101.4_Gallus_gallus_isolate_RJF_#256_breed_Red_Jungle_fowl,_inbred_line_UCD001_chromosome_9,_whole_genome_shotgun_sequence_15305	1.1	0.39 ± 0.03		295	295	0	0	no				blast	cuuggcuccuguaggcugcucu	agcugccugcagguggcaggac	agcugccugcagguggcaggacggugcaggagggacuuggcuccuguaggcugcucu	CM000101.4_Gallus_gallus_isolate_RJF_#256_breed_Red_Jungle_fowl,_inbred_line_UCD001_chromosome_9,_whole_genome_shotgun_sequence:1105287..1105344:+
CM000107.4_Gallus_gallus_isolate_RJF_#256_breed_Red_Jungle_fowl,_inbred_line_UCD001_chromosome_15,_whole_genome_shotgun_sequence_19062	1.1	0.39 ± 0.03		39	39	0	0	no				blast	ugacggcgcggcucuucgcagg	ggcggugggcagccguagcugugcagc	ggcggugggcagccguagcugugcagcggguggaggcugacggcgcggcucuucgcagg	CM000107.4_Gallus_gallus_isolate_RJF_#256_breed_Red_Jungle_fowl,_inbred_line_UCD001_chromosome_15,_whole_genome_shotgun_sequence:10071910..10071969:-
AADN04007786.1_Gallus_gallus_breed_Red_Jungle_fowl,_inbred_line_UCD001_isolate_RJF_#256_Contig8405.1,_whole_genome_shotgun_sequence_26226	1.1	0.39 ± 0.03		61	61	0	0	no				blast	uuggcugcgcaaggaggacgagu	ucugcucccgaaggcggcggccaucg	ucugcucccgaaggcggcggccaucgcugcgcugacgcggcugcugcguuggcugcgcaaggaggacgagu	AADN04007786.1_Gallus_gallus_breed_Red_Jungle_fowl,_inbred_line_UCD001_isolate_RJF_#256_Contig8405.1,_whole_genome_shotgun_sequence:5877..5948:-
AADN04008247.1_Gallus_gallus_breed_Red_Jungle_fowl,_inbred_line_UCD001_isolate_RJF_#256_Contig8870.1,_whole_genome_shotgun_sequence_21767	1.1	0.39 ± 0.03		45	45	0	0	no				blast	cuguggggccgccagcacugc	ggugacgguguccccgcagcc	cuguggggccgccagcacugccacacggugacggugacgguguccccgcagcc	AADN04008247.1_Gallus_gallus_breed_Red_Jungle_fowl,_inbred_line_UCD001_isolate_RJF_#256_Contig8870.1,_whole_genome_shotgun_sequence:5481..5534:-
CM000102.4_Gallus_gallus_isolate_RJF_#256_breed_Red_Jungle_fowl,_inbred_line_UCD001_chromosome_10,_whole_genome_shotgun_sequence_16271	1.1	0.39 ± 0.03		16	13	0	3	no				blast	ucccugcauuggugcuuuccagc	aaagcacuggagcggggagcaga	ucccugcauuggugcuuuccagcaaucccuguugugccuggaaagcacuggagcggggagcaga	CM000102.4_Gallus_gallus_isolate_RJF_#256_breed_Red_Jungle_fowl,_inbred_line_UCD001_chromosome_10,_whole_genome_shotgun_sequence:2650465..2650529:-
CM000101.4_Gallus_gallus_isolate_RJF_#256_breed_Red_Jungle_fowl,_inbred_line_UCD001_chromosome_9,_whole_genome_shotgun_sequence_15505	1.1	0.39 ± 0.03		266	266	0	0	no				blast	cgcugccgggccgggcuca	cguuccggccgagccggcagcgcg	cguuccggccgagccggcagcgcggagggagcggcggcagcagcgccgugccgccaggggccgcugccgggccgggcuca	CM000101.4_Gallus_gallus_isolate_RJF_#256_breed_Red_Jungle_fowl,_inbred_line_UCD001_chromosome_9,_whole_genome_shotgun_sequence:17248145..17248225:+
AADN04001081.1_Gallus_gallus_breed_Red_Jungle_fowl,_inbred_line_UCD001_isolate_RJF_#256_Contig1207.1,_whole_genome_shotgun_sequence_15894	1.1	0.39 ± 0.03		295	295	0	0	no				blast	cuuggcuccuguaggcugcucu	agcugccugcagguggcaggac	agcugccugcagguggcaggacggugcaggagggacuuggcuccuguaggcugcucu	AADN04001081.1_Gallus_gallus_breed_Red_Jungle_fowl,_inbred_line_UCD001_isolate_RJF_#256_Contig1207.1,_whole_genome_shotgun_sequence:23964..24021:-
CM000113.4_Gallus_gallus_isolate_RJF_#256_breed_Red_Jungle_fowl,_inbred_line_UCD001_chromosome_21,_whole_genome_shotgun_sequence_21288	1.1	0.39 ± 0.03		18	18	0	0	no				blast	ugggcgcgcaccgcugccggagcu	cgccggcagcggcgcugccauc	ugggcgcgcaccgcugccggagcucucaggugcccaucaauaugcucggcgccggcagcggcgcugccauc	CM000113.4_Gallus_gallus_isolate_RJF_#256_breed_Red_Jungle_fowl,_inbred_line_UCD001_chromosome_21,_whole_genome_shotgun_sequence:2907560..2907631:+
AADN04013704.1_Gallus_gallus_breed_Red_Jungle_fowl,_inbred_line_UCD001_isolate_RJF_#256_Contig14560.1,_whole_genome_shotgun_sequence_26658	1.1	0.39 ± 0.03		26	22	0	4	no				blast	gcugacuuggccccucccuc	uuggggcggggcuuagggcuuguggg	uuggggcggggcuuagggcuugugggcggagcuacaccgacccugcugacuuggccccucccuc	AADN04013704.1_Gallus_gallus_breed_Red_Jungle_fowl,_inbred_line_UCD001_isolate_RJF_#256_Contig14560.1,_whole_genome_shotgun_sequence:2317..2381:-
CM000099.4_Gallus_gallus_isolate_RJF_#256_breed_Red_Jungle_fowl,_inbred_line_UCD001_chromosome_7,_whole_genome_shotgun_sequence_14073	1.1	0.39 ± 0.03		338	328	0	10	no				blast	cccagcccgcggacggag	cgccgugacugccgcugggaaucg	cccagcccgcggacggagccgcugcgggcgccgugacugccgcugggaaucg	CM000099.4_Gallus_gallus_isolate_RJF_#256_breed_Red_Jungle_fowl,_inbred_line_UCD001_chromosome_7,_whole_genome_shotgun_sequence:36495074..36495126:+
CM000096.4_Gallus_gallus_isolate_RJF_#256_breed_Red_Jungle_fowl,_inbred_line_UCD001_chromosome_4,_whole_genome_shotgun_sequence_10900	1.1	0.39 ± 0.03		13	13	0	0	no				blast	gaagcaccgcugcucuuccugc	ggagggcugagcugcggcgcuuccu	ggagggcugagcugcggcgcuuccuucugcuuuguguacagggaagcaccgcugcucuuccugc	CM000096.4_Gallus_gallus_isolate_RJF_#256_breed_Red_Jungle_fowl,_inbred_line_UCD001_chromosome_4,_whole_genome_shotgun_sequence:3569338..3569402:-
CM000119.4_Gallus_gallus_isolate_RJF_#256_breed_Red_Jungle_fowl,_inbred_line_UCD001_chromosome_28,_whole_genome_shotgun_sequence_23335	1.1	0.39 ± 0.03		340	339	0	1	no				blast	cugaccgcucucucccgcaga	gcagcgggggcgggccgg	gcagcgggggcgggccgggccgcggcgcagcgcugaccgcucucucccgcaga	CM000119.4_Gallus_gallus_isolate_RJF_#256_breed_Red_Jungle_fowl,_inbred_line_UCD001_chromosome_28,_whole_genome_shotgun_sequence:662514..662567:+
CM000102.4_Gallus_gallus_isolate_RJF_#256_breed_Red_Jungle_fowl,_inbred_line_UCD001_chromosome_10,_whole_genome_shotgun_sequence_16143	1.1	0.39 ± 0.03		62	62	0	0	no				blast	ccacucugugugccugcccacc	uggggaggccgcagugcagggca	uggggaggccgcagugcagggcaaagacaaacugccacucugugugccugcccacc	CM000102.4_Gallus_gallus_isolate_RJF_#256_breed_Red_Jungle_fowl,_inbred_line_UCD001_chromosome_10,_whole_genome_shotgun_sequence:17093536..17093592:+
AADN04015699.1_Gallus_gallus_breed_Red_Jungle_fowl,_inbred_line_UCD001_isolate_RJF_#256_Contig16621.1,_whole_genome_shotgun_sequence_26798	1.1	0.39 ± 0.03		19	19	0	0	no				blast	gaucacugugcccccauggcugu	ugucaguggggucacaguguccc	ugucaguggggucacagugucccuauagcugucagugggaucacugugcccccauggcugu	AADN04015699.1_Gallus_gallus_breed_Red_Jungle_fowl,_inbred_line_UCD001_isolate_RJF_#256_Contig16621.1,_whole_genome_shotgun_sequence:3797..3858:-
CM000105.4_Gallus_gallus_isolate_RJF_#256_breed_Red_Jungle_fowl,_inbred_line_UCD001_chromosome_13,_whole_genome_shotgun_sequence_17614	1.1	0.39 ± 0.03		694	693	0	1	no				blast	ggcgccgccgggccgggu	ccgcuccgccgguccucg	ggcgccgccgggccgggucucgcgagaggcggaggccgcucaccgagcucucgcgagagcgccgccgcuccgccgguccucg	CM000105.4_Gallus_gallus_isolate_RJF_#256_breed_Red_Jungle_fowl,_inbred_line_UCD001_chromosome_13,_whole_genome_shotgun_sequence:2480238..2480320:+
CM000122.4_Gallus_gallus_isolate_RJF_#256_breed_Red_Jungle_fowl,_inbred_line_UCD001_chromosome_Z,_whole_genome_shotgun_sequence_25190	1.1	0.39 ± 0.03		15	15	0	0	no				blast	auucucugcuuuucuggccugu	agaucagaaaagcagaaaaugc	agaucagaaaagcagaaaaugcaguaagcauaagaaagcauucucugcuuuucuggccugu	CM000122.4_Gallus_gallus_isolate_RJF_#256_breed_Red_Jungle_fowl,_inbred_line_UCD001_chromosome_Z,_whole_genome_shotgun_sequence:78805800..78805861:-
CM000095.4_Gallus_gallus_isolate_RJF_#256_breed_Red_Jungle_fowl,_inbred_line_UCD001_chromosome_3,_whole_genome_shotgun_sequence_9206	1.1	0.39 ± 0.03		31	30	1	0	no				blast	cgcgccgggcccggggcc	ccgccgccgccgccgc	ccgccgccgccgccgcagagacgccgccgggcgaugccgcgccgggcccggggcc	CM000095.4_Gallus_gallus_isolate_RJF_#256_breed_Red_Jungle_fowl,_inbred_line_UCD001_chromosome_3,_whole_genome_shotgun_sequence:4312079..4312134:-
AADN04003670.1_Gallus_gallus_breed_Red_Jungle_fowl,_inbred_line_UCD001_isolate_RJF_#256_Contig4090.1,_whole_genome_shotgun_sequence_25878	1.1	0.39 ± 0.03		61	61	0	0	no				blast	uuggcugcgcaaggaggacgagu	ucugcucccgaaggcggcggccaucg	ucugcucccgaaggcggcggccaucgcugcgcugacgcggcugcugcguuggcugcgcaaggaggacgagu	AADN04003670.1_Gallus_gallus_breed_Red_Jungle_fowl,_inbred_line_UCD001_isolate_RJF_#256_Contig4090.1,_whole_genome_shotgun_sequence:12129..12200:-
CM000093.4_Gallus_gallus_isolate_RJF_#256_breed_Red_Jungle_fowl,_inbred_line_UCD001_chromosome_1,_whole_genome_shotgun_sequence_2566	1.1	0.39 ± 0.03		26	26	0	0	no				blast	cacacagcgcucggugccuccuuu	agaggggcggcggggccagggggc	agaggggcggcggggccagggggcggcggggcugcagcccgcagccggcacacagcgcucggugccuccuuu	CM000093.4_Gallus_gallus_isolate_RJF_#256_breed_Red_Jungle_fowl,_inbred_line_UCD001_chromosome_1,_whole_genome_shotgun_sequence:123359099..123359171:-
CM000094.4_Gallus_gallus_isolate_RJF_#256_breed_Red_Jungle_fowl,_inbred_line_UCD001_chromosome_2,_whole_genome_shotgun_sequence_7559	1.1	0.39 ± 0.03		58	58	0	0	no				blast	ucgggccggccgugccgcgg	ucggcgcgggguucgaga	ucgggccggccgugccgcggggcccgccgcgcugccggcacccggcccggccgguggggcucggcgcgggguucgaga	CM000094.4_Gallus_gallus_isolate_RJF_#256_breed_Red_Jungle_fowl,_inbred_line_UCD001_chromosome_2,_whole_genome_shotgun_sequence:61265278..61265356:-
CM000103.4_Gallus_gallus_isolate_RJF_#256_breed_Red_Jungle_fowl,_inbred_line_UCD001_chromosome_11,_whole_genome_shotgun_sequence_16649	1.1	0.39 ± 0.03		335	335	0	0	no				blast	cggcucggcgcggcuccg	gcucugccaagcccgcagcaccc	gcucugccaagcccgcagcaccccgcgcucccccggcucggcucggcucggcgcggcuccg	CM000103.4_Gallus_gallus_isolate_RJF_#256_breed_Red_Jungle_fowl,_inbred_line_UCD001_chromosome_11,_whole_genome_shotgun_sequence:10434556..10434617:+
CM000099.4_Gallus_gallus_isolate_RJF_#256_breed_Red_Jungle_fowl,_inbred_line_UCD001_chromosome_7,_whole_genome_shotgun_sequence_13872	1.1	0.39 ± 0.03		37	37	0	0	no				blast	caggcgggcgggcgggcg	cccccucucccgcugca	caggcgggcgggcgggcggcggugucggccgggcccccucucccgcugca	CM000099.4_Gallus_gallus_isolate_RJF_#256_breed_Red_Jungle_fowl,_inbred_line_UCD001_chromosome_7,_whole_genome_shotgun_sequence:17146613..17146663:+
CM000098.4_Gallus_gallus_isolate_RJF_#256_breed_Red_Jungle_fowl,_inbred_line_UCD001_chromosome_6,_whole_genome_shotgun_sequence_13536	1.1	0.39 ± 0.03		18	18	0	0	no				blast	augggcgaggcgggcggcg	ccgccccgcucggcccuuua	ccgccccgcucggcccuuuaacaaugggcgaggcgggcggcg	CM000098.4_Gallus_gallus_isolate_RJF_#256_breed_Red_Jungle_fowl,_inbred_line_UCD001_chromosome_6,_whole_genome_shotgun_sequence:21037435..21037477:-
CM000099.4_Gallus_gallus_isolate_RJF_#256_breed_Red_Jungle_fowl,_inbred_line_UCD001_chromosome_7,_whole_genome_shotgun_sequence_14048	1.1	0.39 ± 0.03		115	115	0	0	no				blast	cgcggcgccgccgggccc	guuuggcuguggcccgggg	cgcggcgccgccgggcccggggagcggggagagagccgcgggguuuggcuguggcccgggg	CM000099.4_Gallus_gallus_isolate_RJF_#256_breed_Red_Jungle_fowl,_inbred_line_UCD001_chromosome_7,_whole_genome_shotgun_sequence:34760380..34760441:+
CM000094.4_Gallus_gallus_isolate_RJF_#256_breed_Red_Jungle_fowl,_inbred_line_UCD001_chromosome_2,_whole_genome_shotgun_sequence_6859	1.1	0.39 ± 0.03		17	17	0	0	no				blast	cagaugcagucuucagacuga	agucugauagcagcaucagca	agucugauagcagcaucagcaacaaccuaguugcagaugcagucuucagacuga	CM000094.4_Gallus_gallus_isolate_RJF_#256_breed_Red_Jungle_fowl,_inbred_line_UCD001_chromosome_2,_whole_genome_shotgun_sequence:106441845..106441899:+
KQ759549.1_Gallus_gallus_isolate_RJF_#256_breed_Red_Jungle_fowl,_inbred_line_UCD001_unplaced_genomic_scaffold_chrUn_Scaffold875,_whole_genome_shotgun_sequence_25404	1.1	0.39 ± 0.03		18	18	0	0	no				blast	cucaccgacccguuccccucaga	uggggggcagcgggacgggggga	uggggggcagcgggacggggggaccccccuaugccggcuccucaccgacccguuccccucaga	KQ759549.1_Gallus_gallus_isolate_RJF_#256_breed_Red_Jungle_fowl,_inbred_line_UCD001_unplaced_genomic_scaffold_chrUn_Scaffold875,_whole_genome_shotgun_sequence:31048..31111:-
CM000101.4_Gallus_gallus_isolate_RJF_#256_breed_Red_Jungle_fowl,_inbred_line_UCD001_chromosome_9,_whole_genome_shotgun_sequence_15506	1.1	0.39 ± 0.03		266	266	0	0	no				blast	cgcugccgggccgggcuca	ggcgcggggcugcgcc	cgcugccgggccgggcucagggggcugcaugggaacagcggcugcccgcgggcgcggggcugcgcc	CM000101.4_Gallus_gallus_isolate_RJF_#256_breed_Red_Jungle_fowl,_inbred_line_UCD001_chromosome_9,_whole_genome_shotgun_sequence:17248206..17248272:+
CM000118.4_Gallus_gallus_isolate_RJF_#256_breed_Red_Jungle_fowl,_inbred_line_UCD001_chromosome_27,_whole_genome_shotgun_sequence_22997	1.1	0.39 ± 0.03		15	14	1	0	no				blast	ugugcugauugcugccccgcagu	ugcggggcaguuuggggcacc	ugcggggcaguuuggggcacccagcagugcuggggguggggcugugcugauugcugccccgcagu	CM000118.4_Gallus_gallus_isolate_RJF_#256_breed_Red_Jungle_fowl,_inbred_line_UCD001_chromosome_27,_whole_genome_shotgun_sequence:4772808..4772873:+
CM000116.4_Gallus_gallus_isolate_RJF_#256_breed_Red_Jungle_fowl,_inbred_line_UCD001_chromosome_24,_whole_genome_shotgun_sequence_22316	1.1	0.39 ± 0.03		13	13	0	0	no				blast	ucugcuugcucuccucaccacu	ugcgugccaggugagcggggcagg	ugcgugccaggugagcggggcagggcugugccugggggcacgcagggaugcccucugcuugcucuccucaccacu	CM000116.4_Gallus_gallus_isolate_RJF_#256_breed_Red_Jungle_fowl,_inbred_line_UCD001_chromosome_24,_whole_genome_shotgun_sequence:5391869..5391944:-
AADN04004278.1_Gallus_gallus_breed_Red_Jungle_fowl,_inbred_line_UCD001_isolate_RJF_#256_Contig4728.1,_whole_genome_shotgun_sequence_3922	1.1	0.39 ± 0.03		22111	22111	0	0	no				blast	uucugaucgaggcccagcc	ugugagggccggguuagcggg	uucugaucgaggcccagcccgcgggacgggugugagggccggguuagcggg	AADN04004278.1_Gallus_gallus_breed_Red_Jungle_fowl,_inbred_line_UCD001_isolate_RJF_#256_Contig4728.1,_whole_genome_shotgun_sequence:3960..4011:+
CM000096.4_Gallus_gallus_isolate_RJF_#256_breed_Red_Jungle_fowl,_inbred_line_UCD001_chromosome_4,_whole_genome_shotgun_sequence_10701	1.1	0.39 ± 0.03		89	89	0	0	no				blast	cuggcgcucggggcggcu	ccguucugggcccgggc	ccguucugggcccgggccgcuccccgcgggacggggccucuggcgcucggggcggcu	CM000096.4_Gallus_gallus_isolate_RJF_#256_breed_Red_Jungle_fowl,_inbred_line_UCD001_chromosome_4,_whole_genome_shotgun_sequence:74196188..74196245:+
KQ759471.1_Gallus_gallus_isolate_RJF_#256_breed_Red_Jungle_fowl,_inbred_line_UCD001_chromosome_22_unlocalized_genomic_scaffold_chr22random_Scaffold1011,_whole_genome_shotgun_sequence_21756	1	0.39 ± 0.03		52	52	0	0	no				blast	uuccccuguucugagcucccccc	ugggcagcggcgcgggacggggacg	uuccccuguucugagcuccccccgcccgcagggaucugggcagcggcgcgggacggggacg	KQ759471.1_Gallus_gallus_isolate_RJF_#256_breed_Red_Jungle_fowl,_inbred_line_UCD001_chromosome_22_unlocalized_genomic_scaffold_chr22random_Scaffold1011,_whole_genome_shotgun_sequence:5318..5379:+
CM000123.4_Gallus_gallus_isolate_RJF_#256_breed_Red_Jungle_fowl,_inbred_line_UCD001_chromosome_33,_whole_genome_shotgun_sequence_23927	1	0.39 ± 0.03		13	6	7	0	no				blast	cugacugcgcucucuccgcagg	cgcggagagcacgacgcggaggggg	cgcggagagcacgacgcggagggggccgggccgggccgggcgggcgcugacugcgcucucuccgcagg	CM000123.4_Gallus_gallus_isolate_RJF_#256_breed_Red_Jungle_fowl,_inbred_line_UCD001_chromosome_33,_whole_genome_shotgun_sequence:1593337..1593405:+
KQ759638.1_Gallus_gallus_isolate_RJF_#256_breed_Red_Jungle_fowl,_inbred_line_UCD001_unplaced_genomic_scaffold_chrUn_Scaffold7229,_whole_genome_shotgun_sequence_26113	1	0.39 ± 0.03		64	64	0	0	no				blast	gcccacggccaucccaccg	gggaagaggggggcccgugggggc	gcccacggccaucccaccgccgcgcuggggggggggggggcggggaagaggggggcccgugggggc	KQ759638.1_Gallus_gallus_isolate_RJF_#256_breed_Red_Jungle_fowl,_inbred_line_UCD001_unplaced_genomic_scaffold_chrUn_Scaffold7229,_whole_genome_shotgun_sequence:10203..10269:-
CM000117.4_Gallus_gallus_isolate_RJF_#256_breed_Red_Jungle_fowl,_inbred_line_UCD001_chromosome_26,_whole_genome_shotgun_sequence_22563	1	0.39 ± 0.03		52	52	0	0	no				blast	cuccguuccccgcccccc	gaggggcugcggggcu	gaggggcugcggggcuccguuaccggcacaaagcggcuccguuccccgcccccc	CM000117.4_Gallus_gallus_isolate_RJF_#256_breed_Red_Jungle_fowl,_inbred_line_UCD001_chromosome_26,_whole_genome_shotgun_sequence:116935..116989:+
AADN04011226.1_Gallus_gallus_breed_Red_Jungle_fowl,_inbred_line_UCD001_isolate_RJF_#256_Contig11973.1,_whole_genome_shotgun_sequence_5306	1	0.39 ± 0.03		204313	204253	60	0	no				blast	agcccgcggacggugugag	agccccaucccggcgcggc	agccccaucccggcgcggcucucggggggccaguccuucugaucgaggccagcccgcggacggugugag	AADN04011226.1_Gallus_gallus_breed_Red_Jungle_fowl,_inbred_line_UCD001_isolate_RJF_#256_Contig11973.1,_whole_genome_shotgun_sequence:7085..7154:-
CM000122.4_Gallus_gallus_isolate_RJF_#256_breed_Red_Jungle_fowl,_inbred_line_UCD001_chromosome_Z,_whole_genome_shotgun_sequence_24725	1	0.39 ± 0.03		47	47	0	0	no				blast	aggcccagcccgcggccc	gcugcaccgcggcccugc	aggcccagcccgcggcccugugcugcaccgcggcccugc	CM000122.4_Gallus_gallus_isolate_RJF_#256_breed_Red_Jungle_fowl,_inbred_line_UCD001_chromosome_Z,_whole_genome_shotgun_sequence:637248..637287:-
CM000096.4_Gallus_gallus_isolate_RJF_#256_breed_Red_Jungle_fowl,_inbred_line_UCD001_chromosome_4,_whole_genome_shotgun_sequence_10482	1	0.39 ± 0.03		70	26	0	44	no				blast	uuccgcgagccaccuuuggucu	gaaggcgguucgcggaacccgc	uuccgcgagccaccuuuggucuccgcagacaccgcgaccgaaggcgguucgcggaacccgc	CM000096.4_Gallus_gallus_isolate_RJF_#256_breed_Red_Jungle_fowl,_inbred_line_UCD001_chromosome_4,_whole_genome_shotgun_sequence:39800708..39800769:+
CM000102.4_Gallus_gallus_isolate_RJF_#256_breed_Red_Jungle_fowl,_inbred_line_UCD001_chromosome_10,_whole_genome_shotgun_sequence_16184	1	0.39 ± 0.03		12	12	0	0	no				blast	uccggaccuggcugugcucggca	gcaggcacagccccccgagauc	uccggaccuggcugugcucggcaagcaggcacagccccccgagauc	CM000102.4_Gallus_gallus_isolate_RJF_#256_breed_Red_Jungle_fowl,_inbred_line_UCD001_chromosome_10,_whole_genome_shotgun_sequence:19663954..19664000:+
AADN04017605.1_Gallus_gallus_breed_Red_Jungle_fowl,_inbred_line_UCD001_isolate_RJF_#256_Contig18598.1,_whole_genome_shotgun_sequence_26974	1	0.39 ± 0.03		226	226	0	0	no				blast	uuauugcuggagaauacgcguag	acggguauucucgggcgcgauaaca	acggguauucucgggcgcgauaacacggccgccgcuguuauugcuggagaauacgcguag	AADN04017605.1_Gallus_gallus_breed_Red_Jungle_fowl,_inbred_line_UCD001_isolate_RJF_#256_Contig18598.1,_whole_genome_shotgun_sequence:186..246:-
CM000099.4_Gallus_gallus_isolate_RJF_#256_breed_Red_Jungle_fowl,_inbred_line_UCD001_chromosome_7,_whole_genome_shotgun_sequence_13863	1	0.39 ± 0.03		2972	2972	0	0	no				blast	gccggaccggcgccgggcu	gauggcugcggcgggcag	gauggcugcggcgggcagggccggaccggcgccgggcu	CM000099.4_Gallus_gallus_isolate_RJF_#256_breed_Red_Jungle_fowl,_inbred_line_UCD001_chromosome_7,_whole_genome_shotgun_sequence:16386307..16386345:+
AADN04009004.1_Gallus_gallus_breed_Red_Jungle_fowl,_inbred_line_UCD001_isolate_RJF_#256_Contig9664.1,_whole_genome_shotgun_sequence_26310	1	0.39 ± 0.03		46	46	0	0	no				blast	uacaucacguggguguggcgucg	acgucauaugucacguggggugug	uacaucacguggguguggcgucguaugucacgcgggugugacgucauaugucacguggggugug	AADN04009004.1_Gallus_gallus_breed_Red_Jungle_fowl,_inbred_line_UCD001_isolate_RJF_#256_Contig9664.1,_whole_genome_shotgun_sequence:595..659:+
CM000099.4_Gallus_gallus_isolate_RJF_#256_breed_Red_Jungle_fowl,_inbred_line_UCD001_chromosome_7,_whole_genome_shotgun_sequence_13826	1	0.39 ± 0.03		646	646	0	0	no				blast	cgcgggcggugcgaggcc	cuccaucuuuaaggcggg	cuccaucuuuaaggcgggcgccccucccgcgggcggugcgaggcc	CM000099.4_Gallus_gallus_isolate_RJF_#256_breed_Red_Jungle_fowl,_inbred_line_UCD001_chromosome_7,_whole_genome_shotgun_sequence:12275131..12275176:+
CM000095.4_Gallus_gallus_isolate_RJF_#256_breed_Red_Jungle_fowl,_inbred_line_UCD001_chromosome_3,_whole_genome_shotgun_sequence_8930	1	0.39 ± 0.03		249	249	0	0	no				blast	cggacgaggcuucccgcgcugu	agggcggagagcccccgguccccc	cggacgaggcuucccgcgcugucgugccgcgccgaacggcgcagggcggagagcccccgguccccc	CM000095.4_Gallus_gallus_isolate_RJF_#256_breed_Red_Jungle_fowl,_inbred_line_UCD001_chromosome_3,_whole_genome_shotgun_sequence:81811376..81811442:+
AADN04013338.1_Gallus_gallus_breed_Red_Jungle_fowl,_inbred_line_UCD001_isolate_RJF_#256_Contig14177.1,_whole_genome_shotgun_sequence_26626	1	0.39 ± 0.03		220	220	0	0	no				blast	gaggugggaucccgggga	cccgccgccgcgcgccg	gaggugggaucccggggagcgcagagcccccgccgccgcgcgccg	AADN04013338.1_Gallus_gallus_breed_Red_Jungle_fowl,_inbred_line_UCD001_isolate_RJF_#256_Contig14177.1,_whole_genome_shotgun_sequence:1654..1699:+
CM000098.4_Gallus_gallus_isolate_RJF_#256_breed_Red_Jungle_fowl,_inbred_line_UCD001_chromosome_6,_whole_genome_shotgun_sequence_13534	1	0.39 ± 0.03		15	15	0	0	no				blast	ggggccgaggccgggcgcg	cgcucagccgcugcccgcg	cgcucagccgcugcccgcggauccccggcggggccgaggccgggcgcg	CM000098.4_Gallus_gallus_isolate_RJF_#256_breed_Red_Jungle_fowl,_inbred_line_UCD001_chromosome_6,_whole_genome_shotgun_sequence:20984229..20984277:-
AADN04000612.1_Gallus_gallus_breed_Red_Jungle_fowl,_inbred_line_UCD001_isolate_RJF_#256_Contig356.1,_whole_genome_shotgun_sequence_24190	1	0.39 ± 0.03		16	8	0	8	no				blast	cccuuacccccuccucuccgccagc	cacagggcaggggguuggagcc	cacagggcaggggguuggagcccagcacgaggcaggcccuuacccccuccucuccgccagc	AADN04000612.1_Gallus_gallus_breed_Red_Jungle_fowl,_inbred_line_UCD001_isolate_RJF_#256_Contig356.1,_whole_genome_shotgun_sequence:39116..39177:-
CM000093.4_Gallus_gallus_isolate_RJF_#256_breed_Red_Jungle_fowl,_inbred_line_UCD001_chromosome_1,_whole_genome_shotgun_sequence_1084	1	0.39 ± 0.03		89	86	0	3	no				blast	caccgccgcgcggggacggacu	ccuccugccccgcgcugcgggac	caccgccgcgcggggacggacucgccucccucagagcccuccugccccgcgcugcgggac	CM000093.4_Gallus_gallus_isolate_RJF_#256_breed_Red_Jungle_fowl,_inbred_line_UCD001_chromosome_1,_whole_genome_shotgun_sequence:121850369..121850429:+
AADN04007056.1_Gallus_gallus_breed_Red_Jungle_fowl,_inbred_line_UCD001_isolate_RJF_#256_Contig7645.1,_whole_genome_shotgun_sequence_26172	1	0.39 ± 0.03		150	150	0	0	no				blast	uguggggccgccaucagugggg	ccaucuguggggccgccgucaucagu	uguggggccgccaucaguggggccgccaucaguggggccgccaucuguggggccgccgucaucagu	AADN04007056.1_Gallus_gallus_breed_Red_Jungle_fowl,_inbred_line_UCD001_isolate_RJF_#256_Contig7645.1,_whole_genome_shotgun_sequence:2756..2822:+
CM000098.4_Gallus_gallus_isolate_RJF_#256_breed_Red_Jungle_fowl,_inbred_line_UCD001_chromosome_6,_whole_genome_shotgun_sequence_13423	1	0.39 ± 0.03		13	13	0	0	no				blast	gcggcgggcgggcgggca	cgagcgcgcugaagcggugccg	gcggcgggcgggcgggcaggggcgagcgcgcugaagcggugccg	CM000098.4_Gallus_gallus_isolate_RJF_#256_breed_Red_Jungle_fowl,_inbred_line_UCD001_chromosome_6,_whole_genome_shotgun_sequence:9893206..9893250:-
AADN04014910.1_Gallus_gallus_breed_Red_Jungle_fowl,_inbred_line_UCD001_isolate_RJF_#256_Contig15802.1,_whole_genome_shotgun_sequence_26738	1	0.39 ± 0.03		220	220	0	0	no				blast	gaggugggaucccgggga	cccgccgccgccg	gaggugggaucccggggagcgcagagcccccgccgccgccg	AADN04014910.1_Gallus_gallus_breed_Red_Jungle_fowl,_inbred_line_UCD001_isolate_RJF_#256_Contig15802.1,_whole_genome_shotgun_sequence:701..742:+
CM000095.4_Gallus_gallus_isolate_RJF_#256_breed_Red_Jungle_fowl,_inbred_line_UCD001_chromosome_3,_whole_genome_shotgun_sequence_8541	1	0.39 ± 0.03		337	337	0	0	no				blast	cugggcgugugcaacaacuugcu	cgagcugcuggcgcugcucaucg	cgagcugcuggcgcugcucaucgccaccaucggcacgcugggcgugugcaacaacuugcu	CM000095.4_Gallus_gallus_isolate_RJF_#256_breed_Red_Jungle_fowl,_inbred_line_UCD001_chromosome_3,_whole_genome_shotgun_sequence:35923345..35923405:+
CM000109.4_Gallus_gallus_isolate_RJF_#256_breed_Red_Jungle_fowl,_inbred_line_UCD001_chromosome_17,_whole_genome_shotgun_sequence_19678	1	0.39 ± 0.03		19	14	0	5	no				blast	acgugugccccuucccgcagu	cggcgccgggacacaccucagc	cggcgccgggacacaccucagcgcucggugccgccgcccgcgcugacgugugccccuucccgcagu	CM000109.4_Gallus_gallus_isolate_RJF_#256_breed_Red_Jungle_fowl,_inbred_line_UCD001_chromosome_17,_whole_genome_shotgun_sequence:10073311..10073377:-
CM000105.4_Gallus_gallus_isolate_RJF_#256_breed_Red_Jungle_fowl,_inbred_line_UCD001_chromosome_13,_whole_genome_shotgun_sequence_17905	1	0.39 ± 0.03		20	20	0	0	no				blast	gcgggagggugggcggcu	ccgcacccccgccg	gcgggagggugggcggcuccggcagccccgcgccccucgccgcacccccgccg	CM000105.4_Gallus_gallus_isolate_RJF_#256_breed_Red_Jungle_fowl,_inbred_line_UCD001_chromosome_13,_whole_genome_shotgun_sequence:10189428..10189481:-
CM000107.4_Gallus_gallus_isolate_RJF_#256_breed_Red_Jungle_fowl,_inbred_line_UCD001_chromosome_15,_whole_genome_shotgun_sequence_18726	1	0.39 ± 0.03		41	41	0	0	no				blast	ugguccaggcucugagcaacgug	cguugcaggcagugggaccaga	ugguccaggcucugagcaacguguucuggaugucccuguacgcguugcaggcagugggaccaga	CM000107.4_Gallus_gallus_isolate_RJF_#256_breed_Red_Jungle_fowl,_inbred_line_UCD001_chromosome_15,_whole_genome_shotgun_sequence:7006524..7006588:+
CM000112.4_Gallus_gallus_isolate_RJF_#256_breed_Red_Jungle_fowl,_inbred_line_UCD001_chromosome_20,_whole_genome_shotgun_sequence_21132	1	0.39 ± 0.03		16	15	1	0	no				blast	gggaucccggggcggcagc	aggugucccggcgugucccgg	aggugucccggcgugucccggcaccgcuccgggugcgcugugcccuccccucgggccgggaucccggggcggcagc	CM000112.4_Gallus_gallus_isolate_RJF_#256_breed_Red_Jungle_fowl,_inbred_line_UCD001_chromosome_20,_whole_genome_shotgun_sequence:10267690..10267766:-
CM000098.4_Gallus_gallus_isolate_RJF_#256_breed_Red_Jungle_fowl,_inbred_line_UCD001_chromosome_6,_whole_genome_shotgun_sequence_13254	1	0.39 ± 0.03		37	36	0	1	no				blast	gcgcggcgccgccgggcu	cggcccggccccgccgcc	gcgcggcgccgccgggcucgggcagcacguccuucuuguaccgccgcugcgccacccggcccggccccgccgcc	CM000098.4_Gallus_gallus_isolate_RJF_#256_breed_Red_Jungle_fowl,_inbred_line_UCD001_chromosome_6,_whole_genome_shotgun_sequence:23088716..23088790:+
CM000118.4_Gallus_gallus_isolate_RJF_#256_breed_Red_Jungle_fowl,_inbred_line_UCD001_chromosome_27,_whole_genome_shotgun_sequence_22895	1	0.39 ± 0.03		923	919	4	0	no				blast	cgugaggcugcacggggcuccgu	gaacgccccccgcggccuucaggcgcu	gaacgccccccgcggccuucaggcgcugcaguggagccgcgcggugcggcgugaggcugcacggggcuccgu	CM000118.4_Gallus_gallus_isolate_RJF_#256_breed_Red_Jungle_fowl,_inbred_line_UCD001_chromosome_27,_whole_genome_shotgun_sequence:1655965..1656037:+
CM000104.4_Gallus_gallus_isolate_RJF_#256_breed_Red_Jungle_fowl,_inbred_line_UCD001_chromosome_12,_whole_genome_shotgun_sequence_17106	1	0.39 ± 0.03		298	298	0	0	no				blast	cgccgccgggccgggcug	gccccgcccugccggcacc	cgccgccgggccgggcuggggggggggaucggagucccgcgggagccgccgccagcccgccccgccccgcccugccggcacc	CM000104.4_Gallus_gallus_isolate_RJF_#256_breed_Red_Jungle_fowl,_inbred_line_UCD001_chromosome_12,_whole_genome_shotgun_sequence:6684877..6684959:+
CM000093.4_Gallus_gallus_isolate_RJF_#256_breed_Red_Jungle_fowl,_inbred_line_UCD001_chromosome_1,_whole_genome_shotgun_sequence_2439	1	0.39 ± 0.03		84	84	0	0	no				blast	gcucgcccggcggcugugc	ggaggcggccugguaggcuc	gcucgcccggcggcugugcgcaugcgcucgcuaccgcgcccgcugucugugacugcgcaugcgcggaggcggccugguaggcuc	CM000093.4_Gallus_gallus_isolate_RJF_#256_breed_Red_Jungle_fowl,_inbred_line_UCD001_chromosome_1,_whole_genome_shotgun_sequence:107001579..107001663:-
CM000093.4_Gallus_gallus_isolate_RJF_#256_breed_Red_Jungle_fowl,_inbred_line_UCD001_chromosome_1,_whole_genome_shotgun_sequence_1231	1	0.39 ± 0.03		7	6	0	1	no				blast	uuucuucccugguucuguuuca	ugugcaguacugguaagaaauu	ugugcaguacugguaagaaauuguucugaguuucuucccugguucuguuuca	CM000093.4_Gallus_gallus_isolate_RJF_#256_breed_Red_Jungle_fowl,_inbred_line_UCD001_chromosome_1,_whole_genome_shotgun_sequence:139020292..139020344:+
AADN04001595.1_Gallus_gallus_breed_Red_Jungle_fowl,_inbred_line_UCD001_isolate_RJF_#256_Contig1809.1,_whole_genome_shotgun_sequence_25616	1	0.39 ± 0.03		16	16	0	0	no				blast	uauggggcugggccuacugugg	acuauggggcugccccacaca	uauggggcugggccuacuguggggcugccguggggcugcgcucacuauggggcugccccacaca	AADN04001595.1_Gallus_gallus_breed_Red_Jungle_fowl,_inbred_line_UCD001_isolate_RJF_#256_Contig1809.1,_whole_genome_shotgun_sequence:922..986:+
CM000118.4_Gallus_gallus_isolate_RJF_#256_breed_Red_Jungle_fowl,_inbred_line_UCD001_chromosome_27,_whole_genome_shotgun_sequence_22928	1	0.39 ± 0.03		12	12	0	0	no				blast	cccggggagccgaggcac	gcgcugcugcccguggacgguu	cccggggagccgaggcacgaagcgcugcugcccguggacgguu	CM000118.4_Gallus_gallus_isolate_RJF_#256_breed_Red_Jungle_fowl,_inbred_line_UCD001_chromosome_27,_whole_genome_shotgun_sequence:3743995..3744038:+
CM000099.4_Gallus_gallus_isolate_RJF_#256_breed_Red_Jungle_fowl,_inbred_line_UCD001_chromosome_7,_whole_genome_shotgun_sequence_14424	1	0.39 ± 0.03		18	18	0	0	no				blast	cgauggcuucugcggcccugagc	ucccagggccgcaggcuccucacc	ucccagggccgcaggcuccucacccuccgggggcgauggcuucugcggcccugagc	CM000099.4_Gallus_gallus_isolate_RJF_#256_breed_Red_Jungle_fowl,_inbred_line_UCD001_chromosome_7,_whole_genome_shotgun_sequence:16941510..16941566:-
CM000122.4_Gallus_gallus_isolate_RJF_#256_breed_Red_Jungle_fowl,_inbred_line_UCD001_chromosome_Z,_whole_genome_shotgun_sequence_24220	1	0.39 ± 0.03		250	250	0	0	no				blast	ugggugguggugcaugggg	cuauugcauccaccucccugc	ugggugguggugcauggggacagggguuggacucagcacuguugugcuccgccaccccccaccucccuauugcauccaccucccugc	CM000122.4_Gallus_gallus_isolate_RJF_#256_breed_Red_Jungle_fowl,_inbred_line_UCD001_chromosome_Z,_whole_genome_shotgun_sequence:467285..467372:+
CM000106.4_Gallus_gallus_isolate_RJF_#256_breed_Red_Jungle_fowl,_inbred_line_UCD001_chromosome_14,_whole_genome_shotgun_sequence_18109	1	0.39 ± 0.03		27	24	3	0	no				blast	ccucccaccccugugcuccacagc	uggggggcgggggggguggaggguc	uggggggcgggggggguggaggguccggggcugcagucugaccucccaccccugugcuccacagc	CM000106.4_Gallus_gallus_isolate_RJF_#256_breed_Red_Jungle_fowl,_inbred_line_UCD001_chromosome_14,_whole_genome_shotgun_sequence:4389395..4389460:+
CM000095.4_Gallus_gallus_isolate_RJF_#256_breed_Red_Jungle_fowl,_inbred_line_UCD001_chromosome_3,_whole_genome_shotgun_sequence_8562	1	0.39 ± 0.03		138	138	0	0	no				blast	ccgcuguccggccggggc	cgcgccgcucggcggcg	ccgcuguccggccggggcgggugccgcgccgcucggcggcg	CM000095.4_Gallus_gallus_isolate_RJF_#256_breed_Red_Jungle_fowl,_inbred_line_UCD001_chromosome_3,_whole_genome_shotgun_sequence:38149639..38149680:+
AADN04005709.1_Gallus_gallus_breed_Red_Jungle_fowl,_inbred_line_UCD001_isolate_RJF_#256_Contig6239.1,_whole_genome_shotgun_sequence_26016	1	0.39 ± 0.03		18	18	0	0	no				blast	cgcgguggggcgcggggga	cugugcuccugccccagugggcg	cgcgguggggcgcgggggagagaagcucugucccacggaaggggccucuccugugcuccugccccagugggcg	AADN04005709.1_Gallus_gallus_breed_Red_Jungle_fowl,_inbred_line_UCD001_isolate_RJF_#256_Contig6239.1,_whole_genome_shotgun_sequence:11481..11554:+
CM000110.4_Gallus_gallus_isolate_RJF_#256_breed_Red_Jungle_fowl,_inbred_line_UCD001_chromosome_18,_whole_genome_shotgun_sequence_20023	1	0.39 ± 0.03		13	13	0	0	no				blast	cugacuggcagcgccgcacguc	ccgcggcguagcgggcucagcc	cugacuggcagcgccgcacgucagcgcggugcggucacgcggugccgcggcguagcgggcucagcc	CM000110.4_Gallus_gallus_isolate_RJF_#256_breed_Red_Jungle_fowl,_inbred_line_UCD001_chromosome_18,_whole_genome_shotgun_sequence:4928575..4928641:-
CM000096.4_Gallus_gallus_isolate_RJF_#256_breed_Red_Jungle_fowl,_inbred_line_UCD001_chromosome_4,_whole_genome_shotgun_sequence_10732	1	0.39 ± 0.03		12	12	0	0	no				blast	aaugcuauggauucuguagga	cuacagaaucuauagcauuua	aaugcuauggauucuguaggaauccacgcuguggaacacuccuacagaaucuauagcauuua	CM000096.4_Gallus_gallus_isolate_RJF_#256_breed_Red_Jungle_fowl,_inbred_line_UCD001_chromosome_4,_whole_genome_shotgun_sequence:78619457..78619519:+
CM000095.4_Gallus_gallus_isolate_RJF_#256_breed_Red_Jungle_fowl,_inbred_line_UCD001_chromosome_3,_whole_genome_shotgun_sequence_9317	1	0.39 ± 0.03		13	10	0	3	no				blast	ggcuccgggccgccuccg	ccgggccggggccccgcg	ggcuccgggccgccuccgacauagccccagcacuagggcaccaugcucaccccgggccggggccccgcg	CM000095.4_Gallus_gallus_isolate_RJF_#256_breed_Red_Jungle_fowl,_inbred_line_UCD001_chromosome_3,_whole_genome_shotgun_sequence:18015455..18015524:-
AADN04008661.1_Gallus_gallus_breed_Red_Jungle_fowl,_inbred_line_UCD001_isolate_RJF_#256_Contig9301.1,_whole_genome_shotgun_sequence_26299	1	0.39 ± 0.03		95	95	0	0	no				blast	gcgggcggcugcggagcu	agcugcggcugcaggccg	gcgggcggcugcggagcugcgggacgccuggaaggagcugcggcugcaggccg	AADN04008661.1_Gallus_gallus_breed_Red_Jungle_fowl,_inbred_line_UCD001_isolate_RJF_#256_Contig9301.1,_whole_genome_shotgun_sequence:1193..1246:-
CM000116.4_Gallus_gallus_isolate_RJF_#256_breed_Red_Jungle_fowl,_inbred_line_UCD001_chromosome_24,_whole_genome_shotgun_sequence_22183	1	0.39 ± 0.03		29	29	0	0	no				blast	cacucggcccagcucuggugugc	ugcccagagccauggcccagggca	ugcccagagccauggcccagggcaggagcagcuaucgugcacucggcccagcucuggugugc	CM000116.4_Gallus_gallus_isolate_RJF_#256_breed_Red_Jungle_fowl,_inbred_line_UCD001_chromosome_24,_whole_genome_shotgun_sequence:4179999..4180061:+
CM000105.4_Gallus_gallus_isolate_RJF_#256_breed_Red_Jungle_fowl,_inbred_line_UCD001_chromosome_13,_whole_genome_shotgun_sequence_17987	1	0.39 ± 0.03		26	25	1	0	no				blast	cugcucugcgacccugcccgug	cggggaagggggccgcggggacccc	cugcucugcgacccugcccgugcgaggagccgcgugaggaggcggugagcugcggggcggggaagggggccgcggggacccc	CM000105.4_Gallus_gallus_isolate_RJF_#256_breed_Red_Jungle_fowl,_inbred_line_UCD001_chromosome_13,_whole_genome_shotgun_sequence:15293054..15293136:-
CM000105.4_Gallus_gallus_isolate_RJF_#256_breed_Red_Jungle_fowl,_inbred_line_UCD001_chromosome_13,_whole_genome_shotgun_sequence_18021	1	0.39 ± 0.03		56	56	0	0	no				blast	gcgccgccgccguacgcu	cucccggcggcagcaugg	gcgccgccgccguacgcuccggcuguggggcggggcguggcguuccccucccgucaagcacggcgcucccggcggcagcaugg	CM000105.4_Gallus_gallus_isolate_RJF_#256_breed_Red_Jungle_fowl,_inbred_line_UCD001_chromosome_13,_whole_genome_shotgun_sequence:17910499..17910582:-
CM000106.4_Gallus_gallus_isolate_RJF_#256_breed_Red_Jungle_fowl,_inbred_line_UCD001_chromosome_14,_whole_genome_shotgun_sequence_18211	1	0.39 ± 0.03		237	237	0	0	no				blast	cggugccgccgggccgggcc	ccccgggaugcccgcgccgcc	ccccgggaugcccgcgccgccucuccccucgcggugccgccgggccgggcc	CM000106.4_Gallus_gallus_isolate_RJF_#256_breed_Red_Jungle_fowl,_inbred_line_UCD001_chromosome_14,_whole_genome_shotgun_sequence:9108965..9109016:+
CM000096.4_Gallus_gallus_isolate_RJF_#256_breed_Red_Jungle_fowl,_inbred_line_UCD001_chromosome_4,_whole_genome_shotgun_sequence_11128	1	0.39 ± 0.03		230	230	0	0	no				blast	ccgcgucgagcugagccgagc	ccggcuccgcgccgcgcagca	ccggcuccgcgccgcgcagcaucgggccgagcggugccgcgucgagcugagccgagc	CM000096.4_Gallus_gallus_isolate_RJF_#256_breed_Red_Jungle_fowl,_inbred_line_UCD001_chromosome_4,_whole_genome_shotgun_sequence:33964462..33964519:-
CM000116.4_Gallus_gallus_isolate_RJF_#256_breed_Red_Jungle_fowl,_inbred_line_UCD001_chromosome_24,_whole_genome_shotgun_sequence_22323	1	0.39 ± 0.03		40	35	0	5	no				blast	uggcuggauggguguucacagagc	gcuggggacuccguccugcug	uggcuggauggguguucacagagcccuggcuccaugcuagcgcuggggacuccguccugcug	CM000116.4_Gallus_gallus_isolate_RJF_#256_breed_Red_Jungle_fowl,_inbred_line_UCD001_chromosome_24,_whole_genome_shotgun_sequence:5431921..5431983:-
CM000100.4_Gallus_gallus_isolate_RJF_#256_breed_Red_Jungle_fowl,_inbred_line_UCD001_chromosome_8,_whole_genome_shotgun_sequence_14982	1	0.39 ± 0.03		947	947	0	0	no				blast	gcggcucggcgcggcuccg	gagccgcggccggauuugcgcgg	gagccgcggccggauuugcgcggaccgcaggcugcccgcagguaaggcaccgcaacggguggcuccgcggcucggcgcggcuccg	CM000100.4_Gallus_gallus_isolate_RJF_#256_breed_Red_Jungle_fowl,_inbred_line_UCD001_chromosome_8,_whole_genome_shotgun_sequence:3905222..3905307:-
CM003637.1_Gallus_gallus_isolate_RJF_#256_breed_Red_Jungle_fowl,_inbred_line_UCD001_chromosome_30,_whole_genome_shotgun_sequence_23728	1	0.39 ± 0.03		365	365	0	0	no				blast	cugagugacugaucccugcagg	ugcaggggggucuggucagcu	ugcaggggggucuggucagcuugggggucgcaucccggcccccccugagugacugaucccugcagg	CM003637.1_Gallus_gallus_isolate_RJF_#256_breed_Red_Jungle_fowl,_inbred_line_UCD001_chromosome_30,_whole_genome_shotgun_sequence:12855..12921:-
CM000118.4_Gallus_gallus_isolate_RJF_#256_breed_Red_Jungle_fowl,_inbred_line_UCD001_chromosome_27,_whole_genome_shotgun_sequence_23280	1	0.39 ± 0.03		22	22	0	0	no				blast	cacagcgcaucgcugggggcuga	ggcaucccggccaugaagcucaccu	ggcaucccggccaugaagcucaccuggcugagugcccacagcgcaucgcugggggcuga	CM000118.4_Gallus_gallus_isolate_RJF_#256_breed_Red_Jungle_fowl,_inbred_line_UCD001_chromosome_27,_whole_genome_shotgun_sequence:5200919..5200978:-
CM000112.4_Gallus_gallus_isolate_RJF_#256_breed_Red_Jungle_fowl,_inbred_line_UCD001_chromosome_20,_whole_genome_shotgun_sequence_21114	1	0.39 ± 0.03		65	65	0	0	no				blast	cacuguauggugcuguacgcaug	ugcagugcuguaugccaugcgguguu	ugcagugcuguaugccaugcgguguugccugcucugcuucacacuguauggugcuguacgcaug	CM000112.4_Gallus_gallus_isolate_RJF_#256_breed_Red_Jungle_fowl,_inbred_line_UCD001_chromosome_20,_whole_genome_shotgun_sequence:9815142..9815206:-
AADN04008222.1_Gallus_gallus_breed_Red_Jungle_fowl,_inbred_line_UCD001_isolate_RJF_#256_Contig8847.1,_whole_genome_shotgun_sequence_4854	1	0.39 ± 0.03		625124	625123	0	1	no				blast	agcccgcggacggugugaggccg	cggccaccggcgccgggc	agcccgcggacggugugaggccgguagcgcggccaccggcgccgggc	AADN04008222.1_Gallus_gallus_breed_Red_Jungle_fowl,_inbred_line_UCD001_isolate_RJF_#256_Contig8847.1,_whole_genome_shotgun_sequence:5269..5316:+
CM000098.4_Gallus_gallus_isolate_RJF_#256_breed_Red_Jungle_fowl,_inbred_line_UCD001_chromosome_6,_whole_genome_shotgun_sequence_13533	1	0.39 ± 0.03		15	15	0	0	no				blast	ggggccgaggccgggcgcg	cgccuuccccccugc	ggggccgaggccgggcgcggcgcacgagaggccugcagcuaggccccgcgccuuccccccugc	CM000098.4_Gallus_gallus_isolate_RJF_#256_breed_Red_Jungle_fowl,_inbred_line_UCD001_chromosome_6,_whole_genome_shotgun_sequence:20984185..20984248:-
CM000105.4_Gallus_gallus_isolate_RJF_#256_breed_Red_Jungle_fowl,_inbred_line_UCD001_chromosome_13,_whole_genome_shotgun_sequence_17809	1	0.39 ± 0.03		12	12	0	0	no				blast	ugcgggcguugauggggacgugug	cacccccggcagcgcuccgcagc	ugcgggcguugauggggacguguggggacggggacacccccggcagcgcuccgcagc	CM000105.4_Gallus_gallus_isolate_RJF_#256_breed_Red_Jungle_fowl,_inbred_line_UCD001_chromosome_13,_whole_genome_shotgun_sequence:2439217..2439274:-
AADN04022472.1_Gallus_gallus_breed_Red_Jungle_fowl,_inbred_line_UCD001_isolate_RJF_#256_Contig23742.1,_whole_genome_shotgun_sequence_6093	1	0.39 ± 0.03		15586	15586	0	0	no				blast	cggacagauguggcgccgcu	ccgcgccucgugcgucugcg	ccgcgccucgugcgucugcggacccuugggucaugcggacagauguggcgccgcu	AADN04022472.1_Gallus_gallus_breed_Red_Jungle_fowl,_inbred_line_UCD001_isolate_RJF_#256_Contig23742.1,_whole_genome_shotgun_sequence:78..133:+
AADN04018976.1_Gallus_gallus_breed_Red_Jungle_fowl,_inbred_line_UCD001_isolate_RJF_#256_Contig20031.1,_whole_genome_shotgun_sequence_5927	1	0.39 ± 0.03		18398	18327	0	71	no				blast	cucgcugcgaucuauugaga	agcuuuugucggagcgcggagc	cucgcugcgaucuauugagagucagccccucgaccacaagcuuuugucggagcgcggagc	AADN04018976.1_Gallus_gallus_breed_Red_Jungle_fowl,_inbred_line_UCD001_isolate_RJF_#256_Contig20031.1,_whole_genome_shotgun_sequence:368..428:-
AADN04011226.1_Gallus_gallus_breed_Red_Jungle_fowl,_inbred_line_UCD001_isolate_RJF_#256_Contig11973.1,_whole_genome_shotgun_sequence_5305	1	0.39 ± 0.03		204260	204253	1	6	no				blast	agcccgcggacggugugag	ggcgcgccgggccggggc	agcccgcggacggugugaggcgguagcggccccggcgcgccgggccggggc	AADN04011226.1_Gallus_gallus_breed_Red_Jungle_fowl,_inbred_line_UCD001_isolate_RJF_#256_Contig11973.1,_whole_genome_shotgun_sequence:7053..7104:-
CM000094.4_Gallus_gallus_isolate_RJF_#256_breed_Red_Jungle_fowl,_inbred_line_UCD001_chromosome_2,_whole_genome_shotgun_sequence_6135	1	0.39 ± 0.03		48	48	0	0	no				blast	gagugcguguggggccggugcugcu	cagcucagccccuccgcuucuccu	cagcucagccccuccgcuucuccucccagagcuguacaggagugcguguggggccggugcugcu	CM000094.4_Gallus_gallus_isolate_RJF_#256_breed_Red_Jungle_fowl,_inbred_line_UCD001_chromosome_2,_whole_genome_shotgun_sequence:711032..711096:+
CM000105.4_Gallus_gallus_isolate_RJF_#256_breed_Red_Jungle_fowl,_inbred_line_UCD001_chromosome_13,_whole_genome_shotgun_sequence_17989	1	0.39 ± 0.03		26	25	1	0	no				blast	cugcucugcgacccugcccgug	cggggaagggggccgcggggacccc	cugcucugcgacccugcccgugcgaggagccgcgugaggaggcggugagcugcggggcggggaagggggccgcggggacccc	CM000105.4_Gallus_gallus_isolate_RJF_#256_breed_Red_Jungle_fowl,_inbred_line_UCD001_chromosome_13,_whole_genome_shotgun_sequence:15304640..15304722:-
CM000101.4_Gallus_gallus_isolate_RJF_#256_breed_Red_Jungle_fowl,_inbred_line_UCD001_chromosome_9,_whole_genome_shotgun_sequence_15549	1	0.39 ± 0.03		38	38	0	0	no				blast	ugugcucggcugaggagc	ucugauggcugcagcacgag	ucugauggcugcagcacgagcugugcucggcugaggagc	CM000101.4_Gallus_gallus_isolate_RJF_#256_breed_Red_Jungle_fowl,_inbred_line_UCD001_chromosome_9,_whole_genome_shotgun_sequence:22717122..22717161:+
CM000110.4_Gallus_gallus_isolate_RJF_#256_breed_Red_Jungle_fowl,_inbred_line_UCD001_chromosome_18,_whole_genome_shotgun_sequence_20188	1	0.39 ± 0.03		65	63	2	0	no				blast	cgggugugcugaccccca	ggaggugagcugugugcccggg	ggaggugagcugugugcccggggcugugcgggcggccgggccgggugugcugaccccca	CM000110.4_Gallus_gallus_isolate_RJF_#256_breed_Red_Jungle_fowl,_inbred_line_UCD001_chromosome_18,_whole_genome_shotgun_sequence:10280335..10280394:-
AADN04017158.1_Gallus_gallus_breed_Red_Jungle_fowl,_inbred_line_UCD001_isolate_RJF_#256_Contig18136.1,_whole_genome_shotgun_sequence_26945	1	0.39 ± 0.03		13698	13698	0	0	no				blast	ucaaaguaauccaggauaggcu	ccuguccuccguuaacuugggc	ucaaaguaauccaggauaggcugugcccccccccggccuguccuccguuaacuugggc	AADN04017158.1_Gallus_gallus_breed_Red_Jungle_fowl,_inbred_line_UCD001_isolate_RJF_#256_Contig18136.1,_whole_genome_shotgun_sequence:2007..2065:-
CM000114.4_Gallus_gallus_isolate_RJF_#256_breed_Red_Jungle_fowl,_inbred_line_UCD001_chromosome_22,_whole_genome_shotgun_sequence_21626	1	0.39 ± 0.03		1423	1423	0	0	no				blast	ucgggccggccgcgcugu	agugacggcacggugcgagu	ucgggccggccgcgcuguuacgggaggcaauaaagugacggcacggugcgagu	CM000114.4_Gallus_gallus_isolate_RJF_#256_breed_Red_Jungle_fowl,_inbred_line_UCD001_chromosome_22,_whole_genome_shotgun_sequence:2627633..2627686:+
CM000112.4_Gallus_gallus_isolate_RJF_#256_breed_Red_Jungle_fowl,_inbred_line_UCD001_chromosome_20,_whole_genome_shotgun_sequence_21011	1	0.39 ± 0.03		90	90	0	0	no				blast	gcgggcgggcggucggcg	ccggacgccgccgcgcuc	gcgggcgggcggucggcgcgggcccggcccgcccggacgccgccgcgcuc	CM000112.4_Gallus_gallus_isolate_RJF_#256_breed_Red_Jungle_fowl,_inbred_line_UCD001_chromosome_20,_whole_genome_shotgun_sequence:1081600..1081650:-
CM000115.4_Gallus_gallus_isolate_RJF_#256_breed_Red_Jungle_fowl,_inbred_line_UCD001_chromosome_23,_whole_genome_shotgun_sequence_21794	1	0.39 ± 0.03		197	197	0	0	no				blast	gaggugggaucccggggg	cgccgccgccgcgccgccg	gaggugggaucccgggggagcgcagagccccgccgccgccgcgccgccg	CM000115.4_Gallus_gallus_isolate_RJF_#256_breed_Red_Jungle_fowl,_inbred_line_UCD001_chromosome_23,_whole_genome_shotgun_sequence:1208959..1209008:+
CM000096.4_Gallus_gallus_isolate_RJF_#256_breed_Red_Jungle_fowl,_inbred_line_UCD001_chromosome_4,_whole_genome_shotgun_sequence_10990	1	0.39 ± 0.03		30	30	0	0	no				blast	gccgggcugugcgcaugcgugc	gcgcaugcgugaagucucgcgccg	gcgcaugcgugaagucucgcgccgucuucugucgcugugugccggccgggcugugcgcaugcgugc	CM000096.4_Gallus_gallus_isolate_RJF_#256_breed_Red_Jungle_fowl,_inbred_line_UCD001_chromosome_4,_whole_genome_shotgun_sequence:11537163..11537229:-
CM000123.4_Gallus_gallus_isolate_RJF_#256_breed_Red_Jungle_fowl,_inbred_line_UCD001_chromosome_33,_whole_genome_shotgun_sequence_23937	1	0.39 ± 0.03		48	48	0	0	no				blast	ugcucuugucguccccccccagg	ggggggggggcacagagcagc	ggggggggggcacagagcagcccccugaccugaccgauggguacccgcguugcugucaguccaugagcugcucuugucguccccccccagg	CM000123.4_Gallus_gallus_isolate_RJF_#256_breed_Red_Jungle_fowl,_inbred_line_UCD001_chromosome_33,_whole_genome_shotgun_sequence:1639849..1639940:+
CM000122.4_Gallus_gallus_isolate_RJF_#256_breed_Red_Jungle_fowl,_inbred_line_UCD001_chromosome_Z,_whole_genome_shotgun_sequence_24411	1	0.39 ± 0.03		37	37	0	0	no				blast	ucucagccggccgucucuggc	cgaggcgggucgguugcggcc	cgaggcgggucgguugcggccauccggcguggucucagccggccgucucuggc	CM000122.4_Gallus_gallus_isolate_RJF_#256_breed_Red_Jungle_fowl,_inbred_line_UCD001_chromosome_Z,_whole_genome_shotgun_sequence:26797364..26797417:+
CM000093.4_Gallus_gallus_isolate_RJF_#256_breed_Red_Jungle_fowl,_inbred_line_UCD001_chromosome_1,_whole_genome_shotgun_sequence_1789	1	0.39 ± 0.03		33	33	0	0	no				blast	ugggccuggcucacgugggc	cuccgagaccccggcccuca	ugggccuggcucacgugggcggcacaaccgccuccgagaccccggcccuca	CM000093.4_Gallus_gallus_isolate_RJF_#256_breed_Red_Jungle_fowl,_inbred_line_UCD001_chromosome_1,_whole_genome_shotgun_sequence:31000919..31000970:-
CM000097.4_Gallus_gallus_isolate_RJF_#256_breed_Red_Jungle_fowl,_inbred_line_UCD001_chromosome_5,_whole_genome_shotgun_sequence_12337	1	0.39 ± 0.03		40	40	0	0	no				blast	cggcggcgucgggcggga	cucccuuuacuccucguc	cggcggcgucgggcgggagcggcuccucccuuuacuccucguc	CM000097.4_Gallus_gallus_isolate_RJF_#256_breed_Red_Jungle_fowl,_inbred_line_UCD001_chromosome_5,_whole_genome_shotgun_sequence:8945354..8945397:-
CM000124.4_Gallus_gallus_isolate_RJF_#256_breed_Red_Jungle_fowl,_inbred_line_UCD001_chromosome_25,_whole_genome_shotgun_sequence_22379	1	0.39 ± 0.03		79	76	3	0	no				blast	ccggagggggcggccccg	gggcuggaagcggccggag	gggcuggaagcggccggaggggggcggcggggccggagcucccgcccagauccggagggggcggccccg	CM000124.4_Gallus_gallus_isolate_RJF_#256_breed_Red_Jungle_fowl,_inbred_line_UCD001_chromosome_25,_whole_genome_shotgun_sequence:1720742..1720811:+
CM000105.4_Gallus_gallus_isolate_RJF_#256_breed_Red_Jungle_fowl,_inbred_line_UCD001_chromosome_13,_whole_genome_shotgun_sequence_17902	1	0.39 ± 0.03		20	9	0	11	no				blast	cugcagccuggaacagcuccucg	uucuguaacagugcugcaaggc	cugcagccuggaacagcuccucgcagcucgagguucuguaacagugcugcaaggc	CM000105.4_Gallus_gallus_isolate_RJF_#256_breed_Red_Jungle_fowl,_inbred_line_UCD001_chromosome_13,_whole_genome_shotgun_sequence:10171677..10171732:-
CM000107.4_Gallus_gallus_isolate_RJF_#256_breed_Red_Jungle_fowl,_inbred_line_UCD001_chromosome_15,_whole_genome_shotgun_sequence_18618	1	0.39 ± 0.03		12	12	0	0	no				blast	caggaccacagcuggacucagc	uggcaccugcgguucuucu	caggaccacagcuggacucagcccugccugcagggguggcaccugcgguucuucu	CM000107.4_Gallus_gallus_isolate_RJF_#256_breed_Red_Jungle_fowl,_inbred_line_UCD001_chromosome_15,_whole_genome_shotgun_sequence:764236..764291:+
AADN04002600.1_Gallus_gallus_breed_Red_Jungle_fowl,_inbred_line_UCD001_isolate_RJF_#256_Contig2925.1,_whole_genome_shotgun_sequence_25821	0.9	0.08 ± 0.02		27	27	0	0	no				blast	cucaccgugcugcuccgcagg	ggcgggcgccauggaugaucu	cucaccgugcugcuccgcaggugggcgggcgccauggaugaucu	AADN04002600.1_Gallus_gallus_breed_Red_Jungle_fowl,_inbred_line_UCD001_isolate_RJF_#256_Contig2925.1,_whole_genome_shotgun_sequence:9159..9203:-
CM000105.4_Gallus_gallus_isolate_RJF_#256_breed_Red_Jungle_fowl,_inbred_line_UCD001_chromosome_13,_whole_genome_shotgun_sequence_17898	0.9	0.08 ± 0.02		99	97	2	0	no				blast	cugccugugcucuccuccccaga	cagggaggguggcuggggcucag	cagggaggguggcuggggcucagcaugggaggggaugcugggggccggcucagcccucugacugccugugcucuccuccccaga	CM000105.4_Gallus_gallus_isolate_RJF_#256_breed_Red_Jungle_fowl,_inbred_line_UCD001_chromosome_13,_whole_genome_shotgun_sequence:10157069..10157153:-
CM000094.4_Gallus_gallus_isolate_RJF_#256_breed_Red_Jungle_fowl,_inbred_line_UCD001_chromosome_2,_whole_genome_shotgun_sequence_7046	0.9	0.08 ± 0.02		41	40	0	1	no				blast	ucuugcuaaugacugcugugcacc	aucggcagucauuagcaaagug	ucuugcuaaugacugcugugcaccgggcaauggaucggcagucauuagcaaagug	CM000094.4_Gallus_gallus_isolate_RJF_#256_breed_Red_Jungle_fowl,_inbred_line_UCD001_chromosome_2,_whole_genome_shotgun_sequence:142247352..142247407:+
CM000098.4_Gallus_gallus_isolate_RJF_#256_breed_Red_Jungle_fowl,_inbred_line_UCD001_chromosome_6,_whole_genome_shotgun_sequence_13111	0.9	0.08 ± 0.02		108	108	0	0	no				blast	uguggcgaggcgggcgggc	cucccuccccgccccgcc	cucccuccccgccccgccgccgcgggcagcccggcaguguggcgaggcgggcgggc	CM000098.4_Gallus_gallus_isolate_RJF_#256_breed_Red_Jungle_fowl,_inbred_line_UCD001_chromosome_6,_whole_genome_shotgun_sequence:11762569..11762625:+
AADN04000776.1_Gallus_gallus_breed_Red_Jungle_fowl,_inbred_line_UCD001_isolate_RJF_#256_Contig765.1,_whole_genome_shotgun_sequence_24110	0.9	0.08 ± 0.02		266	262	0	4	no				blast	uggcguggagccgcgagcugcagc	cugcuccucuccccgcccgcu	uggcguggagccgcgagcugcagcgcucggccggcugcugcuccucuccccgcccgcu	AADN04000776.1_Gallus_gallus_breed_Red_Jungle_fowl,_inbred_line_UCD001_isolate_RJF_#256_Contig765.1,_whole_genome_shotgun_sequence:30529..30587:+
AADN04015425.1_Gallus_gallus_breed_Red_Jungle_fowl,_inbred_line_UCD001_isolate_RJF_#256_Contig16335.1,_whole_genome_shotgun_sequence_26758	0.9	0.08 ± 0.02		205	205	0	0	no				blast	gcgccgccggaccgggca	cccggccccgcagcgcuc	cccggccccgcagcgcucuccgacucccaaagcaguuccggcggcgccgccggaccgggca	AADN04015425.1_Gallus_gallus_breed_Red_Jungle_fowl,_inbred_line_UCD001_isolate_RJF_#256_Contig16335.1,_whole_genome_shotgun_sequence:3911..3972:-
AADN04001190.1_Gallus_gallus_breed_Red_Jungle_fowl,_inbred_line_UCD001_isolate_RJF_#256_Contig1338.1,_whole_genome_shotgun_sequence_12962	0.9	0.08 ± 0.02		13	13	0	0	no				blast	uucucgcuguucccucccccaca	uggcaggugcccgaggggg	uucucgcuguucccucccccacagguguggcaggugcccgaggggg	AADN04001190.1_Gallus_gallus_breed_Red_Jungle_fowl,_inbred_line_UCD001_isolate_RJF_#256_Contig1338.1,_whole_genome_shotgun_sequence:21408..21454:+
CM000115.4_Gallus_gallus_isolate_RJF_#256_breed_Red_Jungle_fowl,_inbred_line_UCD001_chromosome_23,_whole_genome_shotgun_sequence_21929	0.9	0.08 ± 0.02		45	45	0	0	no				blast	ucuguggccgcggggagcuccgugc	agugggcacccgggcuucagcgc	agugggcacccgggcuucagcgcugccaacaggugcugcucuguggccgcggggagcuccgugc	CM000115.4_Gallus_gallus_isolate_RJF_#256_breed_Red_Jungle_fowl,_inbred_line_UCD001_chromosome_23,_whole_genome_shotgun_sequence:5564698..5564762:+
CM000106.4_Gallus_gallus_isolate_RJF_#256_breed_Red_Jungle_fowl,_inbred_line_UCD001_chromosome_14,_whole_genome_shotgun_sequence_18369	0.9	0.08 ± 0.02		14	14	0	0	no				blast	uaaggcacugcugagccagag	uuguguuugcacagccaggua	uaaggcacugcugagccagagggcagcaucuugaguuuggcugcacuuuguguuugcacagccaggua	CM000106.4_Gallus_gallus_isolate_RJF_#256_breed_Red_Jungle_fowl,_inbred_line_UCD001_chromosome_14,_whole_genome_shotgun_sequence:4523270..4523338:-
CM000094.4_Gallus_gallus_isolate_RJF_#256_breed_Red_Jungle_fowl,_inbred_line_UCD001_chromosome_2,_whole_genome_shotgun_sequence_7229	0.9	0.08 ± 0.02		123	123	0	0	no				blast	gcggucccgggcgggggg	ccgcugucgcgggcguug	gcggucccgggcggggggcgggagcugccgcugucgcgggcguug	CM000094.4_Gallus_gallus_isolate_RJF_#256_breed_Red_Jungle_fowl,_inbred_line_UCD001_chromosome_2,_whole_genome_shotgun_sequence:17789530..17789575:-
CM000122.4_Gallus_gallus_isolate_RJF_#256_breed_Red_Jungle_fowl,_inbred_line_UCD001_chromosome_Z,_whole_genome_shotgun_sequence_24338	0.9	0.08 ± 0.02		47	47	0	0	no				blast	gcgccgccgggcugggcucgc	ggcucacugguucggcgggcgugg	gcgccgccgggcugggcucgcagccgggcauagcgcucagcagcagcggcgguggcucacugguucggcgggcgugg	CM000122.4_Gallus_gallus_isolate_RJF_#256_breed_Red_Jungle_fowl,_inbred_line_UCD001_chromosome_Z,_whole_genome_shotgun_sequence:18071639..18071716:+
CM000100.4_Gallus_gallus_isolate_RJF_#256_breed_Red_Jungle_fowl,_inbred_line_UCD001_chromosome_8,_whole_genome_shotgun_sequence_14972	0.9	0.08 ± 0.02		15	15	0	0	no				blast	aguguggcgucucugucccucagg	uggggggcugggagggagccaaaggcagg	uggggggcugggagggagccaaaggcagggcugagggccgggccccaaaaggggacgauuucaccaguguggcgucucugucccucagg	CM000100.4_Gallus_gallus_isolate_RJF_#256_breed_Red_Jungle_fowl,_inbred_line_UCD001_chromosome_8,_whole_genome_shotgun_sequence:3793399..3793488:-
CM000122.4_Gallus_gallus_isolate_RJF_#256_breed_Red_Jungle_fowl,_inbred_line_UCD001_chromosome_Z,_whole_genome_shotgun_sequence_24527	0.9	0.08 ± 0.02		68	65	0	3	no				blast	aagugucacacucacgggcucuug	agccuguuggugaggccuucu	agccuguuggugaggccuucuuuugcuucaacuucaagaagugucacacucacgggcucuug	CM000122.4_Gallus_gallus_isolate_RJF_#256_breed_Red_Jungle_fowl,_inbred_line_UCD001_chromosome_Z,_whole_genome_shotgun_sequence:43198295..43198357:+
AADN04018089.1_Gallus_gallus_breed_Red_Jungle_fowl,_inbred_line_UCD001_isolate_RJF_#256_Contig19102.1,_whole_genome_shotgun_sequence_27015	0.9	0.08 ± 0.02		31	30	0	1	no				blast	ucuguggggcagcuguggggc	cggaugugugggggggag	cggaugugugggggggagaaaagcgcgaucuguggggcagcuguggggc	AADN04018089.1_Gallus_gallus_breed_Red_Jungle_fowl,_inbred_line_UCD001_isolate_RJF_#256_Contig19102.1,_whole_genome_shotgun_sequence:3138..3187:+
CM000094.4_Gallus_gallus_isolate_RJF_#256_breed_Red_Jungle_fowl,_inbred_line_UCD001_chromosome_2,_whole_genome_shotgun_sequence_7346	0.9	0.08 ± 0.02		562	549	0	13	no				blast	uuucggcuguuuccggcgacugc	uuccggaaaucgccgaagcgagc	uuccggaaaucgccgaagcgagccgaacgcgcugccauuucuguuucggcuguuuccggcgacugc	CM000094.4_Gallus_gallus_isolate_RJF_#256_breed_Red_Jungle_fowl,_inbred_line_UCD001_chromosome_2,_whole_genome_shotgun_sequence:32251637..32251703:-
CM000098.4_Gallus_gallus_isolate_RJF_#256_breed_Red_Jungle_fowl,_inbred_line_UCD001_chromosome_6,_whole_genome_shotgun_sequence_13043	0.9	0.08 ± 0.02		300	300	0	0	no				blast	ggcgcucggggcggcggu	cguucccccgggccgccag	cguucccccgggccgccaggcggcgcucggggcggcggu	CM000098.4_Gallus_gallus_isolate_RJF_#256_breed_Red_Jungle_fowl,_inbred_line_UCD001_chromosome_6,_whole_genome_shotgun_sequence:2748097..2748136:+
CM000109.4_Gallus_gallus_isolate_RJF_#256_breed_Red_Jungle_fowl,_inbred_line_UCD001_chromosome_17,_whole_genome_shotgun_sequence_19207	0.9	0.08 ± 0.02		26	25	0	1	no				blast	cagcacugugccugcaccgcu	gcagucaggguugcaggc	gcagucaggguugcaggcagccuccugccagcacugugccugcaccgcu	CM000109.4_Gallus_gallus_isolate_RJF_#256_breed_Red_Jungle_fowl,_inbred_line_UCD001_chromosome_17,_whole_genome_shotgun_sequence:907063..907112:+
CM000093.4_Gallus_gallus_isolate_RJF_#256_breed_Red_Jungle_fowl,_inbred_line_UCD001_chromosome_1,_whole_genome_shotgun_sequence_2930	0.9	0.08 ± 0.02		71	71	0	0	no				blast	gggaucgggcgcgccucc	uggcgaugcucccccuccc	uggcgaugcucccccuccccuggacuugauggggggaucgggcgcgccucc	CM000093.4_Gallus_gallus_isolate_RJF_#256_breed_Red_Jungle_fowl,_inbred_line_UCD001_chromosome_1,_whole_genome_shotgun_sequence:176114023..176114074:-
CM000099.4_Gallus_gallus_isolate_RJF_#256_breed_Red_Jungle_fowl,_inbred_line_UCD001_chromosome_7,_whole_genome_shotgun_sequence_14357	0.9	0.08 ± 0.02		165	165	0	0	no				blast	gaggaccgccgccgcguu	cgccagggggcgcucuu	gaggaccgccgccgcguucccgccagggggcgcucuu	CM000099.4_Gallus_gallus_isolate_RJF_#256_breed_Red_Jungle_fowl,_inbred_line_UCD001_chromosome_7,_whole_genome_shotgun_sequence:10545307..10545344:-
CM000122.4_Gallus_gallus_isolate_RJF_#256_breed_Red_Jungle_fowl,_inbred_line_UCD001_chromosome_Z,_whole_genome_shotgun_sequence_24810	0.9	0.08 ± 0.02		218	218	0	0	no				blast	uuucccccccucucucuuucacu	gagaagagaagagggggcuuggggggag	gagaagagaagagggggcuuggggggagaaacaaauugggauuuuuucccccccucucucuuucacu	CM000122.4_Gallus_gallus_isolate_RJF_#256_breed_Red_Jungle_fowl,_inbred_line_UCD001_chromosome_Z,_whole_genome_shotgun_sequence:14033213..14033280:-
CM000106.4_Gallus_gallus_isolate_RJF_#256_breed_Red_Jungle_fowl,_inbred_line_UCD001_chromosome_14,_whole_genome_shotgun_sequence_18308	0.9	0.08 ± 0.02		16	16	0	0	no				blast	gcaggagcugaagcaggggacg	ucccucuucugcagcuccucgcca	ucccucuucugcagcuccucgccauccucuccaauggcaggagcugaagcaggggacg	CM000106.4_Gallus_gallus_isolate_RJF_#256_breed_Red_Jungle_fowl,_inbred_line_UCD001_chromosome_14,_whole_genome_shotgun_sequence:2618123..2618181:-
CM000117.4_Gallus_gallus_isolate_RJF_#256_breed_Red_Jungle_fowl,_inbred_line_UCD001_chromosome_26,_whole_genome_shotgun_sequence_22868	0.9	0.08 ± 0.02		264	264	0	0	no				blast	gcccggagcgcggacagacg	ugcgaugccugcgcugagguca	ugcgaugccugcgcugaggucacggcccggagcgcggacagacg	CM000117.4_Gallus_gallus_isolate_RJF_#256_breed_Red_Jungle_fowl,_inbred_line_UCD001_chromosome_26,_whole_genome_shotgun_sequence:4678486..4678530:-
CM000095.4_Gallus_gallus_isolate_RJF_#256_breed_Red_Jungle_fowl,_inbred_line_UCD001_chromosome_3,_whole_genome_shotgun_sequence_8951	0.9	0.08 ± 0.02		21	21	0	0	no				blast	ggccauguugucugugggcucu	uacccacaaacaacauggcggc	uacccacaaacaacauggcggcugugguuacaggcggccauguugucugugggcucu	CM000095.4_Gallus_gallus_isolate_RJF_#256_breed_Red_Jungle_fowl,_inbred_line_UCD001_chromosome_3,_whole_genome_shotgun_sequence:87049048..87049105:+
CM000115.4_Gallus_gallus_isolate_RJF_#256_breed_Red_Jungle_fowl,_inbred_line_UCD001_chromosome_23,_whole_genome_shotgun_sequence_21795	0.9	0.08 ± 0.02		51	33	0	18	no				blast	ugcgcuuucucaucccggcagg	ugggaugggauggugcugcacu	ugggaugggauggugcugcacugcccagcucugauggcgcugcgcuuucucaucccggcagg	CM000115.4_Gallus_gallus_isolate_RJF_#256_breed_Red_Jungle_fowl,_inbred_line_UCD001_chromosome_23,_whole_genome_shotgun_sequence:1281695..1281757:+
CM000105.4_Gallus_gallus_isolate_RJF_#256_breed_Red_Jungle_fowl,_inbred_line_UCD001_chromosome_13,_whole_genome_shotgun_sequence_17661	0.9	0.08 ± 0.02		54	54	0	0	no				blast	cauacggugccugucuugcagc	uguggcgggugccgggagcg	uguggcgggugccgggagcggggcaggggggucggccggggccgcgcagccccucauacggugccugucuugcagc	CM000105.4_Gallus_gallus_isolate_RJF_#256_breed_Red_Jungle_fowl,_inbred_line_UCD001_chromosome_13,_whole_genome_shotgun_sequence:10089139..10089215:+
AADN04021783.1_Gallus_gallus_breed_Red_Jungle_fowl,_inbred_line_UCD001_isolate_RJF_#256_Contig23000.1,_whole_genome_shotgun_sequence_6058	0.9	0.08 ± 0.02		11	11	0	0	no				blast	ucuguagcauauaccagugaac	ucacugguauaugcuacagauu	ucacugguauaugcuacagauuguuugauuuuggauggcuuuucugaaaucuguagcauauaccagugaac	AADN04021783.1_Gallus_gallus_breed_Red_Jungle_fowl,_inbred_line_UCD001_isolate_RJF_#256_Contig23000.1,_whole_genome_shotgun_sequence:1065..1136:-
CM000094.4_Gallus_gallus_isolate_RJF_#256_breed_Red_Jungle_fowl,_inbred_line_UCD001_chromosome_2,_whole_genome_shotgun_sequence_7118	0.9	0.08 ± 0.02		12	12	0	0	no				blast	gaggucuuugcuguggccaugg	cucaccgcggccagagccuucg	cucaccgcggccagagccuucgccguggcccgacgccugcgccacggccgaggucuuugcuguggccaugg	CM000094.4_Gallus_gallus_isolate_RJF_#256_breed_Red_Jungle_fowl,_inbred_line_UCD001_chromosome_2,_whole_genome_shotgun_sequence:535606..535677:-
CM000103.4_Gallus_gallus_isolate_RJF_#256_breed_Red_Jungle_fowl,_inbred_line_UCD001_chromosome_11,_whole_genome_shotgun_sequence_16780	0.9	0.08 ± 0.02		30	29	0	1	no				blast	ucaccuccugcucucugcccagc	agggcugcaggggauggugcugua	agggcugcaggggauggugcuguaaggcagcugcucccggcucaccuccugcucucugcccagc	CM000103.4_Gallus_gallus_isolate_RJF_#256_breed_Red_Jungle_fowl,_inbred_line_UCD001_chromosome_11,_whole_genome_shotgun_sequence:1039828..1039892:-
AADN04012253.1_Gallus_gallus_breed_Red_Jungle_fowl,_inbred_line_UCD001_isolate_RJF_#256_Contig13045.1,_whole_genome_shotgun_sequence_26532	0.9	0.08 ± 0.02		45	45	0	0	no				blast	uacaucacguggguguggcguc	cgucauaugucacgugggugug	uacaucacguggguguggcgucguaugucacgcgggugugacgucauaugucacgugggugug	AADN04012253.1_Gallus_gallus_breed_Red_Jungle_fowl,_inbred_line_UCD001_isolate_RJF_#256_Contig13045.1,_whole_genome_shotgun_sequence:611..674:+
CM000113.4_Gallus_gallus_isolate_RJF_#256_breed_Red_Jungle_fowl,_inbred_line_UCD001_chromosome_21,_whole_genome_shotgun_sequence_21348	0.9	0.08 ± 0.02		15	15	0	0	no				blast	cggcugagcccuguccuugugc	augggggcgagcugaaguacac	cggcugagcccuguccuugugcaggugacgucguaugggggcgagcugaaguacac	CM000113.4_Gallus_gallus_isolate_RJF_#256_breed_Red_Jungle_fowl,_inbred_line_UCD001_chromosome_21,_whole_genome_shotgun_sequence:6555495..6555551:+
CM000093.4_Gallus_gallus_isolate_RJF_#256_breed_Red_Jungle_fowl,_inbred_line_UCD001_chromosome_1,_whole_genome_shotgun_sequence_1838	0.9	0.08 ± 0.02		85	85	0	0	no				blast	uuguguagugguucucugccuu	ggcagagaaccauuauauaaug	ggcagagaaccauuauauaaugguuucaguuuucucauuguguagugguucucugccuu	CM000093.4_Gallus_gallus_isolate_RJF_#256_breed_Red_Jungle_fowl,_inbred_line_UCD001_chromosome_1,_whole_genome_shotgun_sequence:37775866..37775925:-
CM000093.4_Gallus_gallus_isolate_RJF_#256_breed_Red_Jungle_fowl,_inbred_line_UCD001_chromosome_1,_whole_genome_shotgun_sequence_3013	0.9	0.08 ± 0.02		28	28	0	0	no				blast	uccgcuguggccuggagcc	cuccggccgcugacc	uccgcuguggccuggagccggcgccgcgauggcuccggccgcugacc	CM000093.4_Gallus_gallus_isolate_RJF_#256_breed_Red_Jungle_fowl,_inbred_line_UCD001_chromosome_1,_whole_genome_shotgun_sequence:193443502..193443549:-
CM000111.4_Gallus_gallus_isolate_RJF_#256_breed_Red_Jungle_fowl,_inbred_line_UCD001_chromosome_19,_whole_genome_shotgun_sequence_20507	0.9	0.08 ± 0.02		14	14	0	0	no				blast	agcgggcagagauugagcgugug	ugcgcucagcugugcccgugcc	agcgggcagagauugagcgugugucugcugcuccgcgugcgcucagcugugcccgugcc	CM000111.4_Gallus_gallus_isolate_RJF_#256_breed_Red_Jungle_fowl,_inbred_line_UCD001_chromosome_19,_whole_genome_shotgun_sequence:506994..507053:-
CM000109.4_Gallus_gallus_isolate_RJF_#256_breed_Red_Jungle_fowl,_inbred_line_UCD001_chromosome_17,_whole_genome_shotgun_sequence_19494	0.9	0.08 ± 0.02		27	27	0	0	no				blast	ugaggccccugcuagcacugugc	acacugcuggcagugccccggc	ugaggccccugcuagcacugugcgugcccugcacacugcuggcagugccccggc	CM000109.4_Gallus_gallus_isolate_RJF_#256_breed_Red_Jungle_fowl,_inbred_line_UCD001_chromosome_17,_whole_genome_shotgun_sequence:10478016..10478070:+
KQ759566.1_Gallus_gallus_isolate_RJF_#256_breed_Red_Jungle_fowl,_inbred_line_UCD001_unplaced_genomic_scaffold_chrUn_Scaffold1441,_whole_genome_shotgun_sequence_25575	0.9	0.08 ± 0.02		435	435	0	0	no				blast	ugcagugucgcgauagauguggu	ugcgucauugcgauaagugcugu	ugcagugucgcgauagauguggugucauggcgacagaugcugcgucauugcgauaagugcugu	KQ759566.1_Gallus_gallus_isolate_RJF_#256_breed_Red_Jungle_fowl,_inbred_line_UCD001_unplaced_genomic_scaffold_chrUn_Scaffold1441,_whole_genome_shotgun_sequence:19023..19086:-
AADN04001089.1_Gallus_gallus_breed_Red_Jungle_fowl,_inbred_line_UCD001_isolate_RJF_#256_Contig1218.1,_whole_genome_shotgun_sequence_3170	0.9	0.08 ± 0.02		15	8	5	2	no				blast	cggcgggccagggucggc	uuucguucguucguuccuucc	cggcgggccagggucggcuccccgcgcgcuccguuuguuccuggguuucguuucguucguucguuccuucc	AADN04001089.1_Gallus_gallus_breed_Red_Jungle_fowl,_inbred_line_UCD001_isolate_RJF_#256_Contig1218.1,_whole_genome_shotgun_sequence:6391..6462:+
CM000095.4_Gallus_gallus_isolate_RJF_#256_breed_Red_Jungle_fowl,_inbred_line_UCD001_chromosome_3,_whole_genome_shotgun_sequence_9148	0.9	0.08 ± 0.02		285	285	0	0	no				blast	cgccgccgggccgggcug	gcaggagcggggguggg	cgccgccgggccgggcugcacgcaggcggcaggagcggggguggg	CM000095.4_Gallus_gallus_isolate_RJF_#256_breed_Red_Jungle_fowl,_inbred_line_UCD001_chromosome_3,_whole_genome_shotgun_sequence:109828936..109828981:+
AADN04006861.1_Gallus_gallus_breed_Red_Jungle_fowl,_inbred_line_UCD001_isolate_RJF_#256_Contig7440.1,_whole_genome_shotgun_sequence_26138	0.9	0.08 ± 0.02		218	178	0	40	no				blast	guaagugccuccgggugugg	ccgcacccugagaugcucacagg	guaagugccuccggguguggggauggcgucggcugccccgcacccugagaugcucacagg	AADN04006861.1_Gallus_gallus_breed_Red_Jungle_fowl,_inbred_line_UCD001_isolate_RJF_#256_Contig7440.1,_whole_genome_shotgun_sequence:5615..5675:+
AADN04014437.1_Gallus_gallus_breed_Red_Jungle_fowl,_inbred_line_UCD001_isolate_RJF_#256_Contig15315.1,_whole_genome_shotgun_sequence_26698	0.9	0.08 ± 0.02		8096	8096	0	0	no				blast	uccauacuggucgguacuggu	caguacugguuuauacuggucc	uccauacuggucgguacugguugguaccggucgguacuggucaguacugguuuauacuggucc	AADN04014437.1_Gallus_gallus_breed_Red_Jungle_fowl,_inbred_line_UCD001_isolate_RJF_#256_Contig15315.1,_whole_genome_shotgun_sequence:1420..1483:+
CM000124.4_Gallus_gallus_isolate_RJF_#256_breed_Red_Jungle_fowl,_inbred_line_UCD001_chromosome_25,_whole_genome_shotgun_sequence_22467	0.9	0.08 ± 0.02		13	11	2	0	no				blast	ucagcgaucucccuguccucccugc	ggggugaacggggagagcggagc	ucagcgaucucccuguccucccugcaggccaagcacacccaggagggcagccagacguggggggugaacggggagagcggagc	CM000124.4_Gallus_gallus_isolate_RJF_#256_breed_Red_Jungle_fowl,_inbred_line_UCD001_chromosome_25,_whole_genome_shotgun_sequence:34343..34426:-
CM000093.4_Gallus_gallus_isolate_RJF_#256_breed_Red_Jungle_fowl,_inbred_line_UCD001_chromosome_1,_whole_genome_shotgun_sequence_1962	0.9	0.08 ± 0.02		20	19	0	1	no				blast	uggcacgggcgucggggcccugg	gguggcgguggcgguggugg	gguggcgguggcggugguggcaguggcacgggcgucggggcccugg	CM000093.4_Gallus_gallus_isolate_RJF_#256_breed_Red_Jungle_fowl,_inbred_line_UCD001_chromosome_1,_whole_genome_shotgun_sequence:49543864..49543910:-
CM000110.4_Gallus_gallus_isolate_RJF_#256_breed_Red_Jungle_fowl,_inbred_line_UCD001_chromosome_18,_whole_genome_shotgun_sequence_20041	0.9	0.08 ± 0.02		13	13	0	0	no				blast	cggaccgcauugauggcagcg	cugccaacagugaggccgag	cggaccgcauugauggcagcguucauuuaugcuaaaggagugcugccaacagugaggccgag	CM000110.4_Gallus_gallus_isolate_RJF_#256_breed_Red_Jungle_fowl,_inbred_line_UCD001_chromosome_18,_whole_genome_shotgun_sequence:5886278..5886340:-
CM000103.4_Gallus_gallus_isolate_RJF_#256_breed_Red_Jungle_fowl,_inbred_line_UCD001_chromosome_11,_whole_genome_shotgun_sequence_16729	0.9	0.08 ± 0.02		12	12	0	0	no				blast	ucugccugucccacucagug	cugggguagggacuguggcagugg	cugggguagggacuguggcaguggggcugcugcuugaccucugccugucccacucagug	CM000103.4_Gallus_gallus_isolate_RJF_#256_breed_Red_Jungle_fowl,_inbred_line_UCD001_chromosome_11,_whole_genome_shotgun_sequence:19286511..19286570:+
CM000093.4_Gallus_gallus_isolate_RJF_#256_breed_Red_Jungle_fowl,_inbred_line_UCD001_chromosome_1,_whole_genome_shotgun_sequence_2953	0.9	0.08 ± 0.02		38	37	0	1	no				blast	cuccccggcgccgcucuca	cccggugcugcggacugc	cuccccggcgccgcucucagccgcuaccgcccggugcugcggacugc	CM000093.4_Gallus_gallus_isolate_RJF_#256_breed_Red_Jungle_fowl,_inbred_line_UCD001_chromosome_1,_whole_genome_shotgun_sequence:178883591..178883638:-
AADN04021547.1_Gallus_gallus_breed_Red_Jungle_fowl,_inbred_line_UCD001_isolate_RJF_#256_Contig22743.1,_whole_genome_shotgun_sequence_27123	0.9	0.08 ± 0.02		492	491	1	0	no				blast	cgcggacggggugaggccc	gcuuccagcccuucuugcg	gcuuccagcccuucuugcgguuccgggggccgcgguuccgucuccgaacggcggucgcgggguccgcgcggacggggugaggccc	AADN04021547.1_Gallus_gallus_breed_Red_Jungle_fowl,_inbred_line_UCD001_isolate_RJF_#256_Contig22743.1,_whole_genome_shotgun_sequence:859..944:+
AADN04000623.1_Gallus_gallus_breed_Red_Jungle_fowl,_inbred_line_UCD001_isolate_RJF_#256_Contig379.1,_whole_genome_shotgun_sequence_11543	0.9	0.08 ± 0.02		12	12	0	0	no				blast	ugugggaugacaucucgggacagg	cguccccugccgucacccccagc	ugugggaugacaucucgggacagguugcuguuugcaucguccccugccgucacccccagc	AADN04000623.1_Gallus_gallus_breed_Red_Jungle_fowl,_inbred_line_UCD001_isolate_RJF_#256_Contig379.1,_whole_genome_shotgun_sequence:85169..85229:-
CM000093.4_Gallus_gallus_isolate_RJF_#256_breed_Red_Jungle_fowl,_inbred_line_UCD001_chromosome_1,_whole_genome_shotgun_sequence_601	0.9	0.08 ± 0.02		88	88	0	0	no				blast	uuuaugcuucugaaugccuuug	aaggcagucaggagccuaauuc	aaggcagucaggagccuaauuccuuucuagaaugagauuuaugcuucugaaugccuuug	CM000093.4_Gallus_gallus_isolate_RJF_#256_breed_Red_Jungle_fowl,_inbred_line_UCD001_chromosome_1,_whole_genome_shotgun_sequence:66061720..66061779:+
CM000100.4_Gallus_gallus_isolate_RJF_#256_breed_Red_Jungle_fowl,_inbred_line_UCD001_chromosome_8,_whole_genome_shotgun_sequence_14910	0.9	0.08 ± 0.02		12	12	0	0	no				blast	gccuuguccuggcugugca	ugcuccgagggaugcagggcca	gccuuguccuggcugugcagcacuggcagcacugcugugcugugcuccgagggaugcagggcca	CM000100.4_Gallus_gallus_isolate_RJF_#256_breed_Red_Jungle_fowl,_inbred_line_UCD001_chromosome_8,_whole_genome_shotgun_sequence:28610237..28610301:+
CM000106.4_Gallus_gallus_isolate_RJF_#256_breed_Red_Jungle_fowl,_inbred_line_UCD001_chromosome_14,_whole_genome_shotgun_sequence_18373	0.9	0.08 ± 0.02		14	14	0	0	no				blast	uaaggcacugcugagccagag	uuguguuugcacagccaggua	uaaggcacugcugagccagagggcagcaucuugaguuuggcugcacuuuguguuugcacagccaggua	CM000106.4_Gallus_gallus_isolate_RJF_#256_breed_Red_Jungle_fowl,_inbred_line_UCD001_chromosome_14,_whole_genome_shotgun_sequence:4533511..4533579:-
CM000093.4_Gallus_gallus_isolate_RJF_#256_breed_Red_Jungle_fowl,_inbred_line_UCD001_chromosome_1,_whole_genome_shotgun_sequence_1949	0.9	0.08 ± 0.02		3597	3597	0	0	no				blast	ccggcugaggugggaucg	guccugagcgacggccgccg	ccggcugaggugggaucgggcccggcccgguccugagcgacggccgccg	CM000093.4_Gallus_gallus_isolate_RJF_#256_breed_Red_Jungle_fowl,_inbred_line_UCD001_chromosome_1,_whole_genome_shotgun_sequence:49207834..49207883:-
CM000110.4_Gallus_gallus_isolate_RJF_#256_breed_Red_Jungle_fowl,_inbred_line_UCD001_chromosome_18,_whole_genome_shotgun_sequence_19826	0.9	0.08 ± 0.02		82	82	0	0	no				blast	gcgggcggcugcggagcu	caccaaagugccgcccaaag	gcgggcggcugcggagcucggagcgcaccaaagugccgcccaaag	CM000110.4_Gallus_gallus_isolate_RJF_#256_breed_Red_Jungle_fowl,_inbred_line_UCD001_chromosome_18,_whole_genome_shotgun_sequence:6714004..6714049:+
CM000107.4_Gallus_gallus_isolate_RJF_#256_breed_Red_Jungle_fowl,_inbred_line_UCD001_chromosome_15,_whole_genome_shotgun_sequence_19061	0.9	0.08 ± 0.02		39	39	0	0	no				blast	ugacggcgcggcucuucgcagg	ugauggccccgcgcugucugc	ugacggcgcggcucuucgcagggaugauggccccgcgcugucugc	CM000107.4_Gallus_gallus_isolate_RJF_#256_breed_Red_Jungle_fowl,_inbred_line_UCD001_chromosome_15,_whole_genome_shotgun_sequence:10071887..10071932:-
AADN04016867.1_Gallus_gallus_breed_Red_Jungle_fowl,_inbred_line_UCD001_isolate_RJF_#256_Contig17828.1,_whole_genome_shotgun_sequence_26884	0.9	0.08 ± 0.02		8096	8096	0	0	no				blast	uccauacuggucgguacuggu	caguacugguuuauacuggucc	uccauacuggucgguacugguugguaccggucgguacuggucaguacugguuuauacuggucc	AADN04016867.1_Gallus_gallus_breed_Red_Jungle_fowl,_inbred_line_UCD001_isolate_RJF_#256_Contig17828.1,_whole_genome_shotgun_sequence:3276..3339:+
CM000094.4_Gallus_gallus_isolate_RJF_#256_breed_Red_Jungle_fowl,_inbred_line_UCD001_chromosome_2,_whole_genome_shotgun_sequence_7230	0.9	0.08 ± 0.02		123	123	0	0	no				blast	gcggucccgggcgggggg	cugcgcccaccgcgu	cugcgcccaccgcguaaccaucgacggaaggaaucgccccucccggccgacgggcagcggucccgggcgggggg	CM000094.4_Gallus_gallus_isolate_RJF_#256_breed_Red_Jungle_fowl,_inbred_line_UCD001_chromosome_2,_whole_genome_shotgun_sequence:17789557..17789631:-
CM000111.4_Gallus_gallus_isolate_RJF_#256_breed_Red_Jungle_fowl,_inbred_line_UCD001_chromosome_19,_whole_genome_shotgun_sequence_20719	0.9	0.08 ± 0.02		19	19	0	0	no				blast	uugggugcgcugcggacucagc	ggcggccgccgcaccgaacu	uugggugcgcugcggacucagccuggcgcggagcguuccgccggcggccgccgcaccgaacu	CM000111.4_Gallus_gallus_isolate_RJF_#256_breed_Red_Jungle_fowl,_inbred_line_UCD001_chromosome_19,_whole_genome_shotgun_sequence:8705703..8705765:-
CM000110.4_Gallus_gallus_isolate_RJF_#256_breed_Red_Jungle_fowl,_inbred_line_UCD001_chromosome_18,_whole_genome_shotgun_sequence_19711	0.9	0.08 ± 0.02		1139	1138	1	0	no				blast	cgguggcgccgggcggga	ccgcccagcccugca	ccgcccagcccugcagcggcugugcccggcucgggaacgcgacgguggcgccgggcggga	CM000110.4_Gallus_gallus_isolate_RJF_#256_breed_Red_Jungle_fowl,_inbred_line_UCD001_chromosome_18,_whole_genome_shotgun_sequence:717621..717681:+
CM000115.4_Gallus_gallus_isolate_RJF_#256_breed_Red_Jungle_fowl,_inbred_line_UCD001_chromosome_23,_whole_genome_shotgun_sequence_21978	0.9	0.08 ± 0.02		29	29	0	0	no				blast	ugcaggccgucccccacccacc	cggguuugggguccugcugg	cggguuugggguccugcuggggggguccugcaggccgucccccacccacc	CM000115.4_Gallus_gallus_isolate_RJF_#256_breed_Red_Jungle_fowl,_inbred_line_UCD001_chromosome_23,_whole_genome_shotgun_sequence:1964572..1964622:-
CM000109.4_Gallus_gallus_isolate_RJF_#256_breed_Red_Jungle_fowl,_inbred_line_UCD001_chromosome_17,_whole_genome_shotgun_sequence_19538	0.9	0.08 ± 0.02		30	30	0	0	no				blast	cgccgccgcucgcucucc	gcugcagcggccgcgcc	gcugcagcggccgcgccgccucggggccgugcccgggcagcccccgccgcagccgccgccgcucgcucucc	CM000109.4_Gallus_gallus_isolate_RJF_#256_breed_Red_Jungle_fowl,_inbred_line_UCD001_chromosome_17,_whole_genome_shotgun_sequence:2263492..2263563:-
CM000097.4_Gallus_gallus_isolate_RJF_#256_breed_Red_Jungle_fowl,_inbred_line_UCD001_chromosome_5,_whole_genome_shotgun_sequence_12108	0.9	0.08 ± 0.02		95	89	6	0	no				blast	cuggguggguggccgggg	gcggcccugcgcuugggu	cuggguggguggccggggcaggaugagugggucuuugcgugcggcccugcgcuugggu	CM000097.4_Gallus_gallus_isolate_RJF_#256_breed_Red_Jungle_fowl,_inbred_line_UCD001_chromosome_5,_whole_genome_shotgun_sequence:46145052..46145110:+
CM000104.4_Gallus_gallus_isolate_RJF_#256_breed_Red_Jungle_fowl,_inbred_line_UCD001_chromosome_12,_whole_genome_shotgun_sequence_17038	0.9	0.08 ± 0.02		35	14	0	21	no				blast	ugccugcugagcucauggcagg	ccgugaggacagcacgcaguac	ccgugaggacagcacgcaguacgccugggcugcgauggugccugcugagcucauggcagg	CM000104.4_Gallus_gallus_isolate_RJF_#256_breed_Red_Jungle_fowl,_inbred_line_UCD001_chromosome_12,_whole_genome_shotgun_sequence:2189128..2189188:+
CM000099.4_Gallus_gallus_isolate_RJF_#256_breed_Red_Jungle_fowl,_inbred_line_UCD001_chromosome_7,_whole_genome_shotgun_sequence_14542	0.9	0.08 ± 0.02		139	139	0	0	no				blast	cgcuccgcucgugggacgccgc	gagcccgcugggggggcuga	gagcccgcugggggggcugacgcugcuccgcuccgcuccgcucgugggacgccgc	CM000099.4_Gallus_gallus_isolate_RJF_#256_breed_Red_Jungle_fowl,_inbred_line_UCD001_chromosome_7,_whole_genome_shotgun_sequence:36446322..36446377:-
CM000096.4_Gallus_gallus_isolate_RJF_#256_breed_Red_Jungle_fowl,_inbred_line_UCD001_chromosome_4,_whole_genome_shotgun_sequence_11134	0.9	0.08 ± 0.02		14	14	0	0	no				blast	cugcggcccgguucgccucacc	ugagcgcgccgagccgcgcggc	ugagcgcgccgagccgcgcggccacuagcccgcggccugcggcccgguucgccucacc	CM000096.4_Gallus_gallus_isolate_RJF_#256_breed_Red_Jungle_fowl,_inbred_line_UCD001_chromosome_4,_whole_genome_shotgun_sequence:34419828..34419886:-
AADN04001795.1_Gallus_gallus_breed_Red_Jungle_fowl,_inbred_line_UCD001_isolate_RJF_#256_Contig2030.1,_whole_genome_shotgun_sequence_22081	0.9	0.08 ± 0.02		29	29	0	0	no				blast	ugcaggccgucccccacccacc	cggguuugggguccugcugg	cggguuugggguccugcuggggggguccugcaggccgucccccacccacc	AADN04001795.1_Gallus_gallus_breed_Red_Jungle_fowl,_inbred_line_UCD001_isolate_RJF_#256_Contig2030.1,_whole_genome_shotgun_sequence:1230..1280:+
CM000097.4_Gallus_gallus_isolate_RJF_#256_breed_Red_Jungle_fowl,_inbred_line_UCD001_chromosome_5,_whole_genome_shotgun_sequence_12039	0.9	0.08 ± 0.02		13	12	0	1	no				blast	uacaacgugccgucggucagcucu	gacggcgucugcgacaag	gacggcgucugcgacaaguacaacgugccgucggucagcucu	CM000097.4_Gallus_gallus_isolate_RJF_#256_breed_Red_Jungle_fowl,_inbred_line_UCD001_chromosome_5,_whole_genome_shotgun_sequence:36763373..36763415:+
CM000100.4_Gallus_gallus_isolate_RJF_#256_breed_Red_Jungle_fowl,_inbred_line_UCD001_chromosome_8,_whole_genome_shotgun_sequence_14622	0.9	0.08 ± 0.02		21	20	1	0	no				blast	ugaggccgcuaucuccccgcaga	ugcggagucucggcgcgccucgag	ugaggccgcuaucuccccgcagagacggugcugggcgaggagcugggcgagcugcucggugcugcggagucucggcgcgccucgag	CM000100.4_Gallus_gallus_isolate_RJF_#256_breed_Red_Jungle_fowl,_inbred_line_UCD001_chromosome_8,_whole_genome_shotgun_sequence:3720894..3720980:+
CM000097.4_Gallus_gallus_isolate_RJF_#256_breed_Red_Jungle_fowl,_inbred_line_UCD001_chromosome_5,_whole_genome_shotgun_sequence_12441	0.9	0.08 ± 0.02		16	3	0	13	no				blast	cugcacagcagggccagcugccucg	cagcuugcccucugcgcagacc	cagcuugcccucugcgcagaccugucccgcugucucucaggcugcacagcagggccagcugccucg	CM000097.4_Gallus_gallus_isolate_RJF_#256_breed_Red_Jungle_fowl,_inbred_line_UCD001_chromosome_5,_whole_genome_shotgun_sequence:16986836..16986902:-
CM000115.4_Gallus_gallus_isolate_RJF_#256_breed_Red_Jungle_fowl,_inbred_line_UCD001_chromosome_23,_whole_genome_shotgun_sequence_21957	0.9	0.08 ± 0.02		220	220	0	0	no				blast	gaggugggaucccgggga	cccgccgccgccg	gaggugggaucccggggagcgcagagccccgccgccgccg	CM000115.4_Gallus_gallus_isolate_RJF_#256_breed_Red_Jungle_fowl,_inbred_line_UCD001_chromosome_23,_whole_genome_shotgun_sequence:1234696..1234736:-
CM000093.4_Gallus_gallus_isolate_RJF_#256_breed_Red_Jungle_fowl,_inbred_line_UCD001_chromosome_1,_whole_genome_shotgun_sequence_2321	0.9	0.08 ± 0.02		290	290	0	0	no				blast	cgccgccgggccgggcug	gcucauggccgcagccgc	cgccgccgggccgggcugcugcauggccacguccgagcagcucauggccgcagccgc	CM000093.4_Gallus_gallus_isolate_RJF_#256_breed_Red_Jungle_fowl,_inbred_line_UCD001_chromosome_1,_whole_genome_shotgun_sequence:92951141..92951198:-
CM000116.4_Gallus_gallus_isolate_RJF_#256_breed_Red_Jungle_fowl,_inbred_line_UCD001_chromosome_24,_whole_genome_shotgun_sequence_22242	0.9	0.08 ± 0.02		123	123	0	0	no				blast	ggggcgcgaagcgggggc	ccggggucgcgcgggcgg	ccggggucgcgcgggcggaaggggcgcgaagcgggggc	CM000116.4_Gallus_gallus_isolate_RJF_#256_breed_Red_Jungle_fowl,_inbred_line_UCD001_chromosome_24,_whole_genome_shotgun_sequence:415174..415212:-
CM000093.4_Gallus_gallus_isolate_RJF_#256_breed_Red_Jungle_fowl,_inbred_line_UCD001_chromosome_1,_whole_genome_shotgun_sequence_1642	0.9	0.08 ± 0.02		11	11	0	0	no				blast	ucuguagcauauaccagugaac	ucacugguauaugcuacagauu	ucacugguauaugcuacagauuguuugauuuuggauggcuuuucugaaaucuguagcauauaccagugaac	CM000093.4_Gallus_gallus_isolate_RJF_#256_breed_Red_Jungle_fowl,_inbred_line_UCD001_chromosome_1,_whole_genome_shotgun_sequence:5715578..5715649:-
AADN04012476.1_Gallus_gallus_breed_Red_Jungle_fowl,_inbred_line_UCD001_isolate_RJF_#256_Contig13281.1,_whole_genome_shotgun_sequence_5494	0.9	0.08 ± 0.02		34	34	0	0	no				blast	cggcgccgggcggggcgg	gaccgacuggcccgccgga	gaccgacuggcccgccggacccggcgccgggcggggcgg	AADN04012476.1_Gallus_gallus_breed_Red_Jungle_fowl,_inbred_line_UCD001_isolate_RJF_#256_Contig13281.1,_whole_genome_shotgun_sequence:1462..1501:-
CM000124.4_Gallus_gallus_isolate_RJF_#256_breed_Red_Jungle_fowl,_inbred_line_UCD001_chromosome_25,_whole_genome_shotgun_sequence_22441	0.9	0.08 ± 0.02		74	74	0	0	no				blast	gcgcugggagucgucguguggc	ggcgcgacgaucccagggggc	ggcgcgacgaucccagggggcuguugagcuccgugcagcgcugggagucgucguguggc	CM000124.4_Gallus_gallus_isolate_RJF_#256_breed_Red_Jungle_fowl,_inbred_line_UCD001_chromosome_25,_whole_genome_shotgun_sequence:2556623..2556682:+
CM000101.4_Gallus_gallus_isolate_RJF_#256_breed_Red_Jungle_fowl,_inbred_line_UCD001_chromosome_9,_whole_genome_shotgun_sequence_15544	0.9	0.08 ± 0.02		15	15	0	0	no				blast	agacgggcugcggggccgaggag	cccaccccgcgccguugcuca	agacgggcugcggggccgaggagcgcuccugcccggccccccuccccgccgggcuccccgccccaccccgcgccguugcuca	CM000101.4_Gallus_gallus_isolate_RJF_#256_breed_Red_Jungle_fowl,_inbred_line_UCD001_chromosome_9,_whole_genome_shotgun_sequence:22284054..22284136:+
CM000104.4_Gallus_gallus_isolate_RJF_#256_breed_Red_Jungle_fowl,_inbred_line_UCD001_chromosome_12,_whole_genome_shotgun_sequence_17037	0.9	0.08 ± 0.02		31	21	0	10	no				blast	ccgugaggacagcacgcaguacg	cagcagugcugugcucaaagcc	cagcagugcugugcucaaagcccuguuggaauaacggccgugaggacagcacgcaguacg	CM000104.4_Gallus_gallus_isolate_RJF_#256_breed_Red_Jungle_fowl,_inbred_line_UCD001_chromosome_12,_whole_genome_shotgun_sequence:2189091..2189151:+
CM000099.4_Gallus_gallus_isolate_RJF_#256_breed_Red_Jungle_fowl,_inbred_line_UCD001_chromosome_7,_whole_genome_shotgun_sequence_14055	0.8	0.08 ± 0.02		15	15	0	0	no				blast	cuacugcuggcugagccgucccgu	ggagcggccaugccaucaggggcc	ggagcggccaugccaucaggggcccaugguucccauagcuacugcuggcugagccgucccgu	CM000099.4_Gallus_gallus_isolate_RJF_#256_breed_Red_Jungle_fowl,_inbred_line_UCD001_chromosome_7,_whole_genome_shotgun_sequence:35322751..35322813:+
AADN04015311.1_Gallus_gallus_breed_Red_Jungle_fowl,_inbred_line_UCD001_isolate_RJF_#256_Contig16217.1,_whole_genome_shotgun_sequence_26749	0.8	0.08 ± 0.02		29	29	0	0	no				blast	cugccccuccgccccccca	ggggggucacggaggagac	ggggggucacggaggagaccuccaaaucccuuucugccccuccgccccccca	AADN04015311.1_Gallus_gallus_breed_Red_Jungle_fowl,_inbred_line_UCD001_isolate_RJF_#256_Contig16217.1,_whole_genome_shotgun_sequence:1777..1829:+
CM000097.4_Gallus_gallus_isolate_RJF_#256_breed_Red_Jungle_fowl,_inbred_line_UCD001_chromosome_5,_whole_genome_shotgun_sequence_12246	0.8	0.08 ± 0.02		12	12	0	0	no				blast	ugcugugccuugcacucgugugu	acacggggcguaagcacugugcc	ugcugugccuugcacucguguguuccucuguccacacggggcguaagcacugugcc	CM000097.4_Gallus_gallus_isolate_RJF_#256_breed_Red_Jungle_fowl,_inbred_line_UCD001_chromosome_5,_whole_genome_shotgun_sequence:58370766..58370822:+
AADN04004979.1_Gallus_gallus_breed_Red_Jungle_fowl,_inbred_line_UCD001_isolate_RJF_#256_Contig5472.1,_whole_genome_shotgun_sequence_4152	0.8	0.08 ± 0.02		14356	14242	0	114	no				blast	agcagccggcuuagaacu	ccgggccggcgccccgcu	ccgggccggcgccccgcucggcggcgcuagcagccggcuuagaacu	AADN04004979.1_Gallus_gallus_breed_Red_Jungle_fowl,_inbred_line_UCD001_isolate_RJF_#256_Contig5472.1,_whole_genome_shotgun_sequence:10207..10253:+
CM000124.4_Gallus_gallus_isolate_RJF_#256_breed_Red_Jungle_fowl,_inbred_line_UCD001_chromosome_25,_whole_genome_shotgun_sequence_22419	0.8	0.08 ± 0.02		12	12	0	0	no				blast	ugggguggguugggaugugucu	ucaccccacgcuccccuug	ucaccccacgcuccccuuggucuguccgggccaugggguggguugggaugugucu	CM000124.4_Gallus_gallus_isolate_RJF_#256_breed_Red_Jungle_fowl,_inbred_line_UCD001_chromosome_25,_whole_genome_shotgun_sequence:2198444..2198499:+
CM000097.4_Gallus_gallus_isolate_RJF_#256_breed_Red_Jungle_fowl,_inbred_line_UCD001_chromosome_5,_whole_genome_shotgun_sequence_11645	0.8	0.08 ± 0.02		69	69	0	0	no				blast	acugggagaucggauucggagcc	cgccggauccgguuuccccucugc	cgccggauccgguuuccccucugcaaucucacccuggcacugggagaucggauucggagcc	CM000097.4_Gallus_gallus_isolate_RJF_#256_breed_Red_Jungle_fowl,_inbred_line_UCD001_chromosome_5,_whole_genome_shotgun_sequence:380322..380383:+
AADN04008503.1_Gallus_gallus_breed_Red_Jungle_fowl,_inbred_line_UCD001_isolate_RJF_#256_Contig9139.1,_whole_genome_shotgun_sequence_21225	0.8	0.08 ± 0.02		31	31	0	0	no				blast	ucacucugccuccccgcccagg	ugagguugggggucugugg	ugagguugggggucugugggcugcagaggggagcagccccucacucugccuccccgcccagg	AADN04008503.1_Gallus_gallus_breed_Red_Jungle_fowl,_inbred_line_UCD001_isolate_RJF_#256_Contig9139.1,_whole_genome_shotgun_sequence:8948..9010:+
CM000093.4_Gallus_gallus_isolate_RJF_#256_breed_Red_Jungle_fowl,_inbred_line_UCD001_chromosome_1,_whole_genome_shotgun_sequence_444	0.8	0.08 ± 0.02		18	18	0	0	no				blast	ugucugaacccagugcagcucucu	ggugcugcuggauuuggauucc	ugucugaacccagugcagcucucuuugauuagcuagggugcugcuggauuuggauucc	CM000093.4_Gallus_gallus_isolate_RJF_#256_breed_Red_Jungle_fowl,_inbred_line_UCD001_chromosome_1,_whole_genome_shotgun_sequence:51713694..51713752:+
AADN04001461.1_Gallus_gallus_breed_Red_Jungle_fowl,_inbred_line_UCD001_isolate_RJF_#256_Contig1655.1,_whole_genome_shotgun_sequence_25606	0.8	0.08 ± 0.02		16	16	0	0	no				blast	ucaccccugcgcucucccccag	gguggcucacgggcgcaugaaggaga	ucaccccugcgcucucccccaggugaagucuuugacuaccugguggcucacgggcgcaugaaggaga	AADN04001461.1_Gallus_gallus_breed_Red_Jungle_fowl,_inbred_line_UCD001_isolate_RJF_#256_Contig1655.1,_whole_genome_shotgun_sequence:22139..22206:+
CM000110.4_Gallus_gallus_isolate_RJF_#256_breed_Red_Jungle_fowl,_inbred_line_UCD001_chromosome_18,_whole_genome_shotgun_sequence_19972	0.8	0.08 ± 0.02		61	61	0	0	no				blast	ugccacuguagccgggccacc	ugggccgcugcuucagauggcacc	ugggccgcugcuucagauggcaccuguuaugguugguugaagggugccacuguagccgggccacc	CM000110.4_Gallus_gallus_isolate_RJF_#256_breed_Red_Jungle_fowl,_inbred_line_UCD001_chromosome_18,_whole_genome_shotgun_sequence:47469..47534:-
AADN04003454.1_Gallus_gallus_breed_Red_Jungle_fowl,_inbred_line_UCD001_isolate_RJF_#256_Contig3858.1,_whole_genome_shotgun_sequence_25868	0.8	0.08 ± 0.02		492	491	1	0	no				blast	cgcggacggggugaggccc	gcuuccagcccuucuugcg	gcuuccagcccuucuugcgguuccgggggccgcgguuccgucuccgaacggcggucgcggggucccgcgcggacggggugaggccc	AADN04003454.1_Gallus_gallus_breed_Red_Jungle_fowl,_inbred_line_UCD001_isolate_RJF_#256_Contig3858.1,_whole_genome_shotgun_sequence:7418..7504:-
CM000094.4_Gallus_gallus_isolate_RJF_#256_breed_Red_Jungle_fowl,_inbred_line_UCD001_chromosome_2,_whole_genome_shotgun_sequence_6909	0.8	0.08 ± 0.02		32	25	0	7	no				blast	ugcggaaccuggcccgcgcgc	aagcgcgagcggguggcccgcaac	aagcgcgagcggguggcccgcaacgagcucaaccggcugcggaaccuggcccgcgcgc	CM000094.4_Gallus_gallus_isolate_RJF_#256_breed_Red_Jungle_fowl,_inbred_line_UCD001_chromosome_2,_whole_genome_shotgun_sequence:115487967..115488025:+
CM000108.4_Gallus_gallus_isolate_RJF_#256_breed_Red_Jungle_fowl,_inbred_line_UCD001_chromosome_16,_whole_genome_shotgun_sequence_19124	0.8	0.08 ± 0.02		64	64	0	0	no				blast	ugcgcuucagguagagcacuga	ggggguucugccuguccgcagcgcucc	ugcgcuucagguagagcacugaagguaccucggugcuaauggggguucugccuguccgcagcgcucc	CM000108.4_Gallus_gallus_isolate_RJF_#256_breed_Red_Jungle_fowl,_inbred_line_UCD001_chromosome_16,_whole_genome_shotgun_sequence:106116..106183:+
CM000122.4_Gallus_gallus_isolate_RJF_#256_breed_Red_Jungle_fowl,_inbred_line_UCD001_chromosome_Z,_whole_genome_shotgun_sequence_24715	0.8	0.08 ± 0.02		16	16	0	0	no				blast	ccggcggaucugcgcggccagc	gggccgcucggcccgccuguu	gggccgcucggcccgccuguuagcgccguacagccggcggaucugcgcggccagc	CM000122.4_Gallus_gallus_isolate_RJF_#256_breed_Red_Jungle_fowl,_inbred_line_UCD001_chromosome_Z,_whole_genome_shotgun_sequence:81580553..81580608:+
CM000093.4_Gallus_gallus_isolate_RJF_#256_breed_Red_Jungle_fowl,_inbred_line_UCD001_chromosome_1,_whole_genome_shotgun_sequence_71	0.8	0.08 ± 0.02		11	11	0	0	no				blast	ucuguagcauauaccagugaac	ucacugguauaugcuacagauu	ucacugguauaugcuacagauuucagaaaagccauccaaaaucaaacaaucuguagcauauaccagugaac	CM000093.4_Gallus_gallus_isolate_RJF_#256_breed_Red_Jungle_fowl,_inbred_line_UCD001_chromosome_1,_whole_genome_shotgun_sequence:5715580..5715651:+
CM000095.4_Gallus_gallus_isolate_RJF_#256_breed_Red_Jungle_fowl,_inbred_line_UCD001_chromosome_3,_whole_genome_shotgun_sequence_9430	0.8	0.08 ± 0.02		13	12	1	0	no				blast	uagccuguccuuccugugcccuc	ggacgggucaggaauggcuucu	ggacgggucaggaauggcuucucuagggcugagcuggucuguaccuuagccuguccuuccugugcccuc	CM000095.4_Gallus_gallus_isolate_RJF_#256_breed_Red_Jungle_fowl,_inbred_line_UCD001_chromosome_3,_whole_genome_shotgun_sequence:30394173..30394242:-
CM000120.3_Gallus_gallus_isolate_RJF_#256_breed_Red_Jungle_fowl,_inbred_line_UCD001_chromosome_32,_whole_genome_shotgun_sequence_23761	0.8	0.08 ± 0.02		34	34	0	0	no				blast	uguccucgguguagagcugagcg	ccagcgaauugccggcgcagc	ccagcgaauugccggcgcagcaccggucguaguagacgcuguccucgguguagagcugagcg	CM000120.3_Gallus_gallus_isolate_RJF_#256_breed_Red_Jungle_fowl,_inbred_line_UCD001_chromosome_32,_whole_genome_shotgun_sequence:33630..33692:+
CM000119.4_Gallus_gallus_isolate_RJF_#256_breed_Red_Jungle_fowl,_inbred_line_UCD001_chromosome_28,_whole_genome_shotgun_sequence_23570	0.8	0.08 ± 0.02		82	82	0	0	no				blast	uacagcacggcugaccucagc	uggggccagucugcaugcu	uggggccagucugcaugcugcccuguauugggauugugguacagcacggcugaccucagc	CM000119.4_Gallus_gallus_isolate_RJF_#256_breed_Red_Jungle_fowl,_inbred_line_UCD001_chromosome_28,_whole_genome_shotgun_sequence:1468328..1468388:-
CM000115.4_Gallus_gallus_isolate_RJF_#256_breed_Red_Jungle_fowl,_inbred_line_UCD001_chromosome_23,_whole_genome_shotgun_sequence_21879	0.8	0.08 ± 0.02		26	26	0	0	no				blast	cggggcugcggcggggggcg	ccuucauaacgcagcacgug	ccuucauaacgcagcacgugcgugcagaccgugcggggcugcggcggggggcg	CM000115.4_Gallus_gallus_isolate_RJF_#256_breed_Red_Jungle_fowl,_inbred_line_UCD001_chromosome_23,_whole_genome_shotgun_sequence:5114832..5114885:+
CM000099.4_Gallus_gallus_isolate_RJF_#256_breed_Red_Jungle_fowl,_inbred_line_UCD001_chromosome_7,_whole_genome_shotgun_sequence_13745	0.8	0.08 ± 0.02		20	20	0	0	no				blast	ccuguggcucacaccauccuga	gggauggugugggugacaugug	gggauggugugggugacaugugucaaggugcugugccuguggcucacaccauccuga	CM000099.4_Gallus_gallus_isolate_RJF_#256_breed_Red_Jungle_fowl,_inbred_line_UCD001_chromosome_7,_whole_genome_shotgun_sequence:6658460..6658517:+
CM000114.4_Gallus_gallus_isolate_RJF_#256_breed_Red_Jungle_fowl,_inbred_line_UCD001_chromosome_22,_whole_genome_shotgun_sequence_21692	0.8	0.08 ± 0.02		112	111	0	1	no				blast	ccccgucugugccacucacacu	uggguggugcgggguggcuc	uggguggugcgggguggcucagcacccaugguagccccgucugugccacucacacu	CM000114.4_Gallus_gallus_isolate_RJF_#256_breed_Red_Jungle_fowl,_inbred_line_UCD001_chromosome_22,_whole_genome_shotgun_sequence:458529..458585:-
CM000095.4_Gallus_gallus_isolate_RJF_#256_breed_Red_Jungle_fowl,_inbred_line_UCD001_chromosome_3,_whole_genome_shotgun_sequence_9959	0.8	0.08 ± 0.02		29	27	2	0	no				blast	acggugauggugacugugacggu	agucacgguggcagugacagugg	acggugauggugacugugacggucaugaugauggugauggucguggugacagucacgguggcagugacagugg	CM000095.4_Gallus_gallus_isolate_RJF_#256_breed_Red_Jungle_fowl,_inbred_line_UCD001_chromosome_3,_whole_genome_shotgun_sequence:105051597..105051670:-
CM000097.4_Gallus_gallus_isolate_RJF_#256_breed_Red_Jungle_fowl,_inbred_line_UCD001_chromosome_5,_whole_genome_shotgun_sequence_11628	0.8	0.08 ± 0.02		183	179	4	0	no				blast	gugcugaccccugccauc	uggcggcggguucuuauau	gugcugaccccugccauccccuaggccaagcugucccucaugcugcuggcgcuggggcuggcggcggguucuuauau	CM000097.4_Gallus_gallus_isolate_RJF_#256_breed_Red_Jungle_fowl,_inbred_line_UCD001_chromosome_5,_whole_genome_shotgun_sequence:296457..296534:+
CM000107.4_Gallus_gallus_isolate_RJF_#256_breed_Red_Jungle_fowl,_inbred_line_UCD001_chromosome_15,_whole_genome_shotgun_sequence_18833	0.8	0.08 ± 0.02		55	55	0	0	no				blast	ugagcucuuccucugcccacccaga	gggguggaaggagggcuggguccagc	gggguggaaggagggcuggguccagcaggagauggugcugagcucuuccucugcccacccaga	CM000107.4_Gallus_gallus_isolate_RJF_#256_breed_Red_Jungle_fowl,_inbred_line_UCD001_chromosome_15,_whole_genome_shotgun_sequence:11207604..11207667:+
CM000115.4_Gallus_gallus_isolate_RJF_#256_breed_Red_Jungle_fowl,_inbred_line_UCD001_chromosome_23,_whole_genome_shotgun_sequence_21896	0.8	0.08 ± 0.02		13	13	0	0	no				blast	uccugcggccgugugcuccgagcu	cuccgcgcacagccccgcaccccc	uccugcggccgugugcuccgagcugccgcugccccucagcuccgcgcacagccccgcaccccc	CM000115.4_Gallus_gallus_isolate_RJF_#256_breed_Red_Jungle_fowl,_inbred_line_UCD001_chromosome_23,_whole_genome_shotgun_sequence:5376129..5376192:+
CM000097.4_Gallus_gallus_isolate_RJF_#256_breed_Red_Jungle_fowl,_inbred_line_UCD001_chromosome_5,_whole_genome_shotgun_sequence_12644	0.8	0.08 ± 0.02		21	21	0	0	no				blast	ggacgcugcggaugugcucgcu	cgggcccagaugcagcgguugc	cgggcccagaugcagcgguugcucugaacgcgaggacgcugcggaugugcucgcu	CM000097.4_Gallus_gallus_isolate_RJF_#256_breed_Red_Jungle_fowl,_inbred_line_UCD001_chromosome_5,_whole_genome_shotgun_sequence:36001104..36001159:-
CM000110.4_Gallus_gallus_isolate_RJF_#256_breed_Red_Jungle_fowl,_inbred_line_UCD001_chromosome_18,_whole_genome_shotgun_sequence_19935	0.8	0.08 ± 0.02		49	49	0	0	no				blast	ccggcccccgccgcccacugacg	aagguggguccgcgggcggcccggc	aagguggguccgcgggcggcccggccucgucccgcuccgcucggcccggcccccgccgcccacugacg	CM000110.4_Gallus_gallus_isolate_RJF_#256_breed_Red_Jungle_fowl,_inbred_line_UCD001_chromosome_18,_whole_genome_shotgun_sequence:9982792..9982860:+
AADN04017911.1_Gallus_gallus_breed_Red_Jungle_fowl,_inbred_line_UCD001_isolate_RJF_#256_Contig18911.1,_whole_genome_shotgun_sequence_27000	0.8	0.08 ± 0.02		22	22	0	0	no				blast	uuggggacacgcgugugacacg	ugacacgcgugugguugucccaggg	uuggggacacgcgugugacacgcacgggacacgugugacacgcgugugacacguugcugacacgcgugugguugucccaggg	AADN04017911.1_Gallus_gallus_breed_Red_Jungle_fowl,_inbred_line_UCD001_isolate_RJF_#256_Contig18911.1,_whole_genome_shotgun_sequence:338..420:+
AADN04015456.1_Gallus_gallus_breed_Red_Jungle_fowl,_inbred_line_UCD001_isolate_RJF_#256_Contig16368.1,_whole_genome_shotgun_sequence_26760	0.8	0.08 ± 0.02		16	16	0	0	no				blast	ucaccccugcgcucucccccag	gguggcucacgggcgcaugaaggaga	ucaccccugcgcucucccccaggugaagucuuugacuaccugguggcucacgggcgcaugaaggaga	AADN04015456.1_Gallus_gallus_breed_Red_Jungle_fowl,_inbred_line_UCD001_isolate_RJF_#256_Contig16368.1,_whole_genome_shotgun_sequence:2505..2572:+
CM000113.4_Gallus_gallus_isolate_RJF_#256_breed_Red_Jungle_fowl,_inbred_line_UCD001_chromosome_21,_whole_genome_shotgun_sequence_21497	0.8	0.08 ± 0.02		28	28	0	0	no				blast	cggccgccucuccuccuccagg	gggaggaggcggacgccguc	cggccgccucuccuccuccaggcaugcagggaggaggcggacgccguc	CM000113.4_Gallus_gallus_isolate_RJF_#256_breed_Red_Jungle_fowl,_inbred_line_UCD001_chromosome_21,_whole_genome_shotgun_sequence:4325389..4325437:-
CM000106.4_Gallus_gallus_isolate_RJF_#256_breed_Red_Jungle_fowl,_inbred_line_UCD001_chromosome_14,_whole_genome_shotgun_sequence_18506	0.8	0.08 ± 0.02		43	43	0	0	no				blast	ugcugcuggcucaugcuuugauu	acauugcuguuccagcagcgug	acauugcuguuccagcagcgugccgugcugggacgugcugcuggcucaugcuuugauu	CM000106.4_Gallus_gallus_isolate_RJF_#256_breed_Red_Jungle_fowl,_inbred_line_UCD001_chromosome_14,_whole_genome_shotgun_sequence:12668873..12668931:-
CM000104.4_Gallus_gallus_isolate_RJF_#256_breed_Red_Jungle_fowl,_inbred_line_UCD001_chromosome_12,_whole_genome_shotgun_sequence_17383	0.8	0.08 ± 0.02		76	68	1	7	no				blast	cgcuggggaugcuggcacgcug	cagcgugcgcuccaccccuggcaga	cgcuggggaugcuggcacgcuggcacgagacgugggcugacagcgugcgcuccaccccuggcaga	CM000104.4_Gallus_gallus_isolate_RJF_#256_breed_Red_Jungle_fowl,_inbred_line_UCD001_chromosome_12,_whole_genome_shotgun_sequence:3140390..3140455:-
CM000116.4_Gallus_gallus_isolate_RJF_#256_breed_Red_Jungle_fowl,_inbred_line_UCD001_chromosome_24,_whole_genome_shotgun_sequence_22248	0.8	0.08 ± 0.02		79	79	0	0	no				blast	ggggcagcgcugcucuggagcu	ccuggggcagugcagccugccag	ccuggggcagugcagccugccagaaaaacagagcccuggggcagcgcugcucuggagcu	CM000116.4_Gallus_gallus_isolate_RJF_#256_breed_Red_Jungle_fowl,_inbred_line_UCD001_chromosome_24,_whole_genome_shotgun_sequence:1463666..1463725:-
CM000103.4_Gallus_gallus_isolate_RJF_#256_breed_Red_Jungle_fowl,_inbred_line_UCD001_chromosome_11,_whole_genome_shotgun_sequence_16650	0.8	0.08 ± 0.02		335	335	0	0	no				blast	cggcucggcgcggcuccg	ccgcucgccgccugccugc	cggcucggcgcggcuccgcucggcgcgcccggagcccgucccccgccccagcccgcccgagccccgcucgccgccugccugc	CM000103.4_Gallus_gallus_isolate_RJF_#256_breed_Red_Jungle_fowl,_inbred_line_UCD001_chromosome_11,_whole_genome_shotgun_sequence:10434599..10434681:+
CM000119.4_Gallus_gallus_isolate_RJF_#256_breed_Red_Jungle_fowl,_inbred_line_UCD001_chromosome_28,_whole_genome_shotgun_sequence_23483	0.8	0.08 ± 0.02		21	21	0	0	no				blast	cgcgacccccgagcgggc	ccacccggagcggagcgcg	ccacccggagcggagcgcgcagcugaaugugcgcgacccccgagcgggc	CM000119.4_Gallus_gallus_isolate_RJF_#256_breed_Red_Jungle_fowl,_inbred_line_UCD001_chromosome_28,_whole_genome_shotgun_sequence:3469950..3469999:+
CM000093.4_Gallus_gallus_isolate_RJF_#256_breed_Red_Jungle_fowl,_inbred_line_UCD001_chromosome_1,_whole_genome_shotgun_sequence_1904	0.8	0.08 ± 0.02		17	17	0	0	no				blast	ucuuuccuguaggacucugcuu	gcagagccccaggcaacaugcug	gcagagccccaggcaacaugcuguggugcugucacaucuuuccuguaggacucugcuu	CM000093.4_Gallus_gallus_isolate_RJF_#256_breed_Red_Jungle_fowl,_inbred_line_UCD001_chromosome_1,_whole_genome_shotgun_sequence:47966897..47966955:-
CM000097.4_Gallus_gallus_isolate_RJF_#256_breed_Red_Jungle_fowl,_inbred_line_UCD001_chromosome_5,_whole_genome_shotgun_sequence_12132	0.8	0.08 ± 0.02		13	13	0	0	no				blast	cggcgggggauguagcgc	gcccgcucgcugccgcc	cggcgggggauguagcgccgccgccccggcucccgcccgcucgcugccgcc	CM000097.4_Gallus_gallus_isolate_RJF_#256_breed_Red_Jungle_fowl,_inbred_line_UCD001_chromosome_5,_whole_genome_shotgun_sequence:49765075..49765126:+
CM000096.4_Gallus_gallus_isolate_RJF_#256_breed_Red_Jungle_fowl,_inbred_line_UCD001_chromosome_4,_whole_genome_shotgun_sequence_10989	0.8	0.08 ± 0.02		30	30	0	0	no				blast	gccgggcugugcgcaugcgugc	gcgcugggggugcugcucgucu	gccgggcugugcgcaugcgugcuacugcgugccgagcggcaguugcugggcgcugggggugcugcucgucu	CM000096.4_Gallus_gallus_isolate_RJF_#256_breed_Red_Jungle_fowl,_inbred_line_UCD001_chromosome_4,_whole_genome_shotgun_sequence:11537114..11537185:-
CM000099.4_Gallus_gallus_isolate_RJF_#256_breed_Red_Jungle_fowl,_inbred_line_UCD001_chromosome_7,_whole_genome_shotgun_sequence_13881	0.8	0.08 ± 0.02		29	29	0	0	no				blast	ugaucugcugggacagcuuggca	ccuugcagugccagcagcucaca	ccuugcagugccagcagcucacacagucuuaccugugaucugcugggacagcuuggca	CM000099.4_Gallus_gallus_isolate_RJF_#256_breed_Red_Jungle_fowl,_inbred_line_UCD001_chromosome_7,_whole_genome_shotgun_sequence:18178556..18178614:+
CM000119.4_Gallus_gallus_isolate_RJF_#256_breed_Red_Jungle_fowl,_inbred_line_UCD001_chromosome_28,_whole_genome_shotgun_sequence_23554	0.8	0.08 ± 0.02		61	55	6	0	no				blast	cgggaccugagcgucgcu	cggcggagauagagcggcgcc	cggcggagauagagcggcgccaguugugccggggcgcggggggcgggaccugagcgucgcu	CM000119.4_Gallus_gallus_isolate_RJF_#256_breed_Red_Jungle_fowl,_inbred_line_UCD001_chromosome_28,_whole_genome_shotgun_sequence:991698..991759:-
CM000101.4_Gallus_gallus_isolate_RJF_#256_breed_Red_Jungle_fowl,_inbred_line_UCD001_chromosome_9,_whole_genome_shotgun_sequence_15772	0.8	0.08 ± 0.02		1006	1006	0	0	no				blast	accaggaguggagccugg	gggugagcccugggag	gggugagcccugggagcacaggugaaggcaauucagcugugcgaccaggaguggagccugg	CM000101.4_Gallus_gallus_isolate_RJF_#256_breed_Red_Jungle_fowl,_inbred_line_UCD001_chromosome_9,_whole_genome_shotgun_sequence:16818070..16818131:-
CM000107.4_Gallus_gallus_isolate_RJF_#256_breed_Red_Jungle_fowl,_inbred_line_UCD001_chromosome_15,_whole_genome_shotgun_sequence_18852	0.8	0.08 ± 0.02		619	615	0	4	no				blast	ugacaccgcugugcucugccccagg	ccugggggggcuaggggugucccuug	ccugggggggcuaggggugucccuuggugugugcuacgugugagugacaccgcugugcucugccccagg	CM000107.4_Gallus_gallus_isolate_RJF_#256_breed_Red_Jungle_fowl,_inbred_line_UCD001_chromosome_15,_whole_genome_shotgun_sequence:28362..28431:-
CM000098.4_Gallus_gallus_isolate_RJF_#256_breed_Red_Jungle_fowl,_inbred_line_UCD001_chromosome_6,_whole_genome_shotgun_sequence_13406	0.8	0.08 ± 0.02		32	32	0	0	no				blast	ucccaaaccgggcucugaugc	aucagggcccgaguuuacuacgagc	aucagggcccgaguuuacuacgagcucguguuggucucagcugcgcucccaaaccgggcucugaugc	CM000098.4_Gallus_gallus_isolate_RJF_#256_breed_Red_Jungle_fowl,_inbred_line_UCD001_chromosome_6,_whole_genome_shotgun_sequence:8401618..8401685:-
CM000119.4_Gallus_gallus_isolate_RJF_#256_breed_Red_Jungle_fowl,_inbred_line_UCD001_chromosome_28,_whole_genome_shotgun_sequence_23567	0.8	0.08 ± 0.02		20	20	0	0	no				blast	aggugggcaaugcugagcuugguc	cccucagcagggcucacauca	aggugggcaaugcugagcuuggucugugggugagcgcauccccucagcagggcucacauca	CM000119.4_Gallus_gallus_isolate_RJF_#256_breed_Red_Jungle_fowl,_inbred_line_UCD001_chromosome_28,_whole_genome_shotgun_sequence:1442773..1442834:-
CM000106.4_Gallus_gallus_isolate_RJF_#256_breed_Red_Jungle_fowl,_inbred_line_UCD001_chromosome_14,_whole_genome_shotgun_sequence_18141	0.8	0.08 ± 0.02		28	28	0	0	no				blast	ccucuccccucacagguacag	gugccauguguaugggacaugau	gugccauguguaugggacaugaugcuuucugccuccauccucuccccucacagguacag	CM000106.4_Gallus_gallus_isolate_RJF_#256_breed_Red_Jungle_fowl,_inbred_line_UCD001_chromosome_14,_whole_genome_shotgun_sequence:6167476..6167535:+
CM000097.4_Gallus_gallus_isolate_RJF_#256_breed_Red_Jungle_fowl,_inbred_line_UCD001_chromosome_5,_whole_genome_shotgun_sequence_12299	0.8	0.08 ± 0.02		28	28	0	0	no				blast	augcuggccagacagguaggagga	cuccucucccugguggguggcaugg	augcuggccagacagguaggaggauggcugugcuccucucccugguggguggcaugg	CM000097.4_Gallus_gallus_isolate_RJF_#256_breed_Red_Jungle_fowl,_inbred_line_UCD001_chromosome_5,_whole_genome_shotgun_sequence:3762099..3762156:-
CM000124.4_Gallus_gallus_isolate_RJF_#256_breed_Red_Jungle_fowl,_inbred_line_UCD001_chromosome_25,_whole_genome_shotgun_sequence_22520	0.8	0.08 ± 0.02		23	15	0	8	no				blast	cguccccgcugugcucccccag	uugggggggucccgugggcacagc	uugggggggucccgugggcacagcuccgugugcugagugccguccccgcugugcucccccag	CM000124.4_Gallus_gallus_isolate_RJF_#256_breed_Red_Jungle_fowl,_inbred_line_UCD001_chromosome_25,_whole_genome_shotgun_sequence:2125092..2125154:-
AADN04002587.1_Gallus_gallus_breed_Red_Jungle_fowl,_inbred_line_UCD001_isolate_RJF_#256_Contig2912.1,_whole_genome_shotgun_sequence_3449	0.8	0.08 ± 0.02		84	84	0	0	no				blast	acgccgcgacgaguaggg	aucggcgucgcgcggugc	aucggcgucgcgcggugcggaggcggcacgccgcgacgaguaggg	AADN04002587.1_Gallus_gallus_breed_Red_Jungle_fowl,_inbred_line_UCD001_isolate_RJF_#256_Contig2912.1,_whole_genome_shotgun_sequence:13480..13525:+
CM000107.4_Gallus_gallus_isolate_RJF_#256_breed_Red_Jungle_fowl,_inbred_line_UCD001_chromosome_15,_whole_genome_shotgun_sequence_19077	0.8	0.08 ± 0.02		348	348	0	0	no				blast	ugcaggagaggugcaucuggcc	cucacaccuccugcgcu	ugcaggagaggugcaucuggccguguccugcuuugcagugugcugccuggcccggcucacaccuccugcgcu	CM000107.4_Gallus_gallus_isolate_RJF_#256_breed_Red_Jungle_fowl,_inbred_line_UCD001_chromosome_15,_whole_genome_shotgun_sequence:10984157..10984229:-
CM000106.4_Gallus_gallus_isolate_RJF_#256_breed_Red_Jungle_fowl,_inbred_line_UCD001_chromosome_14,_whole_genome_shotgun_sequence_18418	0.8	0.08 ± 0.02		24	23	0	1	no				blast	cucagcugacaguuguggggac	ugcucuugcuggaagcugauaagc	ugcucuugcuggaagcugauaagcagucgcaguugcucagcugacaguuguggggac	CM000106.4_Gallus_gallus_isolate_RJF_#256_breed_Red_Jungle_fowl,_inbred_line_UCD001_chromosome_14,_whole_genome_shotgun_sequence:6250903..6250960:-
AADN04000623.1_Gallus_gallus_breed_Red_Jungle_fowl,_inbred_line_UCD001_isolate_RJF_#256_Contig379.1,_whole_genome_shotgun_sequence_11520	0.8	0.08 ± 0.02		18	18	0	0	no				blast	ugcugcccauggcugugcugugc	auggggggggcugcaggggu	ugcugcccauggcugugcugugcugugugcauggggggggcugcaggggu	AADN04000623.1_Gallus_gallus_breed_Red_Jungle_fowl,_inbred_line_UCD001_isolate_RJF_#256_Contig379.1,_whole_genome_shotgun_sequence:62459..62509:+
AADN04009455.1_Gallus_gallus_breed_Red_Jungle_fowl,_inbred_line_UCD001_isolate_RJF_#256_Contig10134.1,_whole_genome_shotgun_sequence_26365	0.8	0.08 ± 0.02		40	40	0	0	no				blast	ugcaccaggacugcagcaggga	agggcugcaucaggguugcauc	agggcugcaucaggguugcaucagagauucaccaaggaugcaccaggacugcagcaggga	AADN04009455.1_Gallus_gallus_breed_Red_Jungle_fowl,_inbred_line_UCD001_isolate_RJF_#256_Contig10134.1,_whole_genome_shotgun_sequence:7847..7907:+
CM000100.4_Gallus_gallus_isolate_RJF_#256_breed_Red_Jungle_fowl,_inbred_line_UCD001_chromosome_8,_whole_genome_shotgun_sequence_15163	0.8	0.08 ± 0.02		104	104	0	0	no				blast	cggggcgccucggugggcg	cucgccuaacggcuccucuca	cggggcgccucggugggcgggcuggcguggaaagucccgauaaacgccugcugccuucgcucgccuaacggcuccucuca	CM000100.4_Gallus_gallus_isolate_RJF_#256_breed_Red_Jungle_fowl,_inbred_line_UCD001_chromosome_8,_whole_genome_shotgun_sequence:21217279..21217359:-
CM000094.4_Gallus_gallus_isolate_RJF_#256_breed_Red_Jungle_fowl,_inbred_line_UCD001_chromosome_2,_whole_genome_shotgun_sequence_6290	0.8	0.08 ± 0.02		13	13	0	0	no				blast	ucagcauuguucuccucugacc	gcggcgagaggacgaggga	ucagcauuguucuccucugaccccgcguccccgcgccaggagagcggccgagcagagcgcggagggcggcgagaggacgaggga	CM000094.4_Gallus_gallus_isolate_RJF_#256_breed_Red_Jungle_fowl,_inbred_line_UCD001_chromosome_2,_whole_genome_shotgun_sequence:18057239..18057323:+
CM000095.4_Gallus_gallus_isolate_RJF_#256_breed_Red_Jungle_fowl,_inbred_line_UCD001_chromosome_3,_whole_genome_shotgun_sequence_9204	0.8	0.08 ± 0.02		1082	1082	0	0	no				blast	gguggagcaugagcgcgc	ccgcucccccgcccgccau	ccgcucccccgcccgccaugaggaagcgcaacgagucggucacgguggagcaugagcgcgc	CM000095.4_Gallus_gallus_isolate_RJF_#256_breed_Red_Jungle_fowl,_inbred_line_UCD001_chromosome_3,_whole_genome_shotgun_sequence:4236920..4236981:-
KQ759534.1_Gallus_gallus_isolate_RJF_#256_breed_Red_Jungle_fowl,_inbred_line_UCD001_unplaced_genomic_scaffold_chrUn_Scaffold600,_whole_genome_shotgun_sequence_25280	0.8	0.08 ± 0.02		14	14	0	0	no				blast	ccaucggcccugugacgu	uagggggggcacgggggg	ccaucggcccugugacguguagggggggcacgggggg	KQ759534.1_Gallus_gallus_isolate_RJF_#256_breed_Red_Jungle_fowl,_inbred_line_UCD001_unplaced_genomic_scaffold_chrUn_Scaffold600,_whole_genome_shotgun_sequence:33834..33871:-
CM000119.4_Gallus_gallus_isolate_RJF_#256_breed_Red_Jungle_fowl,_inbred_line_UCD001_chromosome_28,_whole_genome_shotgun_sequence_23484	0.8	0.08 ± 0.02		21	21	0	0	no				blast	cgcgacccccgagcgggc	acgccgaacagugcgcgca	cgcgacccccgagcgggcgaacgccgaacagugcgcgca	CM000119.4_Gallus_gallus_isolate_RJF_#256_breed_Red_Jungle_fowl,_inbred_line_UCD001_chromosome_28,_whole_genome_shotgun_sequence:3469981..3470020:+
CM000098.4_Gallus_gallus_isolate_RJF_#256_breed_Red_Jungle_fowl,_inbred_line_UCD001_chromosome_6,_whole_genome_shotgun_sequence_13413	0.8	0.08 ± 0.02		33	32	1	0	no				blast	agggcugugggugaggcuggg	caggucuggucagcaaagucuucc	agggcugugggugaggcugggggcaaaguggggacccccgcaccaccuccacgcuugcccccaggucuggucagcaaagucuucc	CM000098.4_Gallus_gallus_isolate_RJF_#256_breed_Red_Jungle_fowl,_inbred_line_UCD001_chromosome_6,_whole_genome_shotgun_sequence:9407255..9407340:-
CM000098.4_Gallus_gallus_isolate_RJF_#256_breed_Red_Jungle_fowl,_inbred_line_UCD001_chromosome_6,_whole_genome_shotgun_sequence_13580	0.8	0.08 ± 0.02		13	13	0	0	no				blast	aaaguagaaaggagccuuuuu	aaaggcuccuucucacuuucc	aaaggcuccuucucacuuuccuuguuucccacucagacuuucugaaaguagaaaggagccuuuuu	CM000098.4_Gallus_gallus_isolate_RJF_#256_breed_Red_Jungle_fowl,_inbred_line_UCD001_chromosome_6,_whole_genome_shotgun_sequence:23965526..23965591:-
CM000115.4_Gallus_gallus_isolate_RJF_#256_breed_Red_Jungle_fowl,_inbred_line_UCD001_chromosome_23,_whole_genome_shotgun_sequence_22027	0.8	0.08 ± 0.02		15	15	0	0	no				blast	gacgcagaaccgggacucugc	ugggucccaucgggcucuc	gacgcagaaccgggacucugcagggcagggcgcagggcgggcgcugacggugcuuauuugggucccaucgggcucuc	CM000115.4_Gallus_gallus_isolate_RJF_#256_breed_Red_Jungle_fowl,_inbred_line_UCD001_chromosome_23,_whole_genome_shotgun_sequence:4104605..4104682:-
CM000103.4_Gallus_gallus_isolate_RJF_#256_breed_Red_Jungle_fowl,_inbred_line_UCD001_chromosome_11,_whole_genome_shotgun_sequence_16576	0.8	0.08 ± 0.02		21	21	0	0	no				blast	guaagugugggaugcaggaaugcu	cucugucugcaucuccucuuccuc	guaagugugggaugcaggaaugcugcagugugacguugggaagucccccauggcacugugcucugucugcaucuccucuuccuc	CM000103.4_Gallus_gallus_isolate_RJF_#256_breed_Red_Jungle_fowl,_inbred_line_UCD001_chromosome_11,_whole_genome_shotgun_sequence:1412517..1412601:+
CM000109.4_Gallus_gallus_isolate_RJF_#256_breed_Red_Jungle_fowl,_inbred_line_UCD001_chromosome_17,_whole_genome_shotgun_sequence_19587	0.8	0.08 ± 0.02		186	185	1	0	no				blast	gcggccggaccggcgccg	gcgcgggugguggaug	gcggccggaccggcgccggcggaugcuggagucccugcaggagcuggagaucgcugcgcgggugguggaug	CM000109.4_Gallus_gallus_isolate_RJF_#256_breed_Red_Jungle_fowl,_inbred_line_UCD001_chromosome_17,_whole_genome_shotgun_sequence:5473927..5473998:-
AADN04023552.1_Gallus_gallus_breed_Red_Jungle_fowl,_inbred_line_UCD001_isolate_RJF_#256_Contig24889.1,_whole_genome_shotgun_sequence_27182	0.8	0.08 ± 0.02		84315	84304	0	11	no				blast	gagcccagcgccgaaucccc	uggcguacggaagcccca	gagcccagcgccgaaucccccgcccgcggugggcgcgggaguguggcguacggaagcccca	AADN04023552.1_Gallus_gallus_breed_Red_Jungle_fowl,_inbred_line_UCD001_isolate_RJF_#256_Contig24889.1,_whole_genome_shotgun_sequence:1143..1204:+
CM000116.4_Gallus_gallus_isolate_RJF_#256_breed_Red_Jungle_fowl,_inbred_line_UCD001_chromosome_24,_whole_genome_shotgun_sequence_22204	0.8	0.08 ± 0.02		23	22	1	0	no				blast	aaggaguccccaggcugugcu	cgcugccuacgggcuccucgu	aaggaguccccaggcugugcugaccccgcugccuccccagcgcugccuacgggcuccucgu	CM000116.4_Gallus_gallus_isolate_RJF_#256_breed_Red_Jungle_fowl,_inbred_line_UCD001_chromosome_24,_whole_genome_shotgun_sequence:5204325..5204386:+
CM000106.4_Gallus_gallus_isolate_RJF_#256_breed_Red_Jungle_fowl,_inbred_line_UCD001_chromosome_14,_whole_genome_shotgun_sequence_18486	0.8	0.08 ± 0.02		235	235	0	0	no				blast	gcgcgccgggcccggggc	cccgccgcccaggccaguaa	cccgccgcccaggccaguaagugcgcgccgggcccggggc	CM000106.4_Gallus_gallus_isolate_RJF_#256_breed_Red_Jungle_fowl,_inbred_line_UCD001_chromosome_14,_whole_genome_shotgun_sequence:12152422..12152462:-
CM000104.4_Gallus_gallus_isolate_RJF_#256_breed_Red_Jungle_fowl,_inbred_line_UCD001_chromosome_12,_whole_genome_shotgun_sequence_17467	0.8	0.08 ± 0.02		39	39	0	0	no				blast	cggcgccgggcggggcgg	gccgucgcaggaggc	cggcgccgggcggggcggcccgauccgccaggaugcugccgucgcaggaggc	CM000104.4_Gallus_gallus_isolate_RJF_#256_breed_Red_Jungle_fowl,_inbred_line_UCD001_chromosome_12,_whole_genome_shotgun_sequence:11449732..11449784:-
CM000101.4_Gallus_gallus_isolate_RJF_#256_breed_Red_Jungle_fowl,_inbred_line_UCD001_chromosome_9,_whole_genome_shotgun_sequence_15370	0.8	0.08 ± 0.02		14	14	0	0	no				blast	gcgcggcggcggcgggga	gccguguuugcugucgugcuc	gcgcggcggcggcggggacccgcucccuagaugucaaugcgggagugcagggcgccguguuugcugucgugcuc	CM000101.4_Gallus_gallus_isolate_RJF_#256_breed_Red_Jungle_fowl,_inbred_line_UCD001_chromosome_9,_whole_genome_shotgun_sequence:5720366..5720440:+
CM000094.4_Gallus_gallus_isolate_RJF_#256_breed_Red_Jungle_fowl,_inbred_line_UCD001_chromosome_2,_whole_genome_shotgun_sequence_7196	0.8	0.08 ± 0.02		15	15	0	0	no				blast	cauggcugcagccuccucag	cuauggguugcagcucuggc	cuauggguugcagcucuggccugcgcccugcuucugaaagggcuugccauggcugcagccuccucag	CM000094.4_Gallus_gallus_isolate_RJF_#256_breed_Red_Jungle_fowl,_inbred_line_UCD001_chromosome_2,_whole_genome_shotgun_sequence:11259945..11260012:-
CM000105.4_Gallus_gallus_isolate_RJF_#256_breed_Red_Jungle_fowl,_inbred_line_UCD001_chromosome_13,_whole_genome_shotgun_sequence_17810	0.8	0.08 ± 0.02		14	12	0	2	no				blast	ugcgggcguugauggggacgugu	agcacguagcagagcagc	agcacguagcagagcagccacaucaccaugauggccaggaugaucugcgggcguugauggggacgugu	CM000105.4_Gallus_gallus_isolate_RJF_#256_breed_Red_Jungle_fowl,_inbred_line_UCD001_chromosome_13,_whole_genome_shotgun_sequence:2439251..2439319:-
CM000094.4_Gallus_gallus_isolate_RJF_#256_breed_Red_Jungle_fowl,_inbred_line_UCD001_chromosome_2,_whole_genome_shotgun_sequence_6468	0.8	0.08 ± 0.02		13	12	0	1	no				blast	aacuuuugaagcuuacuaugaug	auaguaagcuugaaaagcucug	aacuuuugaagcuuacuaugaugaaagcuuucaaucauaguaagcuugaaaagcucug	CM000094.4_Gallus_gallus_isolate_RJF_#256_breed_Red_Jungle_fowl,_inbred_line_UCD001_chromosome_2,_whole_genome_shotgun_sequence:39679416..39679474:+
CM000100.4_Gallus_gallus_isolate_RJF_#256_breed_Red_Jungle_fowl,_inbred_line_UCD001_chromosome_8,_whole_genome_shotgun_sequence_14775	0.8	0.08 ± 0.02		36	36	0	0	no				blast	ggugcggagcugcgggga	gcugcgggucugcuucgg	gcugcgggucugcuucggggacgccuggagguggccguccugcugccggugcggagcugcgggga	CM000100.4_Gallus_gallus_isolate_RJF_#256_breed_Red_Jungle_fowl,_inbred_line_UCD001_chromosome_8,_whole_genome_shotgun_sequence:14717629..14717694:+
CM000096.4_Gallus_gallus_isolate_RJF_#256_breed_Red_Jungle_fowl,_inbred_line_UCD001_chromosome_4,_whole_genome_shotgun_sequence_10978	0.8	0.08 ± 0.02		42	41	1	0	no				blast	ugugccagggcagugcuguagu	agcugcacugccacagcacaag	agcugcacugccacagcacaagggacggaucugcugcucugugccagggcagugcuguagu	CM000096.4_Gallus_gallus_isolate_RJF_#256_breed_Red_Jungle_fowl,_inbred_line_UCD001_chromosome_4,_whole_genome_shotgun_sequence:11263005..11263066:-
CM000095.4_Gallus_gallus_isolate_RJF_#256_breed_Red_Jungle_fowl,_inbred_line_UCD001_chromosome_3,_whole_genome_shotgun_sequence_9947	0.8	0.08 ± 0.02		17	17	0	0	no				blast	cacccgaggcugcugagg	ugcugcagccaccauggugcu	cacccgaggcugcugagggugagcaugcgcugugccaugccgugcuaugcugugcugcagccaccauggugcu	CM000095.4_Gallus_gallus_isolate_RJF_#256_breed_Red_Jungle_fowl,_inbred_line_UCD001_chromosome_3,_whole_genome_shotgun_sequence:104989846..104989919:-
CM000098.4_Gallus_gallus_isolate_RJF_#256_breed_Red_Jungle_fowl,_inbred_line_UCD001_chromosome_6,_whole_genome_shotgun_sequence_13307	0.8	0.08 ± 0.02		111	111	0	0	no				blast	uugacuucagugggagcuggau	ccaacuccuacugaagucaaug	ccaacuccuacugaagucaaugcugaaaugcccauugacuucagugggagcuggau	CM000098.4_Gallus_gallus_isolate_RJF_#256_breed_Red_Jungle_fowl,_inbred_line_UCD001_chromosome_6,_whole_genome_shotgun_sequence:31195586..31195642:+
AADN04009004.1_Gallus_gallus_breed_Red_Jungle_fowl,_inbred_line_UCD001_isolate_RJF_#256_Contig9664.1,_whole_genome_shotgun_sequence_26309	0.8	0.08 ± 0.02		45	45	0	0	no				blast	uacaucacguggguguggcguc	ugucaugcgucaugugugugug	ugucaugcgucaugugugugugacgucauacggggggggggggcgucguaagggugcaugaugucauacaucacguggguguggcguc	AADN04009004.1_Gallus_gallus_breed_Red_Jungle_fowl,_inbred_line_UCD001_isolate_RJF_#256_Contig9664.1,_whole_genome_shotgun_sequence:529..617:+
AADN04021783.1_Gallus_gallus_breed_Red_Jungle_fowl,_inbred_line_UCD001_isolate_RJF_#256_Contig23000.1,_whole_genome_shotgun_sequence_6055	0.8	0.08 ± 0.02		11	11	0	0	no				blast	ucuguagcauauaccagugaac	ucacugguauaugcuacagauu	ucacugguauaugcuacagauuucagaaaagccauccaaaaucaaacaaucuguagcauauaccagugaac	AADN04021783.1_Gallus_gallus_breed_Red_Jungle_fowl,_inbred_line_UCD001_isolate_RJF_#256_Contig23000.1,_whole_genome_shotgun_sequence:1067..1138:+
CM000099.4_Gallus_gallus_isolate_RJF_#256_breed_Red_Jungle_fowl,_inbred_line_UCD001_chromosome_7,_whole_genome_shotgun_sequence_14530	0.8	0.08 ± 0.02		741	724	0	17	no				blast	uccgucccgcggcucugccacu	cgggaccggcggguggga	cgggaccggcgggugggagcagugggucgcgcuccgucccgcggcucugccacu	CM000099.4_Gallus_gallus_isolate_RJF_#256_breed_Red_Jungle_fowl,_inbred_line_UCD001_chromosome_7,_whole_genome_shotgun_sequence:35212300..35212354:-
CM000107.4_Gallus_gallus_isolate_RJF_#256_breed_Red_Jungle_fowl,_inbred_line_UCD001_chromosome_15,_whole_genome_shotgun_sequence_18677	0.7	0.08 ± 0.02		36	35	0	1	no				blast	aacagugaugauggagggcugagc	uggugaaggcugugggca	uggugaaggcugugggcaaaugugauggauggagcuccgucgggaacagugaugauggagggcugagc	CM000107.4_Gallus_gallus_isolate_RJF_#256_breed_Red_Jungle_fowl,_inbred_line_UCD001_chromosome_15,_whole_genome_shotgun_sequence:4682990..4683058:+
AADN04010276.1_Gallus_gallus_breed_Red_Jungle_fowl,_inbred_line_UCD001_isolate_RJF_#256_Contig10983.1,_whole_genome_shotgun_sequence_13003	0.7	0.08 ± 0.02		72	72	0	0	no				blast	uuucuucuugugaucagccuga	agacugcagcauagaaggaaaac	agacugcagcauagaaggaaaacguauucguuuucuucuugugaucagccuga	AADN04010276.1_Gallus_gallus_breed_Red_Jungle_fowl,_inbred_line_UCD001_isolate_RJF_#256_Contig10983.1,_whole_genome_shotgun_sequence:4396..4449:+
AADN04012985.1_Gallus_gallus_breed_Red_Jungle_fowl,_inbred_line_UCD001_isolate_RJF_#256_Contig13807.1,_whole_genome_shotgun_sequence_26590	0.7	0.08 ± 0.02		15	15	0	0	no				blast	ugcuccuguuaccaugguaacg	uuaccaugguaacgaagccug	uuaccaugguaacgaagccugcggccugcuccuguuaccaugguaacg	AADN04012985.1_Gallus_gallus_breed_Red_Jungle_fowl,_inbred_line_UCD001_isolate_RJF_#256_Contig13807.1,_whole_genome_shotgun_sequence:4116..4164:-
CM000094.4_Gallus_gallus_isolate_RJF_#256_breed_Red_Jungle_fowl,_inbred_line_UCD001_chromosome_2,_whole_genome_shotgun_sequence_6898	0.7	0.08 ± 0.02		12	12	0	0	no				blast	cauucucugcucaggacugucagu	ugaugguccuugcagagguguu	cauucucugcucaggacugucaguuuugacacaucucuagucugaugguccuugcagagguguu	CM000094.4_Gallus_gallus_isolate_RJF_#256_breed_Red_Jungle_fowl,_inbred_line_UCD001_chromosome_2,_whole_genome_shotgun_sequence:113220661..113220725:+
CM000115.4_Gallus_gallus_isolate_RJF_#256_breed_Red_Jungle_fowl,_inbred_line_UCD001_chromosome_23,_whole_genome_shotgun_sequence_21982	0.7	0.08 ± 0.02		32	32	0	0	no				blast	uccugacguguacccuuccagc	uggagcggugcgcgcacuggagg	uggagcggugcgcgcacuggaggagccccaucucccuccugacguguacccuuccagc	CM000115.4_Gallus_gallus_isolate_RJF_#256_breed_Red_Jungle_fowl,_inbred_line_UCD001_chromosome_23,_whole_genome_shotgun_sequence:2003461..2003519:-
CM000115.4_Gallus_gallus_isolate_RJF_#256_breed_Red_Jungle_fowl,_inbred_line_UCD001_chromosome_23,_whole_genome_shotgun_sequence_21837	0.7	0.08 ± 0.02		25	25	0	0	no				blast	cuggacugcugucccgggccugc	ucaccuggaggcagcauccagca	ucaccuggaggcagcauccagcagcagcacagaugcuggacugcugucccgggccugc	CM000115.4_Gallus_gallus_isolate_RJF_#256_breed_Red_Jungle_fowl,_inbred_line_UCD001_chromosome_23,_whole_genome_shotgun_sequence:3512498..3512556:+
CM000105.4_Gallus_gallus_isolate_RJF_#256_breed_Red_Jungle_fowl,_inbred_line_UCD001_chromosome_13,_whole_genome_shotgun_sequence_17860	0.7	0.08 ± 0.02		133	133	0	0	no				blast	auggacagguggggccuuccuca	aggaggccaccccagcccauga	aggaggccaccccagcccaugagcuccccuugggcugaaucauggacagguggggccuuccuca	CM000105.4_Gallus_gallus_isolate_RJF_#256_breed_Red_Jungle_fowl,_inbred_line_UCD001_chromosome_13,_whole_genome_shotgun_sequence:8233847..8233911:-
CM000093.4_Gallus_gallus_isolate_RJF_#256_breed_Red_Jungle_fowl,_inbred_line_UCD001_chromosome_1,_whole_genome_shotgun_sequence_2967	0.7	0.08 ± 0.02		32	32	0	0	no				blast	ugggucgggcgggcggcg	ccggcggcccuggaggcgg	ugggucgggcgggcggcggcagcggggauggcggugaggagccggcggcccuggaggcgg	CM000093.4_Gallus_gallus_isolate_RJF_#256_breed_Red_Jungle_fowl,_inbred_line_UCD001_chromosome_1,_whole_genome_shotgun_sequence:180181937..180181997:-
CM000100.4_Gallus_gallus_isolate_RJF_#256_breed_Red_Jungle_fowl,_inbred_line_UCD001_chromosome_8,_whole_genome_shotgun_sequence_14689	0.7	0.08 ± 0.02		258	229	0	29	no				blast	uucucagccuccauccaugguu	uguggauggagcugaaguagcu	uguggauggagcugaaguagcugggaagaucuaguucucagccuccauccaugguu	CM000100.4_Gallus_gallus_isolate_RJF_#256_breed_Red_Jungle_fowl,_inbred_line_UCD001_chromosome_8,_whole_genome_shotgun_sequence:7561265..7561321:+
KQ759534.1_Gallus_gallus_isolate_RJF_#256_breed_Red_Jungle_fowl,_inbred_line_UCD001_unplaced_genomic_scaffold_chrUn_Scaffold600,_whole_genome_shotgun_sequence_25279	0.7	0.08 ± 0.02		14	14	0	0	no				blast	ccaucggcccugugacgu	gucauagggaggguc	ccaucggcccugugacguguagggggggcacgggggggucauagggaggguc	KQ759534.1_Gallus_gallus_isolate_RJF_#256_breed_Red_Jungle_fowl,_inbred_line_UCD001_unplaced_genomic_scaffold_chrUn_Scaffold600,_whole_genome_shotgun_sequence:33819..33871:-
AADN04006267.1_Gallus_gallus_breed_Red_Jungle_fowl,_inbred_line_UCD001_isolate_RJF_#256_Contig6822.1,_whole_genome_shotgun_sequence_24202	0.7	0.08 ± 0.02		3742	3742	0	0	no				blast	gcgcccagcgccgaauccca	ggccucgccgccccgccc	ggccucgccgccccgccccgcgcccagcgccgaauccca	AADN04006267.1_Gallus_gallus_breed_Red_Jungle_fowl,_inbred_line_UCD001_isolate_RJF_#256_Contig6822.1,_whole_genome_shotgun_sequence:3152..3191:-
AADN04010407.1_Gallus_gallus_breed_Red_Jungle_fowl,_inbred_line_UCD001_isolate_RJF_#256_Contig11112.1,_whole_genome_shotgun_sequence_20220	0.7	0.08 ± 0.02		53	51	0	2	no				blast	cuucucacggugcugugcccacc	ggggagcagccugcgaaaagggu	ggggagcagccugcgaaaaggguuuguguguuggcuuuucacccuucucacggugcugugcccacc	AADN04010407.1_Gallus_gallus_breed_Red_Jungle_fowl,_inbred_line_UCD001_isolate_RJF_#256_Contig11112.1,_whole_genome_shotgun_sequence:7517..7583:-
CM000100.4_Gallus_gallus_isolate_RJF_#256_breed_Red_Jungle_fowl,_inbred_line_UCD001_chromosome_8,_whole_genome_shotgun_sequence_14931	0.7	0.08 ± 0.02		11	11	0	0	no				blast	ucuccgugcgcuuccccgcagg	ugcgcgaggccggcggcggaccgcgc	ugcgcgaggccggcggcggaccgcgcucauagagcucuccgugcgcuuccccgcagg	CM000100.4_Gallus_gallus_isolate_RJF_#256_breed_Red_Jungle_fowl,_inbred_line_UCD001_chromosome_8,_whole_genome_shotgun_sequence:29804483..29804540:+
CM000094.4_Gallus_gallus_isolate_RJF_#256_breed_Red_Jungle_fowl,_inbred_line_UCD001_chromosome_2,_whole_genome_shotgun_sequence_6260	0.7	0.08 ± 0.02		17	17	0	0	no				blast	agggggagcgucgugcuuggauucu	agccagcucauguucccccaug	agggggagcgucgugcuuggauucuguuguguucagagccagagccagcucauguucccccaug	CM000094.4_Gallus_gallus_isolate_RJF_#256_breed_Red_Jungle_fowl,_inbred_line_UCD001_chromosome_2,_whole_genome_shotgun_sequence:14071794..14071858:+
CM000100.4_Gallus_gallus_isolate_RJF_#256_breed_Red_Jungle_fowl,_inbred_line_UCD001_chromosome_8,_whole_genome_shotgun_sequence_14843	0.7	0.08 ± 0.02		50	50	0	0	no				blast	cucacaucugcugcucccuuccaga	cgguggggagcugggggugugcu	cgguggggagcugggggugugcuggcugggugcccugcauugcucacaucugcugcucccuuccaga	CM000100.4_Gallus_gallus_isolate_RJF_#256_breed_Red_Jungle_fowl,_inbred_line_UCD001_chromosome_8,_whole_genome_shotgun_sequence:20854286..20854353:+
AADN04001305.1_Gallus_gallus_breed_Red_Jungle_fowl,_inbred_line_UCD001_isolate_RJF_#256_Contig1474.1,_whole_genome_shotgun_sequence_3267	0.7	0.08 ± 0.02		15112	15112	0	0	no				blast	agaagccggcgggagcccc	ggcccgcugcuucgug	agaagccggcgggagccccggagaguucucuuucuuugaaggcccgcugcuucgug	AADN04001305.1_Gallus_gallus_breed_Red_Jungle_fowl,_inbred_line_UCD001_isolate_RJF_#256_Contig1474.1,_whole_genome_shotgun_sequence:25591..25647:-
CM000109.4_Gallus_gallus_isolate_RJF_#256_breed_Red_Jungle_fowl,_inbred_line_UCD001_chromosome_17,_whole_genome_shotgun_sequence_19592	0.7	0.08 ± 0.02		43	42	1	0	no				blast	ucaccccccucgcccugcagg	ggugagggucagggguccggggagg	ggugagggucagggguccggggagggcuggggucagccucuguagugcucaccccccucgcccugcagg	CM000109.4_Gallus_gallus_isolate_RJF_#256_breed_Red_Jungle_fowl,_inbred_line_UCD001_chromosome_17,_whole_genome_shotgun_sequence:5474411..5474480:-
CM000112.4_Gallus_gallus_isolate_RJF_#256_breed_Red_Jungle_fowl,_inbred_line_UCD001_chromosome_20,_whole_genome_shotgun_sequence_21086	0.7	0.08 ± 0.02		17	17	0	0	no				blast	accugugggagcugagcucugc	agggccuguagccacagagucu	agggccuguagccacagagucugugcuuuguuugcauucagaccugugggagcugagcucugc	CM000112.4_Gallus_gallus_isolate_RJF_#256_breed_Red_Jungle_fowl,_inbred_line_UCD001_chromosome_20,_whole_genome_shotgun_sequence:8070645..8070708:-
AADN04014543.1_Gallus_gallus_breed_Red_Jungle_fowl,_inbred_line_UCD001_isolate_RJF_#256_Contig15424.1,_whole_genome_shotgun_sequence_26713	0.7	0.08 ± 0.02		74	74	0	0	no				blast	ucagugucacuguagggucccuug	ugggucccuuggugacauuacug	ugggucccuuggugacauuacuggaucccuuugagucccucagugucacuguagggucccuug	AADN04014543.1_Gallus_gallus_breed_Red_Jungle_fowl,_inbred_line_UCD001_isolate_RJF_#256_Contig15424.1,_whole_genome_shotgun_sequence:3798..3861:+
CM000094.4_Gallus_gallus_isolate_RJF_#256_breed_Red_Jungle_fowl,_inbred_line_UCD001_chromosome_2,_whole_genome_shotgun_sequence_7231	0.7	0.08 ± 0.02		45	45	0	0	no				blast	aacagcucaacgucuggauggag	ccccaggcgucagugcugggac	aacagcucaacgucuggauggagaucagcaaggacugguaaccuccccaggcgucagugcugggac	CM000094.4_Gallus_gallus_isolate_RJF_#256_breed_Red_Jungle_fowl,_inbred_line_UCD001_chromosome_2,_whole_genome_shotgun_sequence:18400329..18400395:-
CM000113.4_Gallus_gallus_isolate_RJF_#256_breed_Red_Jungle_fowl,_inbred_line_UCD001_chromosome_21,_whole_genome_shotgun_sequence_21498	0.7	0.08 ± 0.02		28	28	0	0	no				blast	cggccgccucuccuccuccagg	gggggggggggagggggaugcggg	gggggggggggagggggaugcggggcgcugagaugggugacggccgccucuccuccuccagg	CM000113.4_Gallus_gallus_isolate_RJF_#256_breed_Red_Jungle_fowl,_inbred_line_UCD001_chromosome_21,_whole_genome_shotgun_sequence:4325415..4325477:-
CM000119.4_Gallus_gallus_isolate_RJF_#256_breed_Red_Jungle_fowl,_inbred_line_UCD001_chromosome_28,_whole_genome_shotgun_sequence_23495	0.7	0.08 ± 0.02		39	38	1	0	no				blast	aaugcuuacuugucuggacaga	agcccagacaaguugaguauuua	agcccagacaaguugaguauuuauucuccuccugccaauggaauguguaaugcuuacuugucuggacaga	CM000119.4_Gallus_gallus_isolate_RJF_#256_breed_Red_Jungle_fowl,_inbred_line_UCD001_chromosome_28,_whole_genome_shotgun_sequence:3936704..3936774:+
CM000114.4_Gallus_gallus_isolate_RJF_#256_breed_Red_Jungle_fowl,_inbred_line_UCD001_chromosome_22,_whole_genome_shotgun_sequence_21682	0.7	0.08 ± 0.02		13	13	0	0	no				blast	ucagcacuuccugucucugcagg	ccgggaggaaggagagugggg	ccgggaggaaggagaguggggggcucucccagucccucagcacuuccugucucugcagg	CM000114.4_Gallus_gallus_isolate_RJF_#256_breed_Red_Jungle_fowl,_inbred_line_UCD001_chromosome_22,_whole_genome_shotgun_sequence:12583..12642:-
AADN04002725.1_Gallus_gallus_breed_Red_Jungle_fowl,_inbred_line_UCD001_isolate_RJF_#256_Contig3058.1,_whole_genome_shotgun_sequence_25835	0.7	0.08 ± 0.02		33	31	0	2	no				blast	cauuuguccuuucugcccucagg	gcaggaggaccccggggu	gcaggaggaccccggggugagggcagggggaggacgugcagccccuccgcgcucucauuuguccuuucugcccucagg	AADN04002725.1_Gallus_gallus_breed_Red_Jungle_fowl,_inbred_line_UCD001_isolate_RJF_#256_Contig3058.1,_whole_genome_shotgun_sequence:11645..11723:+
CM000101.4_Gallus_gallus_isolate_RJF_#256_breed_Red_Jungle_fowl,_inbred_line_UCD001_chromosome_9,_whole_genome_shotgun_sequence_15847	0.7	0.08 ± 0.02		63	63	0	0	no				blast	uggggagccacuggagcc	cugccaugguucacucaca	uggggagccacuggagcccugcugccaugguucacucaca	CM000101.4_Gallus_gallus_isolate_RJF_#256_breed_Red_Jungle_fowl,_inbred_line_UCD001_chromosome_9,_whole_genome_shotgun_sequence:22939939..22939979:-
CM000110.4_Gallus_gallus_isolate_RJF_#256_breed_Red_Jungle_fowl,_inbred_line_UCD001_chromosome_18,_whole_genome_shotgun_sequence_20034	0.7	0.08 ± 0.02		12	4	8	0	no				blast	aggccgccuccugucccgcc	cgcagggagcgggcucc	cgcagggagcgggcuccuuucucucagggagaggcugaacuucgcaggccgccuccugucccgcc	CM000110.4_Gallus_gallus_isolate_RJF_#256_breed_Red_Jungle_fowl,_inbred_line_UCD001_chromosome_18,_whole_genome_shotgun_sequence:5152057..5152122:-
CM000094.4_Gallus_gallus_isolate_RJF_#256_breed_Red_Jungle_fowl,_inbred_line_UCD001_chromosome_2,_whole_genome_shotgun_sequence_6181	0.7	0.08 ± 0.02		1804	1797	1	6	no				blast	aggcuauagaaaccccauacacgc	cuggggugguuugaggccucuuuc	cuggggugguuugaggccucuuucugucucucagggggaggcuauagaaaccccauacacgc	CM000094.4_Gallus_gallus_isolate_RJF_#256_breed_Red_Jungle_fowl,_inbred_line_UCD001_chromosome_2,_whole_genome_shotgun_sequence:4073203..4073265:+
CM000103.4_Gallus_gallus_isolate_RJF_#256_breed_Red_Jungle_fowl,_inbred_line_UCD001_chromosome_11,_whole_genome_shotgun_sequence_16728	0.7	0.08 ± 0.02		33	33	0	0	no				blast	uugacgcugggcucugucgcag	gcgagggauccugcucuucggg	uugacgcugggcucugucgcagggaagcgcacgcccuggcgagggauccugcucuucggg	CM000103.4_Gallus_gallus_isolate_RJF_#256_breed_Red_Jungle_fowl,_inbred_line_UCD001_chromosome_11,_whole_genome_shotgun_sequence:19171033..19171093:+
CM000098.4_Gallus_gallus_isolate_RJF_#256_breed_Red_Jungle_fowl,_inbred_line_UCD001_chromosome_6,_whole_genome_shotgun_sequence_13490	0.7	0.08 ± 0.02		37	37	0	0	no				blast	cagcagcuggagggcucucuuc	ggagagcugccgcagcucugcc	ggagagcugccgcagcucugccaccaggaaggcagcagcuggagggcucucuuc	CM000098.4_Gallus_gallus_isolate_RJF_#256_breed_Red_Jungle_fowl,_inbred_line_UCD001_chromosome_6,_whole_genome_shotgun_sequence:17510392..17510446:-
CM000113.4_Gallus_gallus_isolate_RJF_#256_breed_Red_Jungle_fowl,_inbred_line_UCD001_chromosome_21,_whole_genome_shotgun_sequence_21373	0.7	0.08 ± 0.02		7	6	0	1	no				blast	auuaggagggcuguaagaaauac	cuucuuacugacuuccuugugu	auuaggagggcuguaagaaauacuuuaaaaauugucuucuuacugacuuccuugugu	CM000113.4_Gallus_gallus_isolate_RJF_#256_breed_Red_Jungle_fowl,_inbred_line_UCD001_chromosome_21,_whole_genome_shotgun_sequence:290187..290244:-
CM000099.4_Gallus_gallus_isolate_RJF_#256_breed_Red_Jungle_fowl,_inbred_line_UCD001_chromosome_7,_whole_genome_shotgun_sequence_14532	0.7	0.08 ± 0.02		99	99	0	0	no				blast	uuggcugugucugagcaga	ugcugagauuuuaguaaguuaacu	ugcugagauuuuaguaaguuaacugcacugaacucugcuuugcuucuguagaguucaguugcucuuggcugugucugagcaga	CM000099.4_Gallus_gallus_isolate_RJF_#256_breed_Red_Jungle_fowl,_inbred_line_UCD001_chromosome_7,_whole_genome_shotgun_sequence:35224230..35224313:-
KQ759484.1_Gallus_gallus_isolate_RJF_#256_breed_Red_Jungle_fowl,_inbred_line_UCD001_chromosome_33_unlocalized_genomic_scaffold_chr33random_Scaffold409,_whole_genome_shotgun_sequence_24093	0.7	0.08 ± 0.02		48	48	0	0	no				blast	gcggauggcagaggagcgcuguu	cagcuuuccuccaucccug	cagcuuuccuccaucccugugcaguguggcggauggcagaggagcgcuguu	KQ759484.1_Gallus_gallus_isolate_RJF_#256_breed_Red_Jungle_fowl,_inbred_line_UCD001_chromosome_33_unlocalized_genomic_scaffold_chr33random_Scaffold409,_whole_genome_shotgun_sequence:104445..104496:+
AADN04020786.1_Gallus_gallus_breed_Red_Jungle_fowl,_inbred_line_UCD001_isolate_RJF_#256_Contig21939.1,_whole_genome_shotgun_sequence_19708	0.7	0.08 ± 0.02		13	10	0	3	no				blast	ugggaaauaaagcaagacgag	aucgucuugcucuguuuccccuc	ugggaaauaaagcaagacgagggcaugccacguccaucgucuugcucuguuuccccuc	AADN04020786.1_Gallus_gallus_breed_Red_Jungle_fowl,_inbred_line_UCD001_isolate_RJF_#256_Contig21939.1,_whole_genome_shotgun_sequence:1004..1062:+
AADN04000872.1_Gallus_gallus_breed_Red_Jungle_fowl,_inbred_line_UCD001_isolate_RJF_#256_Contig923.1,_whole_genome_shotgun_sequence_23785	0.7	0.08 ± 0.02		39	39	0	0	no				blast	caacgugguguccuccuccagu	gcggggggggcguugcguugcc	gcggggggggcguugcguugccuugcaggugaccccaacgugguguccuccuccagu	AADN04000872.1_Gallus_gallus_breed_Red_Jungle_fowl,_inbred_line_UCD001_isolate_RJF_#256_Contig923.1,_whole_genome_shotgun_sequence:27953..28010:+
AADN04001978.1_Gallus_gallus_breed_Red_Jungle_fowl,_inbred_line_UCD001_isolate_RJF_#256_Contig2242.1,_whole_genome_shotgun_sequence_23744	0.7	0.08 ± 0.02		24	24	0	0	no				blast	uuucucugcucaucuuccuccag	gggggagggcggguggaacugauggu	gggggagggcggguggaacugauggugucuuugggaccaaaaugaaaccuuucucugcucaucuuccuccag	AADN04001978.1_Gallus_gallus_breed_Red_Jungle_fowl,_inbred_line_UCD001_isolate_RJF_#256_Contig2242.1,_whole_genome_shotgun_sequence:8115..8187:-
CM000106.4_Gallus_gallus_isolate_RJF_#256_breed_Red_Jungle_fowl,_inbred_line_UCD001_chromosome_14,_whole_genome_shotgun_sequence_18160	0.7	0.08 ± 0.02		39	39	0	0	no				blast	ccgcggggggcgccggga	ccacugccucgcccgccaau	ccgcggggggcgccgggaaacgccgccgcugcgcucugggccgcuccggcccccguagccccgcccacugccucgcccgccaau	CM000106.4_Gallus_gallus_isolate_RJF_#256_breed_Red_Jungle_fowl,_inbred_line_UCD001_chromosome_14,_whole_genome_shotgun_sequence:6961790..6961874:+
CM000111.4_Gallus_gallus_isolate_RJF_#256_breed_Red_Jungle_fowl,_inbred_line_UCD001_chromosome_19,_whole_genome_shotgun_sequence_20495	0.7	0.08 ± 0.02		35	35	0	0	no				blast	aaaaggcgaguggagcucuggucc	cccgcagcuccccucugccucc	aaaaggcgaguggagcucuggucccccguggcugagagcugugcccgcagcuccccucugccucc	CM000111.4_Gallus_gallus_isolate_RJF_#256_breed_Red_Jungle_fowl,_inbred_line_UCD001_chromosome_19,_whole_genome_shotgun_sequence:309352..309417:-
KQ759480.1_Gallus_gallus_isolate_RJF_#256_breed_Red_Jungle_fowl,_inbred_line_UCD001_chromosome_30_unlocalized_genomic_scaffold_chr30random_Scaffold598,_whole_genome_shotgun_sequence_23733	0.7	0.08 ± 0.02		3742	3742	0	0	no				blast	gcgcccagcgccgaauccca	ggccucgccgccccgccc	ggccucgccgccccgccccgcgcccagcgccgaauccca	KQ759480.1_Gallus_gallus_isolate_RJF_#256_breed_Red_Jungle_fowl,_inbred_line_UCD001_chromosome_30_unlocalized_genomic_scaffold_chr30random_Scaffold598,_whole_genome_shotgun_sequence:4484..4523:+
AADN04015030.1_Gallus_gallus_breed_Red_Jungle_fowl,_inbred_line_UCD001_isolate_RJF_#256_Contig15925.1,_whole_genome_shotgun_sequence_26743	0.7	0.08 ± 0.02		12	12	0	0	no				blast	cucugaccacgccgccccgcagg	ugggggggggaaaaggggaaggggg	ugggggggggaaaaggggaaggggggguucacguguacgcucugaccacgccgccccgcagg	AADN04015030.1_Gallus_gallus_breed_Red_Jungle_fowl,_inbred_line_UCD001_isolate_RJF_#256_Contig15925.1,_whole_genome_shotgun_sequence:4513..4575:+
CM000110.4_Gallus_gallus_isolate_RJF_#256_breed_Red_Jungle_fowl,_inbred_line_UCD001_chromosome_18,_whole_genome_shotgun_sequence_19864	0.7	0.08 ± 0.02		40	29	11	0	no				blast	cauguuggccucugccucccgcag	auggugaggagggggcucguggg	cauguuggccucugccucccgcagguuggaacgagcugagcccggcccggagccauggugaggagggggcucguggg	CM000110.4_Gallus_gallus_isolate_RJF_#256_breed_Red_Jungle_fowl,_inbred_line_UCD001_chromosome_18,_whole_genome_shotgun_sequence:9192114..9192191:+
CM000109.4_Gallus_gallus_isolate_RJF_#256_breed_Red_Jungle_fowl,_inbred_line_UCD001_chromosome_17,_whole_genome_shotgun_sequence_19628	0.7	0.08 ± 0.02		14	14	0	0	no				blast	ccugggcucucugugcagacgg	auaugcccagagagcugcc	auaugcccagagagcugccccgcuccugcugccagccugggcucucugugcagacgg	CM000109.4_Gallus_gallus_isolate_RJF_#256_breed_Red_Jungle_fowl,_inbred_line_UCD001_chromosome_17,_whole_genome_shotgun_sequence:7298334..7298391:-
CM000118.4_Gallus_gallus_isolate_RJF_#256_breed_Red_Jungle_fowl,_inbred_line_UCD001_chromosome_27,_whole_genome_shotgun_sequence_22940	0.7	0.08 ± 0.02		68	68	0	0	no				blast	gcgggcccagggggggcu	cugccccuguccuggggg	gcgggcccagggggggcugugcuggggucagggggcucaggucuggggggggcugccccuguccuggggg	CM000118.4_Gallus_gallus_isolate_RJF_#256_breed_Red_Jungle_fowl,_inbred_line_UCD001_chromosome_27,_whole_genome_shotgun_sequence:4234509..4234579:+
CM000100.4_Gallus_gallus_isolate_RJF_#256_breed_Red_Jungle_fowl,_inbred_line_UCD001_chromosome_8,_whole_genome_shotgun_sequence_14636	0.7	0.08 ± 0.02		44	44	0	0	no				blast	uguguguguaugugugugcugg	agcagaguacaugagcccu	uguguguguaugugugugcuggggaugggcuccauacccucagcagaguacaugagcccu	CM000100.4_Gallus_gallus_isolate_RJF_#256_breed_Red_Jungle_fowl,_inbred_line_UCD001_chromosome_8,_whole_genome_shotgun_sequence:5309602..5309662:+
CM000110.4_Gallus_gallus_isolate_RJF_#256_breed_Red_Jungle_fowl,_inbred_line_UCD001_chromosome_18,_whole_genome_shotgun_sequence_19970	0.7	0.08 ± 0.02		99	99	0	0	no				blast	ugccacuguagccgggccauc	ugguccacagcaccggauggcaug	ugguccacagcaccggauggcauguaccagggccagccagaccgugccacuguagccgggccauc	CM000110.4_Gallus_gallus_isolate_RJF_#256_breed_Red_Jungle_fowl,_inbred_line_UCD001_chromosome_18,_whole_genome_shotgun_sequence:37463..37528:-
CM000113.4_Gallus_gallus_isolate_RJF_#256_breed_Red_Jungle_fowl,_inbred_line_UCD001_chromosome_21,_whole_genome_shotgun_sequence_21243	0.7	0.08 ± 0.02		207	207	0	0	no				blast	ccgccgccgggccgggca	ccuccucccgcugccgcc	ccuccucccgcugccgccgccgccgccgccgccgccgggccgggca	CM000113.4_Gallus_gallus_isolate_RJF_#256_breed_Red_Jungle_fowl,_inbred_line_UCD001_chromosome_21,_whole_genome_shotgun_sequence:506150..506196:+
AADN04006746.1_Gallus_gallus_breed_Red_Jungle_fowl,_inbred_line_UCD001_isolate_RJF_#256_Contig7316.1,_whole_genome_shotgun_sequence_4569	0.7	0.08 ± 0.02		78766	52365	26376	25	no				blast	ugcggaccaggggaauccgacug	gcgggggggucuccgggc	gcgggggggucuccgggcggcgcccgccucggccggcgccuagcagccggcuuagaacugugcggaccaggggaauccgacug	AADN04006746.1_Gallus_gallus_breed_Red_Jungle_fowl,_inbred_line_UCD001_isolate_RJF_#256_Contig7316.1,_whole_genome_shotgun_sequence:6999..7082:+
CM000095.4_Gallus_gallus_isolate_RJF_#256_breed_Red_Jungle_fowl,_inbred_line_UCD001_chromosome_3,_whole_genome_shotgun_sequence_8407	0.7	0.08 ± 0.02		80	30	0	50	no				blast	agcugcaagacagugguacug	ccguacugcuguuuguggcuuc	agcugcaagacagugguacuggugaaaggugaccguacugcuguuuguggcuuc	CM000095.4_Gallus_gallus_isolate_RJF_#256_breed_Red_Jungle_fowl,_inbred_line_UCD001_chromosome_3,_whole_genome_shotgun_sequence:17174572..17174626:+
CM000110.4_Gallus_gallus_isolate_RJF_#256_breed_Red_Jungle_fowl,_inbred_line_UCD001_chromosome_18,_whole_genome_shotgun_sequence_20128	0.7	0.08 ± 0.02		53	51	0	2	no				blast	cuucucacggugcugugcccacc	ggggagcagccugcgaaaagggu	ggggagcagccugcgaaaaggguuuguguguuggcuuuucacccuucucacggugcugugcccacc	CM000110.4_Gallus_gallus_isolate_RJF_#256_breed_Red_Jungle_fowl,_inbred_line_UCD001_chromosome_18,_whole_genome_shotgun_sequence:9042913..9042979:-
CM000119.4_Gallus_gallus_isolate_RJF_#256_breed_Red_Jungle_fowl,_inbred_line_UCD001_chromosome_28,_whole_genome_shotgun_sequence_23561	0.7	0.08 ± 0.02		112	112	0	0	no				blast	uucuucccugccggacguucgg	uuuccucccgcagggaagauac	uucuucccugccggacguucggucgcccuccuuuccucccgcagggaagauac	CM000119.4_Gallus_gallus_isolate_RJF_#256_breed_Red_Jungle_fowl,_inbred_line_UCD001_chromosome_28,_whole_genome_shotgun_sequence:1327710..1327763:-
CM000102.4_Gallus_gallus_isolate_RJF_#256_breed_Red_Jungle_fowl,_inbred_line_UCD001_chromosome_10,_whole_genome_shotgun_sequence_16452	0.7	0.08 ± 0.02		33	33	0	0	no				blast	ugcccgggcugugggagc	ucugacagaggcagg	ucugacagaggcaggcuuugcccgggcugugggagc	CM000102.4_Gallus_gallus_isolate_RJF_#256_breed_Red_Jungle_fowl,_inbred_line_UCD001_chromosome_10,_whole_genome_shotgun_sequence:18671658..18671694:-
CM000112.4_Gallus_gallus_isolate_RJF_#256_breed_Red_Jungle_fowl,_inbred_line_UCD001_chromosome_20,_whole_genome_shotgun_sequence_21058	0.7	0.08 ± 0.02		23	23	0	0	no				blast	uggagcagagauugcagugacagc	agucacuggcuccugcagacagc	agucacuggcuccugcagacagcaguuuggagcuggagcagagauugcagugacagc	CM000112.4_Gallus_gallus_isolate_RJF_#256_breed_Red_Jungle_fowl,_inbred_line_UCD001_chromosome_20,_whole_genome_shotgun_sequence:5249714..5249771:-
CM000101.4_Gallus_gallus_isolate_RJF_#256_breed_Red_Jungle_fowl,_inbred_line_UCD001_chromosome_9,_whole_genome_shotgun_sequence_15843	0.7	0.08 ± 0.02		11	9	2	0	no				blast	uuguguggggacacggcucc	ggccggguucccucagggcguggag	uuguguggggacacggcuccucguccugcgggcaggggaccggucaggaggaggcagugaggccggguucccucagggcguggag	CM000101.4_Gallus_gallus_isolate_RJF_#256_breed_Red_Jungle_fowl,_inbred_line_UCD001_chromosome_9,_whole_genome_shotgun_sequence:22870247..22870332:-
CM000111.4_Gallus_gallus_isolate_RJF_#256_breed_Red_Jungle_fowl,_inbred_line_UCD001_chromosome_19,_whole_genome_shotgun_sequence_20497	0.7	0.08 ± 0.02		36	36	0	0	no				blast	aaaaggcgaguggagcucuggucc	cccgcagcuccccucugccucc	aaaaggcgaguggagcucugguccccguggcugagagcugugcccgcagcuccccucugccucc	CM000111.4_Gallus_gallus_isolate_RJF_#256_breed_Red_Jungle_fowl,_inbred_line_UCD001_chromosome_19,_whole_genome_shotgun_sequence:318123..318187:-
CM000096.4_Gallus_gallus_isolate_RJF_#256_breed_Red_Jungle_fowl,_inbred_line_UCD001_chromosome_4,_whole_genome_shotgun_sequence_10762	0.7	0.08 ± 0.02		49	49	0	0	no				blast	cagggacugcggacccgcucu	aagggccgccccuucc	cagggacugcggacccgcucugagcacaacgcaucuccgaagggccgccccuucc	CM000096.4_Gallus_gallus_isolate_RJF_#256_breed_Red_Jungle_fowl,_inbred_line_UCD001_chromosome_4,_whole_genome_shotgun_sequence:82846900..82846955:+
CM000098.4_Gallus_gallus_isolate_RJF_#256_breed_Red_Jungle_fowl,_inbred_line_UCD001_chromosome_6,_whole_genome_shotgun_sequence_13629	0.7	0.08 ± 0.02		14	12	0	2	no				blast	ucagcagugugcugcguguguc	uggagcucagugguguaggugcu	ucagcagugugcugcgugugucugugcuguaauggggcacacguggagcucagugguguaggugcu	CM000098.4_Gallus_gallus_isolate_RJF_#256_breed_Red_Jungle_fowl,_inbred_line_UCD001_chromosome_6,_whole_genome_shotgun_sequence:32293077..32293143:-
CM000101.4_Gallus_gallus_isolate_RJF_#256_breed_Red_Jungle_fowl,_inbred_line_UCD001_chromosome_9,_whole_genome_shotgun_sequence_15566	0.7	0.08 ± 0.02		13598	13598	0	0	no				blast	gccuacggccaucccacc	ugggaagagggugcuggagccg	ugggaagagggugcuggagccggagcagcccgugccuacggccaucccacc	CM000101.4_Gallus_gallus_isolate_RJF_#256_breed_Red_Jungle_fowl,_inbred_line_UCD001_chromosome_9,_whole_genome_shotgun_sequence:938074..938125:-
AADN04002522.1_Gallus_gallus_breed_Red_Jungle_fowl,_inbred_line_UCD001_isolate_RJF_#256_Contig2843.1,_whole_genome_shotgun_sequence_25806	0.7	0.08 ± 0.02		37	37	0	0	no				blast	ucccauaucgugacaaggagccca	ggccgccaugucgcgauagugacc	ucccauaucgugacaaggagcccauguaacagcagggccgccaugucgcgauagugacc	AADN04002522.1_Gallus_gallus_breed_Red_Jungle_fowl,_inbred_line_UCD001_isolate_RJF_#256_Contig2843.1,_whole_genome_shotgun_sequence:6129..6188:+
CM000122.4_Gallus_gallus_isolate_RJF_#256_breed_Red_Jungle_fowl,_inbred_line_UCD001_chromosome_Z,_whole_genome_shotgun_sequence_24716	0.7	0.08 ± 0.02		16	16	0	0	no				blast	ccggcggaucugcgcggccagc	gcgccgcgucacgacggccccggag	ccggcggaucugcgcggccagccggcucgucuccuuccgacagagcggagcgccgcgucacgacggccccggag	CM000122.4_Gallus_gallus_isolate_RJF_#256_breed_Red_Jungle_fowl,_inbred_line_UCD001_chromosome_Z,_whole_genome_shotgun_sequence:81580586..81580660:+
CM000097.4_Gallus_gallus_isolate_RJF_#256_breed_Red_Jungle_fowl,_inbred_line_UCD001_chromosome_5,_whole_genome_shotgun_sequence_12338	0.7	0.08 ± 0.02		41	40	1	0	no				blast	cggcggcgucgggcggga	gcggccgaccuaaugcg	gcggccgaccuaaugcggcacaggagaacgguggcugcggcggcgucgggcggga	CM000097.4_Gallus_gallus_isolate_RJF_#256_breed_Red_Jungle_fowl,_inbred_line_UCD001_chromosome_5,_whole_genome_shotgun_sequence:8945379..8945434:-
AADN04001085.1_Gallus_gallus_breed_Red_Jungle_fowl,_inbred_line_UCD001_isolate_RJF_#256_Contig1213.1,_whole_genome_shotgun_sequence_3078	0.7	0.08 ± 0.02		13	13	0	0	no				blast	gggcgccggggggggggc	gccgcagcuggggcgauc	gggcgccggggggggggcggagggcaagggggggcgagcggcgccgcagcuggggcgauc	AADN04001085.1_Gallus_gallus_breed_Red_Jungle_fowl,_inbred_line_UCD001_isolate_RJF_#256_Contig1213.1,_whole_genome_shotgun_sequence:2482..2542:+
CM000115.4_Gallus_gallus_isolate_RJF_#256_breed_Red_Jungle_fowl,_inbred_line_UCD001_chromosome_23,_whole_genome_shotgun_sequence_21927	0.7	0.08 ± 0.02		126	121	5	0	no				blast	uucugugguucugacuccugcagc	ugguggggaguaaccagcccaug	ugguggggaguaaccagcccauggcagggguuggaacuggguggguuccaacuucagccauucugugguucugacuccugcagc	CM000115.4_Gallus_gallus_isolate_RJF_#256_breed_Red_Jungle_fowl,_inbred_line_UCD001_chromosome_23,_whole_genome_shotgun_sequence:5555660..5555744:+
CM000103.4_Gallus_gallus_isolate_RJF_#256_breed_Red_Jungle_fowl,_inbred_line_UCD001_chromosome_11,_whole_genome_shotgun_sequence_16936	0.7	0.08 ± 0.02		3545	3507	2	36	no				blast	ucuggcugccgccuacugacacc	gugggcaggagguggccgugcagagc	gugggcaggagguggccgugcagagcacgaugacacgacgaugcccagcucuggcugccgccuacugacacc	CM000103.4_Gallus_gallus_isolate_RJF_#256_breed_Red_Jungle_fowl,_inbred_line_UCD001_chromosome_11,_whole_genome_shotgun_sequence:18685064..18685136:-
AADN04020228.1_Gallus_gallus_breed_Red_Jungle_fowl,_inbred_line_UCD001_isolate_RJF_#256_Contig21351.1,_whole_genome_shotgun_sequence_15295	0.7	0.08 ± 0.02		11	11	0	0	no				blast	ucuccgugcgcuuccccgcagg	ugcgcgaggccggcggcggaccgcgc	ugcgcgaggccggcggcggaccgcgcucauagagcucuccgugcgcuuccccgcagg	AADN04020228.1_Gallus_gallus_breed_Red_Jungle_fowl,_inbred_line_UCD001_isolate_RJF_#256_Contig21351.1,_whole_genome_shotgun_sequence:2499..2556:+
AADN04004414.1_Gallus_gallus_breed_Red_Jungle_fowl,_inbred_line_UCD001_isolate_RJF_#256_Contig4869.1,_whole_genome_shotgun_sequence_21764	0.7	0.08 ± 0.02		13	13	0	0	no				blast	ucagcacuuccugucucugcagg	ccgggaggaaggagagugggg	ccgggaggaaggagaguggggggcucucccagucccucagcacuuccugucucugcagg	AADN04004414.1_Gallus_gallus_breed_Red_Jungle_fowl,_inbred_line_UCD001_isolate_RJF_#256_Contig4869.1,_whole_genome_shotgun_sequence:14636..14695:-
CM000095.4_Gallus_gallus_isolate_RJF_#256_breed_Red_Jungle_fowl,_inbred_line_UCD001_chromosome_3,_whole_genome_shotgun_sequence_9636	0.7	0.08 ± 0.02		249	249	0	0	no				blast	ucuugcagcagugagaaccaga	uguuuuucccuguugccgaggggg	uguuuuucccuguugccgaggggguuuuagcaugagccucuugcagcagugagaaccaga	CM000095.4_Gallus_gallus_isolate_RJF_#256_breed_Red_Jungle_fowl,_inbred_line_UCD001_chromosome_3,_whole_genome_shotgun_sequence:52265189..52265249:-
CM000095.4_Gallus_gallus_isolate_RJF_#256_breed_Red_Jungle_fowl,_inbred_line_UCD001_chromosome_3,_whole_genome_shotgun_sequence_8305	0.7	0.08 ± 0.02		25	24	0	1	no				blast	gcgggugacuguccccucuugc	ccagaaggggcagccauacccug	ccagaaggggcagccauacccuggaugcugcacugccagcgggugacuguccccucuugc	CM000095.4_Gallus_gallus_isolate_RJF_#256_breed_Red_Jungle_fowl,_inbred_line_UCD001_chromosome_3,_whole_genome_shotgun_sequence:4409189..4409249:+
CM000104.4_Gallus_gallus_isolate_RJF_#256_breed_Red_Jungle_fowl,_inbred_line_UCD001_chromosome_12,_whole_genome_shotgun_sequence_17350	0.6	0.08 ± 0.02		96	96	0	0	no				blast	uacugcgugcuguccucacggc	caugagcucagcaggcaccauc	caugagcucagcaggcaccaucgcagcccaggcguacugcgugcuguccucacggc	CM000104.4_Gallus_gallus_isolate_RJF_#256_breed_Red_Jungle_fowl,_inbred_line_UCD001_chromosome_12,_whole_genome_shotgun_sequence:2189127..2189183:-
CM000093.4_Gallus_gallus_isolate_RJF_#256_breed_Red_Jungle_fowl,_inbred_line_UCD001_chromosome_1,_whole_genome_shotgun_sequence_1171	0.6	0.08 ± 0.02		16	14	0	2	no				blast	accgaucccccugagcugag	gcaggacaaaggugugcu	gcaggacaaaggugugcugcgaugcaccaccgaucccccugagcugag	CM000093.4_Gallus_gallus_isolate_RJF_#256_breed_Red_Jungle_fowl,_inbred_line_UCD001_chromosome_1,_whole_genome_shotgun_sequence:133665544..133665592:+
CM000122.4_Gallus_gallus_isolate_RJF_#256_breed_Red_Jungle_fowl,_inbred_line_UCD001_chromosome_Z,_whole_genome_shotgun_sequence_24328	0.6	0.08 ± 0.02		19	19	0	0	no				blast	uggagugccgugagcagcuguu	cagccagcuaacacgcacugccaga	uggagugccgugagcagcuguugguaccuugggacaacagccagcuaacacgcacugccaga	CM000122.4_Gallus_gallus_isolate_RJF_#256_breed_Red_Jungle_fowl,_inbred_line_UCD001_chromosome_Z,_whole_genome_shotgun_sequence:16704104..16704166:+
CM000106.4_Gallus_gallus_isolate_RJF_#256_breed_Red_Jungle_fowl,_inbred_line_UCD001_chromosome_14,_whole_genome_shotgun_sequence_18279	0.6	0.08 ± 0.02		48	48	0	0	no				blast	ccuggaguaacucaguugagu	ucugcugauuuacaccaccaguga	ccuggaguaacucaguugaguauaauggagcucugcugauuuacaccaccaguga	CM000106.4_Gallus_gallus_isolate_RJF_#256_breed_Red_Jungle_fowl,_inbred_line_UCD001_chromosome_14,_whole_genome_shotgun_sequence:1989791..1989846:-
CM000095.4_Gallus_gallus_isolate_RJF_#256_breed_Red_Jungle_fowl,_inbred_line_UCD001_chromosome_3,_whole_genome_shotgun_sequence_8594	0.6	0.08 ± 0.02		12	11	1	0	no				blast	uuggaaguggcggcgggcggguc	ccgggcgccuaccgcugcguggagu	uuggaaguggcggcgggcgggucgugcuuucgugugcgauggcggagccgggcgccuaccgcugcguggagu	CM000095.4_Gallus_gallus_isolate_RJF_#256_breed_Red_Jungle_fowl,_inbred_line_UCD001_chromosome_3,_whole_genome_shotgun_sequence:40717266..40717338:+
AADN04012253.1_Gallus_gallus_breed_Red_Jungle_fowl,_inbred_line_UCD001_isolate_RJF_#256_Contig13045.1,_whole_genome_shotgun_sequence_26531	0.6	0.08 ± 0.02		46	45	1	0	no				blast	uacaucacguggguguggcguc	ugucaugcgucaugugugugug	ugucaugcgucaugugugugugacgucauacggggggggggggggcgucguaagggugcaugaugucauacaucacguggguguggcguc	AADN04012253.1_Gallus_gallus_breed_Red_Jungle_fowl,_inbred_line_UCD001_isolate_RJF_#256_Contig13045.1,_whole_genome_shotgun_sequence:543..633:+
CM000097.4_Gallus_gallus_isolate_RJF_#256_breed_Red_Jungle_fowl,_inbred_line_UCD001_chromosome_5,_whole_genome_shotgun_sequence_11653	0.6	0.08 ± 0.02		72	72	0	0	no				blast	uuucuucuugugaucagccuga	agacugcagcauagaaggaaaac	agacugcagcauagaaggaaaacguauucguuuucuucuugugaucagccuga	CM000097.4_Gallus_gallus_isolate_RJF_#256_breed_Red_Jungle_fowl,_inbred_line_UCD001_chromosome_5,_whole_genome_shotgun_sequence:768619..768672:+
CM000110.4_Gallus_gallus_isolate_RJF_#256_breed_Red_Jungle_fowl,_inbred_line_UCD001_chromosome_18,_whole_genome_shotgun_sequence_20132	0.6	0.08 ± 0.02		26	26	0	0	no				blast	gcccugaccgugugcuccuug	ggauguguggggucggggugu	ggauguguggggucggggugugcggugcccugaccgugugcuccuug	CM000110.4_Gallus_gallus_isolate_RJF_#256_breed_Red_Jungle_fowl,_inbred_line_UCD001_chromosome_18,_whole_genome_shotgun_sequence:9288407..9288454:-
CM000095.4_Gallus_gallus_isolate_RJF_#256_breed_Red_Jungle_fowl,_inbred_line_UCD001_chromosome_3,_whole_genome_shotgun_sequence_9964	0.6	0.08 ± 0.02		15	15	0	0	no				blast	auccacgccgccugcucacagc	ggugggacaggcauggggacga	ggugggacaggcauggggacgagggguccaucuccauccacgccgccugcucacagc	CM000095.4_Gallus_gallus_isolate_RJF_#256_breed_Red_Jungle_fowl,_inbred_line_UCD001_chromosome_3,_whole_genome_shotgun_sequence:105058617..105058674:-
KQ759564.1_Gallus_gallus_isolate_RJF_#256_breed_Red_Jungle_fowl,_inbred_line_UCD001_unplaced_genomic_scaffold_chrUn_Scaffold1392,_whole_genome_shotgun_sequence_25559	0.6	0.08 ± 0.02		331	331	0	0	no				blast	guccugccgcggucgcca	gaggagcgcuggcgcggcua	guccugccgcggucgccagugggaggagcgcuggcgcggcua	KQ759564.1_Gallus_gallus_isolate_RJF_#256_breed_Red_Jungle_fowl,_inbred_line_UCD001_unplaced_genomic_scaffold_chrUn_Scaffold1392,_whole_genome_shotgun_sequence:18357..18399:-
CM000093.4_Gallus_gallus_isolate_RJF_#256_breed_Red_Jungle_fowl,_inbred_line_UCD001_chromosome_1,_whole_genome_shotgun_sequence_1608	0.6	0.08 ± 0.02		25	25	0	0	no				blast	ucagugucccugagcucuuuu	ugggugcucaugggacagugggg	ugggugcucaugggacaguggggacagugcugauaucucagugucccugagcucuuuu	CM000093.4_Gallus_gallus_isolate_RJF_#256_breed_Red_Jungle_fowl,_inbred_line_UCD001_chromosome_1,_whole_genome_shotgun_sequence:760207..760265:-
CM000094.4_Gallus_gallus_isolate_RJF_#256_breed_Red_Jungle_fowl,_inbred_line_UCD001_chromosome_2,_whole_genome_shotgun_sequence_6953	0.6	0.08 ± 0.02		16	16	0	0	no				blast	auaucuggauggagauugguagc	ugcacaaucuaguccagagagug	ugcacaaucuaguccagagagugguggucaacuguuccauaucuggauggagauugguagc	CM000094.4_Gallus_gallus_isolate_RJF_#256_breed_Red_Jungle_fowl,_inbred_line_UCD001_chromosome_2,_whole_genome_shotgun_sequence:123885841..123885902:+
CM000099.4_Gallus_gallus_isolate_RJF_#256_breed_Red_Jungle_fowl,_inbred_line_UCD001_chromosome_7,_whole_genome_shotgun_sequence_14017	0.6	0.08 ± 0.02		20	20	0	0	no				blast	ucuucccuggcugugucucagu	agagcacagcccugccaggug	agagcacagcccugccaggugcugagcagacagcagcaucuucccuggcugugucucagu	CM000099.4_Gallus_gallus_isolate_RJF_#256_breed_Red_Jungle_fowl,_inbred_line_UCD001_chromosome_7,_whole_genome_shotgun_sequence:27954642..27954702:+
CM000119.4_Gallus_gallus_isolate_RJF_#256_breed_Red_Jungle_fowl,_inbred_line_UCD001_chromosome_28,_whole_genome_shotgun_sequence_23560	0.6	0.08 ± 0.02		33	31	0	2	no				blast	uugcugcucgguggugguggag	ucuuccagaccccccagcagc	ucuuccagaccccccagcagccgaacguugcuccuucguugcugcucgguggugguggag	CM000119.4_Gallus_gallus_isolate_RJF_#256_breed_Red_Jungle_fowl,_inbred_line_UCD001_chromosome_28,_whole_genome_shotgun_sequence:1249430..1249490:-
CM000105.4_Gallus_gallus_isolate_RJF_#256_breed_Red_Jungle_fowl,_inbred_line_UCD001_chromosome_13,_whole_genome_shotgun_sequence_17698	0.6	0.08 ± 0.02		38	27	0	11	no				blast	ucagcuguccccuugcccucagc	agagccuggaggacgaccugagcuc	ucagcuguccccuugcccucagccuaccacaagagccuggaggacgaccugagcuc	CM000105.4_Gallus_gallus_isolate_RJF_#256_breed_Red_Jungle_fowl,_inbred_line_UCD001_chromosome_13,_whole_genome_shotgun_sequence:13039819..13039875:+
CM000106.4_Gallus_gallus_isolate_RJF_#256_breed_Red_Jungle_fowl,_inbred_line_UCD001_chromosome_14,_whole_genome_shotgun_sequence_18514	0.6	0.08 ± 0.02		26	24	0	2	no				blast	ugugcuguuuccaccaugucuca	uuuggcaugguugcaggagcaca	uuuggcaugguugcaggagcacacagcgugccugagcugugcuguuuccaccaugucuca	CM000106.4_Gallus_gallus_isolate_RJF_#256_breed_Red_Jungle_fowl,_inbred_line_UCD001_chromosome_14,_whole_genome_shotgun_sequence:12784700..12784760:-
CM000098.4_Gallus_gallus_isolate_RJF_#256_breed_Red_Jungle_fowl,_inbred_line_UCD001_chromosome_6,_whole_genome_shotgun_sequence_13233	0.6	0.08 ± 0.02		71	71	0	0	no				blast	ugggcucuuucucuccucagc	gggugagagugagggcugcug	gggugagagugagggcugcugcggggaggggaugaggcugugucccugcaucugacugugcugggcucuuucucuccucagc	CM000098.4_Gallus_gallus_isolate_RJF_#256_breed_Red_Jungle_fowl,_inbred_line_UCD001_chromosome_6,_whole_genome_shotgun_sequence:22351464..22351546:+
CM000102.4_Gallus_gallus_isolate_RJF_#256_breed_Red_Jungle_fowl,_inbred_line_UCD001_chromosome_10,_whole_genome_shotgun_sequence_16451	0.6	0.08 ± 0.02		33	33	0	0	no				blast	ugcccgggcugugggagc	ucugacagaggcagg	ucugacagaggcaggcuuugcccgggcugugggagc	CM000102.4_Gallus_gallus_isolate_RJF_#256_breed_Red_Jungle_fowl,_inbred_line_UCD001_chromosome_10,_whole_genome_shotgun_sequence:18671658..18671694:-
AADN04009333.1_Gallus_gallus_breed_Red_Jungle_fowl,_inbred_line_UCD001_isolate_RJF_#256_Contig10006.1,_whole_genome_shotgun_sequence_26346	0.6	0.08 ± 0.02		321	321	0	0	no				blast	aagcugccagcugaaggacuga	aggccuccgcaguggacagccuugu	aggccuccgcaguggacagccuuguggagaugaugcagaagcugccagcugaaggacuga	AADN04009333.1_Gallus_gallus_breed_Red_Jungle_fowl,_inbred_line_UCD001_isolate_RJF_#256_Contig10006.1,_whole_genome_shotgun_sequence:7323..7383:-
CM000103.4_Gallus_gallus_isolate_RJF_#256_breed_Red_Jungle_fowl,_inbred_line_UCD001_chromosome_11,_whole_genome_shotgun_sequence_16965	0.6	0.08 ± 0.02		4909	4909	0	0	no				blast	ccggcugugagcgucgcuu	gcagacccacagcgcugggu	ccggcugugagcgucgcuuugccuccaccagcagacccacagcgcugggu	CM000103.4_Gallus_gallus_isolate_RJF_#256_breed_Red_Jungle_fowl,_inbred_line_UCD001_chromosome_11,_whole_genome_shotgun_sequence:18929546..18929596:-
AADN04016190.1_Gallus_gallus_breed_Red_Jungle_fowl,_inbred_line_UCD001_isolate_RJF_#256_Contig17134.1,_whole_genome_shotgun_sequence_26815	0.6	0.08 ± 0.02		153	153	0	0	no				blast	uuccuccgguucuuggcaggcc	uuuaauggggggguggggggggg	uuuaauggggggguggggggggggguuccuccgguucuuggcaggcc	AADN04016190.1_Gallus_gallus_breed_Red_Jungle_fowl,_inbred_line_UCD001_isolate_RJF_#256_Contig17134.1,_whole_genome_shotgun_sequence:506..553:+
AADN04003456.1_Gallus_gallus_breed_Red_Jungle_fowl,_inbred_line_UCD001_isolate_RJF_#256_Contig3860.1,_whole_genome_shotgun_sequence_3650	0.6	0.08 ± 0.02		215	215	0	0	no				blast	ggguccgcggcgacgucg	acgcgccgcgagucgcgg	ggguccgcggcgacgucgcuaccccccgacccgucugaacacgaccaaggauccagcacgcgccgcgagucgcgg	AADN04003456.1_Gallus_gallus_breed_Red_Jungle_fowl,_inbred_line_UCD001_isolate_RJF_#256_Contig3860.1,_whole_genome_shotgun_sequence:9789..9864:+
CM000100.4_Gallus_gallus_isolate_RJF_#256_breed_Red_Jungle_fowl,_inbred_line_UCD001_chromosome_8,_whole_genome_shotgun_sequence_14812	0.6	0.08 ± 0.02		18	18	0	0	no				blast	acugcugccggcgcuccuggga	ccuggagcagguagagugu	acugcugccggcgcuccugggaccgggcuguguuccgcugggcuccuggagcagguagagugu	CM000100.4_Gallus_gallus_isolate_RJF_#256_breed_Red_Jungle_fowl,_inbred_line_UCD001_chromosome_8,_whole_genome_shotgun_sequence:20030574..20030637:+
CM000117.4_Gallus_gallus_isolate_RJF_#256_breed_Red_Jungle_fowl,_inbred_line_UCD001_chromosome_26,_whole_genome_shotgun_sequence_22842	0.6	0.08 ± 0.02		66	54	0	12	no				blast	auacagugcuuucagaucaaa	aucugaaggcaauguacucaag	aucugaaggcaauguacucaagucaagauaguuucuauuacagagaauacagugcuuucagaucaaa	CM000117.4_Gallus_gallus_isolate_RJF_#256_breed_Red_Jungle_fowl,_inbred_line_UCD001_chromosome_26,_whole_genome_shotgun_sequence:3931314..3931381:-
AADN04001081.1_Gallus_gallus_breed_Red_Jungle_fowl,_inbred_line_UCD001_isolate_RJF_#256_Contig1207.1,_whole_genome_shotgun_sequence_15893	0.6	0.08 ± 0.02		295	295	0	0	no				blast	cuuggcuccuguaggcugcucu	cacagccucuauggcacugguc	cuuggcuccuguaggcugcucugcuccugugcugcagcacagccucuauggcacugguc	AADN04001081.1_Gallus_gallus_breed_Red_Jungle_fowl,_inbred_line_UCD001_isolate_RJF_#256_Contig1207.1,_whole_genome_shotgun_sequence:23927..23986:-
CM000109.4_Gallus_gallus_isolate_RJF_#256_breed_Red_Jungle_fowl,_inbred_line_UCD001_chromosome_17,_whole_genome_shotgun_sequence_19531	0.6	0.08 ± 0.02		48	35	13	0	no				blast	uuugggguuugauagagccgu	ggcucgcagcuuucagggc	uuugggguuugauagagccgugcgucuguucgggaauagagcugugucuguccccacagaugggcucgcagcuuucagggc	CM000109.4_Gallus_gallus_isolate_RJF_#256_breed_Red_Jungle_fowl,_inbred_line_UCD001_chromosome_17,_whole_genome_shotgun_sequence:1862590..1862671:-
CM000102.4_Gallus_gallus_isolate_RJF_#256_breed_Red_Jungle_fowl,_inbred_line_UCD001_chromosome_10,_whole_genome_shotgun_sequence_15982	0.6	0.08 ± 0.02		22	20	2	0	no				blast	uugguggggcugcacuggga	acgugggcucgaccagca	uugguggggcugcacugggacaggugcugggaggaucagccccucugcuucccucccgcaggcgaugcuguacgugggcucgaccagca	CM000102.4_Gallus_gallus_isolate_RJF_#256_breed_Red_Jungle_fowl,_inbred_line_UCD001_chromosome_10,_whole_genome_shotgun_sequence:2483756..2483845:+
CM000104.4_Gallus_gallus_isolate_RJF_#256_breed_Red_Jungle_fowl,_inbred_line_UCD001_chromosome_12,_whole_genome_shotgun_sequence_17185	0.6	0.08 ± 0.02		289	289	0	0	no				blast	uguguuccuugcccuugcagg	ugguggcagggggcauggc	ugguggcagggggcauggcacagagggaugacaaugccaaccuguguuccuugcccuugcagg	CM000104.4_Gallus_gallus_isolate_RJF_#256_breed_Red_Jungle_fowl,_inbred_line_UCD001_chromosome_12,_whole_genome_shotgun_sequence:9082543..9082606:+
CM000096.4_Gallus_gallus_isolate_RJF_#256_breed_Red_Jungle_fowl,_inbred_line_UCD001_chromosome_4,_whole_genome_shotgun_sequence_10851	0.6	0.08 ± 0.02		44	42	0	2	no				blast	cagcagccgggagcugugaucuga	auucccugccuccguaagcugcc	cagcagccgggagcugugaucugauugcugccuguuucauucccugccuccguaagcugcc	CM000096.4_Gallus_gallus_isolate_RJF_#256_breed_Red_Jungle_fowl,_inbred_line_UCD001_chromosome_4,_whole_genome_shotgun_sequence:1682287..1682348:-
CM000094.4_Gallus_gallus_isolate_RJF_#256_breed_Red_Jungle_fowl,_inbred_line_UCD001_chromosome_2,_whole_genome_shotgun_sequence_7352	0.6	0.08 ± 0.02		39	38	0	1	no				blast	gauccguccgauucucugugac	agggcucggucaggaacacg	agggcucggucaggaacacgugaaaaacgcgauccguccgauucucugugac	CM000094.4_Gallus_gallus_isolate_RJF_#256_breed_Red_Jungle_fowl,_inbred_line_UCD001_chromosome_2,_whole_genome_shotgun_sequence:32658639..32658691:-
CM000105.4_Gallus_gallus_isolate_RJF_#256_breed_Red_Jungle_fowl,_inbred_line_UCD001_chromosome_13,_whole_genome_shotgun_sequence_17911	0.6	0.08 ± 0.02		114	114	0	0	no				blast	uuucugguucugaggcucucagc	uaggccuagaacugguugca	uuucugguucugaggcucucagcagucgcuagugaggacgcuaggccuagaacugguugca	CM000105.4_Gallus_gallus_isolate_RJF_#256_breed_Red_Jungle_fowl,_inbred_line_UCD001_chromosome_13,_whole_genome_shotgun_sequence:10234408..10234469:-
CM000118.4_Gallus_gallus_isolate_RJF_#256_breed_Red_Jungle_fowl,_inbred_line_UCD001_chromosome_27,_whole_genome_shotgun_sequence_23056	0.6	0.08 ± 0.02		67	67	0	0	no				blast	ucuccuuaaccagcuguccagg	uggugcuggaggagcugcg	ucuccuuaaccagcuguccagggaagcugccgcccgaggccauccagguggugcuggaggagcugcg	CM000118.4_Gallus_gallus_isolate_RJF_#256_breed_Red_Jungle_fowl,_inbred_line_UCD001_chromosome_27,_whole_genome_shotgun_sequence:5455680..5455747:+
CM000119.4_Gallus_gallus_isolate_RJF_#256_breed_Red_Jungle_fowl,_inbred_line_UCD001_chromosome_28,_whole_genome_shotgun_sequence_23589	0.6	0.08 ± 0.02		13	13	0	0	no				blast	auccucuuggcucuuaccugug	gugguacuuucagccaggaggaaga	auccucuuggcucuuaccugugcuccugugucuguggaguggugguacuuucagccaggaggaaga	CM000119.4_Gallus_gallus_isolate_RJF_#256_breed_Red_Jungle_fowl,_inbred_line_UCD001_chromosome_28,_whole_genome_shotgun_sequence:2050198..2050264:-
CM000116.4_Gallus_gallus_isolate_RJF_#256_breed_Red_Jungle_fowl,_inbred_line_UCD001_chromosome_24,_whole_genome_shotgun_sequence_22127	0.6	0.08 ± 0.02		146	146	0	0	no				blast	ucuucuccuuccucaccccaga	uggaaaaaggaagagggggugg	uggaaaaaggaagaggggguggugagugggaacgggaguaucuaaaugccucuucuccuuccucaccccaga	CM000116.4_Gallus_gallus_isolate_RJF_#256_breed_Red_Jungle_fowl,_inbred_line_UCD001_chromosome_24,_whole_genome_shotgun_sequence:1580928..1581000:+
CM000105.4_Gallus_gallus_isolate_RJF_#256_breed_Red_Jungle_fowl,_inbred_line_UCD001_chromosome_13,_whole_genome_shotgun_sequence_17942	0.6	0.08 ± 0.02		12	12	0	0	no				blast	gcgcugcggggagcugug	ucgaggugcccgagcgcgg	ucgaggugcccgagcgcggaugggcugcucagccccgccguagcgcugcggggagcugug	CM000105.4_Gallus_gallus_isolate_RJF_#256_breed_Red_Jungle_fowl,_inbred_line_UCD001_chromosome_13,_whole_genome_shotgun_sequence:12135845..12135905:-
CM000111.4_Gallus_gallus_isolate_RJF_#256_breed_Red_Jungle_fowl,_inbred_line_UCD001_chromosome_19,_whole_genome_shotgun_sequence_20265	0.6	0.08 ± 0.02		174	174	0	0	no				blast	gcugggaagggcugccua	gugugguucugcccuggccu	gugugguucugcccuggccuuuccuggaagcaggggggcugggaagggcugccua	CM000111.4_Gallus_gallus_isolate_RJF_#256_breed_Red_Jungle_fowl,_inbred_line_UCD001_chromosome_19,_whole_genome_shotgun_sequence:2891239..2891294:+
CM000106.4_Gallus_gallus_isolate_RJF_#256_breed_Red_Jungle_fowl,_inbred_line_UCD001_chromosome_14,_whole_genome_shotgun_sequence_18286	0.6	0.08 ± 0.02		11	11	0	0	no				blast	ugcuugcucugcucugcucacc	ugagcacugcagagcauugaguucc	ugagcacugcagagcauugaguuccgugggcaguucugcugagcacugcaugccacugcacggccugcuugcucugcucugcucacc	CM000106.4_Gallus_gallus_isolate_RJF_#256_breed_Red_Jungle_fowl,_inbred_line_UCD001_chromosome_14,_whole_genome_shotgun_sequence:2019052..2019139:-
CM000097.4_Gallus_gallus_isolate_RJF_#256_breed_Red_Jungle_fowl,_inbred_line_UCD001_chromosome_5,_whole_genome_shotgun_sequence_12434	0.6	0.08 ± 0.02		14	14	0	0	no				blast	ugguguucugcucucccugcag	ucaggagcagggugaagcu	ucaggagcagggugaagcugugccugccuggguuccaccgugguguucugcucucccugcag	CM000097.4_Gallus_gallus_isolate_RJF_#256_breed_Red_Jungle_fowl,_inbred_line_UCD001_chromosome_5,_whole_genome_shotgun_sequence:16945542..16945604:-
CM000096.4_Gallus_gallus_isolate_RJF_#256_breed_Red_Jungle_fowl,_inbred_line_UCD001_chromosome_4,_whole_genome_shotgun_sequence_11420	0.6	0.08 ± 0.02		16	15	1	0	no				blast	uugcgggcaggcagugcuggcc	ucagcagguccuccccacauuc	ucagcagguccuccccacauucuuugugcugugugugugugguugcgggcaggcagugcuggcc	CM000096.4_Gallus_gallus_isolate_RJF_#256_breed_Red_Jungle_fowl,_inbred_line_UCD001_chromosome_4,_whole_genome_shotgun_sequence:84005587..84005651:-
CM000101.4_Gallus_gallus_isolate_RJF_#256_breed_Red_Jungle_fowl,_inbred_line_UCD001_chromosome_9,_whole_genome_shotgun_sequence_15306	0.6	0.08 ± 0.02		295	295	0	0	no				blast	cuuggcuccuguaggcugcucu	cacagccucuauggcacugguc	cuuggcuccuguaggcugcucugcuccugugcugcagcacagccucuauggcacugguc	CM000101.4_Gallus_gallus_isolate_RJF_#256_breed_Red_Jungle_fowl,_inbred_line_UCD001_chromosome_9,_whole_genome_shotgun_sequence:1105322..1105381:+
CM000111.4_Gallus_gallus_isolate_RJF_#256_breed_Red_Jungle_fowl,_inbred_line_UCD001_chromosome_19,_whole_genome_shotgun_sequence_20590	0.6	0.08 ± 0.02		840	830	10	0	no				blast	uagggcugcugcugaauuccugc	agggacagcaggagccucaug	agggacagcaggagccucaugcugggggcugcacaguucugguucaaucucccugucuggcuguguagggcugcugcugaauuccugc	CM000111.4_Gallus_gallus_isolate_RJF_#256_breed_Red_Jungle_fowl,_inbred_line_UCD001_chromosome_19,_whole_genome_shotgun_sequence:5379606..5379694:-
AADN04016287.1_Gallus_gallus_breed_Red_Jungle_fowl,_inbred_line_UCD001_isolate_RJF_#256_Contig17231.1,_whole_genome_shotgun_sequence_26826	0.6	0.08 ± 0.02		19	19	0	0	no				blast	uccucugggugcucugcagcacc	uguuugggagccuggggugcc	uccucugggugcucugcagcacccaugggugcuuauuggggucggauaugggaacccuugaggguguuugggagccuggggugcc	AADN04016287.1_Gallus_gallus_breed_Red_Jungle_fowl,_inbred_line_UCD001_isolate_RJF_#256_Contig17231.1,_whole_genome_shotgun_sequence:2737..2822:+
CM000104.4_Gallus_gallus_isolate_RJF_#256_breed_Red_Jungle_fowl,_inbred_line_UCD001_chromosome_12,_whole_genome_shotgun_sequence_17181	0.6	0.08 ± 0.02		11	11	0	0	no				blast	gagcacccuauuuccccucagc	ggaggauggugaugaguguggga	ggaggauggugaugagugugggagugggaugggggcugccccauaggcuggagcacccuauuuccccucagc	CM000104.4_Gallus_gallus_isolate_RJF_#256_breed_Red_Jungle_fowl,_inbred_line_UCD001_chromosome_12,_whole_genome_shotgun_sequence:9081894..9081966:+
CM000124.4_Gallus_gallus_isolate_RJF_#256_breed_Red_Jungle_fowl,_inbred_line_UCD001_chromosome_25,_whole_genome_shotgun_sequence_22425	0.6	0.08 ± 0.02		22	20	2	0	no				blast	cugagggaagcgaggagcacugaga	ucagcugcucagaaccaucccugcuugc	ucagcugcucagaaccaucccugcuugcagucacugcagugcugcaucccuccgugcagcacaguggcccugagggaagcgaggagcacugaga	CM000124.4_Gallus_gallus_isolate_RJF_#256_breed_Red_Jungle_fowl,_inbred_line_UCD001_chromosome_25,_whole_genome_shotgun_sequence:2327751..2327845:+
CM000094.4_Gallus_gallus_isolate_RJF_#256_breed_Red_Jungle_fowl,_inbred_line_UCD001_chromosome_2,_whole_genome_shotgun_sequence_7996	0.6	0.08 ± 0.02		21	21	0	0	no				blast	gcugcagguauugacguguagga	uugcauugggugccugcugugc	uugcauugggugccugcugugcuccgcugcagguauugacguguagga	CM000094.4_Gallus_gallus_isolate_RJF_#256_breed_Red_Jungle_fowl,_inbred_line_UCD001_chromosome_2,_whole_genome_shotgun_sequence:129411321..129411369:-
AADN04013191.1_Gallus_gallus_breed_Red_Jungle_fowl,_inbred_line_UCD001_isolate_RJF_#256_Contig14022.1,_whole_genome_shotgun_sequence_26620	0.5	0.08 ± 0.02		98	98	0	0	no				blast	uguggggaguggggcugugucug	cccaucccccccccccacagc	uguggggaguggggcugugucugaugcuguccccccaucccccccccccacagc	AADN04013191.1_Gallus_gallus_breed_Red_Jungle_fowl,_inbred_line_UCD001_isolate_RJF_#256_Contig14022.1,_whole_genome_shotgun_sequence:4797..4851:+
CM000113.4_Gallus_gallus_isolate_RJF_#256_breed_Red_Jungle_fowl,_inbred_line_UCD001_chromosome_21,_whole_genome_shotgun_sequence_21423	0.5	0.08 ± 0.02		952	952	0	0	no				blast	agggcugggaagggcugca	uaaucccugaccuuugcuaauc	agggcugggaagggcugcagcaguaaucccugaccuuugcuaauc	CM000113.4_Gallus_gallus_isolate_RJF_#256_breed_Red_Jungle_fowl,_inbred_line_UCD001_chromosome_21,_whole_genome_shotgun_sequence:2836313..2836358:-
CM000102.4_Gallus_gallus_isolate_RJF_#256_breed_Red_Jungle_fowl,_inbred_line_UCD001_chromosome_10,_whole_genome_shotgun_sequence_15981	0.5	0.08 ± 0.02		21	20	0	1	no				blast	uugguggggcugcacugggac	gacuaaagcugugggaac	gacuaaagcugugggaacguuuguauagagaagugcuagacguugguggggcugcacugggac	CM000102.4_Gallus_gallus_isolate_RJF_#256_breed_Red_Jungle_fowl,_inbred_line_UCD001_chromosome_10,_whole_genome_shotgun_sequence:2483714..2483777:+
CM000097.4_Gallus_gallus_isolate_RJF_#256_breed_Red_Jungle_fowl,_inbred_line_UCD001_chromosome_5,_whole_genome_shotgun_sequence_12726	0.5	0.08 ± 0.02		42	42	0	0	no				blast	uaauugacucuauuguugcuga	ggcuggaauagaguuaauuuuc	ggcuggaauagaguuaauuuucuuccuaguagcuaauugacucuauuguugcuga	CM000097.4_Gallus_gallus_isolate_RJF_#256_breed_Red_Jungle_fowl,_inbred_line_UCD001_chromosome_5,_whole_genome_shotgun_sequence:43630093..43630148:-
CM000112.4_Gallus_gallus_isolate_RJF_#256_breed_Red_Jungle_fowl,_inbred_line_UCD001_chromosome_20,_whole_genome_shotgun_sequence_20866	0.5	0.08 ± 0.02		612	612	0	0	no				blast	cggggcugggcgcgcgcc	cgcggccaacauggcccccgug	cggggcugggcgcgcgccugcugaacgcggccaacauggcccccgug	CM000112.4_Gallus_gallus_isolate_RJF_#256_breed_Red_Jungle_fowl,_inbred_line_UCD001_chromosome_20,_whole_genome_shotgun_sequence:8835767..8835814:+
CM000098.4_Gallus_gallus_isolate_RJF_#256_breed_Red_Jungle_fowl,_inbred_line_UCD001_chromosome_6,_whole_genome_shotgun_sequence_13175	0.5	0.08 ± 0.02		52	52	0	0	no				blast	gccggggcggggcgggcu	uccgcgcggugcaagaggaucc	uccgcgcggugcaagaggauccgaaggggccggggcggggcgggcu	CM000098.4_Gallus_gallus_isolate_RJF_#256_breed_Red_Jungle_fowl,_inbred_line_UCD001_chromosome_6,_whole_genome_shotgun_sequence:19256249..19256295:+
CM000117.4_Gallus_gallus_isolate_RJF_#256_breed_Red_Jungle_fowl,_inbred_line_UCD001_chromosome_26,_whole_genome_shotgun_sequence_22766	0.5	0.08 ± 0.02		30	30	0	0	no				blast	ugcccaggcugugcugug	caguggggaggggaggc	caguggggaggggaggcucacuggaaggcaaugcccaggcugugcugug	CM000117.4_Gallus_gallus_isolate_RJF_#256_breed_Red_Jungle_fowl,_inbred_line_UCD001_chromosome_26,_whole_genome_shotgun_sequence:1265003..1265052:-
CM000112.4_Gallus_gallus_isolate_RJF_#256_breed_Red_Jungle_fowl,_inbred_line_UCD001_chromosome_20,_whole_genome_shotgun_sequence_21141	0.5	0.08 ± 0.02		54	54	0	0	no				blast	ucuagucuuggggcugauagga	cugucuguucccuuggcuuucag	ucuagucuuggggcugauaggaucuguguccuccugucuguucccuuggcuuucag	CM000112.4_Gallus_gallus_isolate_RJF_#256_breed_Red_Jungle_fowl,_inbred_line_UCD001_chromosome_20,_whole_genome_shotgun_sequence:10736376..10736432:-
CM000096.4_Gallus_gallus_isolate_RJF_#256_breed_Red_Jungle_fowl,_inbred_line_UCD001_chromosome_4,_whole_genome_shotgun_sequence_11106	0.5	0.08 ± 0.02		630	630	0	0	no				blast	ucagccauucugcgauucugu	acuugagcagaggcugggc	acuugagcagaggcugggccucauugccuccagagggccugacccaccucagccauucugcgauucugu	CM000096.4_Gallus_gallus_isolate_RJF_#256_breed_Red_Jungle_fowl,_inbred_line_UCD001_chromosome_4,_whole_genome_shotgun_sequence:30983553..30983622:-
CM000115.4_Gallus_gallus_isolate_RJF_#256_breed_Red_Jungle_fowl,_inbred_line_UCD001_chromosome_23,_whole_genome_shotgun_sequence_21883	0.5	0.08 ± 0.02		27	6	0	21	no				blast	uccggcugcuggcgcugugcucguc	uuugcggcagccguggcuc	uccggcugcuggcgcugugcucgucucugucucuuuguggugcugagcuuugcggcagccguggcuc	CM000115.4_Gallus_gallus_isolate_RJF_#256_breed_Red_Jungle_fowl,_inbred_line_UCD001_chromosome_23,_whole_genome_shotgun_sequence:5261710..5261777:+
CM000097.4_Gallus_gallus_isolate_RJF_#256_breed_Red_Jungle_fowl,_inbred_line_UCD001_chromosome_5,_whole_genome_shotgun_sequence_12229	0.5	0.08 ± 0.02		38	38	0	0	no				blast	ugagcggagcucugauguuuag	aggcaucagagcucgcggcgcc	aggcaucagagcucgcggcgccccgucugcaggugagcggagcucugauguuuag	CM000097.4_Gallus_gallus_isolate_RJF_#256_breed_Red_Jungle_fowl,_inbred_line_UCD001_chromosome_5,_whole_genome_shotgun_sequence:58000490..58000545:+
CM000115.4_Gallus_gallus_isolate_RJF_#256_breed_Red_Jungle_fowl,_inbred_line_UCD001_chromosome_23,_whole_genome_shotgun_sequence_21898	0.5	0.08 ± 0.02		11	11	0	0	no				blast	uccccuuuggucggggcugaccgu	gagcagcccugggagggggggcu	uccccuuuggucggggcugaccgugagauuaugcugagcagcccugggagggggggcu	CM000115.4_Gallus_gallus_isolate_RJF_#256_breed_Red_Jungle_fowl,_inbred_line_UCD001_chromosome_23,_whole_genome_shotgun_sequence:5379936..5379994:+
CM000099.4_Gallus_gallus_isolate_RJF_#256_breed_Red_Jungle_fowl,_inbred_line_UCD001_chromosome_7,_whole_genome_shotgun_sequence_13961	0.5	0.08 ± 0.02		11	9	2	0	no				blast	cgccccccgucccggcgc	gcagggcggggggcgac	gcagggcggggggcgacgcguggagcggcgcagacgaaaccuccuccccgcgccccccgucccggcgc	CM000099.4_Gallus_gallus_isolate_RJF_#256_breed_Red_Jungle_fowl,_inbred_line_UCD001_chromosome_7,_whole_genome_shotgun_sequence:22671820..22671888:+
CM000096.4_Gallus_gallus_isolate_RJF_#256_breed_Red_Jungle_fowl,_inbred_line_UCD001_chromosome_4,_whole_genome_shotgun_sequence_11140	0.5	0.08 ± 0.02		188	179	0	9	no				blast	uggaccgcccgcuugguuagagu	ugaucaagugguggugacagcu	ugaucaagugguggugacagcuauuucuaaaucugcuggaccgcccgcuugguuagagu	CM000096.4_Gallus_gallus_isolate_RJF_#256_breed_Red_Jungle_fowl,_inbred_line_UCD001_chromosome_4,_whole_genome_shotgun_sequence:35126565..35126624:-
AADN04018441.1_Gallus_gallus_breed_Red_Jungle_fowl,_inbred_line_UCD001_isolate_RJF_#256_Contig19475.1,_whole_genome_shotgun_sequence_27029	0.5	0.08 ± 0.02		32	22	9	1	no				blast	aggucucuauggcguuucuaugg	uccuuauggggccucuaugg	uccuuauggggccucuauggggucuuugugggucucuaugaggucucuauggcguuucuaugg	AADN04018441.1_Gallus_gallus_breed_Red_Jungle_fowl,_inbred_line_UCD001_isolate_RJF_#256_Contig19475.1,_whole_genome_shotgun_sequence:1139..1202:+
CM000107.4_Gallus_gallus_isolate_RJF_#256_breed_Red_Jungle_fowl,_inbred_line_UCD001_chromosome_15,_whole_genome_shotgun_sequence_18599	0.5	0.08 ± 0.02		29	29	0	0	no				blast	cuggcugugcagaucaca	gggucugcacaagcacagag	gggucugcacaagcacagagguguaaaacgauggcagaagagcaucuguggcugggaugcacccgucuggcugugcagaucaca	CM000107.4_Gallus_gallus_isolate_RJF_#256_breed_Red_Jungle_fowl,_inbred_line_UCD001_chromosome_15,_whole_genome_shotgun_sequence:571373..571457:+
CM000111.4_Gallus_gallus_isolate_RJF_#256_breed_Red_Jungle_fowl,_inbred_line_UCD001_chromosome_19,_whole_genome_shotgun_sequence_20578	0.5	0.08 ± 0.02		31	31	0	0	no				blast	gaagucuguuuggcacucugugcu	uacagaaugccaaacagacacagcug	uacagaaugccaaacagacacagcuguaccgccacccuucagaagucuguuuggcacucugugcu	CM000111.4_Gallus_gallus_isolate_RJF_#256_breed_Red_Jungle_fowl,_inbred_line_UCD001_chromosome_19,_whole_genome_shotgun_sequence:5277847..5277912:-
CM000105.4_Gallus_gallus_isolate_RJF_#256_breed_Red_Jungle_fowl,_inbred_line_UCD001_chromosome_13,_whole_genome_shotgun_sequence_18012	0.5	0.08 ± 0.02		66	66	0	0	no				blast	acgugggguucugaugcccaga	ugagcucagccuuacugca	ugagcucagccuuacugcacguguuuguuaugugacgugggguucugaugcccaga	CM000105.4_Gallus_gallus_isolate_RJF_#256_breed_Red_Jungle_fowl,_inbred_line_UCD001_chromosome_13,_whole_genome_shotgun_sequence:17304534..17304590:-
CM000098.4_Gallus_gallus_isolate_RJF_#256_breed_Red_Jungle_fowl,_inbred_line_UCD001_chromosome_6,_whole_genome_shotgun_sequence_13310	0.5	0.08 ± 0.02		37	37	0	0	no				blast	gugugcucacugugcucuguuucag	gugagagggcaaugagggauggagccagag	gugugcucacugugcucuguuucagguggugugaugaaguccugcucguuccgcuccuucugugagagggcaaugagggauggagccagag	CM000098.4_Gallus_gallus_isolate_RJF_#256_breed_Red_Jungle_fowl,_inbred_line_UCD001_chromosome_6,_whole_genome_shotgun_sequence:31246301..31246392:+
CM000112.4_Gallus_gallus_isolate_RJF_#256_breed_Red_Jungle_fowl,_inbred_line_UCD001_chromosome_20,_whole_genome_shotgun_sequence_20784	0.5	0.08 ± 0.02		17	17	0	0	no				blast	uguguguggcacuguggca	cccaugaacucccacacagggc	uguguguggcacuguggcagcugcccaugaacucccacacagggc	CM000112.4_Gallus_gallus_isolate_RJF_#256_breed_Red_Jungle_fowl,_inbred_line_UCD001_chromosome_20,_whole_genome_shotgun_sequence:1170554..1170599:+
CM000106.4_Gallus_gallus_isolate_RJF_#256_breed_Red_Jungle_fowl,_inbred_line_UCD001_chromosome_14,_whole_genome_shotgun_sequence_18142	0.5	0.08 ± 0.02		28	28	0	0	no				blast	ccucuccccucacagguacag	gugcccaaagcugggugagaggga	ccucuccccucacagguacagcuuccgugucccaccccagcuggagcugaaggugugcccaaagcugggugagaggga	CM000106.4_Gallus_gallus_isolate_RJF_#256_breed_Red_Jungle_fowl,_inbred_line_UCD001_chromosome_14,_whole_genome_shotgun_sequence:6167514..6167592:+
CM000100.4_Gallus_gallus_isolate_RJF_#256_breed_Red_Jungle_fowl,_inbred_line_UCD001_chromosome_8,_whole_genome_shotgun_sequence_15244	0.5	0.08 ± 0.02		12	12	0	0	no				blast	uucuaaggcacuucucugcagcu	ugacagagcacugccuggagca	ugacagagcacugccuggagcagcacguuacuguucuaaggcacuucucugcagcu	CM000100.4_Gallus_gallus_isolate_RJF_#256_breed_Red_Jungle_fowl,_inbred_line_UCD001_chromosome_8,_whole_genome_shotgun_sequence:28720827..28720883:-
AADN04005706.1_Gallus_gallus_breed_Red_Jungle_fowl,_inbred_line_UCD001_isolate_RJF_#256_Contig6236.1,_whole_genome_shotgun_sequence_4322	0.5	0.08 ± 0.02		49013	49013	0	0	no				blast	cguaguuggaucuugggaucgagc	ccgugucaccagccccgccucgcgac	cguaguuggaucuugggaucgagcugagcgguccgcccgcgagggcgagcuaccgccgugucaccagccccgccucgcgac	AADN04005706.1_Gallus_gallus_breed_Red_Jungle_fowl,_inbred_line_UCD001_isolate_RJF_#256_Contig6236.1,_whole_genome_shotgun_sequence:3484..3565:+
CM000107.4_Gallus_gallus_isolate_RJF_#256_breed_Red_Jungle_fowl,_inbred_line_UCD001_chromosome_15,_whole_genome_shotgun_sequence_18681	0.5	0.08 ± 0.02		11	11	0	0	no				blast	gccugagcucgucagggcugg	gguccuccugagguuugugcug	gguccuccugagguuugugcugggauagucacagccugagcucgucagggcugg	CM000107.4_Gallus_gallus_isolate_RJF_#256_breed_Red_Jungle_fowl,_inbred_line_UCD001_chromosome_15,_whole_genome_shotgun_sequence:4736225..4736279:+
CM000113.4_Gallus_gallus_isolate_RJF_#256_breed_Red_Jungle_fowl,_inbred_line_UCD001_chromosome_21,_whole_genome_shotgun_sequence_21424	0.5	0.08 ± 0.02		952	952	0	0	no				blast	agggcugggaagggcugca	cguucaacgcucagccuaaa	cguucaacgcucagccuaaaccaacaaaauccuccccaaccugcaggggaggaagggcugggaagggcugca	CM000113.4_Gallus_gallus_isolate_RJF_#256_breed_Red_Jungle_fowl,_inbred_line_UCD001_chromosome_21,_whole_genome_shotgun_sequence:2836339..2836411:-
CM000119.4_Gallus_gallus_isolate_RJF_#256_breed_Red_Jungle_fowl,_inbred_line_UCD001_chromosome_28,_whole_genome_shotgun_sequence_23446	0.5	0.08 ± 0.02		920	920	0	0	no				blast	ggggcucucgcuucuggga	ccaucaccggagcucuuu	ggggcucucgcuucugggaugcaucccauuugucauguggauguucccaucaccggagcucuuu	CM000119.4_Gallus_gallus_isolate_RJF_#256_breed_Red_Jungle_fowl,_inbred_line_UCD001_chromosome_28,_whole_genome_shotgun_sequence:2983880..2983944:+
CM000101.4_Gallus_gallus_isolate_RJF_#256_breed_Red_Jungle_fowl,_inbred_line_UCD001_chromosome_9,_whole_genome_shotgun_sequence_15734	0.5	0.08 ± 0.02		373	372	1	0	no				blast	cugugcgugugacagcugca	uggcugguccgcauggaaggg	uggcugguccgcauggaagggguggcuccuucugaaaggcugcagccagcucugugcgugugacagcugca	CM000101.4_Gallus_gallus_isolate_RJF_#256_breed_Red_Jungle_fowl,_inbred_line_UCD001_chromosome_9,_whole_genome_shotgun_sequence:15108065..15108136:-
CM000101.4_Gallus_gallus_isolate_RJF_#256_breed_Red_Jungle_fowl,_inbred_line_UCD001_chromosome_9,_whole_genome_shotgun_sequence_15531	0.5	0.08 ± 0.02		20	20	0	0	no				blast	guguaugugcuuggcugg	agcugcugguauucucacag	agcugcugguauucucacagagauguguaugugcuuggcugg	CM000101.4_Gallus_gallus_isolate_RJF_#256_breed_Red_Jungle_fowl,_inbred_line_UCD001_chromosome_9,_whole_genome_shotgun_sequence:22107826..22107868:+
CM000103.4_Gallus_gallus_isolate_RJF_#256_breed_Red_Jungle_fowl,_inbred_line_UCD001_chromosome_11,_whole_genome_shotgun_sequence_16732	0.5	0.08 ± 0.02		12	9	0	3	no				blast	agcagagagaagggaugaggcu	ccccucuucuguucucucuuca	agcagagagaagggaugaggcuguggugauggccccucuucuguucucucuuca	CM000103.4_Gallus_gallus_isolate_RJF_#256_breed_Red_Jungle_fowl,_inbred_line_UCD001_chromosome_11,_whole_genome_shotgun_sequence:19286954..19287008:+
CM000094.4_Gallus_gallus_isolate_RJF_#256_breed_Red_Jungle_fowl,_inbred_line_UCD001_chromosome_2,_whole_genome_shotgun_sequence_7563	0.5	0.08 ± 0.02		257	257	0	0	no				blast	ugguucagaucugcagcuccug	ggagcugcacaucuaaucugcu	ugguucagaucugcagcuccugcgagcuguguugggagcugcacaucuaaucugcu	CM000094.4_Gallus_gallus_isolate_RJF_#256_breed_Red_Jungle_fowl,_inbred_line_UCD001_chromosome_2,_whole_genome_shotgun_sequence:61955615..61955671:-
CM000101.4_Gallus_gallus_isolate_RJF_#256_breed_Red_Jungle_fowl,_inbred_line_UCD001_chromosome_9,_whole_genome_shotgun_sequence_15827	0.5	0.08 ± 0.02		15	15	0	0	no				blast	uuguggcucggaggcuuugugcgc	ccgcugccccgagcugcagga	uuguggcucggaggcuuugugcgcuaucugaugaacucccgcugccccgagcugcagga	CM000101.4_Gallus_gallus_isolate_RJF_#256_breed_Red_Jungle_fowl,_inbred_line_UCD001_chromosome_9,_whole_genome_shotgun_sequence:22395615..22395674:-
CM000093.4_Gallus_gallus_isolate_RJF_#256_breed_Red_Jungle_fowl,_inbred_line_UCD001_chromosome_1,_whole_genome_shotgun_sequence_433	0.5	0.08 ± 0.02		19	19	0	0	no				blast	caggcgggcgggcgggca	cccccugaugucagca	cccccugaugucagcagggagcaaagcguccccaugcaggcgggcgggcgggca	CM000093.4_Gallus_gallus_isolate_RJF_#256_breed_Red_Jungle_fowl,_inbred_line_UCD001_chromosome_1,_whole_genome_shotgun_sequence:51155623..51155677:+
CM000117.4_Gallus_gallus_isolate_RJF_#256_breed_Red_Jungle_fowl,_inbred_line_UCD001_chromosome_26,_whole_genome_shotgun_sequence_22768	0.5	0.08 ± 0.02		30	30	0	0	no				blast	ugcccaggcugugcugug	caguggggaggggaggc	caguggggaggggaggcucacuggaaggcaaugcccaggcugugcugug	CM000117.4_Gallus_gallus_isolate_RJF_#256_breed_Red_Jungle_fowl,_inbred_line_UCD001_chromosome_26,_whole_genome_shotgun_sequence:1359024..1359073:-
CM000123.4_Gallus_gallus_isolate_RJF_#256_breed_Red_Jungle_fowl,_inbred_line_UCD001_chromosome_33,_whole_genome_shotgun_sequence_23813	0.5	0.08 ± 0.02		86	86	0	0	no				blast	ugagugcagaacuggacgugga	ugaguucagaacuggauucgga	ugaguucagaacuggauucggaaguggcugcagaacugagugcagaacuggacgugga	CM000123.4_Gallus_gallus_isolate_RJF_#256_breed_Red_Jungle_fowl,_inbred_line_UCD001_chromosome_33,_whole_genome_shotgun_sequence:58744..58802:+
KQ759547.1_Gallus_gallus_isolate_RJF_#256_breed_Red_Jungle_fowl,_inbred_line_UCD001_unplaced_genomic_scaffold_chrUn_Scaffold865,_whole_genome_shotgun_sequence_25397	0.5	0.08 ± 0.02		41	41	0	0	no				blast	ugauccagugguugaccagugg	agugguugauccaaugguuaac	agugguugauccaaugguuaacuaacaguugauccagugguugaccagugg	KQ759547.1_Gallus_gallus_isolate_RJF_#256_breed_Red_Jungle_fowl,_inbred_line_UCD001_unplaced_genomic_scaffold_chrUn_Scaffold865,_whole_genome_shotgun_sequence:21852..21903:+
CM000098.4_Gallus_gallus_isolate_RJF_#256_breed_Red_Jungle_fowl,_inbred_line_UCD001_chromosome_6,_whole_genome_shotgun_sequence_13225	0.5	0.08 ± 0.02		11	11	0	0	no				blast	uacucacagccgccuguucccgca	cgggucagggcggcggggggga	cgggucagggcggcgggggggagaucgcggucgggaugcgcccuacucacagccgccuguucccgca	CM000098.4_Gallus_gallus_isolate_RJF_#256_breed_Red_Jungle_fowl,_inbred_line_UCD001_chromosome_6,_whole_genome_shotgun_sequence:22301243..22301310:+
AADN04011256.1_Gallus_gallus_breed_Red_Jungle_fowl,_inbred_line_UCD001_isolate_RJF_#256_Contig12006.1,_whole_genome_shotgun_sequence_13008	0.5	0.08 ± 0.02		31	31	0	0	no				blast	augcugccauguacucugguau	accagaguucuggaugugaagauuc	accagaguucuggaugugaagauucuguccucagcagaaugcugccauguacucugguau	AADN04011256.1_Gallus_gallus_breed_Red_Jungle_fowl,_inbred_line_UCD001_isolate_RJF_#256_Contig12006.1,_whole_genome_shotgun_sequence:3022..3082:-
AADN04024329.1_Gallus_gallus_breed_Red_Jungle_fowl,_inbred_line_UCD001_isolate_RJF_#256_Contig25701.1,_whole_genome_shotgun_sequence_27190	0.5	0.08 ± 0.02		174	174	0	0	no				blast	uucucaugggcugcagccuuuc	ugggcugcagccuuucagggcca	ugggcugcagccuuucagggccacuuagcagguguucucaugggcugcagccuuuc	AADN04024329.1_Gallus_gallus_breed_Red_Jungle_fowl,_inbred_line_UCD001_isolate_RJF_#256_Contig25701.1,_whole_genome_shotgun_sequence:9..65:-
CM000095.4_Gallus_gallus_isolate_RJF_#256_breed_Red_Jungle_fowl,_inbred_line_UCD001_chromosome_3,_whole_genome_shotgun_sequence_8334	0.5	0.08 ± 0.02		43	43	0	0	no				blast	uugguaaauguggugacagaaac	ugagucaucacaagugccuugu	uugguaaauguggugacagaaacaauuugucauuaguugagucaucacaagugccuugu	CM000095.4_Gallus_gallus_isolate_RJF_#256_breed_Red_Jungle_fowl,_inbred_line_UCD001_chromosome_3,_whole_genome_shotgun_sequence:8155309..8155368:+
AADN04007543.1_Gallus_gallus_breed_Red_Jungle_fowl,_inbred_line_UCD001_isolate_RJF_#256_Contig8146.1,_whole_genome_shotgun_sequence_20759	0.5	0.08 ± 0.02		31	31	0	0	no				blast	gaagucuguuuggcacucugugcu	uacagaaugccaaacagacacagcug	uacagaaugccaaacagacacagcuguaccgccacccuucagaagucuguuuggcacucugugcu	AADN04007543.1_Gallus_gallus_breed_Red_Jungle_fowl,_inbred_line_UCD001_isolate_RJF_#256_Contig8146.1,_whole_genome_shotgun_sequence:7292..7357:+
[truncated: 229 more rows]

## Sheet: Survey of miRDeep2 performance
Survey of miRDeep2 performance for score cut-offs -10 to 10
	novel miRNAs	known miRBase miRNAs
[truncated: 22 more rows]
