# Supplementary material for: Characterization of microRNA candidates at the primary site of infectious bronchitis virus infection: A comparative study of in vitro and in vivo avian models
Source: PLoS One. 2025 Mar 11;20(3):e0319153. doi: 10.1371/journal.pone.0319153 (PMC11896067; doi:10.1371/journal.pone.0319153)
Supplement: S4 Table — (XLSX) [file pone.0319153.s006.xlsx]

## Sheet: targets of all down-reg miRNA
Target Score	miRNA Name	Gene ID	Gene Symbol	Transcript Accession	Gene Description
100	gga-miR-96-5p	424476	PLPPR4	XM_422319	phospholipid phosphatase related 4
100	gga-miR-15c-5p	417245	PAPPA	XM_415522	pappalysin 1
100	gga-miR-15c-5p	419449	KIF1C	XM_015297162	kinesin family member 1C
100	gga-miR-15c-5p	415439	FGF7	XM_015291985	fibroblast growth factor 7
100	gga-miR-15c-5p	427123	SLC12A2	XM_004949378	solute carrier family 12 member 2
100	gga-miR-15c-5p	415507	CHD2	NM_001278454	chromodomain helicase DNA binding protein 2
100	gga-miR-6631-5p	100859280	SLITRK5	XM_015274613	SLIT and NTRK like family member 5
100	gga-miR-6631-5p	427906	ELFN2	XM_004937747	extracellular leucine rich repeat and fibronectin type III domain containing 2
100	gga-miR-6659-3p	426869	SCN8A	XM_424477	sodium voltage-gated channel alpha subunit 8
100	gga-miR-6659-3p	432368	SNAI2	XM_419196	snail family transcriptional repressor 2
99	gga-miR-206	421008	ZNF236	XM_015282415	zinc finger protein 236
99	gga-miR-206	420580	GLCCI1	NM_001012855	glucocorticoid induced 1
99	gga-miR-206	420800	TPPP	XM_418894	tubulin polymerization promoting protein
99	gga-miR-206	432368	SNAI2	XM_419196	snail family transcriptional repressor 2
99	gga-miR-1729-5p	418621	AP1S2	NM_001006261	adaptor related protein complex 1 subunit sigma 2
99	gga-miR-96-5p	101747287	TMEM98	XM_015299412	transmembrane protein 98
99	gga-miR-96-5p	419197	TTPAL	NM_001030854	alpha tocopherol transfer protein like
99	gga-miR-96-5p	429109	TTC4	XM_426665	tetratricopeptide repeat domain 4
99	gga-miR-96-5p	427352	SLC1A1	XM_424930	solute carrier family 1 member 1
99	gga-miR-1454	421610	UTRN	XM_015284305	utrophin
99	gga-miR-15c-5p	417582	NUFIP2	XM_015295882	NUFIP2, FMR1 interacting protein 2
99	gga-miR-15c-5p	424110	NBEAL1	XM_004942674	neurobeachin like 1
99	gga-miR-15c-5p	417920	CDK17	XM_015283892	cyclin dependent kinase 17
99	gga-miR-15c-5p	429007	MOB4	NM_001031557	MOB family member 4, phocein
99	gga-miR-15c-5p	396463	POU2F1	XM_015295868	POU class 2 homeobox 1
99	gga-miR-15c-5p	100857561	GPR63	XM_015284676	G protein-coupled receptor 63
99	gga-miR-15c-5p	417260	NSMF	XM_015279661	NMDA receptor synaptonuclear signaling and neuronal migration factor
99	gga-miR-15c-5p	421497	AKT3	XM_015283984	AKT serine/threonine kinase 3
99	gga-miR-15c-5p	415369	USP3	XM_413755	ubiquitin specific peptidase 3
99	gga-miR-15c-5p	418241	KIAA0930	XM_416465	KIAA0930
99	gga-miR-15c-5p	428181	SKI	XM_015296936	SKI proto-oncogene
99	gga-miR-15c-5p	426117	CCNE1	NM_001031358	cyclin E1
99	gga-miR-15c-5p	424666	PLPP3	NM_001130488	phospholipid phosphatase 3
99	gga-miR-15c-5p	771985	PTPRR	XM_001235187	protein tyrosine phosphatase, receptor type R
99	gga-miR-15c-5p	420905	ZCCHC2	XM_015282199	zinc finger CCHC-type containing 2
99	gga-miR-15c-5p	424155	TLK1	XM_015289759	tousled like kinase 1
99	gga-miR-15c-5p	772226	CC2D1B	XM_001235392	coiled-coil and C2 domain containing 1B
99	gga-miR-15c-5p	417658	SYNRG	XM_015296164	synergin gamma
99	gga-miR-15c-5p	419484	MFN2	XM_015297206	mitofusin 2
99	gga-miR-214	422440	NAA15	XM_015276694	N(alpha)-acetyltransferase 15, NatA auxiliary subunit
99	gga-miR-214	423572	SOS2	XM_015276737	SOS Ras/Rho guanine nucleotide exchange factor 2
99	gga-miR-214	427721	NOS1	XM_004934480	nitric oxide synthase 1
99	gga-miR-551-5p	427597	CNTN6	XM_015293210	contactin 6
99	gga-miR-551-5p	427447	RICTOR	XM_003642978	RPTOR independent companion of MTOR complex 2
99	gga-miR-551-5p	416170	PANK3	XM_414502	pantothenate kinase 3
99	gga-miR-551-5p	424429	RALGPS2	XM_015290287	Ral GEF with PH domain and SH3 binding motif 2
99	gga-miR-551-5p	422699	PDLIM5	XM_015276304	PDZ and LIM domain 5
99	gga-miR-551-5p	395713	TFAP2B	XM_015285085	transcription factor AP-2 beta
99	gga-miR-7b	421000	BLOC1S4	XM_419086	biogenesis of lysosomal organelles complex 1 subunit 4
99	gga-miR-6631-5p	769937	GSG1	XM_015289362	germ cell associated 1
99	gga-miR-6659-3p	426284	TBL1XR1	NM_001031369	transducin beta like 1 X-linked receptor 1
99	gga-miR-6659-3p	373919	RUNX2	XM_015285083	runt related transcription factor 2
99	gga-miR-155	395920	RREB1	NM_205049	ras responsive element binding protein 1
99	gga-miR-155	424190	TANK	NM_001277871	TRAF family member associated NFKB activator
99	gga-miR-155	420829	KDM1B	XM_015275951	lysine demethylase 1B
98	gga-miR-133b	395569	GDNF	XM_425018	glial cell derived neurotrophic factor
98	gga-miR-133b	419265	HELZ2	XM_417438	helicase with zinc finger 2
98	gga-miR-133b	418567	DDX3X	NM_001030800	DEAD-box helicase 3 X-linked
98	gga-miR-133c-3p	395569	GDNF	XM_425018	glial cell derived neurotrophic factor
98	gga-miR-133c-3p	419265	HELZ2	XM_417438	helicase with zinc finger 2
98	gga-miR-133c-3p	418567	DDX3X	NM_001030800	DEAD-box helicase 3 X-linked
98	gga-miR-206	422897	NSD2	XM_015285999	nuclear receptor binding SET domain protein 2
98	gga-miR-206	415962	VGLL4	NM_001030593	vestigial like family member 4
98	gga-miR-206	416125	TMCC1	XM_015293163	transmembrane and coiled-coil domain family 1
98	gga-miR-206	100859904	SMIM10L1	XM_004945308	small integral membrane protein 10 like 1
98	gga-miR-206	396186	BDNF	XM_015286153	brain derived neurotrophic factor
98	gga-miR-206	418023	JOSD1	XM_416259	Josephin domain containing 1
98	gga-miR-1729-5p	396334	TCF12	NM_205375	transcription factor 12
98	gga-miR-96-5p	101751828	ZFP36L1	NM_001319031	ZFP36 ring finger protein like 1
98	gga-miR-96-5p	422173	MSN	NM_001031112	moesin
98	gga-miR-96-5p	396029	ZEB1	NM_205131	zinc finger E-box binding homeobox 1
98	gga-miR-96-5p	420351	ZHX2	XM_015283162	zinc fingers and homeoboxes 2
98	gga-miR-133a-3p	395569	GDNF	XM_425018	glial cell derived neurotrophic factor
98	gga-miR-133a-3p	419265	HELZ2	XM_417438	helicase with zinc finger 2
98	gga-miR-133a-3p	418567	DDX3X	NM_001030800	DEAD-box helicase 3 X-linked
98	gga-miR-1454	417093	PBX3	NM_001030678	PBX homeobox 3
98	gga-miR-1454	770125	SUMO2	NM_001080717	small ubiquitin-like modifier 2
98	gga-miR-1454	396334	TCF12	XM_015278773	transcription factor 12
98	gga-miR-1454	771383	RAB21	XM_001233647	RAB21, member RAS oncogene family
98	gga-miR-199b	427809	SMURF2	XM_425380	SMAD specific E3 ubiquitin protein ligase 2
98	gga-miR-15c-5p	420683	CAPN7	XM_418783	calpain 7
98	gga-miR-15c-5p	420202	SNX16	NM_001199488	sorting nexin 16
98	gga-miR-15c-5p	418010	TNRC6B	XM_015288813	trinucleotide repeat containing 6B
98	gga-miR-15c-5p	100857368	ZCCHC6	NM_001271947	zinc finger CCHC-type containing 6
98	gga-miR-15c-5p	420643	DPH3P1	NM_001302106	diphthamide biosynthesis 3 pseudogene 1
98	gga-miR-15c-5p	771980	FAM78A	XM_001233856	family with sequence similarity 78 member A
98	gga-miR-15c-5p	418903	DCLK1	XM_015277804	doublecortin like kinase 1
98	gga-miR-15c-5p	769071	RAD51B	XM_004941708	RAD51 paralog B
98	gga-miR-15c-5p	416974	RNF10	XM_415267	ring finger protein 10
98	gga-miR-15c-5p	420963	PTPN3	XM_419047	protein tyrosine phosphatase, non-receptor type 3
98	gga-miR-15c-5p	420273	EMC2	NM_001198680	ER membrane protein complex subunit 2
98	gga-miR-15c-5p	424898	ATP13A3	XM_015291597	ATPase 13A3
98	gga-miR-15c-5p	395463	FOXK1	XM_015294360	forkhead box K1
98	gga-miR-15c-5p	418210	RASSF8	XM_416437	Ras association domain family member 8
98	gga-miR-214	107051846	LOC107051846	XM_015277004	uncharacterized LOC107051846
98	gga-miR-214	421178	KIF21B	XM_004934814	kinesin family member 21B
98	gga-miR-551-5p	100859545	KCNK9	XM_003640857	potassium two pore domain channel subfamily K member 9
98	gga-miR-551-5p	429159	PHC3	XM_004943491	polyhomeotic homolog 3
98	gga-miR-551-5p	427178	PAPD4	XM_015277629	poly(A) RNA polymerase D4, non-canonical
98	gga-miR-551-5p	422713	UBE2D3	XM_015285431	ubiquitin conjugating enzyme E2 D3
98	gga-miR-551-5p	423391	SEL1L	XM_421303	SEL1L, ERAD E3 ligase adaptor subunit
98	gga-miR-551-5p	427351	RFX3	XM_003642990	regulatory factor X3
98	gga-miR-7b	418607	MAP7D2	XM_015272706	MAP7 domain containing 2
98	gga-miR-7b	421424	KCNK5	XM_419478	potassium two pore domain channel subfamily K member 5
98	gga-miR-7b	420661	RBMS3	XM_015281782	RNA binding motif single stranded interacting protein 3
98	gga-miR-7b	422017	ZNF395	XM_015285189	zinc finger protein 395
98	gga-miR-3529	417245	PAPPA	XM_415522	pappalysin 1
98	gga-miR-6631-5p	422318	CHIC1	NM_001031122	cysteine rich hydrophobic domain 1
98	gga-miR-6631-5p	428412	CCNY	XM_425973	cyclin Y
98	gga-miR-6659-3p	769224	THEMIS	XM_015284452	thymocyte selection associated
98	gga-miR-155	416247	ITK	XM_414568	IL2 inducible T-cell kinase
97	gga-miR-133b	426680	PPP4R3B	XM_424305	protein phosphatase 4 regulatory subunit 3B
97	gga-miR-133b	423411	PPP4R3A	XM_004941870	protein phosphatase 4 regulatory subunit 3A
97	gga-miR-133c-3p	426680	PPP4R3B	XM_424305	protein phosphatase 4 regulatory subunit 3B
97	gga-miR-133c-3p	423411	PPP4R3A	XM_004941870	protein phosphatase 4 regulatory subunit 3A
97	gga-miR-206	419207	ZMYND8	XM_015296702	zinc finger MYND-type containing 8
97	gga-miR-206	422930	EIF2AK3	XM_420868	eukaryotic translation initiation factor 2 alpha kinase 3
97	gga-miR-206	374208	PTPRG	NM_204314	protein tyrosine phosphatase, receptor type G
97	gga-miR-206	426797	SNX2	NM_001012607	sorting nexin 2
97	gga-miR-206	420079	AP3D1	XM_004948765	adaptor related protein complex 3 subunit delta 1
97	gga-miR-206	416010	IP6K2	NM_001030596	inositol hexakisphosphate kinase 2
97	gga-miR-1729-5p	395177	BMP10	NM_001278046	bone morphogenetic protein 10
97	gga-miR-96-5p	395344	SPIN1Z	NM_204633	spindlin 1-Z
97	gga-miR-96-5p	100858171	XKR4	XM_015282690	XK related 4
97	gga-miR-96-5p	423973	INPP5A	XM_015289010	inositol polyphosphate-5-phosphatase A
97	gga-miR-96-5p	422325	NEXMIF	XM_015278588	neurite extension and migration factor
97	gga-miR-133a-3p	426680	PPP4R3B	XM_424305	protein phosphatase 4 regulatory subunit 3B
97	gga-miR-133a-3p	423411	PPP4R3A	XM_004941870	protein phosphatase 4 regulatory subunit 3A
97	gga-miR-3533	431590	HCN1	XM_429145	hyperpolarization activated cyclic nucleotide gated potassium channel 1
97	gga-miR-3533	419321	C20H20ORF85	XM_417493	chromosome 20 open reading frame, human C20orf85
97	gga-miR-3533	396290	GABRB3	NM_205346	gamma-aminobutyric acid type A receptor beta3 subunit
97	gga-miR-3533	419219	SYCP2	XM_015296671	synaptonemal complex protein 2
97	gga-miR-1454	421116	RB1CC1	XM_015282659	RB1 inducible coiled-coil 1
97	gga-miR-1454	419145	ITCH	XM_417330	itchy E3 ubiquitin protein ligase
97	gga-miR-1454	421196	KIAA1841	XM_015283297	KIAA1841
97	gga-miR-1454	427553	CDH8	NM_001100289	cadherin 8
97	gga-miR-1454	420657	LRRC3B	XM_418756	leucine rich repeat containing 3B
97	gga-miR-1454	421278	LGALSL	NM_001008456	galectin like
97	gga-miR-1454	417413	ZNF207	XM_004946178	zinc finger protein 207
97	gga-miR-1563	416109	ARL8B	XM_414440	ADP ribosylation factor like GTPase 8B
97	gga-miR-1563	426810	ZNF608	XM_004949695	zinc finger protein 608
97	gga-miR-1563	395568	COL5A1	NM_204790	collagen type V alpha 1 chain
97	gga-miR-1563	423235	SNAP23	NM_001199666	synaptosome associated protein 23
97	gga-miR-15c-5p	421472	FEZ2	XM_015283749	fasciculation and elongation protein zeta 2
97	gga-miR-15c-5p	416847	TMEM120B	NM_001030659	transmembrane protein 120B
97	gga-miR-15c-5p	419409	LOC419409	XM_417571	Golgi integral membrane protein 4-like
97	gga-miR-15c-5p	428760	ADAMTS3	XM_015276403	ADAM metallopeptidase with thrombospondin type 1 motif 3
97	gga-miR-15c-5p	395644	USP15	NM_204840	ubiquitin specific peptidase 15
97	gga-miR-15c-5p	422347	IRS4	XM_003641084	insulin receptor substrate 4
97	gga-miR-15c-5p	424393	PRRC2C	XM_015290433	proline rich coiled-coil 2C
97	gga-miR-15c-5p	423572	SOS2	XM_015276737	SOS Ras/Rho guanine nucleotide exchange factor 2
97	gga-miR-15c-5p	419448	UBE4B	XM_015297150	ubiquitination factor E4B
97	gga-miR-15c-5p	418909	KL	XM_417105	klotho
97	gga-miR-15c-5p	417395	HLF	XM_415649	HLF, PAR bZIP transcription factor
97	gga-miR-15c-5p	420488	ACBD5	NM_001006356	acyl-CoA binding domain containing 5
97	gga-miR-15c-5p	419685	LYPLA2	NM_001162382	lysophospholipase II
97	gga-miR-15c-5p	427381	DGKQ	XM_424953	diacylglycerol kinase theta
97	gga-miR-15c-5p	423972	PWWP2B	XM_015289011	PWWP domain containing 2B
97	gga-miR-15c-5p	424083	STRADB	XM_421938	STE20-related kinase adaptor beta
97	gga-miR-15c-5p	421915	MYT1L	XM_015284942	myelin transcription factor 1 like
97	gga-miR-15c-5p	419530	SLC25A37	XM_417682	solute carrier family 25 (mitochondrial iron transporter), member 37
97	gga-miR-214	420558	CDK6	NM_001007892	cyclin dependent kinase 6
97	gga-miR-214	427218	TNPO1	XM_424806	transportin 1
97	gga-miR-214	428231	MYCLP1	XM_425790	MYCL pseudogene 1
97	gga-miR-551-5p	420678	ZNRF2	XM_015281773	zinc and ring finger 2
97	gga-miR-551-5p	429119	MSL2	XM_426675	male-specific lethal 2 homolog (Drosophila)
97	gga-miR-551-5p	420949	COBL	XM_015282319	cordon-bleu WH2 repeat protein
97	gga-miR-551-5p	420622	MPP6	XM_015281841	membrane palmitoylated protein 6
97	gga-miR-551-5p	415544	RAB11A	NM_001005827	RAB11A, member RAS oncogene family
97	gga-miR-7b	428858	SHANK2	XM_015286890	SH3 and multiple ankyrin repeat domains 2
97	gga-miR-7b	420769	GLI3	XM_015281558	GLI family zinc finger 3
97	gga-miR-3529	416075	CADPS	XM_414412	calcium dependent secretion activator
97	gga-miR-6631-5p	100858758	QRICH1	NM_001257267	glutamine rich 1
97	gga-miR-6631-5p	431569	RHOBTB3	XM_004949383	Rho related BTB domain containing 3
97	gga-miR-6631-5p	420212	WWP1	XM_015282814	WW domain containing E3 ubiquitin protein ligase 1
97	gga-miR-6631-5p	422649	SLC4A4	XM_015276408	solute carrier family 4 member 4
97	gga-miR-6631-5p	429066	METTL11B	XM_015290440	methyltransferase like 11B
97	gga-miR-6631-5p	419449	KIF1C	XM_015297159	kinesin family member 1C
97	gga-miR-6631-5p	425103	FAM83D	XM_422895	family with sequence similarity 83 member D
97	gga-miR-6659-3p	395759	SLC8A3	NM_001293097	solute carrier family 8 member A3
97	gga-miR-155	423471	TRAF3	XM_015287827	TNF receptor associated factor 3
97	gga-miR-155	419987	ZNF652	XM_003642788	zinc finger protein 652
97	gga-miR-155	421772	SNX3	NM_001006408	sorting nexin 3
97	gga-miR-155	770217	CHAF1A	NM_001079752	chromatin assembly factor 1 subunit A
97	gga-miR-155	420698	LZTFL1	XM_015281747	leucine zipper transcription factor like 1
96	gga-miR-133b	416315	JADE2	XM_414632	jade family PHD finger 2
96	gga-miR-133b	419306	SLC35C2	NM_001030865	solute carrier family 35 member C2
96	gga-miR-133b	423958	CTBP2	XM_015289053	C-terminal binding protein 2
96	gga-miR-133c-3p	416315	JADE2	XM_414632	jade family PHD finger 2
96	gga-miR-133c-3p	419306	SLC35C2	NM_001030865	solute carrier family 35 member C2
96	gga-miR-133c-3p	423958	CTBP2	XM_015289053	C-terminal binding protein 2
96	gga-miR-206	424476	PLPPR4	XM_422319	phospholipid phosphatase related 4
96	gga-miR-206	428946	SAMD8	XM_426501	sterile alpha motif domain containing 8
96	gga-miR-206	419604	PDIK1L	XM_015297759	PDLIM1 interacting kinase 1 like
96	gga-miR-206	426151	CAPRIN1	XM_015286808	cell cycle associated protein 1
96	gga-miR-206	417397	MMD	NM_001030704	monocyte to macrophage differentiation associated
96	gga-miR-206	424188	SLC4A10	XM_015289724	solute carrier family 4 member 10
96	gga-miR-206	424260	SNX4	XM_004942954	sorting nexin 4
96	gga-miR-206	424553	USP33	XM_422389	ubiquitin specific peptidase 33
96	gga-miR-206	421610	UTRN	XM_015284311	utrophin
96	gga-miR-206	419190	YWHAB	NM_001006289	tyrosine 3-monooxygenase/tryptophan 5-monooxygenase activation protein beta
96	gga-miR-206	420206	E2F5	NM_001030942	E2F transcription factor 5
96	gga-miR-206	396335	KTN1	NM_205376	kinectin 1
96	gga-miR-206	422703	EIF4E	XM_015285643	eukaryotic translation initiation factor 4E
96	gga-miR-206	420444	RBM33	XM_004939156	RNA binding motif protein 33
96	gga-miR-206	768763	MSANTD2	NM_001109786	Myb/SANT DNA binding domain containing 2
96	gga-miR-1729-5p	424890	DLG1	XM_015291613	discs large MAGUK scaffold protein 1
96	gga-miR-96-5p	414893	GRIA1	XM_015293756	glutamate ionotropic receptor AMPA type subunit 1
96	gga-miR-133a-3p	423958	CTBP2	XM_015289053	C-terminal binding protein 2
96	gga-miR-133a-3p	416315	JADE2	XM_414632	jade family PHD finger 2
96	gga-miR-133a-3p	419306	SLC35C2	NM_001030865	solute carrier family 35 member C2
96	gga-miR-1454	770521	FAM83A	XM_015283153	family with sequence similarity 83 member A
96	gga-miR-1454	418083	HCFC2	XM_015287764	host cell factor C2
96	gga-miR-1454	429010	FAM126B	XM_004942607	family with sequence similarity 126 member B
96	gga-miR-1454	415990	BICD2	XM_004944560	BICD cargo adaptor 2
96	gga-miR-1454	422672	NDNF	XM_015276372	neuron-derived neurotrophic factor
96	gga-miR-1454	417844	CPSF6	XM_015281728	cleavage and polyadenylation specific factor 6
96	gga-miR-1454	427231	KDM4C	XM_015280209	lysine demethylase 4C
96	gga-miR-1454	396294	FYN	XM_015284496	FYN proto-oncogene, Src family tyrosine kinase
96	gga-miR-1454	424898	ATP13A3	XM_004943327	ATPase 13A3
96	gga-miR-1563	418506	ITSN1	XM_416715	intersectin 1
96	gga-miR-199b	418217	STK38L	XM_015290295	serine/threonine kinase 38 like
96	gga-miR-15c-5p	395544	SMAD7B	NM_001159663	TGF-beta signal pathway antagonist Smad7
96	gga-miR-15c-5p	421127	LYN	NM_001006390	LYN proto-oncogene, Src family tyrosine kinase
96	gga-miR-15c-5p	418196	ETNK1	XM_416426	ethanolamine kinase 1
96	gga-miR-15c-5p	424158	UBR3	XM_015289672	ubiquitin protein ligase E3 component n-recognin 3 (putative)
96	gga-miR-15c-5p	424341	STXBP3	NM_001079734	syntaxin binding protein 3
96	gga-miR-15c-5p	424632	TTC39A	XM_004936784	tetratricopeptide repeat domain 39A
96	gga-miR-15c-5p	420797	SLC12A7	NM_001006371	solute carrier family 12 member 7
96	gga-miR-15c-5p	771502	LRRTM1	XM_015285928	leucine rich repeat transmembrane neuronal 1
96	gga-miR-15c-5p	422229	DOCK11	XM_015278444	dedicator of cytokinesis 11
96	gga-miR-15c-5p	396085	NF1	XM_415914	neurofibromin 1
96	gga-miR-15c-5p	429069	RASAL2	XM_015290520	RAS protein activator like 2
96	gga-miR-15c-5p	100857874	RNF43	XM_003642379	ring finger protein 43
96	gga-miR-15c-5p	421360	PTPN14	XM_419419	protein tyrosine phosphatase, non-receptor type 14
96	gga-miR-15c-5p	768654	LURAP1L	XM_001231706	leucine rich adaptor protein 1-like
96	gga-miR-15c-5p	395820	DLL1	NM_204973	delta like canonical Notch ligand 1
96	gga-miR-15c-5p	423045	WEE1	NM_001031181	WEE1 G2 checkpoint kinase
96	gga-miR-15c-5p	423854	BTRC	XM_015288763	beta-transducin repeat containing E3 ubiquitin protein ligase
96	gga-miR-15c-5p	426769	ERLIN2	XM_424380	ER lipid raft associated 2
96	gga-miR-15c-5p	420187	ELOC	NM_001007888	elongin C
96	gga-miR-15c-5p	422342	PAK3	XM_015278599	p21 (RAC1) activated kinase 3
96	gga-miR-214	419817	C26H6orf89	NM_001012548	chromosome 26 C6orf89 homolog
96	gga-miR-214	421530	SPRTN	XM_419571	SprT-like N-terminal domain
96	gga-miR-214	416258	LARP1	XM_015293914	La ribonucleoprotein domain family member 1
96	gga-miR-214	395820	DLL1	NM_204973	delta like canonical Notch ligand 1
96	gga-miR-214	769071	RAD51B	XM_004941708	RAD51 paralog B
96	gga-miR-214	420511	PLXDC2	XM_418613	plexin domain containing 2
96	gga-miR-214	420749	KBTBD2	XM_015281670	kelch repeat and BTB domain containing 2
96	gga-miR-214	425968	EDMPN1	NM_001039969	epidermal differentiation protein containing a MPN sequence motif 1
96	gga-miR-551-5p	417184	FUBP3	XM_015279456	far upstream element binding protein 3
96	gga-miR-551-5p	772269	CXorf40B	XM_001234387	chromosome X open reading frame 40B
96	gga-miR-551-5p	428729	MFAP3L	XM_426287	microfibril associated protein 3 like
96	gga-miR-551-5p	395815	PTPN11	NM_204968	protein tyrosine phosphatase, non-receptor type 11
96	gga-miR-551-5p	418110	KDM7A	XM_015287459	lysine demethylase 7A
96	gga-miR-551-5p	429148	LPP	XM_015291439	LIM domain containing preferred translocation partner in lipoma
96	gga-miR-551-5p	100859478	LOC100859478	XM_015276527	uncharacterized LOC100859478
96	gga-miR-7b	429785	KCNJ9	XM_427340	potassium inwardly-rectifying channel, subfamily J, member 9
96	gga-miR-7b	422253	MCF2	XM_015278485	MCF.2 cell line derived transforming sequence
96	gga-miR-7b	422029	XKR6	XM_015285178	XK related 6
96	gga-miR-7b	424237	RALB	XM_422085	RAS like proto-oncogene B
96	gga-miR-7b	417807	SLC38A2	NM_001305439	solute carrier family 38 member 2
96	gga-miR-3529	418690	INPP4A	XM_004938482	inositol polyphosphate-4-phosphatase type I A
96	gga-miR-6631-5p	416241	LSM11	XM_015293898	LSM11, U7 small nuclear RNA associated
96	gga-miR-6631-5p	395759	SLC8A3	XM_015287282	solute carrier family 8 member A3
96	gga-miR-6631-5p	418596	ZFX	XM_015272512	zinc finger protein X-linked
96	gga-miR-6631-5p	421109	UBE2V2	NM_001031018	ubiquitin conjugating enzyme E2 V2
96	gga-miR-6631-5p	423847	LCOR	XM_015288789	ligand dependent nuclear receptor corepressor
96	gga-miR-6631-5p	431530	RFX7	XM_429081	regulatory factor X7
96	gga-miR-6631-5p	416376	SETBP1	XM_015277426	SET binding protein 1
96	gga-miR-6631-5p	428366	ZBTB10	XM_003640808	zinc finger and BTB domain containing 10
96	gga-miR-6659-3p	416396	SEC14L5	XM_414710	SEC14 like lipid binding 5
96	gga-miR-155	427107	ARRDC3	XM_424699	arrestin domain containing 3
96	gga-miR-155	422381	C4HCXorf57	XM_015278635	chromosome 4 CXorf57 homolog
96	gga-miR-155	417387	MBTD1	XM_015295354	mbt domain containing 1
96	gga-miR-155	374214	GABRA1	NM_204318	gamma-aminobutyric acid type A receptor alpha1 subunit
95	gga-miR-133b	420997	SEC61B	NM_001302159	Sec61 translocon beta subunit
95	gga-miR-133b	373954	BCL2L1	XM_015296318	BCL2 like 1
95	gga-miR-133b	419210	PREX1	XM_015296692	phosphatidylinositol-3,4,5-trisphosphate dependent Rac exchange factor 1
95	gga-miR-133c-3p	420997	SEC61B	NM_001302159	Sec61 translocon beta subunit
95	gga-miR-133c-3p	373954	BCL2L1	XM_015296318	BCL2 like 1
95	gga-miR-133c-3p	419210	PREX1	XM_015296692	phosphatidylinositol-3,4,5-trisphosphate dependent Rac exchange factor 1
95	gga-miR-206	417818	MON2	NM_001199605	MON2 homolog, regulator of endosome-to-Golgi trafficking
95	gga-miR-206	416718	SNX5	XM_015283465	sorting nexin 5
95	gga-miR-206	100857983	GPR35L	XM_015277070	G protein-coupled receptor 35-like
95	gga-miR-206	378903	CREM	NM_001278133	cAMP responsive element modulator
95	gga-miR-206	421717	NCOA7	NM_001012878	nuclear receptor coactivator 7
95	gga-miR-206	422772	GNPDA2	XM_004936066	glucosamine-6-phosphate deaminase 2
95	gga-miR-206	423817	BTAF1	XM_015288828	B-TFIID TATA-box binding protein associated factor 1
95	gga-miR-206	427113	MCTP1	XM_004949394	multiple C2 and transmembrane domain containing 1
95	gga-miR-1729-5p	419318	RAB22A	NM_001030867	RAB22A, member RAS oncogene family
95	gga-miR-1729-5p	420688	DNAJC13	XM_004939445	DnaJ heat shock protein family (Hsp40) member C13
95	gga-miR-1729-5p	426265	SRSF7	NM_001031368	serine and arginine rich splicing factor 7
95	gga-miR-1729-5p	428062	TBC1D4	XM_015277042	TBC1 domain family member 4
95	gga-miR-1729-5p	374251	TGFBR3	NM_204339	transforming growth factor beta receptor 3
95	gga-miR-96-5p	395569	GDNF	XM_425018	glial cell derived neurotrophic factor
95	gga-miR-96-5p	424064	C7H2ORF69	NM_001039306	chromosome 7 open reading frame, human C2orf69
95	gga-miR-96-5p	374102	SDC2	NM_001001462	syndecan 2
95	gga-miR-96-5p	418207	KRAS	XM_015290247	KRAS proto-oncogene, GTPase
95	gga-miR-96-5p	423411	PPP4R3A	XM_004941870	protein phosphatase 4 regulatory subunit 3A
95	gga-miR-96-5p	422945	C4H20ORF194	XM_420883	chromosome 4 open reading frame, human C20orf194
95	gga-miR-96-5p	416092	FOXP3	XM_015293116	forkhead box P3
95	gga-miR-133a-3p	373954	BCL2L1	XM_015296318	BCL2 like 1
95	gga-miR-133a-3p	420997	SEC61B	NM_001302159	Sec61 translocon beta subunit
95	gga-miR-133a-3p	419210	PREX1	XM_015296692	phosphatidylinositol-3,4,5-trisphosphate dependent Rac exchange factor 1
95	gga-miR-3533	415392	LARP6	XM_015278970	La ribonucleoprotein domain family member 6
95	gga-miR-1454	373953	MAPK1	XM_015275131	mitogen-activated protein kinase 1
95	gga-miR-1454	422616	ADGRL3	XM_015276456	adhesion G protein-coupled receptor L3
95	gga-miR-1454	418588	TAB3	XM_015302242	TGF-beta activated kinase 1 (MAP3K7) binding protein 3
95	gga-miR-1454	395596	EPAS1	XM_015283618	endothelial PAS domain protein 1
95	gga-miR-1454	418517	PIGP	XM_003640497	phosphatidylinositol glycan anchor biosynthesis class P
95	gga-miR-1454	426810	ZNF608	XM_004949695	zinc finger protein 608
95	gga-miR-1454	421019	CBLN2	NM_001171768	cerebellin 2 precursor
95	gga-miR-1454	424665	USP24	XM_015291187	ubiquitin specific peptidase 24
95	gga-miR-1454	100858636	NUDT21	NM_001277674	nudix hydrolase 21
95	gga-miR-1454	424543	TTLL7	XM_015290883	tubulin tyrosine ligase like 7
95	gga-miR-1454	420658	SLC4A7	XM_418757	solute carrier family 4 member 7
95	gga-miR-1454	415319	ARIH1	NM_001030387	ariadne RBR E3 ubiquitin protein ligase 1
95	gga-miR-1454	422702	TSPAN5	XM_015285644	tetraspanin 5
95	gga-miR-1563	420565	CASD1	XM_015281925	CAS1 domain containing 1
95	gga-miR-1563	419397	RER1	NM_001006300	retention in endoplasmic reticulum sorting receptor 1
95	gga-miR-1563	416293	CNOT6	XM_015293943	CCR4-NOT transcription complex subunit 6
95	gga-miR-1563	107052569	UMAD1	XM_015281903	UBAP1-MVB12-associated (UMA) domain containing 1
95	gga-miR-15c-5p	418435	CHCHD3	XM_416646	coiled-coil-helix-coiled-coil-helix domain containing 3
95	gga-miR-15c-5p	417692	KIF21A	XM_415936	kinesin family member 21A
95	gga-miR-15c-5p	419748	UBASH3B	XM_015298175	ubiquitin associated and SH3 domain containing B
95	gga-miR-15c-5p	428401	ALS2CL	XM_015281136	ALS2 C-terminal like
95	gga-miR-15c-5p	395517	TBPL1	NM_204755	TATA-box binding protein like 1
95	gga-miR-15c-5p	429159	PHC3	XM_004943490	polyhomeotic homolog 3
95	gga-miR-15c-5p	424856	UBXN7	XM_422667	UBX domain protein 7
95	gga-miR-15c-5p	422809	LGI2	NM_001257316	leucine rich repeat LGI family member 2
95	gga-miR-15c-5p	417805	SCAF11	NM_001195570	SR-related CTD-associated factor 11
95	gga-miR-15c-5p	416481	WIPI2	NM_001006162	WD repeat domain, phosphoinositide interacting 2
95	gga-miR-15c-5p	429683	SMAD7	XM_427238	SMAD family member 7
95	gga-miR-15c-5p	373967	SLIT2	NM_001267075	slit guidance ligand 2
95	gga-miR-15c-5p	423046	IPO7	XM_003641394	importin 7
95	gga-miR-15c-5p	415430	SEMA6D	XM_015291944	semaphorin 6D
95	gga-miR-15c-5p	427643	SPRY4	XM_004945037	sprouty RTK signaling antagonist 4
95	gga-miR-15c-5p	395475	KANK1	NM_001293232	KN motif and ankyrin repeat domains 1
95	gga-miR-15c-5p	416843	RNF34	NM_001006188	ring finger protein 34
95	gga-miR-15c-5p	769312	NEMP1	XM_015300404	nuclear envelope integral membrane protein 1
95	gga-miR-15c-5p	420804	RECK	XM_418897	reversion inducing cysteine rich protein with kazal motifs
95	gga-miR-15c-5p	422741	KIAA1456	XM_420694	KIAA1456
95	gga-miR-15c-5p	422481	FBXW7	NM_001349722	F-box and WD repeat domain containing 7
95	gga-miR-214	419256	DNAJC5	NM_001278009	DnaJ heat shock protein family (Hsp40) member C5
95	gga-miR-214	426017	DAGLA	XM_015286097	diacylglycerol lipase alpha
95	gga-miR-214	420976	NDUFS6	XM_015282335	NADH:ubiquinone oxidoreductase subunit S6
95	gga-miR-214	417015	MTMR3	NM_001305666	myotubularin related protein 3
95	gga-miR-551-5p	424293	UBXN4	XM_004942993	UBX domain protein 4
95	gga-miR-551-5p	422518	CCSER1	XM_004941037	coiled-coil serine rich protein 1
95	gga-miR-551-5p	418890	NHLRC3	XM_417084	NHL repeat containing 3
95	gga-miR-551-5p	422561	GALNT7	XM_015276540	polypeptide N-acetylgalactosaminyltransferase 7
95	gga-miR-551-5p	100857158	PPP1R15B	XM_003642741	protein phosphatase 1 regulatory subunit 15B
95	gga-miR-551-5p	424513	LRRC8D	XM_015290660	leucine rich repeat containing 8 family member D
95	gga-miR-551-5p	427272	SYK	NM_001031430	spleen associated tyrosine kinase
95	gga-miR-551-5p	430997	PABPC1	NM_001031597	poly(A) binding protein cytoplasmic 1
95	gga-miR-551-5p	418817	KLF12	XM_003640556	Kruppel-like factor 12
95	gga-miR-551-5p	417845	FRS2	XM_015281751	fibroblast growth factor receptor substrate 2
95	gga-miR-551-5p	428568	BICRAL	XM_015283846	BRD4 interacting chromatin remodeling complex associated protein like
95	gga-miR-551-5p	431602	PTPRD	XM_015280179	protein tyrosine phosphatase, receptor type D
95	gga-miR-551-5p	427971	ADAMTS5	XM_425541	ADAM metallopeptidase with thrombospondin type 1 motif 5
95	gga-miR-7b	395984	HDLBP	XM_015276821	high density lipoprotein binding protein
95	gga-miR-7b	424522	SH3GLB1	NM_001006534	SH3 domain containing GRB2 like endophilin B1
95	gga-miR-7b	416241	LSM11	XM_015293898	LSM11, U7 small nuclear RNA associated
95	gga-miR-7b	415598	CHSY3	XM_413966	chondroitin sulfate synthase 3
95	gga-miR-7b	395393	SNCA	NM_204673	synuclein alpha
95	gga-miR-7b	395479	PPARD	NM_204728	peroxisome proliferator activated receptor delta
95	gga-miR-7b	420832	KIF13A	XM_418923	kinesin family member 13A
95	gga-miR-7b	427468	FANCC	XM_015280315	FA complementation group C
95	gga-miR-7b	420749	KBTBD2	XM_015281670	kelch repeat and BTB domain containing 2
95	gga-miR-3529	395510	TDG	NM_204750	thymine DNA glycosylase
95	gga-miR-3529	425047	HPS3	XM_004943592	HPS3, biogenesis of lysosomal organelles complex 2 subunit 1
95	gga-miR-3529	422772	GNPDA2	XM_004936066	glucosamine-6-phosphate deaminase 2
95	gga-miR-6631-5p	427510	LYSMD4	XM_425084	LysM domain containing 4
95	gga-miR-6631-5p	417799	NELL2	XM_015281255	neural EGFL like 2
95	gga-miR-6631-5p	771678	GUCY1A2	XM_001233953	guanylate cyclase 1 soluble subunit alpha 2
95	gga-miR-6631-5p	421599	QSER1	XM_015286155	glutamine and serine rich 1
95	gga-miR-6631-5p	423424	BTBD7	XM_421333	BTB domain containing 7
95	gga-miR-6631-5p	395727	ATF2	NM_204904	activating transcription factor 2
95	gga-miR-6631-5p	417201	LRRC8A	XM_015279569	leucine rich repeat containing 8 family member A
95	gga-miR-6659-3p	395505	PBX1	NM_204746	PBX homeobox 1
95	gga-miR-6659-3p	415722	CHD9	XM_015292386	chromodomain helicase DNA binding protein 9
95	gga-miR-6659-3p	416490	ARPC1B	XM_015294172	actin related protein 2/3 complex subunit 1B
95	gga-miR-6659-3p	395670	MEF2A	NM_204864	myocyte enhancer factor 2A
95	gga-miR-155	427002	DCUN1D3	XM_015294823	defective in cullin neddylation 1 domain containing 3
94	gga-miR-133b	426917	JMJD8	NM_001278726	jumonji domain containing 8
94	gga-miR-133b	373933	GRM5	XM_015279789	glutamate receptor, metabotropic 5
94	gga-miR-133b	416968	SPPL3	XM_415261	signal peptide peptidase like 3
94	gga-miR-133b	418889	LHFPL6	XM_417083	LHFPL tetraspan subfamily member 6
94	gga-miR-133b	100859027	FBXL12	XM_015302700	F-box and leucine rich repeat protein 12
94	gga-miR-133b	420135	MYO9B	NM_001286169	myosin IXB
94	gga-miR-133b	425900	ANKRD12	XM_015282496	ankyrin repeat domain 12
94	gga-miR-133b	415865	CYB5B	NM_001030581	cytochrome b5 type B
94	gga-miR-133b	417196	DOLPP1	NM_001030689	dolichyldiphosphatase 1
94	gga-miR-133c-3p	426917	JMJD8	NM_001278726	jumonji domain containing 8
94	gga-miR-133c-3p	373933	GRM5	XM_015279789	glutamate receptor, metabotropic 5
94	gga-miR-133c-3p	416968	SPPL3	XM_415261	signal peptide peptidase like 3
94	gga-miR-133c-3p	418889	LHFPL6	XM_417083	LHFPL tetraspan subfamily member 6
94	gga-miR-133c-3p	100859027	FBXL12	XM_015302700	F-box and leucine rich repeat protein 12
94	gga-miR-133c-3p	420135	MYO9B	NM_001286169	myosin IXB
94	gga-miR-133c-3p	425900	ANKRD12	XM_015282496	ankyrin repeat domain 12
94	gga-miR-133c-3p	415865	CYB5B	NM_001030581	cytochrome b5 type B
94	gga-miR-133c-3p	417196	DOLPP1	NM_001030689	dolichyldiphosphatase 1
94	gga-miR-206	424890	DLG1	XM_422701	discs large MAGUK scaffold protein 1
94	gga-miR-206	415711	NFATC3	XM_015292363	nuclear factor of activated T-cells 3
94	gga-miR-206	424922	LRCH4	XM_015291480	leucine rich repeats and calponin homology domain containing 4
94	gga-miR-206	422560	GALNTL6	XM_420520	polypeptide N-acetylgalactosaminyltransferase-like 6
94	gga-miR-206	425003	PDCD10	NM_001006554	programmed cell death 10
94	gga-miR-206	420427	WDR48	NM_001030964	WD repeat domain 48
94	gga-miR-206	418647	TMEM243	XM_015299511	transmembrane protein 243
94	gga-miR-206	417305	GAS7	XM_015295214	growth arrest specific 7
94	gga-miR-206	428789	NWD2	XM_015285681	NACHT and WD repeat domain containing 2
94	gga-miR-206	416410	XPO6	XM_414725	exportin 6
94	gga-miR-206	428001	CDKL5	XM_015272943	cyclin dependent kinase like 5
94	gga-miR-206	415525	ANKDD1A	NM_001293188	ankyrin repeat and death domain containing 1A
94	gga-miR-206	395629	DDX5	NM_204827	DEAD-box helicase 5
94	gga-miR-206	423104	TSPAN4	XM_421038	tetraspanin 4
94	gga-miR-206	417845	FRS2	XM_015281751	fibroblast growth factor receptor substrate 2
94	gga-miR-206	425199	PDE7A	XM_422982	phosphodiesterase 7A
94	gga-miR-206	419201	GDAP1L1	XM_417379	ganglioside induced differentiation associated protein 1 like 1
94	gga-miR-206	770621	FAM91A1	XM_001233959	family with sequence similarity 91 member A1
94	gga-miR-1729-5p	421463	BIRC6	XM_419512	baculoviral IAP repeat containing 6
94	gga-miR-1729-5p	426680	PPP4R3B	XM_424305	protein phosphatase 4 regulatory subunit 3B
94	gga-miR-1729-5p	100859609	SRSF7L	XM_003640934	serine and arginine rich splicing factor 7-like
94	gga-miR-96-5p	374231	FOXO1	NM_204328	forkhead box O1
94	gga-miR-96-5p	374137	MEOX2	NM_001005427	mesenchyme homeobox 2
94	gga-miR-96-5p	416730	PLCB4	NM_001199435	phospholipase C beta 4
94	gga-miR-96-5p	100858060	CLCF1	XM_015272641	cardiotrophin like cytokine factor 1
94	gga-miR-96-5p	776037	EVI2A	NM_001080893	ecotropic viral integration site 2A
94	gga-miR-96-5p	417966	ATF7IP	NM_001012813	activating transcription factor 7 interacting protein
94	gga-miR-96-5p	421182	BRPF3	XM_015298722	bromodomain and PHD finger containing, 3
94	gga-miR-96-5p	422578	BMP2K	XM_004941089	BMP2 inducible kinase
94	gga-miR-96-5p	424711	LRRC7	XM_015291093	leucine rich repeat containing 7
94	gga-miR-184-3p	404304	PLA2R1	NM_206983	phospholipase A2 receptor 1
94	gga-miR-133a-3p	426917	JMJD8	NM_001278726	jumonji domain containing 8
94	gga-miR-133a-3p	373933	GRM5	XM_015279789	glutamate receptor, metabotropic 5
94	gga-miR-133a-3p	418889	LHFPL6	XM_417083	LHFPL tetraspan subfamily member 6
94	gga-miR-133a-3p	100859027	FBXL12	XM_015302700	F-box and leucine rich repeat protein 12
94	gga-miR-133a-3p	420135	MYO9B	NM_001286169	myosin IXB
94	gga-miR-133a-3p	416968	SPPL3	XM_415261	signal peptide peptidase like 3
94	gga-miR-133a-3p	425900	ANKRD12	XM_015282496	ankyrin repeat domain 12
94	gga-miR-133a-3p	415865	CYB5B	NM_001030581	cytochrome b5 type B
94	gga-miR-133a-3p	417196	DOLPP1	NM_001030689	dolichyldiphosphatase 1
94	gga-miR-3533	421597	HIPK3	NM_001199411	homeodomain interacting protein kinase 3
94	gga-miR-1454	421192	XPO1	NM_001290134	exportin 1
94	gga-miR-1454	417434	GNA13	XM_415686	G protein subunit alpha 13
94	gga-miR-1454	424479	PTBP2	XM_004936574	polypyrimidine tract binding protein 2
94	gga-miR-1454	424984	FNDC3B	XM_015291662	fibronectin type III domain containing 3B
94	gga-miR-1454	426024	MAEA	NM_001012604	macrophage erythroblast attacher
94	gga-miR-1454	421809	BACH2	XM_015284687	BTB domain and CNC homolog 2
94	gga-miR-1454	414891	SLC24A2	XM_015280086	solute carrier family 24 member 2
94	gga-miR-1454	396323	VIP	NM_001177309	vasoactive intestinal peptide
94	gga-miR-1563	420212	WWP1	XM_015282817	WW domain containing E3 ubiquitin protein ligase 1
94	gga-miR-1563	100858462	SYTL3	XM_015284210	synaptotagmin like 3
94	gga-miR-1563	428062	TBC1D4	XM_015277042	TBC1 domain family member 4
94	gga-miR-1563	395497	ATP6V1B2	NM_001293241	ATPase H+ transporting V1 subunit B2
94	gga-miR-199b	395560	NRP1	XM_015281290	neuropilin 1
94	gga-miR-199b	422672	NDNF	XM_015276372	neuron-derived neurotrophic factor
94	gga-miR-199b	423644	PCDH15	XM_015288082	protocadherin related 15
94	gga-miR-15c-5p	418012	MIEF1	XM_416248	mitochondrial elongation factor 1
94	gga-miR-15c-5p	395718	EYA1	XM_418290	EYA transcriptional coactivator and phosphatase 1
94	gga-miR-15c-5p	427245	FAM189A2	XM_424828	family with sequence similarity 189 member A2
94	gga-miR-15c-5p	395875	COL12A1	XM_015284742	collagen type XII alpha 1 chain
94	gga-miR-15c-5p	424442	LAMC1	XM_001234658	laminin subunit gamma 1
94	gga-miR-15c-5p	101748816	TMPRSS11D	XM_015276394	transmembrane protease, serine 11D
94	gga-miR-15c-5p	416155	CCNJL	XM_015293664	cyclin J-like
94	gga-miR-15c-5p	419613	RSPO1	XM_004947756	R-spondin 1
94	gga-miR-15c-5p	417627	PPM1E	XM_415871	protein phosphatase, Mg2+/Mn2+ dependent 1E
94	gga-miR-15c-5p	420824	E2F3	XM_015275950	E2F transcription factor 3
94	gga-miR-15c-5p	422264	PCDH11X	XM_015278496	protocadherin 11 X-linked
94	gga-miR-15c-5p	395410	ABL2	XM_422269	ABL proto-oncogene 2, non-receptor tyrosine kinase
94	gga-miR-15c-5p	373854	TENM2	XM_015293573	teneurin transmembrane protein 2
94	gga-miR-15c-5p	424449	C8H1ORF21	XM_422292	chromosome 8 open reading frame, human C1orf21
94	gga-miR-15c-5p	418567	DDX3X	XM_015301535	DEAD-box helicase 3 X-linked
94	gga-miR-15c-5p	418588	TAB3	XM_015302242	TGF-beta activated kinase 1 (MAP3K7) binding protein 3
94	gga-miR-15c-5p	416241	LSM11	XM_015293898	LSM11, U7 small nuclear RNA associated
94	gga-miR-15c-5p	101748418	EXPH5	XM_004938824	exophilin 5
94	gga-miR-15c-5p	419656	KPNA6	NM_001012841	karyopherin subunit alpha 6
94	gga-miR-15c-5p	419886	CSDE1	NM_001030918	cold shock domain containing E1
94	gga-miR-15c-5p	374251	TGFBR3	NM_204339	transforming growth factor beta receptor 3
94	gga-miR-15c-5p	416871	HVCN1	XM_015275298	hydrogen voltage gated channel 1
94	gga-miR-15c-5p	416431	USP42	XM_015294266	ubiquitin specific peptidase 42
94	gga-miR-15c-5p	408046	KIF5C	NM_001293305	kinesin family member 5C
94	gga-miR-15c-5p	395904	ZFHX4	XM_425925	zinc finger homeobox 4
94	gga-miR-15c-5p	100858827	PRKAR2A	XM_015293315	protein kinase cAMP-dependent type II regulatory subunit alpha
94	gga-miR-15c-5p	416487	SMURF1	XM_414794	SMAD specific E3 ubiquitin protein ligase 1
94	gga-miR-15c-5p	101749834	LOC101749834	XM_015294352	orexin receptor type 2-like
94	gga-miR-15c-5p	425991	PICALM	XM_015280767	phosphatidylinositol binding clathrin assembly protein
94	gga-miR-15c-5p	431637	KIAA1958	XM_015280697	KIAA1958
94	gga-miR-15c-5p	427512	DPP8	XM_425086	dipeptidyl peptidase 8
94	gga-miR-15c-5p	428309	CNTNAP1	XM_015299638	contactin associated protein 1
94	gga-miR-15c-5p	420750	AVL9	XM_418848	AVL9 cell migration associated
94	gga-miR-214	418012	MIEF1	XM_416248	mitochondrial elongation factor 1
94	gga-miR-214	100859766	PLAGL2	XM_015296458	PLAG1 like zinc finger 2
94	gga-miR-214	416470	TTYH3	XM_015294355	tweety family member 3
94	gga-miR-214	416639	C16orf72	XM_015294583	chromosome 16 open reading frame 72
94	gga-miR-214	425539	NTMT1	XM_015279522	N-terminal Xaa-Pro-Lys N-methyltransferase 1
94	gga-miR-214	420448	DNAJB6	NM_001012556	DnaJ heat shock protein family (Hsp40) member B6
94	gga-miR-214	421544	CAPN9	XM_419585	calpain 9
94	gga-miR-214	421047	MC5R	XM_015282466	melanocortin 5 receptor
94	gga-miR-214	426376	FAM107B	XM_015299288	family with sequence similarity 107 member B
94	gga-miR-214	768438	ASB10	XM_004939028	ankyrin repeat and SOCS box containing 10
94	gga-miR-214	419581	WDTC1	XM_417728	WD and tetratricopeptide repeats 1
94	gga-miR-214	771447	SRM	XM_015297174	spermidine synthase
94	gga-miR-214	417271	WDR31	XM_015279657	WD repeat domain 31
94	gga-miR-214	417163	GBGT1	NM_001030683	globoside alpha-1,3-N-acetylgalactosaminyltransferase 1 (FORS blood group)
94	gga-miR-12288-5p	416924	LOC416924	XM_015275471	thyroid adenoma-associated protein homolog
94	gga-miR-551-5p	374242	DCX	XM_015278177	doublecortin
94	gga-miR-551-5p	422556	DCTD	NM_001006444	dCMP deaminase
94	gga-miR-551-5p	422424	CPE	XM_420392	carboxypeptidase E
94	gga-miR-551-5p	421311	GPCPD1	XM_015283920	glycerophosphocholine phosphodiesterase 1
94	gga-miR-551-5p	423421	ITPK1	NM_001012588	inositol-tetrakisphosphate 1-kinase
94	gga-miR-551-5p	418825	PCDH17	XM_015276813	protocadherin 17
94	gga-miR-551-5p	424984	FNDC3B	XM_015291662	fibronectin type III domain containing 3B
94	gga-miR-551-5p	419783	DDX6	XM_015298004	DEAD-box helicase 6
94	gga-miR-551-5p	424830	CAB39	XM_015277058	calcium binding protein 39
94	gga-miR-551-5p	420628	SNX10	NM_001030986	sorting nexin 10
94	gga-miR-7b	395550	LY6E	NM_204775	lymphocyte antigen 6 family member E
94	gga-miR-7b	424576	SLC6A9	XM_015290994	solute carrier family 6 member 9
94	gga-miR-7b	420742	HERPUD2	XM_418840	HERPUD family member 2
94	gga-miR-7b	424262	OSBPL11	XM_015289957	oxysterol binding protein like 11
94	gga-miR-7b	422741	KIAA1456	XM_420694	KIAA1456
94	gga-miR-7b	416920	KREMEN1	XM_015275481	kringle containing transmembrane protein 1
94	gga-miR-7b	416886	RPH3A	XM_015275538	rabphilin 3A
94	gga-miR-3529	424785	TRIP12	XM_015276972	thyroid hormone receptor interactor 12
94	gga-miR-3529	770958	SSBP2	XM_004949458	single stranded DNA binding protein 2
94	gga-miR-6631-5p	418792	GPR180	XM_015274693	G protein-coupled receptor 180
94	gga-miR-6631-5p	418123	CREB3L2	XM_416356	cAMP responsive element binding protein 3 like 2
94	gga-miR-6631-5p	417210	SET	NM_001030691	SET nuclear proto-oncogene
94	gga-miR-6631-5p	427983	KCNJ6	XM_004934546	potassium voltage-gated channel subfamily J member 6
94	gga-miR-6631-5p	419951	TANC2	XM_004948528	tetratricopeptide repeat, ankyrin repeat and coiled-coil containing 2
94	gga-miR-6631-5p	422889	ZFYVE28	XM_004936224	zinc finger FYVE-type containing 28
94	gga-miR-6631-5p	770660	RIT2	XM_001233996	Ras like without CAAX 2
94	gga-miR-6659-3p	414894	GRIA2	NM_001001775	glutamate ionotropic receptor AMPA type subunit 2
94	gga-miR-6659-3p	427301	SLC44A1	XM_003643040	solute carrier family 44 (choline transporter), member 1
94	gga-miR-6659-3p	423390	STON2	XM_421302	stonin 2
94	gga-miR-6659-3p	395565	VCAN	NM_204787	versican
94	gga-miR-6659-3p	420156	PLIN3	XM_015300189	perilipin 3
94	gga-miR-155	418488	BACH1	XM_416696	BTB domain and CNC homolog 1
94	gga-miR-155	423624	TSPAN14	NM_001031218	tetraspanin 14
94	gga-miR-155	101751271	LOC101751271	XM_015290395	1-phosphatidylinositol phosphodiesterase-like
94	gga-miR-155	420839	JARID2	NM_001012862	jumonji and AT-rich interaction domain containing 2
94	gga-miR-155	396512	FOS	NM_205508	Fos proto-oncogene, AP-1 transcription factor subunit
94	gga-miR-155	421989	ZNF513	XM_015285023	zinc finger protein 513
94	gga-miR-155	770958	SSBP2	XM_001234273	single stranded DNA binding protein 2
94	gga-miR-155	422625	LEPROTL1	XM_420582	leptin receptor overlapping transcript like 1
94	gga-miR-155	395879	SPI1	NM_205023	Spi-1 proto-oncogene
94	gga-miR-155	431607	PTAR1	XM_004949155	protein prenyltransferase alpha subunit repeat containing 1
93	gga-miR-133b	416893	CORO1C	NM_001277868	coronin 1C
93	gga-miR-133b	417095	GAPVD1	NM_001282210	GTPase activating protein and VPS9 domains 1
93	gga-miR-133b	424997	MECOM	XM_422804	MDS1 and EVI1 complex locus
93	gga-miR-133b	424088	FAM117B	XM_421944	family with sequence similarity 117 member B
93	gga-miR-133b	417414	ERN1	NM_001285499	endoplasmic reticulum to nucleus signaling 1
93	gga-miR-133b	395695	AKAP9	NM_207179	A-kinase anchoring protein 9
93	gga-miR-133b	422248	RBMX	NM_001079728	RNA binding motif protein X-linked
93	gga-miR-133c-3p	416893	CORO1C	NM_001277868	coronin 1C
93	gga-miR-133c-3p	417095	GAPVD1	NM_001282210	GTPase activating protein and VPS9 domains 1
93	gga-miR-133c-3p	424997	MECOM	XM_422804	MDS1 and EVI1 complex locus
93	gga-miR-133c-3p	424088	FAM117B	XM_421944	family with sequence similarity 117 member B
93	gga-miR-133c-3p	417414	ERN1	NM_001285499	endoplasmic reticulum to nucleus signaling 1
93	gga-miR-133c-3p	395695	AKAP9	NM_207179	A-kinase anchoring protein 9
93	gga-miR-133c-3p	422248	RBMX	NM_001079728	RNA binding motif protein X-linked
93	gga-miR-206	422417	FNIP2	XM_420386	folliculin interacting protein 2
93	gga-miR-206	416207	BNIP1	XM_414533	BCL2 interacting protein 1
93	gga-miR-206	554217	TLR5	XM_015283741	toll like receptor 5
93	gga-miR-206	428122	THAP12	XM_425679	THAP domain containing 12
93	gga-miR-206	422423	MSMO1	NM_001006438	methylsterol monooxygenase 1
93	gga-miR-206	415326	CPEB1	NM_001293219	cytoplasmic polyadenylation element binding protein 1
93	gga-miR-206	418835	AKAP11	XM_004938674	A-kinase anchoring protein 11
93	gga-miR-206	424512	ZNF326	NM_001006533	zinc finger protein 326
93	gga-miR-206	771678	GUCY1A2	XM_001233953	guanylate cyclase 1 soluble subunit alpha 2
93	gga-miR-206	427625	SH3PXD2B	XM_425197	SH3 and PX domains 2B
93	gga-miR-206	420517	STAM	XM_015282001	signal transducing adaptor molecule
93	gga-miR-206	421561	DACT2	XM_015284364	dishevelled binding antagonist of beta catenin 2
93	gga-miR-206	396322	GSTT1	NM_205365	glutathione S-transferase theta 1
93	gga-miR-206	396266	RARB	NM_205326	retinoic acid receptor beta
93	gga-miR-206	415383	FAN1	XM_004943761	FANCD2 and FANCI associated nuclease 1
93	gga-miR-206	770660	RIT2	XM_001233996	Ras like without CAAX 2
93	gga-miR-1729-5p	424165	BBS5	NM_001252031	Bardet-Biedl syndrome 5
93	gga-miR-1729-5p	415738	ZNF423	XM_414103	zinc finger protein 423
93	gga-miR-1729-5p	418419	ABHD10	XM_416633	abhydrolase domain containing 10
93	gga-miR-1729-5p	395727	ATF2	NM_204904	activating transcription factor 2
93	gga-miR-96-5p	422520	GRID2	XM_015276600	glutamate ionotropic receptor delta type subunit 2
93	gga-miR-96-5p	418781	FARP1	NM_001252064	FERM, ARH/RhoGEF and pleckstrin domain protein 1
93	gga-miR-96-5p	424751	MYO7B	XM_015277187	myosin VIIB
93	gga-miR-96-5p	419086	CAPN5	XM_417278	calpain 5
93	gga-miR-96-5p	769122	B3GALT2	XM_001231893	beta-1,3-galactosyltransferase 2
93	gga-miR-96-5p	395701	EZR	NM_204885	ezrin
93	gga-miR-96-5p	771284	MKX	XM_015282064	mohawk homeobox
93	gga-miR-96-5p	421498	SDCCAG8	XM_419545	serologically defined colon cancer antigen 8
93	gga-miR-96-5p	396366	TPM1	NM_205401	tropomyosin 1 (alpha)
93	gga-miR-96-5p	431604	BNC2	XM_015280200	basonuclin 2
93	gga-miR-96-5p	423300	NOVA1	NM_001199712	uncharacterized LOC423300
93	gga-miR-96-5p	770621	FAM91A1	XM_001233959	family with sequence similarity 91 member A1
93	gga-miR-184-3p	418286	PTMS	XM_015293826	parathymosin
93	gga-miR-133a-3p	416893	CORO1C	NM_001277868	coronin 1C
93	gga-miR-133a-3p	417095	GAPVD1	NM_001282210	GTPase activating protein and VPS9 domains 1
93	gga-miR-133a-3p	395695	AKAP9	NM_207179	A-kinase anchoring protein 9
93	gga-miR-133a-3p	424997	MECOM	XM_422804	MDS1 and EVI1 complex locus
93	gga-miR-133a-3p	424088	FAM117B	XM_421944	family with sequence similarity 117 member B
93	gga-miR-133a-3p	417414	ERN1	NM_001285499	endoplasmic reticulum to nucleus signaling 1
93	gga-miR-133a-3p	422248	RBMX	NM_001079728	RNA binding motif protein X-linked
93	gga-miR-3533	421854	PHIP	XM_015284730	pleckstrin homology domain interacting protein
93	gga-miR-3533	421550	PDCD2	NM_001031064	programmed cell death 2
93	gga-miR-3533	419015	TMEM135	XM_015280328	transmembrane protein 135
93	gga-miR-1454	395509	PDGFRA	XM_015285414	platelet-derived growth factor receptor, alpha polypeptide
93	gga-miR-1454	395133	SGK1	XM_015284008	serum/glucocorticoid regulated kinase 1
93	gga-miR-1454	415722	CHD9	XM_015292386	chromodomain helicase DNA binding protein 9
93	gga-miR-1454	427809	SMURF2	XM_425380	SMAD specific E3 ubiquitin protein ligase 2
93	gga-miR-1454	428605	LGR4	XM_426162	leucine rich repeat containing G protein-coupled receptor 4
93	gga-miR-1454	396020	PPP1R12A	NM_205123	protein phosphatase 1 regulatory subunit 12A
93	gga-miR-1454	396129	SIM1	XM_004940357	SIM bHLH transcription factor 1
93	gga-miR-1454	421457	ZNF318	XM_419507	zinc finger protein 318
93	gga-miR-199b	420255	KLF10	XM_427148	Kruppel-like factor 10
93	gga-miR-15c-5p	424780	TFDP2	NM_001184713	transcription factor Dp-2
93	gga-miR-15c-5p	101750144	PHF13	NM_001287202	PHD finger protein 13
93	gga-miR-15c-5p	423500	CDCA4	NM_001031212	cell division cycle associated 4
93	gga-miR-15c-5p	395941	HGF	NM_001030370	hepatocyte growth factor
93	gga-miR-15c-5p	422508	CNOT6L	XM_015276619	CCR4-NOT transcription complex subunit 6 like
93	gga-miR-15c-5p	374224	PAFAH1B1	NM_204324	platelet activating factor acetylhydrolase 1b regulatory subunit 1
93	gga-miR-15c-5p	428237	IGSF9B	XM_004948000	immunoglobulin superfamily member 9B
93	gga-miR-15c-5p	422955	EXOC6B	XM_420892	exocyst complex component 6B
93	gga-miR-15c-5p	386577	CHRNA5	NM_204415	cholinergic receptor nicotinic alpha 5 subunit
93	gga-miR-15c-5p	418471	USP25	XM_004938353	ubiquitin specific peptidase 25
93	gga-miR-15c-5p	415491	FANCI	XM_015292007	Fanconi anemia complementation group I
93	gga-miR-15c-5p	419900	UHRF1BP1	XM_418025	UHRF1 binding protein 1
93	gga-miR-15c-5p	422610	GPAT3	XM_015276269	glycerol-3-phosphate acyltransferase 3
93	gga-miR-15c-5p	404750	ATG4B	XM_015276847	autophagy related 4B cysteine peptidase
93	gga-miR-15c-5p	427424	ZFR2	XM_424997	zinc finger RNA binding protein 2
93	gga-miR-15c-5p	416610	TMC7	XM_015294224	transmembrane channel like 7
93	gga-miR-15c-5p	422318	CHIC1	NM_001031122	cysteine rich hydrophobic domain 1
93	gga-miR-15c-5p	428883	ARHGAP5	XM_426439	Rho GTPase activating protein 5
93	gga-miR-15c-5p	425441	SLC4A8	XM_015300385	solute carrier family 4 member 8
93	gga-miR-15c-5p	427338	SVEP1	XM_015280699	sushi, von Willebrand factor type A, EGF and pentraxin domain containing 1
93	gga-miR-15c-5p	100858734	ZBTB39	XM_015300400	zinc finger and BTB domain containing 39
93	gga-miR-15c-5p	418403	NXPE3	XM_416618	neurexophilin and PC-esterase domain family member 3
93	gga-miR-15c-5p	419898	ANKS1A	XM_015298998	ankyrin repeat and sterile alpha motif domain containing 1A
93	gga-miR-15c-5p	420581	ICA1	XM_015281898	islet cell autoantigen 1
93	gga-miR-15c-5p	395801	IHH	NM_204957	indian hedgehog
93	gga-miR-15c-5p	416395	NAGPA	XM_414709	N-acetylglucosamine-1-phosphodiester alpha-N-acetylglucosaminidase
93	gga-miR-15c-5p	374047	CCND2	XM_015292118	cyclin D2
93	gga-miR-214	429042	CLASP1	XM_015290014	cytoplasmic linker associated protein 1
93	gga-miR-214	427665	LOC427665	XM_004945198	chemokine-like receptor 1-like
93	gga-miR-214	420190	JPH1	XM_015282874	junctophilin 1
93	gga-miR-214	426919	TMEM161B	XM_424528	transmembrane protein 161B
93	gga-miR-214	423789	LIPA	XM_421661	lipase A, lysosomal acid type
93	gga-miR-214	423575	CDKL1	XM_421464	cyclin dependent kinase like 1
93	gga-miR-214	427683	KLHDC10	XM_004937414	kelch domain containing 10
93	gga-miR-214	776178	COLQ	XM_015281819	collagen like tail subunit of asymmetric acetylcholinesterase
93	gga-miR-214	423817	BTAF1	XM_015288828	B-TFIID TATA-box binding protein associated factor 1
93	gga-miR-214	418680	NIPA2	XM_015277708	NIPA magnesium transporter 2
93	gga-miR-214	421583	SLC22A2	XM_015284317	solute carrier family 22 (organic cation transporter), member 2
93	gga-miR-551-5p	396403	PTPRZ1	NM_001199312	protein tyrosine phosphatase, receptor type Z1
93	gga-miR-551-5p	424110	NBEAL1	XM_004942674	neurobeachin like 1
93	gga-miR-551-5p	415983	FAM120A	XM_015293434	family with sequence similarity 120A
93	gga-miR-551-5p	418542	PKNOX1	XM_015300909	PBX/knotted 1 homeobox 1
93	gga-miR-551-5p	424479	PTBP2	XM_422322	polypyrimidine tract binding protein 2
93	gga-miR-551-5p	769797	RAP2A	XM_001233103	RAP2A, member of RAS oncogene family
93	gga-miR-551-5p	418174	EPS8	XM_416405	epidermal growth factor receptor pathway substrate 8
93	gga-miR-551-5p	396259	FGFR2	XM_015288587	fibroblast growth factor receptor 2
93	gga-miR-551-5p	426324	MCTP2	XM_004943864	multiple C2 and transmembrane domain containing 2
93	gga-miR-551-5p	417105	STRBP	NM_001030680	spermatid perinuclear RNA binding protein
93	gga-miR-7b	415614	FER	XM_413981	fer (fps/fes related) tyrosine kinase
93	gga-miR-7b	418715	IL1R2	XM_015277810	interleukin 1 receptor type 2
93	gga-miR-7b	417091	ZBTB43	XM_415377	zinc finger and BTB domain containing 43
93	gga-miR-7b	427839	KSR1	XM_004946781	kinase suppressor of ras 1
93	gga-miR-7b	418463	CADM2	XM_015298395	cell adhesion molecule 2
93	gga-miR-7b	416320	VDAC1	NM_001033869	voltage dependent anion channel 1
93	gga-miR-7b	424855	TM4SF19	NM_001277435	transmembrane 4 L six family member 19
93	gga-miR-3529	421100	KLHL14	NM_001012866	kelch like family member 14
93	gga-miR-6631-5p	421564	AFDN	XM_015284355	afadin, adherens junction formation factor
93	gga-miR-6631-5p	420134	USE1	NM_001030939	unconventional SNARE in the ER 1
93	gga-miR-6631-5p	429010	FAM126B	XM_004942607	family with sequence similarity 126 member B
93	gga-miR-6631-5p	418271	KPNA1	NM_001030774	karyopherin subunit alpha 1
93	gga-miR-6631-5p	424802	NYAP2	XM_004937046	neuronal tyrosine-phosphorylated phosphoinositide-3-kinase adaptor 2
93	gga-miR-6631-5p	427873	MGAT4C	XM_015283519	MGAT4 family member C
93	gga-miR-6631-5p	424552	NEXN	XM_015290902	nexilin F-actin binding protein
93	gga-miR-6631-5p	420511	PLXDC2	XM_418613	plexin domain containing 2
93	gga-miR-6631-5p	421099	RAB10L	XM_015282610	Ras-related protein Rab-10-like
93	gga-miR-6659-3p	424298	HNMT	XM_015289832	histamine N-methyltransferase
93	gga-miR-6659-3p	395904	ZFHX4	XM_425925	zinc finger homeobox 4
93	gga-miR-155	395660	PRLR	XM_015277237	prolactin receptor
93	gga-miR-155	107053700	LOC107053700	XM_015288825	homeobox protein vent1-like
93	gga-miR-155	427566	ATXN1L	XM_015292701	ataxin 1 like
93	gga-miR-155	421871	FAM135A	XM_015284800	family with sequence similarity 135 member A
93	gga-miR-155	374080	TLE4Z1	XM_015280232	transducin like enhancer of split 4-Z 1
93	gga-miR-155	423045	WEE1	NM_001031181	WEE1 G2 checkpoint kinase
93	gga-miR-155	423915	ATRNL1	XM_004942302	attractin like 1
92	gga-miR-133b	396021	PPP2CB	NM_205124	protein phosphatase 2 catalytic subunit beta
92	gga-miR-133b	423070	PIK3C2A	XM_015286631	phosphatidylinositol-4-phosphate 3-kinase catalytic subunit type 2 alpha
92	gga-miR-133b	396469	MYH9	NM_205477	myosin, heavy chain 9, non-muscle
92	gga-miR-133c-3p	396021	PPP2CB	NM_205124	protein phosphatase 2 catalytic subunit beta
92	gga-miR-133c-3p	423070	PIK3C2A	XM_015286631	phosphatidylinositol-4-phosphate 3-kinase catalytic subunit type 2 alpha
92	gga-miR-133c-3p	396469	MYH9	NM_205477	myosin, heavy chain 9, non-muscle
92	gga-miR-206	373953	MAPK1	XM_015275131	mitogen-activated protein kinase 1
92	gga-miR-206	420649	RAB5A	NM_001006363	RAB5A, member RAS oncogene family
92	gga-miR-206	420678	ZNRF2	XM_015281773	zinc and ring finger 2
92	gga-miR-206	427156	KIF2A	NM_001039312	kinesin heavy chain member 2A
92	gga-miR-206	422851	EVC	XM_015285762	EvC ciliary complex subunit 1
92	gga-miR-206	417707	NAMPT	XM_015275716	nicotinamide phosphoribosyltransferase
92	gga-miR-206	428932	GPR137C	XM_015276773	G protein-coupled receptor 137C
92	gga-miR-206	428313	KLHL11	XM_003642822	kelch like family member 11
92	gga-miR-206	427360	MPDZ	XM_015280125	multiple PDZ domain protein
92	gga-miR-206	768914	CABLES1	XM_015278006	Cdk5 and Abl enzyme substrate 1
92	gga-miR-206	395272	CLTC	NM_001080117	clathrin heavy chain
92	gga-miR-206	418178	MGST1	NM_001135550	microsomal glutathione S-transferase 1
92	gga-miR-1729-5p	420846	RBM24	NM_001012863	RNA binding motif protein 24
92	gga-miR-1729-5p	422955	EXOC6B	XM_420892	exocyst complex component 6B
92	gga-miR-1729-5p	415509	ARRDC4	XM_015292275	arrestin domain containing 4
92	gga-miR-1729-5p	415335	ZNF592	XM_413721	zinc finger protein 592
92	gga-miR-1729-5p	421885	COL21A1	XM_419902	collagen type XXI alpha 1 chain
92	gga-miR-1729-5p	421085	SS18	NM_001278150	SS18, nBAF chromatin remodeling complex subunit
92	gga-miR-1729-5p	426878	LIMA1	XM_015300254	LIM domain and actin binding 1
92	gga-miR-1729-5p	416778	SEPT5	XM_015275241	septin 5
92	gga-miR-1729-5p	417845	FRS2	NM_001199626	fibroblast growth factor receptor substrate 2
92	gga-miR-96-5p	396130	SLC2A1	NM_205209	solute carrier family 2 member 1
92	gga-miR-96-5p	374191	PDCD4	XM_015288544	programmed cell death 4
92	gga-miR-96-5p	427973	CLDN17	XM_015299643	claudin 17
92	gga-miR-96-5p	424296	DARS	NM_001006528	aspartyl-tRNA synthetase
92	gga-miR-96-5p	423032	USP47	NM_001199582	ubiquitin specific peptidase 47
92	gga-miR-96-5p	423655	JMJD1C	NM_001199546	jumonji domain containing 1C
92	gga-miR-96-5p	420949	COBL	XM_015282319	cordon-bleu WH2 repeat protein
92	gga-miR-96-5p	430410	VAT1L	XM_427969	vesicle amine transport 1 like
92	gga-miR-96-5p	429451	PCASP2	NM_001031574	paracaspase 2
92	gga-miR-133a-3p	423070	PIK3C2A	XM_015286631	phosphatidylinositol-4-phosphate 3-kinase catalytic subunit type 2 alpha
92	gga-miR-133a-3p	396021	PPP2CB	NM_205124	protein phosphatase 2 catalytic subunit beta
92	gga-miR-133a-3p	396469	MYH9	NM_205477	myosin, heavy chain 9, non-muscle
92	gga-miR-3533	427402	CZH9orf24	XM_004937102	chromosome Z C9orf24 homolog
92	gga-miR-3533	422973	ANO5	XM_015286182	anoctamin 5
92	gga-miR-3533	107049048	CMC4	XM_001233260	C-X9-C motif containing 4
92	gga-miR-3533	421199	BCL11A	NM_001031031	B cell CLL/lymphoma 11A
92	gga-miR-1454	421288	FOXN2	XM_015278070	forkhead box N2
92	gga-miR-1454	395292	ROBO1	XM_004938345	roundabout guidance receptor 1
92	gga-miR-1454	421672	HIVEP2	XM_015284201	human immunodeficiency virus type I enhancer binding protein 2
92	gga-miR-1454	415729	NKD1	XM_414094	naked cuticle homolog 1
92	gga-miR-1454	768768	PRUNE2	XM_015280360	prune homolog 2
92	gga-miR-1454	768494	CZH9ORF40	XM_004949166	chromosome Z open reading frame, similar to C9ORF40
92	gga-miR-1454	418639	PRPS2	NM_001006264	phosphoribosyl pyrophosphate synthetase 2
92	gga-miR-1454	425027	SSR3	NM_001277475	signal sequence receptor subunit 3
92	gga-miR-1454	416746	CDC42BPA	XM_015283508	CDC42 binding protein kinase alpha
92	gga-miR-1454	421828	ZNF292	XM_419852	zinc finger protein 292
92	gga-miR-1454	421243	CRNKL1	XM_419315	crooked neck pre-mRNA splicing factor 1
92	gga-miR-1454	415507	CHD2	NM_001278454	chromodomain helicase DNA binding protein 2
92	gga-miR-1563	416348	RBM27	XM_015294058	RNA binding motif protein 27
92	gga-miR-1563	429010	FAM126B	XM_004942607	family with sequence similarity 126 member B
92	gga-miR-1563	420994	ERP44	XM_419079	endoplasmic reticulum protein 44
92	gga-miR-1563	421481	SPAST	XM_015283730	spastin
92	gga-miR-1563	421457	ZNF318	XM_419507	zinc finger protein 318
92	gga-miR-199b	770781	PHACTR3	XM_001233075	phosphatase and actin regulator 3
92	gga-miR-199b	422248	RBMX	NM_001079728	RNA binding motif protein X-linked
92	gga-miR-15c-5p	771074	TTPA	XM_001234375	alpha tocopherol transfer protein
92	gga-miR-15c-5p	417127	CAMSAP1	XM_415410	calmodulin regulated spectrin associated protein 1
92	gga-miR-15c-5p	415406	NEDD4	XM_015291877	neural precursor cell expressed, developmentally down-regulated 4, E3 ubiquitin protein ligase
92	gga-miR-15c-5p	395446	SALL1	NM_204707	spalt like transcription factor 1
92	gga-miR-15c-5p	771902	C20H20ORF112	XM_015296599	chromosome 20 open reading frame, human C20orf112
92	gga-miR-15c-5p	423926	CACUL1	NM_001031238	CDK2 associated cullin domain 1
92	gga-miR-15c-5p	421381	KCNH1	XM_015283863	potassium voltage-gated channel subfamily H member 1
92	gga-miR-15c-5p	416877	ATXN2	XM_015275569	ataxin 2
92	gga-miR-15c-5p	428374	PTDSS1	NM_001031505	phosphatidylserine synthase 1
92	gga-miR-15c-5p	395133	SGK1	NM_204476	serum/glucocorticoid regulated kinase 1
92	gga-miR-15c-5p	415535	IGDCC3	XM_413904	immunoglobulin superfamily DCC subclass member 3
92	gga-miR-15c-5p	421766	SESN1	XM_419796	sestrin 1
92	gga-miR-15c-5p	416486	RNF216	XM_015294371	ring finger protein 216
92	gga-miR-15c-5p	422423	MSMO1	NM_001006438	methylsterol monooxygenase 1
92	gga-miR-15c-5p	416030	PLXNA1	XM_414370	plexin A1
92	gga-miR-15c-5p	419287	DNMT3B	NM_001024828	DNA methyltransferase 3 beta
92	gga-miR-15c-5p	418825	PCDH17	XM_015276837	protocadherin 17
92	gga-miR-15c-5p	107055458	LOC107055458	XM_015300479	uncharacterized LOC107055458
92	gga-miR-15c-5p	428799	ADRA2C	XM_004936302	adrenoceptor alpha 2C
92	gga-miR-15c-5p	427447	RICTOR	XM_003642978	RPTOR independent companion of MTOR complex 2
92	gga-miR-15c-5p	424905	MB21D2	XM_422716	Mab-21 domain containing 2
92	gga-miR-15c-5p	776178	COLQ	XM_015281819	collagen like tail subunit of asymmetric acetylcholinesterase
92	gga-miR-15c-5p	395436	USPL1	XM_015277630	ubiquitin specific peptidase like 1
92	gga-miR-15c-5p	417731	BRD1	XM_015302269	bromodomain containing 1
92	gga-miR-15c-5p	416960	PISD	XM_415253	phosphatidylserine decarboxylase
92	gga-miR-15c-5p	418192	GOLT1B	XM_015291781	golgi transport 1B
92	gga-miR-15c-5p	101751843	RND1	XM_015273180	Rho family GTPase 1
92	gga-miR-15c-5p	417015	MTMR3	NM_001305666	myotubularin related protein 3
92	gga-miR-15c-5p	420221	PIP4P2	NM_001277420	phosphatidylinositol-4,5-bisphosphate 4-phosphatase 2
92	gga-miR-15c-5p	424810	ACSL3	XM_015277032	acyl-CoA synthetase long chain family member 3
92	gga-miR-15c-5p	423816	CPEB3	XM_421688	cytoplasmic polyadenylation element binding protein 3
92	gga-miR-15c-5p	417880	TMTC2	XM_015283417	transmembrane and tetratricopeptide repeat containing 2
92	gga-miR-15c-5p	427138	PLPP1	XM_424730	phospholipid phosphatase 1
92	gga-miR-15c-5p	427850	RELN	NM_001305123	reelin
92	gga-miR-15c-5p	418651	SHROOM2	XM_004938410	shroom family member 2
92	gga-miR-15c-5p	100857774	CEP85L	XM_015284484	centrosomal protein 85 like
92	gga-miR-15c-5p	100859744	RASGEF1B	XM_015276519	RasGEF domain family member 1B
92	gga-miR-214	427765	MIGA2	XM_425337	mitoguardin 2
92	gga-miR-214	424755	AMMECR1L	XM_015277184	AMMECR1 like
92	gga-miR-214	422802	RBPJ	XM_004936138	recombination signal binding protein for immunoglobulin kappa J region
92	gga-miR-214	770036	HOGA1	XM_001233351	4-hydroxy-2-oxoglutarate aldolase 1
92	gga-miR-214	416678	UBE2H	NM_001030647	ubiquitin conjugating enzyme E2 H
92	gga-miR-214	396385	IRF8	NM_205416	interferon regulatory factor 8
92	gga-miR-214	395760	SLC8A1	XM_015283444	solute carrier family 8 member A1
92	gga-miR-214	414797	ST8SIA5	NM_001001747	ST8 alpha-N-acetyl-neuraminide alpha-2,8-sialyltransferase 5
92	gga-miR-551-5p	418963	ZC3H12C	XM_015279485	zinc finger CCCH-type containing 12C
92	gga-miR-551-5p	107051846	LOC107051846	XM_015277004	uncharacterized LOC107051846
92	gga-miR-551-5p	425965	MAP4K3	XM_015283580	mitogen-activated protein kinase kinase kinase kinase 3
92	gga-miR-551-5p	396029	ZEB1	NM_205131	zinc finger E-box binding homeobox 1
92	gga-miR-551-5p	396157	NTRK2	XM_015280252	neurotrophic receptor tyrosine kinase 2
92	gga-miR-551-5p	423876	SH3PXD2A	XM_015288722	SH3 and PX domains 2A
92	gga-miR-551-5p	420803	COL15A1	XM_004935078	collagen type XV alpha 1 chain
92	gga-miR-551-5p	423300	NOVA1	NM_001199712	uncharacterized LOC423300
92	gga-miR-7b	422104	EME1	XM_004946332	essential meiotic structure-specific endonuclease 1
92	gga-miR-7b	769595	WTIP	XM_015292451	Wilms tumor 1 interacting protein
92	gga-miR-7b	420996	NR4A3	XM_419081	nuclear receptor subfamily 4 group A member 3
92	gga-miR-7b	418010	TNRC6B	XM_015288813	trinucleotide repeat containing 6B
92	gga-miR-7b	427666	C1QTNF8	XM_425240	C1q and tumor necrosis factor related protein 8
92	gga-miR-7b	423062	RRAS2	NM_001006466	RAS related 2
92	gga-miR-7b	427830	SLC13A2	XM_425404	solute carrier family 13 member 2
92	gga-miR-7b	428687	BCORL1	XM_015278363	BCL6 corepressor like 1
92	gga-miR-3529	427449	DAB2	XM_015277541	DAB2, clathrin adaptor protein
92	gga-miR-3529	416630	SOCS1	XM_015294233	suppressor of cytokine signaling 1
92	gga-miR-3529	101751545	CDKN1AL	XM_015290807	cyclin dependent kinase inhibitor 1A-like
92	gga-miR-3529	100857935	ARL5A	XM_015301620	ADP ribosylation factor like GTPase 5A
92	gga-miR-6631-5p	423776	GDF10	XM_421648	growth differentiation factor 10
92	gga-miR-6631-5p	395505	PBX1	XM_015290241	PBX homeobox 1
92	gga-miR-6631-5p	771891	REEP2	XM_001234439	receptor accessory protein 2
92	gga-miR-6631-5p	422276	SOHYE2L	XM_420258	sodium/hydrogen exchanger 2-like
92	gga-miR-6631-5p	424221	MARCH4	XM_015289862	membrane associated ring-CH-type finger 4
92	gga-miR-6631-5p	423514	KCNH5	XM_015287902	potassium voltage-gated channel subfamily H member 5
92	gga-miR-6631-5p	417444	ABCA5	XM_015279943	ATP binding cassette subfamily A member 5
92	gga-miR-6631-5p	427333	PTBP3	XM_015280703	polypyrimidine tract binding protein 3
92	gga-miR-6631-5p	374103	ZIC1	NM_204254	Zic family member 1
92	gga-miR-6631-5p	395882	BPIFB2	NM_205026	BPI fold containing family B member 2
92	gga-miR-6631-5p	395083	TNFRSF1B	XM_015296812	TNF receptor superfamily member 1B
92	gga-miR-6631-5p	418172	BPGM	XM_015285897	bisphosphoglycerate mutase
92	gga-miR-6631-5p	428980	ADRA2A	XM_004942276	adrenoceptor alpha 2A
92	gga-miR-6631-5p	415363	CIB2	XM_004943723	calcium and integrin binding family member 2
92	gga-miR-6631-5p	421612	FBXO30	XM_015284304	F-box protein 30
92	gga-miR-6659-3p	421000	BLOC1S4	XM_419086	biogenesis of lysosomal organelles complex 1 subunit 4
92	gga-miR-6659-3p	427479	CELF6	XM_425051	CUGBP, Elav-like family member 6
92	gga-miR-6659-3p	374244	ATP2B1	NM_001168002	ATPase plasma membrane Ca2+ transporting 1
92	gga-miR-6659-3p	422563	SCRG1	XM_015276237	stimulator of chondrogenesis 1
92	gga-miR-6659-3p	100538348	TMEM189	NM_001205100	transmembrane protein 189
92	gga-miR-6659-3p	101751621	VSTM2B	XM_015292425	V-set and transmembrane domain containing 2B
92	gga-miR-155	422518	CCSER1	XM_004941037	coiled-coil serine rich protein 1
92	gga-miR-155	418502	IFNGR2	NM_001008676	interferon gamma receptor 2
92	gga-miR-155	420978	GALNT12	XM_015282397	polypeptide N-acetylgalactosaminyltransferase 12
92	gga-miR-155	427005	TMEM159	XM_015294824	transmembrane protein 159
92	gga-miR-155	101748691	FOXI2	XM_003641507	forkhead box I2
92	gga-miR-155	423408	RPS6KA5	NM_001012587	ribosomal protein S6 kinase A5
92	gga-miR-155	374119	NEDD4L	XM_424462	neural precursor cell expressed, developmentally down-regulated 4-like, E3 ubiquitin protein ligase
92	gga-miR-155	395300	SULT1C3	NM_204601	sulfotransferase family 1C member 3
92	gga-miR-155	419435	RERE	XM_015297144	arginine-glutamic acid dipeptide repeats
92	gga-miR-155	424439	RC3H1	XM_015290534	ring finger and CCCH-type domains 1
92	gga-miR-155	415762	TSHZ3	XM_015292483	teashirt zinc finger homeobox 3
92	gga-miR-451	423804	CEP55	XM_421675	centrosomal protein 55
91	gga-miR-133b	419402	GNB1	NM_001012835	G protein subunit beta 1
91	gga-miR-133b	424479	PTBP2	XM_422322	polypyrimidine tract binding protein 2
91	gga-miR-133b	427986	ZBTB21	XM_015301124	zinc finger and BTB domain containing 21
91	gga-miR-133b	420009	VAT1	XM_418130	vesicle amine transport 1
91	gga-miR-133b	416313	SEC24A	NM_001321593	SEC24 homolog A, COPII coat complex component
91	gga-miR-133b	421692	PDE7B	XM_015284177	phosphodiesterase 7B
91	gga-miR-133b	770364	GOPC	XM_015284490	golgi associated PDZ and coiled-coil motif containing
91	gga-miR-133b	416318	PPP2CA	NM_001006152	protein phosphatase 2 catalytic subunit alpha
91	gga-miR-133b	424740	LOC424740	NM_001031300	uncharacterized LOC424740
91	gga-miR-133c-3p	419402	GNB1	NM_001012835	G protein subunit beta 1
91	gga-miR-133c-3p	424479	PTBP2	XM_422322	polypyrimidine tract binding protein 2
91	gga-miR-133c-3p	427986	ZBTB21	XM_015301124	zinc finger and BTB domain containing 21
91	gga-miR-133c-3p	420009	VAT1	XM_418130	vesicle amine transport 1
91	gga-miR-133c-3p	416313	SEC24A	NM_001321593	SEC24 homolog A, COPII coat complex component
91	gga-miR-133c-3p	421692	PDE7B	XM_015284177	phosphodiesterase 7B
91	gga-miR-133c-3p	770364	GOPC	XM_015284490	golgi associated PDZ and coiled-coil motif containing
91	gga-miR-133c-3p	416318	PPP2CA	NM_001006152	protein phosphatase 2 catalytic subunit alpha
91	gga-miR-133c-3p	424740	LOC424740	NM_001031300	uncharacterized LOC424740
91	gga-miR-206	772196	PGRMC1	NM_001271939	progesterone receptor membrane component 1
91	gga-miR-206	770103	TPM3	NM_001245927	tropomyosin 3
91	gga-miR-206	423070	PIK3C2A	XM_015286631	phosphatidylinositol-4-phosphate 3-kinase catalytic subunit type 2 alpha
91	gga-miR-206	418609	MAP3K15	XM_003640489	mitogen-activated protein kinase kinase kinase 15
91	gga-miR-206	422432	CLCN3	XM_004940930	chloride voltage-gated channel 3
91	gga-miR-206	374191	PDCD4	XM_015288544	programmed cell death 4
91	gga-miR-206	396235	ETS1	XM_015297968	v-ets avian erythroblastosis virus E26 oncogene homolog 1
91	gga-miR-206	423292	SPRED1	NM_001199709	sprouty related EVH1 domain containing 1
91	gga-miR-206	427949	CLCN1	XM_425521	chloride voltage-gated channel 1
91	gga-miR-206	107053409	LOC107053409	XM_015286694	mucin-5AC-like
91	gga-miR-206	100857562	TRIM2	XM_015285265	tripartite motif containing 2
91	gga-miR-206	101751545	CDKN1AL	XM_015290807	cyclin dependent kinase inhibitor 1A-like
91	gga-miR-206	428455	MYRIP	XM_015281727	myosin VIIA and Rab interacting protein
91	gga-miR-1729-5p	431579	ELOVL7	XM_015277347	ELOVL fatty acid elongase 7
91	gga-miR-1729-5p	418926	PAN3	XM_015278707	poly(A) specific ribonuclease subunit PAN3
91	gga-miR-1729-5p	422960	SYT4	XM_004949046	synaptotagmin 4
91	gga-miR-1729-5p	415757	C11H19orf12	NM_001277669	chromosome 11 C19orf12 homolog
91	gga-miR-1729-5p	423876	SH3PXD2A	XM_015288722	SH3 and PX domains 2A
91	gga-miR-1729-5p	415421	TMOD3	NM_001005813	tropomodulin 3
91	gga-miR-1729-5p	417684	PITPNM3	XM_415929	PITPNM family member 3
91	gga-miR-96-5p	418195	SOX5	XM_015290191	SRY-box 5
91	gga-miR-96-5p	428616	CLVS2	XM_426173	clavesin 2
91	gga-miR-96-5p	423847	LCOR	XM_015288789	ligand dependent nuclear receptor corepressor
91	gga-miR-96-5p	428511	PARD6G	XM_015282413	par-6 family cell polarity regulator gamma
91	gga-miR-96-5p	420528	FAM171A1	XM_418631	family with sequence similarity 171, member A1
91	gga-miR-96-5p	418798	SLITRK1	XM_015274584	SLIT and NTRK like family member 1
91	gga-miR-96-5p	417965	GRIN2B	XM_015289359	glutamate ionotropic receptor NMDA type subunit 2B
91	gga-miR-96-5p	416589	KCTD5	XM_015294525	potassium channel tetramerization domain containing 5
91	gga-miR-133a-3p	419402	GNB1	NM_001012835	G protein subunit beta 1
91	gga-miR-133a-3p	424479	PTBP2	XM_422322	polypyrimidine tract binding protein 2
91	gga-miR-133a-3p	424740	LOC424740	NM_001031300	uncharacterized LOC424740
91	gga-miR-133a-3p	427986	ZBTB21	XM_015301124	zinc finger and BTB domain containing 21
91	gga-miR-133a-3p	420009	VAT1	XM_418130	vesicle amine transport 1
91	gga-miR-133a-3p	416313	SEC24A	NM_001321593	SEC24 homolog A, COPII coat complex component
91	gga-miR-133a-3p	421692	PDE7B	XM_015284177	phosphodiesterase 7B
91	gga-miR-133a-3p	770364	GOPC	XM_015284490	golgi associated PDZ and coiled-coil motif containing
91	gga-miR-133a-3p	416318	PPP2CA	NM_001006152	protein phosphatase 2 catalytic subunit alpha
91	gga-miR-3533	395802	PROX1	XM_015283621	prospero homeobox 1
91	gga-miR-3533	424063	SATB2	XM_015289410	SATB homeobox 2
91	gga-miR-3533	424451	FAM129A	XM_015290307	family with sequence similarity 129 member A
91	gga-miR-1454	414837	THBS2	XM_015284051	thrombospondin 2
91	gga-miR-1454	396096	HOXA9	NM_001305224	homeobox A9
91	gga-miR-1454	417431	APOH	NM_001277994	apolipoprotein H
91	gga-miR-1454	427868	TRHDE	XM_015283004	thyrotropin releasing hormone degrading enzyme
91	gga-miR-1454	415391	ADAL	NM_001030547	adenosine deaminase like
91	gga-miR-1454	423786	LIPML4	XM_015288416	lipase member M-like 4
91	gga-miR-1563	373948	MATR3	NM_204147	matrin 3
91	gga-miR-1563	374111	CELF2	NM_204260	CUGBP Elav-like family member 2
91	gga-miR-199b	100008585	TICAM1	NM_001081506	toll like receptor adaptor molecule 1
91	gga-miR-199b	395093	PHACTR1	XM_015275826	phosphatase and actin regulator 1
91	gga-miR-199b	396226	ITGA6	XM_015289641	integrin subunit alpha 6
91	gga-miR-199b	419187	STK4	NM_001030853	serine/threonine kinase 4
91	gga-miR-199b	423039	RNF141	XM_015286375	ring finger protein 141
91	gga-miR-15c-5p	427633	DRD1	XM_015293823	dopamine receptor D1
91	gga-miR-15c-5p	428201	STC1	XM_004947560	stanniocalcin 1
91	gga-miR-15c-5p	420159	DPP9	XM_418272	dipeptidyl peptidase 9
91	gga-miR-15c-5p	427406	CCL19	NM_001302168	C-C motif chemokine ligand 19
91	gga-miR-15c-5p	417427	HELZ	XM_015279974	helicase with zinc finger
91	gga-miR-15c-5p	423447	CCDC85C	XM_421357	coiled-coil domain containing 85C
91	gga-miR-15c-5p	420149	AP1M1	NM_001007886	adaptor related protein complex 1 subunit mu 1
91	gga-miR-15c-5p	420678	ZNRF2	XM_015281773	zinc and ring finger 2
91	gga-miR-15c-5p	424920	RUBCN	XM_015291467	RUN and cysteine rich domain containing beclin 1 interacting protein
91	gga-miR-15c-5p	396043	JAG1	XM_415035	jagged 1
91	gga-miR-15c-5p	428991	JAKMIP3	XM_426548	Janus kinase and microtubule interacting protein 3
91	gga-miR-15c-5p	417091	ZBTB43	XM_415377	zinc finger and BTB domain containing 43
91	gga-miR-15c-5p	428121	LRRC32	XM_004938944	leucine rich repeat containing 32
91	gga-miR-15c-5p	424776	TRPC1	XM_015276873	transient receptor potential cation channel subfamily C member 1
91	gga-miR-15c-5p	422029	XKR6	XM_015285178	XK related 6
91	gga-miR-15c-5p	416547	GFER	XM_414848	growth factor, augmenter of liver regeneration
91	gga-miR-15c-5p	374233	FKBP1A	XM_015296321	FK506 binding protein 1A
91	gga-miR-15c-5p	420261	BAALC	XM_418371	BAALC, MAP3K1 and KLF4 binding
91	gga-miR-15c-5p	423817	BTAF1	XM_015288828	B-TFIID TATA-box binding protein associated factor 1
91	gga-miR-15c-5p	420009	VAT1	XM_418130	vesicle amine transport 1
91	gga-miR-15c-5p	419857	PLXNA2	XM_015299042	plexin A2
91	gga-miR-15c-5p	417338	RAB40B	NM_001278050	RAB40B, member RAS oncogene family
91	gga-miR-15c-5p	416383	PIAS2	XM_015277284	protein inhibitor of activated STAT 2
91	gga-miR-15c-5p	425610	AAMDC	NM_001278100	adipogenesis associated, Mth938 domain containing
91	gga-miR-15c-5p	424385	SUCO	XM_422229	SUN domain containing ossification factor
91	gga-miR-214	373953	MAPK1	XM_015275131	mitogen-activated protein kinase 1
91	gga-miR-214	424753	WDR33	XM_015277193	WD repeat domain 33
91	gga-miR-214	415326	CPEB1	NM_001293219	cytoplasmic polyadenylation element binding protein 1
91	gga-miR-214	395207	CENPI	NM_204532	centromere protein I
91	gga-miR-214	419505	ZNF317	XM_417655	zinc finger protein 317
91	gga-miR-214	423231	TMEM87A	XM_421155	transmembrane protein 87A
91	gga-miR-214	418160	ADA2	XM_015285830	adenosine deaminase 2
91	gga-miR-214	771649	LYPD6	XM_015289872	LY6/PLAUR domain containing 6
91	gga-miR-214	418046	TMPRSS6	XM_004937766	transmembrane serine protease 6
91	gga-miR-214	395397	CDX1	NM_204676	caudal type homeobox 1
91	gga-miR-214	423280	ATP6V1D	NM_001277439	ATPase H+ transporting V1 subunit D
91	gga-miR-214	418308	EPHB6	XM_015293471	EPH receptor B6
91	gga-miR-551-5p	424743	GIGYF2	NM_001252128	GRB10 interacting GYF protein 2
91	gga-miR-551-5p	768780	RSBN1L	XM_015275759	round spermatid basic protein 1 like
91	gga-miR-551-5p	423142	LTO1	NM_001031186	LTO1, ABCE1 maturation factor
91	gga-miR-551-5p	422771	GABRG1	XM_420725	gamma-aminobutyric acid type A receptor gamma1 subunit
91	gga-miR-551-5p	418232	SULT4A1	XM_015291212	sulfotransferase family 4A member 1
91	gga-miR-551-5p	421342	MARK1	XM_015283899	microtubule affinity regulating kinase 1
91	gga-miR-551-5p	776043	UBE2E2	XM_015281799	ubiquitin conjugating enzyme E2 E2
91	gga-miR-551-5p	424481	RWDD3	NM_001277556	RWD domain containing 3
91	gga-miR-551-5p	419793	SDHD	NM_001006321	succinate dehydrogenase complex subunit D
91	gga-miR-551-5p	421401	ABCG5	XM_419457	ATP binding cassette subfamily G member 5
91	gga-miR-551-5p	424248	SEMA5B	XM_004942929	semaphorin 5B
91	gga-miR-551-5p	374147	BMPR2	XM_015289366	bone morphogenetic protein receptor type 2
91	gga-miR-551-5p	421597	HIPK3	NM_001199411	homeodomain interacting protein kinase 3
91	gga-miR-7b	423541	ARID4A	XM_015287509	AT-rich interaction domain 4A
91	gga-miR-7b	431590	HCN1	XM_429145	hyperpolarization activated cyclic nucleotide gated potassium channel 1
91	gga-miR-7b	770874	RGS7BP	XM_001234191	regulator of G-protein signaling 7 binding protein
91	gga-miR-7b	395220	ORM1	NM_204541	orosomucoid 1 (ovoglycoprotein)
91	gga-miR-7b	416147	LOC416147	XM_414478	E3 ubiquitin/ISG15 ligase TRIM25-like
91	gga-miR-7b	770254	KLF4	XM_004949369	Kruppel like factor 4
91	gga-miR-7b	396248	CKB	NM_205310	creatine kinase B
91	gga-miR-7b	768550	C20H20ORF24	NM_001079737	chromosome 20 open reading frame, human C20orf24
91	gga-miR-7b	424344	WDR47	XM_004943108	WD repeat domain 47
91	gga-miR-7b	418451	IGSF3	XM_015298233	immunoglobulin superfamily member 3
91	gga-miR-7b	426120	PARD3B	XM_015289524	par-3 family cell polarity regulator beta
91	gga-miR-7b	425903	PPP4R1	XM_015282503	protein phosphatase 4 regulatory subunit 1
91	gga-miR-7b	416061	ARIH2	NM_001199221	ariadne RBR E3 ubiquitin protein ligase 2
91	gga-miR-3529	416741	TASP1	NM_001012790	taspase 1
91	gga-miR-3529	416621	CDR2	NM_001030642	cerebellar degeneration related protein 2
91	gga-miR-3529	428820	COR8	XM_015286094	chick olfactory receptor 8
91	gga-miR-3529	424987	MINK1	XM_015291719	misshapen like kinase 1
91	gga-miR-3529	431260	ZBTB5	XM_428814	zinc finger and BTB domain containing 5
91	gga-miR-6631-5p	422752	LNX1	XM_420707	ligand of numb-protein X 1
91	gga-miR-6631-5p	395290	HOXA7	NM_204595	homeobox A7
91	gga-miR-6631-5p	431611	GNA14	XM_429163	G protein subunit alpha 14
91	gga-miR-6631-5p	415395	THSD4	XM_015278912	thrombospondin type 1 domain containing 4
91	gga-miR-6631-5p	374272	DUSP6	NM_204354	dual specificity phosphatase 6
91	gga-miR-6631-5p	395980	RORB	NM_205093	RAR related orphan receptor B
91	gga-miR-6631-5p	416966	C15H12orf43	XM_015275416	chromosome 15 C12orf43 homolog
91	gga-miR-6631-5p	425053	GGNBP2	NM_001001899	gametogenetin binding protein 2
91	gga-miR-6631-5p	420999	GLIPR2	XM_419085	GLI pathogenesis related 2
91	gga-miR-6659-3p	418994	FAM76B	XM_417189	family with sequence similarity 76 member B
91	gga-miR-6659-3p	416636	EMP2	XM_414935	epithelial membrane protein 2
91	gga-miR-6659-3p	424747	DGKD	XM_422569	diacylglycerol kinase delta
91	gga-miR-6659-3p	772019	GLRA2	XM_004934696	glycine receptor alpha 2
91	gga-miR-6659-3p	422832	CPEB2	XM_015285804	cytoplasmic polyadenylation element binding protein 2
91	gga-miR-155	395218	FBP1	NM_001278048	fructose-bisphosphatase 1
91	gga-miR-155	395197	RAB5C	NM_204525	RAB5C, member RAS oncogene family
91	gga-miR-155	424462	S1PR1	XM_004936550	sphingosine-1-phosphate receptor 1
91	gga-miR-155	420907	RELCH	XM_015282204	RAB11 binding and LisH domain, coiled-coil and HEAT repeat containing
91	gga-miR-155	395924	CSNK1A1L	XM_015293672	casein kinase 1 alpha 1 like
91	gga-miR-155	418760	ANKRD10	NM_001030815	ankyrin repeat domain 10
91	gga-miR-155	396268	HNRNPAB	NM_205328	heterogeneous nuclear ribonucleoprotein A/B
91	gga-miR-155	373939	VAV3	NM_206863	vav 3 guanine nucleotide exchange factor
91	gga-miR-155	420571	DYNC1I1	XM_015281912	dynein cytoplasmic 1 intermediate chain 1
90	gga-miR-133b	426874	DIP2B	XM_424482	disco interacting protein 2 homolog B
90	gga-miR-133b	769231	ARHGDIA	NM_001080871	Rho GDP dissociation inhibitor alpha
90	gga-miR-133b	428151	KCNQ2	XM_015296640	potassium voltage-gated channel subfamily Q member 2
90	gga-miR-133b	771904	PFN1	NM_001079760	profilin 1
90	gga-miR-133b	396010	LIMK2	NM_205115	LIM domain kinase 2
90	gga-miR-133b	415960	SLC6A1	XM_414303	solute carrier family 6 member 1
90	gga-miR-133c-3p	426874	DIP2B	XM_424482	disco interacting protein 2 homolog B
90	gga-miR-133c-3p	769231	ARHGDIA	NM_001080871	Rho GDP dissociation inhibitor alpha
90	gga-miR-133c-3p	428151	KCNQ2	XM_015296640	potassium voltage-gated channel subfamily Q member 2
90	gga-miR-133c-3p	771904	PFN1	NM_001079760	profilin 1
90	gga-miR-133c-3p	396010	LIMK2	NM_205115	LIM domain kinase 2
90	gga-miR-133c-3p	415960	SLC6A1	XM_414303	solute carrier family 6 member 1
90	gga-miR-206	428566	SYT14	XM_015283860	synaptotagmin 14
90	gga-miR-206	395195	NBEA	NM_001252140	neurobeachin
90	gga-miR-206	374137	MEOX2	NM_001005427	mesenchyme homeobox 2
90	gga-miR-206	424495	FNBP1L	XM_015290720	formin binding protein 1 like
90	gga-miR-206	419196	SERINC3	NM_001006291	serine incorporator 3
90	gga-miR-206	768335	HIGD1A	NM_001030957	HIG1 hypoxia inducible domain family member 1A
90	gga-miR-206	420461	ADARB2	XM_418563	adenosine deaminase, RNA specific B2 (inactive)
90	gga-miR-206	396431	THRB	NM_001252221	thyroid hormone receptor beta
90	gga-miR-206	420854	EDN1	XM_418943	endothelin 1
90	gga-miR-206	418606	EIF1AY	NM_001030804	eukaryotic translation initiation factor 1A, Y-linked
90	gga-miR-206	419210	PREX1	XM_015296691	phosphatidylinositol-3,4,5-trisphosphate dependent Rac exchange factor 1
90	gga-miR-206	418828	ELF1	NM_001006269	E74 like ETS transcription factor 1
90	gga-miR-206	423261	SLC39A9	NM_001007933	solute carrier family 39 member 9
90	gga-miR-206	100859828	TBC1D24	XM_015294746	TBC1 domain family member 24
90	gga-miR-206	415317	ADPGK	NM_001293210	ADP dependent glucokinase
90	gga-miR-206	425619	YWHAZ	NM_001031343	tyrosine 3-monooxygenase/tryptophan 5-monooxygenase activation protein zeta
90	gga-miR-1729-5p	415393	LRRC49	XM_004943764	leucine rich repeat containing 49
90	gga-miR-1729-5p	423894	SHOC2	NM_001031236	SHOC2, leucine rich repeat scaffold protein
90	gga-miR-1729-5p	418123	CREB3L2	XM_416356	cAMP responsive element binding protein 3 like 2
90	gga-miR-1729-5p	418746	PROZ	XM_416945	protein Z, vitamin K dependent plasma glycoprotein
90	gga-miR-1729-5p	423577	ATL1	XM_015276748	atlastin GTPase 1
90	gga-miR-1729-5p	420259	ATP6V1C1	XM_418370	ATPase H+ transporting V1 subunit C1
90	gga-miR-96-5p	423667	SLC16A9	NM_001031222	solute carrier family 16 member 9
90	gga-miR-96-5p	418703	REV1	XM_015277717	REV1, DNA directed polymerase
90	gga-miR-96-5p	421711	PTPRK	XM_015284454	protein tyrosine phosphatase, receptor type K
90	gga-miR-96-5p	415866	NFAT5	NM_001199000	nuclear factor of activated T-cells 5
90	gga-miR-96-5p	415307	SIN3A	XM_015278820	SIN3 transcription regulator family member A
90	gga-miR-96-5p	422237	FAM122A	XM_015278261	family with sequence similarity 122A
90	gga-miR-96-5p	425033	MBNL1	NM_001163327	muscleblind like splicing regulator 1
90	gga-miR-96-5p	396099	ESR1	NM_205183	estrogen receptor 1
90	gga-miR-96-5p	395463	FOXK1	XM_015294360	forkhead box K1
90	gga-miR-184-3p	419423	SDF4	NM_001006302	stromal cell derived factor 4
90	gga-miR-133a-3p	426874	DIP2B	XM_424482	disco interacting protein 2 homolog B
90	gga-miR-133a-3p	771904	PFN1	NM_001079760	profilin 1
90	gga-miR-133a-3p	415960	SLC6A1	XM_414303	solute carrier family 6 member 1
90	gga-miR-133a-3p	769231	ARHGDIA	NM_001080871	Rho GDP dissociation inhibitor alpha
90	gga-miR-133a-3p	428151	KCNQ2	XM_015296640	potassium voltage-gated channel subfamily Q member 2
90	gga-miR-133a-3p	396010	LIMK2	NM_205115	LIM domain kinase 2
90	gga-miR-3533	428987	PLPP4	XM_426544	phospholipid phosphatase 4
90	gga-miR-3533	416383	PIAS2	NM_001030626	protein inhibitor of activated STAT 2
90	gga-miR-1454	395660	PRLR	XM_015277237	prolactin receptor
90	gga-miR-1454	771038	SNX6	XM_015287566	sorting nexin 6
90	gga-miR-1454	421246	RIN2	XM_015283396	Ras and Rab interactor 2
90	gga-miR-1454	424063	SATB2	XM_015289410	SATB homeobox 2
90	gga-miR-1454	422236	FAM122B	XM_420224	family with sequence similarity 122B
90	gga-miR-1454	418556	KDM6A	XM_015300636	lysine demethylase 6A
90	gga-miR-1454	416667	CREBBP	XM_015294627	CREB binding protein
90	gga-miR-1454	427356	ZDHHC21	NM_001031438	zinc finger DHHC-type containing 21
90	gga-miR-1454	423029	BTBD10	NM_001199575	BTB domain containing 10
90	gga-miR-1454	373925	ARNTL2	XM_015289868	aryl hydrocarbon receptor nuclear translocator-like 2
90	gga-miR-1563	771457	MIGA1	XM_015290912	mitoguardin 1
90	gga-miR-1563	421063	USP14	XM_419150	ubiquitin specific peptidase 14
90	gga-miR-1563	419671	MACF1	XM_015297872	microtubule-actin crosslinking factor 1
90	gga-miR-1563	772299	UBR7	NM_001318461	ubiquitin protein ligase E3 component n-recognin 7 (putative)
90	gga-miR-1563	421354	SPATA17	XM_419414	spermatogenesis associated 17
90	gga-miR-1563	395634	ELAVL4	NM_204830	ELAV like RNA binding protein 4
90	gga-miR-199b	101751608	RGS21	XM_015290338	regulator of G-protein signaling 21
90	gga-miR-199b	424552	NEXN	XM_015290902	nexilin F-actin binding protein
90	gga-miR-199b	395390	RBBP7	NM_204670	RB binding protein 7, chromatin remodeling factor
90	gga-miR-15c-5p	421932	YWHAQ	NM_001006415	tyrosine 3-monooxygenase/tryptophan 5-monooxygenase activation protein theta
90	gga-miR-15c-5p	415739	N4BP1	NM_001030570	NEDD4 binding protein 1
90	gga-miR-15c-5p	419345	ATP9A	XM_015296519	ATPase phospholipid transporting 9A (putative)
90	gga-miR-15c-5p	100857974	ONECUT2	XM_003642903	one cut homeobox 2
90	gga-miR-15c-5p	427592	LRIG1	XM_425165	leucine rich repeats and immunoglobulin like domains 1
90	gga-miR-15c-5p	423460	PPP2R5C	NM_001079482	protein phosphatase 2 regulatory subunit B'gamma
90	gga-miR-15c-5p	427919	BICD1	XM_004937883	BICD cargo adaptor 1
90	gga-miR-15c-5p	395417	SIK1	NM_204682	salt inducible kinase 1
90	gga-miR-15c-5p	424530	SYDE2	XM_015290860	synapse defective Rho GTPase homolog 2
90	gga-miR-15c-5p	418461	CHMP2B	NM_001030792	charged multivesicular body protein 2B
90	gga-miR-15c-5p	418800	PCDH9	XM_416995	protocadherin 9
90	gga-miR-15c-5p	769288	STOX2	XM_004941065	storkhead box 2
90	gga-miR-15c-5p	395497	ATP6V1B2	NM_001293241	ATPase H+ transporting V1 subunit B2
90	gga-miR-15c-5p	421684	TNFAIP3	XM_015284187	TNF alpha induced protein 3
90	gga-miR-15c-5p	427171	PIK3R1	XM_424759	phosphoinositide-3-kinase regulatory subunit 1
90	gga-miR-15c-5p	427986	ZBTB21	XM_015301124	zinc finger and BTB domain containing 21
90	gga-miR-15c-5p	419188	TOMM34	XM_417366	translocase of outer mitochondrial membrane 34
90	gga-miR-15c-5p	416112	GRM7	XM_004944718	glutamate metabotropic receptor 7
90	gga-miR-15c-5p	416313	SEC24A	NM_001321593	SEC24 homolog A, COPII coat complex component
90	gga-miR-15c-5p	418255	RIMKLB	XM_015292784	ribosomal modification protein rimK like family member B
90	gga-miR-15c-5p	100858851	ZNF367	XM_003643009	zinc finger protein 367
90	gga-miR-15c-5p	418784	MBNL2	NM_001081700	muscleblind like splicing regulator 2
90	gga-miR-15c-5p	422181	PHKA1	XM_004940602	phosphorylase kinase regulatory subunit alpha 1
90	gga-miR-15c-5p	417764	ANKRD26	XM_015281040	ankyrin repeat domain 26
90	gga-miR-15c-5p	395997	EPHA5	XM_015276146	EPH receptor A5
90	gga-miR-15c-5p	418998	HEPHL1	XM_015280492	hephaestin like 1
90	gga-miR-15c-5p	421951	GEN1	XM_004935780	GEN1, Holliday junction 5' flap endonuclease
90	gga-miR-15c-5p	416800	ULK1	XM_415091	unc-51 like autophagy activating kinase 1
90	gga-miR-214	417582	NUFIP2	XM_015295882	NUFIP2, FMR1 interacting protein 2
90	gga-miR-214	100857877	PIK3C3	XM_003642902	phosphatidylinositol 3-kinase catalytic subunit type 3
90	gga-miR-214	417997	RANGAP1	XM_015285127	Ran GTPase activating protein 1
90	gga-miR-214	415493	ABHD2	XM_015292048	abhydrolase domain containing 2
90	gga-miR-214	427183	PTGER4	XM_015277319	prostaglandin E receptor 4
90	gga-miR-214	427438	NADK2	XM_425010	NAD kinase 2, mitochondrial
90	gga-miR-214	395510	TDG	NM_204750	thymine DNA glycosylase
90	gga-miR-214	429550	SLC39A14	XM_015273686	solute carrier family 39 member 14
90	gga-miR-214	423206	SPINT1	XM_421130	serine peptidase inhibitor, Kunitz type 1
90	gga-miR-214	419428	RNF223	XM_417589	ring finger protein 223
90	gga-miR-214	418364	NEPRO	XM_004938222	nucleolus and neural progenitor protein
90	gga-miR-214	416999	AIFM3	XM_015275365	apoptosis inducing factor, mitochondria associated 3
90	gga-miR-214	418698	MITD1	XM_416894	microtubule interacting and trafficking domain containing 1
90	gga-miR-214	417368	WBP2	NM_001278018	WW domain binding protein 2
90	gga-miR-214	419724	ARHGAP32	XM_004947963	Rho GTPase activating protein 32
90	gga-miR-214	423917	HSPA12A	XM_015288922	heat shock protein family A (Hsp70) member 12A
90	gga-miR-551-5p	422569	GPM6A	XM_015276240	glycoprotein M6A
90	gga-miR-551-5p	776138	JAG2	XM_001235688	jagged 2
90	gga-miR-551-5p	415444	SLC30A4	NM_001293283	solute carrier family 30 member 4
90	gga-miR-551-5p	421277	AFTPH	XM_004940206	aftiphilin
90	gga-miR-551-5p	396043	JAG1	XM_415035	jagged 1
90	gga-miR-551-5p	422469	TMEM184C	NM_001008468	transmembrane protein 184C
90	gga-miR-551-5p	418387	TOMM70	XM_416605	translocase of outer mitochondrial membrane 70
90	gga-miR-551-5p	396415	HOXD13	NM_205434	homeobox D13
90	gga-miR-551-5p	395355	CBX3	NM_204643	chromobox 3
90	gga-miR-551-5p	419087	ACER3	XM_015280885	alkaline ceramidase 3
90	gga-miR-551-5p	423973	INPP5A	XM_015289010	inositol polyphosphate-5-phosphatase A
90	gga-miR-551-5p	423728	DLG5	XM_015288292	discs large MAGUK scaffold protein 5
90	gga-miR-551-5p	421635	ZBTB2	NM_001031070	zinc finger and BTB domain containing 2
90	gga-miR-551-5p	429640	LMBRD2	XM_015277346	LMBR1 domain containing 2
90	gga-miR-7b	107051846	LOC107051846	XM_015277004	uncharacterized LOC107051846
90	gga-miR-7b	424975	ACTL6A	XM_422784	actin like 6A
90	gga-miR-7b	421750	TUBE1	XM_419781	tubulin epsilon 1
90	gga-miR-7b	422713	UBE2D3	XM_015285431	ubiquitin conjugating enzyme E2 D3
90	gga-miR-7b	418325	TNFRSF1A	NM_001030779	TNF receptor superfamily member 1A
90	gga-miR-7b	771560	PLA2G4EL4	XM_001234823	phospholipase A2 group IVE like 4
90	gga-miR-7b	415716	LPCAT2	NM_001030568	lysophosphatidylcholine acyltransferase 2
90	gga-miR-7b	396455	CTTN	NM_205468	cortactin
90	gga-miR-3529	421647	SCAF8	XM_015284248	SR-related CTD associated factor 8
90	gga-miR-6631-5p	428566	SYT14	XM_015283860	synaptotagmin 14
90	gga-miR-6631-5p	769007	MEF2C	XM_004949410	myocyte enhancer factor 2C
90	gga-miR-6631-5p	427223	RLN3	NM_001113200	relaxin 3
90	gga-miR-6631-5p	424063	SATB2	XM_015289410	SATB homeobox 2
90	gga-miR-6631-5p	422461	ANAPC10	XM_015276177	anaphase promoting complex subunit 10
90	gga-miR-6631-5p	769006	COMMD1	XM_015278117	copper metabolism domain containing 1
90	gga-miR-6631-5p	417504	COL26A1	XM_004946472	collagen type XXVI alpha 1 chain
90	gga-miR-6631-5p	427997	CNKSR2	XM_015272648	connector enhancer of kinase suppressor of Ras 2
90	gga-miR-6631-5p	423682	PRKG1	XM_015278706	protein kinase cGMP-dependent 1
90	gga-miR-6631-5p	395762	PPP1R9B	NM_204923	protein phosphatase 1, regulatory (inhibitor) subunit 9B
90	gga-miR-6631-5p	429058	KCNT2	XM_015290384	potassium sodium-activated channel subfamily T member 2
90	gga-miR-6631-5p	429678	SLC25A22	NM_001252068	solute carrier family 25 member 22
90	gga-miR-6631-5p	100857260	PEAK1	XM_015278735	pseudopodium enriched atypical kinase 1
90	gga-miR-6631-5p	422540	TET2	XM_015276224	tet methylcytosine dioxygenase 2
90	gga-miR-6631-5p	427846	CDHR3	XM_425420	cadherin related family member 3
90	gga-miR-6659-3p	373991	CLOCK	XM_015285392	clock circadian regulator
90	gga-miR-6659-3p	426992	ACSM5	XM_015294789	acyl-CoA synthetase medium-chain family member 5
90	gga-miR-6659-3p	419131	PHF20	XM_015296276	PHD finger protein 20
90	gga-miR-6659-3p	100857686	LOC100857686	XM_003641054	uncharacterized LOC100857686
90	gga-miR-6659-3p	420309	DENND3	XM_015283234	DENN domain containing 3
90	gga-miR-6659-3p	428091	AMOTL1	XM_425649	angiomotin like 1
90	gga-miR-6659-3p	772177	HEPACAM2	XM_015281938	HEPACAM family member 2
90	gga-miR-6659-3p	421898	AGPAT5	XM_419916	1-acylglycerol-3-phosphate O-acyltransferase 5
90	gga-miR-155	396351	DNTT	XM_015288597	DNA nucleotidylexotransferase
90	gga-miR-155	425843	ADAM12	NM_001142850	ADAM metallopeptidase domain 12
90	gga-miR-155	101750333	GCAT	XM_004950905	glycine C-acetyltransferase
90	gga-miR-155	100857954	MPEG1	XM_003641374	macrophage expressed 1
90	gga-miR-155	423059	RIC3	XM_420991	RIC3 acetylcholine receptor chaperone
90	gga-miR-155	421672	HIVEP2	XM_015284201	human immunodeficiency virus type I enhancer binding protein 2
90	gga-miR-155	395313	MX1	NM_204609	MX dynamin like GTPase 1
90	gga-miR-155	422769	COMMD8	NM_001277821	COMM domain containing 8
90	gga-miR-147	772135	NDUFA4	NM_001302107	NDUFA4, mitochondrial complex associated
89	gga-miR-133b	395140	HS2ST1	NM_204481	heparan sulfate 2-O-sulfotransferase 1
89	gga-miR-133b	427284	CLTA	NM_001039313	clathrin light chain A
89	gga-miR-133b	417866	OSBPL8	XM_015283179	oxysterol binding protein like 8
89	gga-miR-133c-3p	395140	HS2ST1	NM_204481	heparan sulfate 2-O-sulfotransferase 1
89	gga-miR-133c-3p	427284	CLTA	NM_001039313	clathrin light chain A
89	gga-miR-133c-3p	417866	OSBPL8	XM_015283179	oxysterol binding protein like 8
89	gga-miR-206	421492	HNRNPU	XM_015283991	heterogeneous nuclear ribonucleoprotein U
89	gga-miR-206	395560	NRP1	XM_015281290	neuropilin 1
89	gga-miR-206	423867	WBP1L	XM_421732	WW domain binding protein 1-like
89	gga-miR-206	423447	CCDC85C	XM_421357	coiled-coil domain containing 85C
89	gga-miR-206	418673	PLCXD1	NM_001128637	phosphatidylinositol specific phospholipase C X domain containing 1
89	gga-miR-206	423331	MIPOL1	XM_421248	mirror-image polydactyly 1
89	gga-miR-206	770254	KLF4	XM_004949369	Kruppel like factor 4
89	gga-miR-206	768390	PDPN	XM_004947496	podoplanin
89	gga-miR-206	374126	NAB1	XM_015289085	NGFI-A binding protein 1
89	gga-miR-206	426680	PPP4R3B	XM_424305	protein phosphatase 4 regulatory subunit 3B
89	gga-miR-206	395475	KANK1	NM_001293232	KN motif and ankyrin repeat domains 1
89	gga-miR-206	408047	TMSB4X	NM_001001315	thymosin beta 4 X-linked
89	gga-miR-206	423560	GMFB	NM_001031214	glia maturation factor beta
89	gga-miR-206	420254	AZIN1	NM_001008729	antizyme inhibitor 1
89	gga-miR-206	425791	EHF	XM_015287090	ETS homologous factor
89	gga-miR-206	421597	HIPK3	NM_001199411	homeodomain interacting protein kinase 3
89	gga-miR-1729-5p	395145	HMGCR	XM_015277227	3-hydroxy-3-methylglutaryl-CoA reductase
89	gga-miR-1729-5p	418387	TOMM70	XM_416605	translocase of outer mitochondrial membrane 70
89	gga-miR-1729-5p	422945	C4H20ORF194	XM_420883	chromosome 4 open reading frame, human C20orf194
89	gga-miR-1729-5p	423736	AP3M1	NM_001031227	adaptor related protein complex 3 subunit mu 1
89	gga-miR-1729-5p	415698	GNAO1	XM_015279145	G protein subunit alpha o1
89	gga-miR-96-5p	415526	SPG21	NM_001198603	SPG21, maspardin
89	gga-miR-96-5p	418313	TBX15	XM_416537	T-box 15
89	gga-miR-96-5p	424260	SNX4	XM_004942954	sorting nexin 4
89	gga-miR-96-5p	419468	IFFO2	XM_003642530	intermediate filament family orphan 2
89	gga-miR-96-5p	416906	SEZ6L	XM_015275492	seizure related 6 homolog like
89	gga-miR-96-5p	424099	ADAM23	XM_015289430	ADAM metallopeptidase domain 23
89	gga-miR-96-5p	415784	UBA2	NM_001030571	ubiquitin like modifier activating enzyme 2
89	gga-miR-133a-3p	395140	HS2ST1	NM_204481	heparan sulfate 2-O-sulfotransferase 1
89	gga-miR-133a-3p	417866	OSBPL8	XM_015283179	oxysterol binding protein like 8
89	gga-miR-133a-3p	427284	CLTA	NM_001039313	clathrin light chain A
89	gga-miR-3533	418486	CCT8	NM_001004389	chaperonin containing TCP1 subunit 8
89	gga-miR-3533	424032	NDUFA10	NM_001031247	NADH:ubiquinone oxidoreductase subunit A10
89	gga-miR-3533	416084	SLC25A26	XM_015293110	solute carrier family 25 member 26
89	gga-miR-1454	395253	NR2C2	XM_414462	nuclear receptor subfamily 2 group C member 2
89	gga-miR-1454	395138	ST3GAL6	XM_015295735	ST3 beta-galactoside alpha-2,3-sialyltransferase 6
89	gga-miR-1454	770224	CGGBP1	XM_015297802	CGG triplet repeat binding protein 1
89	gga-miR-1454	420183	RDH10	NM_001199459	retinol dehydrogenase 10
89	gga-miR-1454	421025	DOK6	XM_419111	docking protein 6
89	gga-miR-1454	374080	TLE4Z1	XM_015280232	transducin like enhancer of split 4-Z 1
89	gga-miR-1454	417926	APAF1	XM_416167	apoptotic peptidase activating factor 1
89	gga-miR-1454	420583	PHF14	NM_001012856	PHD finger protein 14
89	gga-miR-1454	428313	KLHL11	XM_003642822	kelch like family member 11
89	gga-miR-1454	420349	TBC1D31	XM_015283159	TBC1 domain family member 31
89	gga-miR-1563	769337	PRR16	XM_004949621	proline rich 16
89	gga-miR-1563	428963	FFAR4	XM_003641481	free fatty acid receptor 4
89	gga-miR-1563	776178	COLQ	XM_015281819	collagen like tail subunit of asymmetric acetylcholinesterase
89	gga-miR-199b	428761	STAP1	XM_004941189	signal transducing adaptor family member 1
89	gga-miR-199b	417864	NAP1L1	XM_004937580	nucleosome assembly protein 1 like 1
89	gga-miR-199b	769338	DUT	XM_015291930	deoxyuridine triphosphatase
89	gga-miR-199b	422434	SH3RF1	XM_420402	SH3 domain containing ring finger 1
89	gga-miR-199b	421690	LOC421690	XM_004935707	vacuolar protein 8-like
89	gga-miR-15c-5p	420562	ACAD6L	XM_015281935	acyl coa dehydrogenase 6-like
89	gga-miR-15c-5p	429162	PPM1L	XM_426717	protein phosphatase, Mg2+/Mn2+ dependent 1L
89	gga-miR-15c-5p	418962	ARHGAP20	XM_417154	Rho GTPase activating protein 20
89	gga-miR-15c-5p	428661	SELENOI	NM_001031528	selenoprotein I
89	gga-miR-15c-5p	418870	KPNA3	NM_001193575	karyopherin subunit alpha 3
89	gga-miR-15c-5p	423865	ARL3	XM_421730	ADP ribosylation factor like GTPase 3
89	gga-miR-15c-5p	427091	SLC25A42	XM_424684	solute carrier family 25 member 42
89	gga-miR-15c-5p	768853	ARPP19	NM_001081707	cAMP regulated phosphoprotein 19
89	gga-miR-15c-5p	415957	IARS	XM_414300	isoleucyl-tRNA synthetase
89	gga-miR-15c-5p	427140	IL31RA	XM_004937245	interleukin 31 receptor A
89	gga-miR-15c-5p	424758	PLEKHB2	NM_001031302	pleckstrin homology domain containing B2
89	gga-miR-15c-5p	423099	TOLLIP	XM_015286612	toll interacting protein
89	gga-miR-15c-5p	772213	PHF19	XM_015279818	PHD finger protein 19
89	gga-miR-15c-5p	419118	AAR2	NM_001030844	AAR2 splicing factor homolog
89	gga-miR-15c-5p	420461	ADARB2	XM_418563	adenosine deaminase, RNA specific B2 (inactive)
89	gga-miR-15c-5p	423439	SYNE3	XM_421348	spectrin repeat containing nuclear envelope family member 3
89	gga-miR-15c-5p	373961	HDAC1	NM_204156	histone deacetylase 1
89	gga-miR-15c-5p	417970	UBN2	XM_015285016	ubinuclein 2
89	gga-miR-15c-5p	422889	ZFYVE28	XM_420832	zinc finger FYVE-type containing 28
89	gga-miR-15c-5p	417547	KCTD7	NM_001039269	potassium channel tetramerization domain containing 7
89	gga-miR-15c-5p	418760	ANKRD10	NM_001030815	ankyrin repeat domain 10
89	gga-miR-15c-5p	416440	TRRAP	XM_015294314	transformation/transcription domain associated protein
89	gga-miR-15c-5p	423545	C5H14orf37	XM_004936466	chromosome 5 C14orf37 homolog
89	gga-miR-15c-5p	421828	ZNF292	XM_419852	zinc finger protein 292
89	gga-miR-15c-5p	429208	DNAJC16	NM_001039330	DnaJ heat shock protein family (Hsp40) member C16
89	gga-miR-15c-5p	415398	MYO1E	XM_413782	myosin IE
89	gga-miR-15c-5p	404297	CRH	NM_001123031	corticotropin releasing hormone
89	gga-miR-214	421492	HNRNPU	XM_015283991	heterogeneous nuclear ribonucleoprotein U
89	gga-miR-214	771869	FBXL20	XM_015299535	F-box and leucine rich repeat protein 20
89	gga-miR-214	422199	F8	XM_420193	coagulation factor VIII
89	gga-miR-214	427169	MAST4	XM_015277624	microtubule associated serine/threonine kinase family member 4
89	gga-miR-214	416363	CPEB4	XM_414678	cytoplasmic polyadenylation element binding protein 4
89	gga-miR-214	424665	USP24	XM_015291188	ubiquitin specific peptidase 24
89	gga-miR-214	418598	KLHL15	XM_015302426	kelch like family member 15
89	gga-miR-214	424821	RBP1	XM_015276907	retinol binding protein 1
89	gga-miR-214	395463	FOXK1	XM_015294360	forkhead box K1
89	gga-miR-214	100857935	ARL5A	XM_015301620	ADP ribosylation factor like GTPase 5A
89	gga-miR-214	418940	SPATA13	XM_417134	spermatogenesis associated 13
89	gga-miR-551-5p	100859813	KIF26B	XM_015283993	kinesin family member 26B
89	gga-miR-551-5p	415382	MTMR10	XM_015278987	myotubularin related protein 10
89	gga-miR-551-5p	771891	REEP2	XM_001234439	receptor accessory protein 2
89	gga-miR-551-5p	422029	XKR6	XM_015285178	XK related 6
89	gga-miR-551-5p	427461	NAA35	NM_001031452	N(alpha)-acetyltransferase 35, NatC auxiliary subunit
89	gga-miR-551-5p	374119	NEDD4L	XM_004948994	neural precursor cell expressed, developmentally down-regulated 4-like, E3 ubiquitin protein ligase
89	gga-miR-551-5p	424636	RAB3B	XM_004936788	RAB3B, member RAS oncogene family
89	gga-miR-551-5p	423114	LRP5	NM_001012897	LDL receptor related protein 5
89	gga-miR-551-5p	417411	RHBDL3	XM_015279919	rhomboid like 3
89	gga-miR-551-5p	424804	CUL3	XM_422620	cullin 3
89	gga-miR-551-5p	424050	HECW2	XM_015289489	HECT, C2 and WW domain containing E3 ubiquitin protein ligase 2
89	gga-miR-551-5p	423785	ERCC6	XM_421656	ERCC excision repair 6, chromatin remodeling factor
89	gga-miR-551-5p	421914	PXDN	XM_419931	peroxidasin
89	gga-miR-551-5p	374273	SURF4	NM_204355	surfeit 4
89	gga-miR-551-5p	417890	EPYC	NM_001004382	epiphycan
89	gga-miR-7b	429219	RNF157	XM_015295312	ring finger protein 157
89	gga-miR-7b	416342	NDFIP1	XM_414658	Nedd4 family interacting protein 1
89	gga-miR-7b	100858749	TRIM10	XM_003642238	tripartite motif containing 10
89	gga-miR-7b	420226	RNF151	XM_004939949	ring finger protein 151
89	gga-miR-7b	771624	C12orf75	XM_015286078	chromosome 12 open reading frame 75
89	gga-miR-7b	416237	UBLCP1	NM_001030613	ubiquitin like domain containing CTD phosphatase 1
89	gga-miR-7b	424515	LRRC8C	XM_015290662	leucine rich repeat containing 8 family member C
89	gga-miR-7b	418598	KLHL15	XM_015302394	kelch like family member 15
89	gga-miR-7b	421260	KIF16B	XM_419330	kinesin family member 16B
89	gga-miR-7b	420229	DPY19L4	XM_015282938	dpy-19 like 4
89	gga-miR-7b	422549	PRIMPOL	NM_001031137	primase and DNA directed polymerase
89	gga-miR-7b	420673	ABHD4	NM_001278145	abhydrolase domain containing 4
89	gga-miR-3529	420558	CDK6	NM_001007892	cyclin dependent kinase 6
89	gga-miR-3529	416332	KIF3A	XM_015294028	kinesin family member 3A
89	gga-miR-3529	395748	ETV1	NM_204917	ETS variant 1
89	gga-miR-6631-5p	425378	DEDD	XM_423146	death effector domain containing
89	gga-miR-6631-5p	374049	TPD52L1	XM_015284430	tumor protein D52 like 1
89	gga-miR-6631-5p	422770	GABRA4	XM_004936058	gamma-aminobutyric acid type A receptor alpha4 subunit
89	gga-miR-6631-5p	416976	GATC	XM_004934392	glutamyl-tRNA amidotransferase subunit C
89	gga-miR-6631-5p	416293	CNOT6	XM_015293943	CCR4-NOT transcription complex subunit 6
89	gga-miR-6631-5p	422842	WDR1	NM_001004402	WD repeat domain 1
89	gga-miR-6631-5p	431637	KIAA1958	XM_015280696	KIAA1958
89	gga-miR-6631-5p	420386	ADCYAP1R1	XM_015281080	ADCYAP receptor type I
89	gga-miR-6631-5p	430953	ABRA	XM_428503	actin binding Rho activating protein
89	gga-miR-6631-5p	417625	TEX14	XM_015296111	testis expressed 14, intercellular bridge forming factor
89	gga-miR-6631-5p	420046	KRT222	NM_001195477	keratin 222
89	gga-miR-6659-3p	395232	EIF4A2	XM_015291368	eukaryotic translation initiation factor 4A2
89	gga-miR-6659-3p	424180	SCN3A	XM_015289740	sodium voltage-gated channel alpha subunit 3
89	gga-miR-6659-3p	769528	GRAMD1B	XM_015298155	GRAM domain containing 1B
89	gga-miR-6659-3p	772163	PTPRQ	XM_015283334	protein tyrosine phosphatase, receptor type Q
89	gga-miR-6659-3p	417430	PRKCA	NM_001012804	protein kinase C alpha
89	gga-miR-6659-3p	424345	CAMSAP3	XM_015290351	calmodulin regulated spectrin associated protein family member 3
89	gga-miR-6659-3p	423882	CFAP58	XM_421748	cilia and flagella associated protein 58
89	gga-miR-155	420664	GPD1L	XM_418763	glycerol-3-phosphate dehydrogenase 1-like
89	gga-miR-155	423442	GSKIP	XM_015287456	GSK3B interacting protein
89	gga-miR-155	422420	MARCH1	NM_001286224	membrane associated ring-CH-type finger 1
89	gga-miR-155	428873	PAPLN	XM_004941666	papilin, proteoglycan like sulfated glycoprotein
89	gga-miR-155	415439	FGF7	XM_015291985	fibroblast growth factor 7
89	gga-miR-155	396186	BDNF	XM_015286153	brain derived neurotrophic factor
89	gga-miR-451	423509	SYNE2	XM_015287887	spectrin repeat containing nuclear envelope protein 2
88	gga-miR-133b	418286	PTMS	XM_015293826	parathymosin
88	gga-miR-133b	101747338	LOC101747338	XM_015291557	PHD finger protein 13-like
88	gga-miR-133b	107049011	GOLIM4	XM_015291754	golgi integral membrane protein 4
88	gga-miR-133b	421172	ZC3H11A	XM_015298713	zinc finger CCCH-type containing 11A
88	gga-miR-133c-3p	418286	PTMS	XM_015293826	parathymosin
88	gga-miR-133c-3p	101747338	LOC101747338	XM_015291557	PHD finger protein 13-like
88	gga-miR-133c-3p	107049011	GOLIM4	XM_015291754	golgi integral membrane protein 4
88	gga-miR-133c-3p	421172	ZC3H11A	XM_015298713	zinc finger CCCH-type containing 11A
88	gga-miR-206	428760	ADAMTS3	XM_015276403	ADAM metallopeptidase with thrombospondin type 1 motif 3
88	gga-miR-206	424353	ZBTB41	XM_004943124	zinc finger and BTB domain containing 41
88	gga-miR-206	770513	VAMP4	XM_001233851	vesicle associated membrane protein 4
88	gga-miR-206	396526	ACTB	NM_205518	actin, beta
88	gga-miR-206	417761	CPED1	XM_416005	cadherin-like and PC-esterase domain containing 1
88	gga-miR-206	419527	DOCK5	XM_417678	dedicator of cytokinesis 5
88	gga-miR-206	417857	TBC1D15	NM_001012809	TBC1 domain family member 15
88	gga-miR-206	421570	RPS6KA2	XM_419611	ribosomal protein S6 kinase A2
88	gga-miR-206	421541	PGBD5	XM_015284385	piggyBac transposable element derived 5
88	gga-miR-206	421102	ASXL3	XM_015282614	ASXL transcriptional regulator 3
88	gga-miR-206	421355	GPATCH2	XM_015283656	G-patch domain containing 2
88	gga-miR-206	418698	MITD1	XM_416894	microtubule interacting and trafficking domain containing 1
88	gga-miR-206	416092	FOXP3	XM_015293116	forkhead box P3
88	gga-miR-206	420611	FAM126A	NM_001030983	family with sequence similarity 126 member A
88	gga-miR-206	415553	AAGAB	XM_015292097	alpha- and gamma-adaptin binding protein
88	gga-miR-206	429005	SLC39A10	XM_004942586	solute carrier family 39 member 10
88	gga-miR-206	422325	NEXMIF	XM_015278588	neurite extension and migration factor
88	gga-miR-1729-5p	396308	BMPR1A	XM_015287960	bone morphogenetic protein receptor type 1A
88	gga-miR-1729-5p	426010	GMIP	XM_004950819	GEM interacting protein
88	gga-miR-1729-5p	427678	GRIN2A	XM_015294579	glutamate ionotropic receptor NMDA type subunit 2A
88	gga-miR-96-5p	423070	PIK3C2A	XM_015286631	phosphatidylinositol-4-phosphate 3-kinase catalytic subunit type 2 alpha
88	gga-miR-96-5p	417433	RGS9	XM_015279956	regulator of G-protein signaling 9
88	gga-miR-96-5p	421481	SPAST	NM_001031061	spastin
88	gga-miR-96-5p	418463	CADM2	XM_015298395	cell adhesion molecule 2
88	gga-miR-96-5p	420804	RECK	XM_418897	reversion inducing cysteine rich protein with kazal motifs
88	gga-miR-96-5p	418608	SH3KBP1	NM_001030805	SH3 domain containing kinase binding protein 1
88	gga-miR-96-5p	374014	SPIN1W	NM_204191	spindlin 1-W
88	gga-miR-96-5p	424991	PRKCI	NM_001031319	protein kinase C iota
88	gga-miR-184-3p	424666	PLPP3	NM_001130488	phospholipid phosphatase 3
88	gga-miR-1798-5p	422247	ARHGEF6	XM_015278264	Rac/Cdc42 guanine nucleotide exchange factor 6
88	gga-miR-1798-5p	416446	PRKAR1B	XM_004945114	protein kinase cAMP-dependent type I regulatory subunit beta
88	gga-miR-1798-5p	396455	CTTN	XM_015286765	cortactin
88	gga-miR-133a-3p	418286	PTMS	XM_015293826	parathymosin
88	gga-miR-133a-3p	101747338	LOC101747338	XM_015291557	PHD finger protein 13-like
88	gga-miR-133a-3p	107049011	GOLIM4	XM_015291754	golgi integral membrane protein 4
88	gga-miR-133a-3p	421172	ZC3H11A	XM_015298713	zinc finger CCCH-type containing 11A
88	gga-miR-3533	424506	BRDT	XM_015290641	bromodomain testis associated
88	gga-miR-3533	421018	NETO1	XM_419104	neuropilin and tolloid like 1
88	gga-miR-3533	422770	GABRA4	XM_004936058	gamma-aminobutyric acid type A receptor alpha4 subunit
88	gga-miR-3533	416883	NAA25	NM_001030664	N(alpha)-acetyltransferase 25, NatB auxiliary subunit
88	gga-miR-3533	395807	NOS2	NM_204961	nitric oxide synthase 2
88	gga-miR-3533	416792	CHFR	XM_415086	checkpoint with forkhead and ring finger domains
88	gga-miR-1454	423413	FBLN5	NM_001277474	fibulin 5
88	gga-miR-1454	420616	MALSU1	XM_418715	mitochondrial assembly of ribosomal large subunit 1
88	gga-miR-1454	420741	SEPT7	XM_015281547	septin 7
88	gga-miR-1454	421175	ARL8A	NM_001012868	ADP ribosylation factor like GTPase 8A
88	gga-miR-1454	419215	TGM3	XM_417392	transglutaminase 3
88	gga-miR-1454	420455	ZMYND11	XM_015282145	zinc finger MYND-type containing 11
88	gga-miR-1454	420336	MTSS1	XM_015283100	MTSS1, I-BAR domain containing
88	gga-miR-1454	395355	CBX3	XM_015281285	chromobox 3
88	gga-miR-1454	395783	CHD1Z	NM_204941	chromodomain helicase DNA binding protein 1-Z
88	gga-miR-1454	395639	NUMB	XM_015286941	NUMB, endocytic adaptor protein
88	gga-miR-1454	421884	DST	XM_004940462	dystonin
88	gga-miR-1454	423026	SYT9	XM_015286419	synaptotagmin IX
88	gga-miR-1454	421914	PXDN	XM_419931	peroxidasin
88	gga-miR-1563	428063	PCDH20	XM_004938656	protocadherin 20
88	gga-miR-1563	428884	BAZ1A	XM_015287651	bromodomain adjacent to zinc finger domain 1A
88	gga-miR-1563	422460	HHIP	XM_015276718	hedgehog interacting protein
88	gga-miR-199b	421570	RPS6KA2	XM_419611	ribosomal protein S6 kinase A2
88	gga-miR-199b	420750	AVL9	XM_418848	AVL9 cell migration associated
88	gga-miR-15c-5p	107052471	LIPT2	XM_015281019	lipoyl(octanoyl) transferase 2
88	gga-miR-15c-5p	374136	IL1RL1	NM_001024590	interleukin 1 receptor like 1
88	gga-miR-15c-5p	419257	TPD52L2	NM_001030858	tumor protein D52 like 2
88	gga-miR-15c-5p	423984	SLC40A1	NM_001012913	solute carrier family 40 member 1
88	gga-miR-15c-5p	427479	CELF6	XM_015279061	CUGBP, Elav-like family member 6
88	gga-miR-15c-5p	419516	ARHGAP25	NM_001030883	Rho GTPase activating protein 25
88	gga-miR-15c-5p	425428	ZMAT3	XM_423190	zinc finger matrin-type 3
88	gga-miR-15c-5p	374076	SIAH1	XM_015292419	siah E3 ubiquitin protein ligase 1
88	gga-miR-15c-5p	418240	NUP50	NM_001012541	nucleoporin 50
88	gga-miR-15c-5p	415959	SLC6A11	XM_414302	solute carrier family 6 member 11
88	gga-miR-15c-5p	771751	SLC45A3	XM_004934942	solute carrier family 45 member 3
88	gga-miR-15c-5p	415886	ADAT1	XM_015292606	adenosine deaminase, tRNA specific 1
88	gga-miR-15c-5p	769230	PCSK1	XM_003643060	proprotein convertase subtilisin/kexin type 1
88	gga-miR-15c-5p	424687	DOCK6	XM_015291146	dedicator of cytokinesis 6
88	gga-miR-15c-5p	423628	MAT1A	NM_001199519	methionine adenosyltransferase 1A
88	gga-miR-15c-5p	418173	RERG	XM_416404	RAS like estrogen regulated growth inhibitor
88	gga-miR-15c-5p	422832	CPEB2	XM_015285803	cytoplasmic polyadenylation element binding protein 2
88	gga-miR-15c-5p	421796	PNISR	NM_001031080	PNN interacting serine and arginine rich protein
88	gga-miR-15c-5p	416537	HAGH	XM_015294194	hydroxyacylglutathione hydrolase
88	gga-miR-15c-5p	416856	BCL7A	XM_415148	BCL tumor suppressor 7A
88	gga-miR-15c-5p	421074	RIOK3	XM_419160	RIO kinase 3
88	gga-miR-15c-5p	427991	XK	NM_001034822	X-linked Kx blood group
88	gga-miR-15c-5p	422807	PI4K2B	NM_001031157	phosphatidylinositol 4-kinase type 2 beta
88	gga-miR-15c-5p	418605	RPS6KA3	XM_015272663	ribosomal protein S6 kinase A3
88	gga-miR-15c-5p	418927	LOC418927	XM_417121	uncharacterized LOC418927
88	gga-miR-15c-5p	416588	PDPK1	NM_001012529	3-phosphoinositide dependent protein kinase 1
88	gga-miR-214	416895	SVOP	XM_015275518	SV2 related protein
88	gga-miR-214	420752	PDE1C	XM_015281665	phosphodiesterase 1C
88	gga-miR-214	416486	RNF216	XM_015294371	ring finger protein 216
88	gga-miR-214	428954	PKD2L1	XM_426509	polycystin 2 like 1, transient receptor potential cation channel
88	gga-miR-214	427566	ATXN1L	XM_015292701	ataxin 1 like
88	gga-miR-214	418588	TAB3	XM_015302232	TGF-beta activated kinase 1 (MAP3K7) binding protein 3
88	gga-miR-214	100858328	RAB2B	XM_015298341	RAB2B, member RAS oncogene family
88	gga-miR-214	427178	PAPD4	XM_015277628	poly(A) RNA polymerase D4, non-canonical
88	gga-miR-214	100859666	C2orf50	XM_004935761	chromosome 2 open reading frame 50
88	gga-miR-214	423372	TMEM63C	XM_015287719	transmembrane protein 63C
88	gga-miR-214	415914	C12H3orf18	XM_015292776	chromosome 12 C3orf18 homolog
88	gga-miR-214	427839	KSR1	XM_004946781	kinase suppressor of ras 1
88	gga-miR-214	419058	PPME1	NM_001030834	protein phosphatase methylesterase 1
88	gga-miR-214	421233	GZF1	NM_001349739	GDNF inducible zinc finger protein 1
88	gga-miR-214	424439	RC3H1	XM_015290537	ring finger and CCCH-type domains 1
88	gga-miR-214	427134	UBE2R2L	XM_424727	ubiquitin-conjugating enzyme E2 R2-like
88	gga-miR-214	395554	FGF14	NM_204777	fibroblast growth factor 14
88	gga-miR-214	772119	PSMC3IP	XM_015299644	PSMC3 interacting protein
88	gga-miR-214	416054	KLHDC8B	XM_015293332	kelch domain containing 8B
88	gga-miR-551-5p	426428	MANSC1	NM_001031381	MANSC domain containing 1
88	gga-miR-551-5p	415407	PRTG	NM_001030548	protogenin
88	gga-miR-551-5p	421289	FBXO11	XM_015278121	F-box protein 11
88	gga-miR-551-5p	416702	HNRNPLL	NM_001305651	heterogeneous nuclear ribonucleoprotein L like
88	gga-miR-551-5p	100857284	PIRT	XM_015295242	phosphoinositide-interacting regulator of transient receptor potential channels
88	gga-miR-551-5p	421244	SLC24A3	XM_004940143	solute carrier family 24 member 3
88	gga-miR-551-5p	419539	LRRTM4	XM_417690	leucine rich repeat transmembrane neuronal 4
88	gga-miR-551-5p	417865	BBS10	XM_015283220	Bardet-Biedl syndrome 10
88	gga-miR-551-5p	422084	CBX8	XM_015295594	chromobox 8
88	gga-miR-551-5p	417335	FN3K	XM_004946081	fructosamine 3 kinase
88	gga-miR-551-5p	428444	STT3B	XM_015281573	STT3B, catalytic subunit of the oligosaccharyltransferase complex
88	gga-miR-551-5p	395760	SLC8A1	XM_015283443	solute carrier family 8 member A1
88	gga-miR-551-5p	415880	AP1G2	XM_015292600	adaptor related protein complex 1 subunit gamma 2
88	gga-miR-551-5p	415781	LSM14A	XM_015292442	LSM14A, mRNA processing body assembly factor
88	gga-miR-551-5p	418724	TGFBRAP1	XM_416922	transforming growth factor beta receptor associated protein 1
88	gga-miR-551-5p	771133	FUT9	NM_001079502	fucosyltransferase 9
88	gga-miR-551-5p	424439	RC3H1	XM_015290534	ring finger and CCCH-type domains 1
88	gga-miR-551-5p	100857885	KIAA1549	XM_015287593	KIAA1549
88	gga-miR-551-5p	422777	BEND4	XM_420730	BEN domain containing 4
88	gga-miR-7b	424437	CACYBP	XM_422279	calcyclin binding protein
88	gga-miR-7b	423402	FOXN3	XM_015287743	forkhead box N3
88	gga-miR-7b	417794	ADAMTS20	XM_015282444	ADAM metallopeptidase with thrombospondin type 1 motif 20
88	gga-miR-7b	101751641	ZBTB44	XM_015298126	zinc finger and BTB domain containing 44
88	gga-miR-7b	418899	RFXAP	XM_004938746	regulatory factor X associated protein
88	gga-miR-7b	422688	CAMK2D	XM_015276282	calcium/calmodulin dependent protein kinase II delta
88	gga-miR-7b	421135	UBXN2B	NM_001031023	UBX domain protein 2B
88	gga-miR-7b	417738	MOV10L1	XM_015273353	Mov10 like RISC complex RNA helicase 1
88	gga-miR-7b	396353	NREP	NM_205391	neuronal regeneration related protein
88	gga-miR-7b	770457	FGF5	XM_015276520	fibroblast growth factor 5
88	gga-miR-7b	395134	NDC80	NM_204477	NDC80, kinetochore complex component
88	gga-miR-3529	415574	CTDSPL2	NM_001012772	CTD small phosphatase like 2
88	gga-miR-6631-5p	374242	DCX	XM_015278177	doublecortin
88	gga-miR-6631-5p	427297	HOOK3	XM_015280495	hook microtubule tethering protein 3
88	gga-miR-6631-5p	416793	FBRSL1	XM_015275661	fibrosin-like 1
88	gga-miR-6631-5p	422860	KIAA0232	XM_015285823	KIAA0232
88	gga-miR-6631-5p	418073	CKAP4	XM_416309	cytoskeleton associated protein 4
88	gga-miR-6631-5p	768589	LOC768589	XM_001231344	baculoviral IAP repeat-containing protein 5.1-like
88	gga-miR-6631-5p	426048	NCLN	NM_001031354	nicalin
88	gga-miR-6631-5p	396157	NTRK2	XM_015280252	neurotrophic receptor tyrosine kinase 2
88	gga-miR-6631-5p	419539	LRRTM4	XM_417690	leucine rich repeat transmembrane neuronal 4
88	gga-miR-6631-5p	423068	SOX6	XM_015286512	SRY-box 6
88	gga-miR-6631-5p	420072	PIP5K1C	XM_015299762	phosphatidylinositol-4-phosphate 5-kinase, type I, gamma
88	gga-miR-6631-5p	771761	THL	XM_001235000	tyrosine hydroxylase-like
88	gga-miR-6631-5p	423436	SPIA9	XM_004941898	serpin peptidase inhibitor, clade A (alpha-1 antiproteinase, antitrypsin), member 9
88	gga-miR-6631-5p	420157	FEM1A	XM_418271	fem-1 homolog A
88	gga-miR-6631-5p	420187	ELOC	NM_001007888	elongin C
88	gga-miR-6631-5p	423028	FAR1	XM_015286360	fatty acyl-CoA reductase 1
88	gga-miR-6659-3p	420850	PAK1IP1	NM_001030999	PAK1 interacting protein 1
88	gga-miR-6659-3p	395520	C5H11orf58	XM_015286530	chromosome 5 C11orf58 homolog
88	gga-miR-6659-3p	425003	PDCD10	NM_001006554	programmed cell death 10
88	gga-miR-6659-3p	770283	GFOD1	XM_001232577	glucose-fructose oxidoreductase domain containing 1
88	gga-miR-6659-3p	423629	LOC423629	XM_421513	uncharacterized LOC423629
88	gga-miR-6659-3p	395591	NKX6-2	XM_015288987	NK6 homeobox 2
88	gga-miR-155	420199	IMPA1	XM_004939936	inositol monophosphatase 1
88	gga-miR-155	378789	SLC15A1	NM_204365	solute carrier family 15 member 1
88	gga-miR-155	423979	HIBCH	XM_015289157	3-hydroxyisobutyryl-CoA hydrolase
88	gga-miR-155	423308	STRN3	XM_015287636	striatin 3
88	gga-miR-155	424830	CAB39	XM_015277058	calcium binding protein 39
88	gga-miR-155	422824	TAPT1	XM_015285737	transmembrane anterior posterior transformation 1
88	gga-miR-155	416167	WWC1	NM_001277150	WW and C2 domain containing 1
88	gga-miR-155	423480	MARK3	XM_421385	microtubule affinity regulating kinase 3
88	gga-miR-155	425224	PLCE1	XM_015288858	phospholipase C epsilon 1
88	gga-miR-155	422251	ZIC3	XM_015278482	Zic family member 3
88	gga-miR-155	422797	PCDH7	XM_015285689	protocadherin 7
88	gga-miR-155	421534	ACTA1	XM_015284056	actin, alpha 1, skeletal muscle
87	gga-miR-133b	419317	VAPB	NM_001006296	VAMP associated protein B and C
87	gga-miR-133b	423926	CACUL1	NM_001031238	CDK2 associated cullin domain 1
87	gga-miR-133b	427828	RTN4RL1	XM_015296046	reticulon 4 receptor like 1
87	gga-miR-133b	419623	THRAP3	XM_015297659	thyroid hormone receptor associated protein 3
87	gga-miR-133b	101750235	NXPH2	XM_004943002	neurexophilin 2
87	gga-miR-133c-3p	419317	VAPB	NM_001006296	VAMP associated protein B and C
87	gga-miR-133c-3p	423926	CACUL1	NM_001031238	CDK2 associated cullin domain 1
87	gga-miR-133c-3p	427828	RTN4RL1	XM_015296046	reticulon 4 receptor like 1
87	gga-miR-133c-3p	419623	THRAP3	XM_015297659	thyroid hormone receptor associated protein 3
87	gga-miR-133c-3p	101750235	NXPH2	XM_004943002	neurexophilin 2
87	gga-miR-206	421745	DSE	XM_419777	dermatan sulfate epimerase
87	gga-miR-206	423281	MPP5	XM_015287339	membrane palmitoylated protein 5
87	gga-miR-206	421910	ALKAL2	XM_015284934	ALK and LTK ligand 2
87	gga-miR-206	426126	MTHFD2	NM_001031360	methylenetetrahydrofolate dehydrogenase (NADP+ dependent) 2, methenyltetrahydrofolate cyclohydrolase
87	gga-miR-206	416678	UBE2H	NM_001030647	ubiquitin conjugating enzyme E2 H
87	gga-miR-206	769770	ATP6V0E2	NM_001277387	ATPase H+ transporting V0 subunit e2
87	gga-miR-206	426876	LARP4	NM_001012700	La ribonucleoprotein domain family member 4
87	gga-miR-206	417504	COL26A1	XM_015295993	collagen type XXVI alpha 1 chain
87	gga-miR-206	423213	NUSAP1	NM_001031193	nucleolar and spindle associated protein 1
87	gga-miR-206	427678	GRIN2A	XM_015294579	glutamate ionotropic receptor NMDA type subunit 2A
87	gga-miR-206	428198	EPHA8	XM_015297218	EPH receptor A8
87	gga-miR-206	416856	BCL7A	XM_415148	BCL tumor suppressor 7A
87	gga-miR-206	417230	SLC25A25	XM_415513	solute carrier family 25 member 25
87	gga-miR-206	374163	HSP90B1	NM_204289	heat shock protein 90 beta family member 1
87	gga-miR-1729-5p	771092	WNT9B	XM_015299263	Wnt family member 9B
87	gga-miR-1729-5p	419070	GDPD5	XM_015280978	glycerophosphodiester phosphodiesterase domain containing 5
87	gga-miR-1729-5p	395982	TFAP2A	XM_015275844	transcription factor AP-2 alpha
87	gga-miR-1729-5p	426535	CDC37L1	XM_424174	cell division cycle 37 like 1
87	gga-miR-1729-5p	426135	CASC3	XM_015299551	CASC3, exon junction complex subunit
87	gga-miR-1729-5p	396225	ITGA8	XM_015281310	integrin subunit alpha 8
87	gga-miR-3538	418780	STK24	NM_001030817	serine/threonine kinase 24
87	gga-miR-96-5p	420251	RNF19A	XM_418362	ring finger protein 19A, RBR E3 ubiquitin protein ligase
87	gga-miR-96-5p	418549	PDXK	NM_001278084	pyridoxal kinase
87	gga-miR-96-5p	428779	FGF20	XM_426335	fibroblast growth factor 20
87	gga-miR-96-5p	428934	GRID1	XM_426488	glutamate ionotropic receptor delta type subunit 1
87	gga-miR-96-5p	427181	HOMER1	XM_424768	homer scaffolding protein 1
87	gga-miR-96-5p	770961	UBE2G1	NM_001080883	ubiquitin conjugating enzyme E2 G1
87	gga-miR-96-5p	420336	MTSS1	NM_001030954	MTSS1, I-BAR domain containing
87	gga-miR-96-5p	395329	VIPR1	XM_015281047	vasoactive intestinal peptide receptor 1
87	gga-miR-96-5p	428455	MYRIP	XM_015281727	myosin VIIA and Rab interacting protein
87	gga-miR-133a-3p	419317	VAPB	NM_001006296	VAMP associated protein B and C
87	gga-miR-133a-3p	423926	CACUL1	NM_001031238	CDK2 associated cullin domain 1
87	gga-miR-133a-3p	419623	THRAP3	XM_015297659	thyroid hormone receptor associated protein 3
87	gga-miR-133a-3p	101750235	NXPH2	XM_004943002	neurexophilin 2
87	gga-miR-133a-3p	427828	RTN4RL1	XM_015296046	reticulon 4 receptor like 1
87	gga-miR-3533	420824	E2F3	XM_015275948	E2F transcription factor 3
87	gga-miR-3533	417752	ASB15	XM_415996	ankyrin repeat and SOCS box containing 15
87	gga-miR-1454	395157	HNRNPH2	XM_015293722	heterogeneous nuclear ribonucleoprotein H2
87	gga-miR-1454	424135	AGPS	XM_015289574	alkylglycerone phosphate synthase
87	gga-miR-1454	445340	PRDM1	XM_015284539	PR/SET domain 1
87	gga-miR-1454	416883	NAA25	XM_015275300	N(alpha)-acetyltransferase 25, NatB auxiliary subunit
87	gga-miR-1454	421043	CEP192	XM_015282474	centrosomal protein 192
87	gga-miR-1454	422766	SLAIN2	XM_015285504	SLAIN motif family member 2
87	gga-miR-1454	101750365	LYRM9	XM_015295641	LYR motif containing 9
87	gga-miR-1454	427182	JMY	XM_003642911	junction mediating and regulatory protein, p53 cofactor
87	gga-miR-1454	770958	SSBP2	XM_001234273	single stranded DNA binding protein 2
87	gga-miR-1454	418750	TUBGCP3	XM_416949	tubulin gamma complex associated protein 3
87	gga-miR-1454	420582	NXPH1	XM_015281894	neurexophilin 1
87	gga-miR-1563	424891	BDH1A	NM_001006547	3-hydroxybutyrate dehydrogenase, type 1 A
87	gga-miR-1563	396116	MMP16	NM_205197	matrix metallopeptidase 16
87	gga-miR-1563	395328	HOXD11	XM_015289379	homeobox D11
87	gga-miR-1563	421796	PNISR	NM_001031080	PNN interacting serine and arginine rich protein
87	gga-miR-7475-5p	424320	NR4A2	XM_015290203	nuclear receptor subfamily 4 group A member 2
87	gga-miR-7475-5p	107051987	POU3F3	XM_015277929	POU class 3 homeobox 3
87	gga-miR-15c-5p	100859707	IL2RB	NM_001318989	interleukin 2 receptor subunit beta
87	gga-miR-15c-5p	427914	NT5DC3	XM_425487	5'-nucleotidase domain containing 3
87	gga-miR-15c-5p	423846	ARHGAP19	XM_015288632	Rho GTPase activating protein 19
87	gga-miR-15c-5p	776013	PELI2	XM_001234987	pellino E3 ubiquitin protein ligase family member 2
87	gga-miR-15c-5p	416768	HIC2	NM_001277484	hypermethylated in cancer 2
87	gga-miR-15c-5p	417771	CAPZA2	NM_001004380	capping actin protein of muscle Z-line alpha subunit 2
87	gga-miR-15c-5p	396445	MYLK	NM_001322361	myosin light chain kinase
87	gga-miR-15c-5p	100858171	XKR4	XM_015282690	XK related 4
87	gga-miR-15c-5p	419251	OPRL1	NM_001318978	opioid related nociceptin receptor 1
87	gga-miR-15c-5p	420575	C1GALT1	NM_001012557	core 1 synthase, glycoprotein-N-acetylgalactosamine 3-beta-galactosyltransferase 1
87	gga-miR-15c-5p	420896	SERPINB2	XM_418982	serpin family B member 2
87	gga-miR-15c-5p	415765	PDCD5	NM_001277586	programmed cell death 5
87	gga-miR-15c-5p	424966	DNAJC19	XM_422774	DnaJ (Hsp40) homolog, subfamily C, member 19
87	gga-miR-15c-5p	403158	CD8A	NM_205235	CD8a molecule
87	gga-miR-15c-5p	415729	NKD1	XM_414094	naked cuticle homolog 1
87	gga-miR-15c-5p	421659	TMEM181	XM_015284212	transmembrane protein 181
87	gga-miR-15c-5p	419221	FAM217B	XM_004947079	family with sequence similarity 217 member B
87	gga-miR-15c-5p	417586	SSH2	XM_415832	slingshot protein phosphatase 2
87	gga-miR-15c-5p	424358	TROVE2	XM_422201	TROVE domain family member 2
87	gga-miR-15c-5p	418769	ITGBL1	XM_416966	integrin subunit beta like 1
87	gga-miR-15c-5p	417931	GAS2L3	NM_001277363	growth arrest specific 2 like 3
87	gga-miR-15c-5p	420063	RAB11B	NM_001012551	RAB11B, member RAS oncogene family
87	gga-miR-15c-5p	769069	EDA	XM_015278336	ectodysplasin A
87	gga-miR-15c-5p	415396	FAM81A	XM_015278919	family with sequence similarity 81 member A
87	gga-miR-15c-5p	419132	ARHGAP39	XM_004946889	Rho GTPase activating protein 39
87	gga-miR-15c-5p	424093	CCNYL1	XM_015289509	cyclin Y like 1
87	gga-miR-15c-5p	416887	WSCD2	XM_415178	WSC domain containing 2
87	gga-miR-15c-5p	396266	RARB	NM_205326	retinoic acid receptor beta
87	gga-miR-15c-5p	415432	MYEF2	NM_001012768	myelin expression factor 2
87	gga-miR-15c-5p	423208	DLL4	XM_421132	delta like canonical Notch ligand 4
87	gga-miR-15c-5p	415891	DUSP7	NM_001318409	dual specificity phosphatase 7
87	gga-miR-15c-5p	422419	NPY5R	XM_015285290	neuropeptide Y receptor Y5
87	gga-miR-15c-5p	418861	RCBTB2	XM_015276432	RCC1 and BTB domain containing protein 2
87	gga-miR-15c-5p	423209	CHAC1	NM_001199656	ChaC glutathione specific gamma-glutamylcyclotransferase 1
87	gga-miR-15c-5p	422702	TSPAN5	XM_015285644	tetraspanin 5
87	gga-miR-15c-5p	419346	NFATC2	XM_417509	nuclear factor of activated T cells 2
87	gga-miR-15c-5p	101747869	LOC101747869	XM_004941554	myb-related transcription factor, partner of profilin-like
87	gga-miR-214	416000	ARHGEF3	NM_001030595	Rho guanine nucleotide exchange factor 3
87	gga-miR-214	427718	LIF	XM_015294916	LIF, interleukin 6 family cytokine
87	gga-miR-214	428131	TGIF2	XM_015296289	TGFB induced factor homeobox 2
87	gga-miR-214	421430	ZFAND3	XM_015283795	zinc finger AN1-type containing 3
87	gga-miR-214	770169	LRRN3	XM_015282409	leucine rich repeat neuronal 3
87	gga-miR-214	373935	DACH1	XM_015275228	dachshund family transcription factor 1
87	gga-miR-214	424578	DMAP1	XM_422417	DNA methyltransferase 1 associated protein 1
87	gga-miR-214	418443	RCSD1	XM_015296322	RCSD domain containing 1
87	gga-miR-214	423373	POMT2	XM_004941832	protein O-mannosyltransferase 2
87	gga-miR-214	395761	TNNT3	NM_204922	troponin T3, fast skeletal type
87	gga-miR-551-5p	418487	MAP3K7CL	XM_004938375	MAP3K7 C-terminal like
87	gga-miR-551-5p	414849	CDH13	XM_015292523	cadherin 13
87	gga-miR-551-5p	417839	MDM1	XM_015281681	Mdm1 nuclear protein
87	gga-miR-551-5p	769337	PRR16	XM_001232592	proline rich 16
87	gga-miR-551-5p	424332	MARCH7	XM_422176	membrane associated ring-CH-type finger 7
87	gga-miR-551-5p	420437	KMT2C	XM_004939143	lysine methyltransferase 2C
87	gga-miR-551-5p	415615	FBXL17	XM_015280454	F-box and leucine rich repeat protein 17
87	gga-miR-551-5p	374039	OGN	NM_204209	osteoglycin
87	gga-miR-551-5p	395168	FAT1	XM_420680	FAT atypical cadherin 1
87	gga-miR-551-5p	395877	SERPIND1	XM_001232766	serpin peptidase inhibitor, clade D (heparin cofactor), member 1
87	gga-miR-7b	772196	PGRMC1	NM_001271939	progesterone receptor membrane component 1
87	gga-miR-7b	423471	TRAF3	XM_015287827	TNF receptor associated factor 3
87	gga-miR-7b	770816	OSBPL5	XM_015286676	oxysterol binding protein like 5
87	gga-miR-7b	426919	TMEM161B	XM_424528	transmembrane protein 161B
87	gga-miR-7b	418449	PTGFRN	XM_416660	prostaglandin F2 receptor inhibitor
87	gga-miR-7b	422711	BANK1	XM_015285617	B cell scaffold protein with ankyrin repeats 1
87	gga-miR-7b	426793	VDAC3	XM_015302425	voltage dependent anion channel 3
87	gga-miR-7b	396225	ITGA8	XM_015281310	integrin subunit alpha 8
87	gga-miR-7b	396334	TCF12	NM_205375	transcription factor 12
87	gga-miR-7b	423905	CCDC186	XM_015288959	coiled-coil domain containing 186
87	gga-miR-7b	428594	MAS1	XM_015284429	MAS1 proto-oncogene, G protein-coupled receptor
87	gga-miR-7b	420804	RECK	XM_015275926	reversion inducing cysteine rich protein with kazal motifs
87	gga-miR-7b	416989	SRRM4	XM_415281	serine/arginine repetitive matrix 4
87	gga-miR-3529	422200	FUNDC2	XM_420194	FUN14 domain containing 2
87	gga-miR-3529	769286	SALL4	NM_001080872	spalt like transcription factor 4
87	gga-miR-3529	422121	GGA3	NM_001031108	golgi associated, gamma adaptin ear containing, ARF binding protein 3
87	gga-miR-3529	428266	YOD1	NM_001031499	YOD1 deubiquitinase
87	gga-miR-6631-5p	418841	NUFIP1	NM_001030825	NUFIP1, FMR1 interacting protein 1
87	gga-miR-6631-5p	422530	PAPSS1	XM_420493	3'-phosphoadenosine 5'-phosphosulfate synthase 1
87	gga-miR-6631-5p	423082	TSG101	NM_001277415	tumor susceptibility gene 101
87	gga-miR-6631-5p	431620	THAP1	XM_004949341	THAP domain containing 1
87	gga-miR-6631-5p	417170	SETX	XM_004945912	senataxin
87	gga-miR-6631-5p	416237	UBLCP1	NM_001030613	ubiquitin like domain containing CTD phosphatase 1
87	gga-miR-6631-5p	100859846	PGPEP1L	XM_015292274	pyroglutamyl-peptidase I-like
87	gga-miR-6631-5p	418915	FRY	XM_015278600	FRY microtubule binding protein
87	gga-miR-6631-5p	416363	CPEB4	XM_414678	cytoplasmic polyadenylation element binding protein 4
87	gga-miR-6631-5p	427449	DAB2	XM_015277537	DAB2, clathrin adaptor protein
87	gga-miR-6631-5p	420989	AHRR	XM_015282378	aryl-hydrocarbon receptor repressor
87	gga-miR-6631-5p	423041	AMPD3	XM_015286376	adenosine monophosphate deaminase 3
87	gga-miR-6631-5p	421641	MYCT1	XM_004935636	MYC target 1
87	gga-miR-6631-5p	771920	ADH1C	NM_001305183	alcohol dehydrogenase 1C (class I), gamma polypeptide
87	gga-miR-6659-3p	421711	PTPRK	XM_015284454	protein tyrosine phosphatase, receptor type K
87	gga-miR-6659-3p	418608	SH3KBP1	NM_001030805	SH3 domain containing kinase binding protein 1
87	gga-miR-155	420824	E2F3	XM_015275950	E2F transcription factor 3
87	gga-miR-155	422860	KIAA0232	XM_015285823	KIAA0232
87	gga-miR-155	415395	THSD4	XM_015278912	thrombospondin type 1 domain containing 4
87	gga-miR-155	418176	DERA	NM_001006248	deoxyribose-phosphate aldolase
87	gga-miR-155	418107	AKR1D1	NM_001277393	aldo-keto reductase family 1 member D1
87	gga-miR-155	423182	PSMC3	NM_001031190	proteasome 26S subunit, ATPase 3
87	gga-miR-155	423932	INPP5F	XM_421792	inositol polyphosphate-5-phosphatase F
87	gga-miR-155	418632	GPM6B	XM_015273517	glycoprotein M6B
87	gga-miR-155	428499	CMBLL	XM_004935120	carboxymethylenebutenolidase homolog-like
87	gga-miR-155	416764	SLC25A1	XM_415059	solute carrier family 25 member 1
86	gga-miR-133b	373941	PRRX1	NM_001277724	paired related homeobox 1
86	gga-miR-133c-3p	373941	PRRX1	NM_001277724	paired related homeobox 1
86	gga-miR-206	424932	PDE6D	XM_015291499	phosphodiesterase 6D
86	gga-miR-206	424277	CCDC93	XM_015289828	coiled-coil domain containing 93
86	gga-miR-206	422467	SLC10A7	NM_001031131	solute carrier family 10 member 7
86	gga-miR-206	395736	NEDD9	XM_418946	neural precursor cell expressed, developmentally down-regulated 9
86	gga-miR-206	424321	GPD2	XM_015290197	glycerol-3-phosphate dehydrogenase 2
86	gga-miR-206	425991	PICALM	XM_015280767	phosphatidylinositol binding clathrin assembly protein
86	gga-miR-206	418308	EPHB6	NM_001004387	EPH receptor B6
86	gga-miR-1729-5p	422049	MUT	XM_004935917	methylmalonyl-CoA mutase
86	gga-miR-1729-5p	427545	LOC427545	XM_425117	histamine H3 receptor-like
86	gga-miR-1729-5p	417128	NACC2	NM_001030681	NACC family member 2
86	gga-miR-1729-5p	424444	SMG7	XM_015290547	SMG7, nonsense mediated mRNA decay factor
86	gga-miR-1729-5p	417435	SLC16A6	XM_415687	solute carrier family 16 member 6
86	gga-miR-1729-5p	418612	PHKA2	XM_416811	phosphorylase kinase regulatory subunit alpha 2
86	gga-miR-1729-5p	428324	PLEKHJ1	NM_001031503	pleckstrin homology domain containing J1
86	gga-miR-1729-5p	414781	XYLT1	XM_015294534	xylosyltransferase 1
86	gga-miR-96-5p	422123	SLC25A19	XM_004946368	solute carrier family 25 member 19
86	gga-miR-96-5p	420682	SH3BP5	NM_001030989	SH3 domain binding protein 5
86	gga-miR-96-5p	378804	PPP3R1	NM_204376	protein phosphatase 3 regulatory subunit B, alpha
86	gga-miR-96-5p	395292	ROBO1	XM_004938345	roundabout guidance receptor 1
86	gga-miR-96-5p	416212	HMP19	NM_001326465	HMP19 protein
86	gga-miR-96-5p	421579	MAP3K4	XM_015284324	mitogen-activated protein kinase kinase kinase 4
86	gga-miR-96-5p	420820	MRS2	XM_418911	MRS2, magnesium transporter
86	gga-miR-96-5p	416844	KDM2B	XM_015275594	lysine demethylase 2B
86	gga-miR-96-5p	422203	OGT	XM_004940630	O-linked N-acetylglucosamine (GlcNAc) transferase
86	gga-miR-96-5p	418595	PDK3	NM_001006259	pyruvate dehydrogenase kinase 3
86	gga-miR-96-5p	418938	MTMR6	XM_417132	myotubularin related protein 6
86	gga-miR-96-5p	421612	FBXO30	XM_015284304	F-box protein 30
86	gga-miR-184-3p	416792	CHFR	XM_004945492	checkpoint with forkhead and ring finger domains
86	gga-miR-133a-3p	373941	PRRX1	NM_001277724	paired related homeobox 1
86	gga-miR-3533	426868	GOLGB1	XM_015290459	golgin B1
86	gga-miR-3533	419267	SIRPA	XM_015296465	signal-regulatory protein alpha
86	gga-miR-3533	420856	HIVEP1	XM_015275979	human immunodeficiency virus type I enhancer binding protein 1
86	gga-miR-3533	421362	RPS6KC1	XM_015283890	ribosomal protein S6 kinase C1
86	gga-miR-1454	417668	AKAP1	XM_015295864	A-kinase anchoring protein 1
86	gga-miR-1454	107051846	LOC107051846	XM_015277004	uncharacterized LOC107051846
86	gga-miR-1454	420202	SNX16	NM_001199488	sorting nexin 16
86	gga-miR-1454	422480	GATB	XM_015276668	glutamyl-tRNA amidotransferase subunit B
86	gga-miR-1454	395895	CACNA1D	NM_205034	calcium voltage-gated channel subunit alpha1 D
86	gga-miR-1454	428063	PCDH20	XM_004938656	protocadherin 20
86	gga-miR-1454	418105	SVOPL	XM_416339	SVOP like
86	gga-miR-1454	418829	WBP4	NM_001030824	WW domain binding protein 4
86	gga-miR-1454	424524	ODF2L	XM_015290847	outer dense fiber of sperm tails 2 like
86	gga-miR-1454	374215	POU1F1	XM_015295656	POU class 1 homeobox 1
86	gga-miR-1454	100857745	LOC100857745	XM_015280487	Transmembrane protein 271
86	gga-miR-1454	422946	ATRN	XM_015286048	attractin
86	gga-miR-1454	424355	F13B	XM_422198	coagulation factor XIII B chain
86	gga-miR-1454	419399	PRKCZ	XM_015297105	protein kinase C zeta
86	gga-miR-1563	417672	TNFAIP1	NM_001030726	TNF alpha induced protein 1
86	gga-miR-1563	418112	SLC37A3	NM_001012538	solute carrier family 37 member 3
86	gga-miR-1563	415724	TOX3	NM_001277138	TOX high mobility group box family member 3
86	gga-miR-1563	423048	DENND5A	XM_015286470	DENN domain containing 5A
86	gga-miR-1563	425886	CDYL2	XM_015292543	chromodomain Y-like 2
86	gga-miR-1563	427119	ELL2	XM_424711	elongation factor for RNA polymerase II 2
86	gga-miR-199b	693265	LOC693265	NM_001044688	CMD-4
86	gga-miR-15c-5p	421775	SOBP	XM_015284514	sine oculis binding protein homolog
86	gga-miR-15c-5p	424369	UHMK1	XM_015290404	U2AF homology motif kinase 1
86	gga-miR-15c-5p	101751943	RAPGEF6	XM_015294081	Rap guanine nucleotide exchange factor 6
86	gga-miR-15c-5p	100857927	SLITRK2	XM_420364	SLIT and NTRK like family member 2
86	gga-miR-15c-5p	417433	RGS9	XM_015279956	regulator of G-protein signaling 9
86	gga-miR-15c-5p	418741	ADPRHL1	XM_416940	ADP-ribosylhydrolase like 1
86	gga-miR-15c-5p	430993	C1QL1	XM_428543	complement C1q like 1
86	gga-miR-15c-5p	416093	EIF4E3	XM_004944690	eukaryotic translation initiation factor 4E family member 3
86	gga-miR-15c-5p	424548	PTGFR	XM_015290825	prostaglandin F receptor
86	gga-miR-15c-5p	374137	MEOX2	NM_001005427	mesenchyme homeobox 2
86	gga-miR-15c-5p	419666	YARS	NM_001006314	tyrosyl-tRNA synthetase
86	gga-miR-15c-5p	416497	NATD1	NM_001030633	N-acetyltransferase domain containing 1
86	gga-miR-15c-5p	416955	YWHAH	NM_001007839	tyrosine 3-monooxygenase/tryptophan 5-monooxygenase activation protein eta
86	gga-miR-15c-5p	419987	ZNF652	XM_003642788	zinc finger protein 652
86	gga-miR-15c-5p	100858067	KCNA6	XM_003643151	potassium voltage-gated channel subfamily A member 6
86	gga-miR-15c-5p	424351	DENND1B	XM_015290375	DENN domain containing 1B
86	gga-miR-15c-5p	416612	GDE1	XM_015294546	glycerophosphodiester phosphodiesterase 1
86	gga-miR-15c-5p	771760	PPM1H	XM_015282711	protein phosphatase, Mg2+/Mn2+ dependent 1H
86	gga-miR-15c-5p	395359	SALL3	XM_015275833	spalt like transcription factor 3
86	gga-miR-15c-5p	420871	SSR1	NM_001006375	signal sequence receptor subunit 1
86	gga-miR-15c-5p	374204	QKI	XM_015284004	QKI, KH domain containing RNA binding
86	gga-miR-15c-5p	422377	FAM199X	XM_003641087	family with sequence similarity 199, X-linked
86	gga-miR-15c-5p	421864	MB21D1	XM_419881	Mab-21 domain containing 1
86	gga-miR-15c-5p	416206	CREBRF	XM_004944871	CREB3 regulatory factor
86	gga-miR-15c-5p	424964	ATP11B	XM_422773	ATPase phospholipid transporting 11B (putative)
86	gga-miR-15c-5p	421215	EML6	XM_015283382	echinoderm microtubule associated protein like 6
86	gga-miR-15c-5p	417398	TMEM100	XM_415651	transmembrane protein 100
86	gga-miR-15c-5p	427168	SREK1	XM_004937292	splicing regulatory glutamic acid and lysine rich protein 1
86	gga-miR-15c-5p	419468	IFFO2	XM_003642530	intermediate filament family orphan 2
86	gga-miR-15c-5p	426557	RGS8	XM_015290451	regulator of G-protein signaling 8
86	gga-miR-15c-5p	420406	KLHL18	NM_001030960	kelch like family member 18
86	gga-miR-15c-5p	101752218	ARPC5L	XM_015279852	actin related protein 2/3 complex subunit 5 like
86	gga-miR-15c-5p	100858468	PDYN	XM_003642463	prodynorphin
86	gga-miR-15c-5p	428455	MYRIP	XM_015281727	myosin VIIA and Rab interacting protein
86	gga-miR-15c-5p	427431	RAI14	XM_015277512	retinoic acid induced 14
86	gga-miR-15c-5p	422325	NEXMIF	XM_015278588	neurite extension and migration factor
86	gga-miR-15c-5p	408252	CTDSPL	XM_015281052	CTD small phosphatase like
86	gga-miR-15c-5p	417897	NUDT4	XM_015284139	nudix hydrolase 4
86	gga-miR-214	100857927	SLITRK2	XM_420364	SLIT and NTRK like family member 2
86	gga-miR-214	770703	ALKBH5	NM_001257201	alkB homolog 5, RNA demethylase
86	gga-miR-214	417433	RGS9	XM_015279956	regulator of G-protein signaling 9
86	gga-miR-214	415631	KATNB1	NM_001030559	katanin regulatory subunit B1
86	gga-miR-214	422609	AGPAT9L	XM_015276476	1-acylglycerol-3-phosphate O-acyltransferase 9-like
86	gga-miR-214	422955	EXOC6B	XM_420892	exocyst complex component 6B
86	gga-miR-214	416550	SLC9A3R2	XM_015294453	SLC9A3 regulator 2
86	gga-miR-214	423222	ACOT1L	XM_015287125	acyl-CoA thioesterase 1-like
86	gga-miR-214	426786	ZMAT4	XM_015297406	zinc finger matrin-type 4
86	gga-miR-214	396049	TOM1	XM_015284507	target of myb1 membrane trafficking protein
86	gga-miR-214	416671	DNAJA3	XM_015294681	DnaJ heat shock protein family (Hsp40) member A3
86	gga-miR-214	395734	RHOB	NM_204909	ras homolog family member B
86	gga-miR-214	415832	SLC7A5	NM_001030579	solute carrier family 7 member 5
86	gga-miR-214	422693	AP1AR	XM_003641234	adaptor related protein complex 1 associated regulatory protein
86	gga-miR-214	421990	SNX17	XM_015285015	sorting nexin 17
86	gga-miR-214	420859	MAK	XM_015275984	male germ cell associated kinase
86	gga-miR-214	424757	UGGT1	XM_015277182	UDP-glucose glycoprotein glucosyltransferase 1
86	gga-miR-551-5p	428425	CALCR	XM_425985	calcitonin receptor
86	gga-miR-551-5p	373991	CLOCK	NM_204174	clock circadian regulator
86	gga-miR-551-5p	415797	CDH11	NM_001004371	cadherin 11
86	gga-miR-7b	420017	PSME3	NM_001012550	proteasome activator subunit 3
86	gga-miR-7b	419248	PCMTD2	XM_417422	protein-L-isoaspartate (D-aspartate) O-methyltransferase domain containing 2
86	gga-miR-7b	420635	SCRN1	XM_004939384	secernin 1
86	gga-miR-7b	416567	PRKCB	XM_015294481	protein kinase C beta
86	gga-miR-7b	421972	ATAD2B	XM_419982	ATPase family, AAA domain containing 2B
86	gga-miR-7b	419685	LYPLA2	XM_015297673	lysophospholipase II
86	gga-miR-7b	424759	FAM168B	XM_422581	family with sequence similarity 168 member B
86	gga-miR-7b	100859412	KDM3B	XM_015294040	lysine demethylase 3B
86	gga-miR-7b	396402	EPHA3	XM_015295857	EPH receptor A3
86	gga-miR-7b	428222	AGO1	NM_001317212	argonaute 1, RISC catalytic component
86	gga-miR-7b	417226	CDK9	NM_001006201	cyclin dependent kinase 9
86	gga-miR-7b	428158	ASXL1	XM_015296598	ASXL transcriptional regulator 1
86	gga-miR-7b	374214	GABRA1	NM_204318	gamma-aminobutyric acid type A receptor alpha1 subunit
86	gga-miR-7b	395518	MAFK	NM_204756	MAF bZIP transcription factor K
86	gga-miR-3529	374071	KHDRBS1	XM_015297597	KH RNA binding domain containing, signal transduction associated 1
86	gga-miR-6631-5p	421647	SCAF8	XM_015284244	SR-related CTD associated factor 8
86	gga-miR-6631-5p	395766	USP2	XM_015298200	ubiquitin specific peptidase 2
86	gga-miR-6631-5p	427234	MLLT3	XM_004949130	MLLT3, super elongation complex subunit
86	gga-miR-6631-5p	428328	ATP8B3	XM_015299876	ATPase phospholipid transporting 8B3
86	gga-miR-6631-5p	424884	PLSCR5	XM_015291623	phospholipid scramblase family member 5
86	gga-miR-6631-5p	424132	RBM45	NM_001031252	RNA binding motif protein 45
86	gga-miR-6631-5p	420312	TRAPPC9	XM_004940064	trafficking protein particle complex 9
86	gga-miR-6631-5p	416002	APPL1	XM_004944584	adaptor protein, phosphotyrosine interacting with PH domain and leucine zipper 1
86	gga-miR-6631-5p	419341	TSHZ2	XM_417506	teashirt zinc finger homeobox 2
86	gga-miR-6631-5p	395317	CNTN5	XM_015279889	contactin 5
86	gga-miR-6631-5p	429011	KLF7	XM_004942644	Kruppel like factor 7
86	gga-miR-6631-5p	396496	DBN1	NM_205499	drebrin 1
86	gga-miR-6631-5p	396186	BDNF	XM_015286152	brain derived neurotrophic factor
86	gga-miR-6631-5p	420463	KLF6	NM_001030969	Kruppel like factor 6
86	gga-miR-6631-5p	428948	PDLIM1	XM_004942091	PDZ and LIM domain 1
86	gga-miR-6659-3p	418619	SYAP1	NM_001277737	synapse associated protein 1
86	gga-miR-6659-3p	418171	AKR1E2	NM_001243590	aldo-keto reductase family 1 member E2
86	gga-miR-6659-3p	427439	LOC427439	XM_004937195	Nipped-B homolog-like
86	gga-miR-6659-3p	100858231	UPF3B	NM_001318462	UPF3B, regulator of nonsense mediated mRNA decay
86	gga-miR-6659-3p	415455	PDE8A	XM_015292024	phosphodiesterase 8A
86	gga-miR-6659-3p	100857974	ONECUT2	XM_003642903	one cut homeobox 2
86	gga-miR-6659-3p	395473	ATP6V0A2	XM_015275171	ATPase H+ transporting V0 subunit a2
86	gga-miR-6659-3p	427387	SEMA6A	XM_424960	semaphorin 6A
86	gga-miR-6659-3p	771980	FAM78A	XM_001233856	family with sequence similarity 78 member A
86	gga-miR-6659-3p	420267	LRP12	XM_418378	LDL receptor related protein 12
86	gga-miR-6659-3p	417119	RAB14	NM_001012796	RAB14, member RAS oncogene family
86	gga-miR-6659-3p	419963	MYO1D	XM_004948504	myosin ID
86	gga-miR-6659-3p	407092	LOC407092	NM_001277105	AD012Z
86	gga-miR-155	425999	KDM2A	XM_015272624	lysine (K)-specific demethylase 2A
86	gga-miR-155	420289	TRPS1	XM_015283041	transcriptional repressor GATA binding 1
86	gga-miR-155	421569	RNASET2	NM_001039491	ribonuclease T2
86	gga-miR-155	419480	DHRS3	NM_001277910	dehydrogenase/reductase 3
86	gga-miR-155	415923	RNF123	NM_001293314	ring finger protein 123
85	gga-miR-133b	426889	CELF4	XM_015277427	CUGBP Elav-like family member 4
85	gga-miR-133c-3p	426889	CELF4	XM_015277427	CUGBP Elav-like family member 4
85	gga-miR-206	416893	CORO1C	NM_001277868	coronin 1C
85	gga-miR-206	769421	HS3ST3B1L	XM_015295253	heparan sulfate glucosamine 3-O-sulfotransferase 3B1-like
85	gga-miR-206	771902	C20H20ORF112	XM_015296599	chromosome 20 open reading frame, human C20orf112
85	gga-miR-206	373991	CLOCK	NM_001289834	clock circadian regulator
85	gga-miR-206	428583	PIGM	NM_001031522	phosphatidylinositol glycan anchor biosynthesis class M
85	gga-miR-206	770141	LOC770141	XM_015280438	transcription factor AP-1-like
85	gga-miR-206	418898	ALG5	XM_417093	ALG5, dolichyl-phosphate beta-glucosyltransferase
85	gga-miR-206	770416	SAPCD2	XM_015279606	suppressor APC domain containing 2
85	gga-miR-206	423301	LOC423301	XM_015287620	uncharacterized LOC423301
85	gga-miR-206	427301	SLC44A1	XM_003643040	solute carrier family 44 (choline transporter), member 1
85	gga-miR-206	427840	MNT	XM_015295873	MAX network transcriptional repressor
85	gga-miR-206	421199	BCL11A	NM_001031031	B cell CLL/lymphoma 11A
85	gga-miR-206	415566	GLCE	XM_015292214	glucuronic acid epimerase
85	gga-miR-206	396503	COL17A1	NM_001305202	collagen type XVII alpha 1 chain
85	gga-miR-1729-5p	770103	TPM3	NM_001245927	tropomyosin 3
85	gga-miR-1729-5p	429042	CLASP1	XM_426599	cytoplasmic linker associated protein 1
85	gga-miR-1729-5p	427757	BRD3	XM_425330	bromodomain containing 3
85	gga-miR-1729-5p	415797	CDH11	NM_001004371	cadherin 11
85	gga-miR-1729-5p	420752	PDE1C	XM_015281665	phosphodiesterase 1C
85	gga-miR-1729-5p	424321	GPD2	XM_015290197	glycerol-3-phosphate dehydrogenase 2
85	gga-miR-1729-5p	426746	OTUD3	XM_424363	OTU deubiquitinase 3
85	gga-miR-1729-5p	768530	PLA2G15	XM_001231518	phospholipase A2 group XV
85	gga-miR-1729-5p	420537	ADAM22	XM_015281974	ADAM metallopeptidase domain 22
85	gga-miR-1729-5p	423602	FAM13C	XM_004941941	family with sequence similarity 13 member C
85	gga-miR-1729-5p	100858913	SMAP1	XM_003641020	small ArfGAP 1
85	gga-miR-96-5p	771207	PDXP	XM_003640384	pyridoxal phosphatase
85	gga-miR-96-5p	424287	TMEM163	XM_422132	transmembrane protein 163
85	gga-miR-96-5p	419020	RAB30	XM_417213	RAB30, member RAS oncogene family
85	gga-miR-96-5p	416983	RAB35	NM_001030669	RAB35, member RAS oncogene family
85	gga-miR-96-5p	415942	WDR82	NM_001006135	WD repeat domain 82
85	gga-miR-96-5p	423288	EMC7	XM_421207	ER membrane protein complex subunit 7
85	gga-miR-96-5p	421851	SH3BGRL2	XM_419869	SH3 domain binding glutamate rich protein like 2
85	gga-miR-96-5p	423335	SEC23A	XM_421250	Sec23 homolog A, coat complex II component
85	gga-miR-96-5p	419021	PCF11	XM_004938893	PCF11, cleavage and polyadenylation factor subunit
85	gga-miR-96-5p	420627	HNRNPA2B1	XM_015281456	heterogeneous nuclear ribonucleoprotein A2/B1
85	gga-miR-1798-5p	416102	CHL1	XM_015293216	cell adhesion molecule L1 like
85	gga-miR-133a-3p	426889	CELF4	XM_015277427	CUGBP Elav-like family member 4
85	gga-miR-3533	373985	CHRDL1	NM_204171	chordin like 1
85	gga-miR-3533	416165	MAT2B	XM_015293669	methionine adenosyltransferase 2B
85	gga-miR-3533	374182	ROCK2	XM_015276085	Rho associated coiled-coil containing protein kinase 2
85	gga-miR-3533	426928	ENPP3	XM_003641039	ectonucleotide pyrophosphatase/phosphodiesterase 3
85	gga-miR-3533	421667	PHACTR2	XM_015284204	phosphatase and actin regulator 2
85	gga-miR-3533	416843	RNF34	NM_001006188	ring finger protein 34
85	gga-miR-3533	378800	SOSTDC1	NM_204373	sclerostin domain containing 1
85	gga-miR-3533	420238	CPQ	NM_001277421	carboxypeptidase Q
85	gga-miR-3533	424289	CCNT2	XM_004942989	cyclin T2
85	gga-miR-1454	768922	FAM102B	XM_001232082	family with sequence similarity 102 member B
85	gga-miR-1454	417997	RANGAP1	NM_001006237	Ran GTPase activating protein 1
85	gga-miR-1454	420343	FBXO32	NM_001030956	F-box protein 32
85	gga-miR-1454	419408	MIB2	XM_015296867	mindbomb E3 ubiquitin protein ligase 2
85	gga-miR-1454	101750427	CCDC71L	XM_015275786	coiled-coil domain containing 71-like
85	gga-miR-1454	429054	LOC429054	XM_015290337	protein FAM102B-like
85	gga-miR-1454	416206	CREBRF	XM_004944871	CREB3 regulatory factor
85	gga-miR-1454	420637	PLEKHA8	XM_418736	pleckstrin homology domain containing A8
85	gga-miR-1454	421045	FAM210A	XM_015282464	family with sequence similarity 210 member A
85	gga-miR-1454	423045	WEE1	XM_015286386	WEE1 G2 checkpoint kinase
85	gga-miR-1454	421973	UBXN2A	XM_015284975	UBX domain protein 2A
85	gga-miR-1454	429059	RGS13	XM_004943138	regulator of G-protein signaling 13
85	gga-miR-1563	422555	WWC2	XM_015276544	WW and C2 domain containing 2
85	gga-miR-1563	421018	NETO1	XM_015282432	neuropilin and tolloid like 1
85	gga-miR-1563	428609	NOX3	XM_426166	NADPH oxidase 3
85	gga-miR-1563	421244	SLC24A3	XM_015283393	solute carrier family 24 member 3
85	gga-miR-1563	418645	KIAA1324L	XM_416843	KIAA1324 like
85	gga-miR-1563	422395	FMR1	XM_003641125	fragile X mental retardation 1
85	gga-miR-199b	426891	TPGS2	XM_004937082	tubulin polyglutamylase complex subunit 2
85	gga-miR-199b	426376	FAM107B	XM_424029	family with sequence similarity 107 member B
85	gga-miR-199b	421013	CNDP2	NM_001006385	carnosine dipeptidase 2
85	gga-miR-199b	770958	SSBP2	XM_001234273	single stranded DNA binding protein 2
85	gga-miR-15c-5p	771278	MED26	XM_004948934	mediator complex subunit 26
85	gga-miR-15c-5p	422417	FNIP2	XM_420386	folliculin interacting protein 2
85	gga-miR-15c-5p	770747	FAM83F	XM_001234069	family with sequence similarity 83 member F
85	gga-miR-15c-5p	424698	DNAJC6	NM_001177415	DnaJ heat shock protein family (Hsp40) member C6
85	gga-miR-15c-5p	419779	MPZL2	NM_001252284	myelin protein zero like 2
85	gga-miR-15c-5p	418147	SLC6A12	XM_416378	solute carrier family 6 member 12
85	gga-miR-15c-5p	395185	SLC35B1	NM_204514	solute carrier family 35 member B1
85	gga-miR-15c-5p	431299	KRT75L2	XM_428850	keratin, type II cytoskeletal 75-like 2
85	gga-miR-15c-5p	422563	SCRG1	XM_015276237	stimulator of chondrogenesis 1
85	gga-miR-15c-5p	420375	CDC25A	XM_015281061	cell division cycle 25A
85	gga-miR-15c-5p	416883	NAA25	XM_015275300	N(alpha)-acetyltransferase 25, NatB auxiliary subunit
85	gga-miR-15c-5p	421616	RAB32	NM_001277672	RAB32, member RAS oncogene family
85	gga-miR-15c-5p	419971	CCDC43	NM_001007884	coiled-coil domain containing 43
85	gga-miR-15c-5p	100858838	PIM1	XM_003642712	Pim-1 proto-oncogene, serine/threonine kinase
85	gga-miR-15c-5p	422384	PASD1	XM_015278644	PAS domain containing repressor 1
85	gga-miR-15c-5p	420670	TCAIM	NM_001286225	T-cell activation inhibitor, mitochondrial
85	gga-miR-15c-5p	423889	SMNDC1	XM_421753	survival motor neuron domain containing 1
85	gga-miR-15c-5p	101748913	LOC101748913	XM_004938653	envelope glycoprotein gp95-like
85	gga-miR-15c-5p	427385	DMXL1	XM_015280682	Dmx like 1
85	gga-miR-15c-5p	427623	ADRB2	XM_015293684	adrenoceptor beta 2
85	gga-miR-15c-5p	416817	CCDC92	XM_415108	coiled-coil domain containing 92
85	gga-miR-15c-5p	419829	KLHDC8A	XM_417963	kelch domain containing 8A
85	gga-miR-15c-5p	420467	CUL2	NM_001030970	cullin 2
85	gga-miR-15c-5p	420675	SNRK	NM_001199702	SNF related kinase
85	gga-miR-15c-5p	419814	KCTD20	XM_417950	potassium channel tetramerization domain containing 20
85	gga-miR-15c-5p	424373	C8H14ORF80	XM_004943158	chromosome 8 open reading frame, human C14orf80
85	gga-miR-15c-5p	427721	NOS1	XM_015294875	nitric oxide synthase 1
85	gga-miR-15c-5p	426798	SNX24	NM_001101649	sorting nexin 24
85	gga-miR-15c-5p	423163	TRAF6	XM_015287208	TNF receptor associated factor 6
85	gga-miR-15c-5p	396138	GRIA3	XM_015278198	glutamate ionotropic receptor AMPA type subunit 3
85	gga-miR-15c-5p	395685	WSB1	NM_204872	WD repeat and SOCS box containing 1
85	gga-miR-15c-5p	373891	RECQL5	NM_204102	RecQ like helicase 5
85	gga-miR-15c-5p	421786	LIN28B	XM_015284525	lin-28 homolog B
85	gga-miR-214	418146	IQSEC3	XM_004937914	IQ motif and Sec7 domain 3
85	gga-miR-214	416311	C13H5orf24	XM_015294097	chromosome 13 C5orf24 homolog
85	gga-miR-214	403158	CD8A	NM_205235	CD8a molecule
85	gga-miR-214	423723	PPIF	NM_001031226	peptidylprolyl isomerase F
85	gga-miR-214	420828	DEK	NM_001012560	DEK proto-oncogene
85	gga-miR-214	417931	GAS2L3	XM_015284741	growth arrest specific 2 like 3
85	gga-miR-214	420145	C28H19ORF44	XM_004948936	chromosome 28 open reading frame, human C19orf44
85	gga-miR-214	100857446	ACVRL1	XM_015300268	activin A receptor like type 1
85	gga-miR-214	423260	PLEKHD1	XM_015287586	pleckstrin homology and coiled-coil domain containing D1
85	gga-miR-214	378801	STK25	NM_204374	serine/threonine kinase 25
85	gga-miR-214	418335	GSK3A	XM_416557	glycogen synthase kinase 3 alpha
85	gga-miR-214	418999	TM4SF1a	NM_001277830	transmembrane 4 L six family member 1a
85	gga-miR-214	422831	C1QTNF7	XM_420778	C1q and TNF related 7
85	gga-miR-214	431637	KIAA1958	XM_015280696	KIAA1958
85	gga-miR-214	426920	UNC5D	XM_424529	unc-5 netrin receptor D
85	gga-miR-551-5p	418582	PRRG1	NM_001277736	proline rich and Gla domain 1
85	gga-miR-551-5p	772374	AGMO	XM_001235520	alkylglycerol monooxygenase
85	gga-miR-551-5p	427176	MTX3	NM_001079483	metaxin 3
85	gga-miR-551-5p	420862	OFCC1	XM_015275987	orofacial cleft 1 candidate 1
85	gga-miR-551-5p	415722	CHD9	XM_015292378	chromodomain helicase DNA binding protein 9
85	gga-miR-551-5p	418417	PLCXD2	XM_416631	phosphatidylinositol specific phospholipase C X domain containing 2
85	gga-miR-551-5p	100859265	ZBTB20	XM_004938203	zinc finger and BTB domain containing 20
85	gga-miR-551-5p	422263	PCDH19	XM_015278277	protocadherin 19
85	gga-miR-551-5p	424103	INO80D	XM_015289521	INO80 complex subunit D
85	gga-miR-551-5p	424191	ITGB6	XM_004942824	integrin subunit beta 6
85	gga-miR-7b	424135	AGPS	XM_421987	alkylglycerone phosphate synthase
85	gga-miR-7b	771493	BTBD11	XM_015287907	BTB domain containing 11
85	gga-miR-7b	422518	CCSER1	XM_004941037	coiled-coil serine rich protein 1
85	gga-miR-7b	770342	KLHL29	XM_015285054	kelch like family member 29
85	gga-miR-7b	420897	OVALY	NM_001031001	ovalbumin-related protein Y (SERPINB14B)
85	gga-miR-7b	395903	KCNJ4	XM_015288579	potassium voltage-gated channel subfamily J member 4
85	gga-miR-7b	107054332	LOC107054332	XM_015292676	poly [ADP-ribose] polymerase 11-like
85	gga-miR-7b	428312	DNAJC7	NM_001031502	DnaJ heat shock protein family (Hsp40) member C7
85	gga-miR-7b	396422	VCL	XM_015288200	vinculin
85	gga-miR-7b	776018	IFNAL3	XM_015277438	interferon type A1/A2-like 3
85	gga-miR-3529	415573	EIF3J	NM_001012771	eukaryotic translation initiation factor 3 subunit J
85	gga-miR-3529	396259	FGFR2	XM_015288587	fibroblast growth factor receptor 2
85	gga-miR-3529	421739	ZUFSP	XM_015284587	zinc finger with UFM1 specific peptidase domain
85	gga-miR-3529	395882	BPIFB2	XM_015296335	BPI fold containing family B member 2
85	gga-miR-3529	100859484	LOC100859484	XM_015293534	protocadherin alpha-2-like
85	gga-miR-6631-5p	396463	POU2F1	XM_015295868	POU class 2 homeobox 1
85	gga-miR-6631-5p	395253	NR2C2	XM_414462	nuclear receptor subfamily 2 group C member 2
85	gga-miR-6631-5p	416419	SHISA9	XM_015294307	shisa family member 9
85	gga-miR-6631-5p	427175	SERINC5	XM_424762	serine incorporator 5
85	gga-miR-6631-5p	429536	TBCEL	XM_015298182	tubulin folding cofactor E like
85	gga-miR-6631-5p	424389	DNM3	XM_003641653	dynamin 3
85	gga-miR-6631-5p	424427	FAM20B	XM_015290281	FAM20B, glycosaminoglycan xylosylkinase
85	gga-miR-6631-5p	419929	TAF8	NM_001030923	TATA-box binding protein associated factor 8
85	gga-miR-6631-5p	417889	POC1B	NM_001006232	POC1 centriolar protein B
85	gga-miR-6631-5p	374207	HDAC4	XM_015289096	histone deacetylase 4
85	gga-miR-6631-5p	418336	SLC22A15	XM_416558	solute carrier family 22 member 15
85	gga-miR-6631-5p	425961	CLEC3A	NM_001277618	C-type lectin domain family 3 member A
85	gga-miR-6631-5p	421737	RFX6	XM_015284589	regulatory factor X6
85	gga-miR-6631-5p	424458	RNPC3	XM_015290804	RNA binding region (RNP1, RRM) containing 3
85	gga-miR-6659-3p	373978	COL18A1	NM_204164	collagen, type XVIII, alpha 1
85	gga-miR-6659-3p	768866	RBM38	NM_001305093	RNA binding motif protein 38
85	gga-miR-6659-3p	423847	LCOR	XM_015288789	ligand dependent nuclear receptor corepressor
85	gga-miR-6659-3p	419912	BAK1	NM_001030920	BCL2 antagonist/killer 1
85	gga-miR-6659-3p	423320	CFL2	NM_001004406	cofilin 2
85	gga-miR-155	415989	FGD3	XM_414331	FYVE, RhoGEF and PH domain containing 3
85	gga-miR-155	395446	SALL1	NM_204707	spalt like transcription factor 1
[truncated: 6,069 more rows]

## Sheet: targets of all up-reg miRNA
Target Score	miRNA Name	Gene ID	Gene Symbol	Transcript Accession	Gene Description
100	gga-miR-449b-5p	424063	SATB2	XM_015289410	SATB homeobox 2
100	gga-miR-449b-5p	421288	FOXN2	NM_001039284	forkhead box N2
100	gga-miR-449b-5p	417869	NAV3	NM_001159347	neuron navigator 3
100	gga-miR-449b-5p	418153	ERC1	XM_004937931	ELKS/RAB6-interacting/CAST family member 1
100	gga-miR-449d-5p	424063	SATB2	XM_015289410	SATB homeobox 2
100	gga-miR-449d-5p	421288	FOXN2	NM_001039284	forkhead box N2
100	gga-miR-449d-5p	417869	NAV3	NM_001159347	neuron navigator 3
100	gga-miR-449d-5p	418153	ERC1	XM_004937931	ELKS/RAB6-interacting/CAST family member 1
100	gga-miR-200b-3p	427297	HOOK3	XM_015280495	hook microtubule tethering protein 3
100	gga-miR-200b-3p	415374	TLN2	XM_004943744	talin 2
100	gga-miR-200b-3p	396029	ZEB1	XM_015281305	zinc finger E-box binding homeobox 1
100	gga-miR-200b-3p	373967	SLIT2	NM_001267075	slit guidance ligand 2
100	gga-miR-200b-3p	424446	RGL1	NM_001031271	ral guanine nucleotide dissociation stimulator like 1
100	gga-miR-200b-3p	418798	SLITRK1	XM_015274584	SLIT and NTRK like family member 1
100	gga-miR-2954	395751	TJP2	NM_204918	tight junction protein 2
100	gga-miR-200a-3p	423315	NPAS3	XM_015287645	neuronal PAS domain protein 3
100	gga-miR-200a-3p	418010	TNRC6B	XM_015288813	trinucleotide repeat containing 6B
100	gga-miR-200a-3p	420843	ATXN1	XM_015275967	ataxin 1
100	gga-miR-200a-3p	396029	ZEB1	XM_015281305	zinc finger E-box binding homeobox 1
100	gga-miR-200a-3p	418817	KLF12	XM_015277019	Kruppel-like factor 12
100	gga-miR-425-5p	107049580	LOC107049580	XM_015273309	bolA-like protein 1
100	gga-miR-222b-3p	374214	GABRA1	NM_204318	gamma-aminobutyric acid type A receptor alpha1 subunit
100	gga-miR-145-5p	419723	FLI1	NM_001030908	Fli-1 proto-oncogene, ETS transcription factor
100	gga-miR-145-5p	418074	NUAK1	XM_416310	NUAK family kinase 1
100	gga-miR-145-5p	420735	ELMO1	NM_001030994	engulfment and cell motility 1
100	gga-miR-145-5p	417774	MDFIC	XM_416018	MyoD family inhibitor domain containing
100	gga-miR-145-5p	419843	SRGAP2	XM_004934955	SLIT-ROBO Rho GTPase activating protein 2
99	gga-miR-1709	416092	FOXP3	XM_015293116	forkhead box P3
99	gga-miR-1709	416410	XPO6	XM_414725	exportin 6
99	gga-miR-449b-5p	395820	DLL1	NM_204973	delta like canonical Notch ligand 1
99	gga-miR-449b-5p	426384	FAM76A	NM_001031377	family with sequence similarity 76 member A
99	gga-miR-449b-5p	422289	GABRA3	XM_420268	gamma-aminobutyric acid type A receptor alpha3 subunit
99	gga-miR-449d-5p	395820	DLL1	NM_204973	delta like canonical Notch ligand 1
99	gga-miR-449d-5p	426384	FAM76A	NM_001031377	family with sequence similarity 76 member A
99	gga-miR-449d-5p	422289	GABRA3	XM_420268	gamma-aminobutyric acid type A receptor alpha3 subunit
99	gga-miR-200b-3p	422569	GPM6A	XM_015276240	glycoprotein M6A
99	gga-miR-200b-3p	424629	FAF1	XM_015291225	Fas associated factor 1
99	gga-miR-200b-3p	422173	MSN	NM_001031112	moesin
99	gga-miR-200b-3p	415444	SLC30A4	NM_001293283	solute carrier family 30 member 4
99	gga-miR-200b-3p	417397	MMD	NM_001030704	monocyte to macrophage differentiation associated
99	gga-miR-200b-3p	423398	PTPN21	XM_421308	protein tyrosine phosphatase, non-receptor type 21
99	gga-miR-200b-3p	428385	ASAP1	XM_425945	ArfGAP with SH3 domain, ankyrin repeat and PH domain 1
99	gga-miR-200b-3p	417733	ALG12	NM_001039270	ALG12, alpha-1,6-mannosyltransferase
99	gga-miR-200b-3p	421364	VASH2	XM_015283881	vasohibin 2
99	gga-miR-200b-3p	415976	IQSEC1	XM_015293452	IQ motif and Sec7 domain 1
99	gga-miR-200b-3p	421597	HIPK3	NM_001199411	homeodomain interacting protein kinase 3
99	gga-miR-2954	426853	ALPK2	XM_424461	alpha kinase 2
99	gga-miR-2954	431260	ZBTB5	XM_428814	zinc finger and BTB domain containing 5
99	gga-miR-200a-3p	424055	ANKRD44	NM_001012915	ankyrin repeat domain 44
99	gga-miR-200a-3p	395410	ABL2	XM_422269	ABL proto-oncogene 2, non-receptor tyrosine kinase
99	gga-miR-200a-3p	424262	OSBPL11	XM_015289957	oxysterol binding protein like 11
99	gga-miR-200a-3p	417312	MAP2K4	XM_015295240	mitogen-activated protein kinase kinase 4
99	gga-miR-200a-3p	424345	CAMSAP3	XM_422188	calmodulin regulated spectrin associated protein family member 3
99	gga-miR-200a-3p	421915	MYT1L	XM_004940506	myelin transcription factor 1 like
99	gga-miR-153-3p	431262	FEM1C	XM_428816	fem-1 homolog C
99	gga-miR-153-3p	428435	CREB5	XM_015281825	cAMP responsive element binding protein 5
99	gga-miR-153-3p	421738	KPNA5	XM_419770	karyopherin subunit alpha 5
99	gga-miR-153-3p	424523	CLCA1	XM_422360	chloride channel accessory 1
99	gga-miR-153-3p	418463	CADM2	XM_015298395	cell adhesion molecule 2
99	gga-miR-2131-5p	421608	LIN7C	NM_001031067	lin-7 homolog C, crumbs cell polarity complex component
99	gga-miR-2131-5p	417889	POC1B	NM_001006232	POC1 centriolar protein B
99	gga-miR-222b-3p	374106	CDKN1B	NM_204256	cyclin dependent kinase inhibitor 1B
99	gga-miR-145-5p	417821	SRGAP1	NM_001080101	SLIT-ROBO Rho GTPase activating protein 1
99	gga-miR-145-5p	415479	ABHD17C	NM_001007826	abhydrolase domain containing 17C
99	gga-miR-145-5p	395736	NEDD9	XM_418946	neural precursor cell expressed, developmentally down-regulated 9
99	gga-miR-145-5p	395113	PPP3CA	XM_015285623	protein phosphatase 3, catalytic subunit, alpha isozyme
99	gga-miR-145-5p	424235	EPB41L5	XM_015290033	erythrocyte membrane protein band 4.1 like 5
99	gga-miR-145-5p	416421	MKL2	XM_015294271	MKL1/myocardin like 2
98	gga-miR-1709	421008	ZNF236	XM_015282415	zinc finger protein 236
98	gga-miR-1709	426151	CAPRIN1	XM_015286808	cell cycle associated protein 1
98	gga-miR-449b-5p	419159	SOGA1	XM_015296790	suppressor of glucose, autophagy associated 1
98	gga-miR-449b-5p	422314	AMER1	XM_015278574	APC membrane recruitment protein 1
98	gga-miR-449d-5p	419159	SOGA1	XM_015296790	suppressor of glucose, autophagy associated 1
98	gga-miR-449d-5p	422314	AMER1	XM_015278574	APC membrane recruitment protein 1
98	gga-miR-200b-3p	395961	NR5A2	NM_205078	nuclear receptor subfamily 5 group A member 2
98	gga-miR-200b-3p	418195	SOX5	XM_015290191	SRY-box 5
98	gga-miR-200b-3p	428760	ADAMTS3	XM_015276403	ADAM metallopeptidase with thrombospondin type 1 motif 3
98	gga-miR-200b-3p	422591	PTPN13	XM_015276503	protein tyrosine phosphatase, non-receptor type 13
98	gga-miR-200b-3p	422740	DLC1	XM_420693	DLC1 Rho GTPase activating protein
98	gga-miR-200b-3p	419364	ERRFI1	XM_015297001	ERBB receptor feedback inhibitor 1
98	gga-miR-200b-3p	415960	SLC6A1	XM_414303	solute carrier family 6 member 1
98	gga-miR-200b-3p	417870	PAWR	XM_015283263	pro-apoptotic WT1 regulator
98	gga-miR-200b-3p	430410	VAT1L	XM_427969	vesicle amine transport 1 like
98	gga-miR-200b-3p	423821	CCNJ	XM_015288830	cyclin J
98	gga-miR-200b-3p	415736	CNEP1R1	NM_001198857	CTD nuclear envelope phosphatase 1 regulatory subunit 1
98	gga-miR-200b-3p	422395	FMR1	XM_003641125	fragile X mental retardation 1
98	gga-miR-200b-3p	427226	RIC1	XM_015280140	RIC1 homolog, RAB6A GEF complex partner 1
98	gga-miR-200b-3p	374146	ERG	XM_015300250	ERG, ETS transcription factor
98	gga-miR-2954	395475	KANK1	NM_001293232	KN motif and ankyrin repeat domains 1
98	gga-miR-2954	415607	APC	XM_015280450	APC, WNT signaling pathway regulator
98	gga-miR-200a-3p	423666	CCDC6	NM_001031221	coiled-coil domain containing 6
98	gga-miR-200a-3p	427002	DCUN1D3	XM_015294823	defective in cullin neddylation 1 domain containing 3
98	gga-miR-200a-3p	768763	MSANTD2	NM_001109786	Myb/SANT DNA binding domain containing 2
98	gga-miR-153-3p	428453	FYCO1	XM_015281579	FYVE and coiled-coil domain containing 1
98	gga-miR-153-3p	424639	ZFYVE9	XM_015291221	zinc finger FYVE-type containing 9
98	gga-miR-153-3p	415416	FAM214A	NM_001005811	family with sequence similarity 214 member A
98	gga-miR-153-3p	100858275	TESK2	XM_003641688	testis-specific kinase 2
98	gga-miR-153-3p	395257	CBFB	NM_204570	core-binding factor beta subunit
98	gga-miR-153-3p	427171	PIK3R1	XM_424759	phosphoinositide-3-kinase regulatory subunit 1
98	gga-miR-153-3p	417481	AUTS2	XM_415729	AUTS2, activator of transcription and developmental regulator
98	gga-miR-2131-5p	415575	CASC4	NM_001030556	cancer susceptibility 4
98	gga-miR-2131-5p	396529	ATP1B1	NM_205520	ATPase Na+/K+ transporting subunit beta 1
98	gga-miR-2131-5p	768473	FAM155A	XM_001231424	family with sequence similarity 155 member A
98	gga-miR-222b-3p	428616	CLVS2	XM_426173	clavesin 2
98	gga-miR-222b-3p	427252	ABHD17B	NM_001031423	abhydrolase domain containing 17B
98	gga-miR-222b-3p	415550	SNAPC5	NM_001007829	small nuclear RNA activating complex polypeptide 5
98	gga-miR-222b-3p	431530	RFX7	XM_429081	regulatory factor X7
98	gga-miR-145-5p	417729	MAGI2	NM_001199540	membrane associated guanylate kinase, WW and PDZ domain containing 2
98	gga-miR-145-5p	396237	MYO5A	NM_205300	myosin VA
98	gga-miR-145-5p	427252	ABHD17B	NM_001031423	abhydrolase domain containing 17B
98	gga-miR-145-5p	378913	FLNB	XM_015292937	filamin B
98	gga-miR-145-5p	423696	VPS26A	XM_421577	VPS26, retromer complex component A
98	gga-miR-145-5p	374046	COL11A1	XM_422303	collagen type XI alpha 1 chain
98	gga-miR-145-5p	427327	RASA1	XM_424907	RAS p21 protein activator 1
98	gga-miR-145-5p	424345	CAMSAP3	XM_422188	calmodulin regulated spectrin associated protein family member 3
98	gga-miR-145-5p	107053045	FAM89A	XM_015284383	family with sequence similarity 89 member A
98	gga-miR-145-5p	418491	TIAM1	XM_416699	T cell lymphoma invasion and metastasis 1
98	gga-miR-145-5p	420568	PPP1R9A	XM_015281924	protein phosphatase 1 regulatory subunit 9A
98	gga-miR-145-5p	769118	GABARAPL1	XM_001231887	GABA type A receptor associated protein like 1
98	gga-miR-145-5p	416937	DDT	NM_001030667	D-dopachrome tautomerase
98	gga-miR-145-5p	417525	AP2B1	XM_015296016	adaptor related protein complex 2 subunit beta 1
98	gga-miR-145-5p	396394	PLA2G4A	NM_205423	phospholipase A2 group IVA
98	gga-miR-1458	415574	CTDSPL2	NM_001012772	CTD small phosphatase like 2
98	gga-miR-1769-5p	769725	ARF4	XM_015293388	ADP ribosylation factor 4
97	gga-miR-1709	420325	KCNQ3	XM_015283117	potassium voltage-gated channel subfamily Q member 3
97	gga-miR-1709	423787	ACTA2	XM_015288392	actin, alpha 2, smooth muscle, aorta
97	gga-miR-1709	396233	H3F3B	NM_205296	H3 histone, family 3B
97	gga-miR-1709	100859303	OR14J1L15	XM_003643964	olfactory receptor 14J1-like 15
97	gga-miR-1709	428414	WAC	XM_015282080	WW domain containing adaptor with coiled-coil
97	gga-miR-1709	422360	STAG2	XM_004940828	stromal antigen 2
97	gga-miR-1709	427113	MCTP1	XM_015280543	multiple C2 and transmembrane domain containing 1
97	gga-miR-449b-5p	431663	NPR3	XM_003642974	natriuretic peptide receptor 3
97	gga-miR-449d-5p	431663	NPR3	XM_003642974	natriuretic peptide receptor 3
97	gga-miR-200b-3p	423215	RTF1	XM_421139	RTF1 homolog, Paf1/RNA polymerase II complex component
97	gga-miR-200b-3p	427504	BNC1	XM_004943823	basonuclin 1
97	gga-miR-200b-3p	418471	USP25	XM_004938353	ubiquitin specific peptidase 25
97	gga-miR-200b-3p	418889	LHFPL6	XM_417083	LHFPL tetraspan subfamily member 6
97	gga-miR-200b-3p	427935	PHF21B	XM_015291043	PHD finger protein 21B
97	gga-miR-200b-3p	374204	QKI	XM_015283998	QKI, KH domain containing RNA binding
97	gga-miR-200b-3p	769256	IL17REL	XM_015273739	interleukin 17 receptor E like
97	gga-miR-200b-3p	424001	MAP2	XM_015289347	microtubule associated protein 2
97	gga-miR-2954	769469	PDE4D	XM_004937258	phosphodiesterase 4D
97	gga-miR-200a-3p	395167	FAT3	XM_015279861	FAT atypical cadherin 3
97	gga-miR-200a-3p	424465	EXTL2	XM_422308	exostosin like glycosyltransferase 2
97	gga-miR-200a-3p	424043	GLS	NM_001031248	glutaminase
97	gga-miR-200a-3p	417089	RALGPS1	XM_003642301	Ral GEF with PH domain and SH3 binding motif 1
97	gga-miR-153-3p	416306	FBXL21	NM_001270994	F-box and leucine rich repeat protein 21
97	gga-miR-153-3p	421098	GAREM1	XM_419182	GRB2 associated regulator of MAPK1 subtype 1
97	gga-miR-153-3p	419316	APCDD1L	XM_015296543	APC down-regulated 1 like
97	gga-miR-153-3p	422394	AFF2	XM_015278653	AF4/FMR2 family member 2
97	gga-miR-153-3p	424759	FAM168B	XM_422581	family with sequence similarity 168 member B
97	gga-miR-153-3p	422097	WFIKKN2	XM_420100	WAP, follistatin/kazal, immunoglobulin, kunitz and netrin domain containing 2
97	gga-miR-153-3p	421014	FAM69C	XM_419100	family with sequence similarity 69 member C
97	gga-miR-153-3p	395319	PCLO	XM_015300112	piccolo presynaptic cytomatrix protein
97	gga-miR-153-3p	422800	TBC1D19	XM_015285711	TBC1 domain family member 19
97	gga-miR-2131-5p	428858	SHANK2	XM_015286890	SH3 and multiple ankyrin repeat domains 2
97	gga-miR-2131-5p	421867	RIMS1	XM_419884	regulating synaptic membrane exocytosis 1
97	gga-miR-2131-5p	416379	EPG5	XM_004949045	ectopic P-granules autophagy protein 5 homolog
97	gga-miR-222b-3p	445340	PRDM1	XM_015284539	PR/SET domain 1
97	gga-miR-222b-3p	427031	HECTD2	XM_004942150	HECT domain E3 ubiquitin protein ligase 2
97	gga-miR-222b-3p	428226	RIMS3	XM_015297840	regulating synaptic membrane exocytosis 3
97	gga-miR-222b-3p	416830	PITPNM2	XM_015275601	phosphatidylinositol transfer protein membrane associated 2
97	gga-miR-222b-3p	429011	KLF7	XM_015289510	Kruppel like factor 7
97	gga-miR-6710-3p	416501	USP22	XM_414805	ubiquitin specific peptidase 22
97	gga-miR-145-5p	416877	ATXN2	XM_015275569	ataxin 2
97	gga-miR-145-5p	420172	PREX2	XM_418285	phosphatidylinositol-3,4,5-trisphosphate dependent Rac exchange factor 2
97	gga-miR-145-5p	427808	RAB11FIP4	XM_425379	RAB11 family interacting protein 4 (class II)
97	gga-miR-145-5p	422683	SEC24D	XM_015276358	SEC24 homolog D, COPII coat complex component
97	gga-miR-145-5p	417414	ERN1	NM_001285499	endoplasmic reticulum to nucleus signaling 1
97	gga-miR-145-5p	422345	ACSL4	XM_420317	acyl-CoA synthetase long chain family member 4
97	gga-miR-145-5p	429088	GFI1	XM_015290692	growth factor independent 1 transcriptional repressor
97	gga-miR-1458	428005	CLCN4	XM_004938401	chloride voltage-gated channel 4
97	gga-miR-1769-5p	395997	EPHA5	XM_015276144	EPH receptor A5
96	gga-miR-1709	420580	GLCCI1	NM_001012855	glucocorticoid induced 1
96	gga-miR-1709	374208	PTPRG	NM_204314	protein tyrosine phosphatase, receptor type G
96	gga-miR-1709	426199	ATP6V1H	NM_001197326	ATPase H+ transporting V1 subunit H
96	gga-miR-1709	374191	PDCD4	XM_015288544	programmed cell death 4
96	gga-miR-1709	419207	ZMYND8	XM_015296702	zinc finger MYND-type containing 8
96	gga-miR-1709	396526	ACTB	NM_205518	actin, beta
96	gga-miR-1709	418828	ELF1	NM_001006269	E74 like ETS transcription factor 1
96	gga-miR-1709	428399	GUK1	XM_425960	guanylate kinase 1
96	gga-miR-460b-5p	395663	IL10RB	XM_015299252	interleukin 10 receptor subunit beta
96	gga-miR-449b-5p	395857	CASP2	NM_001167701	caspase 2
96	gga-miR-449b-5p	771897	ABR	XM_015295831	ABR, RhoGEF and GTPase activating protein
96	gga-miR-449b-5p	396083	SYT1	XM_015278844	synaptotagmin 1
96	gga-miR-449b-5p	420206	E2F5	NM_001030942	E2F transcription factor 5
96	gga-miR-449b-5p	423314	AKAP6	XM_015287643	A-kinase anchoring protein 6
96	gga-miR-449b-5p	420963	PTPN3	XM_419047	protein tyrosine phosphatase, non-receptor type 3
96	gga-miR-449b-5p	428458	UBP1	XM_426018	upstream binding protein 1 (LBP-1a)
96	gga-miR-449d-5p	395857	CASP2	NM_001167701	caspase 2
96	gga-miR-449d-5p	771897	ABR	XM_015295831	ABR, RhoGEF and GTPase activating protein
96	gga-miR-449d-5p	396083	SYT1	XM_015278844	synaptotagmin 1
96	gga-miR-449d-5p	420206	E2F5	NM_001030942	E2F transcription factor 5
96	gga-miR-449d-5p	420963	PTPN3	XM_419047	protein tyrosine phosphatase, non-receptor type 3
96	gga-miR-449d-5p	428458	UBP1	XM_426018	upstream binding protein 1 (LBP-1a)
96	gga-miR-200b-3p	424301	LRP1B	XM_422146	LDL receptor related protein 1B
96	gga-miR-200b-3p	419973	GOSR2	NM_001080864	golgi SNAP receptor complex member 2
96	gga-miR-200b-3p	423048	DENND5A	XM_015286470	DENN domain containing 5A
96	gga-miR-200b-3p	422024	HMBOX1	NM_001277716	homeobox containing 1
96	gga-miR-200b-3p	427152	DEPDC1B	NM_001006576	DEP domain containing 1B
96	gga-miR-200b-3p	423789	LIPA	XM_421661	lipase A, lysosomal acid type
96	gga-miR-200b-3p	424060	PLCL1	XM_421916	phospholipase C like 1
96	gga-miR-200b-3p	415319	ARIH1	NM_001030387	ariadne RBR E3 ubiquitin protein ligase 1
96	gga-miR-200b-3p	418787	DNAJC3	NM_001008437	DnaJ heat shock protein family (Hsp40) member C3
96	gga-miR-200b-3p	374035	GIT2	NM_204206	GIT ArfGAP 2
96	gga-miR-200b-3p	420804	RECK	XM_418897	reversion inducing cysteine rich protein with kazal motifs
96	gga-miR-200b-3p	422095	SPAG9	XM_015295542	sperm associated antigen 9
96	gga-miR-200b-3p	420187	ELOC	NM_001007888	elongin C
96	gga-miR-200a-3p	429162	PPM1L	XM_426717	protein phosphatase, Mg2+/Mn2+ dependent 1L
96	gga-miR-200a-3p	771958	SPATA22	XM_004946690	spermatogenesis associated 22
96	gga-miR-200a-3p	417026	C15H12orf49	NM_001007841	chromosome 15 C12orf49 homolog
96	gga-miR-200a-3p	420309	DENND3	XM_418419	DENN domain containing 3
96	gga-miR-200a-3p	415346	HMG20A	NM_001030394	high mobility group 20A
96	gga-miR-200a-3p	422233	MBNL3	NM_001163340	muscleblind like splicing regulator 3
96	gga-miR-200a-3p	416078	ATXN7	XM_414415	ataxin 7
96	gga-miR-200a-3p	416456	GPR146	XM_015294155	G protein-coupled receptor 146
96	gga-miR-200a-3p	424759	FAM168B	XM_422581	family with sequence similarity 168 member B
96	gga-miR-200a-3p	425033	MBNL1	NM_001163327	muscleblind like splicing regulator 1
96	gga-miR-200a-3p	418772	TMTC4	XM_416968	transmembrane and tetratricopeptide repeat containing 4
96	gga-miR-153-3p	415711	NFATC3	XM_015292363	nuclear factor of activated T-cells 3
96	gga-miR-153-3p	395537	VSX1	NM_204769	visual system homeobox 1
96	gga-miR-153-3p	396014	NFE2L2	NM_205117	nuclear factor, erythroid 2 like 2
96	gga-miR-153-3p	768473	FAM155A	XM_001231424	family with sequence similarity 155 member A
96	gga-miR-153-3p	424099	ADAM23	XM_015289430	ADAM metallopeptidase domain 23
96	gga-miR-153-3p	769924	GNA12	XM_001233236	G protein subunit alpha 12
96	gga-miR-1416-5p	429506	GRHL2	XM_427063	grainyhead like transcription factor 2
96	gga-miR-2131-5p	422344	TMEM164	XM_015278293	transmembrane protein 164
96	gga-miR-2131-5p	429028	FIGN	XM_004942817	fidgetin, microtubule severing factor
96	gga-miR-2131-5p	422553	ING2	XM_015276547	inhibitor of growth family member 2
96	gga-miR-2131-5p	424964	ATP11B	XM_422773	ATPase phospholipid transporting 11B (putative)
96	gga-miR-2131-5p	425224	PLCE1	XM_015288858	phospholipase C epsilon 1
96	gga-miR-2131-5p	768655	PIM3	XM_003640342	pim-3 oncogene
96	gga-miR-425-5p	423411	PPP4R3A	XM_004941870	protein phosphatase 4 regulatory subunit 3A
96	gga-miR-425-5p	424790	DAW1	XM_422608	dynein assembly factor with WD repeats 1
96	gga-miR-222b-3p	396545	EIF5A	NM_205532	eukaryotic translation initiation factor 5A
96	gga-miR-222b-3p	420841	MYLIP	NM_001012561	myosin regulatory light chain interacting protein
96	gga-miR-222b-3p	418915	FRY	XM_015278600	FRY microtubule binding protein
96	gga-miR-222b-3p	423241	TTBK2	XM_421164	tau tubulin kinase 2
96	gga-miR-222b-3p	423327	RALGAPA1	NM_001277454	Ral GTPase activating protein catalytic alpha subunit 1
96	gga-miR-222b-3p	416080	ADAMTS9	XM_015293287	ADAM metallopeptidase with thrombospondin type 1 motif 9
96	gga-miR-6710-3p	424822	RBP2	NM_001277417	retinol binding protein 2
96	gga-miR-145-5p	416468	SNX8	XM_414774	sorting nexin 8
96	gga-miR-145-5p	415561	CORO2B	XM_015292227	coronin 2B
96	gga-miR-145-5p	418953	CRYL1	NM_001030830	crystallin lambda 1
96	gga-miR-145-5p	395441	TLL1	XM_015285274	tolloid like 1
96	gga-miR-1458	422531	DKK2	XM_420494	dickkopf WNT signaling pathway inhibitor 2
96	gga-miR-1458	428221	COL8A2	XM_425780	collagen type VIII alpha 2 chain
96	gga-miR-1769-5p	101747752	RNF180	XM_015277600	ring finger protein 180
96	gga-miR-1769-5p	418413	HJURP	NM_001006255	Holliday junction recognition protein
95	gga-miR-1709	395475	KANK1	NM_001293232	KN motif and ankyrin repeat domains 1
95	gga-miR-1709	771400	DIP2A	XM_004942550	disco interacting protein 2 homolog A
95	gga-miR-1709	554217	TLR5	XM_015283741	toll like receptor 5
95	gga-miR-1709	423817	BTAF1	XM_015288828	B-TFIID TATA-box binding protein associated factor 1
95	gga-miR-1709	395736	NEDD9	XM_418946	neural precursor cell expressed, developmentally down-regulated 9
95	gga-miR-1709	396431	THRB	NM_001252221	thyroid hormone receptor beta
95	gga-miR-1709	415383	FAN1	XM_004943761	FANCD2 and FANCI associated nuclease 1
95	gga-miR-1709	396339	TGIF1	XM_015282585	TGFB induced factor homeobox 1
95	gga-miR-449b-5p	421018	NETO1	XM_015282432	neuropilin and tolloid like 1
95	gga-miR-449b-5p	416092	FOXP3	XM_015293116	forkhead box P3
95	gga-miR-449b-5p	420525	PTER	XM_418628	phosphotriesterase related
95	gga-miR-449d-5p	421018	NETO1	XM_015282432	neuropilin and tolloid like 1
95	gga-miR-449d-5p	423314	AKAP6	XM_015287643	A-kinase anchoring protein 6
95	gga-miR-449d-5p	416092	FOXP3	XM_015293116	forkhead box P3
95	gga-miR-449d-5p	420525	PTER	XM_418628	phosphotriesterase related
95	gga-miR-200b-3p	417627	PPM1E	XM_415871	protein phosphatase, Mg2+/Mn2+ dependent 1E
95	gga-miR-200b-3p	421766	SESN1	XM_419796	sestrin 1
95	gga-miR-200b-3p	417245	PAPPA	XM_415522	pappalysin 1
95	gga-miR-200b-3p	416633	CIITA	XM_004945316	class II major histocompatibility complex transactivator
95	gga-miR-200b-3p	426175	NXNL2	XM_003643014	nucleoredoxin like 2
95	gga-miR-200b-3p	417840	RAP1B	XM_015281694	RAP1B, member of RAS oncogene family
95	gga-miR-200b-3p	424257	HEG1	XM_015289963	heart development protein with EGF like domains 1
95	gga-miR-200b-3p	420004	MED1	XM_418125	mediator complex subunit 1
95	gga-miR-200b-3p	416939	CRKL	XM_415233	CRK like proto-oncogene, adaptor protein
95	gga-miR-200b-3p	424830	CAB39	XM_015277058	calcium binding protein 39
95	gga-miR-200b-3p	395947	SCN5A	XM_015281251	sodium voltage-gated channel alpha subunit 5
95	gga-miR-200b-3p	768782	DPY19L3	XM_001231904	dpy-19 like C-mannosyltransferase 3
95	gga-miR-2954	427121	CAST	XM_015280529	calpastatin
95	gga-miR-2954	431639	DNAJC25	XM_003643082	DnaJ heat shock protein family (Hsp40) member C25
95	gga-miR-2954	416939	CRKL	XM_415233	CRK like proto-oncogene, adaptor protein
95	gga-miR-2954	427226	RIC1	XM_015280140	RIC1 homolog, RAB6A GEF complex partner 1
95	gga-miR-200a-3p	421775	SOBP	XM_015284514	sine oculis binding protein homolog
95	gga-miR-200a-3p	420526	MINDY3	XM_418629	MINDY lysine 48 deubiquitinase 3
95	gga-miR-200a-3p	378895	STX2	NM_001079713	syntaxin 2
95	gga-miR-200a-3p	424495	FNBP1L	XM_015290720	formin binding protein 1 like
95	gga-miR-200a-3p	386747	FMN1	XM_015287271	formin 1
95	gga-miR-200a-3p	417166	TSC1	XM_415449	TSC complex subunit 1
95	gga-miR-200a-3p	418462	VGLL3	XM_416671	vestigial like family member 3
95	gga-miR-200a-3p	427387	SEMA6A	XM_424960	semaphorin 6A
95	gga-miR-200a-3p	424496	DR1	NM_001008478	down-regulator of transcription 1
95	gga-miR-200a-3p	424149	MAP3K20	XM_015289608	mitogen-activated protein kinase kinase kinase 20
95	gga-miR-200a-3p	416206	CREBRF	XM_004944871	CREB3 regulatory factor
95	gga-miR-200a-3p	422455	USP38	XM_015276684	ubiquitin specific peptidase 38
95	gga-miR-200a-3p	419781	BTG4	NM_001278123	BTG anti-proliferation factor 4
95	gga-miR-200a-3p	417779	DOCK4	XM_004937545	dedicator of cytokinesis 4
95	gga-miR-200a-3p	415762	TSHZ3	XM_015292483	teashirt zinc finger homeobox 3
95	gga-miR-153-3p	421979	ITSN2	XM_419989	intersectin 2
95	gga-miR-153-3p	421276	SERTAD2	XM_015278044	SERTA domain containing 2
95	gga-miR-153-3p	417106	RABGAP1	XM_415391	RAB GTPase activating protein 1
95	gga-miR-153-3p	424401	LOC424401	XM_015290445	phosphohistidine phosphatase 1
95	gga-miR-153-3p	420167	SGK3	XM_015282744	serum/glucocorticoid regulated kinase family member 3
95	gga-miR-153-3p	422285	CLCN5	XM_015278533	chloride voltage-gated channel 5
95	gga-miR-153-3p	418010	TNRC6B	XM_015288813	trinucleotide repeat containing 6B
95	gga-miR-153-3p	770173	KCNS1	XM_015296735	potassium voltage-gated channel modifier subfamily S member 1
95	gga-miR-153-3p	421610	UTRN	XM_015284305	utrophin
95	gga-miR-153-3p	419221	FAM217B	XM_004947079	family with sequence similarity 217 member B
95	gga-miR-153-3p	428729	MFAP3L	XM_426287	microfibril associated protein 3 like
95	gga-miR-153-3p	418818	KLF5	XM_417013	Kruppel like factor 5
95	gga-miR-153-3p	424483	TMEM56	NM_001277557	transmembrane protein 56
95	gga-miR-153-3p	427226	RIC1	XM_015280140	RIC1 homolog, RAB6A GEF complex partner 1
95	gga-miR-1416-5p	425033	MBNL1	NM_001163327	muscleblind like splicing regulator 1
95	gga-miR-1416-5p	417352	MFSD11	XM_004946112	major facilitator superfamily domain containing 11
95	gga-miR-1416-5p	420627	HNRNPA2B1	NM_001030985	heterogeneous nuclear ribonucleoprotein A2/B1
95	gga-miR-2131-5p	770893	LAPTM4B	XM_001233338	lysosomal protein transmembrane 4 beta
95	gga-miR-2131-5p	421873	COL19A1	XM_004940448	collagen type XIX alpha 1 chain
95	gga-miR-2131-5p	427995	PTCHD1	XM_425565	patched domain containing 1
95	gga-miR-2131-5p	425313	RNF146	XM_423089	ring finger protein 146
95	gga-miR-2131-5p	420455	ZMYND11	XM_004939164	zinc finger MYND-type containing 11
95	gga-miR-2131-5p	425047	HPS3	XM_004943592	HPS3, biogenesis of lysosomal organelles complex 2 subunit 1
95	gga-miR-2131-5p	421884	DST	XM_015284866	dystonin
95	gga-miR-2131-5p	416645	RBFOX1	XM_414942	RNA binding protein, fox-1 homolog 1
95	gga-miR-2131-5p	418193	BCAT1	XM_416424	branched chain amino acid transaminase 1
95	gga-miR-2131-5p	373890	ADRA1B	XM_004944816	adrenoceptor alpha 1B
95	gga-miR-2131-5p	428901	FLRT2	XM_004941848	fibronectin leucine rich transmembrane protein 2
95	gga-miR-425-5p	431643	GLIS3	XM_004949062	GLIS family zinc finger 3
95	gga-miR-222b-3p	420843	ATXN1	XM_015275967	ataxin 1
95	gga-miR-222b-3p	396334	TCF12	XM_015278773	transcription factor 12
95	gga-miR-222b-3p	417926	APAF1	XM_015289693	apoptotic peptidase activating factor 1
95	gga-miR-222b-3p	428089	SESN3	XM_015280554	sestrin 3
95	gga-miR-222b-3p	430580	PPP6R2	XM_015280352	protein phosphatase 6, regulatory subunit 2
95	gga-miR-6710-3p	421900	ARHGEF10	XM_015284922	Rho guanine nucleotide exchange factor 10
95	gga-miR-6710-3p	396236	DMD	NM_205299	dystrophin
95	gga-miR-6710-3p	416137	UBE2D2	XM_015293552	ubiquitin conjugating enzyme E2 D2
95	gga-miR-145-5p	417692	KIF21A	XM_415936	kinesin family member 21A
95	gga-miR-145-5p	373892	ADD3	XM_015288538	adducin 3 (gamma)
95	gga-miR-145-5p	770178	CABP1	XM_004934386	calcium binding protein 1
95	gga-miR-145-5p	417095	GAPVD1	NM_001282210	GTPase activating protein and VPS9 domains 1
95	gga-miR-145-5p	428622	REV3L	XM_015284579	REV3 like, DNA directed polymerase zeta catalytic subunit
95	gga-miR-145-5p	424639	ZFYVE9	XM_015291221	zinc finger FYVE-type containing 9
95	gga-miR-145-5p	776816	ACTC2L	NM_001308613	actin, cytoplasmic 2-like
95	gga-miR-145-5p	422729	MTUS1	XM_420684	microtubule associated scaffold protein 1
95	gga-miR-145-5p	421224	TPCN3	XM_015283362	two-pore calcium channel 3
95	gga-miR-145-5p	771015	CRTC1	XM_003642883	CREB regulated transcription coactivator 1
95	gga-miR-145-5p	416580	USP31	XM_015294503	ubiquitin specific peptidase 31
95	gga-miR-145-5p	418172	BPGM	NM_001030768	bisphosphoglycerate mutase
95	gga-miR-145-5p	395610	ANGPT2	XM_015284813	angiopoietin 2
95	gga-miR-1458	423947	ACADSB	NM_001031240	acyl-CoA dehydrogenase short/branched chain
95	gga-miR-1458	425965	MAP4K3	XM_015283580	mitogen-activated protein kinase kinase kinase kinase 3
95	gga-miR-1769-5p	417363	SRP68	NM_001006204	signal recognition particle 68
95	gga-miR-1769-5p	420194	ZNF704	XM_418305	zinc finger protein 704
95	gga-miR-1769-5p	420234	PLEKHF2	NM_001030947	pleckstrin homology and FYVE domain containing 2
94	gga-miR-1709	419765	PAFAH1B2	NM_001030911	platelet activating factor acetylhydrolase 1b catalytic subunit 2
94	gga-miR-1709	424446	RGL1	NM_001031271	ral guanine nucleotide dissociation stimulator like 1
94	gga-miR-1709	416138	CXXC5	XM_015293550	CXXC finger protein 5
94	gga-miR-1709	423734	KAT6B	XM_015288301	lysine acetyltransferase 6B
94	gga-miR-1709	770254	KLF4	XM_004949369	Kruppel like factor 4
94	gga-miR-1709	426109	ANP32E	NM_001006564	acidic nuclear phosphoprotein 32 family member E
94	gga-miR-1709	771927	KDELR2	NM_001159715	KDEL endoplasmic reticulum protein retention receptor 2
94	gga-miR-1709	396190	UBC	NM_001293174	ubiquitin C
94	gga-miR-1709	416125	TMCC1	XM_015293163	transmembrane and coiled-coil domain family 1
94	gga-miR-1709	420119	UPF1	XM_015300129	UPF1, RNA helicase and ATPase
94	gga-miR-1709	423261	SLC39A9	NM_001007933	solute carrier family 39 member 9
94	gga-miR-460b-5p	419552	LAPTM5	XM_417701	lysosomal protein transmembrane 5
94	gga-miR-460b-5p	378793	TRMT11	NM_204368	tRNA methyltransferase 11 homolog
94	gga-miR-460b-5p	423774	ANXA8L1	XM_421646	annexin A8 like 1
94	gga-miR-449b-5p	419832	ELK4	XM_417965	ELK4, ETS transcription factor
94	gga-miR-449b-5p	395865	LEF1	XM_015276137	lymphoid enhancer binding factor 1
94	gga-miR-449b-5p	418621	AP1S2	NM_001006261	adaptor related protein complex 1 subunit sigma 2
94	gga-miR-449b-5p	374031	NOTCH2	NM_001252033	notch 2
94	gga-miR-449d-5p	419832	ELK4	XM_417965	ELK4, ETS transcription factor
94	gga-miR-449d-5p	395865	LEF1	XM_015276137	lymphoid enhancer binding factor 1
94	gga-miR-449d-5p	418621	AP1S2	NM_001006261	adaptor related protein complex 1 subunit sigma 2
94	gga-miR-449d-5p	374031	NOTCH2	NM_001252033	notch 2
94	gga-miR-200b-3p	418976	KBTBD3	XM_417170	kelch repeat and BTB domain containing 3
94	gga-miR-200b-3p	423924	RAB11FIP2	XM_421784	RAB11 family interacting protein 2
94	gga-miR-200b-3p	421076	NPC1	XM_419162	NPC intracellular cholesterol transporter 1
94	gga-miR-200b-3p	420633	JAZF1	NM_001199618	JAZF zinc finger 1
94	gga-miR-200b-3p	423345	ALDH6A1	XM_004941779	aldehyde dehydrogenase 6 family member A1
94	gga-miR-200b-3p	424673	JUN	NM_001031289	Jun proto-oncogene, AP-1 transcription factor subunit
94	gga-miR-200b-3p	768821	FGL2	NM_001079486	fibrinogen like 2
94	gga-miR-200b-3p	421109	UBE2V2	NM_001031018	ubiquitin conjugating enzyme E2 V2
94	gga-miR-200b-3p	428437	CHN2	XM_425997	chimerin 2
94	gga-miR-200b-3p	421360	PTPN14	XM_419419	protein tyrosine phosphatase, non-receptor type 14
94	gga-miR-200b-3p	424345	CAMSAP3	XM_422188	calmodulin regulated spectrin associated protein family member 3
94	gga-miR-200b-3p	395655	NOTCH1	NM_001030295	notch 1
94	gga-miR-200b-3p	395949	SMO	XM_015288188	smoothened, frizzled class receptor
94	gga-miR-200b-3p	421641	MYCT1	XM_419680	MYC target 1
94	gga-miR-200b-3p	419841	FAM72A	XM_417970	family with sequence similarity 72 member A
94	gga-miR-2954	427368	TEK	XM_004949580	TEK receptor tyrosine kinase
94	gga-miR-200a-3p	421352	TGFB2	NM_001031045	transforming growth factor beta 2
94	gga-miR-200a-3p	421808	MAP3K7	XM_419832	mitogen-activated protein kinase kinase kinase 7
94	gga-miR-200a-3p	418971	ELMOD1	XM_417165	ELMO domain containing 1
94	gga-miR-200a-3p	424735	STAG1	XM_015291352	stromal antigen 1
94	gga-miR-200a-3p	423335	SEC23A	XM_421250	Sec23 homolog A, coat complex II component
94	gga-miR-200a-3p	386572	GRB2	XM_015295378	growth factor receptor bound protein 2
94	gga-miR-200a-3p	107049580	LOC107049580	XM_015273309	bolA-like protein 1
94	gga-miR-200a-3p	422598	SCD5	XM_015276480	stearoyl-CoA desaturase 5
94	gga-miR-200a-3p	415697	AMFR	XM_414064	autocrine motility factor receptor
94	gga-miR-200a-3p	395862	PITX2	NM_205010	paired like homeodomain 2
94	gga-miR-153-3p	422739	SGCZ	XM_015285552	sarcoglycan zeta
94	gga-miR-153-3p	423471	TRAF3	XM_015287827	TNF receptor associated factor 3
94	gga-miR-153-3p	422977	NAV2	XM_420909	neuron navigator 2
94	gga-miR-153-3p	418542	PKNOX1	XM_015300937	PBX/knotted 1 homeobox 1
94	gga-miR-153-3p	395530	COL4A1	NM_001162399	collagen type IV alpha 1 chain
94	gga-miR-153-3p	396043	JAG1	XM_415035	jagged 1
94	gga-miR-153-3p	420226	RNF151	XM_004939949	ring finger protein 151
94	gga-miR-153-3p	395806	PTCH1	XM_015280248	patched 1
94	gga-miR-153-3p	417341	NARF	XM_415606	nuclear prelamin A recognition factor
94	gga-miR-153-3p	423800	SLC35G1	XM_015288857	solute carrier family 35 member G1
94	gga-miR-153-3p	423046	IPO7	XM_003641394	importin 7
94	gga-miR-153-3p	396480	LOC396480	XM_015298361	keratin
94	gga-miR-153-3p	418497	C1H21ORF59	NM_001006258	chromosome 1 open reading frame, human C21orf59
94	gga-miR-153-3p	418420	TAGLN3	XM_416634	transgelin 3
94	gga-miR-153-3p	770806	SMIM11	XM_015299507	small integral membrane protein 11
94	gga-miR-153-3p	422663	ANKRD50	XM_015276388	ankyrin repeat domain 50
94	gga-miR-153-3p	430953	ABRA	XM_428503	actin binding Rho activating protein
94	gga-miR-153-3p	415363	CIB2	XM_413749	calcium and integrin binding family member 2
94	gga-miR-1416-5p	420510	SKIDA1	XM_015281606	SKI/DACH domain containing 1
94	gga-miR-2131-5p	414894	GRIA2	XM_015285277	glutamate ionotropic receptor AMPA type subunit 2
94	gga-miR-2131-5p	396035	CTNNA2	NM_205136	catenin alpha 2
94	gga-miR-2131-5p	771599	LRRN1	NM_001097539	leucine rich repeat neuronal 1
94	gga-miR-2131-5p	396446	ATP2A2	NM_001271974	ATPase sarcoplasmic/endoplasmic reticulum Ca2+ transporting 2
94	gga-miR-2131-5p	395883	TMOD1	NM_205027	tropomodulin 1
94	gga-miR-2131-5p	428437	CHN2	XM_425997	chimerin 2
94	gga-miR-2131-5p	418243	SMC1B	XM_416467	structural maintenance of chromosomes 1B
94	gga-miR-2131-5p	408038	LOC408038	NM_001001310	beta-keratin
94	gga-miR-2131-5p	419716	DCPS	XM_417859	decapping enzyme, scavenger
94	gga-miR-2131-5p	418828	ELF1	NM_001006269	E74 like ETS transcription factor 1
94	gga-miR-2131-5p	768915	SPO11	XM_015296536	SPO11, initiator of meiotic double stranded breaks
94	gga-miR-425-5p	416337	AFF4	XM_004945032	AF4/FMR2 family member 4
94	gga-miR-222b-3p	100858115	MEGF9	XM_015279589	multiple EGF-like-domains 9
94	gga-miR-222b-3p	421114	PCMTD1	NM_001031019	protein-L-isoaspartate (D-aspartate) O-methyltransferase domain containing 1
94	gga-miR-222b-3p	421972	ATAD2B	XM_419982	ATPase family, AAA domain containing 2B
94	gga-miR-222b-3p	396060	PTPRA	NM_205154	protein tyrosine phosphatase, receptor type A
94	gga-miR-222b-3p	416774	YPEL1	XM_415068	yippee like 1
94	gga-miR-6710-3p	424510	ZNF644	XM_015290668	zinc finger protein 644
94	gga-miR-6710-3p	772097	CD226	XM_015282437	CD226 molecule
94	gga-miR-145-5p	428435	CREB5	XM_015281825	cAMP responsive element binding protein 5
94	gga-miR-145-5p	418779	DOCK9	XM_015274839	dedicator of cytokinesis 9
94	gga-miR-145-5p	416633	CIITA	XM_004945316	class II major histocompatibility complex transactivator
94	gga-miR-145-5p	427449	DAB2	XM_015277543	DAB2, clathrin adaptor protein
94	gga-miR-145-5p	426856	NARS	NM_001031400	asparaginyl-tRNA synthetase
94	gga-miR-145-5p	396322	GSTT1	NM_205365	glutathione S-transferase theta 1
94	gga-miR-145-5p	373925	ARNTL2	NM_204133	aryl hydrocarbon receptor nuclear translocator-like 2
94	gga-miR-145-5p	417498	DERL2	XM_015295984	derlin 2
94	gga-miR-145-5p	427296	RNF170	XM_015280435	ring finger protein 170
94	gga-miR-1458	424194	SLC4A3	XM_015289705	solute carrier family 4 member 3
94	gga-miR-1458	395740	PAX9	NM_204912	paired box 9
94	gga-miR-1458	421884	DST	XM_015284875	dystonin
94	gga-miR-1458	424654	HSPB11	NM_001277613	heat shock protein family B (small) member 11
94	gga-miR-1769-5p	424251	HACD2	NM_001012920	3-hydroxyacyl-CoA dehydratase 2
94	gga-miR-1769-5p	424228	BIN1	XM_015289817	bridging integrator 1
94	gga-miR-1769-5p	422561	GALNT7	XM_015276540	polypeptide N-acetylgalactosaminyltransferase 7
94	gga-miR-1769-5p	417569	SLC46A1	NM_001205066	solute carrier family 46 member 1
94	gga-miR-1769-5p	416395	NAGPA	XM_015294727	N-acetylglucosamine-1-phosphodiester alpha-N-acetylglucosaminidase
93	gga-miR-1709	422417	FNIP2	XM_420386	folliculin interacting protein 2
93	gga-miR-1709	419037	BEND7	NM_001282235	BEN domain containing 7
93	gga-miR-1709	427623	ADRB2	XM_015293684	adrenoceptor beta 2
93	gga-miR-1709	424165	BBS5	NM_001252031	Bardet-Biedl syndrome 5
93	gga-miR-1709	100857974	ONECUT2	XM_003642903	one cut homeobox 2
93	gga-miR-1709	423413	FBLN5	NM_001277474	fibulin 5
93	gga-miR-1709	395784	CLIP1	XM_015275194	CAP-Gly domain containing linker protein 1
93	gga-miR-1709	424512	ZNF326	NM_001006533	zinc finger protein 326
93	gga-miR-460b-5p	416954	RSPH14	XM_415246	radial spoke head 14 homolog
93	gga-miR-460b-5p	768911	RSL24D1	NM_001292085	ribosomal L24 domain containing 1
93	gga-miR-460b-5p	418825	PCDH17	XM_015276813	protocadherin 17
93	gga-miR-449b-5p	420501	KIAA1217	XM_418603	KIAA1217
93	gga-miR-449b-5p	395509	PDGFRA	XM_015285414	platelet-derived growth factor receptor, alpha polypeptide
93	gga-miR-449b-5p	427988	TMPRSS3	XM_425558	transmembrane serine protease 3
93	gga-miR-449b-5p	431652	UBAP1	XM_015277444	ubiquitin associated protein 1
93	gga-miR-449b-5p	421587	ACAT2	NM_001039287	acetyl-CoA acetyltransferase 2
93	gga-miR-449b-5p	423308	STRN3	XM_015287636	striatin 3
93	gga-miR-449b-5p	424953	EIF4G1	XM_015291543	eukaryotic translation initiation factor 4 gamma 1
93	gga-miR-449b-5p	423400	EML5	XM_421310	echinoderm microtubule associated protein like 5
93	gga-miR-449d-5p	420501	KIAA1217	XM_418603	KIAA1217
93	gga-miR-449d-5p	427988	TMPRSS3	XM_425558	transmembrane serine protease 3
93	gga-miR-449d-5p	431652	UBAP1	XM_015277444	ubiquitin associated protein 1
93	gga-miR-449d-5p	421587	ACAT2	NM_001039287	acetyl-CoA acetyltransferase 2
93	gga-miR-449d-5p	423308	STRN3	XM_015287636	striatin 3
93	gga-miR-449d-5p	424953	EIF4G1	XM_015291543	eukaryotic translation initiation factor 4 gamma 1
93	gga-miR-449d-5p	423400	EML5	XM_421310	echinoderm microtubule associated protein like 5
93	gga-miR-200b-3p	418714	MAP4K4	XM_015277809	mitogen-activated protein kinase kinase kinase kinase 4
93	gga-miR-200b-3p	429028	FIGN	XM_004942819	fidgetin, microtubule severing factor
93	gga-miR-200b-3p	107049013	FGD4	XM_015287255	FYVE, RhoGEF and PH domain containing 4
93	gga-miR-200b-3p	418934	WASF3	XM_417128	WAS protein family member 3
93	gga-miR-200b-3p	373923	CELF1	NM_001012521	CUGBP Elav-like family member 1
93	gga-miR-200b-3p	395817	IGF2R	NM_204970	insulin like growth factor 2 receptor
93	gga-miR-200b-3p	768530	PLA2G15	XM_001231518	phospholipase A2 group XV
93	gga-miR-200b-3p	429070	ASTN1	XM_004943259	astrotactin 1
93	gga-miR-200b-3p	427119	ELL2	XM_424711	elongation factor for RNA polymerase II 2
93	gga-miR-200b-3p	417725	PTPN12	XM_415970	protein tyrosine phosphatase, non-receptor type 12
93	gga-miR-200b-3p	420658	SLC4A7	XM_418757	solute carrier family 4 member 7
93	gga-miR-200b-3p	420836	RANBP9	XM_015275956	RAN binding protein 9
93	gga-miR-200b-3p	416313	SEC24A	NM_001321593	SEC24 homolog A, COPII coat complex component
93	gga-miR-200b-3p	419210	PREX1	XM_015296691	phosphatidylinositol-3,4,5-trisphosphate dependent Rac exchange factor 1
93	gga-miR-200b-3p	418627	MOSPD2	NM_001177517	motile sperm domain containing 2
93	gga-miR-200b-3p	421898	AGPAT5	XM_419916	1-acylglycerol-3-phosphate O-acyltransferase 5
93	gga-miR-2954	431646	LINGO2	XM_015280708	leucine rich repeat and Ig domain containing 2
93	gga-miR-2954	427215	PGM5	XM_424802	phosphoglucomutase 5
93	gga-miR-2954	431604	BNC2	XM_015280203	basonuclin 2
93	gga-miR-2954	431602	PTPRD	XM_015280179	protein tyrosine phosphatase, receptor type D
93	gga-miR-200a-3p	420724	CLASP2	NM_001177385	cytoplasmic linker associated protein 2
93	gga-miR-200a-3p	417646	USP32	XM_415892	ubiquitin specific peptidase 32
93	gga-miR-200a-3p	418889	LHFPL6	XM_417083	LHFPL tetraspan subfamily member 6
93	gga-miR-200a-3p	395806	PTCH1	XM_015280248	patched 1
93	gga-miR-200a-3p	424984	FNDC3B	NM_001252324	fibronectin type III domain containing 3B
93	gga-miR-200a-3p	396334	TCF12	XM_015278766	transcription factor 12
93	gga-miR-200a-3p	424130	OSBPL6	XM_004942708	oxysterol binding protein like 6
93	gga-miR-200a-3p	101749375	NRIP1	XM_015298712	nuclear receptor interacting protein 1
93	gga-miR-200a-3p	421135	UBXN2B	NM_001031023	UBX domain protein 2B
93	gga-miR-200a-3p	418139	DENND5B	XM_001235264	DENN domain containing 5B
93	gga-miR-200a-3p	770621	FAM91A1	XM_001233959	family with sequence similarity 91 member A1
93	gga-miR-200a-3p	415976	IQSEC1	XM_015293461	IQ motif and Sec7 domain 1
93	gga-miR-153-3p	428005	CLCN4	XM_004938401	chloride voltage-gated channel 4
93	gga-miR-153-3p	373970	ROCK1	NM_001199448	Rho-associated, coiled-coil containing protein kinase 1
93	gga-miR-153-3p	424222	XRCC5	XM_422072	X-ray repair cross complementing 5
93	gga-miR-153-3p	423924	RAB11FIP2	XM_421784	RAB11 family interacting protein 2
93	gga-miR-153-3p	418895	TRPC4	XM_417089	transient receptor potential cation channel subfamily C member 4
93	gga-miR-153-3p	396433	TNNT2	XM_015298698	troponin T2, cardiac type
93	gga-miR-153-3p	424248	SEMA5B	XM_004942929	semaphorin 5B
93	gga-miR-153-3p	421557	C3H6orf120	NM_001031065	chromosome 3 C6orf120 homolog
93	gga-miR-1416-5p	421831	SYNCRIP	NM_001031083	synaptotagmin binding cytoplasmic RNA interacting protein
93	gga-miR-2131-5p	416085	KBTBD8	XM_414420	kelch repeat and BTB domain containing 8
93	gga-miR-2131-5p	418764	LIG4	NM_001030816	DNA ligase 4
93	gga-miR-2131-5p	386577	CHRNA5	NM_204415	cholinergic receptor nicotinic alpha 5 subunit
93	gga-miR-2131-5p	378804	PPP3R1	NM_204376	protein phosphatase 3 regulatory subunit B, alpha
93	gga-miR-2131-5p	771550	EPHA2	XM_001234813	EPH receptor A2
93	gga-miR-2131-5p	416220	KIF20A	NM_001012783	kinesin family member 20A
93	gga-miR-2131-5p	772325	NR6A1	XM_015279583	nuclear receptor subfamily 6 group A member 1
93	gga-miR-2131-5p	420805	ADNP2	XM_015275925	ADNP homeobox 2
93	gga-miR-2131-5p	424101	GPR1	XM_004942654	G protein-coupled receptor 1
93	gga-miR-2131-5p	417412	C18H17orf75	XM_415664	chromosome 18 C17orf75 homolog
93	gga-miR-2131-5p	426769	ERLIN2	XM_424380	ER lipid raft associated 2
93	gga-miR-2131-5p	396394	PLA2G4A	XM_015290566	phospholipase A2 group IVA
93	gga-miR-2131-5p	420509	MLLT10	XM_015282021	MLLT10, histone lysine methyltransferase DOT1L cofactor
93	gga-miR-425-5p	416768	HIC2	XM_015275229	hypermethylated in cancer 2
93	gga-miR-222b-3p	423299	STXBP6	NM_001199711	syntaxin binding protein 6
93	gga-miR-222b-3p	415416	FAM214A	NM_001005811	family with sequence similarity 214 member A
93	gga-miR-222b-3p	419880	HIPK1	XM_015299023	homeodomain interacting protein kinase 1
93	gga-miR-222b-3p	426718	ETV3	XM_015298458	ETS variant 3
93	gga-miR-222b-3p	421342	MARK1	XM_015283899	microtubule affinity regulating kinase 1
93	gga-miR-222b-3p	423400	EML5	XM_421310	echinoderm microtubule associated protein like 5
93	gga-miR-222b-3p	421341	C3H1ORF115	XM_429841	chromosome 3 open reading frame, human C1orf115
93	gga-miR-222b-3p	422931	RPIA	NM_001031170	ribose 5-phosphate isomerase A
93	gga-miR-222b-3p	422395	FMR1	XM_003641125	fragile X mental retardation 1
93	gga-miR-222b-3p	427235	ACER2	XM_424820	alkaline ceramidase 2
93	gga-miR-6710-3p	422675	MAD2L1	NM_001277749	mitotic arrest deficient 2 like 1
93	gga-miR-6710-3p	422361	THOC2	XM_420332	THO complex 2
93	gga-miR-145-5p	426151	CAPRIN1	XM_015286808	cell cycle associated protein 1
93	gga-miR-145-5p	396526	ACTB	NM_205518	actin, beta
93	gga-miR-145-5p	378803	TNFRSF11B	XM_015283019	TNF receptor superfamily member 11b
93	gga-miR-145-5p	395721	KCNA4	NM_204899	potassium voltage-gated channel subfamily A member 4
93	gga-miR-145-5p	419015	TMEM135	XM_015280328	transmembrane protein 135
93	gga-miR-145-5p	420640	ANKRD28	XM_004939388	ankyrin repeat domain 28
93	gga-miR-1458	426153	ANKRA2	NM_001006565	ankyrin repeat family A member 2
93	gga-miR-1458	419665	KIAA1522	XM_015297847	KIAA1522
93	gga-miR-1458	428883	ARHGAP5	XM_426439	Rho GTPase activating protein 5
93	gga-miR-1458	771758	CLEC19A	XM_001234357	C-type lectin domain family 19 member A
93	gga-miR-1769-5p	419183	SYS1	NM_001278005	SYS1, golgi trafficking protein
93	gga-miR-1769-5p	107053409	LOC107053409	XM_015286694	mucin-5AC-like
93	gga-miR-1769-5p	422360	STAG2	XM_004940826	stromal antigen 2
93	gga-miR-1769-5p	423876	SH3PXD2A	XM_015288722	SH3 and PX domains 2A
93	gga-miR-1769-5p	100857774	CEP85L	XM_003641033	centrosomal protein 85 like
92	gga-miR-1709	424890	DLG1	XM_422701	discs large MAGUK scaffold protein 1
92	gga-miR-1709	428946	SAMD8	XM_426501	sterile alpha motif domain containing 8
92	gga-miR-1709	424792	SLC19A3	XM_422610	solute carrier family 19 member 3
92	gga-miR-1709	100859653	PFKFB4L	XM_015292807	6-phosphofructo-2-kinase/fructose-2,6-biphosphatase 4-like
92	gga-miR-1709	417296	MAN1B1	XM_015279600	mannosidase alpha class 1B member 1
92	gga-miR-460b-5p	424401	LOC424401	XM_015290445	phosphohistidine phosphatase 1
92	gga-miR-460b-5p	100858458	MYRFL	XM_015282916	myelin regulatory factor like
92	gga-miR-460b-5p	427997	CNKSR2	XM_425567	connector enhancer of kinase suppressor of Ras 2
92	gga-miR-460b-5p	771383	RAB21	XM_001233647	RAB21, member RAS oncogene family
92	gga-miR-449b-5p	420558	CDK6	NM_001007892	cyclin dependent kinase 6
92	gga-miR-449b-5p	395107	FGFRL1	NM_204456	fibroblast growth factor receptor like 1
92	gga-miR-449b-5p	420081	SCAMP4	XM_004948767	secretory carrier membrane protein 4
92	gga-miR-449b-5p	420006	MPP2	XM_015299625	membrane palmitoylated protein 2
92	gga-miR-449b-5p	100502566	TMSB15B	NM_001195785	thymosin beta 15B
92	gga-miR-449b-5p	422291	PRRG3	XM_420270	proline rich and Gla domain 3
92	gga-miR-449b-5p	423247	ACOT2L	XM_004941669	acyl-coenzyme A thioesterase 2, mitochondrial-like
92	gga-miR-449b-5p	421761	WASF1	XM_419791	WAS protein family member 1
92	gga-miR-449d-5p	395107	FGFRL1	NM_204456	fibroblast growth factor receptor like 1
92	gga-miR-449d-5p	420081	SCAMP4	XM_004948767	secretory carrier membrane protein 4
92	gga-miR-449d-5p	100502566	TMSB15B	NM_001195785	thymosin beta 15B
92	gga-miR-449d-5p	423247	ACOT2L	XM_004941669	acyl-coenzyme A thioesterase 2, mitochondrial-like
92	gga-miR-449d-5p	421761	WASF1	XM_419791	WAS protein family member 1
92	gga-miR-200b-3p	428067	TNFSF11	XM_015275777	TNF superfamily member 11
92	gga-miR-200b-3p	423499	CDCA4L	XM_421402	cell division cycle associated 4-like
92	gga-miR-200b-3p	770283	GFOD1	XM_015275975	glucose-fructose oxidoreductase domain containing 1
92	gga-miR-200b-3p	427160	ADAMTS6	XM_424749	ADAM metallopeptidase with thrombospondin type 1 motif 6
92	gga-miR-200b-3p	416098	PPP4R2	NM_001006142	protein phosphatase 4 regulatory subunit 2
92	gga-miR-200b-3p	420183	RDH10	XM_015282780	retinol dehydrogenase 10
92	gga-miR-200b-3p	423229	PLA2G4EL1	XM_015287109	phospholipase A2 group IVE-like 1
92	gga-miR-200b-3p	421102	ASXL3	XM_015282614	ASXL transcriptional regulator 3
92	gga-miR-200b-3p	419015	TMEM135	XM_015280328	transmembrane protein 135
92	gga-miR-200b-3p	423682	PRKG1	XM_015278708	protein kinase cGMP-dependent 1
92	gga-miR-200b-3p	418250	MKLN1	NM_001030773	muskelin 1
92	gga-miR-200b-3p	416711	TTL	NM_001199392	tubulin tyrosine ligase
92	gga-miR-200b-3p	423300	NOVA1	NM_001199712	uncharacterized LOC423300
92	gga-miR-200b-3p	422481	FBXW7	NM_001349722	F-box and WD repeat domain containing 7
92	gga-miR-200b-3p	422418	RAPGEF2	XM_420387	Rap guanine nucleotide exchange factor 2
92	gga-miR-200b-3p	424312	RND3	XM_422158	Rho family GTPase 3
92	gga-miR-2954	101747752	RNF180	XM_015277602	ring finger protein 180
92	gga-miR-2954	427123	SLC12A2	XM_004949378	solute carrier family 12 member 2
92	gga-miR-2954	416376	SETBP1	XM_001233853	SET binding protein 1
92	gga-miR-200a-3p	423281	MPP5	XM_015287339	membrane palmitoylated protein 5
92	gga-miR-200a-3p	420688	DNAJC13	XM_004939445	DnaJ heat shock protein family (Hsp40) member C13
92	gga-miR-200a-3p	100858121	BCLAF3	XM_015272723	BCLAF1 and THRAP3 family member 3
92	gga-miR-200a-3p	418524	IGSF5	XM_416733	immunoglobulin superfamily member 5
92	gga-miR-200a-3p	423211	CHP1	NM_001007930	calcineurin like EF-hand protein 1
92	gga-miR-200a-3p	418800	PCDH9	XM_003640559	protocadherin 9
92	gga-miR-200a-3p	101747493	GPR6	XM_004940310	G protein-coupled receptor 6
92	gga-miR-200a-3p	416973	POP5	XM_004934385	POP5 homolog, ribonuclease P/MRP subunit
92	gga-miR-200a-3p	428932	GPR137C	XM_015276773	G protein-coupled receptor 137C
92	gga-miR-200a-3p	418903	DCLK1	XM_015277820	doublecortin like kinase 1
92	gga-miR-200a-3p	427986	ZBTB21	XM_015301124	zinc finger and BTB domain containing 21
92	gga-miR-200a-3p	423816	CPEB3	XM_421688	cytoplasmic polyadenylation element binding protein 3
92	gga-miR-200a-3p	429148	LPP	XM_015291439	LIM domain containing preferred translocation partner in lipoma
92	gga-miR-153-3p	396390	GATA6	XM_015277935	GATA binding protein 6
92	gga-miR-153-3p	422729	MTUS1	XM_015285554	microtubule associated scaffold protein 1
92	gga-miR-153-3p	422553	ING2	XM_015276547	inhibitor of growth family member 2
92	gga-miR-153-3p	424128	PLEKHA3	NM_001031251	pleckstrin homology domain containing A3
92	gga-miR-153-3p	416067	KCTD11	XM_414405	potassium channel tetramerization domain containing 11
92	gga-miR-153-3p	420533	CROT	XM_418635	carnitine O-octanoyltransferase
92	gga-miR-153-3p	426175	NXNL2	XM_003643014	nucleoredoxin like 2
92	gga-miR-153-3p	417889	POC1B	NM_001006232	POC1 centriolar protein B
92	gga-miR-153-3p	107053650	DDIT4	XM_015288240	DNA damage inducible transcript 4
92	gga-miR-153-3p	414797	ST8SIA5	NM_001001747	ST8 alpha-N-acetyl-neuraminide alpha-2,8-sialyltransferase 5
92	gga-miR-153-3p	421946	FAM84A	XM_419958	family with sequence similarity 84 member A
92	gga-miR-153-3p	429011	KLF7	XM_015289510	Kruppel like factor 7
92	gga-miR-153-3p	416580	USP31	XM_015294503	ubiquitin specific peptidase 31
92	gga-miR-153-3p	425199	PDE7A	XM_422982	phosphodiesterase 7A
92	gga-miR-153-3p	395179	ROR1	NM_204509	receptor tyrosine kinase like orphan receptor 1
92	gga-miR-153-3p	421914	PXDN	XM_419931	peroxidasin
92	gga-miR-153-3p	419055	RNF169	XM_015281014	ring finger protein 169
92	gga-miR-153-3p	421718	HEY2	XM_015284442	hes related family bHLH transcription factor with YRPW motif 2
92	gga-miR-1731-5p	395815	PTPN11	NM_204968	protein tyrosine phosphatase, non-receptor type 11
92	gga-miR-1416-5p	427178	PAPD4	XM_015277628	poly(A) RNA polymerase D4, non-canonical
92	gga-miR-1416-5p	416971	MLEC	XM_015275414	malectin
92	gga-miR-1416-5p	424183	GRB14	XM_015289728	growth factor receptor bound protein 14
92	gga-miR-1416-5p	416383	PIAS2	NM_001030626	protein inhibitor of activated STAT 2
92	gga-miR-2131-5p	100857974	ONECUT2	XM_003642903	one cut homeobox 2
92	gga-miR-2131-5p	422770	GABRA4	XM_004936058	gamma-aminobutyric acid type A receptor alpha4 subunit
92	gga-miR-2131-5p	422547	ACSL1	XM_015276227	acyl-CoA synthetase long chain family member 1
92	gga-miR-2131-5p	422301	ZNF185L	XM_015278557	zinc finger protein 185-like
92	gga-miR-222b-3p	418185	PDE3A	XM_015291850	phosphodiesterase 3A
92	gga-miR-222b-3p	423746	USP54	XM_015288337	ubiquitin specific peptidase 54
92	gga-miR-222b-3p	424649	CPT2	NM_001031287	carnitine palmitoyltransferase 2
92	gga-miR-222b-3p	417807	SLC38A2	NM_001305439	solute carrier family 38 member 2
92	gga-miR-222b-3p	424906	CCDC50	XM_015291402	coiled-coil domain containing 50
92	gga-miR-6710-3p	418478	GABPA	NM_001007858	GA binding protein transcription factor subunit alpha
92	gga-miR-6710-3p	424685	USP1	XM_015291024	ubiquitin specific peptidase 1
92	gga-miR-6710-3p	424900	OPA1	XM_015291400	OPA1, mitochondrial dynamin like GTPase
92	gga-miR-6710-3p	416242	THG1L	XM_015293767	tRNA-histidine guanylyltransferase 1 like
92	gga-miR-6710-3p	421568	FGFR1OP	XM_004935549	FGFR1 oncogene partner
92	gga-miR-6710-3p	415655	NUTF2	XM_015279126	nuclear transport factor 2
92	gga-miR-6710-3p	421980	GPN1	XM_419990	GPN-loop GTPase 1
92	gga-miR-145-5p	416353	GFRA3	XM_015294043	GDNF family receptor alpha 3
92	gga-miR-145-5p	424457	TPR	XM_422300	translocated promoter region, nuclear basket protein
92	gga-miR-145-5p	416210	BOD1	XM_414535	biorientation of chromosomes in cell division 1
92	gga-miR-145-5p	427387	SEMA6A	XM_424960	semaphorin 6A
92	gga-miR-145-5p	417869	NAV3	NM_001159347	neuron navigator 3
92	gga-miR-145-5p	425666	SNX27	XM_015280012	sorting nexin family member 27
92	gga-miR-145-5p	426495	ARL2BP	NM_001007970	ADP ribosylation factor like GTPase 2 binding protein
92	gga-miR-145-5p	429089	CYR61	NM_001031563	cysteine rich angiogenic inducer 61
92	gga-miR-145-5p	770364	GOPC	XM_015284490	golgi associated PDZ and coiled-coil motif containing
92	gga-miR-145-5p	374146	ERG	XM_015300250	ERG, ETS transcription factor
92	gga-miR-1458	777133	LMX1A	XM_015290334	LIM homeobox transcription factor 1, alpha
92	gga-miR-1458	421116	RB1CC1	XM_015282659	RB1 inducible coiled-coil 1
92	gga-miR-1458	423782	VSTM4	XM_421654	V-set and transmembrane domain containing 4
92	gga-miR-1458	395177	BMP10	NM_001278046	bone morphogenetic protein 10
92	gga-miR-1458	101748581	LOC101748581	XM_004934965	polymeric immunoglobulin receptor-like
92	gga-miR-1458	421620	STXBP5	XM_419658	syntaxin binding protein 5
92	gga-miR-1458	415486	PEX11A	XM_413859	peroxisomal biogenesis factor 11 alpha
92	gga-miR-1769-5p	395875	COL12A1	XM_015284742	collagen type XII alpha 1 chain
92	gga-miR-1769-5p	424733	PPP2R3A	XM_004936922	protein phosphatase 2 regulatory subunit B''alpha
92	gga-miR-1769-5p	425033	MBNL1	NM_001163327	muscleblind like splicing regulator 1
92	gga-miR-1769-5p	420910	C2H5ORF22	XM_418996	chromosome 2 open reading frame, human C5orf22
92	gga-miR-1769-5p	395843	SIX6	XM_015287285	SIX homeobox 6
91	gga-miR-1709	107048990	ZNF217L	XM_015302302	zinc finger protein 217-like
91	gga-miR-1709	374207	HDAC4	XM_015289096	histone deacetylase 4
91	gga-miR-1709	423070	PIK3C2A	XM_015286631	phosphatidylinositol-4-phosphate 3-kinase catalytic subunit type 2 alpha
91	gga-miR-1709	416954	RSPH14	XM_415246	radial spoke head 14 homolog
91	gga-miR-1709	416815	NCOR2	XM_015275620	nuclear receptor corepressor 2
91	gga-miR-1709	419604	PDIK1L	XM_015297759	PDLIM1 interacting kinase 1 like
91	gga-miR-1709	424479	PTBP2	XM_422322	polypyrimidine tract binding protein 2
91	gga-miR-1709	422772	GNPDA2	XM_004936066	glucosamine-6-phosphate deaminase 2
91	gga-miR-1709	424605	IPP	XM_422442	intracisternal A particle-promoted polypeptide
91	gga-miR-1709	418573	ATP6AP2	NM_001030801	ATPase H+ transporting accessory protein 2
91	gga-miR-1709	422897	NSD2	XM_015285999	nuclear receptor binding SET domain protein 2
91	gga-miR-1709	422890	MXD4	NM_001006460	MAX dimerization protein 4
91	gga-miR-1709	422817	ADGRA3	XM_420763	adhesion G protein-coupled receptor A3
91	gga-miR-1709	772225	SLC25A5	XM_004940843	solute carrier family 25 member 5
91	gga-miR-1709	395581	HTR2B	NM_001290547	5-hydroxytryptamine receptor 2B
91	gga-miR-1709	419841	FAM72A	XM_417970	family with sequence similarity 72 member A
91	gga-miR-1709	418023	JOSD1	XM_416259	Josephin domain containing 1
91	gga-miR-460b-5p	417870	PAWR	XM_015283263	pro-apoptotic WT1 regulator
91	gga-miR-449b-5p	395460	TM9SF3	XM_015288468	transmembrane 9 superfamily member 3
91	gga-miR-449b-5p	419934	ATP2B4	XM_015298962	ATPase plasma membrane Ca2+ transporting 4
91	gga-miR-449b-5p	424328	PKP4	XM_015290150	plakophilin 4
91	gga-miR-449b-5p	424665	USP24	XM_015291188	ubiquitin specific peptidase 24
91	gga-miR-449b-5p	100859007	ARHGAP36	XM_015278530	Rho GTPase activating protein 36
91	gga-miR-449b-5p	418692	MGAT4A	NM_001012824	mannosyl (alpha-1,3-)-glycoprotein beta-1,4-N-acetylglucosaminyltransferase, isozyme A
91	gga-miR-449d-5p	420558	CDK6	NM_001007892	cyclin dependent kinase 6
91	gga-miR-449d-5p	395460	TM9SF3	XM_015288468	transmembrane 9 superfamily member 3
91	gga-miR-449d-5p	419934	ATP2B4	XM_015298962	ATPase plasma membrane Ca2+ transporting 4
91	gga-miR-449d-5p	395509	PDGFRA	XM_015285414	platelet-derived growth factor receptor, alpha polypeptide
91	gga-miR-449d-5p	424328	PKP4	XM_015290150	plakophilin 4
91	gga-miR-449d-5p	424665	USP24	XM_015291188	ubiquitin specific peptidase 24
91	gga-miR-449d-5p	100859007	ARHGAP36	XM_015278530	Rho GTPase activating protein 36
91	gga-miR-449d-5p	418692	MGAT4A	NM_001012824	mannosyl (alpha-1,3-)-glycoprotein beta-1,4-N-acetylglucosaminyltransferase, isozyme A
91	gga-miR-200b-3p	416502	MPRIP	XM_015294406	myosin phosphatase Rho interacting protein
91	gga-miR-200b-3p	424450	EDEM3	XM_422293	ER degradation enhancing alpha-mannosidase like protein 3
91	gga-miR-200b-3p	770781	PHACTR3	XM_001233075	phosphatase and actin regulator 3
91	gga-miR-200b-3p	424471	SASS6	NM_001031273	SAS-6 centriolar assembly protein
91	gga-miR-200b-3p	419249	MYT1	XM_015296626	myelin transcription factor 1
91	gga-miR-200b-3p	423047	TMEM41B	NM_001008469	transmembrane protein 41B
91	gga-miR-200b-3p	100858121	BCLAF3	XM_015272723	BCLAF1 and THRAP3 family member 3
91	gga-miR-200b-3p	421114	PCMTD1	NM_001031019	protein-L-isoaspartate (D-aspartate) O-methyltransferase domain containing 1
91	gga-miR-200b-3p	427144	MAP3K1	XM_015277575	mitogen-activated protein kinase kinase kinase 1
91	gga-miR-200b-3p	428955	NPY4R	XM_015288399	neuropeptide Y receptor Y4
91	gga-miR-200b-3p	422602	HNRNPD	NM_001031143	heterogeneous nuclear ribonucleoprotein D
91	gga-miR-200b-3p	416553	PKD1	XM_414854	polycystin 1, transient receptor potential channel interacting
91	gga-miR-200b-3p	417664	VEZF1	XM_015295801	vascular endothelial zinc finger 1
91	gga-miR-200b-3p	424969	CCDC39	XM_422777	coiled-coil domain containing 39
91	gga-miR-200b-3p	395225	TOB1	NM_001001467	transducer of ERBB2, 1
91	gga-miR-200b-3p	418393	IMPG2	XM_015296118	interphotoreceptor matrix proteoglycan 2
91	gga-miR-200b-3p	418654	STS	XM_015274062	steroid sulfatase
91	gga-miR-200b-3p	418126	CHRM2	XM_015285640	cholinergic receptor muscarinic 2
91	gga-miR-200b-3p	420877	CDYL	XM_418964	chromodomain Y like
91	gga-miR-200b-3p	428266	YOD1	NM_001031499	YOD1 deubiquitinase
91	gga-miR-200b-3p	396473	MARCKS	NM_205480	myristoylated alanine rich protein kinase C substrate
91	gga-miR-200b-3p	396444	SNAP25	XM_015283456	synaptosome associated protein 25
91	gga-miR-200b-3p	424550	DNAJB4	XM_422386	DnaJ heat shock protein family (Hsp40) member B4
91	gga-miR-2954	426855	WDR7	XM_015277387	WD repeat domain 7
91	gga-miR-2954	431579	ELOVL7	XM_015277347	ELOVL fatty acid elongase 7
91	gga-miR-2954	423455	YY1	NM_001031210	YY1 transcription factor
91	gga-miR-2954	396379	HMGCS1	XM_015277255	3-hydroxy-3-methylglutaryl-CoA synthase 1
91	gga-miR-2954	427167	NLN	XM_004937286	neurolysin
91	gga-miR-2954	421950	SMC6	NM_001321614	structural maintenance of chromosomes 6
91	gga-miR-2954	431626	ANKRD34B	XM_015280667	ankyrin repeat domain 34B
91	gga-miR-200a-3p	771215	LPAR3	XM_015290835	lysophosphatidic acid receptor 3
91	gga-miR-200a-3p	395420	F13A1	NM_204685	coagulation factor XIII A chain
91	gga-miR-200a-3p	100859766	PLAGL2	XM_015296458	PLAG1 like zinc finger 2
91	gga-miR-200a-3p	422271	APOOL	NM_001006434	apolipoprotein O like
91	gga-miR-200a-3p	418196	ETNK1	XM_416426	ethanolamine kinase 1
91	gga-miR-200a-3p	423331	MIPOL1	XM_421248	mirror-image polydactyly 1
91	gga-miR-200a-3p	418734	UPF3A	XM_416933	UPF3A, regulator of nonsense mediated mRNA decay
91	gga-miR-200a-3p	424306	ZEB2	NM_001318466	zinc finger E-box binding homeobox 2
91	gga-miR-200a-3p	416205	ERGIC1	XM_015293837	endoplasmic reticulum-golgi intermediate compartment 1
91	gga-miR-200a-3p	396465	MYH10	NM_205474	myosin, heavy chain 10, non-muscle
91	gga-miR-200a-3p	419832	ELK4	XM_417965	ELK4, ETS transcription factor
91	gga-miR-200a-3p	395945	SCN2A	XM_004942787	sodium voltage-gated channel alpha subunit 2
91	gga-miR-200a-3p	419787	CCDC84	XM_015298291	coiled-coil domain containing 84
91	gga-miR-200a-3p	374208	PTPRG	NM_204314	protein tyrosine phosphatase, receptor type G
91	gga-miR-200a-3p	419464	NECAP2	NM_001012837	NECAP endocytosis associated 2
91	gga-miR-200a-3p	415377	RORA	XM_015278888	RAR related orphan receptor A
91	gga-miR-200a-3p	421599	QSER1	XM_015286155	glutamine and serine rich 1
91	gga-miR-200a-3p	101747697	LRRTM2	XM_015293618	leucine rich repeat transmembrane neuronal 2
91	gga-miR-200a-3p	420157	FEM1A	XM_418271	fem-1 homolog A
91	gga-miR-200a-3p	422635	SEPT11	XM_004941161	septin 11
91	gga-miR-200a-3p	427425	SUB1	NM_001008479	SUB1 homolog, transcriptional regulator
91	gga-miR-200a-3p	423041	AMPD3	XM_015286376	adenosine monophosphate deaminase 3
91	gga-miR-200a-3p	373891	RECQL5	NM_204102	RecQ like helicase 5
91	gga-miR-153-3p	418425	CD200	NM_001030787	CD200 molecule
91	gga-miR-153-3p	421083	ZNF521	XM_004939803	zinc finger protein 521
91	gga-miR-153-3p	421509	ERO1B	XM_419554	endoplasmic reticulum oxidoreductase 1 beta
91	gga-miR-153-3p	396281	PTHLH	NM_205338	parathyroid hormone like hormone
91	gga-miR-153-3p	771678	GUCY1A2	XM_001233953	guanylate cyclase 1 soluble subunit alpha 2
91	gga-miR-153-3p	395291	ROBO2	XM_015298628	roundabout guidance receptor 2
91	gga-miR-153-3p	420743	DPY19L1	XM_418841	dpy-19 like C-mannosyltransferase 1
91	gga-miR-153-3p	418760	ANKRD10	NM_001030815	ankyrin repeat domain 10
91	gga-miR-153-3p	422978	E2F8	XM_015286249	E2F transcription factor 8
91	gga-miR-153-3p	415316	NPTN	NM_001293209	neuroplastin
91	gga-miR-153-3p	422428	PALLD	XM_015285389	palladin, cytoskeletal associated protein
91	gga-miR-153-3p	396311	ANK1	XM_015297394	ankyrin 1
91	gga-miR-153-3p	395412	ITPR1	NM_001174059	inositol 1,4,5-trisphosphate receptor type 1
91	gga-miR-1731-5p	416298	PKD2L2	XM_414617	polycystin 2 like 2, transient receptor potential cation channel
91	gga-miR-1731-5p	396239	BRAF	XM_015284526	B-Raf proto-oncogene, serine/threonine kinase
91	gga-miR-1416-5p	421854	PHIP	XM_015284730	pleckstrin homology domain interacting protein
91	gga-miR-1416-5p	418903	DCLK1	XM_015277820	doublecortin like kinase 1
91	gga-miR-2131-5p	418893	FREM2	XM_417087	FRAS1 related extracellular matrix protein 2
91	gga-miR-2131-5p	395579	KCNN2	NM_204798	potassium calcium-activated channel subfamily N member 2
91	gga-miR-2131-5p	427823	GUSB	XM_015295810	glucuronidase beta
91	gga-miR-2131-5p	424243	EAF2	NM_001006525	ELL associated factor 2
91	gga-miR-2131-5p	417171	NTNG2	XM_015279759	netrin G2
91	gga-miR-2131-5p	429406	ARMC1	NM_001031573	armadillo repeat containing 1
91	gga-miR-2131-5p	422666	NUDT6	XM_003641202	nudix hydrolase 6
91	gga-miR-2131-5p	419444	PIK3CD	NM_001012696	phosphatidylinositol-4,5-bisphosphate 3-kinase catalytic subunit delta
91	gga-miR-2131-5p	419341	TSHZ2	XM_004947254	teashirt zinc finger homeobox 2
91	gga-miR-2131-5p	431265	SHC3	XM_015280389	SHC adaptor protein 3
91	gga-miR-2131-5p	422918	CHMP3	XM_420858	charged multivesicular body protein 3
91	gga-miR-2131-5p	769997	NAF1	XM_015285318	nuclear assembly factor 1 ribonucleoprotein
91	gga-miR-2131-5p	427113	MCTP1	XM_004949389	multiple C2 and transmembrane domain containing 1
91	gga-miR-425-5p	430807	ESM1	XM_428357	endothelial cell specific molecule 1
91	gga-miR-425-5p	420597	AGR3	XM_015281411	anterior gradient 3, protein disulphide isomerase family member
91	gga-miR-222b-3p	770775	IRX5	XM_015292371	iroquois homeobox 5
91	gga-miR-222b-3p	768780	RSBN1L	XM_015275759	round spermatid basic protein 1 like
91	gga-miR-222b-3p	378804	PPP3R1	NM_204376	protein phosphatase 3 regulatory subunit B, alpha
91	gga-miR-222b-3p	422825	PROM1	NM_001291651	prominin 1
91	gga-miR-222b-3p	421140	CHD7	NM_001077586	chromodomain helicase DNA binding protein 7
91	gga-miR-222b-3p	769725	ARF4	XM_015293388	ADP ribosylation factor 4
91	gga-miR-6710-3p	424471	SASS6	NM_001031273	SAS-6 centriolar assembly protein
91	gga-miR-6710-3p	770453	SRD5A1	XM_004935131	steroid-5-alpha-reductase, alpha polypeptide 1 (3-oxo-5 alpha-steroid delta 4-dehydrogenase alpha 1)
91	gga-miR-6710-3p	374040	DIAPH2	NM_204210	diaphanous related formin 2
91	gga-miR-6710-3p	423028	FAR1	XM_015286360	fatty acyl-CoA reductase 1
91	gga-miR-145-5p	395679	SMAD5	XM_015293967	SMAD family member 5
91	gga-miR-145-5p	769400	KCTD4	NM_001199326	potassium channel tetramerization domain containing 4
91	gga-miR-145-5p	395370	U2AF1	NM_204655	U2 small nuclear RNA auxiliary factor 1
91	gga-miR-145-5p	419832	ELK4	XM_417965	ELK4, ETS transcription factor
91	gga-miR-145-5p	424782	RASA2	NM_001012929	RAS p21 protein activator 2
91	gga-miR-145-5p	415461	BTBD1	NM_001005819	BTB domain containing 1
91	gga-miR-145-5p	418642	ARHGAP6	XM_416840	Rho GTPase activating protein 6
91	gga-miR-145-5p	374204	QKI	XM_015283998	QKI, KH domain containing RNA binding
91	gga-miR-145-5p	769722	COA5	NM_001302185	cytochrome c oxidase assembly factor 5
91	gga-miR-145-5p	425522	CAMK1D	XM_003640331	calcium/calmodulin dependent protein kinase ID
91	gga-miR-145-5p	420185	UBE2W	NM_001199481	ubiquitin conjugating enzyme E2 W (putative)
91	gga-miR-145-5p	423439	SYNE3	XM_421348	spectrin repeat containing nuclear envelope family member 3
91	gga-miR-145-5p	417408	ATAD5	NM_001270725	ATPase family, AAA domain containing 5
91	gga-miR-145-5p	100859557	NCAPG2	XM_003640678	non-SMC condensin II complex subunit G2
91	gga-miR-145-5p	428930	FRMD6	XM_015276767	FERM domain containing 6
91	gga-miR-145-5p	427992	LANCL3	XM_425562	LanC like 3
91	gga-miR-145-5p	395832	PXN	NM_204984	paxillin
91	gga-miR-1458	427567	CHST4	XM_015292716	carbohydrate (N-acetylglucosamine 6-O) sulfotransferase 4
91	gga-miR-1458	418721	TMEM182	XM_416920	transmembrane protein 182
91	gga-miR-1458	424900	OPA1	XM_015291400	OPA1, mitochondrial dynamin like GTPase
91	gga-miR-1769-5p	418610	PDHA1	NM_001012544	pyruvate dehydrogenase E1 alpha 1 subunit
91	gga-miR-1769-5p	418461	CHMP2B	NM_001030792	charged multivesicular body protein 2B
91	gga-miR-1769-5p	421273	RAB1A	NM_001270662	RAB1A, member RAS oncogene family
91	gga-miR-1769-5p	426796	SNCAIP	XM_015280823	synuclein alpha interacting protein
90	gga-miR-1709	415711	NFATC3	XM_015292363	nuclear factor of activated T-cells 3
90	gga-miR-1709	769704	LOC769704	XM_015292455	fatty acyl-CoA hydrolase precursor, medium chain-like
90	gga-miR-1709	417818	MON2	NM_001199605	MON2 homolog, regulator of endosome-to-Golgi trafficking
90	gga-miR-1709	426789	KAT6A	XM_424402	lysine acetyltransferase 6A
90	gga-miR-1709	423104	TSPAN4	XM_421038	tetraspanin 4
90	gga-miR-1709	420427	WDR48	NM_001030964	WD repeat domain 48
90	gga-miR-1709	424741	EFHD1	NM_001031773	EF-hand domain family member D1
90	gga-miR-1709	417406	SUZ12	XM_004946169	SUZ12, polycomb repressive complex 2 subunit
90	gga-miR-1709	395272	CLTC	NM_001080117	clathrin heavy chain
90	gga-miR-1709	395359	SALL3	XM_015275833	spalt like transcription factor 3
90	gga-miR-460b-5p	424773	U2SURP	XM_422593	U2 snRNP associated SURP domain containing
90	gga-miR-460b-5p	101748456	FNDC9L	XM_004938457	fibronectin type III domain-containing protein 9-like
90	gga-miR-460b-5p	419610	YRDC	XM_417757	yrdC N6-threonylcarbamoyltransferase domain containing
90	gga-miR-449b-5p	424301	LRP1B	XM_004943007	LDL receptor related protein 1B
90	gga-miR-449b-5p	422561	GALNT7	XM_015276540	polypeptide N-acetylgalactosaminyltransferase 7
90	gga-miR-449b-5p	768916	SCMH1	XM_015297578	sex comb on midleg homolog 1 (Drosophila)
90	gga-miR-449b-5p	423884	SORCS3	XM_421749	sortilin related VPS10 domain containing receptor 3
90	gga-miR-449b-5p	374088	IMPG1	XM_015284737	interphotoreceptor matrix proteoglycan 1
90	gga-miR-449b-5p	427828	RTN4RL1	XM_015296046	reticulon 4 receptor like 1
90	gga-miR-449b-5p	428455	MYRIP	XM_015281727	myosin VIIA and Rab interacting protein
90	gga-miR-449d-5p	424301	LRP1B	XM_004943007	LDL receptor related protein 1B
90	gga-miR-449d-5p	422561	GALNT7	XM_015276540	polypeptide N-acetylgalactosaminyltransferase 7
90	gga-miR-449d-5p	768916	SCMH1	XM_015297578	sex comb on midleg homolog 1 (Drosophila)
90	gga-miR-449d-5p	423884	SORCS3	XM_421749	sortilin related VPS10 domain containing receptor 3
90	gga-miR-449d-5p	374088	IMPG1	XM_015284737	interphotoreceptor matrix proteoglycan 1
90	gga-miR-449d-5p	427828	RTN4RL1	XM_015296046	reticulon 4 receptor like 1
90	gga-miR-449d-5p	428455	MYRIP	XM_015281727	myosin VIIA and Rab interacting protein
90	gga-miR-200b-3p	415733	PAPD5	XM_015292408	poly(A) RNA polymerase D5, non-canonical
90	gga-miR-200b-3p	423512	PPP2R5E	XM_015287890	protein phosphatase 2 regulatory subunit B'epsilon
90	gga-miR-200b-3p	418795	GPC5	XM_004938587	glypican 5
90	gga-miR-200b-3p	421020	SOCS6	NM_001127312	suppressor of cytokine signaling 6
90	gga-miR-200b-3p	420724	CLASP2	NM_001177385	cytoplasmic linker associated protein 2
90	gga-miR-200b-3p	418386	NIT2	XM_004938249	nitrilase family member 2
90	gga-miR-200b-3p	420486	LOC420486	XM_015282063	mycocerosic acid synthase-like
90	gga-miR-200b-3p	421594	TCP11L1	NM_001199407	t-complex 11 like 1
90	gga-miR-200b-3p	423147	PPFIA1	XM_015286879	PTPRF interacting protein alpha 1
90	gga-miR-200b-3p	373995	KERA	XM_015283699	keratocan
90	gga-miR-200b-3p	426312	SULF1	XM_015282902	sulfatase 1
90	gga-miR-200b-3p	418761	ARHGEF7	XM_004938542	Rho guanine nucleotide exchange factor 7
90	gga-miR-200b-3p	424500	EVI5	XM_004936599	ecotropic viral integration site 5
90	gga-miR-200b-3p	423320	CFL2	NM_001004406	cofilin 2
90	gga-miR-200b-3p	100857774	CEP85L	XM_015284484	centrosomal protein 85 like
90	gga-miR-200b-3p	421859	SENP6	XM_015284755	SUMO specific peptidase 6
90	gga-miR-2954	415603	MCC	XM_413971	mutated in colorectal cancers
90	gga-miR-2954	427150	PLK2	XM_424739	polo like kinase 2
90	gga-miR-2954	427272	SYK	NM_001031430	spleen associated tyrosine kinase
90	gga-miR-2954	395565	VCAN	NM_204787	versican
90	gga-miR-2954	427450	TLE1	XM_015280362	transducin like enhancer of split 1
90	gga-miR-200a-3p	419765	PAFAH1B2	NM_001030911	platelet activating factor acetylhydrolase 1b catalytic subunit 2
90	gga-miR-200a-3p	428946	SAMD8	XM_426501	sterile alpha motif domain containing 8
90	gga-miR-200a-3p	445340	PRDM1	XM_015284539	PR/SET domain 1
90	gga-miR-200a-3p	422557	TENM3	NM_001198537	teneurin transmembrane protein 3
90	gga-miR-200a-3p	395509	PDGFRA	XM_015285414	platelet-derived growth factor receptor, alpha polypeptide
90	gga-miR-200a-3p	112529920	TIAL1	XM_015288708	TIA1 cytotoxic granule associated RNA binding protein like 1
90	gga-miR-200a-3p	427757	BRD3	XM_425330	bromodomain containing 3
90	gga-miR-200a-3p	396158	MYBL1	XM_015282737	MYB proto-oncogene like 1
90	gga-miR-200a-3p	422469	TMEM184C	NM_001008468	transmembrane protein 184C
90	gga-miR-200a-3p	395186	IL17RD	NM_204515	interleukin 17 receptor D
90	gga-miR-200a-3p	100534590	STON1	XM_015278012	stonin 1
90	gga-miR-200a-3p	415771	RHPN2	XM_414133	rhophilin Rho GTPase binding protein 2
90	gga-miR-200a-3p	418364	NEPRO	XM_004938222	nucleolus and neural progenitor protein
90	gga-miR-200a-3p	424797	COL4A3	XM_015276989	collagen type IV alpha 3 chain
90	gga-miR-200a-3p	417186	GPR107	XM_015279462	G protein-coupled receptor 107
90	gga-miR-200a-3p	428223	CLSPN	XM_015297697	claspin
90	gga-miR-200a-3p	424543	TTLL7	XM_422380	tubulin tyrosine ligase like 7
90	gga-miR-200a-3p	424186	FAP	NM_001193639	fibroblast activation protein alpha
90	gga-miR-200a-3p	424417	CEP350	XM_015290497	centrosomal protein 350
90	gga-miR-200a-3p	428643	KHDRBS2	XM_426201	KH RNA binding domain containing, signal transduction associated 2
90	gga-miR-200a-3p	422721	FAM149A	XM_420676	family with sequence similarity 149 member A
90	gga-miR-200a-3p	421353	RRP15	XM_419413	ribosomal RNA processing 15 homolog
90	gga-miR-200a-3p	431637	KIAA1958	XM_015280697	KIAA1958
90	gga-miR-153-3p	374131	NR3C2	NM_001159345	nuclear receptor subfamily 3 group C member 2
90	gga-miR-153-3p	428911	RCOR1	XM_015287816	REST corepressor 1
90	gga-miR-153-3p	396209	NFIB	XM_015280077	nuclear factor I B
90	gga-miR-153-3p	374198	APP	NM_204308	amyloid beta (A4) precursor protein
90	gga-miR-153-3p	423375	TMED8	XM_015287398	transmembrane p24 trafficking protein family member 8
90	gga-miR-153-3p	419066	FAM168A	XM_015281004	family with sequence similarity 168 member A
90	gga-miR-153-3p	420104	SBNO2	XM_015299980	strawberry notch homolog 2
90	gga-miR-153-3p	422649	SLC4A4	XM_420603	solute carrier family 4 member 4
90	gga-miR-153-3p	428523	ANKRD29	XM_426077	ankyrin repeat domain 29
90	gga-miR-153-3p	421819	RNGTT	XM_419843	RNA guanylyltransferase and 5'-phosphatase
90	gga-miR-153-3p	396226	ITGA6	XM_015289641	integrin subunit alpha 6
90	gga-miR-153-3p	416694	TUBAL3	NM_001277351	tubulin alpha like 3
90	gga-miR-153-3p	419526	KCTD9	NM_001012839	potassium channel tetramerization domain containing 9
90	gga-miR-153-3p	395101	UNC5C	XM_015276104	unc-5 netrin receptor C
90	gga-miR-153-3p	426961	EOGT	XM_015293131	EGF domain specific O-linked N-acetylglucosamine transferase
90	gga-miR-153-3p	419468	IFFO2	XM_003642530	intermediate filament family orphan 2
90	gga-miR-153-3p	421809	BACH2	XM_015284690	BTB domain and CNC homolog 2
90	gga-miR-153-3p	416383	PIAS2	NM_001030626	protein inhibitor of activated STAT 2
90	gga-miR-1731-5p	395941	HGF	NM_001030370	hepatocyte growth factor
90	gga-miR-1731-5p	418979	DYNC2H1	XM_417173	dynein cytoplasmic 2 heavy chain 1
90	gga-miR-1731-5p	396053	BMP5	NM_205148	bone morphogenetic protein 5
90	gga-miR-12226-5p	769735	COX5A	XM_003641804	cytochrome c oxidase subunit 5A
90	gga-miR-1416-5p	771958	SPATA22	XM_004946690	spermatogenesis associated 22
90	gga-miR-1416-5p	416732	LAMP5	XM_015283531	lysosomal associated membrane protein family member 5
90	gga-miR-1416-5p	100858320	EYS	XM_015284845	protein eyes shut homolog
90	gga-miR-2131-5p	422727	ASAH1	NM_001006453	N-acylsphingosine amidohydrolase (acid ceramidase) 1
90	gga-miR-2131-5p	770958	SSBP2	XM_001234273	single stranded DNA binding protein 2
90	gga-miR-2131-5p	427809	SMURF2	XM_425380	SMAD specific E3 ubiquitin protein ligase 2
90	gga-miR-2131-5p	425070	KIAA0907	NM_001031328	KIAA0907
90	gga-miR-425-5p	417106	RABGAP1	XM_415391	RAB GTPase activating protein 1
90	gga-miR-222b-3p	416143	ANKHD1	XM_015293520	ankyrin repeat and KH domain containing 1
90	gga-miR-222b-3p	416125	TMCC1	XM_015293162	transmembrane and coiled-coil domain family 1
90	gga-miR-222b-3p	418934	WASF3	XM_004938781	WAS protein family member 3
90	gga-miR-222b-3p	771457	MIGA1	XM_015290914	mitoguardin 1
90	gga-miR-222b-3p	424294	LCT	XM_015289831	lactase
90	gga-miR-222b-3p	100857401	KIAA1257	XM_015293468	KIAA1257
90	gga-miR-222b-3p	374001	CHRNA7	NM_204181	cholinergic receptor nicotinic alpha 7 subunit
90	gga-miR-222b-3p	419932	BTG2	XM_418053	BTG anti-proliferation factor 2
90	gga-miR-145-5p	768904	DPT	XM_001231675	dermatopontin
90	gga-miR-145-5p	424693	CACHD1	XM_015291121	cache domain containing 1
90	gga-miR-145-5p	395825	SEMA3A	NM_204977	semaphorin 3A
90	gga-miR-145-5p	395443	SLC1A3	XM_425011	solute carrier family 1 member 3
90	gga-miR-145-5p	416098	PPP4R2	NM_001006142	protein phosphatase 4 regulatory subunit 2
90	gga-miR-145-5p	418525	DSCAM	XM_015301205	DS cell adhesion molecule
90	gga-miR-145-5p	428444	STT3B	NM_001031513	STT3B, catalytic subunit of the oligosaccharyltransferase complex
90	gga-miR-145-5p	417725	PTPN12	XM_415970	protein tyrosine phosphatase, non-receptor type 12
90	gga-miR-145-5p	770240	GABARAPL2	XM_001232688	GABA type A receptor associated protein like 2
90	gga-miR-145-5p	418946	MICU2	XM_417140	mitochondrial calcium uptake 2
90	gga-miR-145-5p	423869	BORCS7	XM_015288640	BLOC-1 related complex subunit 7
90	gga-miR-145-5p	395755	PODXL	NM_001271894	podocalyxin like
90	gga-miR-1458	100859886	SEH1L	XM_015282472	SEH1 like nucleoporin
90	gga-miR-1458	396494	EGFR	NM_205497	epidermal growth factor receptor
90	gga-miR-1458	395945	SCN2A	NM_001293281	sodium voltage-gated channel alpha subunit 2
90	gga-miR-1458	416746	CDC42BPA	XM_015283508	CDC42 binding protein kinase alpha
90	gga-miR-1458	422095	SPAG9	XM_015295542	sperm associated antigen 9
90	gga-miR-1458	419117	EPB41L1	XM_015296229	erythrocyte membrane protein band 4.1 like 1
90	gga-miR-1769-5p	416496	MAP2K3	NM_001012787	mitogen-activated protein kinase kinase 3
90	gga-miR-1769-5p	423799	NOC3L	XM_015288860	NOC3 like DNA replication regulator
90	gga-miR-1769-5p	421260	KIF16B	XM_419330	kinesin family member 16B
90	gga-miR-1769-5p	424276	INSIG2	NM_001306186	insulin induced gene 2
89	gga-miR-1709	423068	SOX6	XM_015286513	SRY-box 6
89	gga-miR-1709	422576	G3BP2	XM_420536	G3BP stress granule assembly factor 2
89	gga-miR-1709	427479	CELF6	XM_425051	CUGBP, Elav-like family member 6
89	gga-miR-1709	422875	DOK7	XM_420818	docking protein 7
89	gga-miR-1709	426134	MED24	NM_001031363	mediator complex subunit 24
89	gga-miR-1709	417772	CAV2	NM_001007086	caveolin 2
89	gga-miR-1709	415940	TWF2	NM_001030589	twinfilin actin binding protein 2
89	gga-miR-460b-5p	428005	CLCN4	XM_004938401	chloride voltage-gated channel 4
89	gga-miR-460b-5p	395400	BAZ2B	NM_204677	bromodomain adjacent to zinc finger domain 2B
89	gga-miR-460b-5p	768907	FGF6	XM_001232070	fibroblast growth factor 6
89	gga-miR-460b-5p	100858074	STOX1	XM_015278719	storkhead box 1
89	gga-miR-449b-5p	417997	RANGAP1	NM_001006237	Ran GTPase activating protein 1
89	gga-miR-449b-5p	427973	CLDN17	XM_015299643	claudin 17
89	gga-miR-449b-5p	419316	APCDD1L	XM_015296543	APC down-regulated 1 like
89	gga-miR-449b-5p	425047	HPS3	XM_004943592	HPS3, biogenesis of lysosomal organelles complex 2 subunit 1
89	gga-miR-449b-5p	421543	AGT	XM_419584	angiotensinogen
89	gga-miR-449b-5p	771649	LYPD6	XM_015289872	LY6/PLAUR domain containing 6
89	gga-miR-449d-5p	417997	RANGAP1	NM_001006237	Ran GTPase activating protein 1
89	gga-miR-449d-5p	420006	MPP2	XM_015299625	membrane palmitoylated protein 2
89	gga-miR-449d-5p	422291	PRRG3	XM_420270	proline rich and Gla domain 3
89	gga-miR-449d-5p	427973	CLDN17	XM_015299643	claudin 17
89	gga-miR-449d-5p	419316	APCDD1L	XM_015296543	APC down-regulated 1 like
89	gga-miR-449d-5p	425047	HPS3	XM_004943592	HPS3, biogenesis of lysosomal organelles complex 2 subunit 1
89	gga-miR-449d-5p	421543	AGT	XM_419584	angiotensinogen
89	gga-miR-449d-5p	771649	LYPD6	XM_015289872	LY6/PLAUR domain containing 6
89	gga-miR-200b-3p	431302	KRT80	XM_428853	keratin 80
89	gga-miR-200b-3p	423318	SPTSSA	NM_001302174	serine palmitoyltransferase small subunit A
89	gga-miR-200b-3p	427941	PLXNA4	XM_015291976	plexin A4
89	gga-miR-200b-3p	770254	KLF4	XM_004949369	Kruppel like factor 4
89	gga-miR-200b-3p	419987	ZNF652	XM_003642788	zinc finger protein 652
89	gga-miR-200b-3p	422487	SH2D4A	XM_420452	SH2 domain containing 4A
89	gga-miR-200b-3p	420476	JCAD	XM_418578	junctional cadherin 5 associated
89	gga-miR-200b-3p	428597	STX11	XM_015284312	syntaxin 11
89	gga-miR-200b-3p	419689	SRSF10	NM_001030906	serine/arginine-rich splicing factor 10
89	gga-miR-200b-3p	421010	ZADH2	XM_015282421	zinc binding alcohol dehydrogenase domain containing 2
89	gga-miR-200b-3p	421069	MIB1	XM_419157	mindbomb E3 ubiquitin protein ligase 1
89	gga-miR-200b-3p	423199	PHF21A	NM_001199647	PHD finger protein 21A
89	gga-miR-200b-3p	101748321	MYO9A	XM_015279068	myosin IXA
89	gga-miR-200b-3p	416626	CYTH3	XM_414927	cytohesin 3
89	gga-miR-200b-3p	423647	DNAJC12	XM_015288093	DnaJ heat shock protein family (Hsp40) member C12
89	gga-miR-200b-3p	422807	PI4K2B	NM_001031157	phosphatidylinositol 4-kinase type 2 beta
89	gga-miR-200b-3p	772372	BDKRB1	XM_015287568	bradykinin receptor B1
89	gga-miR-200b-3p	771383	RAB21	XM_001233647	RAB21, member RAS oncogene family
89	gga-miR-2954	395326	NFIL3	XM_015280235	nuclear factor, interleukin 3 regulated
89	gga-miR-2954	427224	CD274	XM_424811	CD274 molecule
89	gga-miR-2954	431670	DAPK1	XM_015280319	death-associated protein kinase 1
89	gga-miR-2954	427547	CADNL	XM_015292481	neural-cadherin-like
89	gga-miR-2954	426890	KIAA1328	XM_015277298	KIAA1328
89	gga-miR-200a-3p	420589	ARL4A	XM_418690	ADP ribosylation factor like GTPase 4A
89	gga-miR-200a-3p	417127	CAMSAP1	XM_415410	calmodulin regulated spectrin associated protein 1
89	gga-miR-200a-3p	415883	MRVLDC3	XM_004944356	MARVEL domain-containing protein 3
89	gga-miR-200a-3p	421499	CEP170	XM_015283968	centrosomal protein 170
89	gga-miR-200a-3p	418963	ZC3H12C	XM_015279485	zinc finger CCCH-type containing 12C
89	gga-miR-200a-3p	428622	REV3L	XM_015284579	REV3 like, DNA directed polymerase zeta catalytic subunit
89	gga-miR-200a-3p	421588	WTAP	XM_015284316	WT1 associated protein
89	gga-miR-200a-3p	416965	RNF185	NM_001007840	ring finger protein 185
89	gga-miR-200a-3p	427281	RNF38	XM_424864	ring finger protein 38
89	gga-miR-200a-3p	422518	CCSER1	XM_004941037	coiled-coil serine rich protein 1
89	gga-miR-200a-3p	417687	SMTNL2	XM_415932	smoothelin like 2
89	gga-miR-200a-3p	395768	MNX1	NM_204928	motor neuron and pancreas homeobox 1
89	gga-miR-200a-3p	100857703	C2orf88	XM_015289067	chromosome 2 open reading frame 88
89	gga-miR-200a-3p	416098	PPP4R2	NM_001006142	protein phosphatase 4 regulatory subunit 2
89	gga-miR-200a-3p	395497	ATP6V1B2	NM_001293241	ATPase H+ transporting V1 subunit B2
89	gga-miR-200a-3p	425068	RIT1	NM_001031327	Ras like without CAAX 1
89	gga-miR-200a-3p	396197	ALB	NM_205261	albumin
89	gga-miR-200a-3p	100859265	ZBTB20	XM_004938203	zinc finger and BTB domain containing 20
89	gga-miR-200a-3p	428731	SLC7A11	XM_426289	solute carrier family 7 member 11
89	gga-miR-200a-3p	416911	MN1	XM_003642206	MN1 proto-oncogene, transcriptional regulator
89	gga-miR-153-3p	421048	RAB12	XM_003640800	RAB12, member RAS oncogene family
89	gga-miR-153-3p	415467	EFL1	NM_001039256	elongation factor like GTPase 1
89	gga-miR-153-3p	420647	SATB1	NM_001199644	SATB homeobox 1
89	gga-miR-153-3p	422389	MAMLD1	XM_003641088	mastermind like domain containing 1
89	gga-miR-153-3p	420678	ZNRF2	XM_015281773	zinc and ring finger 2
89	gga-miR-153-3p	396236	DMD	NM_205299	dystrophin
89	gga-miR-153-3p	396085	NF1	XM_415914	neurofibromin 1
89	gga-miR-153-3p	426869	SCN8A	XM_424477	sodium voltage-gated channel alpha subunit 8
89	gga-miR-153-3p	420174	SLCO5A1	XM_015282904	solute carrier organic anion transporter family member 5A1
89	gga-miR-153-3p	417033	TPCN1	XM_004934492	two pore segment channel 1
89	gga-miR-153-3p	416615	C14H16ORF52	XM_414916	chromosome 14 open reading frame, human C16orf52
89	gga-miR-153-3p	420541	STEAP2	XM_015281967	STEAP2 metalloreductase
89	gga-miR-153-3p	418728	UXS1	XM_416926	UDP-glucuronate decarboxylase 1
89	gga-miR-153-3p	425130	FAM160A2	XM_003640616	family with sequence similarity 160, member A2
89	gga-miR-153-3p	421494	DESI2	NM_001008460	desumoylating isopeptidase 2
89	gga-miR-153-3p	416860	DIABLO	XM_415152	diablo IAP-binding mitochondrial protein
89	gga-miR-153-3p	415566	GLCE	XM_015292214	glucuronic acid epimerase
89	gga-miR-153-3p	419346	NFATC2	XM_417509	nuclear factor of activated T cells 2
89	gga-miR-153-3p	424906	CCDC50	XM_015291402	coiled-coil domain containing 50
89	gga-miR-1416-5p	416135	TMCO6	XM_015293539	transmembrane and coiled-coil domains 6
89	gga-miR-2131-5p	426361	H2AFZ	NM_001031374	H2A histone family, member Z
89	gga-miR-2131-5p	107055369	LRRC25	XM_015300147	leucine rich repeat containing 25
89	gga-miR-2131-5p	374224	PAFAH1B1	XM_015295661	platelet activating factor acetylhydrolase 1b regulatory subunit 1
89	gga-miR-2131-5p	417300	ANKMY1	XM_004945750	ankyrin repeat and MYND domain containing 1
89	gga-miR-2131-5p	416895	SVOP	XM_015275518	SV2 related protein
89	gga-miR-2131-5p	422423	MSMO1	NM_001006438	methylsterol monooxygenase 1
89	gga-miR-2131-5p	421136	SDCBP	NM_001031024	syndecan binding protein
89	gga-miR-2131-5p	424983	ECT2	XM_015291708	epithelial cell transforming 2
89	gga-miR-2131-5p	771805	RRH	NM_001079759	retinal pigment epithelium-derived rhodopsin homolog
89	gga-miR-2131-5p	415326	CPEB1	NM_001293219	cytoplasmic polyadenylation element binding protein 1
89	gga-miR-2131-5p	395104	TBX18	NM_204453	T-box 18
89	gga-miR-2131-5p	421994	RAB10	NM_001031097	RAB10, member RAS oncogene family
89	gga-miR-2131-5p	420279	CSMD3	XM_015283035	CUB and Sushi multiple domains 3
89	gga-miR-2131-5p	417970	UBN2	XM_015285016	ubinuclein 2
89	gga-miR-2131-5p	420330	FAM49B	XM_418438	family with sequence similarity 49 member B
89	gga-miR-2131-5p	769278	CCR6	XM_015284123	C-C motif chemokine receptor 6
89	gga-miR-425-5p	770395	FAM124A	XM_001233731	family with sequence similarity 124 member A
89	gga-miR-425-5p	423373	POMT2	XM_004941832	protein O-mannosyltransferase 2
89	gga-miR-425-5p	420457	LARP4B	XM_015282137	La ribonucleoprotein domain family member 4B
89	gga-miR-425-5p	396268	HNRNPAB	XM_015293751	heterogeneous nuclear ribonucleoprotein A/B
89	gga-miR-425-5p	419468	IFFO2	XM_003642530	intermediate filament family orphan 2
89	gga-miR-425-5p	421831	SYNCRIP	NM_001031083	synaptotagmin binding cytoplasmic RNA interacting protein
89	gga-miR-222b-3p	395810	TEAD3	XM_015298759	TEA domain transcription factor 3
89	gga-miR-222b-3p	421608	LIN7C	NM_001031067	lin-7 homolog C, crumbs cell polarity complex component
89	gga-miR-222b-3p	396512	FOS	NM_205508	Fos proto-oncogene, AP-1 transcription factor subunit
89	gga-miR-222b-3p	395456	PCSK5	XM_015280354	proprotein convertase subtilisin/kexin type 5
89	gga-miR-222b-3p	422281	BRWD3	XM_015278524	bromodomain and WD repeat domain containing 3
89	gga-miR-222b-3p	427146	MIER3	XM_015277582	MIER family member 3
89	gga-miR-222b-3p	416630	SOCS1	XM_015294233	suppressor of cytokine signaling 1
89	gga-miR-222b-3p	396529	ATP1B1	NM_205520	ATPase Na+/K+ transporting subunit beta 1
89	gga-miR-222b-3p	396286	ASMT	NM_205343	acetylserotonin O-methyltransferase
89	gga-miR-222b-3p	100857260	PEAK1	XM_015278735	pseudopodium enriched atypical kinase 1
89	gga-miR-6710-3p	373935	DACH1	XM_015275219	dachshund family transcription factor 1
89	gga-miR-6710-3p	769637	TMEM50A	XM_001232924	transmembrane protein 50A
89	gga-miR-145-5p	100858895	BPTF	XM_015279970	bromodomain PHD finger transcription factor
89	gga-miR-145-5p	420500	ARHGAP21	NM_001177357	Rho GTPase activating protein 21
89	gga-miR-145-5p	418441	MPZL1	XM_416652	myelin protein zero like 1
89	gga-miR-145-5p	422740	DLC1	XM_420693	DLC1 Rho GTPase activating protein
89	gga-miR-145-5p	416366	WDR41	XM_003642957	WD repeat domain 41
89	gga-miR-145-5p	771284	MKX	XM_015282064	mohawk homeobox
89	gga-miR-145-5p	420087	ANP32B	NM_001030934	acidic (leucine-rich) nuclear phosphoprotein 32 family, member B
89	gga-miR-145-5p	423443	VRK1	XM_015287461	vaccinia related kinase 1
89	gga-miR-145-5p	421817	PNRC1	NM_001012291	proline rich nuclear receptor coactivator 1
89	gga-miR-145-5p	420919	TRIO	XM_015282226	trio Rho guanine nucleotide exchange factor
89	gga-miR-1458	418656	PRKX	XM_015277728	protein kinase X-linked
89	gga-miR-1458	396309	ANK3	NM_001277097	ankyrin 3
89	gga-miR-1458	428635	SNAP91	XM_015284639	synaptosome associated protein 91
89	gga-miR-1458	396356	MYLK2	NM_205392	myosin light chain kinase 2
89	gga-miR-1458	424711	LRRC7	XM_015291093	leucine rich repeat containing 7
89	gga-miR-1458	423300	NOVA1	XM_015287355	uncharacterized LOC423300
89	gga-miR-1769-5p	421089	CHST9	XM_004939814	carbohydrate sulfotransferase 9
89	gga-miR-1769-5p	416502	MPRIP	XM_015294406	myosin phosphatase Rho interacting protein
89	gga-miR-1769-5p	768430	CLUL1	XM_001231314	clusterin like 1
89	gga-miR-1769-5p	417920	CDK17	XM_015283892	cyclin dependent kinase 17
89	gga-miR-1769-5p	769298	BORA	XM_015275801	bora, aurora kinase A activator
89	gga-miR-1769-5p	422746	CEP135	XM_015285548	centrosomal protein 135
89	gga-miR-1769-5p	422029	XKR6	XM_015285178	XK related 6
89	gga-miR-1769-5p	396368	GNAI1	XM_015301090	G protein subunit alpha i1
88	gga-miR-1709	424476	PLPPR4	XM_422319	phospholipid phosphatase related 4
88	gga-miR-1709	422219	IL13RA2	NM_001048078	interleukin 13 receptor subunit alpha 2
88	gga-miR-1709	416574	DCTN5	NM_001198640	dynactin subunit 5
88	gga-miR-1709	423394	GALC	XM_421304	galactosylceramidase
88	gga-miR-1709	421099	RAB10L	XM_015282610	Ras-related protein Rab-10-like
88	gga-miR-1709	417733	ALG12	NM_001039270	ALG12, alpha-1,6-mannosyltransferase
88	gga-miR-1709	396397	LHX9	XM_015290253	LIM homeobox 9
88	gga-miR-1709	422540	TET2	XM_015276224	tet methylcytosine dioxygenase 2
88	gga-miR-1709	422029	XKR6	XM_015285178	XK related 6
88	gga-miR-460b-5p	415983	FAM120A	XM_015293434	family with sequence similarity 120A
88	gga-miR-460b-5p	396309	ANK3	XM_015288072	ankyrin 3
88	gga-miR-460b-5p	419747	CLMP	XM_015298172	CXADR like membrane protein
88	gga-miR-460b-5p	426376	FAM107B	XM_015299288	family with sequence similarity 107 member B
88	gga-miR-460b-5p	419727	APLP2	NM_001006317	amyloid beta precursor like protein 2
88	gga-miR-460b-5p	419533	LOXL2	XM_015297316	lysyl oxidase like 2
88	gga-miR-460b-5p	424504	KIAA1107	XM_015290685	KIAA1107
88	gga-miR-449b-5p	422344	TMEM164	XM_015278293	transmembrane protein 164
88	gga-miR-449b-5p	417687	SMTNL2	XM_415932	smoothelin like 2
88	gga-miR-449b-5p	428605	LGR4	XM_426162	leucine rich repeat containing G protein-coupled receptor 4
88	gga-miR-449b-5p	415736	CNEP1R1	NM_001198857	CTD nuclear envelope phosphatase 1 regulatory subunit 1
88	gga-miR-449b-5p	421312	CHGB	XM_419377	chromogranin B
88	gga-miR-449b-5p	422581	BMP3	XM_015276247	bone morphogenetic protein 3
88	gga-miR-449b-5p	416967	HNF1A	NM_001030668	HNF1 homeobox A
88	gga-miR-449d-5p	422344	TMEM164	XM_015278293	transmembrane protein 164
88	gga-miR-449d-5p	417687	SMTNL2	XM_415932	smoothelin like 2
88	gga-miR-449d-5p	428605	LGR4	XM_426162	leucine rich repeat containing G protein-coupled receptor 4
88	gga-miR-449d-5p	415736	CNEP1R1	NM_001198857	CTD nuclear envelope phosphatase 1 regulatory subunit 1
88	gga-miR-449d-5p	421312	CHGB	XM_419377	chromogranin B
88	gga-miR-449d-5p	422581	BMP3	XM_015276247	bone morphogenetic protein 3
88	gga-miR-449d-5p	416967	HNF1A	NM_001030668	HNF1 homeobox A
88	gga-miR-200b-3p	417095	GAPVD1	NM_001282210	GTPase activating protein and VPS9 domains 1
88	gga-miR-200b-3p	100316920	OSR1	XM_015284947	odd-skipped related transciption factor 1
88	gga-miR-200b-3p	419604	PDIK1L	XM_015297759	PDLIM1 interacting kinase 1 like
88	gga-miR-200b-3p	416239	RNF145	XM_001233172	ring finger protein 145
88	gga-miR-200b-3p	417583	TAOK1	XM_015296080	TAO kinase 1
88	gga-miR-200b-3p	423649	LRRTM3	NM_001199545	leucine rich repeat transmembrane neuronal 3
88	gga-miR-200b-3p	427244	FXN	XM_424827	frataxin
88	gga-miR-200b-3p	422518	CCSER1	XM_004941037	coiled-coil serine rich protein 1
88	gga-miR-200b-3p	415407	PRTG	NM_001030548	protogenin
88	gga-miR-200b-3p	416352	JAKMIP2	XM_015294048	janus kinase and microtubule interacting protein 2
88	gga-miR-200b-3p	423460	PPP2R5C	NM_001079482	protein phosphatase 2 regulatory subunit B'gamma
88	gga-miR-200b-3p	424941	EIF4E2	XM_004943383	eukaryotic translation initiation factor 4E family member 2
88	gga-miR-200b-3p	408049	CDH10	XM_015282167	cadherin 10
88	gga-miR-200b-3p	395088	ZMYND19	NM_204443	zinc finger MYND-type containing 19
88	gga-miR-200b-3p	395729	PCBD1	NM_204905	pterin-4 alpha-carbinolamine dehydratase 1
88	gga-miR-200b-3p	723780	ASF1A	NM_001044690	anti-silencing function 1A histone chaperone
88	gga-miR-200b-3p	424792	SLC19A3	XM_422610	solute carrier family 19 member 3
88	gga-miR-200b-3p	420569	ASB4	XM_004939310	ankyrin repeat and SOCS box containing 4
88	gga-miR-200b-3p	424143	WIPF1	NM_001012917	WAS/WASL interacting protein family member 1
88	gga-miR-200b-3p	424451	FAM129A	XM_015290307	family with sequence similarity 129 member A
88	gga-miR-200b-3p	429083	DPYD	XM_426639	dihydropyrimidine dehydrogenase
88	gga-miR-200b-3p	417637	RPS6KB1	XM_015295787	ribosomal protein S6 kinase B1
88	gga-miR-200b-3p	424121	ITGA4	XM_421974	integrin subunit alpha 4
88	gga-miR-2954	427218	TNPO1	XM_424806	transportin 1
88	gga-miR-2954	427385	DMXL1	XM_015280681	Dmx like 1
88	gga-miR-2954	426353	UBQLN4	NM_001031373	ubiquilin 4
88	gga-miR-200a-3p	100859902	WWTR1	XM_003641786	WW domain containing transcription regulator 1
88	gga-miR-200a-3p	416559	PGP	NM_001030638	phosphoglycolate phosphatase
88	gga-miR-200a-3p	423734	KAT6B	XM_421609	lysine acetyltransferase 6B
88	gga-miR-200a-3p	428809	CYP26B1	XM_015286069	cytochrome P450 family 26 subfamily B member 1
88	gga-miR-200a-3p	771333	SAMD7	XM_015291732	sterile alpha motif domain containing 7
88	gga-miR-200a-3p	415387	FAM189A1	XM_015278995	family with sequence similarity 189 member A1
88	gga-miR-200a-3p	416286	MAML1	XM_414607	mastermind like transcriptional coactivator 1
88	gga-miR-200a-3p	415541	DENND4A	XM_015292248	DENN domain containing 4A
88	gga-miR-200a-3p	420766	CDK13	XM_418864	cyclin dependent kinase 13
88	gga-miR-200a-3p	419468	IFFO2	XM_003642530	intermediate filament family orphan 2
88	gga-miR-200a-3p	419814	KCTD20	XM_417950	potassium channel tetramerization domain containing 20
88	gga-miR-200a-3p	374016	LAMA1	NM_001199806	laminin subunit alpha 1
88	gga-miR-153-3p	421745	DSE	XM_419777	dermatan sulfate epimerase
88	gga-miR-153-3p	424442	LAMC1	XM_001234658	laminin subunit gamma 1
88	gga-miR-153-3p	417818	MON2	NM_001199605	MON2 homolog, regulator of endosome-to-Golgi trafficking
88	gga-miR-153-3p	416251	SGCD	XM_015293902	sarcoglycan delta
88	gga-miR-153-3p	107054319	PPP1R3E	XM_015292542	protein phosphatase 1 regulatory subunit 3E
88	gga-miR-153-3p	423415	NDUFB1	NM_001277786	NADH:ubiquinone oxidoreductase subunit B1
88	gga-miR-153-3p	428181	SKI	XM_015296936	SKI proto-oncogene
88	gga-miR-153-3p	427327	RASA1	XM_424907	RAS p21 protein activator 1
88	gga-miR-153-3p	423408	RPS6KA5	NM_001012587	ribosomal protein S6 kinase A5
88	gga-miR-153-3p	416939	CRKL	XM_415233	CRK like proto-oncogene, adaptor protein
88	gga-miR-153-3p	419751	GRIK4	XM_015298177	glutamate ionotropic receptor kainate type subunit 4
88	gga-miR-153-3p	429269	MKNK2	XM_015299873	MAP kinase interacting serine/threonine kinase 2
88	gga-miR-153-3p	427169	MAST4	XM_015277624	microtubule associated serine/threonine kinase family member 4
88	gga-miR-153-3p	427301	SLC44A1	XM_003643040	solute carrier family 44 (choline transporter), member 1
88	gga-miR-153-3p	768494	CZH9ORF40	XM_004949166	chromosome Z open reading frame, similar to C9ORF40
88	gga-miR-153-3p	428222	AGO1	NM_001317212	argonaute 1, RISC catalytic component
88	gga-miR-153-3p	420963	PTPN3	XM_015282341	protein tyrosine phosphatase, non-receptor type 3
88	gga-miR-153-3p	422456	GAB1	XM_004940952	GRB2 associated binding protein 1
88	gga-miR-191-5p	395446	SALL1	NM_204707	spalt like transcription factor 1
88	gga-miR-191-5p	420647	SATB1	NM_001199644	SATB homeobox 1
88	gga-miR-1416-5p	777133	LMX1A	NM_001257388	LIM homeobox transcription factor 1, alpha
88	gga-miR-1416-5p	427247	MAMDC2	XM_003643015	MAM domain containing 2
88	gga-miR-2131-5p	421369	ATF3	XM_015283879	activating transcription factor 3
88	gga-miR-2131-5p	418549	PDXK	NM_001278084	pyridoxal kinase
88	gga-miR-2131-5p	768427	PPIC	XM_001231332	peptidylprolyl isomerase C
88	gga-miR-2131-5p	420838	CD83	XM_418929	CD83 molecule
88	gga-miR-2131-5p	422385	VMA21	NM_001031127	VMA21, vacuolar ATPase assembly factor
88	gga-miR-2131-5p	423439	SYNE3	XM_421348	spectrin repeat containing nuclear envelope family member 3
88	gga-miR-2131-5p	423242	UBR1	XM_015287099	ubiquitin protein ligase E3 component n-recognin 1
88	gga-miR-2131-5p	415574	CTDSPL2	NM_001012772	CTD small phosphatase like 2
88	gga-miR-2131-5p	395624	FOXF1	XM_414186	forkhead box F1
88	gga-miR-2131-5p	420386	ADCYAP1R1	XM_015281080	ADCYAP receptor type I
88	gga-miR-2131-5p	423163	TRAF6	XM_015287208	TNF receptor associated factor 6
88	gga-miR-2131-5p	423557	SOCS4	XM_015287524	suppressor of cytokine signaling 4
88	gga-miR-2131-5p	770083	NECAP1	XM_003640439	NECAP endocytosis associated 1
88	gga-miR-2131-5p	417339	WDR45B	XM_015295140	WD repeat domain 45B
88	gga-miR-425-5p	421018	NETO1	XM_419104	neuropilin and tolloid like 1
88	gga-miR-425-5p	428609	NOX3	XM_004935649	NADPH oxidase 3
88	gga-miR-425-5p	769604	ZC2HC1A	XM_015282905	zinc finger, C2HC-type containing 1A
88	gga-miR-425-5p	423653	SLC22A15L	XM_015288144	solute carrier family 22 member 15-like
88	gga-miR-425-5p	395136	PCSK2	XM_004940214	proprotein convertase subtilisin/kexin type 2
88	gga-miR-222b-3p	417582	NUFIP2	XM_015295882	NUFIP2, FMR1 interacting protein 2
88	gga-miR-222b-3p	419317	VAPB	NM_001006296	VAMP associated protein B and C
88	gga-miR-222b-3p	417911	VEZT	XM_004937637	vezatin, adherens junctions transmembrane protein
88	gga-miR-222b-3p	419227	OSBPL2	NM_001008448	oxysterol binding protein like 2
88	gga-miR-222b-3p	415430	SEMA6D	XM_015291944	semaphorin 6D
88	gga-miR-222b-3p	418761	ARHGEF7	XM_004938542	Rho guanine nucleotide exchange factor 7
88	gga-miR-222b-3p	770422	BICDL1	XM_015275396	BICD family like cargo adaptor 1
88	gga-miR-222b-3p	428769	NDST3	XM_015276360	N-deacetylase and N-sulfotransferase 3
88	gga-miR-222b-3p	418096	GNPTAB	XM_004937840	N-acetylglucosamine-1-phosphate transferase subunits alpha and beta
88	gga-miR-222b-3p	396195	SRSF2	XM_015295121	serine and arginine rich splicing factor 2
88	gga-miR-222b-3p	421798	FBXL4	XM_015284669	F-box and leucine rich repeat protein 4
88	gga-miR-6710-3p	395802	PROX1	XM_015283621	prospero homeobox 1
88	gga-miR-6710-3p	396203	NPM1	NM_205267	nucleophosmin
88	gga-miR-6710-3p	420837	MCUR1	XM_418928	mitochondrial calcium uniporter regulator 1
88	gga-miR-6710-3p	425840	ARID4B	XM_004935477	AT-rich interaction domain 4B
88	gga-miR-6710-3p	416826	CDK2AP1	NM_001039264	cyclin dependent kinase 2 associated protein 1
88	gga-miR-6710-3p	427978	MRPS6	NM_001031486	mitochondrial ribosomal protein S6
88	gga-miR-6710-3p	422597	SEC31A	XM_015276255	SEC31 homolog A, COPII coat complex component
88	gga-miR-145-5p	373991	CLOCK	NM_001289834	clock circadian regulator
88	gga-miR-145-5p	423142	LTO1	NM_001031186	LTO1, ABCE1 maturation factor
88	gga-miR-145-5p	420551	GATAD1	NM_001277498	GATA zinc finger domain containing 1
88	gga-miR-145-5p	415970	RAB43	XM_015293064	RAB43, member RAS oncogene family
88	gga-miR-145-5p	419828	NUAK2	XM_417962	NUAK family kinase 2
88	gga-miR-145-5p	421867	RIMS1	XM_419884	regulating synaptic membrane exocytosis 1
88	gga-miR-145-5p	417844	CPSF6	XM_015281728	cleavage and polyadenylation specific factor 6
88	gga-miR-145-5p	418139	DENND5B	XM_001235264	DENN domain containing 5B
88	gga-miR-145-5p	420732	SFRP4	XM_015281689	secreted frizzled related protein 4
88	gga-miR-145-5p	426798	SNX24	XM_015280793	sorting nexin 24
88	gga-miR-145-5p	770511	GABRA2	XM_001233849	gamma-aminobutyric acid type A receptor alpha2 subunit
88	gga-miR-145-5p	419235	GID8	NM_001007871	GID complex subunit 8 homolog
88	gga-miR-1458	427297	HOOK3	XM_015280495	hook microtubule tethering protein 3
88	gga-miR-1458	423603	PHYHIPL	NM_001199504	phytanoyl-CoA 2-hydroxylase interacting protein like
88	gga-miR-1458	771555	SCN1A	XM_003641586	sodium voltage-gated channel alpha subunit 1
88	gga-miR-1458	419284	KIF3B	NM_001012834	kinesin family member 3B
88	gga-miR-1458	421069	MIB1	XM_004939770	mindbomb E3 ubiquitin protein ligase 1
88	gga-miR-1458	101747500	GMSRAL	XM_015277735	granulocyte-macrophage colony-stimulating factor receptor subunit alpha-like
88	gga-miR-1458	415781	LSM14A	XM_015292441	LSM14A, mRNA processing body assembly factor
88	gga-miR-1769-5p	417955	HIST1H2A4L3	NM_001278068	histone cluster 1, H2A-IV-like 3
88	gga-miR-1769-5p	421506	LOC421506	XM_015283957	uncharacterized LOC421506
88	gga-miR-1769-5p	418594	PCYT1B	XM_015302709	phosphate cytidylyltransferase 1, choline, beta
88	gga-miR-1769-5p	770445	SLC14A2	XM_015277423	solute carrier family 14 member 2
87	gga-miR-1709	418281	ING4	NM_001006251	inhibitor of growth family member 4
87	gga-miR-1709	422176	ZC4H2	XM_015285258	zinc finger C4H2-type containing
87	gga-miR-1709	771670	UBXN10	NM_001278045	UBX domain protein 10
87	gga-miR-1709	426074	ARL6IP5	NM_001012605	ADP ribosylation factor like GTPase 6 interacting protein 5
87	gga-miR-1709	417230	SLC25A25	XM_415513	solute carrier family 25 member 25
87	gga-miR-1709	420386	ADCYAP1R1	XM_015281080	ADCYAP receptor type I
87	gga-miR-460b-5p	100857164	MC3R	XM_004947236	melanocortin 3 receptor
87	gga-miR-460b-5p	396387	NTN3	NM_001277605	netrin 1
87	gga-miR-460b-5p	424555	AK5	XM_422391	adenylate kinase 5
87	gga-miR-460b-5p	416625	DAGLB	NM_001030643	diacylglycerol lipase beta
87	gga-miR-460b-5p	421243	CRNKL1	XM_419315	crooked neck pre-mRNA splicing factor 1
87	gga-miR-449b-5p	415813	HSBP1	NM_001112809	heat shock factor binding protein 1
87	gga-miR-449b-5p	424633	EPS15	XM_015291013	epidermal growth factor receptor pathway substrate 15
87	gga-miR-449b-5p	423655	JMJD1C	NM_001199546	jumonji domain containing 1C
87	gga-miR-449b-5p	424827	VAMP2	XM_015277054	vesicle-associated membrane protein 2 (synaptobrevin 2)
87	gga-miR-449b-5p	424711	LRRC7	XM_015291093	leucine rich repeat containing 7
87	gga-miR-449b-5p	419823	MDM4	XM_015299096	MDM4, p53 regulator
87	gga-miR-449b-5p	420877	CDYL	XM_418964	chromodomain Y like
87	gga-miR-449b-5p	423736	AP3M1	NM_001031227	adaptor related protein complex 3 subunit mu 1
87	gga-miR-449d-5p	415813	HSBP1	NM_001112809	heat shock factor binding protein 1
87	gga-miR-449d-5p	424633	EPS15	XM_015291013	epidermal growth factor receptor pathway substrate 15
87	gga-miR-449d-5p	423655	JMJD1C	NM_001199546	jumonji domain containing 1C
87	gga-miR-449d-5p	424827	VAMP2	XM_015277054	vesicle-associated membrane protein 2 (synaptobrevin 2)
87	gga-miR-449d-5p	424711	LRRC7	XM_015291093	leucine rich repeat containing 7
87	gga-miR-449d-5p	419823	MDM4	XM_015299096	MDM4, p53 regulator
87	gga-miR-449d-5p	420877	CDYL	XM_418964	chromodomain Y like
87	gga-miR-449d-5p	423736	AP3M1	NM_001031227	adaptor related protein complex 3 subunit mu 1
87	gga-miR-200b-3p	417920	CDK17	XM_015283876	cyclin dependent kinase 17
87	gga-miR-200b-3p	417632	YPEL2	NM_001007847	yippee like 2
87	gga-miR-200b-3p	418896	SUPT20H	XM_015277740	SPT20 homolog, SAGA complex component
87	gga-miR-200b-3p	693264	NPY6R	XM_015293952	neuropeptide Y receptor Y6 (pseudogene)
87	gga-miR-200b-3p	418874	RNASEH2B	XM_015275698	ribonuclease H2 subunit B
87	gga-miR-200b-3p	421900	ARHGEF10	XM_015284922	Rho guanine nucleotide exchange factor 10
87	gga-miR-200b-3p	100859827	TSC22D2	XM_015291852	TSC22 domain family member 2
87	gga-miR-200b-3p	424082	TRAK2	XM_015289456	trafficking kinesin protein 2
87	gga-miR-200b-3p	415780	LOC415780	XM_414141	transcription initiation factor TFIID subunit 4-like
87	gga-miR-200b-3p	422890	MXD4	NM_001006460	MAX dimerization protein 4
87	gga-miR-200b-3p	418910	PDS5B	NM_001012827	PDS5 cohesin associated factor B
87	gga-miR-200b-3p	415990	BICD2	XM_004944560	BICD cargo adaptor 2
87	gga-miR-200b-3p	427017	PRKAB2	XM_015290311	protein kinase AMP-activated non-catalytic subunit beta 2
87	gga-miR-200b-3p	420185	UBE2W	NM_001199481	ubiquitin conjugating enzyme E2 W (putative)
87	gga-miR-200b-3p	424310	LYPD6B	XM_422156	LY6/PLAUR domain containing 6B
87	gga-miR-200b-3p	431604	BNC2	XM_015280201	basonuclin 2
87	gga-miR-200b-3p	770790	TMEM167A	XM_015280627	transmembrane protein 167A
87	gga-miR-200b-3p	421739	ZUFSP	XM_015284587	zinc finger with UFM1 specific peptidase domain
87	gga-miR-200b-3p	428492	FBXL7	XM_426048	F-box and leucine rich repeat protein 7
87	gga-miR-200b-3p	378926	ANKRD1	NM_204405	ankyrin repeat domain 1
87	gga-miR-200b-3p	418255	RIMKLB	XM_015292784	ribosomal modification protein rimK like family member B
87	gga-miR-200b-3p	420769	GLI3	XM_015281558	GLI family zinc finger 3
87	gga-miR-200b-3p	427820	YWHAG	NM_001031477	tyrosine 3-monooxygenase/tryptophan 5-monooxygenase activation protein gamma
87	gga-miR-200b-3p	417777	TMEM168	XM_416021	transmembrane protein 168
87	gga-miR-2954	396331	SEMA4D	NM_001293102	semaphorin 4D
87	gga-miR-2954	396100	EFNA5	XM_015280412	ephrin A5
87	gga-miR-2954	427315	ZFYVE16	XM_015280665	zinc finger FYVE-type containing 16
87	gga-miR-2954	427373	CORO2A	XM_424946	coronin 2A
87	gga-miR-2954	426644	ERMP1	XM_424271	endoplasmic reticulum metallopeptidase 1
87	gga-miR-2954	431641	DMRT3	XM_429193	doublesex and mab-3 related transcription factor 3
87	gga-miR-200a-3p	417656	TADA2A	XM_015295791	transcriptional adaptor 2A
87	gga-miR-200a-3p	107049127	SERPINA3/4L	XM_015287769	serpin A3-4-like
87	gga-miR-200a-3p	395560	NRP1	XM_015281290	neuropilin 1
87	gga-miR-200a-3p	424332	MARCH7	XM_422176	membrane associated ring-CH-type finger 7
87	gga-miR-200a-3p	100859701	RSPH10B	XM_004945097	radial spoke head 10 homolog B
87	gga-miR-200a-3p	422731	MTMR7	XM_420686	myotubularin related protein 7
87	gga-miR-200a-3p	415741	PHKB	NM_001007831	phosphorylase kinase regulatory subunit beta
87	gga-miR-200a-3p	770158	ELAVL2	XM_004949538	ELAV like RNA binding protein 2
87	gga-miR-200a-3p	771874	TMBIM4	XM_001235092	transmembrane BAX inhibitor motif containing 4
87	gga-miR-200a-3p	415553	AAGAB	NM_001271528	alpha- and gamma-adaptin binding protein
87	gga-miR-200a-3p	427453	IDNK	XM_425027	IDNK, gluconokinase
87	gga-miR-200a-3p	373929	MAPKAPK5	XM_015275130	mitogen-activated protein kinase-activated protein kinase 5
87	gga-miR-200a-3p	423102	AP2A2	NM_001012896	adaptor related protein complex 2 subunit alpha 2
87	gga-miR-153-3p	424766	MAP6D1	XM_015277171	MAP6 domain containing 1
87	gga-miR-153-3p	415576	FRMD5	XM_004943940	FERM domain containing 5
87	gga-miR-153-3p	395777	PHEX	XM_015302343	phosphate regulating endopeptidase homolog, X-linked
87	gga-miR-153-3p	395959	NEUROD4	XM_015300228	neuronal differentiation 4
87	gga-miR-153-3p	415607	APC	XM_015280450	APC, WNT signaling pathway regulator
87	gga-miR-153-3p	420221	PIP4P2	NM_001277420	phosphatidylinositol-4,5-bisphosphate 4-phosphatase 2
87	gga-miR-153-3p	424130	OSBPL6	XM_421982	oxysterol binding protein like 6
87	gga-miR-153-3p	418608	SH3KBP1	NM_001030805	SH3 domain containing kinase binding protein 1
87	gga-miR-153-3p	431637	KIAA1958	XM_015280697	KIAA1958
87	gga-miR-153-3p	422777	BEND4	XM_015285472	BEN domain containing 4
87	gga-miR-153-3p	421597	HIPK3	NM_001199411	homeodomain interacting protein kinase 3
87	gga-miR-1731-5p	421775	SOBP	XM_015284514	sine oculis binding protein homolog
87	gga-miR-1416-5p	422226	KLHL9	XM_015278239	kelch like family member 9
87	gga-miR-1416-5p	373991	CLOCK	XM_015285393	clock circadian regulator
87	gga-miR-1416-5p	100049619	CFTR	XM_015275972	cystic fibrosis transmembrane conductance regulator
87	gga-miR-1416-5p	100859633	DISC1	XM_003640955	disrupted in schizophrenia 1
87	gga-miR-2131-5p	431569	RHOBTB3	XM_004949384	Rho related BTB domain containing 3
87	gga-miR-2131-5p	395351	DPF3	XM_015286923	double PHD fingers 3
87	gga-miR-2131-5p	427234	MLLT3	XM_424818	MLLT3, super elongation complex subunit
87	gga-miR-2131-5p	428897	ISM2	XM_015287725	isthmin 2
87	gga-miR-2131-5p	415970	RAB43	XM_015293064	RAB43, member RAS oncogene family
87	gga-miR-2131-5p	100858067	KCNA6	XM_003643151	potassium voltage-gated channel subfamily A member 6
87	gga-miR-2131-5p	415765	PDCD5	NM_001277586	programmed cell death 5
87	gga-miR-2131-5p	418127	SLC13A4	XM_416360	solute carrier family 13 member 4
87	gga-miR-2131-5p	426969	MUL1	XM_424579	mitochondrial E3 ubiquitin protein ligase 1
87	gga-miR-2131-5p	422730	SLC7A2	XM_015285434	solute carrier family 7 member 2
87	gga-miR-2131-5p	417813	LRIG3	XM_015281419	leucine rich repeats and immunoglobulin like domains 3
87	gga-miR-2131-5p	420919	TRIO	XM_015282226	trio Rho guanine nucleotide exchange factor
87	gga-miR-2131-5p	417807	SLC38A2	NM_001305439	solute carrier family 38 member 2
87	gga-miR-2131-5p	395312	IL18	XM_015297944	interleukin 18
87	gga-miR-2131-5p	423300	NOVA1	XM_015287355	uncharacterized LOC423300
87	gga-miR-425-5p	418173	RERG	XM_015292067	RAS like estrogen regulated growth inhibitor
87	gga-miR-222b-3p	417348	TNRC6C	XM_015295281	trinucleotide repeat containing 6C
87	gga-miR-222b-3p	418755	NAXD	XM_015277874	NAD(P)HX dehydratase
87	gga-miR-222b-3p	396172	CCNA2	NM_205244	cyclin A2
87	gga-miR-222b-3p	422976	DBX1	NM_001199474	developing brain homeobox 1
87	gga-miR-222b-3p	415573	EIF3J	NM_001012771	eukaryotic translation initiation factor 3 subunit J
87	gga-miR-222b-3p	419824	NFASC	NM_001004493	neurofascin
87	gga-miR-222b-3p	396406	CSF1R	NM_001321517	colony stimulating factor 1 receptor
87	gga-miR-222b-3p	378919	TRIB2	NM_204401	tribbles pseudokinase 2
87	gga-miR-222b-3p	421622	TAB2	XM_015284275	TGF-beta activated kinase 1 (MAP3K7) binding protein 2
87	gga-miR-6710-3p	423646	SIRT1	XM_015288090	sirtuin 1
87	gga-miR-6710-3p	427915	SPIC	XM_004937842	Spi-C transcription factor
87	gga-miR-6710-3p	421650	ARID1B	XM_015284238	AT-rich interaction domain 1B
87	gga-miR-6710-3p	415326	CPEB1	XM_004943630	cytoplasmic polyadenylation element binding protein 1
87	gga-miR-6710-3p	421831	SYNCRIP	NM_001031083	synaptotagmin binding cytoplasmic RNA interacting protein
87	gga-miR-6710-3p	423928	FAM45A	XM_015288677	family with sequence similarity 45 member A
87	gga-miR-145-5p	395920	RREB1	XM_015275840	ras responsive element binding protein 1
87	gga-miR-145-5p	422877	MSANTD1	XM_015285858	Myb/SANT DNA binding domain containing 1
87	gga-miR-145-5p	418656	PRKX	XM_015277728	protein kinase X-linked
87	gga-miR-145-5p	396409	PTPN2	NM_001199387	protein tyrosine phosphatase, non-receptor type 2
87	gga-miR-145-5p	422518	CCSER1	XM_004941037	coiled-coil serine rich protein 1
87	gga-miR-145-5p	421871	FAM135A	XM_015284799	family with sequence similarity 135 member A
87	gga-miR-145-5p	424652	GLIS1	XM_015291201	GLIS family zinc finger 1
87	gga-miR-145-5p	395329	VIPR1	XM_015281047	vasoactive intestinal peptide receptor 1
87	gga-miR-145-5p	423487	PPP1R13B	XM_421392	protein phosphatase 1 regulatory subunit 13B
87	gga-miR-145-5p	423982	OSGEPL1	XM_004942399	O-sialoglycoprotein endopeptidase like 1
87	gga-miR-145-5p	421809	BACH2	XM_015284690	BTB domain and CNC homolog 2
87	gga-miR-145-5p	395637	ELAVL1	XM_015299670	ELAV like RNA binding protein 1
87	gga-miR-145-5p	416084	SLC25A26	XM_015293110	solute carrier family 25 member 26
87	gga-miR-145-5p	419599	L3MBTL4	XM_015297748	l(3)mbt-like 4 (Drosophila)
87	gga-miR-1458	418976	KBTBD3	XM_417170	kelch repeat and BTB domain containing 3
87	gga-miR-1458	428277	PTHRL	XM_425837	parathyroid hormone/parathyroid hormone-related peptide receptor-like
87	gga-miR-1458	415961	ATG7	NM_001030592	autophagy related 7
87	gga-miR-1458	101750427	CCDC71L	XM_015275786	coiled-coil domain containing 71-like
87	gga-miR-1458	418229	MPPED1	XM_015291238	metallophosphoesterase domain containing 1
87	gga-miR-1458	419518	TMEM230	NM_001007877	transmembrane protein 230
87	gga-miR-1458	418903	DCLK1	XM_015277804	doublecortin like kinase 1
87	gga-miR-1458	427119	ELL2	XM_004949382	elongation factor for RNA polymerase II 2
87	gga-miR-1458	396533	GOT2	XM_015279123	glutamic-oxaloacetic transaminase 2
87	gga-miR-1458	100857462	RAPGEF5	XM_015281856	Rap guanine nucleotide exchange factor 5
87	gga-miR-1458	430580	PPP6R2	XM_015280352	protein phosphatase 6, regulatory subunit 2
87	gga-miR-1769-5p	424327	CCDC148	XM_015290186	coiled-coil domain containing 148
87	gga-miR-1769-5p	101749641	LOC101749641	XM_015277737	uncharacterized LOC101749641
87	gga-miR-1769-5p	420660	AZI2	XM_418759	5-azacytidine induced 2
87	gga-miR-1769-5p	373931	EGR1	NM_204136	early growth response 1
87	gga-miR-1769-5p	417924	SLC25A3	XM_015284680	solute carrier family 25 member 3
87	gga-miR-1769-5p	422235	PHF6	XM_004940662	PHD finger protein 6
87	gga-miR-1769-5p	424350	NEK7	NM_001031264	NIMA related kinase 7
87	gga-miR-1769-5p	417414	ERN1	XM_015279888	endoplasmic reticulum to nucleus signaling 1
86	gga-miR-1709	770884	ARFIP1	NM_001252398	ADP ribosylation factor interacting protein 1
86	gga-miR-1709	421717	NCOA7	NM_001012878	nuclear receptor coactivator 7
86	gga-miR-1709	429156	NAALADL2	XM_015291703	N-acetylated alpha-linked acidic dipeptidase like 2
86	gga-miR-1709	417397	MMD	NM_001030704	monocyte to macrophage differentiation associated
86	gga-miR-1709	420289	TRPS1	XM_015283041	transcriptional repressor GATA binding 1
86	gga-miR-1709	418510	RCAN1	NM_001278079	regulator of calcineurin 1
86	gga-miR-460b-5p	421000	BLOC1S4	XM_419086	biogenesis of lysosomal organelles complex 1 subunit 4
86	gga-miR-460b-5p	418099	MYBPC1	XM_015287663	myosin binding protein C, slow type
86	gga-miR-460b-5p	416667	CREBBP	XM_015294627	CREB binding protein
86	gga-miR-460b-5p	425002	SERPINI1	XM_015291666	serpin family I member 1
86	gga-miR-460b-5p	428474	PQLC1	XM_426032	PQ loop repeat containing 1
86	gga-miR-460b-5p	421489	SMYD3	XM_015283995	SET and MYND domain containing 3
86	gga-miR-449b-5p	424510	ZNF644	XM_015290680	zinc finger protein 644
86	gga-miR-449b-5p	416848	RHOF	XM_015275285	ras homolog family member F, filopodia associated
86	gga-miR-449b-5p	395705	LHX2	XM_015279326	LIM homeobox 2
86	gga-miR-449b-5p	421317	ACBD3	NM_001031043	acyl-CoA binding domain containing 3
86	gga-miR-449b-5p	421113	SNTG1	XM_419197	syntrophin gamma 1
86	gga-miR-449b-5p	420658	SLC4A7	XM_418757	solute carrier family 4 member 7
86	gga-miR-449b-5p	426340	TAPBPL	NM_001031372	TAP binding protein like
86	gga-miR-449d-5p	424510	ZNF644	XM_015290680	zinc finger protein 644
86	gga-miR-449d-5p	416848	RHOF	XM_015275285	ras homolog family member F, filopodia associated
86	gga-miR-449d-5p	395705	LHX2	XM_015279326	LIM homeobox 2
86	gga-miR-449d-5p	421317	ACBD3	NM_001031043	acyl-CoA binding domain containing 3
86	gga-miR-449d-5p	421113	SNTG1	XM_419197	syntrophin gamma 1
86	gga-miR-449d-5p	420658	SLC4A7	XM_418757	solute carrier family 4 member 7
86	gga-miR-449d-5p	426340	TAPBPL	NM_001031372	TAP binding protein like
86	gga-miR-200b-3p	422417	FNIP2	XM_420386	folliculin interacting protein 2
86	gga-miR-200b-3p	423680	A1CF	XM_421561	APOBEC1 complementation factor
86	gga-miR-200b-3p	416815	NCOR2	XM_015275621	nuclear receptor corepressor 2
86	gga-miR-200b-3p	417511	LRWD1	XM_415759	leucine rich repeats and WD repeat domain containing 1
86	gga-miR-200b-3p	420082	MEX3D	XM_015300024	mex-3 RNA binding family member D
86	gga-miR-200b-3p	424351	DENND1B	XM_015290375	DENN domain containing 1B
86	gga-miR-200b-3p	416948	GUCD1	XM_415241	guanylyl cyclase domain containing 1
86	gga-miR-200b-3p	373900	UGP2	NM_204111	UDP-glucose pyrophosphorylase 2
86	gga-miR-200b-3p	423154	PDHX	NM_001031187	pyruvate dehydrogenase complex component X
86	gga-miR-200b-3p	768541	TBC1D12	XM_015288862	TBC1 domain family member 12
86	gga-miR-200b-3p	417265	LRSAM1	XM_415540	leucine rich repeat and sterile alpha motif containing 1
86	gga-miR-200b-3p	425903	PPP4R1	XM_015282507	protein phosphatase 4 regulatory subunit 1
86	gga-miR-200b-3p	428089	SESN3	XM_015280561	sestrin 3
86	gga-miR-200b-3p	422407	GUCY1A1	XM_420375	guanylate cyclase 1 soluble subunit alpha 1
86	gga-miR-200b-3p	418794	GPC6	XM_015274672	glypican 6
86	gga-miR-200b-3p	424152	CYBRD1	XM_421999	cytochrome b reductase 1
86	gga-miR-200b-3p	107056991	LOC107056991	XM_015293507	protocadherin beta-15-like
86	gga-miR-200b-3p	418110	KDM7A	XM_015287459	lysine demethylase 7A
86	gga-miR-200b-3p	427209	COL4A3BP	XM_424796	collagen type IV alpha 3 binding protein
86	gga-miR-200b-3p	419453	TARDBP	NM_001030878	TAR DNA binding protein
86	gga-miR-2954	395166	FAT4	XM_015276389	FAT atypical cadherin 4
86	gga-miR-2954	396174	MAP1B	XM_004937371	microtubule associated protein 1B
86	gga-miR-2954	426850	SEC11C	XM_424458	SEC11 homolog C, signal peptidase complex subunit
86	gga-miR-2954	374080	TLE4Z1	NM_204237	transducin like enhancer of split 4-Z 1
86	gga-miR-2954	427227	KIAA2026	XM_015280186	KIAA2026
86	gga-miR-2954	770334	PSD3	XM_015280509	pleckstrin and Sec7 domain containing 3
86	gga-miR-2954	427277	RGMB	XM_424860	repulsive guidance molecule family member b
86	gga-miR-200a-3p	771574	PLA2G4EL2	XM_004941646	phospholipase A2 group IVE-like 2
86	gga-miR-200a-3p	418925	POMP	XM_417119	proteasome maturation protein
86	gga-miR-200a-3p	417821	SRGAP1	NM_001080101	SLIT-ROBO Rho GTPase activating protein 1
86	gga-miR-200a-3p	417790	YAF2	NM_001007850	YY1 associated factor 2
86	gga-miR-200a-3p	424464	SLC30A7	XM_015290612	solute carrier family 30 member 7
86	gga-miR-200a-3p	423603	PHYHIPL	NM_001199504	phytanoyl-CoA 2-hydroxylase interacting protein like
86	gga-miR-200a-3p	421625	PPIL4	XM_419663	peptidylprolyl isomerase like 4
86	gga-miR-200a-3p	101748948	NMNAT1	XM_004947451	nicotinamide nucleotide adenylyltransferase 1
86	gga-miR-200a-3p	422264	PCDH11X	XM_015278495	protocadherin 11 X-linked
86	gga-miR-200a-3p	429161	OTOL1	XM_015291763	otolin 1
86	gga-miR-200a-3p	374237	CBX1	NM_204332	chromobox 1
86	gga-miR-200a-3p	420857	TMEM170B	XM_418945	transmembrane protein 170B
86	gga-miR-200a-3p	418052	NCF4	NM_001039272	neutrophil cytosolic factor 4
86	gga-miR-200a-3p	418053	IFT27	XM_015285377	intraflagellar transport 27
86	gga-miR-200a-3p	420209	CA3B	NM_001277410	carbonic anhydrase 3B
86	gga-miR-200a-3p	425016	SCHIP1	XM_004943521	schwannomin interacting protein 1
86	gga-miR-200a-3p	416237	UBLCP1	NM_001030613	ubiquitin like domain containing CTD phosphatase 1
86	gga-miR-200a-3p	421867	RIMS1	XM_015284773	regulating synaptic membrane exocytosis 1
86	gga-miR-200a-3p	414884	CCK	NM_001001741	cholecystokinin
86	gga-miR-200a-3p	421620	STXBP5	XM_419658	syntaxin binding protein 5
86	gga-miR-200a-3p	427393	MARVELD2	XM_424965	MARVEL domain containing 2
86	gga-miR-200a-3p	422220	LRCH2	XM_015278432	leucine rich repeats and calponin homology domain containing 2
86	gga-miR-200a-3p	420847	CAP2	XM_004939641	cyclase associated actin cytoskeleton regulatory protein 2
86	gga-miR-200a-3p	374115	ARNTL	NM_001001463	aryl hydrocarbon receptor nuclear translocator like
86	gga-miR-153-3p	768445	NTAN1	XM_015294299	N-terminal asparagine amidase
86	gga-miR-153-3p	422529	SGMS2	XM_015276206	sphingomyelin synthase 2
86	gga-miR-153-3p	396220	LAMP1	NM_205283	lysosomal associated membrane protein 1
86	gga-miR-153-3p	416085	KBTBD8	XM_414420	kelch repeat and BTB domain containing 8
86	gga-miR-153-3p	100858895	BPTF	XM_003642329	bromodomain PHD finger transcription factor
86	gga-miR-153-3p	426230	PCNX1	XM_015287579	pecanex 1
86	gga-miR-153-3p	418200	ABCC9	XM_015291558	ATP binding cassette subfamily C member 9
86	gga-miR-153-3p	423897	ZDHHC6	XM_015288964	zinc finger DHHC-type containing 6
86	gga-miR-153-3p	427447	RICTOR	XM_003642978	RPTOR independent companion of MTOR complex 2
86	gga-miR-153-3p	421085	SS18	NM_001079479	SS18, nBAF chromatin remodeling complex subunit
86	gga-miR-153-3p	395754	NEUROD1	NM_204920	neuronal differentiation 1
86	gga-miR-153-3p	417135	INPP5E	XM_415418	inositol polyphosphate-5-phosphatase E
86	gga-miR-153-3p	427105	POLR3G	XM_424697	RNA polymerase III subunit G
86	gga-miR-153-3p	770193	CHST14	XM_003641286	carbohydrate sulfotransferase 14
86	gga-miR-153-3p	423128	ZFP91	XM_015286837	ZFP91 zinc finger protein
86	gga-miR-153-3p	427431	RAI14	XM_015277512	retinoic acid induced 14
86	gga-miR-153-3p	414781	XYLT1	XM_015294533	xylosyltransferase 1
86	gga-miR-1731-5p	420801	SLC9A3	XM_004935075	solute carrier family 9 member A3
86	gga-miR-1731-5p	421857	IRAK1BP1	XM_015284633	interleukin 1 receptor associated kinase 1 binding protein 1
86	gga-miR-191-5p	426023	LOC426023	XM_015300341	poly(rC)-binding protein 2-like
86	gga-miR-191-5p	416153	PWWP2A	XM_015293662	PWWP domain containing 2A
86	gga-miR-1416-5p	100859030	FOXB1	XM_004943754	forkhead box B1
86	gga-miR-1416-5p	424633	EPS15	XM_015291013	epidermal growth factor receptor pathway substrate 15
86	gga-miR-1416-5p	373969	DLX5	NM_204159	distal-less homeobox 5
86	gga-miR-1416-5p	416513	DRG2	NM_001030634	developmentally regulated GTP binding protein 2
86	gga-miR-2131-5p	419402	GNB1	NM_001012835	G protein subunit beta 1
86	gga-miR-2131-5p	772196	PGRMC1	NM_001271939	progesterone receptor membrane component 1
86	gga-miR-2131-5p	395679	SMAD5	XM_015293967	SMAD family member 5
86	gga-miR-2131-5p	396300	KBP	NM_205353	kainate binding protein
86	gga-miR-2131-5p	418977	MSANTD4	XM_015279668	Myb/SANT DNA binding domain containing 4 with coiled-coils
86	gga-miR-2131-5p	420178	LACTB2	NM_001277407	lactamase beta 2
86	gga-miR-2131-5p	418432	NSUN3	XM_015297960	NOP2/Sun RNA methyltransferase family member 3
86	gga-miR-2131-5p	417804	ARID2	XM_004937554	AT-rich interaction domain 2
86	gga-miR-2131-5p	396324	ACVR2A	XM_015289792	activin A receptor type 2A
86	gga-miR-2131-5p	429069	RASAL2	XM_015290520	RAS protein activator like 2
86	gga-miR-2131-5p	430463	KCNS2	XM_004939974	potassium voltage-gated channel modifier subfamily S member 2
86	gga-miR-2131-5p	417795	PUS7L	XM_416038	pseudouridylate synthase 7 like
86	gga-miR-2131-5p	100859265	ZBTB20	XM_004938203	zinc finger and BTB domain containing 20
86	gga-miR-2131-5p	421278	LGALSL	NM_001008456	galectin like
86	gga-miR-2131-5p	419068	FCHSD2	XM_015280992	FCH and double SH3 domains 2
86	gga-miR-2131-5p	428359	VCPIP1	NM_001012948	valosin containing protein interacting protein 1
86	gga-miR-2131-5p	374083	DAB1	XM_015290919	DAB1, reelin adaptor protein
86	gga-miR-2131-5p	395638	FOLR1	NM_204834	folate receptor 1
86	gga-miR-2131-5p	427550	PDP2	XM_015292496	pyruvate dehyrogenase phosphatase catalytic subunit 2
86	gga-miR-425-5p	424064	C7H2ORF69	NM_001039306	chromosome 7 open reading frame, human C2orf69
86	gga-miR-425-5p	424149	MAP3K20	XM_015289608	mitogen-activated protein kinase kinase kinase 20
86	gga-miR-425-5p	418649	WWC3	XM_015273752	WWC family member 3
86	gga-miR-425-5p	427968	NCAM2	XM_425540	neural cell adhesion molecule 2
86	gga-miR-425-5p	416746	CDC42BPA	XM_015283517	CDC42 binding protein kinase alpha
86	gga-miR-425-5p	415379	BNIP2	XM_015279006	BCL2 interacting protein 2
86	gga-miR-222b-3p	395229	TCF7	XM_015294004	transcription factor 7 (T-cell specific, HMG-box)
86	gga-miR-222b-3p	416968	SPPL3	XM_415261	signal peptide peptidase like 3
86	gga-miR-222b-3p	420645	PLCL2	XM_015281813	phospholipase C like 2
86	gga-miR-222b-3p	374083	DAB1	NM_204238	DAB1, reelin adaptor protein
86	gga-miR-222b-3p	416595	KIAA0430	XM_015294529	KIAA0430
86	gga-miR-6710-3p	769402	PKIB	NM_001302150	protein kinase (cAMP-dependent, catalytic) inhibitor beta
86	gga-miR-6710-3p	428453	FYCO1	XM_015281581	FYVE and coiled-coil domain containing 1
86	gga-miR-6710-3p	417159	MED22	XM_015279442	mediator complex subunit 22
86	gga-miR-6710-3p	395122	TERF2IP	NM_204468	TERF2 interacting protein
86	gga-miR-6710-3p	417804	ARID2	XM_004937554	AT-rich interaction domain 2
86	gga-miR-6710-3p	422329	ZDHHC15	XM_420303	zinc finger DHHC-type containing 15
86	gga-miR-6710-3p	420227	KIAA1429	XM_418337	KIAA1429
86	gga-miR-6710-3p	421342	MARK1	XM_004935311	microtubule affinity regulating kinase 1
86	gga-miR-6710-3p	396198	PGR	NM_205262	progesterone receptor
86	gga-miR-6710-3p	422598	SCD5	XM_015276479	stearoyl-CoA desaturase 5
86	gga-miR-6710-3p	424231	CNTNAP5	XM_015289820	contactin associated protein like 5
86	gga-miR-145-5p	420217	OSGIN2	XM_015282841	oxidative stress induced growth inhibitor family member 2
86	gga-miR-145-5p	395559	EPHA4	NM_204781	EPH receptor A4
86	gga-miR-145-5p	417494	ANKFY1	XM_415742	ankyrin repeat and FYVE domain containing 1
86	gga-miR-145-5p	395620	RGS7	XM_015283940	regulator of G-protein signaling 7
86	gga-miR-145-5p	422645	RUFY3	XM_015276415	RUN and FYVE domain containing 3
86	gga-miR-145-5p	421371	TMEM206	XM_419431	transmembrane protein 206
86	gga-miR-145-5p	374272	DUSP6	NM_204354	dual specificity phosphatase 6
86	gga-miR-145-5p	417914	NTN4	XM_015283916	netrin 4
86	gga-miR-145-5p	417908	FGD6	XM_015283990	FYVE, RhoGEF and PH domain containing 6
86	gga-miR-145-5p	424281	SLC35F5	XM_422127	solute carrier family 35 member F5
86	gga-miR-145-5p	424633	EPS15	NM_001031283	epidermal growth factor receptor pathway substrate 15
86	gga-miR-145-5p	395904	ZFHX4	XM_425925	zinc finger homeobox 4
86	gga-miR-145-5p	423560	GMFB	NM_001031214	glia maturation factor beta
86	gga-miR-145-5p	420541	STEAP2	XM_015281967	STEAP2 metalloreductase
86	gga-miR-145-5p	423670	ERLIN1	NM_001031223	ER lipid raft associated 1
86	gga-miR-145-5p	416159	ATP10B	XM_004944808	ATPase phospholipid transporting 10B (putative)
86	gga-miR-145-5p	424248	SEMA5B	XM_004942929	semaphorin 5B
86	gga-miR-1458	423609	OPN4	XM_015287980	opsin 4
86	gga-miR-1458	101750621	LOC101750621	XM_004940718	uncharacterized LOC101750621
86	gga-miR-1458	418160	ADA2	NM_001030767	adenosine deaminase 2
86	gga-miR-1769-5p	431565	MBLAC2	NM_001031608	metallo-beta-lactamase domain containing 2
86	gga-miR-1769-5p	421131	PENK	XM_419213	proenkephalin
86	gga-miR-1769-5p	419886	CSDE1	NM_001030918	cold shock domain containing E1
86	gga-miR-1769-5p	101749501	FAM196B	XM_004944784	family with sequence similarity 196 member B
86	gga-miR-1769-5p	427422	GOLPH3	XM_424995	golgi phosphoprotein 3
86	gga-miR-1769-5p	425989	PRMT8	XM_004938080	protein arginine methyltransferase 8
86	gga-miR-1769-5p	421774	SEC63	XM_419802	SEC63 homolog, protein translocation regulator
86	gga-miR-1769-5p	427134	UBE2R2L	XM_424727	ubiquitin-conjugating enzyme E2 R2-like
86	gga-miR-1769-5p	421577	PRKN	XM_419615	parkin RBR E3 ubiquitin protein ligase
86	gga-miR-1769-5p	772074	ATG4A	NM_001271986	autophagy related 4A cysteine peptidase
85	gga-miR-1709	424542	PRKACB	XM_015290884	protein kinase cAMP-activated catalytic subunit beta
85	gga-miR-1709	420098	PTBP1	NM_001030935	polypyrimidine tract binding protein 1
85	gga-miR-1709	421935	LOC421935	XM_015276097	uncharacterized LOC421935
85	gga-miR-1709	422898	LETM1	XM_015285900	leucine zipper and EF-hand containing transmembrane protein 1
85	gga-miR-1709	395993	GFRA2	NM_205101	GDNF family receptor alpha 2
85	gga-miR-1709	422277	SH3BGRL	NM_001012574	SH3 domain binding glutamate rich protein like
85	gga-miR-1709	416860	DIABLO	XM_015275582	diablo IAP-binding mitochondrial protein
85	gga-miR-1709	415566	GLCE	XM_015292214	glucuronic acid epimerase
85	gga-miR-1709	418368	SLC35A5	XM_015296658	solute carrier family 35 member A5
85	gga-miR-1709	417421	C18H17orf58	XM_015279975	chromosome 18 C17orf58 homolog
85	gga-miR-460b-5p	414837	THBS2	XM_015284051	thrombospondin 2
85	gga-miR-460b-5p	416093	EIF4E3	XM_004944689	eukaryotic translation initiation factor 4E family member 3
85	gga-miR-460b-5p	424872	DZIP1L	XM_004936987	DAZ interacting zinc finger protein 1 like
85	gga-miR-460b-5p	424670	OMA1	XM_422503	OMA1 zinc metallopeptidase
85	gga-miR-460b-5p	423439	SYNE3	XM_421348	spectrin repeat containing nuclear envelope family member 3
85	gga-miR-460b-5p	419141	MMP24	XM_417326	matrix metallopeptidase 24
85	gga-miR-449b-5p	424450	EDEM3	XM_422293	ER degradation enhancing alpha-mannosidase like protein 3
85	gga-miR-449b-5p	418217	STK38L	XM_015290295	serine/threonine kinase 38 like
85	gga-miR-449b-5p	100857439	LOC100857439	XM_015289440	histone H3.2-like
85	gga-miR-449b-5p	416337	AFF4	XM_015294064	AF4/FMR2 family member 4
85	gga-miR-449b-5p	422337	TRPC5	XM_420310	transient receptor potential cation channel subfamily C member 5
85	gga-miR-449b-5p	423174	PRDM11	XM_421099	PR/SET domain 11
85	gga-miR-449b-5p	396432	TGM2	NM_205448	transglutaminase 2
85	gga-miR-449b-5p	396225	ITGA8	NM_205288	integrin subunit alpha 8
85	gga-miR-449b-5p	423560	GMFB	NM_001031214	glia maturation factor beta
85	gga-miR-449b-5p	100858847	EFCAB7	XM_015291124	EF-hand calcium binding domain 7
85	gga-miR-449b-5p	416555	TRAF7	NM_001012528	TNF receptor associated factor 7
85	gga-miR-449b-5p	427850	RELN	NM_001305123	reelin
85	gga-miR-449d-5p	424450	EDEM3	XM_422293	ER degradation enhancing alpha-mannosidase like protein 3
85	gga-miR-449d-5p	418217	STK38L	XM_015290295	serine/threonine kinase 38 like
85	gga-miR-449d-5p	100857439	LOC100857439	XM_015289440	histone H3.2-like
85	gga-miR-449d-5p	422337	TRPC5	XM_420310	transient receptor potential cation channel subfamily C member 5
85	gga-miR-449d-5p	423174	PRDM11	XM_421099	PR/SET domain 11
85	gga-miR-449d-5p	396432	TGM2	NM_205448	transglutaminase 2
85	gga-miR-449d-5p	396225	ITGA8	NM_205288	integrin subunit alpha 8
85	gga-miR-449d-5p	423560	GMFB	NM_001031214	glia maturation factor beta
85	gga-miR-449d-5p	100858847	EFCAB7	XM_015291124	EF-hand calcium binding domain 7
85	gga-miR-449d-5p	416555	TRAF7	NM_001012528	TNF receptor associated factor 7
85	gga-miR-449d-5p	427850	RELN	NM_001305123	reelin
85	gga-miR-200b-3p	419382	TP73	XM_004947368	tumor protein p73
85	gga-miR-200b-3p	100857589	RBFOX3	XM_015295583	RNA binding fox-1 homolog 3
85	gga-miR-200b-3p	395679	SMAD5	XM_015293967	SMAD family member 5
85	gga-miR-200b-3p	424960	B3GNT5	XM_015291418	UDP-GlcNAc:betaGal beta-1,3-N-acetylglucosaminyltransferase 5
85	gga-miR-200b-3p	415779	KCTD15	XM_015292470	potassium channel tetramerization domain containing 15
85	gga-miR-200b-3p	420098	PTBP1	NM_001030935	polypyrimidine tract binding protein 1
85	gga-miR-200b-3p	429550	SLC39A14	XM_015273686	solute carrier family 39 member 14
85	gga-miR-200b-3p	395417	SIK1	NM_204682	salt inducible kinase 1
85	gga-miR-200b-3p	427754	UBAC1	NM_001031474	UBA domain containing 1
85	gga-miR-200b-3p	424782	RASA2	NM_001012929	RAS p21 protein activator 2
85	gga-miR-200b-3p	420269	ZFPM2	XM_418380	zinc finger protein, FOG family member 2
85	gga-miR-200b-3p	395174	MTF2	XM_015290604	metal response element binding transcription factor 2
85	gga-miR-200b-3p	421005	C2H6ORF62	XM_419091	chromosome 2 open reading frame, human C6orf62
85	gga-miR-200b-3p	768638	FAM19A5	XM_015275811	family with sequence similarity 19 member A5, C-C motif chemokine like
85	gga-miR-200b-3p	416293	CNOT6	XM_015293943	CCR4-NOT transcription complex subunit 6
85	gga-miR-200b-3p	416296	RASGEF1C	XM_015293795	RasGEF domain family member 1C
85	gga-miR-200b-3p	421384	DIEXF	NM_001031051	digestive organ expansion factor homolog (zebrafish)
85	gga-miR-200b-3p	418649	WWC3	XM_015273752	WWC family member 3
85	gga-miR-200b-3p	431530	RFX7	XM_429081	regulatory factor X7
85	gga-miR-200b-3p	423876	SH3PXD2A	XM_004942264	SH3 and PX domains 2A
85	gga-miR-200b-3p	421809	BACH2	XM_015284690	BTB domain and CNC homolog 2
85	gga-miR-200b-3p	427877	SLC17A8	XM_015289655	solute carrier family 17 member 8
85	gga-miR-200b-3p	395648	GPRIN2	NM_204844	G protein regulated inducer of neurite outgrowth 2
85	gga-miR-200b-3p	374192	DUSP1	NM_001085359	dual specificity phosphatase 1
85	gga-miR-200b-3p	427296	RNF170	XM_015280435	ring finger protein 170
85	gga-miR-2954	420471	EPC1	XM_418573	enhancer of polycomb homolog 1
85	gga-miR-2954	427195	PAIP1	NM_001281743	poly(A) binding protein interacting protein 1
85	gga-miR-2954	768789	FOXE1	XM_015280733	forkhead box E1
85	gga-miR-200a-3p	770321	LYPLA1	XM_004939857	lysophospholipase I
85	gga-miR-200a-3p	420824	E2F3	XM_015275948	E2F transcription factor 3
85	gga-miR-200a-3p	427844	LRRK2	XM_003640340	leucine rich repeat kinase 2
85	gga-miR-200a-3p	423895	GPAM	XM_015288971	glycerol-3-phosphate acyltransferase, mitochondrial
85	gga-miR-200a-3p	418306	KEL	XM_015294126	Kell metallo-endopeptidase (Kell blood group)
85	gga-miR-200a-3p	417305	GAS7	XM_015295218	growth arrest specific 7
85	gga-miR-200a-3p	423112	CHKA	XM_421045	choline kinase alpha
85	gga-miR-200a-3p	422776	ATP8A1	XM_015285474	ATPase phospholipid transporting 8A1
85	gga-miR-200a-3p	771284	MKX	XM_015282064	mohawk homeobox
85	gga-miR-200a-3p	428913	ZBTB42	XM_015287857	zinc finger and BTB domain containing 42
85	gga-miR-200a-3p	768494	CZH9ORF40	XM_004949166	chromosome Z open reading frame, similar to C9ORF40
85	gga-miR-200a-3p	419585	TAF12	XM_015297648	TATA-box binding protein associated factor 12
85	gga-miR-200a-3p	418939	AMER2	XM_004938794	APC membrane recruitment protein 2
85	gga-miR-200a-3p	420750	AVL9	XM_418848	AVL9 cell migration associated
85	gga-miR-153-3p	428997	ACKR3	NM_001083362	atypical chemokine receptor 3
85	gga-miR-153-3p	422312	MTMR8	NM_001012699	myotubularin related protein 8
85	gga-miR-153-3p	426849	LMAN1	XM_015277293	lectin, mannose binding 1
85	gga-miR-153-3p	776038	SGIP1	XM_015291112	SH3 domain GRB2 like endophilin interacting protein 1
85	gga-miR-153-3p	424298	HNMT	XM_015289832	histamine N-methyltransferase
85	gga-miR-153-3p	416732	LAMP5	XM_015283531	lysosomal associated membrane protein family member 5
85	gga-miR-153-3p	417259	TPRN	XM_415534	taperin
85	gga-miR-153-3p	418532	C2CD2	XM_416741	C2 calcium dependent domain containing 2
85	gga-miR-153-3p	416473	IQCE	XM_414778	IQ motif containing E
85	gga-miR-153-3p	420232	TP53INP1	NM_001030946	tumor protein p53 inducible nuclear protein 1
85	gga-miR-153-3p	420556	EFCAB1	XM_004939294	EF-hand calcium binding domain 1
85	gga-miR-153-3p	428753	PRKG2	XM_004941095	protein kinase cGMP-dependent 2
85	gga-miR-153-3p	422797	PCDH7	XM_015285689	protocadherin 7
85	gga-miR-1731-5p	427126	MEGF10	XM_424719	multiple EGF like domains 10
85	gga-miR-1416-5p	417815	SLC16A7	XM_015281443	solute carrier family 16 member 7
85	gga-miR-1416-5p	421140	CHD7	NM_001077586	chromodomain helicase DNA binding protein 7
85	gga-miR-2131-5p	420558	CDK6	NM_001007892	cyclin dependent kinase 6
85	gga-miR-2131-5p	423604	BICC1	XM_015287964	BicC family RNA binding protein 1
85	gga-miR-2131-5p	395429	POSTN	XM_015277595	periostin
85	gga-miR-2131-5p	418843	GTF2F2	XM_417039	general transcription factor IIF subunit 2
85	gga-miR-2131-5p	416953	RAB36	XM_004934351	RAB36, member RAS oncogene family
85	gga-miR-2131-5p	416350	PPP2R2B	XM_015294054	protein phosphatase 2 regulatory subunit Bbeta
85	gga-miR-2131-5p	770067	CYYR1	XM_015299155	cysteine and tyrosine rich 1
85	gga-miR-2131-5p	429110	PRKAA2	XM_015291061	protein kinase AMP-activated catalytic subunit alpha 2
85	gga-miR-2131-5p	416304	SPOCK1	XM_015293953	SPARC/osteonectin, cwcv and kazal like domains proteoglycan 1
85	gga-miR-2131-5p	429081	MFSD14B	NM_001031562	major facilitator superfamily domain containing 14B
85	gga-miR-2131-5p	416781	GNB1L	XM_015275246	G protein subunit beta 1 like
85	gga-miR-2131-5p	418174	EPS8	XM_416405	epidermal growth factor receptor pathway substrate 8
85	gga-miR-2131-5p	419676	HPCAL4	XM_417823	hippocalcin like 4
85	gga-miR-2131-5p	423390	STON2	XM_421302	stonin 2
85	gga-miR-2131-5p	415588	MAP1A	XM_015292137	microtubule associated protein 1A
85	gga-miR-2131-5p	427326	EDIL3	XM_424906	EGF like repeats and discoidin domains 3
85	gga-miR-2131-5p	427512	DPP8	XM_425086	dipeptidyl peptidase 8
85	gga-miR-2131-5p	427977	GART-B	XM_015300095	trifunctional purine biosynthetic protein adenosine-3
85	gga-miR-425-5p	395429	POSTN	XM_015277625	periostin
85	gga-miR-425-5p	415960	SLC6A1	XM_414303	solute carrier family 6 member 1
85	gga-miR-425-5p	420224	TMEM67	XM_418334	transmembrane protein 67
85	gga-miR-222b-3p	769337	PRR16	XM_001232592	proline rich 16
85	gga-miR-222b-3p	421329	TP53BP2	XM_419394	tumor protein p53 binding protein 2
85	gga-miR-222b-3p	427809	SMURF2	XM_425380	SMAD specific E3 ubiquitin protein ligase 2
85	gga-miR-222b-3p	418242	UPK3A	XM_004938042	uroplakin 3A
85	gga-miR-222b-3p	422777	BEND4	XM_420730	BEN domain containing 4
85	gga-miR-6710-3p	421979	ITSN2	XM_015285037	intersectin 2
85	gga-miR-6710-3p	374012	BIRC2	NM_001007822	baculoviral IAP repeat containing 2
85	gga-miR-6710-3p	418690	INPP4A	XM_004938484	inositol polyphosphate-4-phosphatase type I A
85	gga-miR-6710-3p	427242	CCDC171	XM_003642995	coiled-coil domain containing 171
85	gga-miR-6710-3p	419124	PIGU	XM_417310	phosphatidylinositol glycan anchor biosynthesis class U
85	gga-miR-6710-3p	395634	ELAVL4	XM_015290955	ELAV like RNA binding protein 4
85	gga-miR-6710-3p	422920	RMND5A	NM_001305422	required for meiotic nuclear division 5 homolog A
85	gga-miR-145-5p	422952	RAB11FIP5	XM_420890	RAB11 family interacting protein 5
85	gga-miR-145-5p	422480	GATB	XM_015276668	glutamyl-tRNA amidotransferase subunit B
85	gga-miR-145-5p	417857	TBC1D15	NM_001012809	TBC1 domain family member 15
85	gga-miR-145-5p	421532	RAB4A	XM_419573	RAB4A, member RAS oncogene family
85	gga-miR-145-5p	100857562	TRIM2	XM_015285265	tripartite motif containing 2
85	gga-miR-145-5p	421263	PROKR2	XM_015278042	prokineticin receptor 2
85	gga-miR-145-5p	424864	SENP2	XM_422676	SUMO1/sentrin/SMT3 specific peptidase 2
85	gga-miR-145-5p	421945	LPIN1	XM_004935773	lipin 1
85	gga-miR-145-5p	396118	LPAR6	NM_205199	lysophosphatidic acid receptor 6
85	gga-miR-145-5p	422391	TMEM185A	XM_420360	transmembrane protein 185A
85	gga-miR-145-5p	421641	MYCT1	XM_419680	MYC target 1
85	gga-miR-1458	423070	PIK3C2A	XM_015286630	phosphatidylinositol-4-phosphate 3-kinase catalytic subunit type 2 alpha
85	gga-miR-1458	100858851	ZNF367	XM_003643009	zinc finger protein 367
85	gga-miR-1458	424253	KALRN	XM_015289981	kalirin, RhoGEF kinase
85	gga-miR-1769-5p	396100	EFNA5	XM_015280412	ephrin A5
85	gga-miR-1769-5p	415902	SFMBT1	XM_015292759	Scm-like with four mbt domains 1
85	gga-miR-1769-5p	420388	NKTR	XM_004939075	natural killer cell triggering receptor
85	gga-miR-1769-5p	404300	GCM1	NM_206980	glial cells missing homolog 1
85	gga-miR-1769-5p	417430	PRKCA	XM_004946229	protein kinase C alpha
85	gga-miR-1769-5p	418808	MYCBP2	XM_015277279	MYC binding protein 2, E3 ubiquitin protein ligase
85	gga-miR-1769-5p	424262	OSBPL11	XM_015289957	oxysterol binding protein like 11
85	gga-miR-1769-5p	417714	ORC5	NM_001030729	origin recognition complex subunit 5
85	gga-miR-1769-5p	418640	FRMPD4	XM_416838	FERM and PDZ domain containing 4
84	gga-miR-1709	420538	SRI	NM_001080865	sorcin
84	gga-miR-1709	396259	FGFR2	XM_015288588	fibroblast growth factor receptor 2
84	gga-miR-1709	421873	COL19A1	XM_004940450	collagen type XIX alpha 1 chain
84	gga-miR-1709	420471	EPC1	XM_418573	enhancer of polycomb homolog 1
84	gga-miR-1709	427160	ADAMTS6	XM_424749	ADAM metallopeptidase with thrombospondin type 1 motif 6
84	gga-miR-1709	769725	ARF4	XM_015293388	ADP ribosylation factor 4
84	gga-miR-1709	417797	TWF1	NM_001278095	twinfilin actin binding protein 1
84	gga-miR-1709	418223	A4GALT	NM_001291811	alpha 1,4-galactosyltransferase (P blood group)
84	gga-miR-1709	420444	RBM33	XM_004939156	RNA binding motif protein 33
84	gga-miR-460b-5p	424351	DENND1B	XM_015290375	DENN domain containing 1B
84	gga-miR-460b-5p	417961	HEBP1	XM_015289364	heme binding protein 1
84	gga-miR-460b-5p	768782	DPY19L3	XM_015292482	dpy-19 like C-mannosyltransferase 3
84	gga-miR-460b-5p	768714	SPA17	XM_001231468	sperm autoantigenic protein 17
84	gga-miR-460b-5p	395313	MX1	NM_204609	MX dynamin like GTPase 1
84	gga-miR-460b-5p	421577	PRKN	XM_419615	parkin RBR E3 ubiquitin protein ligase
84	gga-miR-449b-5p	423366	C5H14orf1	XM_421281	chromosome 5 C14orf1 homolog
84	gga-miR-449b-5p	431302	KRT80	XM_428853	keratin 80
84	gga-miR-449b-5p	420824	E2F3	XM_015275948	E2F transcription factor 3
84	gga-miR-449b-5p	421564	AFDN	XM_015284355	afadin, adherens junction formation factor
84	gga-miR-449b-5p	427234	MLLT3	XM_424818	MLLT3, super elongation complex subunit
84	gga-miR-449b-5p	420882	PSMG4	XM_015276015	proteasome assembly chaperone 4
84	gga-miR-449b-5p	415653	RANBP10	XM_414019	RAN binding protein 10
84	gga-miR-449b-5p	418642	ARHGAP6	XM_416840	Rho GTPase activating protein 6
84	gga-miR-449b-5p	421182	BRPF3	XM_015298722	bromodomain and PHD finger containing, 3
84	gga-miR-449b-5p	416843	RNF34	NM_001006188	ring finger protein 34
84	gga-miR-449b-5p	419176	ZHX3	XM_015296752	zinc fingers and homeoboxes 3
84	gga-miR-449d-5p	423366	C5H14orf1	XM_421281	chromosome 5 C14orf1 homolog
84	gga-miR-449d-5p	431302	KRT80	XM_428853	keratin 80
84	gga-miR-449d-5p	420824	E2F3	XM_015275948	E2F transcription factor 3
84	gga-miR-449d-5p	421564	AFDN	XM_015284355	afadin, adherens junction formation factor
84	gga-miR-449d-5p	427234	MLLT3	XM_424818	MLLT3, super elongation complex subunit
84	gga-miR-449d-5p	420882	PSMG4	XM_015276015	proteasome assembly chaperone 4
84	gga-miR-449d-5p	415653	RANBP10	XM_414019	RAN binding protein 10
84	gga-miR-449d-5p	418642	ARHGAP6	XM_416840	Rho GTPase activating protein 6
84	gga-miR-449d-5p	421182	BRPF3	XM_015298722	bromodomain and PHD finger containing, 3
84	gga-miR-449d-5p	416843	RNF34	NM_001006188	ring finger protein 34
84	gga-miR-449d-5p	419176	ZHX3	XM_015296752	zinc fingers and homeoboxes 3
84	gga-miR-200b-3p	421647	SCAF8	XM_015284243	SR-related CTD associated factor 8
84	gga-miR-200b-3p	417483	CASTOR2	NM_001281807	cytosolic arginine sensor for mTORC1 subunit 2
84	gga-miR-200b-3p	419681	PPT1	NM_001030903	palmitoyl-protein thioesterase 1
84	gga-miR-200b-3p	426622	BORCS8	XM_015300075	BLOC-1 related complex subunit 8
84	gga-miR-200b-3p	776038	SGIP1	XM_015291112	SH3 domain GRB2 like endophilin interacting protein 1
84	gga-miR-200b-3p	418800	PCDH9	XM_416995	protocadherin 9
84	gga-miR-200b-3p	395291	ROBO2	XM_015298594	roundabout guidance receptor 2
84	gga-miR-200b-3p	421667	PHACTR2	XM_015284204	phosphatase and actin regulator 2
84	gga-miR-200b-3p	427838	HNF1B	XM_003642413	HNF1 homeobox B
84	gga-miR-200b-3p	427076	TMEM200A	XM_424670	transmembrane protein 200A
84	gga-miR-200b-3p	431066	PNPLA2	XM_015286619	patatin like phospholipase domain containing 2
84	gga-miR-200b-3p	429058	KCNT2	XM_015290384	potassium sodium-activated channel subfamily T member 2
84	gga-miR-200b-3p	415947	RBM10	NM_001012780	RNA binding motif protein 10
84	gga-miR-200b-3p	420176	NCOA2	XM_015282895	nuclear receptor coactivator 2
84	gga-miR-2954	415393	LRRC49	XM_004943763	leucine rich repeat containing 49
84	gga-miR-2954	424884	PLSCR5	XM_015291623	phospholipid scramblase family member 5
84	gga-miR-2954	415611	MAN2A1	XM_003643046	mannosidase alpha class 2A member 1
84	gga-miR-2954	373916	ACO1	NM_001030536	aconitase 1, soluble
84	gga-miR-2954	427106	LYSMD3	NM_001031414	LysM domain containing 3
84	gga-miR-200a-3p	426361	H2AFZ	NM_001031374	H2A histone family, member Z
84	gga-miR-200a-3p	423687	RUFY2	XM_015278715	RUN and FYVE domain containing 2
84	gga-miR-200a-3p	424510	ZNF644	XM_015290670	zinc finger protein 644
84	gga-miR-200a-3p	427567	CHST4	XM_015292716	carbohydrate (N-acetylglucosamine 6-O) sulfotransferase 4
84	gga-miR-200a-3p	395594	HAS2	NM_204806	hyaluronan synthase 2
84	gga-miR-200a-3p	374191	PDCD4	XM_015288544	programmed cell death 4
84	gga-miR-200a-3p	424228	BIN1	NM_001006524	bridging integrator 1
84	gga-miR-200a-3p	420235	C2H8ORF37	XM_015282936	chromosome 2 open reading frame, human C8orf37
84	gga-miR-200a-3p	417443	ABCA9	XM_415694	ATP binding cassette subfamily A member 9
84	gga-miR-200a-3p	421059	LPIN2	XM_015277938	lipin 2
84	gga-miR-200a-3p	417409	ADAP2	XM_415661	ArfGAP with dual PH domains 2
84	gga-miR-200a-3p	422593	ARHGAP24	XM_015276494	Rho GTPase activating protein 24
84	gga-miR-200a-3p	776127	ADSSL1	XM_001235679	adenylosuccinate synthase like 1
84	gga-miR-200a-3p	418533	ABCG1	XM_416742	ATP binding cassette subfamily G member 1
84	gga-miR-200a-3p	430410	VAT1L	XM_427969	vesicle amine transport 1 like
84	gga-miR-200a-3p	415700	TRADD	XM_414067	TNFRSF1A associated via death domain
84	gga-miR-200a-3p	426199	ATP6V1H	NM_001197326	ATPase H+ transporting V1 subunit H
84	gga-miR-200a-3p	418491	TIAM1	XM_015299657	T cell lymphoma invasion and metastasis 1
84	gga-miR-200a-3p	424876	MAP3K13	XM_015277158	mitogen-activated protein kinase kinase kinase 13
84	gga-miR-200a-3p	420792	TNS3	NM_001277761	tensin 3
84	gga-miR-200a-3p	395887	AMH	NM_205030	anti-Mullerian hormone
84	gga-miR-200a-3p	424921	FYTTD1	NM_001031316	forty-two-three domain containing 1
84	gga-miR-200a-3p	395997	EPHA5	NM_205105	EPH receptor A5
84	gga-miR-200a-3p	396089	CRYAB	NM_205176	crystallin alpha B
84	gga-miR-200a-3p	421597	HIPK3	NM_001199411	homeodomain interacting protein kinase 3
84	gga-miR-153-3p	417644	PPM1D	XM_415890	protein phosphatase, Mg2+/Mn2+ dependent 1D
84	gga-miR-153-3p	770103	TPM3	XM_015298585	tropomyosin 3
84	gga-miR-153-3p	423776	GDF10	XM_421648	growth differentiation factor 10
84	gga-miR-153-3p	769894	MXRA7	XM_015295295	matrix remodeling associated 7
84	gga-miR-153-3p	424577	KLF-4	XM_422416	Kruppel-like factor 1 (erythroid)
84	gga-miR-153-3p	769803	RNF26	XM_004948037	ring finger protein 26
84	gga-miR-153-3p	416314	SAR1B	XM_015294016	secretion associated Ras related GTPase 1B
84	gga-miR-153-3p	396111	RYR3	XM_015287296	ryanodine receptor 3
84	gga-miR-153-3p	421860	FILIP1	XM_015284761	filamin A interacting protein 1
84	gga-miR-153-3p	427494	TRPM1	XM_015278982	transient receptor potential cation channel subfamily M member 1
84	gga-miR-153-3p	395675	TMCO3	NM_204867	transmembrane and coiled-coil domains 3
84	gga-miR-153-3p	421354	SPATA17	XM_419414	spermatogenesis associated 17
84	gga-miR-153-3p	422540	TET2	XM_015276224	tet methylcytosine dioxygenase 2
84	gga-miR-1731-5p	417731	BRD1	NM_001199482	bromodomain containing 1
84	gga-miR-1731-5p	419177	RPN2	NM_001006288	ribophorin II
84	gga-miR-1416-5p	768703	SHISA6	XM_015295241	shisa family member 6
84	gga-miR-1416-5p	101750689	BHLHE41	XM_015291485	basic helix-loop-helix family member e41
84	gga-miR-1416-5p	415722	CHD9	XM_015292386	chromodomain helicase DNA binding protein 9
84	gga-miR-1416-5p	770958	SSBP2	XM_001234273	single stranded DNA binding protein 2
84	gga-miR-1416-5p	423220	MGA	XM_015287133	MGA, MAX dimerization protein
84	gga-miR-2131-5p	374131	NR3C2	NM_001159345	nuclear receptor subfamily 3 group C member 2
84	gga-miR-2131-5p	771901	UCK1	XM_001235115	uridine-cytidine kinase 1
84	gga-miR-2131-5p	418824	DIAPH3	XM_015276853	diaphanous related formin 3
84	gga-miR-2131-5p	418407	BBX	XM_015297349	BBX, HMG-box containing
84	gga-miR-2131-5p	421864	MB21D1	XM_419881	Mab-21 domain containing 1
84	gga-miR-2131-5p	422029	XKR6	XM_015285178	XK related 6
84	gga-miR-2131-5p	427293	TMEM175	NM_001006582	transmembrane protein 175
84	gga-miR-2131-5p	418921	UBL3	NM_001012829	ubiquitin like 3
84	gga-miR-2131-5p	421546	ARV1	XM_419587	ARV1 homolog, fatty acid homeostasis modulator
84	gga-miR-2131-5p	424439	RC3H1	XM_015290537	ring finger and CCCH-type domains 1
84	gga-miR-2131-5p	418514	CHAF1B	NM_001008677	chromatin assembly factor 1 subunit B
84	gga-miR-425-5p	421691	MTFR2	XM_419728	mitochondrial fission regulator 2
84	gga-miR-425-5p	422364	CUL4B	XM_420335	cullin 4B
84	gga-miR-425-5p	425003	PDCD10	XM_015291669	programmed cell death 10
84	gga-miR-425-5p	378903	CREM	NM_001278133	cAMP responsive element modulator
84	gga-miR-425-5p	415805	PLCG2	XM_004944258	phospholipase C gamma 2
84	gga-miR-222b-3p	427688	BTBD3	XM_015283526	BTB domain containing 3
84	gga-miR-222b-3p	424721	LHX8	NM_001040466	LIM homeobox 8
84	gga-miR-6710-3p	419084	GDPD4	XM_417276	glycerophosphodiester phosphodiesterase domain containing 4
84	gga-miR-6710-3p	419648	TXLNA	XM_004947817	taxilin alpha
84	gga-miR-6710-3p	429077	BRINP3	XM_004943288	BMP/retinoic acid inducible neural specific 3
84	gga-miR-6710-3p	418554	VTCN1L	XM_015300776	V-set domain containing T cell activation inhibitor 1-like
84	gga-miR-6710-3p	403089	TEAD1	XM_015286358	TEA domain transcription factor 1
84	gga-miR-6710-3p	101749060	IRS2	XM_015277886	insulin receptor substrate 2
84	gga-miR-145-5p	404774	SNTB1	NM_001005798	syntrophin beta 1
84	gga-miR-145-5p	771539	DPM2	NM_001199164	dolichyl-phosphate mannosyltransferase subunit 2, regulatory
84	gga-miR-145-5p	100857572	HTRA1	XM_015288895	HtrA serine peptidase 1
84	gga-miR-145-5p	770128	WDR53	XM_001232860	WD repeat domain 53
84	gga-miR-145-5p	420081	SCAMP4	XM_004948767	secretory carrier membrane protein 4
84	gga-miR-145-5p	420895	SERPINB6	XM_015282170	serpin family B member 6
84	gga-miR-145-5p	420800	TPPP	XM_418894	tubulin polymerization promoting protein
84	gga-miR-145-5p	420473	ARHGAP12	XM_015282124	Rho GTPase activating protein 12
84	gga-miR-145-5p	420517	STAM	XM_015282001	signal transducing adaptor molecule
84	gga-miR-145-5p	419449	KIF1C	XM_015297162	kinesin family member 1C
84	gga-miR-145-5p	423816	CPEB3	XM_421688	cytoplasmic polyadenylation element binding protein 3
84	gga-miR-1458	425998	MRGPRH	XM_423677	MAS-related GPR, member H
84	gga-miR-1458	107054979	HHLA2	XM_015297479	HERV-H LTR-associating 2
84	gga-miR-1458	419762	CADM1	XM_015298219	cell adhesion molecule 1
84	gga-miR-1458	424876	MAP3K13	XM_015277158	mitogen-activated protein kinase kinase kinase 13
84	gga-miR-1769-5p	395355	CBX3	XM_015281285	chromobox 3
84	gga-miR-1769-5p	416453	CYP2W1	XM_015294328	cytochrome P450 family 2 subfamily W member 1
84	gga-miR-1769-5p	101750812	CSF2RB	XM_015288212	colony stimulating factor 2 receptor beta common subunit
84	gga-miR-1769-5p	427847	ATXN7L1	XM_015275782	ataxin 7 like 1
83	gga-miR-1709	421347	BPNT1	XM_015283646	3'(2'), 5'-bisphosphate nucleotidase 1
83	gga-miR-1709	419752	ARHGEF12	XM_417890	Rho guanine nucleotide exchange factor 12
83	gga-miR-1709	422933	ADRA1D	XM_004936274	adrenoceptor alpha 1D
83	gga-miR-1709	423087	NAP1L4	XM_015286593	nucleosome assembly protein 1 like 4
83	gga-miR-1709	776038	SGIP1	XM_015291110	SH3 domain GRB2 like endophilin interacting protein 1
83	gga-miR-460b-5p	421375	LPGAT1	NM_001031049	lysophosphatidylglycerol acyltransferase 1
83	gga-miR-460b-5p	414893	GRIA1	XM_015293756	glutamate ionotropic receptor AMPA type subunit 1
83	gga-miR-460b-5p	395755	PODXL	XM_015289559	podocalyxin like
83	gga-miR-460b-5p	423720	AIFM2	XM_421597	apoptosis inducing factor, mitochondria associated 2
83	gga-miR-460b-5p	424483	TMEM56	NM_001277557	transmembrane protein 56
83	gga-miR-449b-5p	421248	PYGB	NM_001031034	glycogen phosphorylase B
83	gga-miR-449b-5p	424156	GORASP2	NM_001012594	golgi reassembly stacking protein 2
83	gga-miR-449b-5p	415562	ANP32A	XM_413932	acidic nuclear phosphoprotein 32 family member A
83	gga-miR-449b-5p	431601	UHRF2	XM_004949077	ubiquitin like with PHD and ring finger domains 2
83	gga-miR-449b-5p	420421	OXSR1	XM_418527	oxidative stress responsive 1
83	gga-miR-449b-5p	424778	XRN1	XM_422596	5'-3' exoribonuclease 1
83	gga-miR-449b-5p	427209	COL4A3BP	XM_424796	collagen type IV alpha 3 binding protein
83	gga-miR-449b-5p	420617	IGF2BP3	NM_001006359	insulin like growth factor 2 mRNA binding protein 3
83	gga-miR-449b-5p	426920	UNC5D	XM_004947581	unc-5 netrin receptor D
83	gga-miR-449d-5p	421248	PYGB	NM_001031034	glycogen phosphorylase B
83	gga-miR-449d-5p	424156	GORASP2	NM_001012594	golgi reassembly stacking protein 2
83	gga-miR-449d-5p	415562	ANP32A	XM_413932	acidic nuclear phosphoprotein 32 family member A
83	gga-miR-449d-5p	431601	UHRF2	XM_004949077	ubiquitin like with PHD and ring finger domains 2
83	gga-miR-449d-5p	420421	OXSR1	XM_418527	oxidative stress responsive 1
83	gga-miR-449d-5p	424778	XRN1	XM_422596	5'-3' exoribonuclease 1
83	gga-miR-449d-5p	418423	LOC418423	XM_429578	uncharacterized LOC418423
83	gga-miR-449d-5p	427209	COL4A3BP	XM_424796	collagen type IV alpha 3 binding protein
83	gga-miR-449d-5p	420617	IGF2BP3	NM_001006359	insulin like growth factor 2 mRNA binding protein 3
83	gga-miR-449d-5p	426920	UNC5D	XM_004947581	unc-5 netrin receptor D
83	gga-miR-200b-3p	421378	RD3	XM_015283865	retinal degeneration 3
83	gga-miR-200b-3p	427050	VPS13A	XM_015280271	vacuolar protein sorting 13 homolog A
83	gga-miR-200b-3p	422556	DCTD	NM_001006444	dCMP deaminase
83	gga-miR-200b-3p	427306	PLPPR1	XM_424888	phospholipid phosphatase related 1
83	gga-miR-200b-3p	395543	SMAD9	XM_015277652	SMAD family member 9
83	gga-miR-200b-3p	426071	FRMD4B	XM_423748	FERM domain containing 4B
83	gga-miR-200b-3p	422952	RAB11FIP5	XM_015286060	RAB11 family interacting protein 5
83	gga-miR-200b-3p	421985	NRBP1	XM_015284979	nuclear receptor binding protein 1
83	gga-miR-200b-3p	395509	PDGFRA	XM_015285414	platelet-derived growth factor receptor, alpha polypeptide
83	gga-miR-200b-3p	101747406	PPP1R3A	XM_004937541	protein phosphatase 1 regulatory subunit 3A
83	gga-miR-200b-3p	417410	RHOT1	NM_001006208	ras homolog family member T1
83	gga-miR-200b-3p	431264	S1PR3	XM_004949243	sphingosine-1-phosphate receptor 3
83	gga-miR-200b-3p	417881	SLC6A15	XM_416124	solute carrier family 6 member 15
83	gga-miR-200b-3p	418793	TGDS	XM_015274715	TDP-glucose 4,6-dehydratase
83	gga-miR-200b-3p	423391	SEL1L	XM_421303	SEL1L, ERAD E3 ligase adaptor subunit
83	gga-miR-200b-3p	428605	LGR4	XM_426162	leucine rich repeat containing G protein-coupled receptor 4
83	gga-miR-200b-3p	420743	DPY19L1	XM_418841	dpy-19 like C-mannosyltransferase 1
83	gga-miR-200b-3p	424481	RWDD3	NM_001277556	RWD domain containing 3
83	gga-miR-200b-3p	422281	BRWD3	XM_015278525	bromodomain and WD repeat domain containing 3
83	gga-miR-200b-3p	395099	CREB1	NM_204450	cAMP responsive element binding protein 1
83	gga-miR-200b-3p	420567	SGCE	XM_015281930	sarcoglycan epsilon
83	gga-miR-200b-3p	426045	TBL1X	NM_001159754	transducin beta like 1 X-linked
83	gga-miR-200b-3p	395624	FOXF1	XM_414186	forkhead box F1
83	gga-miR-200b-3p	373929	MAPKAPK5	XM_015275130	mitogen-activated protein kinase-activated protein kinase 5
83	gga-miR-200b-3p	429640	LMBRD2	NM_001031579	LMBR1 domain containing 2
83	gga-miR-2954	395232	EIF4A2	NM_204549	eukaryotic translation initiation factor 4A2
83	gga-miR-2954	770141	LOC770141	XM_015280438	transcription factor AP-1-like
83	gga-miR-2954	427287	PCGF3	XM_015280486	polycomb group ring finger 3
83	gga-miR-2954	100857368	ZCCHC6	NM_001271947	zinc finger CCHC-type containing 6
83	gga-miR-2954	100859173	LOC100859173	XM_003641130	probable G-protein coupled receptor 83-like
83	gga-miR-2954	426202	LRRC2	XM_423865	leucine rich repeat containing 2
83	gga-miR-2954	421944	GREB1	XM_004935766	growth regulating estrogen receptor binding 1
83	gga-miR-200a-3p	395543	SMAD9	XM_015277652	SMAD family member 9
83	gga-miR-200a-3p	423924	RAB11FIP2	XM_421784	RAB11 family interacting protein 2
83	gga-miR-200a-3p	417153	REXO4	XM_415436	REX4 homolog, 3'-5' exonuclease
83	gga-miR-200a-3p	396085	NF1	XM_415914	neurofibromin 1
83	gga-miR-200a-3p	100858319	HIST1H4I	XM_003640370	histone cluster 1, H4i
83	gga-miR-200a-3p	415729	NKD1	XM_015292399	naked cuticle homolog 1
83	gga-miR-200a-3p	421349	SLC30A10	XM_015283897	solute carrier family 30 member 10
83	gga-miR-200a-3p	431636	SLC46A2	XM_429188	solute carrier family 46 member 2
83	gga-miR-200a-3p	396431	THRB	XM_015281325	thyroid hormone receptor beta
83	gga-miR-200a-3p	419897	TCP11	XM_418022	t-complex 11
83	gga-miR-200a-3p	417614	ULK2	XM_004946695	unc-51 like autophagy activating kinase 2
83	gga-miR-200a-3p	431602	PTPRD	XM_015280179	protein tyrosine phosphatase, receptor type D
83	gga-miR-200a-3p	770869	MGARP	XM_015276695	mitochondria localized glutamic acid rich protein
83	gga-miR-200a-3p	396422	VCL	XM_015288200	vinculin
83	gga-miR-200a-3p	418670	PPP2R3B	XM_416866	protein phosphatase 2 regulatory subunit B''beta
83	gga-miR-200a-3p	427847	ATXN7L1	XM_015275783	ataxin 7 like 1
83	gga-miR-200a-3p	418210	RASSF8	XM_416437	Ras association domain family member 8
83	gga-miR-200a-3p	420176	NCOA2	XM_015282895	nuclear receptor coactivator 2
83	gga-miR-153-3p	420901	VPS4B	NM_001006378	vacuolar protein sorting 4 homolog B
83	gga-miR-153-3p	420179	MSC	XM_418293	musculin
83	gga-miR-153-3p	395998	SORL1	NM_001305160	sortilin related receptor 1
83	gga-miR-153-3p	424487	ABCD3	NM_001012597	ATP binding cassette subfamily D member 3
83	gga-miR-153-3p	419922	TFEB	NM_001030922	transcription factor EB
83	gga-miR-153-3p	429811	KLF3	XM_015285673	Kruppel-like factor 3 (basic)
83	gga-miR-153-3p	415957	IARS	XM_414300	isoleucyl-tRNA synthetase
83	gga-miR-153-3p	427595	HSD17B14	XM_015293238	hydroxysteroid 17-beta dehydrogenase 14
83	gga-miR-153-3p	396282	BCL2	NM_205339	BCL2, apoptosis regulator
83	gga-miR-153-3p	419168	ARHGAP40	XM_015296353	Rho GTPase activating protein 40
83	gga-miR-153-3p	422781	APBB2	XM_420735	amyloid beta precursor protein binding family B member 2
83	gga-miR-153-3p	423424	BTBD7	XM_421333	BTB domain containing 7
83	gga-miR-1731-5p	428585	IRF2BP2	XM_015284408	interferon regulatory factor 2 binding protein 2
83	gga-miR-1731-5p	428185	B3GALT6	XM_015297129	beta-1,3-galactosyltransferase 6
83	gga-miR-1731-5p	421878	PRIM2	NM_001012880	DNA primase subunit 2
83	gga-miR-12226-5p	771284	MKX	XM_015282064	mohawk homeobox
83	gga-miR-12226-5p	395154	DPYSL3	NM_204493	dihydropyrimidinase like 3
83	gga-miR-1416-5p	418005	MKL1	XM_004937714	megakaryoblastic leukemia (translocation) 1
83	gga-miR-1416-5p	421497	AKT3	XM_015283984	AKT serine/threonine kinase 3
83	gga-miR-1416-5p	100858171	XKR4	XM_015282690	XK related 4
83	gga-miR-1416-5p	100858131	LOC100858131	XM_015287384	trichohyalin-like
83	gga-miR-1416-5p	395067	CRIM1	NM_204425	cysteine rich transmembrane BMP regulator 1
83	gga-miR-2131-5p	395668	TENM1	XM_015278190	teneurin transmembrane protein 1
83	gga-miR-2131-5p	422545	CFAP97	XM_420507	cilia and flagella associated protein 97
83	gga-miR-2131-5p	417449	COG1	XM_015279895	component of oligomeric golgi complex 1
83	gga-miR-2131-5p	395620	RGS7	XM_015283940	regulator of G-protein signaling 7
83	gga-miR-2131-5p	428081	XPO4	NM_001012947	exportin 4
83	gga-miR-2131-5p	416830	PITPNM2	XM_004945543	phosphatidylinositol transfer protein membrane associated 2
83	gga-miR-2131-5p	424894	PPP1R2	XM_015291390	protein phosphatase 1 regulatory inhibitor subunit 2
83	gga-miR-2131-5p	425428	ZMAT3	XM_423190	zinc finger matrin-type 3
83	gga-miR-2131-5p	415447	BLOC1S6	NM_001007825	biogenesis of lysosomal organelles complex 1 subunit 6
83	gga-miR-2131-5p	418498	SYNJ1	XM_015299851	synaptojanin 1
83	gga-miR-2131-5p	426175	NXNL2	XM_003643014	nucleoredoxin like 2
83	gga-miR-2131-5p	100859188	GPR132	XM_004936418	G protein-coupled receptor 132
83	gga-miR-2131-5p	415955	NOL8	XM_004944506	nucleolar protein 8
83	gga-miR-2131-5p	422731	MTMR7	XM_420686	myotubularin related protein 7
83	gga-miR-2131-5p	417796	IRAK4	NM_001030738	interleukin 1 receptor associated kinase 4
83	gga-miR-2131-5p	427537	CMTR2	XM_015279206	cap methyltransferase 2
83	gga-miR-2131-5p	395877	SERPIND1	XM_001232766	serpin peptidase inhibitor, clade D (heparin cofactor), member 1
83	gga-miR-2131-5p	101749060	IRS2	XM_015277886	insulin receptor substrate 2
83	gga-miR-425-5p	428607	PCMT1	NM_001031525	protein-L-isoaspartate (D-aspartate) O-methyltransferase
83	gga-miR-425-5p	428637	DDX43	XM_426195	DEAD-box helicase 43
83	gga-miR-425-5p	417514	UPK3BL	XM_415762	uroplakin 3B-like
83	gga-miR-222b-3p	396115	IRF2	NM_205196	interferon regulatory factor 2
83	gga-miR-222b-3p	395671	ERBB4	XM_015289115	erb-b2 receptor tyrosine kinase 4
[truncated: 4,809 more rows]

## Sheet: DMV1639 3 h down-reg miRNA
Target Score	miRNA Name	Gene ID	Gene Symbol	Transcript Accession	Gene Description
99	gga-miR-206	421008	ZNF236	XM_015282415	zinc finger protein 236
99	gga-miR-206	420580	GLCCI1	NM_001012855	glucocorticoid induced 1
99	gga-miR-206	420800	TPPP	XM_418894	tubulin polymerization promoting protein
99	gga-miR-206	432368	SNAI2	XM_419196	snail family transcriptional repressor 2
98	gga-miR-133b	395569	GDNF	XM_425018	glial cell derived neurotrophic factor
98	gga-miR-133b	419265	HELZ2	XM_417438	helicase with zinc finger 2
98	gga-miR-133b	418567	DDX3X	NM_001030800	DEAD-box helicase 3 X-linked
98	gga-miR-133c-3p	395569	GDNF	XM_425018	glial cell derived neurotrophic factor
98	gga-miR-133c-3p	419265	HELZ2	XM_417438	helicase with zinc finger 2
98	gga-miR-133c-3p	418567	DDX3X	NM_001030800	DEAD-box helicase 3 X-linked
98	gga-miR-206	422897	NSD2	XM_015285999	nuclear receptor binding SET domain protein 2
98	gga-miR-206	415962	VGLL4	NM_001030593	vestigial like family member 4
98	gga-miR-206	416125	TMCC1	XM_015293163	transmembrane and coiled-coil domain family 1
98	gga-miR-206	100859904	SMIM10L1	XM_004945308	small integral membrane protein 10 like 1
98	gga-miR-206	396186	BDNF	XM_015286153	brain derived neurotrophic factor
98	gga-miR-206	418023	JOSD1	XM_416259	Josephin domain containing 1
97	gga-miR-133b	426680	PPP4R3B	XM_424305	protein phosphatase 4 regulatory subunit 3B
97	gga-miR-133b	423411	PPP4R3A	XM_004941870	protein phosphatase 4 regulatory subunit 3A
97	gga-miR-133c-3p	426680	PPP4R3B	XM_424305	protein phosphatase 4 regulatory subunit 3B
97	gga-miR-133c-3p	423411	PPP4R3A	XM_004941870	protein phosphatase 4 regulatory subunit 3A
97	gga-miR-206	419207	ZMYND8	XM_015296702	zinc finger MYND-type containing 8
97	gga-miR-206	422930	EIF2AK3	XM_420868	eukaryotic translation initiation factor 2 alpha kinase 3
97	gga-miR-206	374208	PTPRG	NM_204314	protein tyrosine phosphatase, receptor type G
97	gga-miR-206	426797	SNX2	NM_001012607	sorting nexin 2
97	gga-miR-206	420079	AP3D1	XM_004948765	adaptor related protein complex 3 subunit delta 1
97	gga-miR-206	416010	IP6K2	NM_001030596	inositol hexakisphosphate kinase 2
96	gga-miR-133b	416315	JADE2	XM_414632	jade family PHD finger 2
96	gga-miR-133b	419306	SLC35C2	NM_001030865	solute carrier family 35 member C2
96	gga-miR-133b	423958	CTBP2	XM_015289053	C-terminal binding protein 2
96	gga-miR-133c-3p	416315	JADE2	XM_414632	jade family PHD finger 2
96	gga-miR-133c-3p	419306	SLC35C2	NM_001030865	solute carrier family 35 member C2
96	gga-miR-133c-3p	423958	CTBP2	XM_015289053	C-terminal binding protein 2
96	gga-miR-206	424476	PLPPR4	XM_422319	phospholipid phosphatase related 4
96	gga-miR-206	428946	SAMD8	XM_426501	sterile alpha motif domain containing 8
96	gga-miR-206	419604	PDIK1L	XM_015297759	PDLIM1 interacting kinase 1 like
96	gga-miR-206	426151	CAPRIN1	XM_015286808	cell cycle associated protein 1
96	gga-miR-206	417397	MMD	NM_001030704	monocyte to macrophage differentiation associated
96	gga-miR-206	424188	SLC4A10	XM_015289724	solute carrier family 4 member 10
96	gga-miR-206	424260	SNX4	XM_004942954	sorting nexin 4
96	gga-miR-206	424553	USP33	XM_422389	ubiquitin specific peptidase 33
96	gga-miR-206	421610	UTRN	XM_015284311	utrophin
96	gga-miR-206	419190	YWHAB	NM_001006289	tyrosine 3-monooxygenase/tryptophan 5-monooxygenase activation protein beta
96	gga-miR-206	420206	E2F5	NM_001030942	E2F transcription factor 5
96	gga-miR-206	396335	KTN1	NM_205376	kinectin 1
96	gga-miR-206	422703	EIF4E	XM_015285643	eukaryotic translation initiation factor 4E
96	gga-miR-206	420444	RBM33	XM_004939156	RNA binding motif protein 33
96	gga-miR-206	768763	MSANTD2	NM_001109786	Myb/SANT DNA binding domain containing 2
95	gga-miR-133b	420997	SEC61B	NM_001302159	Sec61 translocon beta subunit
95	gga-miR-133b	373954	BCL2L1	XM_015296318	BCL2 like 1
95	gga-miR-133b	419210	PREX1	XM_015296692	phosphatidylinositol-3,4,5-trisphosphate dependent Rac exchange factor 1
95	gga-miR-133c-3p	420997	SEC61B	NM_001302159	Sec61 translocon beta subunit
95	gga-miR-133c-3p	373954	BCL2L1	XM_015296318	BCL2 like 1
95	gga-miR-133c-3p	419210	PREX1	XM_015296692	phosphatidylinositol-3,4,5-trisphosphate dependent Rac exchange factor 1
95	gga-miR-206	417818	MON2	NM_001199605	MON2 homolog, regulator of endosome-to-Golgi trafficking
95	gga-miR-206	416718	SNX5	XM_015283465	sorting nexin 5
95	gga-miR-206	100857983	GPR35L	XM_015277070	G protein-coupled receptor 35-like
95	gga-miR-206	378903	CREM	NM_001278133	cAMP responsive element modulator
95	gga-miR-206	421717	NCOA7	NM_001012878	nuclear receptor coactivator 7
95	gga-miR-206	422772	GNPDA2	XM_004936066	glucosamine-6-phosphate deaminase 2
95	gga-miR-206	423817	BTAF1	XM_015288828	B-TFIID TATA-box binding protein associated factor 1
95	gga-miR-206	427113	MCTP1	XM_004949394	multiple C2 and transmembrane domain containing 1

## Sheet: DMV1639 3 h up-reg miRNA
Target Score	miRNA Name	Gene ID	Gene Symbol	Transcript Accession	Gene Description
100	gga-miR-222b-3p	374214	GABRA1	NM_204318	gamma-aminobutyric acid type A receptor alpha1 subunit
99	gga-miR-153-3p	431262	FEM1C	XM_428816	fem-1 homolog C
99	gga-miR-153-3p	428435	CREB5	XM_015281825	cAMP responsive element binding protein 5
99	gga-miR-153-3p	421738	KPNA5	XM_419770	karyopherin subunit alpha 5
99	gga-miR-153-3p	424523	CLCA1	XM_422360	chloride channel accessory 1
99	gga-miR-153-3p	418463	CADM2	XM_015298395	cell adhesion molecule 2
99	gga-miR-222b-3p	374106	CDKN1B	NM_204256	cyclin dependent kinase inhibitor 1B
98	gga-miR-153-3p	428453	FYCO1	XM_015281579	FYVE and coiled-coil domain containing 1
98	gga-miR-153-3p	424639	ZFYVE9	XM_015291221	zinc finger FYVE-type containing 9
98	gga-miR-153-3p	415416	FAM214A	NM_001005811	family with sequence similarity 214 member A
98	gga-miR-153-3p	100858275	TESK2	XM_003641688	testis-specific kinase 2
98	gga-miR-153-3p	395257	CBFB	NM_204570	core-binding factor beta subunit
98	gga-miR-153-3p	427171	PIK3R1	XM_424759	phosphoinositide-3-kinase regulatory subunit 1
98	gga-miR-153-3p	417481	AUTS2	XM_415729	AUTS2, activator of transcription and developmental regulator
98	gga-miR-222b-3p	428616	CLVS2	XM_426173	clavesin 2
98	gga-miR-222b-3p	427252	ABHD17B	NM_001031423	abhydrolase domain containing 17B
98	gga-miR-222b-3p	415550	SNAPC5	NM_001007829	small nuclear RNA activating complex polypeptide 5
98	gga-miR-222b-3p	431530	RFX7	XM_429081	regulatory factor X7
97	gga-miR-153-3p	416306	FBXL21	NM_001270994	F-box and leucine rich repeat protein 21
97	gga-miR-153-3p	421098	GAREM1	XM_419182	GRB2 associated regulator of MAPK1 subtype 1
97	gga-miR-153-3p	419316	APCDD1L	XM_015296543	APC down-regulated 1 like
97	gga-miR-153-3p	422394	AFF2	XM_015278653	AF4/FMR2 family member 2
97	gga-miR-153-3p	424759	FAM168B	XM_422581	family with sequence similarity 168 member B
97	gga-miR-153-3p	422097	WFIKKN2	XM_420100	WAP, follistatin/kazal, immunoglobulin, kunitz and netrin domain containing 2
97	gga-miR-153-3p	421014	FAM69C	XM_419100	family with sequence similarity 69 member C
97	gga-miR-153-3p	395319	PCLO	XM_015300112	piccolo presynaptic cytomatrix protein
97	gga-miR-153-3p	422800	TBC1D19	XM_015285711	TBC1 domain family member 19
97	gga-miR-222b-3p	445340	PRDM1	XM_015284539	PR/SET domain 1
97	gga-miR-222b-3p	427031	HECTD2	XM_004942150	HECT domain E3 ubiquitin protein ligase 2
97	gga-miR-222b-3p	428226	RIMS3	XM_015297840	regulating synaptic membrane exocytosis 3
97	gga-miR-222b-3p	416830	PITPNM2	XM_015275601	phosphatidylinositol transfer protein membrane associated 2
97	gga-miR-222b-3p	429011	KLF7	XM_015289510	Kruppel like factor 7
96	gga-miR-153-3p	415711	NFATC3	XM_015292363	nuclear factor of activated T-cells 3
96	gga-miR-153-3p	395537	VSX1	NM_204769	visual system homeobox 1
96	gga-miR-153-3p	396014	NFE2L2	NM_205117	nuclear factor, erythroid 2 like 2
96	gga-miR-153-3p	768473	FAM155A	XM_001231424	family with sequence similarity 155 member A
96	gga-miR-153-3p	424099	ADAM23	XM_015289430	ADAM metallopeptidase domain 23
96	gga-miR-153-3p	769924	GNA12	XM_001233236	G protein subunit alpha 12
96	gga-miR-222b-3p	396545	EIF5A	NM_205532	eukaryotic translation initiation factor 5A
96	gga-miR-222b-3p	420841	MYLIP	NM_001012561	myosin regulatory light chain interacting protein
96	gga-miR-222b-3p	418915	FRY	XM_015278600	FRY microtubule binding protein
96	gga-miR-222b-3p	423241	TTBK2	XM_421164	tau tubulin kinase 2
96	gga-miR-222b-3p	423327	RALGAPA1	NM_001277454	Ral GTPase activating protein catalytic alpha subunit 1
96	gga-miR-222b-3p	416080	ADAMTS9	XM_015293287	ADAM metallopeptidase with thrombospondin type 1 motif 9
96	gga-miR-460b-5p	395663	IL10RB	XM_015299252	interleukin 10 receptor subunit beta
95	gga-miR-153-3p	421979	ITSN2	XM_419989	intersectin 2
95	gga-miR-153-3p	421276	SERTAD2	XM_015278044	SERTA domain containing 2
95	gga-miR-153-3p	417106	RABGAP1	XM_415391	RAB GTPase activating protein 1
95	gga-miR-153-3p	424401	LOC424401	XM_015290445	phosphohistidine phosphatase 1
95	gga-miR-153-3p	420167	SGK3	XM_015282744	serum/glucocorticoid regulated kinase family member 3
95	gga-miR-153-3p	422285	CLCN5	XM_015278533	chloride voltage-gated channel 5
95	gga-miR-153-3p	418010	TNRC6B	XM_015288813	trinucleotide repeat containing 6B
95	gga-miR-153-3p	770173	KCNS1	XM_015296735	potassium voltage-gated channel modifier subfamily S member 1
95	gga-miR-153-3p	421610	UTRN	XM_015284305	utrophin
95	gga-miR-153-3p	419221	FAM217B	XM_004947079	family with sequence similarity 217 member B
95	gga-miR-153-3p	428729	MFAP3L	XM_426287	microfibril associated protein 3 like
95	gga-miR-153-3p	418818	KLF5	XM_417013	Kruppel like factor 5
95	gga-miR-153-3p	424483	TMEM56	NM_001277557	transmembrane protein 56
95	gga-miR-153-3p	427226	RIC1	XM_015280140	RIC1 homolog, RAB6A GEF complex partner 1
95	gga-miR-222b-3p	420843	ATXN1	XM_015275967	ataxin 1
95	gga-miR-222b-3p	396334	TCF12	XM_015278773	transcription factor 12
95	gga-miR-222b-3p	417926	APAF1	XM_015289693	apoptotic peptidase activating factor 1
95	gga-miR-222b-3p	428089	SESN3	XM_015280554	sestrin 3
95	gga-miR-222b-3p	430580	PPP6R2	XM_015280352	protein phosphatase 6, regulatory subunit 2

## Sheet: DMV1639 18 h down-reg miRNA
Target Score	miRNA Name	Gene ID	Gene Symbol	Transcript Accession	Gene Description
100	gga-miR-15c-5p	417245	PAPPA	XM_415522	pappalysin 1
100	gga-miR-15c-5p	419449	KIF1C	XM_015297162	kinesin family member 1C
100	gga-miR-15c-5p	415439	FGF7	XM_015291985	fibroblast growth factor 7
100	gga-miR-15c-5p	427123	SLC12A2	XM_004949378	solute carrier family 12 member 2
100	gga-miR-15c-5p	415507	CHD2	NM_001278454	chromodomain helicase DNA binding protein 2
100	gga-miR-6659-3p	426869	SCN8A	XM_424477	sodium voltage-gated channel alpha subunit 8
100	gga-miR-6659-3p	432368	SNAI2	XM_419196	snail family transcriptional repressor 2
100	gga-miR-96-5p	424476	PLPPR4	XM_422319	phospholipid phosphatase related 4
99	gga-miR-1454	421610	UTRN	XM_015284305	utrophin
99	gga-miR-15c-5p	417582	NUFIP2	XM_015295882	NUFIP2, FMR1 interacting protein 2
99	gga-miR-15c-5p	424110	NBEAL1	XM_004942674	neurobeachin like 1
99	gga-miR-15c-5p	417920	CDK17	XM_015283892	cyclin dependent kinase 17
99	gga-miR-15c-5p	429007	MOB4	NM_001031557	MOB family member 4, phocein
99	gga-miR-15c-5p	396463	POU2F1	XM_015295868	POU class 2 homeobox 1
99	gga-miR-15c-5p	100857561	GPR63	XM_015284676	G protein-coupled receptor 63
99	gga-miR-15c-5p	417260	NSMF	XM_015279661	NMDA receptor synaptonuclear signaling and neuronal migration factor
99	gga-miR-15c-5p	421497	AKT3	XM_015283984	AKT serine/threonine kinase 3
99	gga-miR-15c-5p	415369	USP3	XM_413755	ubiquitin specific peptidase 3
99	gga-miR-15c-5p	418241	KIAA0930	XM_416465	KIAA0930
99	gga-miR-15c-5p	428181	SKI	XM_015296936	SKI proto-oncogene
99	gga-miR-15c-5p	426117	CCNE1	NM_001031358	cyclin E1
99	gga-miR-15c-5p	424666	PLPP3	NM_001130488	phospholipid phosphatase 3
99	gga-miR-15c-5p	771985	PTPRR	XM_001235187	protein tyrosine phosphatase, receptor type R
99	gga-miR-15c-5p	420905	ZCCHC2	XM_015282199	zinc finger CCHC-type containing 2
99	gga-miR-15c-5p	424155	TLK1	XM_015289759	tousled like kinase 1
99	gga-miR-15c-5p	772226	CC2D1B	XM_001235392	coiled-coil and C2 domain containing 1B
99	gga-miR-15c-5p	417658	SYNRG	XM_015296164	synergin gamma
99	gga-miR-15c-5p	419484	MFN2	XM_015297206	mitofusin 2
99	gga-miR-1729-5p	418621	AP1S2	NM_001006261	adaptor related protein complex 1 subunit sigma 2
99	gga-miR-206	421008	ZNF236	XM_015282415	zinc finger protein 236
99	gga-miR-206	420580	GLCCI1	NM_001012855	glucocorticoid induced 1
99	gga-miR-206	420800	TPPP	XM_418894	tubulin polymerization promoting protein
99	gga-miR-206	432368	SNAI2	XM_419196	snail family transcriptional repressor 2
99	gga-miR-214	422440	NAA15	XM_015276694	N(alpha)-acetyltransferase 15, NatA auxiliary subunit
99	gga-miR-214	423572	SOS2	XM_015276737	SOS Ras/Rho guanine nucleotide exchange factor 2
99	gga-miR-214	427721	NOS1	XM_004934480	nitric oxide synthase 1
99	gga-miR-551-5p	427597	CNTN6	XM_015293210	contactin 6
99	gga-miR-551-5p	427447	RICTOR	XM_003642978	RPTOR independent companion of MTOR complex 2
99	gga-miR-551-5p	416170	PANK3	XM_414502	pantothenate kinase 3
99	gga-miR-551-5p	424429	RALGPS2	XM_015290287	Ral GEF with PH domain and SH3 binding motif 2
99	gga-miR-551-5p	422699	PDLIM5	XM_015276304	PDZ and LIM domain 5
99	gga-miR-551-5p	395713	TFAP2B	XM_015285085	transcription factor AP-2 beta
99	gga-miR-6659-3p	426284	TBL1XR1	NM_001031369	transducin beta like 1 X-linked receptor 1
99	gga-miR-6659-3p	373919	RUNX2	XM_015285083	runt related transcription factor 2
99	gga-miR-7b	421000	BLOC1S4	XM_419086	biogenesis of lysosomal organelles complex 1 subunit 4
99	gga-miR-96-5p	101747287	TMEM98	XM_015299412	transmembrane protein 98
99	gga-miR-96-5p	419197	TTPAL	NM_001030854	alpha tocopherol transfer protein like
99	gga-miR-96-5p	429109	TTC4	XM_426665	tetratricopeptide repeat domain 4
99	gga-miR-96-5p	427352	SLC1A1	XM_424930	solute carrier family 1 member 1
98	gga-miR-133a-3p	395569	GDNF	XM_425018	glial cell derived neurotrophic factor
98	gga-miR-133a-3p	419265	HELZ2	XM_417438	helicase with zinc finger 2
98	gga-miR-133a-3p	418567	DDX3X	NM_001030800	DEAD-box helicase 3 X-linked
98	gga-miR-133b	395569	GDNF	XM_425018	glial cell derived neurotrophic factor
98	gga-miR-133b	419265	HELZ2	XM_417438	helicase with zinc finger 2
98	gga-miR-133b	418567	DDX3X	NM_001030800	DEAD-box helicase 3 X-linked
98	gga-miR-133c-3p	395569	GDNF	XM_425018	glial cell derived neurotrophic factor
98	gga-miR-133c-3p	419265	HELZ2	XM_417438	helicase with zinc finger 2
98	gga-miR-133c-3p	418567	DDX3X	NM_001030800	DEAD-box helicase 3 X-linked
98	gga-miR-1454	417093	PBX3	NM_001030678	PBX homeobox 3
98	gga-miR-1454	770125	SUMO2	NM_001080717	small ubiquitin-like modifier 2
98	gga-miR-1454	396334	TCF12	XM_015278773	transcription factor 12
98	gga-miR-1454	771383	RAB21	XM_001233647	RAB21, member RAS oncogene family
98	gga-miR-15c-5p	420683	CAPN7	XM_418783	calpain 7
98	gga-miR-15c-5p	420202	SNX16	NM_001199488	sorting nexin 16
98	gga-miR-15c-5p	418010	TNRC6B	XM_015288813	trinucleotide repeat containing 6B
98	gga-miR-15c-5p	100857368	ZCCHC6	NM_001271947	zinc finger CCHC-type containing 6
98	gga-miR-15c-5p	420643	DPH3P1	NM_001302106	diphthamide biosynthesis 3 pseudogene 1
98	gga-miR-15c-5p	771980	FAM78A	XM_001233856	family with sequence similarity 78 member A
98	gga-miR-15c-5p	418903	DCLK1	XM_015277804	doublecortin like kinase 1
98	gga-miR-15c-5p	769071	RAD51B	XM_004941708	RAD51 paralog B
98	gga-miR-15c-5p	416974	RNF10	XM_415267	ring finger protein 10
98	gga-miR-15c-5p	420963	PTPN3	XM_419047	protein tyrosine phosphatase, non-receptor type 3
98	gga-miR-15c-5p	420273	EMC2	NM_001198680	ER membrane protein complex subunit 2
98	gga-miR-15c-5p	424898	ATP13A3	XM_015291597	ATPase 13A3
98	gga-miR-15c-5p	395463	FOXK1	XM_015294360	forkhead box K1
98	gga-miR-15c-5p	418210	RASSF8	XM_416437	Ras association domain family member 8
98	gga-miR-1729-5p	396334	TCF12	NM_205375	transcription factor 12
98	gga-miR-199b	427809	SMURF2	XM_425380	SMAD specific E3 ubiquitin protein ligase 2
98	gga-miR-206	422897	NSD2	XM_015285999	nuclear receptor binding SET domain protein 2
98	gga-miR-206	415962	VGLL4	NM_001030593	vestigial like family member 4
98	gga-miR-206	416125	TMCC1	XM_015293163	transmembrane and coiled-coil domain family 1
98	gga-miR-206	100859904	SMIM10L1	XM_004945308	small integral membrane protein 10 like 1
98	gga-miR-206	396186	BDNF	XM_015286153	brain derived neurotrophic factor
98	gga-miR-206	418023	JOSD1	XM_416259	Josephin domain containing 1
98	gga-miR-214	107051846	LOC107051846	XM_015277004	uncharacterized LOC107051846
98	gga-miR-214	421178	KIF21B	XM_004934814	kinesin family member 21B
98	gga-miR-551-5p	100859545	KCNK9	XM_003640857	potassium two pore domain channel subfamily K member 9
98	gga-miR-551-5p	429159	PHC3	XM_004943491	polyhomeotic homolog 3
98	gga-miR-551-5p	427178	PAPD4	XM_015277629	poly(A) RNA polymerase D4, non-canonical
98	gga-miR-551-5p	422713	UBE2D3	XM_015285431	ubiquitin conjugating enzyme E2 D3
98	gga-miR-551-5p	423391	SEL1L	XM_421303	SEL1L, ERAD E3 ligase adaptor subunit
98	gga-miR-551-5p	427351	RFX3	XM_003642990	regulatory factor X3
98	gga-miR-6659-3p	769224	THEMIS	XM_015284452	thymocyte selection associated
98	gga-miR-7b	418607	MAP7D2	XM_015272706	MAP7 domain containing 2
98	gga-miR-7b	421424	KCNK5	XM_419478	potassium two pore domain channel subfamily K member 5
98	gga-miR-7b	420661	RBMS3	XM_015281782	RNA binding motif single stranded interacting protein 3
98	gga-miR-7b	422017	ZNF395	XM_015285189	zinc finger protein 395
98	gga-miR-96-5p	101751828	ZFP36L1	NM_001319031	ZFP36 ring finger protein like 1
98	gga-miR-96-5p	422173	MSN	NM_001031112	moesin
98	gga-miR-96-5p	396029	ZEB1	NM_205131	zinc finger E-box binding homeobox 1
98	gga-miR-96-5p	420351	ZHX2	XM_015283162	zinc fingers and homeoboxes 2
97	gga-miR-133a-3p	426680	PPP4R3B	XM_424305	protein phosphatase 4 regulatory subunit 3B
97	gga-miR-133a-3p	423411	PPP4R3A	XM_004941870	protein phosphatase 4 regulatory subunit 3A
97	gga-miR-133b	426680	PPP4R3B	XM_424305	protein phosphatase 4 regulatory subunit 3B
97	gga-miR-133b	423411	PPP4R3A	XM_004941870	protein phosphatase 4 regulatory subunit 3A
97	gga-miR-133c-3p	426680	PPP4R3B	XM_424305	protein phosphatase 4 regulatory subunit 3B
97	gga-miR-133c-3p	423411	PPP4R3A	XM_004941870	protein phosphatase 4 regulatory subunit 3A
97	gga-miR-1454	421116	RB1CC1	XM_015282659	RB1 inducible coiled-coil 1
97	gga-miR-1454	419145	ITCH	XM_417330	itchy E3 ubiquitin protein ligase
97	gga-miR-1454	421196	KIAA1841	XM_015283297	KIAA1841
97	gga-miR-1454	427553	CDH8	NM_001100289	cadherin 8
97	gga-miR-1454	420657	LRRC3B	XM_418756	leucine rich repeat containing 3B
97	gga-miR-1454	421278	LGALSL	NM_001008456	galectin like
97	gga-miR-1454	417413	ZNF207	XM_004946178	zinc finger protein 207
97	gga-miR-1563	416109	ARL8B	XM_414440	ADP ribosylation factor like GTPase 8B
97	gga-miR-1563	426810	ZNF608	XM_004949695	zinc finger protein 608
97	gga-miR-1563	395568	COL5A1	NM_204790	collagen type V alpha 1 chain
97	gga-miR-1563	423235	SNAP23	NM_001199666	synaptosome associated protein 23
97	gga-miR-15c-5p	421472	FEZ2	XM_015283749	fasciculation and elongation protein zeta 2
97	gga-miR-15c-5p	416847	TMEM120B	NM_001030659	transmembrane protein 120B
97	gga-miR-15c-5p	419409	LOC419409	XM_417571	Golgi integral membrane protein 4-like
97	gga-miR-15c-5p	428760	ADAMTS3	XM_015276403	ADAM metallopeptidase with thrombospondin type 1 motif 3
97	gga-miR-15c-5p	395644	USP15	NM_204840	ubiquitin specific peptidase 15
97	gga-miR-15c-5p	422347	IRS4	XM_003641084	insulin receptor substrate 4
97	gga-miR-15c-5p	424393	PRRC2C	XM_015290433	proline rich coiled-coil 2C
97	gga-miR-15c-5p	423572	SOS2	XM_015276737	SOS Ras/Rho guanine nucleotide exchange factor 2
97	gga-miR-15c-5p	419448	UBE4B	XM_015297150	ubiquitination factor E4B
97	gga-miR-15c-5p	418909	KL	XM_417105	klotho
97	gga-miR-15c-5p	417395	HLF	XM_415649	HLF, PAR bZIP transcription factor
97	gga-miR-15c-5p	420488	ACBD5	NM_001006356	acyl-CoA binding domain containing 5
97	gga-miR-15c-5p	419685	LYPLA2	NM_001162382	lysophospholipase II
97	gga-miR-15c-5p	427381	DGKQ	XM_424953	diacylglycerol kinase theta
97	gga-miR-15c-5p	423972	PWWP2B	XM_015289011	PWWP domain containing 2B
97	gga-miR-15c-5p	424083	STRADB	XM_421938	STE20-related kinase adaptor beta
97	gga-miR-15c-5p	421915	MYT1L	XM_015284942	myelin transcription factor 1 like
97	gga-miR-15c-5p	419530	SLC25A37	XM_417682	solute carrier family 25 (mitochondrial iron transporter), member 37
97	gga-miR-1729-5p	395177	BMP10	NM_001278046	bone morphogenetic protein 10
97	gga-miR-206	419207	ZMYND8	XM_015296702	zinc finger MYND-type containing 8
97	gga-miR-206	422930	EIF2AK3	XM_420868	eukaryotic translation initiation factor 2 alpha kinase 3
97	gga-miR-206	374208	PTPRG	NM_204314	protein tyrosine phosphatase, receptor type G
97	gga-miR-206	426797	SNX2	NM_001012607	sorting nexin 2
97	gga-miR-206	420079	AP3D1	XM_004948765	adaptor related protein complex 3 subunit delta 1
97	gga-miR-206	416010	IP6K2	NM_001030596	inositol hexakisphosphate kinase 2
97	gga-miR-214	420558	CDK6	NM_001007892	cyclin dependent kinase 6
97	gga-miR-214	427218	TNPO1	XM_424806	transportin 1
97	gga-miR-214	428231	MYCLP1	XM_425790	MYCL pseudogene 1
97	gga-miR-3533	431590	HCN1	XM_429145	hyperpolarization activated cyclic nucleotide gated potassium channel 1
97	gga-miR-3533	419321	C20H20ORF85	XM_417493	chromosome 20 open reading frame, human C20orf85
97	gga-miR-3533	396290	GABRB3	NM_205346	gamma-aminobutyric acid type A receptor beta3 subunit
97	gga-miR-3533	419219	SYCP2	XM_015296671	synaptonemal complex protein 2
97	gga-miR-551-5p	420678	ZNRF2	XM_015281773	zinc and ring finger 2
97	gga-miR-551-5p	429119	MSL2	XM_426675	male-specific lethal 2 homolog (Drosophila)
97	gga-miR-551-5p	420949	COBL	XM_015282319	cordon-bleu WH2 repeat protein
97	gga-miR-551-5p	420622	MPP6	XM_015281841	membrane palmitoylated protein 6
97	gga-miR-551-5p	415544	RAB11A	NM_001005827	RAB11A, member RAS oncogene family
97	gga-miR-6659-3p	395759	SLC8A3	NM_001293097	solute carrier family 8 member A3
97	gga-miR-7b	428858	SHANK2	XM_015286890	SH3 and multiple ankyrin repeat domains 2
97	gga-miR-7b	420769	GLI3	XM_015281558	GLI family zinc finger 3
97	gga-miR-96-5p	395344	SPIN1Z	NM_204633	spindlin 1-Z
97	gga-miR-96-5p	100858171	XKR4	XM_015282690	XK related 4
97	gga-miR-96-5p	423973	INPP5A	XM_015289010	inositol polyphosphate-5-phosphatase A
97	gga-miR-96-5p	422325	NEXMIF	XM_015278588	neurite extension and migration factor
96	gga-miR-133a-3p	423958	CTBP2	XM_015289053	C-terminal binding protein 2
96	gga-miR-133a-3p	416315	JADE2	XM_414632	jade family PHD finger 2
96	gga-miR-133a-3p	419306	SLC35C2	NM_001030865	solute carrier family 35 member C2
96	gga-miR-133b	416315	JADE2	XM_414632	jade family PHD finger 2
96	gga-miR-133b	419306	SLC35C2	NM_001030865	solute carrier family 35 member C2
96	gga-miR-133b	423958	CTBP2	XM_015289053	C-terminal binding protein 2
96	gga-miR-133c-3p	416315	JADE2	XM_414632	jade family PHD finger 2
96	gga-miR-133c-3p	419306	SLC35C2	NM_001030865	solute carrier family 35 member C2
96	gga-miR-133c-3p	423958	CTBP2	XM_015289053	C-terminal binding protein 2
96	gga-miR-1454	770521	FAM83A	XM_015283153	family with sequence similarity 83 member A
96	gga-miR-1454	418083	HCFC2	XM_015287764	host cell factor C2
96	gga-miR-1454	429010	FAM126B	XM_004942607	family with sequence similarity 126 member B
96	gga-miR-1454	415990	BICD2	XM_004944560	BICD cargo adaptor 2
96	gga-miR-1454	422672	NDNF	XM_015276372	neuron-derived neurotrophic factor
96	gga-miR-1454	417844	CPSF6	XM_015281728	cleavage and polyadenylation specific factor 6
96	gga-miR-1454	427231	KDM4C	XM_015280209	lysine demethylase 4C
96	gga-miR-1454	396294	FYN	XM_015284496	FYN proto-oncogene, Src family tyrosine kinase
96	gga-miR-1454	424898	ATP13A3	XM_004943327	ATPase 13A3
96	gga-miR-1563	418506	ITSN1	XM_416715	intersectin 1
96	gga-miR-15c-5p	395544	SMAD7B	NM_001159663	TGF-beta signal pathway antagonist Smad7
96	gga-miR-15c-5p	421127	LYN	NM_001006390	LYN proto-oncogene, Src family tyrosine kinase
96	gga-miR-15c-5p	418196	ETNK1	XM_416426	ethanolamine kinase 1
96	gga-miR-15c-5p	424158	UBR3	XM_015289672	ubiquitin protein ligase E3 component n-recognin 3 (putative)
96	gga-miR-15c-5p	424341	STXBP3	NM_001079734	syntaxin binding protein 3
96	gga-miR-15c-5p	424632	TTC39A	XM_004936784	tetratricopeptide repeat domain 39A
96	gga-miR-15c-5p	420797	SLC12A7	NM_001006371	solute carrier family 12 member 7
96	gga-miR-15c-5p	771502	LRRTM1	XM_015285928	leucine rich repeat transmembrane neuronal 1
96	gga-miR-15c-5p	422229	DOCK11	XM_015278444	dedicator of cytokinesis 11
96	gga-miR-15c-5p	396085	NF1	XM_415914	neurofibromin 1
96	gga-miR-15c-5p	429069	RASAL2	XM_015290520	RAS protein activator like 2
96	gga-miR-15c-5p	100857874	RNF43	XM_003642379	ring finger protein 43
96	gga-miR-15c-5p	421360	PTPN14	XM_419419	protein tyrosine phosphatase, non-receptor type 14
96	gga-miR-15c-5p	768654	LURAP1L	XM_001231706	leucine rich adaptor protein 1-like
96	gga-miR-15c-5p	395820	DLL1	NM_204973	delta like canonical Notch ligand 1
96	gga-miR-15c-5p	423045	WEE1	NM_001031181	WEE1 G2 checkpoint kinase
96	gga-miR-15c-5p	423854	BTRC	XM_015288763	beta-transducin repeat containing E3 ubiquitin protein ligase
96	gga-miR-15c-5p	426769	ERLIN2	XM_424380	ER lipid raft associated 2
96	gga-miR-15c-5p	420187	ELOC	NM_001007888	elongin C
96	gga-miR-15c-5p	422342	PAK3	XM_015278599	p21 (RAC1) activated kinase 3
96	gga-miR-1729-5p	424890	DLG1	XM_015291613	discs large MAGUK scaffold protein 1
96	gga-miR-199b	418217	STK38L	XM_015290295	serine/threonine kinase 38 like
96	gga-miR-206	424476	PLPPR4	XM_422319	phospholipid phosphatase related 4
96	gga-miR-206	428946	SAMD8	XM_426501	sterile alpha motif domain containing 8
96	gga-miR-206	419604	PDIK1L	XM_015297759	PDLIM1 interacting kinase 1 like
96	gga-miR-206	426151	CAPRIN1	XM_015286808	cell cycle associated protein 1
96	gga-miR-206	417397	MMD	NM_001030704	monocyte to macrophage differentiation associated
96	gga-miR-206	424188	SLC4A10	XM_015289724	solute carrier family 4 member 10
96	gga-miR-206	424260	SNX4	XM_004942954	sorting nexin 4
96	gga-miR-206	424553	USP33	XM_422389	ubiquitin specific peptidase 33
96	gga-miR-206	421610	UTRN	XM_015284311	utrophin
96	gga-miR-206	419190	YWHAB	NM_001006289	tyrosine 3-monooxygenase/tryptophan 5-monooxygenase activation protein beta
96	gga-miR-206	420206	E2F5	NM_001030942	E2F transcription factor 5
96	gga-miR-206	396335	KTN1	NM_205376	kinectin 1
96	gga-miR-206	422703	EIF4E	XM_015285643	eukaryotic translation initiation factor 4E
96	gga-miR-206	420444	RBM33	XM_004939156	RNA binding motif protein 33
96	gga-miR-206	768763	MSANTD2	NM_001109786	Myb/SANT DNA binding domain containing 2
96	gga-miR-214	419817	C26H6orf89	NM_001012548	chromosome 26 C6orf89 homolog
96	gga-miR-214	421530	SPRTN	XM_419571	SprT-like N-terminal domain
96	gga-miR-214	416258	LARP1	XM_015293914	La ribonucleoprotein domain family member 1
96	gga-miR-214	395820	DLL1	NM_204973	delta like canonical Notch ligand 1
96	gga-miR-214	769071	RAD51B	XM_004941708	RAD51 paralog B
96	gga-miR-214	420511	PLXDC2	XM_418613	plexin domain containing 2
96	gga-miR-214	420749	KBTBD2	XM_015281670	kelch repeat and BTB domain containing 2
96	gga-miR-214	425968	EDMPN1	NM_001039969	epidermal differentiation protein containing a MPN sequence motif 1
96	gga-miR-551-5p	417184	FUBP3	XM_015279456	far upstream element binding protein 3
96	gga-miR-551-5p	772269	CXorf40B	XM_001234387	chromosome X open reading frame 40B
96	gga-miR-551-5p	428729	MFAP3L	XM_426287	microfibril associated protein 3 like
96	gga-miR-551-5p	395815	PTPN11	NM_204968	protein tyrosine phosphatase, non-receptor type 11
96	gga-miR-551-5p	418110	KDM7A	XM_015287459	lysine demethylase 7A
96	gga-miR-551-5p	429148	LPP	XM_015291439	LIM domain containing preferred translocation partner in lipoma
96	gga-miR-551-5p	100859478	LOC100859478	XM_015276527	uncharacterized LOC100859478
96	gga-miR-6659-3p	416396	SEC14L5	XM_414710	SEC14 like lipid binding 5
96	gga-miR-7b	429785	KCNJ9	XM_427340	potassium inwardly-rectifying channel, subfamily J, member 9
96	gga-miR-7b	422253	MCF2	XM_015278485	MCF.2 cell line derived transforming sequence
96	gga-miR-7b	422029	XKR6	XM_015285178	XK related 6
96	gga-miR-7b	424237	RALB	XM_422085	RAS like proto-oncogene B
96	gga-miR-7b	417807	SLC38A2	NM_001305439	solute carrier family 38 member 2
96	gga-miR-96-5p	414893	GRIA1	XM_015293756	glutamate ionotropic receptor AMPA type subunit 1
95	gga-miR-133a-3p	373954	BCL2L1	XM_015296318	BCL2 like 1
95	gga-miR-133a-3p	420997	SEC61B	NM_001302159	Sec61 translocon beta subunit
95	gga-miR-133a-3p	419210	PREX1	XM_015296692	phosphatidylinositol-3,4,5-trisphosphate dependent Rac exchange factor 1
95	gga-miR-133b	420997	SEC61B	NM_001302159	Sec61 translocon beta subunit
95	gga-miR-133b	373954	BCL2L1	XM_015296318	BCL2 like 1
95	gga-miR-133b	419210	PREX1	XM_015296692	phosphatidylinositol-3,4,5-trisphosphate dependent Rac exchange factor 1
95	gga-miR-133c-3p	420997	SEC61B	NM_001302159	Sec61 translocon beta subunit
95	gga-miR-133c-3p	373954	BCL2L1	XM_015296318	BCL2 like 1
95	gga-miR-133c-3p	419210	PREX1	XM_015296692	phosphatidylinositol-3,4,5-trisphosphate dependent Rac exchange factor 1
95	gga-miR-1454	373953	MAPK1	XM_015275131	mitogen-activated protein kinase 1
95	gga-miR-1454	422616	ADGRL3	XM_015276456	adhesion G protein-coupled receptor L3
95	gga-miR-1454	418588	TAB3	XM_015302242	TGF-beta activated kinase 1 (MAP3K7) binding protein 3
95	gga-miR-1454	395596	EPAS1	XM_015283618	endothelial PAS domain protein 1
95	gga-miR-1454	418517	PIGP	XM_003640497	phosphatidylinositol glycan anchor biosynthesis class P
95	gga-miR-1454	426810	ZNF608	XM_004949695	zinc finger protein 608
95	gga-miR-1454	421019	CBLN2	NM_001171768	cerebellin 2 precursor
95	gga-miR-1454	424665	USP24	XM_015291187	ubiquitin specific peptidase 24
95	gga-miR-1454	100858636	NUDT21	NM_001277674	nudix hydrolase 21
95	gga-miR-1454	424543	TTLL7	XM_015290883	tubulin tyrosine ligase like 7
95	gga-miR-1454	420658	SLC4A7	XM_418757	solute carrier family 4 member 7
95	gga-miR-1454	415319	ARIH1	NM_001030387	ariadne RBR E3 ubiquitin protein ligase 1
95	gga-miR-1454	422702	TSPAN5	XM_015285644	tetraspanin 5
95	gga-miR-1563	420565	CASD1	XM_015281925	CAS1 domain containing 1
95	gga-miR-1563	419397	RER1	NM_001006300	retention in endoplasmic reticulum sorting receptor 1
95	gga-miR-1563	416293	CNOT6	XM_015293943	CCR4-NOT transcription complex subunit 6
95	gga-miR-1563	107052569	UMAD1	XM_015281903	UBAP1-MVB12-associated (UMA) domain containing 1
95	gga-miR-15c-5p	418435	CHCHD3	XM_416646	coiled-coil-helix-coiled-coil-helix domain containing 3
95	gga-miR-15c-5p	417692	KIF21A	XM_415936	kinesin family member 21A
95	gga-miR-15c-5p	419748	UBASH3B	XM_015298175	ubiquitin associated and SH3 domain containing B
95	gga-miR-15c-5p	428401	ALS2CL	XM_015281136	ALS2 C-terminal like
95	gga-miR-15c-5p	395517	TBPL1	NM_204755	TATA-box binding protein like 1
95	gga-miR-15c-5p	429159	PHC3	XM_004943490	polyhomeotic homolog 3
95	gga-miR-15c-5p	424856	UBXN7	XM_422667	UBX domain protein 7
95	gga-miR-15c-5p	422809	LGI2	NM_001257316	leucine rich repeat LGI family member 2
95	gga-miR-15c-5p	417805	SCAF11	NM_001195570	SR-related CTD-associated factor 11
95	gga-miR-15c-5p	416481	WIPI2	NM_001006162	WD repeat domain, phosphoinositide interacting 2
95	gga-miR-15c-5p	429683	SMAD7	XM_427238	SMAD family member 7
95	gga-miR-15c-5p	373967	SLIT2	NM_001267075	slit guidance ligand 2
95	gga-miR-15c-5p	423046	IPO7	XM_003641394	importin 7
95	gga-miR-15c-5p	415430	SEMA6D	XM_015291944	semaphorin 6D
95	gga-miR-15c-5p	427643	SPRY4	XM_004945037	sprouty RTK signaling antagonist 4
95	gga-miR-15c-5p	395475	KANK1	NM_001293232	KN motif and ankyrin repeat domains 1
95	gga-miR-15c-5p	416843	RNF34	NM_001006188	ring finger protein 34
95	gga-miR-15c-5p	769312	NEMP1	XM_015300404	nuclear envelope integral membrane protein 1
95	gga-miR-15c-5p	420804	RECK	XM_418897	reversion inducing cysteine rich protein with kazal motifs
95	gga-miR-15c-5p	422741	KIAA1456	XM_420694	KIAA1456
95	gga-miR-15c-5p	422481	FBXW7	NM_001349722	F-box and WD repeat domain containing 7
95	gga-miR-1729-5p	419318	RAB22A	NM_001030867	RAB22A, member RAS oncogene family
95	gga-miR-1729-5p	420688	DNAJC13	XM_004939445	DnaJ heat shock protein family (Hsp40) member C13
95	gga-miR-1729-5p	426265	SRSF7	NM_001031368	serine and arginine rich splicing factor 7
95	gga-miR-1729-5p	428062	TBC1D4	XM_015277042	TBC1 domain family member 4
95	gga-miR-1729-5p	374251	TGFBR3	NM_204339	transforming growth factor beta receptor 3
95	gga-miR-206	417818	MON2	NM_001199605	MON2 homolog, regulator of endosome-to-Golgi trafficking
95	gga-miR-206	416718	SNX5	XM_015283465	sorting nexin 5
95	gga-miR-206	100857983	GPR35L	XM_015277070	G protein-coupled receptor 35-like
95	gga-miR-206	378903	CREM	NM_001278133	cAMP responsive element modulator
95	gga-miR-206	421717	NCOA7	NM_001012878	nuclear receptor coactivator 7
95	gga-miR-206	422772	GNPDA2	XM_004936066	glucosamine-6-phosphate deaminase 2
95	gga-miR-206	423817	BTAF1	XM_015288828	B-TFIID TATA-box binding protein associated factor 1
95	gga-miR-206	427113	MCTP1	XM_004949394	multiple C2 and transmembrane domain containing 1
95	gga-miR-214	419256	DNAJC5	NM_001278009	DnaJ heat shock protein family (Hsp40) member C5
95	gga-miR-214	426017	DAGLA	XM_015286097	diacylglycerol lipase alpha
95	gga-miR-214	420976	NDUFS6	XM_015282335	NADH:ubiquinone oxidoreductase subunit S6
95	gga-miR-214	417015	MTMR3	NM_001305666	myotubularin related protein 3
95	gga-miR-3533	415392	LARP6	XM_015278970	La ribonucleoprotein domain family member 6
95	gga-miR-551-5p	424293	UBXN4	XM_004942993	UBX domain protein 4
95	gga-miR-551-5p	422518	CCSER1	XM_004941037	coiled-coil serine rich protein 1
95	gga-miR-551-5p	418890	NHLRC3	XM_417084	NHL repeat containing 3
95	gga-miR-551-5p	422561	GALNT7	XM_015276540	polypeptide N-acetylgalactosaminyltransferase 7
95	gga-miR-551-5p	100857158	PPP1R15B	XM_003642741	protein phosphatase 1 regulatory subunit 15B
95	gga-miR-551-5p	424513	LRRC8D	XM_015290660	leucine rich repeat containing 8 family member D
95	gga-miR-551-5p	427272	SYK	NM_001031430	spleen associated tyrosine kinase
95	gga-miR-551-5p	430997	PABPC1	NM_001031597	poly(A) binding protein cytoplasmic 1
95	gga-miR-551-5p	418817	KLF12	XM_003640556	Kruppel-like factor 12
95	gga-miR-551-5p	417845	FRS2	XM_015281751	fibroblast growth factor receptor substrate 2
95	gga-miR-551-5p	428568	BICRAL	XM_015283846	BRD4 interacting chromatin remodeling complex associated protein like
95	gga-miR-551-5p	431602	PTPRD	XM_015280179	protein tyrosine phosphatase, receptor type D
95	gga-miR-551-5p	427971	ADAMTS5	XM_425541	ADAM metallopeptidase with thrombospondin type 1 motif 5
95	gga-miR-6659-3p	395505	PBX1	NM_204746	PBX homeobox 1
95	gga-miR-6659-3p	415722	CHD9	XM_015292386	chromodomain helicase DNA binding protein 9
95	gga-miR-6659-3p	416490	ARPC1B	XM_015294172	actin related protein 2/3 complex subunit 1B
95	gga-miR-6659-3p	395670	MEF2A	NM_204864	myocyte enhancer factor 2A
95	gga-miR-7b	395984	HDLBP	XM_015276821	high density lipoprotein binding protein
95	gga-miR-7b	424522	SH3GLB1	NM_001006534	SH3 domain containing GRB2 like endophilin B1
95	gga-miR-7b	416241	LSM11	XM_015293898	LSM11, U7 small nuclear RNA associated
95	gga-miR-7b	415598	CHSY3	XM_413966	chondroitin sulfate synthase 3
95	gga-miR-7b	395393	SNCA	NM_204673	synuclein alpha
95	gga-miR-7b	395479	PPARD	NM_204728	peroxisome proliferator activated receptor delta
95	gga-miR-7b	420832	KIF13A	XM_418923	kinesin family member 13A
95	gga-miR-7b	427468	FANCC	XM_015280315	FA complementation group C
95	gga-miR-7b	420749	KBTBD2	XM_015281670	kelch repeat and BTB domain containing 2
95	gga-miR-96-5p	395569	GDNF	XM_425018	glial cell derived neurotrophic factor
95	gga-miR-96-5p	424064	C7H2ORF69	NM_001039306	chromosome 7 open reading frame, human C2orf69
95	gga-miR-96-5p	374102	SDC2	NM_001001462	syndecan 2
95	gga-miR-96-5p	418207	KRAS	XM_015290247	KRAS proto-oncogene, GTPase
95	gga-miR-96-5p	423411	PPP4R3A	XM_004941870	protein phosphatase 4 regulatory subunit 3A
95	gga-miR-96-5p	422945	C4H20ORF194	XM_420883	chromosome 4 open reading frame, human C20orf194
95	gga-miR-96-5p	416092	FOXP3	XM_015293116	forkhead box P3

## Sheet: DMV1639 18 h up-reg miRNA
Target Score	miRNA Name	Gene ID	Gene Symbol	Transcript Accession	Gene Description
100	gga-miR-200a-3p	423315	NPAS3	XM_015287645	neuronal PAS domain protein 3
100	gga-miR-200a-3p	418010	TNRC6B	XM_015288813	trinucleotide repeat containing 6B
100	gga-miR-200a-3p	420843	ATXN1	XM_015275967	ataxin 1
100	gga-miR-200a-3p	396029	ZEB1	XM_015281305	zinc finger E-box binding homeobox 1
100	gga-miR-200a-3p	418817	KLF12	XM_015277019	Kruppel-like factor 12
100	gga-miR-200b-3p	427297	HOOK3	XM_015280495	hook microtubule tethering protein 3
100	gga-miR-200b-3p	415374	TLN2	XM_004943744	talin 2
100	gga-miR-200b-3p	396029	ZEB1	XM_015281305	zinc finger E-box binding homeobox 1
100	gga-miR-200b-3p	373967	SLIT2	NM_001267075	slit guidance ligand 2
100	gga-miR-200b-3p	424446	RGL1	NM_001031271	ral guanine nucleotide dissociation stimulator like 1
100	gga-miR-200b-3p	418798	SLITRK1	XM_015274584	SLIT and NTRK like family member 1
100	gga-miR-2954	395751	TJP2	NM_204918	tight junction protein 2
100	gga-miR-425-5p	107049580	LOC107049580	XM_015273309	bolA-like protein 1
100	gga-miR-449b-5p	424063	SATB2	XM_015289410	SATB homeobox 2
100	gga-miR-449b-5p	421288	FOXN2	NM_001039284	forkhead box N2
100	gga-miR-449b-5p	417869	NAV3	NM_001159347	neuron navigator 3
100	gga-miR-449b-5p	418153	ERC1	XM_004937931	ELKS/RAB6-interacting/CAST family member 1
100	gga-miR-449d-5p	424063	SATB2	XM_015289410	SATB homeobox 2
100	gga-miR-449d-5p	421288	FOXN2	NM_001039284	forkhead box N2
100	gga-miR-449d-5p	417869	NAV3	NM_001159347	neuron navigator 3
100	gga-miR-449d-5p	418153	ERC1	XM_004937931	ELKS/RAB6-interacting/CAST family member 1
99	gga-miR-1709	416092	FOXP3	XM_015293116	forkhead box P3
99	gga-miR-1709	416410	XPO6	XM_414725	exportin 6
99	gga-miR-200a-3p	424055	ANKRD44	NM_001012915	ankyrin repeat domain 44
99	gga-miR-200a-3p	395410	ABL2	XM_422269	ABL proto-oncogene 2, non-receptor tyrosine kinase
99	gga-miR-200a-3p	424262	OSBPL11	XM_015289957	oxysterol binding protein like 11
99	gga-miR-200a-3p	417312	MAP2K4	XM_015295240	mitogen-activated protein kinase kinase 4
99	gga-miR-200a-3p	424345	CAMSAP3	XM_422188	calmodulin regulated spectrin associated protein family member 3
99	gga-miR-200a-3p	421915	MYT1L	XM_004940506	myelin transcription factor 1 like
99	gga-miR-200b-3p	422569	GPM6A	XM_015276240	glycoprotein M6A
99	gga-miR-200b-3p	424629	FAF1	XM_015291225	Fas associated factor 1
99	gga-miR-200b-3p	422173	MSN	NM_001031112	moesin
99	gga-miR-200b-3p	415444	SLC30A4	NM_001293283	solute carrier family 30 member 4
99	gga-miR-200b-3p	417397	MMD	NM_001030704	monocyte to macrophage differentiation associated
99	gga-miR-200b-3p	423398	PTPN21	XM_421308	protein tyrosine phosphatase, non-receptor type 21
99	gga-miR-200b-3p	428385	ASAP1	XM_425945	ArfGAP with SH3 domain, ankyrin repeat and PH domain 1
99	gga-miR-200b-3p	417733	ALG12	NM_001039270	ALG12, alpha-1,6-mannosyltransferase
99	gga-miR-200b-3p	421364	VASH2	XM_015283881	vasohibin 2
99	gga-miR-200b-3p	415976	IQSEC1	XM_015293452	IQ motif and Sec7 domain 1
99	gga-miR-200b-3p	421597	HIPK3	NM_001199411	homeodomain interacting protein kinase 3
99	gga-miR-2954	426853	ALPK2	XM_424461	alpha kinase 2
99	gga-miR-2954	431260	ZBTB5	XM_428814	zinc finger and BTB domain containing 5
99	gga-miR-449b-5p	395820	DLL1	NM_204973	delta like canonical Notch ligand 1
99	gga-miR-449b-5p	426384	FAM76A	NM_001031377	family with sequence similarity 76 member A
99	gga-miR-449b-5p	422289	GABRA3	XM_420268	gamma-aminobutyric acid type A receptor alpha3 subunit
99	gga-miR-449d-5p	395820	DLL1	NM_204973	delta like canonical Notch ligand 1
99	gga-miR-449d-5p	426384	FAM76A	NM_001031377	family with sequence similarity 76 member A
99	gga-miR-449d-5p	422289	GABRA3	XM_420268	gamma-aminobutyric acid type A receptor alpha3 subunit
98	gga-miR-1709	421008	ZNF236	XM_015282415	zinc finger protein 236
98	gga-miR-1709	426151	CAPRIN1	XM_015286808	cell cycle associated protein 1
98	gga-miR-1769-5p	769725	ARF4	XM_015293388	ADP ribosylation factor 4
98	gga-miR-200a-3p	423666	CCDC6	NM_001031221	coiled-coil domain containing 6
98	gga-miR-200a-3p	427002	DCUN1D3	XM_015294823	defective in cullin neddylation 1 domain containing 3
98	gga-miR-200a-3p	768763	MSANTD2	NM_001109786	Myb/SANT DNA binding domain containing 2
98	gga-miR-200b-3p	395961	NR5A2	NM_205078	nuclear receptor subfamily 5 group A member 2
98	gga-miR-200b-3p	418195	SOX5	XM_015290191	SRY-box 5
98	gga-miR-200b-3p	428760	ADAMTS3	XM_015276403	ADAM metallopeptidase with thrombospondin type 1 motif 3
98	gga-miR-200b-3p	422591	PTPN13	XM_015276503	protein tyrosine phosphatase, non-receptor type 13
98	gga-miR-200b-3p	422740	DLC1	XM_420693	DLC1 Rho GTPase activating protein
98	gga-miR-200b-3p	419364	ERRFI1	XM_015297001	ERBB receptor feedback inhibitor 1
98	gga-miR-200b-3p	415960	SLC6A1	XM_414303	solute carrier family 6 member 1
98	gga-miR-200b-3p	417870	PAWR	XM_015283263	pro-apoptotic WT1 regulator
98	gga-miR-200b-3p	430410	VAT1L	XM_427969	vesicle amine transport 1 like
98	gga-miR-200b-3p	423821	CCNJ	XM_015288830	cyclin J
98	gga-miR-200b-3p	415736	CNEP1R1	NM_001198857	CTD nuclear envelope phosphatase 1 regulatory subunit 1
98	gga-miR-200b-3p	422395	FMR1	XM_003641125	fragile X mental retardation 1
98	gga-miR-200b-3p	427226	RIC1	XM_015280140	RIC1 homolog, RAB6A GEF complex partner 1
98	gga-miR-200b-3p	374146	ERG	XM_015300250	ERG, ETS transcription factor
98	gga-miR-2954	395475	KANK1	NM_001293232	KN motif and ankyrin repeat domains 1
98	gga-miR-2954	415607	APC	XM_015280450	APC, WNT signaling pathway regulator
98	gga-miR-449b-5p	419159	SOGA1	XM_015296790	suppressor of glucose, autophagy associated 1
98	gga-miR-449b-5p	422314	AMER1	XM_015278574	APC membrane recruitment protein 1
98	gga-miR-449d-5p	419159	SOGA1	XM_015296790	suppressor of glucose, autophagy associated 1
98	gga-miR-449d-5p	422314	AMER1	XM_015278574	APC membrane recruitment protein 1
97	gga-miR-1709	420325	KCNQ3	XM_015283117	potassium voltage-gated channel subfamily Q member 3
97	gga-miR-1709	423787	ACTA2	XM_015288392	actin, alpha 2, smooth muscle, aorta
97	gga-miR-1709	396233	H3F3B	NM_205296	H3 histone, family 3B
97	gga-miR-1709	100859303	OR14J1L15	XM_003643964	olfactory receptor 14J1-like 15
97	gga-miR-1709	428414	WAC	XM_015282080	WW domain containing adaptor with coiled-coil
97	gga-miR-1709	422360	STAG2	XM_004940828	stromal antigen 2
97	gga-miR-1709	427113	MCTP1	XM_015280543	multiple C2 and transmembrane domain containing 1
97	gga-miR-1769-5p	395997	EPHA5	XM_015276144	EPH receptor A5
97	gga-miR-200a-3p	395167	FAT3	XM_015279861	FAT atypical cadherin 3
97	gga-miR-200a-3p	424465	EXTL2	XM_422308	exostosin like glycosyltransferase 2
97	gga-miR-200a-3p	424043	GLS	NM_001031248	glutaminase
97	gga-miR-200a-3p	417089	RALGPS1	XM_003642301	Ral GEF with PH domain and SH3 binding motif 1
97	gga-miR-200b-3p	423215	RTF1	XM_421139	RTF1 homolog, Paf1/RNA polymerase II complex component
97	gga-miR-200b-3p	427504	BNC1	XM_004943823	basonuclin 1
97	gga-miR-200b-3p	418471	USP25	XM_004938353	ubiquitin specific peptidase 25
97	gga-miR-200b-3p	418889	LHFPL6	XM_417083	LHFPL tetraspan subfamily member 6
97	gga-miR-200b-3p	427935	PHF21B	XM_015291043	PHD finger protein 21B
97	gga-miR-200b-3p	374204	QKI	XM_015283998	QKI, KH domain containing RNA binding
97	gga-miR-200b-3p	769256	IL17REL	XM_015273739	interleukin 17 receptor E like
97	gga-miR-200b-3p	424001	MAP2	XM_015289347	microtubule associated protein 2
97	gga-miR-2954	769469	PDE4D	XM_004937258	phosphodiesterase 4D
97	gga-miR-449b-5p	431663	NPR3	XM_003642974	natriuretic peptide receptor 3
97	gga-miR-449d-5p	431663	NPR3	XM_003642974	natriuretic peptide receptor 3
97	gga-miR-6710-3p	416501	USP22	XM_414805	ubiquitin specific peptidase 22
96	gga-miR-1416-5p	429506	GRHL2	XM_427063	grainyhead like transcription factor 2
96	gga-miR-1709	420580	GLCCI1	NM_001012855	glucocorticoid induced 1
96	gga-miR-1709	374208	PTPRG	NM_204314	protein tyrosine phosphatase, receptor type G
96	gga-miR-1709	426199	ATP6V1H	NM_001197326	ATPase H+ transporting V1 subunit H
96	gga-miR-1709	374191	PDCD4	XM_015288544	programmed cell death 4
96	gga-miR-1709	419207	ZMYND8	XM_015296702	zinc finger MYND-type containing 8
96	gga-miR-1709	396526	ACTB	NM_205518	actin, beta
96	gga-miR-1709	418828	ELF1	NM_001006269	E74 like ETS transcription factor 1
96	gga-miR-1709	428399	GUK1	XM_425960	guanylate kinase 1
96	gga-miR-1769-5p	101747752	RNF180	XM_015277600	ring finger protein 180
96	gga-miR-1769-5p	418413	HJURP	NM_001006255	Holliday junction recognition protein
96	gga-miR-200a-3p	429162	PPM1L	XM_426717	protein phosphatase, Mg2+/Mn2+ dependent 1L
96	gga-miR-200a-3p	771958	SPATA22	XM_004946690	spermatogenesis associated 22
96	gga-miR-200a-3p	417026	C15H12orf49	NM_001007841	chromosome 15 C12orf49 homolog
96	gga-miR-200a-3p	420309	DENND3	XM_418419	DENN domain containing 3
96	gga-miR-200a-3p	415346	HMG20A	NM_001030394	high mobility group 20A
96	gga-miR-200a-3p	422233	MBNL3	NM_001163340	muscleblind like splicing regulator 3
96	gga-miR-200a-3p	416078	ATXN7	XM_414415	ataxin 7
96	gga-miR-200a-3p	416456	GPR146	XM_015294155	G protein-coupled receptor 146
96	gga-miR-200a-3p	424759	FAM168B	XM_422581	family with sequence similarity 168 member B
96	gga-miR-200a-3p	425033	MBNL1	NM_001163327	muscleblind like splicing regulator 1
96	gga-miR-200a-3p	418772	TMTC4	XM_416968	transmembrane and tetratricopeptide repeat containing 4
96	gga-miR-200b-3p	424301	LRP1B	XM_422146	LDL receptor related protein 1B
96	gga-miR-200b-3p	419973	GOSR2	NM_001080864	golgi SNAP receptor complex member 2
96	gga-miR-200b-3p	423048	DENND5A	XM_015286470	DENN domain containing 5A
96	gga-miR-200b-3p	422024	HMBOX1	NM_001277716	homeobox containing 1
96	gga-miR-200b-3p	427152	DEPDC1B	NM_001006576	DEP domain containing 1B
96	gga-miR-200b-3p	423789	LIPA	XM_421661	lipase A, lysosomal acid type
96	gga-miR-200b-3p	424060	PLCL1	XM_421916	phospholipase C like 1
96	gga-miR-200b-3p	415319	ARIH1	NM_001030387	ariadne RBR E3 ubiquitin protein ligase 1
96	gga-miR-200b-3p	418787	DNAJC3	NM_001008437	DnaJ heat shock protein family (Hsp40) member C3
96	gga-miR-200b-3p	374035	GIT2	NM_204206	GIT ArfGAP 2
96	gga-miR-200b-3p	420804	RECK	XM_418897	reversion inducing cysteine rich protein with kazal motifs
96	gga-miR-200b-3p	422095	SPAG9	XM_015295542	sperm associated antigen 9
96	gga-miR-200b-3p	420187	ELOC	NM_001007888	elongin C
96	gga-miR-425-5p	423411	PPP4R3A	XM_004941870	protein phosphatase 4 regulatory subunit 3A
96	gga-miR-425-5p	424790	DAW1	XM_422608	dynein assembly factor with WD repeats 1
96	gga-miR-449b-5p	395857	CASP2	NM_001167701	caspase 2
96	gga-miR-449b-5p	771897	ABR	XM_015295831	ABR, RhoGEF and GTPase activating protein
96	gga-miR-449b-5p	396083	SYT1	XM_015278844	synaptotagmin 1
96	gga-miR-449b-5p	420206	E2F5	NM_001030942	E2F transcription factor 5
96	gga-miR-449b-5p	423314	AKAP6	XM_015287643	A-kinase anchoring protein 6
96	gga-miR-449b-5p	420963	PTPN3	XM_419047	protein tyrosine phosphatase, non-receptor type 3
96	gga-miR-449b-5p	428458	UBP1	XM_426018	upstream binding protein 1 (LBP-1a)
96	gga-miR-449d-5p	395857	CASP2	NM_001167701	caspase 2
96	gga-miR-449d-5p	771897	ABR	XM_015295831	ABR, RhoGEF and GTPase activating protein
96	gga-miR-449d-5p	396083	SYT1	XM_015278844	synaptotagmin 1
96	gga-miR-449d-5p	420206	E2F5	NM_001030942	E2F transcription factor 5
96	gga-miR-449d-5p	420963	PTPN3	XM_419047	protein tyrosine phosphatase, non-receptor type 3
96	gga-miR-449d-5p	428458	UBP1	XM_426018	upstream binding protein 1 (LBP-1a)
96	gga-miR-6710-3p	424822	RBP2	NM_001277417	retinol binding protein 2
95	gga-miR-1416-5p	425033	MBNL1	NM_001163327	muscleblind like splicing regulator 1
95	gga-miR-1416-5p	417352	MFSD11	XM_004946112	major facilitator superfamily domain containing 11
95	gga-miR-1416-5p	420627	HNRNPA2B1	NM_001030985	heterogeneous nuclear ribonucleoprotein A2/B1
95	gga-miR-1709	395475	KANK1	NM_001293232	KN motif and ankyrin repeat domains 1
95	gga-miR-1709	771400	DIP2A	XM_004942550	disco interacting protein 2 homolog A
95	gga-miR-1709	554217	TLR5	XM_015283741	toll like receptor 5
95	gga-miR-1709	423817	BTAF1	XM_015288828	B-TFIID TATA-box binding protein associated factor 1
95	gga-miR-1709	395736	NEDD9	XM_418946	neural precursor cell expressed, developmentally down-regulated 9
95	gga-miR-1709	396431	THRB	NM_001252221	thyroid hormone receptor beta
95	gga-miR-1709	415383	FAN1	XM_004943761	FANCD2 and FANCI associated nuclease 1
95	gga-miR-1709	396339	TGIF1	XM_015282585	TGFB induced factor homeobox 1
95	gga-miR-1769-5p	417363	SRP68	NM_001006204	signal recognition particle 68
95	gga-miR-1769-5p	420194	ZNF704	XM_418305	zinc finger protein 704
95	gga-miR-1769-5p	420234	PLEKHF2	NM_001030947	pleckstrin homology and FYVE domain containing 2
95	gga-miR-200a-3p	421775	SOBP	XM_015284514	sine oculis binding protein homolog
95	gga-miR-200a-3p	420526	MINDY3	XM_418629	MINDY lysine 48 deubiquitinase 3
95	gga-miR-200a-3p	378895	STX2	NM_001079713	syntaxin 2
95	gga-miR-200a-3p	424495	FNBP1L	XM_015290720	formin binding protein 1 like
95	gga-miR-200a-3p	386747	FMN1	XM_015287271	formin 1
95	gga-miR-200a-3p	417166	TSC1	XM_415449	TSC complex subunit 1
95	gga-miR-200a-3p	418462	VGLL3	XM_416671	vestigial like family member 3
95	gga-miR-200a-3p	427387	SEMA6A	XM_424960	semaphorin 6A
95	gga-miR-200a-3p	424496	DR1	NM_001008478	down-regulator of transcription 1
95	gga-miR-200a-3p	424149	MAP3K20	XM_015289608	mitogen-activated protein kinase kinase kinase 20
95	gga-miR-200a-3p	416206	CREBRF	XM_004944871	CREB3 regulatory factor
95	gga-miR-200a-3p	422455	USP38	XM_015276684	ubiquitin specific peptidase 38
95	gga-miR-200a-3p	419781	BTG4	NM_001278123	BTG anti-proliferation factor 4
95	gga-miR-200a-3p	417779	DOCK4	XM_004937545	dedicator of cytokinesis 4
95	gga-miR-200a-3p	415762	TSHZ3	XM_015292483	teashirt zinc finger homeobox 3
95	gga-miR-200b-3p	417627	PPM1E	XM_415871	protein phosphatase, Mg2+/Mn2+ dependent 1E
95	gga-miR-200b-3p	421766	SESN1	XM_419796	sestrin 1
95	gga-miR-200b-3p	417245	PAPPA	XM_415522	pappalysin 1
95	gga-miR-200b-3p	416633	CIITA	XM_004945316	class II major histocompatibility complex transactivator
95	gga-miR-200b-3p	426175	NXNL2	XM_003643014	nucleoredoxin like 2
95	gga-miR-200b-3p	417840	RAP1B	XM_015281694	RAP1B, member of RAS oncogene family
95	gga-miR-200b-3p	424257	HEG1	XM_015289963	heart development protein with EGF like domains 1
95	gga-miR-200b-3p	420004	MED1	XM_418125	mediator complex subunit 1
95	gga-miR-200b-3p	416939	CRKL	XM_415233	CRK like proto-oncogene, adaptor protein
95	gga-miR-200b-3p	424830	CAB39	XM_015277058	calcium binding protein 39
95	gga-miR-200b-3p	395947	SCN5A	XM_015281251	sodium voltage-gated channel alpha subunit 5
95	gga-miR-200b-3p	768782	DPY19L3	XM_001231904	dpy-19 like C-mannosyltransferase 3
95	gga-miR-2954	427121	CAST	XM_015280529	calpastatin
95	gga-miR-2954	431639	DNAJC25	XM_003643082	DnaJ heat shock protein family (Hsp40) member C25
95	gga-miR-2954	416939	CRKL	XM_415233	CRK like proto-oncogene, adaptor protein
95	gga-miR-2954	427226	RIC1	XM_015280140	RIC1 homolog, RAB6A GEF complex partner 1
95	gga-miR-425-5p	431643	GLIS3	XM_004949062	GLIS family zinc finger 3
95	gga-miR-449b-5p	421018	NETO1	XM_015282432	neuropilin and tolloid like 1
95	gga-miR-449b-5p	416092	FOXP3	XM_015293116	forkhead box P3
95	gga-miR-449b-5p	420525	PTER	XM_418628	phosphotriesterase related
95	gga-miR-449d-5p	421018	NETO1	XM_015282432	neuropilin and tolloid like 1
95	gga-miR-449d-5p	423314	AKAP6	XM_015287643	A-kinase anchoring protein 6
95	gga-miR-449d-5p	416092	FOXP3	XM_015293116	forkhead box P3
95	gga-miR-449d-5p	420525	PTER	XM_418628	phosphotriesterase related
95	gga-miR-6710-3p	421900	ARHGEF10	XM_015284922	Rho guanine nucleotide exchange factor 10
95	gga-miR-6710-3p	396236	DMD	NM_205299	dystrophin
95	gga-miR-6710-3p	416137	UBE2D2	XM_015293552	ubiquitin conjugating enzyme E2 D2

## Sheet: Mass41 3 h down-reg miRNA
Target Score	miRNA Name	Gene ID	Gene Symbol	Transcript Accession	Gene Description
99	gga-miR-206	421008	ZNF236	XM_015282415	zinc finger protein 236
99	gga-miR-206	420580	GLCCI1	NM_001012855	glucocorticoid induced 1
99	gga-miR-206	420800	TPPP	XM_418894	tubulin polymerization promoting protein
99	gga-miR-206	432368	SNAI2	XM_419196	snail family transcriptional repressor 2
98	gga-miR-133b	395569	GDNF	XM_425018	glial cell derived neurotrophic factor
98	gga-miR-133b	419265	HELZ2	XM_417438	helicase with zinc finger 2
98	gga-miR-133b	418567	DDX3X	NM_001030800	DEAD-box helicase 3 X-linked
98	gga-miR-206	422897	NSD2	XM_015285999	nuclear receptor binding SET domain protein 2
98	gga-miR-206	415962	VGLL4	NM_001030593	vestigial like family member 4
98	gga-miR-206	416125	TMCC1	XM_015293163	transmembrane and coiled-coil domain family 1
98	gga-miR-206	100859904	SMIM10L1	XM_004945308	small integral membrane protein 10 like 1
98	gga-miR-206	396186	BDNF	XM_015286153	brain derived neurotrophic factor
98	gga-miR-206	418023	JOSD1	XM_416259	Josephin domain containing 1
97	gga-miR-133b	426680	PPP4R3B	XM_424305	protein phosphatase 4 regulatory subunit 3B
97	gga-miR-133b	423411	PPP4R3A	XM_004941870	protein phosphatase 4 regulatory subunit 3A
97	gga-miR-206	419207	ZMYND8	XM_015296702	zinc finger MYND-type containing 8
97	gga-miR-206	422930	EIF2AK3	XM_420868	eukaryotic translation initiation factor 2 alpha kinase 3
97	gga-miR-206	374208	PTPRG	NM_204314	protein tyrosine phosphatase, receptor type G
97	gga-miR-206	426797	SNX2	NM_001012607	sorting nexin 2
97	gga-miR-206	420079	AP3D1	XM_004948765	adaptor related protein complex 3 subunit delta 1
97	gga-miR-206	416010	IP6K2	NM_001030596	inositol hexakisphosphate kinase 2
96	gga-miR-133b	416315	JADE2	XM_414632	jade family PHD finger 2
96	gga-miR-133b	419306	SLC35C2	NM_001030865	solute carrier family 35 member C2
96	gga-miR-133b	423958	CTBP2	XM_015289053	C-terminal binding protein 2
96	gga-miR-206	424476	PLPPR4	XM_422319	phospholipid phosphatase related 4
96	gga-miR-206	428946	SAMD8	XM_426501	sterile alpha motif domain containing 8
96	gga-miR-206	419604	PDIK1L	XM_015297759	PDLIM1 interacting kinase 1 like
96	gga-miR-206	426151	CAPRIN1	XM_015286808	cell cycle associated protein 1
96	gga-miR-206	417397	MMD	NM_001030704	monocyte to macrophage differentiation associated
96	gga-miR-206	424188	SLC4A10	XM_015289724	solute carrier family 4 member 10
96	gga-miR-206	424260	SNX4	XM_004942954	sorting nexin 4
96	gga-miR-206	424553	USP33	XM_422389	ubiquitin specific peptidase 33
96	gga-miR-206	421610	UTRN	XM_015284311	utrophin
96	gga-miR-206	419190	YWHAB	NM_001006289	tyrosine 3-monooxygenase/tryptophan 5-monooxygenase activation protein beta
96	gga-miR-206	420206	E2F5	NM_001030942	E2F transcription factor 5
96	gga-miR-206	396335	KTN1	NM_205376	kinectin 1
96	gga-miR-206	422703	EIF4E	XM_015285643	eukaryotic translation initiation factor 4E
96	gga-miR-206	420444	RBM33	XM_004939156	RNA binding motif protein 33
96	gga-miR-206	768763	MSANTD2	NM_001109786	Myb/SANT DNA binding domain containing 2
95	gga-miR-133b	420997	SEC61B	NM_001302159	Sec61 translocon beta subunit
95	gga-miR-133b	373954	BCL2L1	XM_015296318	BCL2 like 1
95	gga-miR-133b	419210	PREX1	XM_015296692	phosphatidylinositol-3,4,5-trisphosphate dependent Rac exchange factor 1
95	gga-miR-206	417818	MON2	NM_001199605	MON2 homolog, regulator of endosome-to-Golgi trafficking
95	gga-miR-206	416718	SNX5	XM_015283465	sorting nexin 5
95	gga-miR-206	100857983	GPR35L	XM_015277070	G protein-coupled receptor 35-like
95	gga-miR-206	378903	CREM	NM_001278133	cAMP responsive element modulator
95	gga-miR-206	421717	NCOA7	NM_001012878	nuclear receptor coactivator 7
95	gga-miR-206	422772	GNPDA2	XM_004936066	glucosamine-6-phosphate deaminase 2
95	gga-miR-206	423817	BTAF1	XM_015288828	B-TFIID TATA-box binding protein associated factor 1
95	gga-miR-206	427113	MCTP1	XM_004949394	multiple C2 and transmembrane domain containing 1

## Sheet: Mass41 3 h up-reg miRNA
Target Score	miRNA Name	Gene ID	Gene Symbol	Transcript Accession	Gene Description
100	gga-miR-145-5p	419723	FLI1	NM_001030908	Fli-1 proto-oncogene, ETS transcription factor
100	gga-miR-145-5p	418074	NUAK1	XM_416310	NUAK family kinase 1
100	gga-miR-145-5p	420735	ELMO1	NM_001030994	engulfment and cell motility 1
100	gga-miR-145-5p	417774	MDFIC	XM_416018	MyoD family inhibitor domain containing
100	gga-miR-145-5p	419843	SRGAP2	XM_004934955	SLIT-ROBO Rho GTPase activating protein 2
99	gga-miR-145-5p	417821	SRGAP1	NM_001080101	SLIT-ROBO Rho GTPase activating protein 1
99	gga-miR-145-5p	415479	ABHD17C	NM_001007826	abhydrolase domain containing 17C
99	gga-miR-145-5p	395736	NEDD9	XM_418946	neural precursor cell expressed, developmentally down-regulated 9
99	gga-miR-145-5p	395113	PPP3CA	XM_015285623	protein phosphatase 3, catalytic subunit, alpha isozyme
99	gga-miR-145-5p	424235	EPB41L5	XM_015290033	erythrocyte membrane protein band 4.1 like 5
99	gga-miR-145-5p	416421	MKL2	XM_015294271	MKL1/myocardin like 2
99	gga-miR-153-3p	431262	FEM1C	XM_428816	fem-1 homolog C
99	gga-miR-153-3p	428435	CREB5	XM_015281825	cAMP responsive element binding protein 5
99	gga-miR-153-3p	421738	KPNA5	XM_419770	karyopherin subunit alpha 5
99	gga-miR-153-3p	424523	CLCA1	XM_422360	chloride channel accessory 1
99	gga-miR-153-3p	418463	CADM2	XM_015298395	cell adhesion molecule 2
99	gga-miR-1709	416092	FOXP3	XM_015293116	forkhead box P3
99	gga-miR-1709	416410	XPO6	XM_414725	exportin 6
98	gga-miR-145-5p	417729	MAGI2	NM_001199540	membrane associated guanylate kinase, WW and PDZ domain containing 2
98	gga-miR-145-5p	396237	MYO5A	NM_205300	myosin VA
98	gga-miR-145-5p	427252	ABHD17B	NM_001031423	abhydrolase domain containing 17B
98	gga-miR-145-5p	378913	FLNB	XM_015292937	filamin B
98	gga-miR-145-5p	423696	VPS26A	XM_421577	VPS26, retromer complex component A
98	gga-miR-145-5p	374046	COL11A1	XM_422303	collagen type XI alpha 1 chain
98	gga-miR-145-5p	427327	RASA1	XM_424907	RAS p21 protein activator 1
98	gga-miR-145-5p	424345	CAMSAP3	XM_422188	calmodulin regulated spectrin associated protein family member 3
98	gga-miR-145-5p	107053045	FAM89A	XM_015284383	family with sequence similarity 89 member A
98	gga-miR-145-5p	418491	TIAM1	XM_416699	T cell lymphoma invasion and metastasis 1
98	gga-miR-145-5p	420568	PPP1R9A	XM_015281924	protein phosphatase 1 regulatory subunit 9A
98	gga-miR-145-5p	769118	GABARAPL1	XM_001231887	GABA type A receptor associated protein like 1
98	gga-miR-145-5p	416937	DDT	NM_001030667	D-dopachrome tautomerase
98	gga-miR-145-5p	417525	AP2B1	XM_015296016	adaptor related protein complex 2 subunit beta 1
98	gga-miR-145-5p	396394	PLA2G4A	NM_205423	phospholipase A2 group IVA
98	gga-miR-153-3p	428453	FYCO1	XM_015281579	FYVE and coiled-coil domain containing 1
98	gga-miR-153-3p	424639	ZFYVE9	XM_015291221	zinc finger FYVE-type containing 9
98	gga-miR-153-3p	415416	FAM214A	NM_001005811	family with sequence similarity 214 member A
98	gga-miR-153-3p	100858275	TESK2	XM_003641688	testis-specific kinase 2
98	gga-miR-153-3p	395257	CBFB	NM_204570	core-binding factor beta subunit
98	gga-miR-153-3p	427171	PIK3R1	XM_424759	phosphoinositide-3-kinase regulatory subunit 1
98	gga-miR-153-3p	417481	AUTS2	XM_415729	AUTS2, activator of transcription and developmental regulator
98	gga-miR-1709	421008	ZNF236	XM_015282415	zinc finger protein 236
98	gga-miR-1709	426151	CAPRIN1	XM_015286808	cell cycle associated protein 1
97	gga-miR-145-5p	416877	ATXN2	XM_015275569	ataxin 2
97	gga-miR-145-5p	420172	PREX2	XM_418285	phosphatidylinositol-3,4,5-trisphosphate dependent Rac exchange factor 2
97	gga-miR-145-5p	427808	RAB11FIP4	XM_425379	RAB11 family interacting protein 4 (class II)
97	gga-miR-145-5p	422683	SEC24D	XM_015276358	SEC24 homolog D, COPII coat complex component
97	gga-miR-145-5p	417414	ERN1	NM_001285499	endoplasmic reticulum to nucleus signaling 1
97	gga-miR-145-5p	422345	ACSL4	XM_420317	acyl-CoA synthetase long chain family member 4
97	gga-miR-145-5p	429088	GFI1	XM_015290692	growth factor independent 1 transcriptional repressor
97	gga-miR-153-3p	416306	FBXL21	NM_001270994	F-box and leucine rich repeat protein 21
97	gga-miR-153-3p	421098	GAREM1	XM_419182	GRB2 associated regulator of MAPK1 subtype 1
97	gga-miR-153-3p	419316	APCDD1L	XM_015296543	APC down-regulated 1 like
97	gga-miR-153-3p	422394	AFF2	XM_015278653	AF4/FMR2 family member 2
97	gga-miR-153-3p	424759	FAM168B	XM_422581	family with sequence similarity 168 member B
97	gga-miR-153-3p	422097	WFIKKN2	XM_420100	WAP, follistatin/kazal, immunoglobulin, kunitz and netrin domain containing 2
97	gga-miR-153-3p	421014	FAM69C	XM_419100	family with sequence similarity 69 member C
97	gga-miR-153-3p	395319	PCLO	XM_015300112	piccolo presynaptic cytomatrix protein
97	gga-miR-153-3p	422800	TBC1D19	XM_015285711	TBC1 domain family member 19
97	gga-miR-1709	420325	KCNQ3	XM_015283117	potassium voltage-gated channel subfamily Q member 3
97	gga-miR-1709	423787	ACTA2	XM_015288392	actin, alpha 2, smooth muscle, aorta
97	gga-miR-1709	396233	H3F3B	NM_205296	H3 histone, family 3B
97	gga-miR-1709	100859303	OR14J1L15	XM_003643964	olfactory receptor 14J1-like 15
97	gga-miR-1709	428414	WAC	XM_015282080	WW domain containing adaptor with coiled-coil
97	gga-miR-1709	422360	STAG2	XM_004940828	stromal antigen 2
97	gga-miR-1709	427113	MCTP1	XM_015280543	multiple C2 and transmembrane domain containing 1
96	gga-miR-145-5p	416468	SNX8	XM_414774	sorting nexin 8
96	gga-miR-145-5p	415561	CORO2B	XM_015292227	coronin 2B
96	gga-miR-145-5p	418953	CRYL1	NM_001030830	crystallin lambda 1
96	gga-miR-145-5p	395441	TLL1	XM_015285274	tolloid like 1
96	gga-miR-153-3p	415711	NFATC3	XM_015292363	nuclear factor of activated T-cells 3
96	gga-miR-153-3p	395537	VSX1	NM_204769	visual system homeobox 1
96	gga-miR-153-3p	396014	NFE2L2	NM_205117	nuclear factor, erythroid 2 like 2
96	gga-miR-153-3p	768473	FAM155A	XM_001231424	family with sequence similarity 155 member A
96	gga-miR-153-3p	424099	ADAM23	XM_015289430	ADAM metallopeptidase domain 23
96	gga-miR-153-3p	769924	GNA12	XM_001233236	G protein subunit alpha 12
96	gga-miR-1709	420580	GLCCI1	NM_001012855	glucocorticoid induced 1
96	gga-miR-1709	374208	PTPRG	NM_204314	protein tyrosine phosphatase, receptor type G
96	gga-miR-1709	426199	ATP6V1H	NM_001197326	ATPase H+ transporting V1 subunit H
96	gga-miR-1709	374191	PDCD4	XM_015288544	programmed cell death 4
96	gga-miR-1709	419207	ZMYND8	XM_015296702	zinc finger MYND-type containing 8
96	gga-miR-1709	396526	ACTB	NM_205518	actin, beta
96	gga-miR-1709	418828	ELF1	NM_001006269	E74 like ETS transcription factor 1
96	gga-miR-1709	428399	GUK1	XM_425960	guanylate kinase 1
96	gga-miR-460b-5p	395663	IL10RB	XM_015299252	interleukin 10 receptor subunit beta
95	gga-miR-145-5p	417692	KIF21A	XM_415936	kinesin family member 21A
95	gga-miR-145-5p	373892	ADD3	XM_015288538	adducin 3 (gamma)
95	gga-miR-145-5p	770178	CABP1	XM_004934386	calcium binding protein 1
95	gga-miR-145-5p	417095	GAPVD1	NM_001282210	GTPase activating protein and VPS9 domains 1
95	gga-miR-145-5p	428622	REV3L	XM_015284579	REV3 like, DNA directed polymerase zeta catalytic subunit
95	gga-miR-145-5p	424639	ZFYVE9	XM_015291221	zinc finger FYVE-type containing 9
95	gga-miR-145-5p	776816	ACTC2L	NM_001308613	actin, cytoplasmic 2-like
95	gga-miR-145-5p	422729	MTUS1	XM_420684	microtubule associated scaffold protein 1
95	gga-miR-145-5p	421224	TPCN3	XM_015283362	two-pore calcium channel 3
95	gga-miR-145-5p	771015	CRTC1	XM_003642883	CREB regulated transcription coactivator 1
95	gga-miR-145-5p	416580	USP31	XM_015294503	ubiquitin specific peptidase 31
95	gga-miR-145-5p	418172	BPGM	NM_001030768	bisphosphoglycerate mutase
95	gga-miR-145-5p	395610	ANGPT2	XM_015284813	angiopoietin 2
95	gga-miR-153-3p	421979	ITSN2	XM_419989	intersectin 2
95	gga-miR-153-3p	421276	SERTAD2	XM_015278044	SERTA domain containing 2
95	gga-miR-153-3p	417106	RABGAP1	XM_415391	RAB GTPase activating protein 1
95	gga-miR-153-3p	424401	LOC424401	XM_015290445	phosphohistidine phosphatase 1
95	gga-miR-153-3p	420167	SGK3	XM_015282744	serum/glucocorticoid regulated kinase family member 3
95	gga-miR-153-3p	422285	CLCN5	XM_015278533	chloride voltage-gated channel 5
95	gga-miR-153-3p	418010	TNRC6B	XM_015288813	trinucleotide repeat containing 6B
95	gga-miR-153-3p	770173	KCNS1	XM_015296735	potassium voltage-gated channel modifier subfamily S member 1
95	gga-miR-153-3p	421610	UTRN	XM_015284305	utrophin
95	gga-miR-153-3p	419221	FAM217B	XM_004947079	family with sequence similarity 217 member B
95	gga-miR-153-3p	428729	MFAP3L	XM_426287	microfibril associated protein 3 like
95	gga-miR-153-3p	418818	KLF5	XM_417013	Kruppel like factor 5
95	gga-miR-153-3p	424483	TMEM56	NM_001277557	transmembrane protein 56
95	gga-miR-153-3p	427226	RIC1	XM_015280140	RIC1 homolog, RAB6A GEF complex partner 1
95	gga-miR-1709	395475	KANK1	NM_001293232	KN motif and ankyrin repeat domains 1
95	gga-miR-1709	771400	DIP2A	XM_004942550	disco interacting protein 2 homolog A
95	gga-miR-1709	554217	TLR5	XM_015283741	toll like receptor 5
95	gga-miR-1709	423817	BTAF1	XM_015288828	B-TFIID TATA-box binding protein associated factor 1
95	gga-miR-1709	395736	NEDD9	XM_418946	neural precursor cell expressed, developmentally down-regulated 9
95	gga-miR-1709	396431	THRB	NM_001252221	thyroid hormone receptor beta
95	gga-miR-1709	415383	FAN1	XM_004943761	FANCD2 and FANCI associated nuclease 1
95	gga-miR-1709	396339	TGIF1	XM_015282585	TGFB induced factor homeobox 1

## Sheet: Mass41 18 h down-reg miRNA
Target Score	miRNA Name	Gene ID	Gene Symbol	Transcript Accession	Gene Description
100	gga-miR-6631-5p	100859280	SLITRK5	XM_015274613	SLIT and NTRK like family member 5
100	gga-miR-6631-5p	427906	ELFN2	XM_004937747	extracellular leucine rich repeat and fibronectin type III domain containing 2
100	gga-miR-96-5p	424476	PLPPR4	XM_422319	phospholipid phosphatase related 4
99	gga-miR-1454	421610	UTRN	XM_015284305	utrophin
99	gga-miR-155	395920	RREB1	NM_205049	ras responsive element binding protein 1
99	gga-miR-155	424190	TANK	NM_001277871	TRAF family member associated NFKB activator
99	gga-miR-155	420829	KDM1B	XM_015275951	lysine demethylase 1B
99	gga-miR-1729-5p	418621	AP1S2	NM_001006261	adaptor related protein complex 1 subunit sigma 2
99	gga-miR-551-5p	427597	CNTN6	XM_015293210	contactin 6
99	gga-miR-551-5p	427447	RICTOR	XM_003642978	RPTOR independent companion of MTOR complex 2
99	gga-miR-551-5p	416170	PANK3	XM_414502	pantothenate kinase 3
99	gga-miR-551-5p	424429	RALGPS2	XM_015290287	Ral GEF with PH domain and SH3 binding motif 2
99	gga-miR-551-5p	422699	PDLIM5	XM_015276304	PDZ and LIM domain 5
99	gga-miR-551-5p	395713	TFAP2B	XM_015285085	transcription factor AP-2 beta
99	gga-miR-6631-5p	769937	GSG1	XM_015289362	germ cell associated 1
99	gga-miR-7b	421000	BLOC1S4	XM_419086	biogenesis of lysosomal organelles complex 1 subunit 4
99	gga-miR-96-5p	101747287	TMEM98	XM_015299412	transmembrane protein 98
99	gga-miR-96-5p	419197	TTPAL	NM_001030854	alpha tocopherol transfer protein like
99	gga-miR-96-5p	429109	TTC4	XM_426665	tetratricopeptide repeat domain 4
99	gga-miR-96-5p	427352	SLC1A1	XM_424930	solute carrier family 1 member 1
98	gga-miR-133a-3p	395569	GDNF	XM_425018	glial cell derived neurotrophic factor
98	gga-miR-133a-3p	419265	HELZ2	XM_417438	helicase with zinc finger 2
98	gga-miR-133a-3p	418567	DDX3X	NM_001030800	DEAD-box helicase 3 X-linked
98	gga-miR-133b	395569	GDNF	XM_425018	glial cell derived neurotrophic factor
98	gga-miR-133b	419265	HELZ2	XM_417438	helicase with zinc finger 2
98	gga-miR-133b	418567	DDX3X	NM_001030800	DEAD-box helicase 3 X-linked
98	gga-miR-133c-3p	395569	GDNF	XM_425018	glial cell derived neurotrophic factor
98	gga-miR-133c-3p	419265	HELZ2	XM_417438	helicase with zinc finger 2
98	gga-miR-133c-3p	418567	DDX3X	NM_001030800	DEAD-box helicase 3 X-linked
98	gga-miR-1454	417093	PBX3	NM_001030678	PBX homeobox 3
98	gga-miR-1454	770125	SUMO2	NM_001080717	small ubiquitin-like modifier 2
98	gga-miR-1454	396334	TCF12	XM_015278773	transcription factor 12
98	gga-miR-1454	771383	RAB21	XM_001233647	RAB21, member RAS oncogene family
98	gga-miR-155	416247	ITK	XM_414568	IL2 inducible T-cell kinase
98	gga-miR-1729-5p	396334	TCF12	NM_205375	transcription factor 12
98	gga-miR-199b	427809	SMURF2	XM_425380	SMAD specific E3 ubiquitin protein ligase 2
98	gga-miR-3529	417245	PAPPA	XM_415522	pappalysin 1
98	gga-miR-551-5p	100859545	KCNK9	XM_003640857	potassium two pore domain channel subfamily K member 9
98	gga-miR-551-5p	429159	PHC3	XM_004943491	polyhomeotic homolog 3
98	gga-miR-551-5p	427178	PAPD4	XM_015277629	poly(A) RNA polymerase D4, non-canonical
98	gga-miR-551-5p	422713	UBE2D3	XM_015285431	ubiquitin conjugating enzyme E2 D3
98	gga-miR-551-5p	423391	SEL1L	XM_421303	SEL1L, ERAD E3 ligase adaptor subunit
98	gga-miR-551-5p	427351	RFX3	XM_003642990	regulatory factor X3
98	gga-miR-6631-5p	422318	CHIC1	NM_001031122	cysteine rich hydrophobic domain 1
98	gga-miR-6631-5p	428412	CCNY	XM_425973	cyclin Y
98	gga-miR-7b	418607	MAP7D2	XM_015272706	MAP7 domain containing 2
98	gga-miR-7b	421424	KCNK5	XM_419478	potassium two pore domain channel subfamily K member 5
98	gga-miR-7b	420661	RBMS3	XM_015281782	RNA binding motif single stranded interacting protein 3
98	gga-miR-7b	422017	ZNF395	XM_015285189	zinc finger protein 395
98	gga-miR-96-5p	101751828	ZFP36L1	NM_001319031	ZFP36 ring finger protein like 1
98	gga-miR-96-5p	422173	MSN	NM_001031112	moesin
98	gga-miR-96-5p	396029	ZEB1	NM_205131	zinc finger E-box binding homeobox 1
98	gga-miR-96-5p	420351	ZHX2	XM_015283162	zinc fingers and homeoboxes 2
97	gga-miR-133a-3p	426680	PPP4R3B	XM_424305	protein phosphatase 4 regulatory subunit 3B
97	gga-miR-133a-3p	423411	PPP4R3A	XM_004941870	protein phosphatase 4 regulatory subunit 3A
97	gga-miR-133b	426680	PPP4R3B	XM_424305	protein phosphatase 4 regulatory subunit 3B
97	gga-miR-133b	423411	PPP4R3A	XM_004941870	protein phosphatase 4 regulatory subunit 3A
97	gga-miR-133c-3p	426680	PPP4R3B	XM_424305	protein phosphatase 4 regulatory subunit 3B
97	gga-miR-133c-3p	423411	PPP4R3A	XM_004941870	protein phosphatase 4 regulatory subunit 3A
97	gga-miR-1454	421116	RB1CC1	XM_015282659	RB1 inducible coiled-coil 1
97	gga-miR-1454	419145	ITCH	XM_417330	itchy E3 ubiquitin protein ligase
97	gga-miR-1454	421196	KIAA1841	XM_015283297	KIAA1841
97	gga-miR-1454	427553	CDH8	NM_001100289	cadherin 8
97	gga-miR-1454	420657	LRRC3B	XM_418756	leucine rich repeat containing 3B
97	gga-miR-1454	421278	LGALSL	NM_001008456	galectin like
97	gga-miR-1454	417413	ZNF207	XM_004946178	zinc finger protein 207
97	gga-miR-155	423471	TRAF3	XM_015287827	TNF receptor associated factor 3
97	gga-miR-155	419987	ZNF652	XM_003642788	zinc finger protein 652
97	gga-miR-155	421772	SNX3	NM_001006408	sorting nexin 3
97	gga-miR-155	770217	CHAF1A	NM_001079752	chromatin assembly factor 1 subunit A
97	gga-miR-155	420698	LZTFL1	XM_015281747	leucine zipper transcription factor like 1
97	gga-miR-1563	416109	ARL8B	XM_414440	ADP ribosylation factor like GTPase 8B
97	gga-miR-1563	426810	ZNF608	XM_004949695	zinc finger protein 608
97	gga-miR-1563	395568	COL5A1	NM_204790	collagen type V alpha 1 chain
97	gga-miR-1563	423235	SNAP23	NM_001199666	synaptosome associated protein 23
97	gga-miR-1729-5p	395177	BMP10	NM_001278046	bone morphogenetic protein 10
97	gga-miR-3529	416075	CADPS	XM_414412	calcium dependent secretion activator
97	gga-miR-3533	431590	HCN1	XM_429145	hyperpolarization activated cyclic nucleotide gated potassium channel 1
97	gga-miR-3533	419321	C20H20ORF85	XM_417493	chromosome 20 open reading frame, human C20orf85
97	gga-miR-3533	396290	GABRB3	NM_205346	gamma-aminobutyric acid type A receptor beta3 subunit
97	gga-miR-3533	419219	SYCP2	XM_015296671	synaptonemal complex protein 2
97	gga-miR-551-5p	420678	ZNRF2	XM_015281773	zinc and ring finger 2
97	gga-miR-551-5p	429119	MSL2	XM_426675	male-specific lethal 2 homolog (Drosophila)
97	gga-miR-551-5p	420949	COBL	XM_015282319	cordon-bleu WH2 repeat protein
97	gga-miR-551-5p	420622	MPP6	XM_015281841	membrane palmitoylated protein 6
97	gga-miR-551-5p	415544	RAB11A	NM_001005827	RAB11A, member RAS oncogene family
97	gga-miR-6631-5p	100858758	QRICH1	NM_001257267	glutamine rich 1
97	gga-miR-6631-5p	431569	RHOBTB3	XM_004949383	Rho related BTB domain containing 3
97	gga-miR-6631-5p	420212	WWP1	XM_015282814	WW domain containing E3 ubiquitin protein ligase 1
97	gga-miR-6631-5p	422649	SLC4A4	XM_015276408	solute carrier family 4 member 4
97	gga-miR-6631-5p	429066	METTL11B	XM_015290440	methyltransferase like 11B
97	gga-miR-6631-5p	419449	KIF1C	XM_015297159	kinesin family member 1C
97	gga-miR-6631-5p	425103	FAM83D	XM_422895	family with sequence similarity 83 member D
97	gga-miR-7b	428858	SHANK2	XM_015286890	SH3 and multiple ankyrin repeat domains 2
97	gga-miR-7b	420769	GLI3	XM_015281558	GLI family zinc finger 3
97	gga-miR-96-5p	395344	SPIN1Z	NM_204633	spindlin 1-Z
97	gga-miR-96-5p	100858171	XKR4	XM_015282690	XK related 4
97	gga-miR-96-5p	423973	INPP5A	XM_015289010	inositol polyphosphate-5-phosphatase A
97	gga-miR-96-5p	422325	NEXMIF	XM_015278588	neurite extension and migration factor
96	gga-miR-133a-3p	423958	CTBP2	XM_015289053	C-terminal binding protein 2
96	gga-miR-133a-3p	416315	JADE2	XM_414632	jade family PHD finger 2
96	gga-miR-133a-3p	419306	SLC35C2	NM_001030865	solute carrier family 35 member C2
96	gga-miR-133b	416315	JADE2	XM_414632	jade family PHD finger 2
96	gga-miR-133b	419306	SLC35C2	NM_001030865	solute carrier family 35 member C2
96	gga-miR-133b	423958	CTBP2	XM_015289053	C-terminal binding protein 2
96	gga-miR-133c-3p	416315	JADE2	XM_414632	jade family PHD finger 2
96	gga-miR-133c-3p	419306	SLC35C2	NM_001030865	solute carrier family 35 member C2
96	gga-miR-133c-3p	423958	CTBP2	XM_015289053	C-terminal binding protein 2
96	gga-miR-1454	770521	FAM83A	XM_015283153	family with sequence similarity 83 member A
96	gga-miR-1454	418083	HCFC2	XM_015287764	host cell factor C2
96	gga-miR-1454	429010	FAM126B	XM_004942607	family with sequence similarity 126 member B
96	gga-miR-1454	415990	BICD2	XM_004944560	BICD cargo adaptor 2
96	gga-miR-1454	422672	NDNF	XM_015276372	neuron-derived neurotrophic factor
96	gga-miR-1454	417844	CPSF6	XM_015281728	cleavage and polyadenylation specific factor 6
96	gga-miR-1454	427231	KDM4C	XM_015280209	lysine demethylase 4C
96	gga-miR-1454	396294	FYN	XM_015284496	FYN proto-oncogene, Src family tyrosine kinase
96	gga-miR-1454	424898	ATP13A3	XM_004943327	ATPase 13A3
96	gga-miR-155	427107	ARRDC3	XM_424699	arrestin domain containing 3
96	gga-miR-155	422381	C4HCXorf57	XM_015278635	chromosome 4 CXorf57 homolog
96	gga-miR-155	417387	MBTD1	XM_015295354	mbt domain containing 1
96	gga-miR-155	374214	GABRA1	NM_204318	gamma-aminobutyric acid type A receptor alpha1 subunit
96	gga-miR-1563	418506	ITSN1	XM_416715	intersectin 1
96	gga-miR-1729-5p	424890	DLG1	XM_015291613	discs large MAGUK scaffold protein 1
96	gga-miR-199b	418217	STK38L	XM_015290295	serine/threonine kinase 38 like
96	gga-miR-3529	418690	INPP4A	XM_004938482	inositol polyphosphate-4-phosphatase type I A
96	gga-miR-551-5p	417184	FUBP3	XM_015279456	far upstream element binding protein 3
96	gga-miR-551-5p	772269	CXorf40B	XM_001234387	chromosome X open reading frame 40B
96	gga-miR-551-5p	428729	MFAP3L	XM_426287	microfibril associated protein 3 like
96	gga-miR-551-5p	395815	PTPN11	NM_204968	protein tyrosine phosphatase, non-receptor type 11
96	gga-miR-551-5p	418110	KDM7A	XM_015287459	lysine demethylase 7A
96	gga-miR-551-5p	429148	LPP	XM_015291439	LIM domain containing preferred translocation partner in lipoma
96	gga-miR-551-5p	100859478	LOC100859478	XM_015276527	uncharacterized LOC100859478
96	gga-miR-6631-5p	416241	LSM11	XM_015293898	LSM11, U7 small nuclear RNA associated
96	gga-miR-6631-5p	395759	SLC8A3	XM_015287282	solute carrier family 8 member A3
96	gga-miR-6631-5p	418596	ZFX	XM_015272512	zinc finger protein X-linked
96	gga-miR-6631-5p	421109	UBE2V2	NM_001031018	ubiquitin conjugating enzyme E2 V2
96	gga-miR-6631-5p	423847	LCOR	XM_015288789	ligand dependent nuclear receptor corepressor
96	gga-miR-6631-5p	431530	RFX7	XM_429081	regulatory factor X7
96	gga-miR-6631-5p	416376	SETBP1	XM_015277426	SET binding protein 1
96	gga-miR-6631-5p	428366	ZBTB10	XM_003640808	zinc finger and BTB domain containing 10
96	gga-miR-7b	429785	KCNJ9	XM_427340	potassium inwardly-rectifying channel, subfamily J, member 9
96	gga-miR-7b	422253	MCF2	XM_015278485	MCF.2 cell line derived transforming sequence
96	gga-miR-7b	422029	XKR6	XM_015285178	XK related 6
96	gga-miR-7b	424237	RALB	XM_422085	RAS like proto-oncogene B
96	gga-miR-7b	417807	SLC38A2	NM_001305439	solute carrier family 38 member 2
96	gga-miR-96-5p	414893	GRIA1	XM_015293756	glutamate ionotropic receptor AMPA type subunit 1
95	gga-miR-133a-3p	373954	BCL2L1	XM_015296318	BCL2 like 1
95	gga-miR-133a-3p	420997	SEC61B	NM_001302159	Sec61 translocon beta subunit
95	gga-miR-133a-3p	419210	PREX1	XM_015296692	phosphatidylinositol-3,4,5-trisphosphate dependent Rac exchange factor 1
95	gga-miR-133b	420997	SEC61B	NM_001302159	Sec61 translocon beta subunit
95	gga-miR-133b	373954	BCL2L1	XM_015296318	BCL2 like 1
95	gga-miR-133b	419210	PREX1	XM_015296692	phosphatidylinositol-3,4,5-trisphosphate dependent Rac exchange factor 1
95	gga-miR-133c-3p	420997	SEC61B	NM_001302159	Sec61 translocon beta subunit
95	gga-miR-133c-3p	373954	BCL2L1	XM_015296318	BCL2 like 1
95	gga-miR-133c-3p	419210	PREX1	XM_015296692	phosphatidylinositol-3,4,5-trisphosphate dependent Rac exchange factor 1
95	gga-miR-1454	373953	MAPK1	XM_015275131	mitogen-activated protein kinase 1
95	gga-miR-1454	422616	ADGRL3	XM_015276456	adhesion G protein-coupled receptor L3
95	gga-miR-1454	418588	TAB3	XM_015302242	TGF-beta activated kinase 1 (MAP3K7) binding protein 3
95	gga-miR-1454	395596	EPAS1	XM_015283618	endothelial PAS domain protein 1
95	gga-miR-1454	418517	PIGP	XM_003640497	phosphatidylinositol glycan anchor biosynthesis class P
95	gga-miR-1454	426810	ZNF608	XM_004949695	zinc finger protein 608
95	gga-miR-1454	421019	CBLN2	NM_001171768	cerebellin 2 precursor
95	gga-miR-1454	424665	USP24	XM_015291187	ubiquitin specific peptidase 24
95	gga-miR-1454	100858636	NUDT21	NM_001277674	nudix hydrolase 21
95	gga-miR-1454	424543	TTLL7	XM_015290883	tubulin tyrosine ligase like 7
95	gga-miR-1454	420658	SLC4A7	XM_418757	solute carrier family 4 member 7
95	gga-miR-1454	415319	ARIH1	NM_001030387	ariadne RBR E3 ubiquitin protein ligase 1
95	gga-miR-1454	422702	TSPAN5	XM_015285644	tetraspanin 5
95	gga-miR-155	427002	DCUN1D3	XM_015294823	defective in cullin neddylation 1 domain containing 3
95	gga-miR-1563	420565	CASD1	XM_015281925	CAS1 domain containing 1
95	gga-miR-1563	419397	RER1	NM_001006300	retention in endoplasmic reticulum sorting receptor 1
95	gga-miR-1563	416293	CNOT6	XM_015293943	CCR4-NOT transcription complex subunit 6
95	gga-miR-1563	107052569	UMAD1	XM_015281903	UBAP1-MVB12-associated (UMA) domain containing 1
95	gga-miR-1729-5p	419318	RAB22A	NM_001030867	RAB22A, member RAS oncogene family
95	gga-miR-1729-5p	420688	DNAJC13	XM_004939445	DnaJ heat shock protein family (Hsp40) member C13
95	gga-miR-1729-5p	426265	SRSF7	NM_001031368	serine and arginine rich splicing factor 7
95	gga-miR-1729-5p	428062	TBC1D4	XM_015277042	TBC1 domain family member 4
95	gga-miR-1729-5p	374251	TGFBR3	NM_204339	transforming growth factor beta receptor 3
95	gga-miR-3529	395510	TDG	NM_204750	thymine DNA glycosylase
95	gga-miR-3529	425047	HPS3	XM_004943592	HPS3, biogenesis of lysosomal organelles complex 2 subunit 1
95	gga-miR-3529	422772	GNPDA2	XM_004936066	glucosamine-6-phosphate deaminase 2
95	gga-miR-3533	415392	LARP6	XM_015278970	La ribonucleoprotein domain family member 6
95	gga-miR-551-5p	424293	UBXN4	XM_004942993	UBX domain protein 4
95	gga-miR-551-5p	422518	CCSER1	XM_004941037	coiled-coil serine rich protein 1
95	gga-miR-551-5p	418890	NHLRC3	XM_417084	NHL repeat containing 3
95	gga-miR-551-5p	422561	GALNT7	XM_015276540	polypeptide N-acetylgalactosaminyltransferase 7
95	gga-miR-551-5p	100857158	PPP1R15B	XM_003642741	protein phosphatase 1 regulatory subunit 15B
95	gga-miR-551-5p	424513	LRRC8D	XM_015290660	leucine rich repeat containing 8 family member D
95	gga-miR-551-5p	427272	SYK	NM_001031430	spleen associated tyrosine kinase
95	gga-miR-551-5p	430997	PABPC1	NM_001031597	poly(A) binding protein cytoplasmic 1
95	gga-miR-551-5p	418817	KLF12	XM_003640556	Kruppel-like factor 12
95	gga-miR-551-5p	417845	FRS2	XM_015281751	fibroblast growth factor receptor substrate 2
95	gga-miR-551-5p	428568	BICRAL	XM_015283846	BRD4 interacting chromatin remodeling complex associated protein like
95	gga-miR-551-5p	431602	PTPRD	XM_015280179	protein tyrosine phosphatase, receptor type D
95	gga-miR-551-5p	427971	ADAMTS5	XM_425541	ADAM metallopeptidase with thrombospondin type 1 motif 5
95	gga-miR-6631-5p	427510	LYSMD4	XM_425084	LysM domain containing 4
95	gga-miR-6631-5p	417799	NELL2	XM_015281255	neural EGFL like 2
95	gga-miR-6631-5p	771678	GUCY1A2	XM_001233953	guanylate cyclase 1 soluble subunit alpha 2
95	gga-miR-6631-5p	421599	QSER1	XM_015286155	glutamine and serine rich 1
95	gga-miR-6631-5p	423424	BTBD7	XM_421333	BTB domain containing 7
95	gga-miR-6631-5p	395727	ATF2	NM_204904	activating transcription factor 2
95	gga-miR-6631-5p	417201	LRRC8A	XM_015279569	leucine rich repeat containing 8 family member A
95	gga-miR-7b	395984	HDLBP	XM_015276821	high density lipoprotein binding protein
95	gga-miR-7b	424522	SH3GLB1	NM_001006534	SH3 domain containing GRB2 like endophilin B1
95	gga-miR-7b	416241	LSM11	XM_015293898	LSM11, U7 small nuclear RNA associated
95	gga-miR-7b	415598	CHSY3	XM_413966	chondroitin sulfate synthase 3
95	gga-miR-7b	395393	SNCA	NM_204673	synuclein alpha
95	gga-miR-7b	395479	PPARD	NM_204728	peroxisome proliferator activated receptor delta
95	gga-miR-7b	420832	KIF13A	XM_418923	kinesin family member 13A
95	gga-miR-7b	427468	FANCC	XM_015280315	FA complementation group C
95	gga-miR-7b	420749	KBTBD2	XM_015281670	kelch repeat and BTB domain containing 2
95	gga-miR-96-5p	395569	GDNF	XM_425018	glial cell derived neurotrophic factor
95	gga-miR-96-5p	424064	C7H2ORF69	NM_001039306	chromosome 7 open reading frame, human C2orf69
95	gga-miR-96-5p	374102	SDC2	NM_001001462	syndecan 2
95	gga-miR-96-5p	418207	KRAS	XM_015290247	KRAS proto-oncogene, GTPase
95	gga-miR-96-5p	423411	PPP4R3A	XM_004941870	protein phosphatase 4 regulatory subunit 3A
95	gga-miR-96-5p	422945	C4H20ORF194	XM_420883	chromosome 4 open reading frame, human C20orf194
95	gga-miR-96-5p	416092	FOXP3	XM_015293116	forkhead box P3

## Sheet: Mass41 18 h up-reg miRNA
Target Score	miRNA Name	Gene ID	Gene Symbol	Transcript Accession	Gene Description
100	gga-miR-200a-3p	423315	NPAS3	XM_015287645	neuronal PAS domain protein 3
100	gga-miR-200a-3p	418010	TNRC6B	XM_015288813	trinucleotide repeat containing 6B
100	gga-miR-200a-3p	420843	ATXN1	XM_015275967	ataxin 1
100	gga-miR-200a-3p	396029	ZEB1	XM_015281305	zinc finger E-box binding homeobox 1
100	gga-miR-200a-3p	418817	KLF12	XM_015277019	Kruppel-like factor 12
100	gga-miR-200b-3p	427297	HOOK3	XM_015280495	hook microtubule tethering protein 3
100	gga-miR-200b-3p	415374	TLN2	XM_004943744	talin 2
100	gga-miR-200b-3p	396029	ZEB1	XM_015281305	zinc finger E-box binding homeobox 1
100	gga-miR-200b-3p	373967	SLIT2	NM_001267075	slit guidance ligand 2
100	gga-miR-200b-3p	424446	RGL1	NM_001031271	ral guanine nucleotide dissociation stimulator like 1
100	gga-miR-200b-3p	418798	SLITRK1	XM_015274584	SLIT and NTRK like family member 1
100	gga-miR-2954	395751	TJP2	NM_204918	tight junction protein 2
100	gga-miR-425-5p	107049580	LOC107049580	XM_015273309	bolA-like protein 1
100	gga-miR-449b-5p	424063	SATB2	XM_015289410	SATB homeobox 2
100	gga-miR-449b-5p	421288	FOXN2	NM_001039284	forkhead box N2
100	gga-miR-449b-5p	417869	NAV3	NM_001159347	neuron navigator 3
100	gga-miR-449b-5p	418153	ERC1	XM_004937931	ELKS/RAB6-interacting/CAST family member 1
100	gga-miR-449d-5p	424063	SATB2	XM_015289410	SATB homeobox 2
100	gga-miR-449d-5p	421288	FOXN2	NM_001039284	forkhead box N2
100	gga-miR-449d-5p	417869	NAV3	NM_001159347	neuron navigator 3
100	gga-miR-449d-5p	418153	ERC1	XM_004937931	ELKS/RAB6-interacting/CAST family member 1
99	gga-miR-1709	416092	FOXP3	XM_015293116	forkhead box P3
99	gga-miR-1709	416410	XPO6	XM_414725	exportin 6
99	gga-miR-200a-3p	424055	ANKRD44	NM_001012915	ankyrin repeat domain 44
99	gga-miR-200a-3p	395410	ABL2	XM_422269	ABL proto-oncogene 2, non-receptor tyrosine kinase
99	gga-miR-200a-3p	424262	OSBPL11	XM_015289957	oxysterol binding protein like 11
99	gga-miR-200a-3p	417312	MAP2K4	XM_015295240	mitogen-activated protein kinase kinase 4
99	gga-miR-200a-3p	424345	CAMSAP3	XM_422188	calmodulin regulated spectrin associated protein family member 3
99	gga-miR-200a-3p	421915	MYT1L	XM_004940506	myelin transcription factor 1 like
99	gga-miR-200b-3p	422569	GPM6A	XM_015276240	glycoprotein M6A
99	gga-miR-200b-3p	424629	FAF1	XM_015291225	Fas associated factor 1
99	gga-miR-200b-3p	422173	MSN	NM_001031112	moesin
99	gga-miR-200b-3p	415444	SLC30A4	NM_001293283	solute carrier family 30 member 4
99	gga-miR-200b-3p	417397	MMD	NM_001030704	monocyte to macrophage differentiation associated
99	gga-miR-200b-3p	423398	PTPN21	XM_421308	protein tyrosine phosphatase, non-receptor type 21
99	gga-miR-200b-3p	428385	ASAP1	XM_425945	ArfGAP with SH3 domain, ankyrin repeat and PH domain 1
99	gga-miR-200b-3p	417733	ALG12	NM_001039270	ALG12, alpha-1,6-mannosyltransferase
99	gga-miR-200b-3p	421364	VASH2	XM_015283881	vasohibin 2
99	gga-miR-200b-3p	415976	IQSEC1	XM_015293452	IQ motif and Sec7 domain 1
99	gga-miR-200b-3p	421597	HIPK3	NM_001199411	homeodomain interacting protein kinase 3
99	gga-miR-2131-5p	421608	LIN7C	NM_001031067	lin-7 homolog C, crumbs cell polarity complex component
99	gga-miR-2131-5p	417889	POC1B	NM_001006232	POC1 centriolar protein B
99	gga-miR-2954	426853	ALPK2	XM_424461	alpha kinase 2
99	gga-miR-2954	431260	ZBTB5	XM_428814	zinc finger and BTB domain containing 5
99	gga-miR-449b-5p	395820	DLL1	NM_204973	delta like canonical Notch ligand 1
99	gga-miR-449b-5p	426384	FAM76A	NM_001031377	family with sequence similarity 76 member A
99	gga-miR-449b-5p	422289	GABRA3	XM_420268	gamma-aminobutyric acid type A receptor alpha3 subunit
99	gga-miR-449d-5p	395820	DLL1	NM_204973	delta like canonical Notch ligand 1
99	gga-miR-449d-5p	426384	FAM76A	NM_001031377	family with sequence similarity 76 member A
99	gga-miR-449d-5p	422289	GABRA3	XM_420268	gamma-aminobutyric acid type A receptor alpha3 subunit
98	gga-miR-1458	415574	CTDSPL2	NM_001012772	CTD small phosphatase like 2
98	gga-miR-1709	421008	ZNF236	XM_015282415	zinc finger protein 236
98	gga-miR-1709	426151	CAPRIN1	XM_015286808	cell cycle associated protein 1
98	gga-miR-1769-5p	769725	ARF4	XM_015293388	ADP ribosylation factor 4
98	gga-miR-200a-3p	423666	CCDC6	NM_001031221	coiled-coil domain containing 6
98	gga-miR-200a-3p	427002	DCUN1D3	XM_015294823	defective in cullin neddylation 1 domain containing 3
98	gga-miR-200a-3p	768763	MSANTD2	NM_001109786	Myb/SANT DNA binding domain containing 2
98	gga-miR-200b-3p	395961	NR5A2	NM_205078	nuclear receptor subfamily 5 group A member 2
98	gga-miR-200b-3p	418195	SOX5	XM_015290191	SRY-box 5
98	gga-miR-200b-3p	428760	ADAMTS3	XM_015276403	ADAM metallopeptidase with thrombospondin type 1 motif 3
98	gga-miR-200b-3p	422591	PTPN13	XM_015276503	protein tyrosine phosphatase, non-receptor type 13
98	gga-miR-200b-3p	422740	DLC1	XM_420693	DLC1 Rho GTPase activating protein
98	gga-miR-200b-3p	419364	ERRFI1	XM_015297001	ERBB receptor feedback inhibitor 1
98	gga-miR-200b-3p	415960	SLC6A1	XM_414303	solute carrier family 6 member 1
98	gga-miR-200b-3p	417870	PAWR	XM_015283263	pro-apoptotic WT1 regulator
98	gga-miR-200b-3p	430410	VAT1L	XM_427969	vesicle amine transport 1 like
98	gga-miR-200b-3p	423821	CCNJ	XM_015288830	cyclin J
98	gga-miR-200b-3p	415736	CNEP1R1	NM_001198857	CTD nuclear envelope phosphatase 1 regulatory subunit 1
98	gga-miR-200b-3p	422395	FMR1	XM_003641125	fragile X mental retardation 1
98	gga-miR-200b-3p	427226	RIC1	XM_015280140	RIC1 homolog, RAB6A GEF complex partner 1
98	gga-miR-200b-3p	374146	ERG	XM_015300250	ERG, ETS transcription factor
98	gga-miR-2131-5p	415575	CASC4	NM_001030556	cancer susceptibility 4
98	gga-miR-2131-5p	396529	ATP1B1	NM_205520	ATPase Na+/K+ transporting subunit beta 1
98	gga-miR-2131-5p	768473	FAM155A	XM_001231424	family with sequence similarity 155 member A
98	gga-miR-2954	395475	KANK1	NM_001293232	KN motif and ankyrin repeat domains 1
[truncated: 156 more rows]
