# Supplementary material for: Characterization of microRNA candidates at the primary site of infectious bronchitis virus infection: A comparative study of in vitro and in vivo avian models
Source: PLoS One. 2025 Mar 11;20(3):e0319153. doi: 10.1371/journal.pone.0319153 (PMC11896067; doi:10.1371/journal.pone.0319153)
Supplement: S5 Table — (XLSX) [file pone.0319153.s007.xlsx]

## Sheet: S5.1_DMV3h_DOWN_cTEC
source	term_name	term_id	highlighted	adjusted_p_value	negative_log10_of_adjusted_p_value	term_size	query_size	intersection_size	effective_domain_size	intersections
GO:MF	binding	GO:0005488	FALSE	0.000208279	3.681354080861182	5031	49	23	30108	TPPP,GDNF,NSD2,VGLL4,BDNF,ZMYND8,PTPRG,SNX2,IP6K2,CTBP2,CAPRIN1,SNX4,USP33,UTRN,EIF4E,RBM33,SEC61B,BCL2L1,PREX1,SNX5,CREM,NCOA7,MCTP1
GO:MF	leptin receptor binding	GO:1990460	TRUE	0.000645449	3.190138125610953	2	49	2	30108	SNX2,SNX4
GO:MF	transferrin receptor binding	GO:1990459	TRUE	0.00643436	2.191494686926155	5	49	2	30108	SNX2,SNX4
GO:MF	protein binding	GO:0005515	FALSE	0.011381672171479803	1.94379	3334	49	16	30108	TPPP,GDNF,VGLL4,BDNF,ZMYND8,PTPRG,SNX2,CTBP2,SNX4,USP33,UTRN,EIF4E,SEC61B,BCL2L1,SNX5,NCOA7
GO:MF	insulin receptor binding	GO:0005158	TRUE	0.0421585	1.3751143908580001	12	49	2	30108	SNX2,SNX4
GO:BP	regulation of cellular process	GO:0050794	TRUE	4.15388e-05	4.381546007714824	5013	49	25	30108	TPPP,GDNF,HELZ2,NSD2,VGLL4,BDNF,ZMYND8,PTPRG,AP3D1,IP6K2,JADE2,SLC35C2,CTBP2,PLPPR4,SAMD8,SLC4A10,SNX4,USP33,UTRN,YWHAB,EIF4E,BCL2L1,PREX1,CREM,NCOA7
GO:BP	cellular process	GO:0009987	FALSE	0.000100132	3.999425245091941	8002	49	31	30108	TPPP,GDNF,HELZ2,NSD2,VGLL4,TMCC1,BDNF,ZMYND8,PTPRG,SNX2,AP3D1,IP6K2,JADE2,SLC35C2,CTBP2,PLPPR4,SAMD8,SLC4A10,SNX4,USP33,UTRN,YWHAB,EIF4E,RBM33,SEC61B,BCL2L1,PREX1,SNX5,CREM,NCOA7,GNPDA2
GO:BP	regulation of biological process	GO:0050789	FALSE	0.00014525	3.837884961183513	5331	49	25	30108	TPPP,GDNF,HELZ2,NSD2,VGLL4,BDNF,ZMYND8,PTPRG,AP3D1,IP6K2,JADE2,SLC35C2,CTBP2,PLPPR4,SAMD8,SLC4A10,SNX4,USP33,UTRN,YWHAB,EIF4E,BCL2L1,PREX1,CREM,NCOA7
GO:BP	biological regulation	GO:0065007	FALSE	0.000269896	3.5688043384935315	5498	49	25	30108	TPPP,GDNF,HELZ2,NSD2,VGLL4,BDNF,ZMYND8,PTPRG,AP3D1,IP6K2,JADE2,SLC35C2,CTBP2,PLPPR4,SAMD8,SLC4A10,SNX4,USP33,UTRN,YWHAB,EIF4E,BCL2L1,PREX1,CREM,NCOA7
GO:BP	metabolic process	GO:0008152	FALSE	0.000725706	3.1392392823059097	4924	49	23	30108	TPPP,GDNF,HELZ2,NSD2,VGLL4,BDNF,ZMYND8,AP3D1,IP6K2,JADE2,SLC35C2,CTBP2,PLPPR4,SAMD8,SNX4,USP33,EIF4E,RBM33,SEC61B,PREX1,CREM,NCOA7,GNPDA2
GO:BP	regulation of metabolic process	GO:0019222	FALSE	0.00125706	2.9006436044392183	2799	49	17	30108	TPPP,GDNF,HELZ2,NSD2,VGLL4,BDNF,ZMYND8,AP3D1,IP6K2,SLC35C2,CTBP2,SAMD8,SNX4,USP33,EIF4E,CREM,NCOA7
GO:BP	establishment of localization in cell	GO:0051649	TRUE	0.00198364	2.7025363580824844	900	49	10	30108	GDNF,TMCC1,SNX2,AP3D1,CTBP2,SNX4,EIF4E,RBM33,SEC61B,SNX5
GO:BP	cellular anatomical entity morphogenesis	GO:0032989	TRUE	0.00214905	2.667754326344696	355	49	7	30108	TPPP,GDNF,BDNF,SNX2,JADE2,PLPPR4,USP33
GO:BP	positive regulation of cellular process	GO:0048522	FALSE	0.00217821	2.6619007576985316	2575	49	16	30108	TPPP,GDNF,HELZ2,NSD2,BDNF,ZMYND8,AP3D1,IP6K2,JADE2,SLC35C2,CTBP2,SNX4,UTRN,EIF4E,PREX1,NCOA7
GO:BP	regulation of cellular metabolic process	GO:0031323	FALSE	0.00226915	2.644136458421197	2583	49	16	30108	GDNF,HELZ2,NSD2,VGLL4,BDNF,ZMYND8,AP3D1,IP6K2,SLC35C2,CTBP2,SAMD8,SNX4,USP33,EIF4E,CREM,NCOA7
GO:BP	response to stimulus	GO:0050896	FALSE	0.00234526	2.629808732173467	3647	49	19	30108	GDNF,NSD2,BDNF,ZMYND8,AP3D1,IP6K2,JADE2,SLC35C2,CTBP2,PLPPR4,SLC4A10,SNX4,USP33,YWHAB,EIF4E,SEC61B,BCL2L1,PREX1,NCOA7
GO:BP	establishment of localization	GO:0051234	FALSE	0.00396786	2.401443839633223	2051	49	14	30108	GDNF,NSD2,TMCC1,SNX2,AP3D1,SLC35C2,CTBP2,PLPPR4,SLC4A10,SNX4,EIF4E,RBM33,SEC61B,SNX5
GO:BP	endosomal transport	GO:0016197	FALSE	0.00515318	2.2879243864878425	146	49	5	30108	TMCC1,SNX2,AP3D1,SNX4,SNX5
GO:BP	cellular response to stimulus	GO:0051716	FALSE	0.00520541	2.283545041524068	3102	49	17	30108	GDNF,NSD2,BDNF,ZMYND8,AP3D1,IP6K2,JADE2,SLC35C2,CTBP2,PLPPR4,USP33,YWHAB,EIF4E,SEC61B,BCL2L1,PREX1,NCOA7
GO:BP	primary metabolic process	GO:0044238	FALSE	0.00577774	2.238241894403984	4266	49	20	30108	TPPP,GDNF,HELZ2,NSD2,VGLL4,BDNF,ZMYND8,AP3D1,IP6K2,JADE2,SLC35C2,CTBP2,PLPPR4,SAMD8,EIF4E,RBM33,SEC61B,CREM,NCOA7,GNPDA2
GO:BP	localization	GO:0051179	FALSE	0.0060935	2.2151330076825237	2449	49	15	30108	GDNF,NSD2,TMCC1,ZMYND8,SNX2,AP3D1,SLC35C2,CTBP2,PLPPR4,SLC4A10,SNX4,EIF4E,RBM33,SEC61B,SNX5
GO:BP	cellular metabolic process	GO:0044237	FALSE	0.00741377	2.1299610872363837	4335	49	20	30108	GDNF,HELZ2,NSD2,VGLL4,BDNF,ZMYND8,AP3D1,IP6K2,SLC35C2,CTBP2,PLPPR4,SAMD8,SNX4,USP33,EIF4E,RBM33,PREX1,CREM,NCOA7,GNPDA2
GO:BP	positive regulation of biological process	GO:0048518	FALSE	0.00746156	2.1271701451381015	2830	49	16	30108	TPPP,GDNF,HELZ2,NSD2,BDNF,ZMYND8,AP3D1,IP6K2,JADE2,SLC35C2,CTBP2,SNX4,UTRN,EIF4E,PREX1,NCOA7
GO:BP	cellular localization	GO:0051641	FALSE	0.00813773	2.089496469752413	1581	49	12	30108	GDNF,NSD2,TMCC1,ZMYND8,SNX2,AP3D1,CTBP2,SNX4,EIF4E,RBM33,SEC61B,SNX5
GO:BP	anterograde trans-synaptic signaling	GO:0098916	FALSE	0.00922872	2.0348583836551253	288	49	6	30108	GDNF,BDNF,CTBP2,PLPPR4,SLC4A10,EIF4E
GO:BP	chemical synaptic transmission	GO:0007268	TRUE	0.00922872	2.0348583836551253	288	49	6	30108	GDNF,BDNF,CTBP2,PLPPR4,SLC4A10,EIF4E
GO:BP	transport	GO:0006810	FALSE	0.00952434	2.021165017758036	1900	49	13	30108	GDNF,TMCC1,SNX2,AP3D1,SLC35C2,CTBP2,PLPPR4,SLC4A10,SNX4,EIF4E,RBM33,SEC61B,SNX5
GO:BP	trans-synaptic signaling	GO:0099537	FALSE	0.00959992	2.0177321835520226	290	49	6	30108	GDNF,BDNF,CTBP2,PLPPR4,SLC4A10,EIF4E
GO:BP	intracellular transport	GO:0046907	FALSE	0.00976523	2.0103175459898313	632	49	8	30108	TMCC1,SNX2,AP3D1,SNX4,EIF4E,RBM33,SEC61B,SNX5
GO:BP	nitrogen compound metabolic process	GO:0006807	FALSE	0.00982315	2.00775	4013	49	19	30108	TPPP,GDNF,HELZ2,NSD2,VGLL4,BDNF,ZMYND8,AP3D1,IP6K2,JADE2,SLC35C2,CTBP2,SAMD8,EIF4E,RBM33,SEC61B,CREM,NCOA7,GNPDA2
GO:BP	regulation of macromolecule metabolic process	GO:0060255	FALSE	0.010076578459788129	1.996686909188714	2552	49	15	30108	TPPP,GDNF,HELZ2,NSD2,VGLL4,BDNF,ZMYND8,AP3D1,IP6K2,SLC35C2,CTBP2,SAMD8,EIF4E,CREM,NCOA7
GO:BP	synaptic signaling	GO:0099536	FALSE	0.011642365303493463	1.9339587779421854	300	49	6	30108	GDNF,BDNF,CTBP2,PLPPR4,SLC4A10,EIF4E
GO:BP	regulation of nitrogen compound metabolic process	GO:0051171	FALSE	0.0119493	1.9226576005023015	2256	49	14	30108	TPPP,GDNF,HELZ2,NSD2,VGLL4,BDNF,ZMYND8,AP3D1,IP6K2,CTBP2,SAMD8,EIF4E,CREM,NCOA7
GO:BP	plasma membrane bounded cell projection morphogenesis	GO:0120039	FALSE	0.012090271541004826	1.9175639450088982	302	49	6	30108	GDNF,BDNF,SNX2,JADE2,PLPPR4,USP33
GO:BP	cell projection morphogenesis	GO:0048858	FALSE	0.012319406736358762	1.9094102059158657	303	49	6	30108	GDNF,BDNF,SNX2,JADE2,PLPPR4,USP33
GO:BP	regulation of primary metabolic process	GO:0080090	FALSE	0.017179030660820303	1.7650013451924147	2329	49	14	30108	TPPP,GDNF,HELZ2,NSD2,VGLL4,BDNF,ZMYND8,AP3D1,IP6K2,CTBP2,SAMD8,EIF4E,CREM,NCOA7
GO:BP	organic substance metabolic process	GO:0071704	FALSE	0.021698	1.6635797935318373	4650	49	20	30108	TPPP,GDNF,HELZ2,NSD2,VGLL4,BDNF,ZMYND8,AP3D1,IP6K2,JADE2,SLC35C2,CTBP2,PLPPR4,SAMD8,EIF4E,RBM33,SEC61B,CREM,NCOA7,GNPDA2
GO:BP	macromolecule metabolic process	GO:0043170	FALSE	0.022708	1.6438212996902004	3849	49	18	30108	TPPP,GDNF,HELZ2,NSD2,VGLL4,BDNF,ZMYND8,AP3D1,IP6K2,JADE2,SLC35C2,CTBP2,SAMD8,EIF4E,RBM33,SEC61B,CREM,NCOA7
GO:CC	cellular anatomical entity	GO:0110165	TRUE	1.8496972502790598e-7	6.732899349052573	8848	49	35	30108	TPPP,GDNF,HELZ2,NSD2,TMCC1,BDNF,PPP4R3A,ZMYND8,EIF2AK3,SNX2,AP3D1,IP6K2,JADE2,SLC35C2,CTBP2,PLPPR4,SAMD8,PDIK1L,CAPRIN1,SLC4A10,SNX4,USP33,UTRN,YWHAB,E2F5,KTN1,EIF4E,RBM33,SEC61B,BCL2L1,PREX1,MON2,SNX5,CREM,MCTP1
GO:CC	intracellular anatomical structure	GO:0005622	FALSE	1.0197e-06	5.991526527877114	7310	49	31	30108	TPPP,GDNF,HELZ2,NSD2,BDNF,PPP4R3A,ZMYND8,EIF2AK3,SNX2,AP3D1,IP6K2,JADE2,SLC35C2,CTBP2,SAMD8,PDIK1L,CAPRIN1,SNX4,USP33,UTRN,YWHAB,E2F5,KTN1,EIF4E,RBM33,SEC61B,BCL2L1,PREX1,MON2,SNX5,CREM
GO:CC	intracellular membrane-bounded organelle	GO:0043231	FALSE	2.05827e-06	5.686497923885936	5676	49	27	30108	TPPP,GDNF,NSD2,BDNF,PPP4R3A,ZMYND8,EIF2AK3,SNX2,AP3D1,IP6K2,JADE2,SLC35C2,CTBP2,SAMD8,PDIK1L,SNX4,USP33,UTRN,E2F5,KTN1,EIF4E,RBM33,SEC61B,BCL2L1,MON2,SNX5,CREM
GO:CC	membrane-bounded organelle	GO:0043227	FALSE	5.5328e-06	5.257055126689278	5936	49	27	30108	TPPP,GDNF,NSD2,BDNF,PPP4R3A,ZMYND8,EIF2AK3,SNX2,AP3D1,IP6K2,JADE2,SLC35C2,CTBP2,SAMD8,PDIK1L,SNX4,USP33,UTRN,E2F5,KTN1,EIF4E,RBM33,SEC61B,BCL2L1,MON2,SNX5,CREM
GO:CC	organelle	GO:0043226	FALSE	8.59801e-06	5.065601942689901	6509	49	28	30108	TPPP,GDNF,NSD2,BDNF,PPP4R3A,ZMYND8,EIF2AK3,SNX2,AP3D1,IP6K2,JADE2,SLC35C2,CTBP2,PLPPR4,SAMD8,PDIK1L,SNX4,USP33,UTRN,E2F5,KTN1,EIF4E,RBM33,SEC61B,BCL2L1,MON2,SNX5,CREM
GO:CC	cytoplasm	GO:0005737	FALSE	2.05961e-05	4.68622	5425	49	25	30108	TPPP,GDNF,HELZ2,BDNF,PPP4R3A,ZMYND8,EIF2AK3,SNX2,AP3D1,SLC35C2,CTBP2,SAMD8,CAPRIN1,SNX4,USP33,UTRN,YWHAB,KTN1,EIF4E,RBM33,SEC61B,BCL2L1,PREX1,MON2,SNX5
GO:CC	intracellular organelle	GO:0043229	FALSE	2.13906e-05	4.66978	6317	49	27	30108	TPPP,GDNF,NSD2,BDNF,PPP4R3A,ZMYND8,EIF2AK3,SNX2,AP3D1,IP6K2,JADE2,SLC35C2,CTBP2,SAMD8,PDIK1L,SNX4,USP33,UTRN,E2F5,KTN1,EIF4E,RBM33,SEC61B,BCL2L1,MON2,SNX5,CREM
GO:CC	endomembrane system	GO:0012505	FALSE	9.1821e-05	4.037058203090942	1813	49	14	30108	TPPP,GDNF,TMCC1,BDNF,SNX2,AP3D1,SLC35C2,SAMD8,SNX4,USP33,KTN1,SEC61B,MON2,SNX5
GO:CC	cell junction	GO:0030054	FALSE	0.000102881	3.987665534947038	837	49	10	30108	BDNF,AP3D1,IP6K2,CTBP2,PLPPR4,SLC4A10,SNX4,USP33,UTRN,EIF4E
GO:CC	synapse	GO:0045202	FALSE	0.000252938	3.5969860939473595	526	49	8	30108	BDNF,AP3D1,CTBP2,PLPPR4,SLC4A10,SNX4,UTRN,EIF4E
GO:CC	presynapse	GO:0098793	FALSE	0.00082837	3.081775646580969	161	49	5	30108	BDNF,AP3D1,CTBP2,SLC4A10,SNX4
GO:CC	presynaptic endosome	GO:0098830	FALSE	0.000994375	3.00245	3	49	2	30108	AP3D1,SNX4
GO:CC	nucleus	GO:0005634	FALSE	0.00281077	2.551174398011046	3519	49	17	30108	TPPP,NSD2,BDNF,PPP4R3A,ZMYND8,EIF2AK3,IP6K2,JADE2,SLC35C2,CTBP2,PDIK1L,USP33,UTRN,E2F5,EIF4E,RBM33,CREM
GO:CC	endosome membrane	GO:0010008	TRUE	0.014539176889407144	1.8374601796191492	153	49	4	30108	SNX2,AP3D1,SNX4,MON2
GO:CC	nucleoplasm	GO:0005654	FALSE	0.020784603790564498	1.6822582498785543	1864	49	11	30108	NSD2,PPP4R3A,ZMYND8,IP6K2,JADE2,SLC35C2,PDIK1L,USP33,UTRN,E2F5,EIF4E
GO:CC	glutamatergic synapse	GO:0098978	FALSE	0.024361782878996877	1.61329	175	49	4	30108	AP3D1,CTBP2,PLPPR4,EIF4E
GO:CC	bounding membrane of organelle	GO:0098588	FALSE	0.0328849	1.483002873110299	549	49	6	30108	SNX2,AP3D1,SNX4,SEC61B,BCL2L1,MON2

## Sheet: S5.2_DMV3h_UP_cTEC
source	term_name	term_id	highlighted	adjusted_p_value	negative_log10_of_adjusted_p_value	term_size	query_size	intersection_size	effective_domain_size	intersections
GO:MF	nucleic acid binding	GO:0003676	FALSE	0.000739761	3.1309084989956757	1340	62	13	30108	CREB5,CBFB,RFX7,AFF2,PRDM1,KLF7,NFATC3,VSX1,NFE2L2,EIF5A,KLF5,ATXN1,TCF12
GO:MF	sequence-specific DNA binding	GO:0043565	FALSE	0.000796586	3.0987670802256764	752	62	10	30108	CREB5,CBFB,RFX7,PRDM1,KLF7,NFATC3,VSX1,NFE2L2,KLF5,TCF12
GO:MF	binding	GO:0005488	FALSE	0.00231996	2.63452	5031	62	25	30108	CREB5,CDKN1B,CBFB,CLVS2,RFX7,GAREM1,AFF2,WFIKKN2,PCLO,PRDM1,PITPNM2,KLF7,NFATC3,VSX1,NFE2L2,GNA12,EIF5A,MYLIP,TTBK2,CLCN5,UTRN,KLF5,ATXN1,TCF12,APAF1
GO:MF	sequence-specific double-stranded DNA binding	GO:1990837	FALSE	0.00312445	2.5052263051388617	692	62	9	30108	CREB5,RFX7,PRDM1,KLF7,NFATC3,VSX1,NFE2L2,KLF5,TCF12
GO:MF	double-stranded DNA binding	GO:0003690	FALSE	0.00446931	2.349759332260304	724	62	9	30108	CREB5,RFX7,PRDM1,KLF7,NFATC3,VSX1,NFE2L2,KLF5,TCF12
GO:MF	DNA binding	GO:0003677	FALSE	0.00531776	2.2742713719401757	935	62	10	30108	CREB5,CBFB,RFX7,PRDM1,KLF7,NFATC3,VSX1,NFE2L2,KLF5,TCF12
GO:MF	DNA-binding transcription factor activity	GO:0003700	FALSE	0.00581515	2.2354391188455653	570	62	8	30108	CREB5,RFX7,PRDM1,KLF7,NFATC3,NFE2L2,KLF5,TCF12
GO:MF	RNA polymerase II cis-regulatory region sequence-specific DNA binding	GO:0000978	TRUE	0.00950521	2.0220382551689253	444	62	7	30108	RFX7,PRDM1,KLF7,NFATC3,NFE2L2,KLF5,TCF12
GO:MF	transcription regulator activity	GO:0140110	FALSE	0.00966992	2.014577154644641	799	62	9	30108	CREB5,CBFB,RFX7,PRDM1,KLF7,NFATC3,NFE2L2,KLF5,TCF12
GO:MF	organic cyclic compound binding	GO:0097159	FALSE	0.011140671769800225	1.953088620910836	1728	62	13	30108	CREB5,CBFB,RFX7,AFF2,PRDM1,KLF7,NFATC3,VSX1,NFE2L2,EIF5A,KLF5,ATXN1,TCF12
GO:MF	cis-regulatory region sequence-specific DNA binding	GO:0000987	FALSE	0.013077489564000618	1.883475617872788	467	62	7	30108	RFX7,PRDM1,KLF7,NFATC3,NFE2L2,KLF5,TCF12
GO:MF	chloride channel activity	GO:0005254	TRUE	0.024232	1.615610533233137	42	62	3	30108	GABRA1,CLCA1,CLCN5
GO:MF	DNA-binding transcription factor activity, RNA polymerase II-specific	GO:0000981	FALSE	0.026861304554206676	1.5708728990785021	524	62	7	30108	RFX7,PRDM1,KLF7,NFATC3,NFE2L2,KLF5,TCF12
GO:MF	RNA polymerase II transcription regulatory region sequence-specific DNA binding	GO:0000977	FALSE	0.028824728660158637	1.5402347722188825	530	62	7	30108	RFX7,PRDM1,KLF7,NFATC3,NFE2L2,KLF5,TCF12
GO:MF	monoatomic anion channel activity	GO:0005253	FALSE	0.036188607435916606	1.441428128539582	48	62	3	30108	GABRA1,CLCA1,CLCN5
GO:BP	regulation of biological process	GO:0050789	TRUE	3.058841245730084e-7	6.5144430623721465	5331	62	33	30108	GABRA1,CREB5,CDKN1B,FYCO1,ZFYVE9,CBFB,PIK3R1,ABHD17B,RFX7,FBXL21,GAREM1,AFF2,WFIKKN2,PCLO,PRDM1,KLF7,NFATC3,NFE2L2,GNA12,MYLIP,FRY,TTBK2,ADAMTS9,IL10RB,ITSN2,SGK3,TNRC6B,UTRN,KLF5,ATXN1,TCF12,APAF1,SESN3
GO:BP	biological regulation	GO:0065007	FALSE	7.036322152707443e-7	6.152654284913794	5498	62	33	30108	GABRA1,CREB5,CDKN1B,FYCO1,ZFYVE9,CBFB,PIK3R1,ABHD17B,RFX7,FBXL21,GAREM1,AFF2,WFIKKN2,PCLO,PRDM1,KLF7,NFATC3,NFE2L2,GNA12,MYLIP,FRY,TTBK2,ADAMTS9,IL10RB,ITSN2,SGK3,TNRC6B,UTRN,KLF5,ATXN1,TCF12,APAF1,SESN3
GO:BP	regulation of cellular process	GO:0050794	FALSE	8.32217e-06	5.079763176003395	5013	62	30	30108	CREB5,CDKN1B,FYCO1,ZFYVE9,CBFB,PIK3R1,ABHD17B,RFX7,GAREM1,AFF2,WFIKKN2,PCLO,PRDM1,KLF7,NFATC3,NFE2L2,GNA12,MYLIP,TTBK2,ADAMTS9,IL10RB,ITSN2,SGK3,TNRC6B,UTRN,KLF5,ATXN1,TCF12,APAF1,SESN3
GO:BP	regulation of nitrogen compound metabolic process	GO:0051171	FALSE	0.00236083	2.626935787594807	2256	62	17	30108	CREB5,CDKN1B,CBFB,RFX7,AFF2,PRDM1,KLF7,NFATC3,NFE2L2,GNA12,MYLIP,FRY,TNRC6B,KLF5,ATXN1,TCF12,APAF1
GO:BP	regulation of metabolic process	GO:0019222	FALSE	0.00237062	2.625137363127384	2799	62	19	30108	CREB5,CDKN1B,FYCO1,CBFB,RFX7,AFF2,PRDM1,KLF7,NFATC3,NFE2L2,GNA12,MYLIP,FRY,IL10RB,TNRC6B,KLF5,ATXN1,TCF12,APAF1
GO:BP	cellular process	GO:0009987	FALSE	0.00268713	2.5707113359562994	8002	62	34	30108	GABRA1,CREB5,CDKN1B,FYCO1,ZFYVE9,CBFB,PIK3R1,CLVS2,ABHD17B,RFX7,GAREM1,AFF2,WFIKKN2,PCLO,PRDM1,KLF7,NFATC3,NFE2L2,GNA12,EIF5A,MYLIP,TTBK2,ADAMTS9,IL10RB,ITSN2,SGK3,TNRC6B,UTRN,KLF5,RIC1,ATXN1,TCF12,APAF1,SESN3
GO:BP	regulation of primary metabolic process	GO:0080090	FALSE	0.00364243	2.4386093765677326	2329	62	17	30108	CREB5,CDKN1B,CBFB,RFX7,AFF2,PRDM1,KLF7,NFATC3,NFE2L2,GNA12,MYLIP,FRY,TNRC6B,KLF5,ATXN1,TCF12,APAF1
GO:BP	macromolecule metabolic process	GO:0043170	FALSE	0.0049442	2.3059041556706337	3849	62	22	30108	FEM1C,CREB5,CDKN1B,CBFB,RFX7,FBXL21,AFF2,PRDM1,KLF7,NFATC3,NFE2L2,ADAM23,GNA12,EIF5A,MYLIP,FRY,ADAMTS9,TNRC6B,KLF5,ATXN1,TCF12,APAF1
GO:BP	metabolic process	GO:0008152	FALSE	0.00695207	2.1578859042079466	4924	62	25	30108	FEM1C,CREB5,CDKN1B,FYCO1,CBFB,PIK3R1,RFX7,FBXL21,AFF2,PRDM1,KLF7,NFATC3,NFE2L2,ADAM23,GNA12,EIF5A,MYLIP,FRY,ADAMTS9,IL10RB,TNRC6B,KLF5,ATXN1,TCF12,APAF1
GO:BP	primary metabolic process	GO:0044238	FALSE	0.0073294	2.134931360957387	4266	62	23	30108	FEM1C,CREB5,CDKN1B,CBFB,PIK3R1,RFX7,FBXL21,AFF2,PRDM1,KLF7,NFATC3,NFE2L2,ADAM23,GNA12,EIF5A,MYLIP,FRY,ADAMTS9,TNRC6B,KLF5,ATXN1,TCF12,APAF1
GO:BP	regulation of nucleobase-containing compound metabolic process	GO:0019219	FALSE	0.00878097	2.056457748446093	1705	62	14	30108	CREB5,CDKN1B,CBFB,RFX7,AFF2,PRDM1,KLF7,NFATC3,NFE2L2,TNRC6B,KLF5,ATXN1,TCF12,APAF1
GO:BP	nitrogen compound metabolic process	GO:0006807	FALSE	0.00981465	2.0081249798308516	4013	62	22	30108	FEM1C,CREB5,CDKN1B,CBFB,RFX7,FBXL21,AFF2,PRDM1,KLF7,NFATC3,NFE2L2,ADAM23,GNA12,EIF5A,MYLIP,FRY,ADAMTS9,TNRC6B,KLF5,ATXN1,TCF12,APAF1
GO:BP	regulation of macromolecule metabolic process	GO:0060255	FALSE	0.012379317492632077	1.9073032985594018	2552	62	17	30108	CREB5,CDKN1B,CBFB,RFX7,AFF2,PRDM1,KLF7,NFATC3,NFE2L2,GNA12,MYLIP,FRY,TNRC6B,KLF5,ATXN1,TCF12,APAF1
GO:BP	regulation of cellular metabolic process	GO:0031323	FALSE	0.014512945820507718	1.8382444260363127	2583	62	17	30108	CREB5,CDKN1B,FYCO1,CBFB,RFX7,AFF2,PRDM1,KLF7,NFATC3,NFE2L2,MYLIP,IL10RB,TNRC6B,KLF5,ATXN1,TCF12,APAF1
GO:BP	regulation of RNA metabolic process	GO:0051252	FALSE	0.014840515046758509	1.8285510264098486	1541	62	13	30108	CREB5,CDKN1B,CBFB,RFX7,AFF2,PRDM1,KLF7,NFATC3,NFE2L2,TNRC6B,KLF5,ATXN1,TCF12
GO:BP	organic substance metabolic process	GO:0071704	FALSE	0.030946	1.509396111438855	4650	62	23	30108	FEM1C,CREB5,CDKN1B,CBFB,PIK3R1,RFX7,FBXL21,AFF2,PRDM1,KLF7,NFATC3,NFE2L2,ADAM23,GNA12,EIF5A,MYLIP,FRY,ADAMTS9,TNRC6B,KLF5,ATXN1,TCF12,APAF1
GO:BP	positive regulation of biological process	GO:0048518	FALSE	0.0473355	1.324813028827311	2830	62	17	30108	CREB5,CDKN1B,FYCO1,CBFB,GAREM1,PRDM1,KLF7,NFE2L2,MYLIP,ADAMTS9,IL10RB,ITSN2,TNRC6B,UTRN,KLF5,TCF12,APAF1
GO:CC	intracellular anatomical structure	GO:0005622	FALSE	3.56452e-05	4.4479993063409236	7310	62	34	30108	KPNA5,CLCA1,CDKN1B,FYCO1,ZFYVE9,TESK2,CBFB,PIK3R1,CLVS2,ABHD17B,FBXL21,AFF2,PCLO,PRDM1,KLF7,NFE2L2,EIF5A,TTBK2,ADAMTS9,ITSN2,SERTAD2,LOC424401,SGK3,CLCN5,KCNS1,UTRN,FAM217B,KLF5,RIC1,ATXN1,TCF12,APAF1,SESN3,PPP6R2
GO:CC	cellular anatomical entity	GO:0110165	FALSE	0.000103815	3.983740508488644	8848	62	37	30108	GABRA1,KPNA5,CLCA1,CDKN1B,FYCO1,ZFYVE9,TESK2,CBFB,PIK3R1,CLVS2,ABHD17B,FBXL21,AFF2,WFIKKN2,PCLO,PRDM1,KLF7,NFE2L2,GNA12,EIF5A,TTBK2,ADAMTS9,ITSN2,SERTAD2,LOC424401,SGK3,CLCN5,KCNS1,UTRN,FAM217B,KLF5,RIC1,ATXN1,TCF12,APAF1,SESN3,PPP6R2
GO:CC	cytoplasm	GO:0005737	FALSE	0.000115732	3.936545919071143	5425	62	28	30108	KPNA5,CLCA1,CDKN1B,FYCO1,ZFYVE9,PIK3R1,CLVS2,ABHD17B,FBXL21,PCLO,PRDM1,KLF7,NFE2L2,TTBK2,ADAMTS9,LOC424401,SGK3,CLCN5,KCNS1,UTRN,FAM217B,KLF5,RIC1,ATXN1,TCF12,APAF1,SESN3,PPP6R2
GO:CC	cytosol	GO:0005829	FALSE	0.000512064	3.2906754069308937	1833	62	15	30108	KPNA5,CLCA1,CDKN1B,PIK3R1,FBXL21,KLF7,NFE2L2,TTBK2,LOC424401,CLCN5,FAM217B,RIC1,ATXN1,APAF1,PPP6R2
GO:CC	organelle	GO:0043226	FALSE	0.00142739	2.8454560103671978	6509	62	29	30108	CLCA1,CDKN1B,FYCO1,ZFYVE9,TESK2,CBFB,CLVS2,ABHD17B,FBXL21,AFF2,PCLO,PRDM1,KLF7,NFE2L2,EIF5A,TTBK2,ADAMTS9,ITSN2,SERTAD2,SGK3,CLCN5,UTRN,FAM217B,KLF5,RIC1,ATXN1,TCF12,APAF1,PPP6R2
GO:CC	intracellular organelle	GO:0043229	FALSE	0.00254434	2.5944250141418213	6317	62	28	30108	CLCA1,CDKN1B,FYCO1,ZFYVE9,TESK2,CBFB,CLVS2,ABHD17B,FBXL21,AFF2,PRDM1,KLF7,NFE2L2,EIF5A,TTBK2,ADAMTS9,ITSN2,SERTAD2,SGK3,CLCN5,UTRN,FAM217B,KLF5,RIC1,ATXN1,TCF12,APAF1,PPP6R2
GO:CC	intracellular membrane-bounded organelle	GO:0043231	FALSE	0.00348507	2.457788090192723	5676	62	26	30108	CLCA1,CDKN1B,FYCO1,ZFYVE9,TESK2,CBFB,CLVS2,ABHD17B,FBXL21,AFF2,PRDM1,KLF7,NFE2L2,EIF5A,TTBK2,ADAMTS9,SERTAD2,SGK3,CLCN5,UTRN,FAM217B,KLF5,RIC1,ATXN1,TCF12,APAF1
GO:CC	membrane-bounded organelle	GO:0043227	FALSE	0.00780004	2.1079030332264224	5936	62	26	30108	CLCA1,CDKN1B,FYCO1,ZFYVE9,TESK2,CBFB,CLVS2,ABHD17B,FBXL21,AFF2,PRDM1,KLF7,NFE2L2,EIF5A,TTBK2,ADAMTS9,SERTAD2,SGK3,CLCN5,UTRN,FAM217B,KLF5,RIC1,ATXN1,TCF12,APAF1
GO:CC	transcription regulator complex	GO:0005667	TRUE	0.0303216	1.518247957962724	260	62	5	30108	CBFB,NFATC3,NFE2L2,KLF5,TCF12

## Sheet: S5.3_DMV18h_DOWN_cTEC
source	term_name	term_id	highlighted	adjusted_p_value	negative_log10_of_adjusted_p_value	term_size	query_size	intersection_size	effective_domain_size	intersections
GO:MF	binding	GO:0005488	FALSE	1.2413329316150716e-28	27.906111722956048	5031	286	132	30108	FGF7,CHD2,SCN8A,UTRN,NUFIP2,POU2F1,USP3,SKI,CCNE1,PLPP3,PTPRR,TLK1,MFN2,TPPP,RICTOR,PANK3,TFAP2B,TBL1XR1,RUNX2,SLC1A1,GDNF,PBX3,TCF12,RAB21,CAPN7,SNX16,ZCCHC6,RAD51B,PTPN3,FOXK1,SMURF2,NSD2,VGLL4,BDNF,LOC107051846,RFX3,RBMS3,ZNF395,MSN,ZEB1,RB1CC1,ITCH,KIAA1841,CDH8,ZNF207,COL5A1,SNAP23,USP15,KL,HLF,DGKQ,PWWP2B,BMP10,ZMYND8,PTPRG,SNX2,IP6K2,CDK6,GABRB3,COBL,RAB11A,GLI3,CTBP2,FAM83A,NDNF,CPSF6,KDM…
GO:MF	protein binding	GO:0005515	FALSE	2.8893728126473215e-22	21.539196417993292	3334	286	97	30108	FGF7,CHD2,UTRN,USP3,SKI,CCNE1,PLPP3,PTPRR,MFN2,TPPP,RICTOR,PANK3,TFAP2B,TBL1XR1,RUNX2,SLC1A1,GDNF,TCF12,CAPN7,SNX16,PTPN3,FOXK1,SMURF2,VGLL4,BDNF,LOC107051846,MSN,RB1CC1,ITCH,KIAA1841,CDH8,ZNF207,COL5A1,SNAP23,USP15,KL,DGKQ,BMP10,ZMYND8,PTPRG,SNX2,CDK6,GABRB3,COBL,RAB11A,GLI3,CTBP2,FAM83A,KDM4C,FYN,ITSN1,LYN,STXBP3,RNF43,DLL1,BTRC,ERLIN2,PAK3,SNX4,USP33,EIF4E,SPRTN,LARP1,PTPN11,KDM7A,RALB,BCL2L1,…
GO:MF	catalytic activity	GO:0003824	FALSE	2.9372759466392225e-11	10.532055251136999	2830	286	70	30108	PAPPA,PLPPR4,USP3,CCNE1,PLPP3,PTPRR,TLK1,TPPP,NOS1,PANK3,HELZ2,RAB21,CAPN7,ZCCHC6,RAD51B,RNF10,PTPN3,SMURF2,NSD2,JOSD1,PAPD4,ITCH,ADAMTS3,USP15,LYPLA2,DGKQ,EIF2AK3,PTPRG,IP6K2,CDK6,ZNRF2,MSL2,RAB11A,INPP5A,JADE2,KDM4C,FYN,LYN,ETNK1,UBR3,RNF43,PTPN14,WEE1,BTRC,PAK3,STK38L,SAMD8,USP33,PTPN11,KDM7A,RALB,PIGP,TTLL7,ARIH1,CASD1,CNOT6,UBASH3B,RNF34,KIAA1456,RAB22A,TGFBR3,GNPDA2,DAGLA,MTMR3,GALNT7,SYK,A…
GO:MF	catalytic activity, acting on a protein	GO:0140096	FALSE	6.346142743652798e-11	10.197490163549263	1164	286	42	30108	PAPPA,USP3,PTPRR,TLK1,CAPN7,RNF10,PTPN3,SMURF2,NSD2,JOSD1,ITCH,ADAMTS3,USP15,LYPLA2,EIF2AK3,PTPRG,CDK6,ZNRF2,MSL2,JADE2,KDM4C,FYN,LYN,UBR3,RNF43,PTPN14,WEE1,BTRC,PAK3,STK38L,USP33,PTPN11,KDM7A,TTLL7,ARIH1,UBASH3B,RNF34,TGFBR3,MTMR3,GALNT7,SYK,ADAMTS5
GO:MF	signaling receptor binding	GO:0005102	FALSE	1.32988e-06	5.87619	584	286	24	30108	FGF7,UTRN,PLPP3,BDNF,LOC107051846,ITCH,USP15,KL,BMP10,SNX2,FYN,LYN,RNF43,DLL1,SNX4,USP33,PTPN11,RER1,SLIT2,SEMA6D,TGFBR3,SYK,FRS2,PTPRD
GO:MF	transcription regulator activity	GO:0140110	FALSE	2.01686e-06	5.69533	799	286	28	30108	POU2F1,SKI,TFAP2B,TBL1XR1,RUNX2,HELZ2,PBX3,TCF12,FOXK1,RFX3,ZNF395,ZEB1,ZHX2,HLF,MYT1L,ZMYND8,GLI3,CTBP2,HCFC2,KDM4C,E2F5,EPAS1,CNOT6,CREM,NCOA7,KLF12,PBX1,PPARD
GO:MF	organic cyclic compound binding	GO:0097159	FALSE	4.14363e-06	5.382618980708971	1728	286	43	30108	CHD2,NUFIP2,POU2F1,SKI,TLK1,PANK3,TFAP2B,TBL1XR1,RUNX2,PBX3,TCF12,RAB21,ZCCHC6,RAD51B,FOXK1,NSD2,RFX3,RBMS3,ZNF395,ZEB1,HLF,GLI3,CPSF6,STK38L,CAPRIN1,EIF4E,RBM33,LARP1,RALB,EPAS1,NUDT21,KIAA1456,RAB22A,SRSF7,CREM,LARP6,SYK,KLF12,PBX1,HDLBP,LSM11,PPARD,KRAS
GO:MF	transferase activity	GO:0016740	FALSE	5.2566e-06	5.279295370903218	1237	286	35	30108	CCNE1,TLK1,PANK3,ZCCHC6,RNF10,SMURF2,NSD2,PAPD4,ITCH,DGKQ,EIF2AK3,IP6K2,CDK6,ZNRF2,MSL2,JADE2,FYN,LYN,ETNK1,UBR3,RNF43,WEE1,BTRC,PAK3,STK38L,SAMD8,PIGP,ARIH1,CASD1,RNF34,KIAA1456,TGFBR3,GALNT7,SYK,CHSY3
GO:MF	nucleic acid binding	GO:0003676	FALSE	3.77847e-05	4.422683666223192	1340	286	35	30108	CHD2,NUFIP2,POU2F1,SKI,TFAP2B,TBL1XR1,RUNX2,PBX3,TCF12,ZCCHC6,RAD51B,FOXK1,NSD2,RFX3,RBMS3,ZNF395,ZEB1,HLF,GLI3,CPSF6,CAPRIN1,EIF4E,RBM33,LARP1,EPAS1,NUDT21,KIAA1456,SRSF7,CREM,LARP6,KLF12,PBX1,HDLBP,LSM11,PPARD
GO:MF	hydrolase activity	GO:0016787	FALSE	5.1985e-05	4.284121682694908	990	286	29	30108	PAPPA,PLPPR4,USP3,PLPP3,PTPRR,TPPP,HELZ2,RAB21,CAPN7,PTPN3,JOSD1,ADAMTS3,USP15,LYPLA2,PTPRG,RAB11A,INPP5A,PTPN14,USP33,PTPN11,RALB,CNOT6,UBASH3B,RAB22A,GNPDA2,DAGLA,MTMR3,ADAMTS5,KRAS
GO:MF	molecular adaptor activity	GO:0060090	FALSE	0.000111655	3.952122721635799	479	286	19	30108	RICTOR,TBL1XR1,HELZ2,LOC107051846,RB1CC1,SNAP23,ZMYND8,CTBP2,HCFC2,KDM4C,ITSN1,BTRC,RBM33,PTPN11,CNOT6,CHCHD3,NCOA7,FRS2,KRAS
GO:MF	enzyme binding	GO:0019899	FALSE	0.000113274	3.9458693048028906	968	286	28	30108	UTRN,CCNE1,PTPRR,MFN2,RICTOR,PTPN3,RB1CC1,ITCH,DGKQ,GLI3,CTBP2,FAM83A,KDM4C,ERLIN2,PAK3,USP33,EIF4E,PTPN11,RALB,NUDT21,ARIH1,TSPAN5,CHCHD3,UBXN7,RNF34,MTMR3,SYK,FRS2
GO:MF	protein tyrosine phosphatase activity	GO:0004725	FALSE	0.000334433	3.475690770966707	52	286	7	30108	PTPRR,PTPN3,PTPRG,PTPN14,PTPN11,UBASH3B,MTMR3
GO:MF	phosphoprotein binding	GO:0051219	FALSE	0.000334433	3.475690770966707	52	286	7	30108	PTPN3,LOC107051846,BTRC,PTPN11,UBASH3B,SYK,SNCA
GO:MF	DNA-binding transcription factor activity	GO:0003700	FALSE	0.000368137	3.4339905413691447	570	286	20	30108	POU2F1,SKI,TFAP2B,RUNX2,PBX3,TCF12,FOXK1,RFX3,ZNF395,ZEB1,ZHX2,HLF,MYT1L,GLI3,E2F5,EPAS1,CREM,KLF12,PBX1,PPARD
GO:MF	ubiquitin protein ligase activity	GO:0061630	FALSE	0.000587232	3.2311900574453056	141	286	10	30108	RNF10,SMURF2,ITCH,ZNRF2,MSL2,JADE2,UBR3,BTRC,ARIH1,RNF34
GO:MF	ubiquitin-like protein ligase activity	GO:0061659	FALSE	0.00103208	2.986287041031861	150	286	10	30108	RNF10,SMURF2,ITCH,ZNRF2,MSL2,JADE2,UBR3,BTRC,ARIH1,RNF34
GO:MF	transferase activity, transferring phosphorus-containing groups	GO:0016772	FALSE	0.00108104	2.9661562408378015	505	286	18	30108	CCNE1,TLK1,PANK3,ZCCHC6,PAPD4,DGKQ,EIF2AK3,IP6K2,CDK6,FYN,LYN,ETNK1,WEE1,PAK3,STK38L,SAMD8,TGFBR3,SYK
GO:MF	SMAD binding	GO:0046332	FALSE	0.00131706	2.8804	41	286	6	30108	SKI,TCF12,SMURF2,USP15,SMAD7,IPO7
GO:MF	phosphatase activity	GO:0016791	FALSE	0.00138818	2.8575541001617606	155	286	10	30108	PLPPR4,PLPP3,PTPRR,PTPN3,PTPRG,INPP5A,PTPN14,PTPN11,UBASH3B,MTMR3
GO:MF	histone binding	GO:0042393	FALSE	0.00157768	2.8019798739093433	123	286	9	30108	CHD2,USP3,TBL1XR1,USP15,ZMYND8,KDM4C,KDM7A,IPO7,SNCA
GO:MF	DNA-binding transcription factor activity, RNA polymerase II-specific	GO:0000981	FALSE	0.00180911	2.742534257240745	524	286	18	30108	POU2F1,SKI,TFAP2B,RUNX2,PBX3,TCF12,FOXK1,RFX3,ZNF395,ZEB1,ZHX2,HLF,MYT1L,EPAS1,CREM,KLF12,PBX1,PPARD
GO:MF	insulin receptor binding	GO:0005158	FALSE	0.0020649	2.6851012110115335	12	286	4	30108	LOC107051846,SNX2,SNX4,PTPN11
GO:MF	ubiquitin-protein transferase activity	GO:0004842	FALSE	0.00206951	2.684132285812689	200	286	11	30108	RNF10,SMURF2,ITCH,ZNRF2,MSL2,JADE2,UBR3,RNF43,BTRC,ARIH1,RNF34
GO:MF	RNA polymerase II cis-regulatory region sequence-specific DNA binding	GO:0000978	FALSE	0.00352491	2.452851651317858	444	286	16	30108	CHD2,POU2F1,SKI,TFAP2B,RUNX2,PBX3,TCF12,RFX3,ZNF395,ZEB1,GLI3,EPAS1,CREM,KLF12,PBX1,PPARD
GO:MF	ubiquitin-like protein transferase activity	GO:0019787	FALSE	0.00394822	2.4035981692857167	214	286	11	30108	RNF10,SMURF2,ITCH,ZNRF2,MSL2,JADE2,UBR3,RNF43,BTRC,ARIH1,RNF34
GO:MF	carbohydrate derivative binding	GO:0097367	FALSE	0.00432157	2.364358862147654	351	286	14	30108	TLK1,PANK3,RAB21,ZNF207,COL5A1,NDNF,STK38L,RALB,SLIT2,RAB22A,TGFBR3,SYK,ADAMTS5,KRAS
GO:MF	aminoacyltransferase activity	GO:0016755	FALSE	0.00512737	2.2901051721979724	220	286	11	30108	RNF10,SMURF2,ITCH,ZNRF2,MSL2,JADE2,UBR3,RNF43,BTRC,ARIH1,RNF34
GO:MF	heparin binding	GO:0008201	FALSE	0.00546345	2.2625327241989246	52	286	6	30108	ZNF207,COL5A1,NDNF,SLIT2,TGFBR3,ADAMTS5
GO:MF	cis-regulatory region sequence-specific DNA binding	GO:0000987	FALSE	0.0065995	2.1804891542175446	467	286	16	30108	CHD2,POU2F1,SKI,TFAP2B,RUNX2,PBX3,TCF12,RFX3,ZNF395,ZEB1,GLI3,EPAS1,CREM,KLF12,PBX1,PPARD
GO:MF	protein phosphorylated amino acid binding	GO:0045309	FALSE	0.00677176	2.1693	32	286	5	30108	PTPN3,LOC107051846,BTRC,PTPN11,SYK
GO:MF	kinase activity	GO:0016301	FALSE	0.00763198	2.117362573470231	420	286	15	30108	CCNE1,TLK1,PANK3,DGKQ,EIF2AK3,IP6K2,CDK6,FYN,LYN,ETNK1,WEE1,PAK3,STK38L,TGFBR3,SYK
GO:MF	RNA polymerase II transcription regulatory region sequence-specific DNA binding	GO:0000977	FALSE	0.00825233	2.0834235063768793	530	286	17	30108	CHD2,POU2F1,SKI,TFAP2B,RUNX2,PBX3,TCF12,FOXK1,RFX3,ZNF395,ZEB1,GLI3,EPAS1,CREM,KLF12,PBX1,PPARD
GO:MF	protein-macromolecule adaptor activity	GO:0030674	FALSE	0.00829453	2.0812081592664393	423	286	15	30108	TBL1XR1,HELZ2,LOC107051846,SNAP23,ZMYND8,CTBP2,HCFC2,KDM4C,BTRC,RBM33,PTPN11,CNOT6,NCOA7,FRS2,KRAS
GO:MF	hydrolase activity, acting on ester bonds	GO:0016788	FALSE	0.010194175218019347	1.9916479060067815	379	286	14	30108	PLPPR4,PLPP3,PTPRR,HELZ2,PTPN3,LYPLA2,PTPRG,INPP5A,PTPN14,PTPN11,CNOT6,UBASH3B,DAGLA,MTMR3
GO:MF	sulfur compound binding	GO:1901681	FALSE	0.010202	1.9913147223181085	86	286	7	30108	PANK3,ZNF207,COL5A1,NDNF,SLIT2,TGFBR3,ADAMTS5
GO:MF	transcription cis-regulatory region binding	GO:0000976	FALSE	0.0105707	1.9758970204157846	597	286	18	30108	CHD2,POU2F1,SKI,TFAP2B,TBL1XR1,RUNX2,PBX3,TCF12,FOXK1,RFX3,ZNF395,ZEB1,GLI3,EPAS1,CREM,KLF12,PBX1,PPARD
GO:MF	transcription regulatory region nucleic acid binding	GO:0001067	FALSE	0.0108068	1.9663045297517658	598	286	18	30108	CHD2,POU2F1,SKI,TFAP2B,TBL1XR1,RUNX2,PBX3,TCF12,FOXK1,RFX3,ZNF395,ZEB1,GLI3,EPAS1,CREM,KLF12,PBX1,PPARD
GO:MF	double-stranded DNA binding	GO:0003690	FALSE	0.012793925635047125	1.8929961779566258	724	286	20	30108	CHD2,POU2F1,SKI,TFAP2B,TBL1XR1,RUNX2,PBX3,TCF12,RAD51B,FOXK1,RFX3,ZNF395,ZEB1,HLF,GLI3,EPAS1,CREM,KLF12,PBX1,PPARD
GO:MF	phosphoric ester hydrolase activity	GO:0042578	FALSE	0.014242734572545705	1.846406619143651	202	286	10	30108	PLPPR4,PLPP3,PTPRR,PTPN3,PTPRG,INPP5A,PTPN14,PTPN11,UBASH3B,MTMR3
GO:MF	DNA-binding transcription factor binding	GO:0140297	FALSE	0.014493787089065917	1.8388181226729745	246	286	11	30108	SKI,RUNX2,TCF12,DGKQ,CTBP2,KDM4C,DLL1,EIF4E,EPAS1,UBXN7,NCOA7
GO:MF	transcription factor binding	GO:0008134	FALSE	0.015399573164383664	1.8124913164961245	294	286	12	30108	SKI,RUNX2,TCF12,VGLL4,DGKQ,CTBP2,KDM4C,DLL1,EIF4E,EPAS1,UBXN7,NCOA7
GO:MF	molecular function regulator activity	GO:0098772	FALSE	0.015519519832527516	1.8091217197601521	734	286	20	30108	FGF7,CCNE1,SOS2,RICTOR,RALGPS2,PTPN3,BDNF,DGKQ,BMP10,LYN,NF1,DLL1,BTRC,MCF2,SMAD7,SLIT2,SEMA6D,SPRY4,RECK,SNCA
GO:MF	phosphoprotein phosphatase activity	GO:0004721	FALSE	0.0182196	1.7394606452616346	94	286	7	30108	PTPRR,PTPN3,PTPRG,PTPN14,PTPN11,UBASH3B,MTMR3
GO:MF	metal ion transmembrane transporter activity	GO:0046873	TRUE	0.0194204	1.7117420435205086	254	286	11	30108	SLC12A2,SCN8A,SLC1A1,KCNK9,KCNK5,SLC25A37,HCN1,SLC8A3,SLC12A7,SLC4A10,SLC4A7
GO:MF	inorganic cation transmembrane transporter activity	GO:0022890	FALSE	0.020649805562198954	1.6850840332890147	303	286	12	30108	SLC12A2,SCN8A,SLC1A1,KCNK9,KCNK5,SLC25A37,HCN1,SLC8A3,SLC12A7,SLC4A10,GRIA1,SLC4A7
GO:MF	sequence-specific DNA binding	GO:0043565	FALSE	0.0217628	1.662284300211197	752	286	20	30108	CHD2,POU2F1,SKI,TFAP2B,TBL1XR1,RUNX2,PBX3,TCF12,FOXK1,NSD2,RFX3,ZNF395,ZEB1,HLF,GLI3,EPAS1,CREM,KLF12,PBX1,PPARD
GO:MF	sequence-specific double-stranded DNA binding	GO:1990837	FALSE	0.0222562	1.6525491666969436	692	286	19	30108	CHD2,POU2F1,SKI,TFAP2B,TBL1XR1,RUNX2,PBX3,TCF12,FOXK1,RFX3,ZNF395,ZEB1,HLF,GLI3,EPAS1,CREM,KLF12,PBX1,PPARD
GO:MF	inorganic molecular entity transmembrane transporter activity	GO:0015318	FALSE	0.031077477445911772	1.5075542400571489	367	286	13	30108	SLC12A2,SCN8A,SLC1A1,KCNK9,KCNK5,SLC25A37,HCN1,GABRB3,SLC8A3,SLC12A7,SLC4A10,GRIA1,SLC4A7
GO:MF	glycosaminoglycan binding	GO:0005539	FALSE	0.0330523	1.4807982645656474	71	286	6	30108	ZNF207,COL5A1,NDNF,SLIT2,TGFBR3,ADAMTS5
GO:MF	mRNA binding	GO:0003729	FALSE	0.0355233	1.4494872025078898	141	286	8	30108	RBMS3,CPSF6,EIF4E,LARP1,NUDT21,SRSF7,LARP6,HDLBP
GO:MF	RNA binding	GO:0003723	FALSE	0.0380796	1.4193076003058491	428	286	14	30108	NUFIP2,ZCCHC6,RBMS3,CPSF6,CAPRIN1,EIF4E,RBM33,LARP1,NUDT21,KIAA1456,SRSF7,LARP6,HDLBP,LSM11
GO:MF	protein-containing complex binding	GO:0044877	FALSE	0.0459295	1.3379082296341758	731	286	19	30108	UTRN,PLPP3,RICTOR,RUNX2,NSD2,ZEB1,ITCH,PWWP2B,GLI3,CTBP2,LYN,LARP1,SEC61B,NUDT21,TGFBR3,SYK,ARPC1B,SNCA,KRAS
GO:MF	phosphotyrosine residue binding	GO:0001784	FALSE	0.0478728	1.3199115879363856	25	286	4	30108	PTPN3,LOC107051846,PTPN11,SYK
GO:MF	leptin receptor binding	GO:1990460	FALSE	0.049956154272176645	1.3014110018963374	2	286	2	30108	SNX2,SNX4
GO:BP	cellular process	GO:0009987	TRUE	1.4022707436390593e-41	40.853168126799744	8002	286	189	30108	FGF7,SLC12A2,CHD2,PLPPR4,UTRN,POU2F1,NSMF,USP3,SKI,CCNE1,PLPP3,PTPRR,TLK1,MFN2,AP1S2,TPPP,SOS2,NOS1,CNTN6,RICTOR,PANK3,RALGPS2,TFAP2B,TBL1XR1,RUNX2,SLC1A1,GDNF,HELZ2,PBX3,TCF12,RAB21,CAPN7,SNX16,TNRC6B,ZCCHC6,DCLK1,RAD51B,RNF10,PTPN3,FOXK1,SMURF2,NSD2,VGLL4,TMCC1,BDNF,LOC107051846,KCNK9,PAPD4,SEL1L,RFX3,THEMIS,ZNF395,MSN,ZEB1,ZHX2,RB1CC1,ITCH,KIAA1841,CDH8,ZNF207,ARL8B,ZNF608,COL5A1,SNAP23,TMEM12…
GO:BP	biological regulation	GO:0065007	FALSE	1.0761589969687228e-34	33.968123559148346	5498	286	148	30108	FGF7,SLC12A2,PLPPR4,UTRN,POU2F1,NSMF,SKI,CCNE1,PLPP3,PTPRR,TLK1,MFN2,TPPP,SOS2,NOS1,CNTN6,RICTOR,RALGPS2,TFAP2B,TBL1XR1,RUNX2,SLC1A1,GDNF,HELZ2,PBX3,TCF12,RAB21,CAPN7,TNRC6B,ZCCHC6,RAD51B,RNF10,PTPN3,FOXK1,SMURF2,NSD2,VGLL4,BDNF,LOC107051846,KCNK9,PAPD4,RFX3,THEMIS,ZNF395,MSN,ZEB1,ZHX2,RB1CC1,ITCH,CDH8,ZNF207,ZNF608,COL5A1,SNAP23,ADAMTS3,USP15,UBE4B,KL,HLF,DGKQ,PWWP2B,STRADB,MYT1L,BMP10,ZMYND8,PT…
GO:BP	regulation of biological process	GO:0050789	FALSE	1.6224812084976325e-33	32.789820324477084	5331	286	144	30108	FGF7,PLPPR4,UTRN,POU2F1,NSMF,SKI,CCNE1,PLPP3,PTPRR,TLK1,MFN2,TPPP,SOS2,NOS1,CNTN6,RICTOR,RALGPS2,TFAP2B,TBL1XR1,RUNX2,SLC1A1,GDNF,HELZ2,PBX3,TCF12,RAB21,CAPN7,TNRC6B,ZCCHC6,RAD51B,RNF10,PTPN3,FOXK1,SMURF2,NSD2,VGLL4,BDNF,LOC107051846,PAPD4,RFX3,THEMIS,ZNF395,MSN,ZEB1,ZHX2,RB1CC1,ITCH,CDH8,ZNF207,ZNF608,COL5A1,SNAP23,ADAMTS3,USP15,UBE4B,KL,HLF,DGKQ,PWWP2B,STRADB,MYT1L,BMP10,ZMYND8,PTPRG,AP3D1,IP6K…
GO:BP	regulation of cellular process	GO:0050794	FALSE	3.9737970997474825e-33	32.400794311536636	5013	286	139	30108	FGF7,PLPPR4,UTRN,POU2F1,NSMF,SKI,CCNE1,PLPP3,PTPRR,TLK1,MFN2,TPPP,SOS2,NOS1,CNTN6,RICTOR,RALGPS2,TFAP2B,TBL1XR1,RUNX2,SLC1A1,GDNF,HELZ2,PBX3,TCF12,RAB21,CAPN7,TNRC6B,ZCCHC6,RAD51B,RNF10,PTPN3,FOXK1,SMURF2,NSD2,VGLL4,BDNF,LOC107051846,PAPD4,RFX3,THEMIS,ZNF395,MSN,ZEB1,ZHX2,RB1CC1,ITCH,CDH8,ZNF207,ZNF608,COL5A1,ADAMTS3,USP15,UBE4B,KL,HLF,DGKQ,PWWP2B,STRADB,MYT1L,BMP10,ZMYND8,PTPRG,AP3D1,IP6K2,CDK6,…
GO:BP	response to stimulus	GO:0050896	FALSE	3.278127518212989e-27	26.484374156507105	3647	286	110	30108	FGF7,CHD2,PLPPR4,NSMF,USP3,SKI,CCNE1,PLPP3,PTPRR,TLK1,MFN2,SOS2,NOS1,CNTN6,RICTOR,RALGPS2,TFAP2B,TBL1XR1,RUNX2,SLC1A1,GDNF,TCF12,RAD51B,FOXK1,SMURF2,NSD2,BDNF,LOC107051846,SEL1L,THEMIS,ZEB1,ITCH,KIAA1841,CDH8,ZNF207,COL5A1,SNAP23,ADAMTS3,USP15,UBE4B,KL,DGKQ,STRADB,BMP10,ZMYND8,AP3D1,IP6K2,CDK6,GABRB3,SHANK2,GLI3,CTBP2,JADE2,SLC35C2,FAM83A,HCFC2,NDNF,KDM4C,FYN,LYN,UBR3,STXBP3,NF1,RASAL2,RNF43,DLL1…
GO:BP	cellular response to stimulus	GO:0051716	FALSE	2.4956040221170387e-24	23.60282432309704	3102	286	97	30108	FGF7,CHD2,PLPPR4,NSMF,USP3,SKI,CCNE1,PLPP3,PTPRR,TLK1,MFN2,SOS2,CNTN6,RICTOR,RALGPS2,TFAP2B,TBL1XR1,RUNX2,SLC1A1,GDNF,RAD51B,SMURF2,NSD2,BDNF,LOC107051846,SEL1L,THEMIS,ZEB1,ITCH,ZNF207,ADAMTS3,USP15,UBE4B,KL,DGKQ,STRADB,BMP10,ZMYND8,AP3D1,IP6K2,CDK6,GABRB3,SHANK2,GLI3,CTBP2,JADE2,SLC35C2,FAM83A,HCFC2,NDNF,KDM4C,FYN,LYN,STXBP3,NF1,RNF43,DLL1,BTRC,ERLIN2,PAK3,STK38L,USP33,YWHAB,EIF4E,SPRTN,LARP1,PT…
GO:BP	cell communication	GO:0007154	FALSE	9.317865978611508e-23	22.03068354041796	2701	286	88	30108	FGF7,PLPPR4,SKI,CCNE1,PLPP3,PTPRR,TLK1,MFN2,SOS2,CNTN6,RICTOR,RALGPS2,TFAP2B,TBL1XR1,RUNX2,SLC1A1,GDNF,SMURF2,BDNF,LOC107051846,RFX3,THEMIS,ZEB1,ITCH,CDH8,ZNF207,SNAP23,ADAMTS3,USP15,UBE4B,KL,DGKQ,STRADB,BMP10,CDK6,GABRB3,SHANK2,GLI3,CTBP2,JADE2,SLC35C2,FAM83A,HCFC2,NDNF,KDM4C,FYN,LYN,STXBP3,SLC12A7,NF1,RNF43,DLL1,BTRC,ERLIN2,PAK3,STK38L,SLC4A10,SNX4,USP33,YWHAB,EIF4E,LARP1,PTPN11,RALB,GRIA1,BCL2…
GO:BP	metabolic process	GO:0008152	FALSE	1.802994135357307e-22	21.744005685915482	4924	286	121	30108	FGF7,CHD2,PLPPR4,POU2F1,USP3,SKI,CCNE1,PLPP3,MFN2,TPPP,NOS1,RICTOR,PANK3,TFAP2B,TBL1XR1,RUNX2,SLC1A1,GDNF,HELZ2,PBX3,TCF12,CAPN7,TNRC6B,ZCCHC6,RAD51B,RNF10,PTPN3,FOXK1,SMURF2,NSD2,VGLL4,BDNF,LOC107051846,PAPD4,SEL1L,RFX3,ZNF395,ZEB1,ZHX2,RB1CC1,ITCH,KIAA1841,ZNF608,COL5A1,ADAMTS3,USP15,UBE4B,KL,HLF,ACBD5,LYPLA2,DGKQ,PWWP2B,MYT1L,ZMYND8,AP3D1,IP6K2,CDK6,MSL2,GLI3,CTBP2,JADE2,SLC35C2,HCFC2,CPSF6,KD…
GO:BP	signaling	GO:0023052	FALSE	1.7995267374370654e-21	20.744841696199117	2638	286	85	30108	FGF7,PLPPR4,SKI,CCNE1,PLPP3,PTPRR,TLK1,MFN2,SOS2,CNTN6,RICTOR,RALGPS2,TFAP2B,TBL1XR1,RUNX2,SLC1A1,GDNF,SMURF2,BDNF,LOC107051846,RFX3,THEMIS,ZEB1,ITCH,CDH8,ZNF207,SNAP23,ADAMTS3,USP15,UBE4B,KL,DGKQ,STRADB,BMP10,CDK6,GABRB3,SHANK2,GLI3,CTBP2,JADE2,SLC35C2,FAM83A,HCFC2,NDNF,KDM4C,FYN,LYN,STXBP3,SLC12A7,NF1,RNF43,DLL1,BTRC,ERLIN2,PAK3,STK38L,SLC4A10,SNX4,USP33,YWHAB,EIF4E,LARP1,PTPN11,RALB,GRIA1,BCL2…
GO:BP	positive regulation of biological process	GO:0048518	FALSE	2.4001894497846426e-21	20.6198	2830	286	88	30108	FGF7,UTRN,POU2F1,NSMF,CCNE1,PLPP3,MFN2,TPPP,NOS1,CNTN6,RICTOR,TFAP2B,TBL1XR1,RUNX2,SLC1A1,GDNF,HELZ2,TCF12,RAB21,CAPN7,TNRC6B,RAD51B,RNF10,FOXK1,SMURF2,NSD2,BDNF,LOC107051846,RFX3,THEMIS,ZNF395,MSN,ZEB1,RB1CC1,ITCH,ADAMTS3,USP15,KL,HLF,DGKQ,PWWP2B,ZMYND8,AP3D1,IP6K2,COBL,RAB11A,SHANK2,GLI3,CTBP2,JADE2,SLC35C2,HCFC2,NDNF,KDM4C,FYN,LYN,DLL1,BTRC,SNX4,EIF4E,LARP1,PTPN11,KDM7A,RALB,PREX1,TAB3,EPAS1,C…
GO:BP	positive regulation of cellular process	GO:0048522	FALSE	7.42957122840232e-21	20.129036249296234	2575	286	83	30108	FGF7,UTRN,POU2F1,NSMF,CCNE1,PLPP3,MFN2,TPPP,NOS1,CNTN6,RICTOR,TFAP2B,TBL1XR1,RUNX2,SLC1A1,GDNF,HELZ2,TCF12,RAB21,CAPN7,TNRC6B,RAD51B,RNF10,FOXK1,SMURF2,NSD2,BDNF,LOC107051846,RFX3,ZNF395,MSN,ZEB1,RB1CC1,ITCH,ADAMTS3,USP15,KL,HLF,DGKQ,PWWP2B,ZMYND8,AP3D1,IP6K2,COBL,RAB11A,SHANK2,GLI3,CTBP2,JADE2,SLC35C2,NDNF,KDM4C,LYN,DLL1,BTRC,SNX4,EIF4E,LARP1,PTPN11,KDM7A,RALB,PREX1,TAB3,EPAS1,CBLN2,NUDT21,TSPAN…
GO:BP	macromolecule metabolic process	GO:0043170	FALSE	7.648637074285936e-21	20.116415945741892	3849	286	103	30108	FGF7,CHD2,POU2F1,USP3,SKI,CCNE1,PLPP3,TPPP,NOS1,RICTOR,TFAP2B,TBL1XR1,RUNX2,SLC1A1,GDNF,HELZ2,PBX3,TCF12,CAPN7,TNRC6B,ZCCHC6,RAD51B,RNF10,PTPN3,FOXK1,SMURF2,NSD2,VGLL4,BDNF,LOC107051846,PAPD4,SEL1L,RFX3,ZNF395,ZEB1,ZHX2,RB1CC1,ITCH,KIAA1841,ZNF608,COL5A1,ADAMTS3,USP15,UBE4B,HLF,DGKQ,PWWP2B,MYT1L,ZMYND8,AP3D1,IP6K2,CDK6,MSL2,GLI3,CTBP2,JADE2,SLC35C2,HCFC2,CPSF6,KDM4C,LYN,UBR3,RASAL2,RNF43,DLL1,BTR…
GO:BP	cellular metabolic process	GO:0044237	FALSE	7.829047873770188e-21	20.10629105126398	4335	286	110	30108	FGF7,CHD2,PLPPR4,POU2F1,USP3,SKI,CCNE1,PLPP3,MFN2,NOS1,RICTOR,PANK3,TFAP2B,TBL1XR1,RUNX2,SLC1A1,GDNF,HELZ2,PBX3,TCF12,TNRC6B,ZCCHC6,RAD51B,RNF10,PTPN3,FOXK1,NSD2,VGLL4,BDNF,LOC107051846,PAPD4,SEL1L,RFX3,ZNF395,ZEB1,ZHX2,RB1CC1,ITCH,KIAA1841,ZNF608,COL5A1,ADAMTS3,USP15,KL,HLF,ACBD5,LYPLA2,DGKQ,PWWP2B,MYT1L,ZMYND8,AP3D1,IP6K2,CDK6,GLI3,CTBP2,SLC35C2,HCFC2,CPSF6,KDM4C,LYN,ETNK1,RASAL2,RNF43,DLL1,BTR…
GO:BP	primary metabolic process	GO:0044238	FALSE	4.2216048456480965e-19	18.374522420338177	4266	286	106	30108	FGF7,PLPPR4,POU2F1,USP3,SKI,CCNE1,PLPP3,TPPP,NOS1,RICTOR,PANK3,TFAP2B,TBL1XR1,RUNX2,SLC1A1,GDNF,HELZ2,PBX3,TCF12,CAPN7,TNRC6B,ZCCHC6,RAD51B,RNF10,PTPN3,FOXK1,SMURF2,NSD2,VGLL4,BDNF,LOC107051846,PAPD4,SEL1L,RFX3,ZNF395,ZEB1,ZHX2,RB1CC1,ITCH,KIAA1841,ZNF608,ADAMTS3,USP15,UBE4B,HLF,LYPLA2,DGKQ,PWWP2B,MYT1L,ZMYND8,AP3D1,IP6K2,MSL2,GLI3,CTBP2,JADE2,SLC35C2,HCFC2,CPSF6,KDM4C,LYN,ETNK1,UBR3,RASAL2,RNF43…
GO:BP	organic substance metabolic process	GO:0071704	FALSE	6.432245319944692e-19	18.191637400350004	4650	286	111	30108	FGF7,CHD2,PLPPR4,POU2F1,USP3,SKI,CCNE1,PLPP3,TPPP,NOS1,RICTOR,PANK3,TFAP2B,TBL1XR1,RUNX2,SLC1A1,GDNF,HELZ2,PBX3,TCF12,CAPN7,TNRC6B,ZCCHC6,RAD51B,RNF10,PTPN3,FOXK1,SMURF2,NSD2,VGLL4,BDNF,LOC107051846,PAPD4,SEL1L,RFX3,ZNF395,ZEB1,ZHX2,RB1CC1,ITCH,KIAA1841,ZNF608,COL5A1,ADAMTS3,USP15,UBE4B,HLF,LYPLA2,DGKQ,PWWP2B,MYT1L,ZMYND8,AP3D1,IP6K2,CDK6,MSL2,GLI3,CTBP2,JADE2,SLC35C2,HCFC2,CPSF6,KDM4C,LYN,ETNK1,…
GO:BP	developmental process	GO:0032502	FALSE	2.6530657856654707e-18	17.576251981077874	2883	286	84	30108	FGF7,CHD2,PLPPR4,NSMF,PLPP3,MFN2,TPPP,RICTOR,TFAP2B,TBL1XR1,RUNX2,SLC1A1,GDNF,PBX3,TCF12,RAB21,DCLK1,RAD51B,SMURF2,NSD2,BDNF,PAPD4,RFX3,THEMIS,MSN,ZEB1,ITCH,KIAA1841,COL5A1,TMEM120B,ADAMTS3,PRRC2C,KL,HLF,STRADB,MYT1L,ZMYND8,SNX2,AP3D1,GABRB3,COBL,RAB11A,GLI3,CTBP2,JADE2,NDNF,KDM4C,FYN,LYN,UBR3,STXBP3,NF1,RASAL2,PTPN14,DLL1,BTRC,PAK3,SLC4A10,USP33,EIF4E,PTPN11,MCF2,PREX1,EPAS1,CBLN2,NUDT21,UBASH3B…
GO:BP	regulation of metabolic process	GO:0019222	FALSE	6.678805084662651e-18	17.175301230871344	2799	286	82	30108	FGF7,POU2F1,SKI,CCNE1,PLPP3,MFN2,TPPP,NOS1,RICTOR,TFAP2B,TBL1XR1,RUNX2,SLC1A1,GDNF,HELZ2,PBX3,TCF12,TNRC6B,ZCCHC6,RNF10,PTPN3,FOXK1,NSD2,VGLL4,BDNF,LOC107051846,PAPD4,RFX3,ZNF395,ZEB1,ZHX2,RB1CC1,ITCH,ZNF608,HLF,DGKQ,PWWP2B,MYT1L,ZMYND8,AP3D1,IP6K2,CDK6,GLI3,CTBP2,SLC35C2,HCFC2,KDM4C,LYN,RASAL2,DLL1,BTRC,ERLIN2,STK38L,SAMD8,SNX4,USP33,EIF4E,LARP1,PTPN11,KDM7A,RALB,EPAS1,NUDT21,ARIH1,TSPAN5,CNOT6,…
GO:BP	regulation of cellular metabolic process	GO:0031323	FALSE	1.3599304160218335e-17	16.866483312740716	2583	286	78	30108	FGF7,POU2F1,SKI,CCNE1,PLPP3,NOS1,RICTOR,TFAP2B,TBL1XR1,RUNX2,SLC1A1,GDNF,HELZ2,PBX3,TCF12,TNRC6B,ZCCHC6,RNF10,PTPN3,FOXK1,NSD2,VGLL4,BDNF,LOC107051846,PAPD4,RFX3,ZNF395,ZEB1,ZHX2,RB1CC1,ITCH,ZNF608,HLF,DGKQ,PWWP2B,MYT1L,ZMYND8,AP3D1,IP6K2,CDK6,GLI3,CTBP2,SLC35C2,HCFC2,KDM4C,LYN,RASAL2,DLL1,BTRC,ERLIN2,STK38L,SAMD8,SNX4,USP33,EIF4E,LARP1,PTPN11,KDM7A,RALB,EPAS1,NUDT21,TSPAN5,CNOT6,SMAD7,SLIT2,RNF3…
GO:BP	anatomical structure development	GO:0048856	FALSE	1.661657910493608e-17	16.779458380598165	2715	286	80	30108	FGF7,CHD2,PLPPR4,NSMF,PLPP3,MFN2,TPPP,RICTOR,TFAP2B,TBL1XR1,RUNX2,SLC1A1,GDNF,PBX3,TCF12,RAB21,DCLK1,RAD51B,SMURF2,NSD2,BDNF,PAPD4,RFX3,THEMIS,MSN,ZEB1,ITCH,KIAA1841,COL5A1,ADAMTS3,PRRC2C,KL,HLF,STRADB,MYT1L,ZMYND8,SNX2,AP3D1,GABRB3,COBL,RAB11A,GLI3,JADE2,NDNF,KDM4C,LYN,UBR3,STXBP3,NF1,RASAL2,PTPN14,DLL1,BTRC,PAK3,SLC4A10,USP33,EIF4E,PTPN11,MCF2,PREX1,EPAS1,CBLN2,NUDT21,UBASH3B,LGI2,SMAD7,SLIT2,I…
GO:BP	signal transduction	GO:0007165	FALSE	2.537629545231394e-17	16.595571777909043	2368	286	74	30108	FGF7,PLPPR4,SKI,CCNE1,PLPP3,PTPRR,TLK1,MFN2,SOS2,CNTN6,RICTOR,RALGPS2,TFAP2B,TBL1XR1,RUNX2,SLC1A1,GDNF,SMURF2,BDNF,LOC107051846,THEMIS,ZEB1,ITCH,ZNF207,ADAMTS3,USP15,UBE4B,KL,DGKQ,STRADB,BMP10,CDK6,SHANK2,GLI3,CTBP2,JADE2,SLC35C2,FAM83A,HCFC2,NDNF,KDM4C,FYN,LYN,NF1,RNF43,DLL1,BTRC,ERLIN2,PAK3,STK38L,USP33,YWHAB,LARP1,PTPN11,RALB,BCL2L1,PREX1,TAB3,TSPAN5,UBASH3B,SMAD7,SLIT2,SEMA6D,KANK1,RNF34,TGFB…
GO:BP	nitrogen compound metabolic process	GO:0006807	FALSE	1.18511164136217e-16	15.926240735777306	4013	286	98	30108	FGF7,POU2F1,USP3,SKI,CCNE1,PLPP3,TPPP,NOS1,RICTOR,PANK3,TFAP2B,TBL1XR1,RUNX2,SLC1A1,GDNF,HELZ2,PBX3,TCF12,CAPN7,TNRC6B,ZCCHC6,RAD51B,RNF10,PTPN3,FOXK1,SMURF2,NSD2,VGLL4,BDNF,PAPD4,SEL1L,RFX3,ZNF395,ZEB1,ZHX2,RB1CC1,ITCH,KIAA1841,ZNF608,ADAMTS3,USP15,UBE4B,HLF,DGKQ,PWWP2B,MYT1L,ZMYND8,AP3D1,IP6K2,MSL2,GLI3,CTBP2,JADE2,SLC35C2,HCFC2,CPSF6,KDM4C,LYN,UBR3,RASAL2,RNF43,DLL1,BTRC,SAMD8,EIF4E,RBM33,LARP…
GO:BP	multicellular organism development	GO:0007275	FALSE	9.46883671556104e-16	15.023703372532616	2162	286	68	30108	FGF7,PLPPR4,NSMF,PLPP3,MFN2,TPPP,RICTOR,TFAP2B,TBL1XR1,RUNX2,SLC1A1,GDNF,PBX3,TCF12,RAB21,DCLK1,RAD51B,SMURF2,NSD2,BDNF,RFX3,ZEB1,ITCH,KIAA1841,COL5A1,ADAMTS3,KL,MYT1L,ZMYND8,AP3D1,GABRB3,COBL,RAB11A,GLI3,JADE2,NDNF,KDM4C,LYN,UBR3,STXBP3,NF1,PTPN14,DLL1,BTRC,PAK3,SLC4A10,USP33,EIF4E,PTPN11,MCF2,EPAS1,CBLN2,UBASH3B,LGI2,SLIT2,IPO7,SEMA6D,KANK1,TGFBR3,DAGLA,SYK,PTPRD,ADAMTS5,PBX1,SNCA,FANCC,SDC2,KR…
GO:BP	regulation of macromolecule metabolic process	GO:0060255	FALSE	1.7474112324807328e-15	14.757604876940201	2552	286	74	30108	FGF7,POU2F1,SKI,CCNE1,PLPP3,TPPP,NOS1,RICTOR,TFAP2B,TBL1XR1,RUNX2,SLC1A1,GDNF,HELZ2,PBX3,TCF12,TNRC6B,ZCCHC6,RNF10,PTPN3,FOXK1,NSD2,VGLL4,BDNF,LOC107051846,PAPD4,RFX3,ZNF395,ZEB1,ZHX2,RB1CC1,ITCH,ZNF608,HLF,DGKQ,PWWP2B,MYT1L,ZMYND8,AP3D1,IP6K2,CDK6,GLI3,CTBP2,SLC35C2,HCFC2,KDM4C,LYN,RASAL2,DLL1,BTRC,SAMD8,EIF4E,LARP1,PTPN11,KDM7A,RALB,EPAS1,NUDT21,ARIH1,TSPAN5,CNOT6,SMAD7,SLIT2,TGFBR3,CREM,NCOA7,…
GO:BP	regulation of primary metabolic process	GO:0080090	FALSE	2.8991061372300425e-15	14.5377	2329	286	70	30108	FGF7,POU2F1,SKI,CCNE1,PLPP3,TPPP,NOS1,RICTOR,TFAP2B,TBL1XR1,RUNX2,SLC1A1,GDNF,HELZ2,PBX3,TCF12,TNRC6B,RNF10,PTPN3,FOXK1,NSD2,VGLL4,BDNF,LOC107051846,PAPD4,RFX3,ZNF395,ZEB1,ZHX2,RB1CC1,ITCH,ZNF608,HLF,DGKQ,PWWP2B,MYT1L,ZMYND8,AP3D1,IP6K2,GLI3,CTBP2,HCFC2,KDM4C,LYN,RASAL2,DLL1,BTRC,ERLIN2,SAMD8,EIF4E,LARP1,PTPN11,KDM7A,RALB,EPAS1,ARIH1,TSPAN5,CNOT6,SMAD7,SLIT2,CREM,NCOA7,MTMR3,LARP6,SYK,KLF12,PBX1,…
GO:BP	cellular developmental process	GO:0048869	FALSE	1.905863663696182e-14	13.719908169921293	1877	286	61	30108	FGF7,CHD2,PLPPR4,NSMF,PLPP3,TPPP,TFAP2B,TBL1XR1,RUNX2,SLC1A1,GDNF,PBX3,TCF12,RAB21,DCLK1,BDNF,PAPD4,RFX3,THEMIS,ZEB1,COL5A1,TMEM120B,PRRC2C,HLF,MYT1L,AP3D1,COBL,RAB11A,GLI3,CTBP2,JADE2,NDNF,KDM4C,FYN,LYN,DLL1,PAK3,SLC4A10,USP33,EIF4E,PTPN11,MCF2,PREX1,EPAS1,NUDT21,UBASH3B,SMAD7,SLIT2,IPO7,SEMA6D,KANK1,TGFBR3,DAGLA,SYK,PTPRD,ADAMTS5,PBX1,PPARD,FANCC,SDC2,KRAS
GO:BP	cell differentiation	GO:0030154	FALSE	1.905863663696182e-14	13.719908169921293	1877	286	61	30108	FGF7,CHD2,PLPPR4,NSMF,PLPP3,TPPP,TFAP2B,TBL1XR1,RUNX2,SLC1A1,GDNF,PBX3,TCF12,RAB21,DCLK1,BDNF,PAPD4,RFX3,THEMIS,ZEB1,COL5A1,TMEM120B,PRRC2C,HLF,MYT1L,AP3D1,COBL,RAB11A,GLI3,CTBP2,JADE2,NDNF,KDM4C,FYN,LYN,DLL1,PAK3,SLC4A10,USP33,EIF4E,PTPN11,MCF2,PREX1,EPAS1,NUDT21,UBASH3B,SMAD7,SLIT2,IPO7,SEMA6D,KANK1,TGFBR3,DAGLA,SYK,PTPRD,ADAMTS5,PBX1,PPARD,FANCC,SDC2,KRAS
GO:BP	regulation of nitrogen compound metabolic process	GO:0051171	FALSE	3.4278710674164044e-14	13.464975521568748	2256	286	67	30108	FGF7,POU2F1,SKI,CCNE1,PLPP3,TPPP,NOS1,RICTOR,TFAP2B,TBL1XR1,RUNX2,SLC1A1,GDNF,HELZ2,PBX3,TCF12,TNRC6B,RNF10,PTPN3,FOXK1,NSD2,VGLL4,BDNF,PAPD4,RFX3,ZNF395,ZEB1,ZHX2,RB1CC1,ITCH,ZNF608,HLF,DGKQ,PWWP2B,MYT1L,ZMYND8,AP3D1,IP6K2,GLI3,CTBP2,HCFC2,KDM4C,LYN,RASAL2,DLL1,BTRC,SAMD8,EIF4E,LARP1,PTPN11,KDM7A,RALB,EPAS1,ARIH1,TSPAN5,CNOT6,SMAD7,SLIT2,CREM,NCOA7,LARP6,SYK,KLF12,PBX1,SNCA,PPARD,KRAS
GO:BP	negative regulation of cellular process	GO:0048523	FALSE	1.3555394780427615e-13	12.867887829727566	2257	286	66	30108	POU2F1,SKI,CCNE1,PLPP3,MFN2,TFAP2B,TBL1XR1,RUNX2,SLC1A1,GDNF,TNRC6B,ZCCHC6,PTPN3,FOXK1,SMURF2,NSD2,VGLL4,BDNF,LOC107051846,PAPD4,RFX3,ZEB1,ITCH,ZNF207,ZNF608,COL5A1,USP15,DGKQ,STRADB,MYT1L,ZMYND8,PTPRG,IP6K2,SHANK2,GLI3,CTBP2,SLC35C2,NDNF,LYN,STXBP3,NF1,RNF43,DLL1,BTRC,ERLIN2,STK38L,EIF4E,LARP1,PTPN11,BCL2L1,CNOT6,UBASH3B,SLIT2,IPO7,SEMA6D,SPRY4,KANK1,RNF34,RECK,TGFBR3,NCOA7,DNAJC5,PTPRD,SNCA,PPA…
GO:BP	negative regulation of biological process	GO:0048519	FALSE	1.6564365518528343e-13	12.780825194679656	2390	286	68	30108	POU2F1,SKI,CCNE1,PLPP3,MFN2,TPPP,TFAP2B,TBL1XR1,RUNX2,SLC1A1,GDNF,TNRC6B,ZCCHC6,PTPN3,FOXK1,SMURF2,NSD2,VGLL4,BDNF,LOC107051846,PAPD4,RFX3,ZEB1,ITCH,ZNF207,ZNF608,COL5A1,USP15,DGKQ,STRADB,MYT1L,ZMYND8,PTPRG,IP6K2,SHANK2,GLI3,CTBP2,SLC35C2,NDNF,LYN,STXBP3,NF1,RNF43,DLL1,BTRC,ERLIN2,STK38L,EIF4E,LARP1,PTPN11,BCL2L1,CNOT6,UBASH3B,SLIT2,IPO7,SEMA6D,SPRY4,KANK1,RNF34,RECK,TGFBR3,NCOA7,DNAJC5,PTPRD,ADA…
GO:BP	cellular biosynthetic process	GO:0044249	FALSE	1.7821785278849861e-13	12.749048793120828	3313	286	82	30108	FGF7,CHD2,POU2F1,SKI,CCNE1,RICTOR,PANK3,TFAP2B,TBL1XR1,RUNX2,SLC1A1,GDNF,HELZ2,PBX3,TCF12,TNRC6B,ZCCHC6,RNF10,FOXK1,NSD2,VGLL4,LOC107051846,PAPD4,RFX3,ZNF395,ZEB1,ZHX2,KIAA1841,ZNF608,COL5A1,ADAMTS3,USP15,HLF,DGKQ,PWWP2B,MYT1L,ZMYND8,AP3D1,IP6K2,CDK6,GLI3,CTBP2,SLC35C2,HCFC2,CPSF6,KDM4C,LYN,ETNK1,RASAL2,DLL1,BTRC,ERLIN2,SAMD8,EIF4E,LARP1,PTPN11,KDM7A,EPAS1,NUDT21,TSPAN5,CNOT6,TBPL1,SCAF11,SMAD7,K…
GO:BP	regulation of biological quality	GO:0065008	FALSE	1.7942634943678978e-13	12.746113778824236	1152	286	46	30108	SLC12A2,PLPP3,NOS1,RICTOR,TFAP2B,SLC1A1,GDNF,RAB21,TNRC6B,PTPN3,BDNF,LOC107051846,KCNK9,RFX3,MSN,CDH8,ZNF207,SNAP23,DGKQ,IP6K2,HCN1,RAB11A,LYN,STXBP3,SLC12A7,DLL1,BTRC,PAK3,SLC4A10,SNX4,USP33,LARP1,PTPN11,EPAS1,CBLN2,SLC4A7,CNOT6,UBASH3B,SLIT2,SEMA6D,KANK1,RAB22A,SYK,PTPRD,SNCA,KRAS
GO:BP	multicellular organismal process	GO:0032501	FALSE	2.621414078561696e-13	12.581464372479367	3130	286	79	30108	FGF7,PLPPR4,NSMF,PLPP3,MFN2,TPPP,NOS1,RICTOR,TFAP2B,TBL1XR1,RUNX2,SLC1A1,GDNF,PBX3,TCF12,RAB21,CAPN7,DCLK1,RAD51B,SMURF2,NSD2,BDNF,RFX3,THEMIS,ZEB1,ITCH,KIAA1841,COL5A1,SNAP23,ADAMTS3,KL,PWWP2B,MYT1L,ZMYND8,PTPRG,AP3D1,GABRB3,COBL,RAB11A,SHANK2,GLI3,JADE2,NDNF,KDM4C,LYN,UBR3,STXBP3,NF1,RASAL2,PTPN14,DLL1,BTRC,PAK3,SLC4A10,SNX4,USP33,EIF4E,PTPN11,MCF2,GRIA1,PREX1,EPAS1,CBLN2,UBASH3B,LGI2,SLIT2,IPO…
GO:BP	organic substance biosynthetic process	GO:1901576	FALSE	3.830257908629437e-13	12.416771982030463	3357	286	82	30108	FGF7,CHD2,POU2F1,SKI,CCNE1,RICTOR,PANK3,TFAP2B,TBL1XR1,RUNX2,SLC1A1,GDNF,HELZ2,PBX3,TCF12,TNRC6B,ZCCHC6,RNF10,FOXK1,NSD2,VGLL4,LOC107051846,PAPD4,RFX3,ZNF395,ZEB1,ZHX2,KIAA1841,ZNF608,COL5A1,ADAMTS3,USP15,HLF,DGKQ,PWWP2B,MYT1L,ZMYND8,AP3D1,IP6K2,CDK6,GLI3,CTBP2,SLC35C2,HCFC2,CPSF6,KDM4C,LYN,ETNK1,RASAL2,DLL1,BTRC,ERLIN2,SAMD8,EIF4E,LARP1,PTPN11,KDM7A,EPAS1,NUDT21,TSPAN5,CNOT6,TBPL1,SCAF11,SMAD7,K…
GO:BP	regulation of signaling	GO:0023051	FALSE	4.777385023223934e-13	12.32080975626254	1552	286	53	30108	PLPPR4,SKI,PLPP3,MFN2,CNTN6,RICTOR,TFAP2B,TBL1XR1,RUNX2,SLC1A1,GDNF,SMURF2,BDNF,LOC107051846,RFX3,ZEB1,ITCH,ADAMTS3,USP15,KL,DGKQ,STRADB,SHANK2,GLI3,CTBP2,SLC35C2,HCFC2,LYN,NF1,RNF43,DLL1,BTRC,PAK3,SLC4A10,SNX4,USP33,EIF4E,PTPN11,RALB,GRIA1,BCL2L1,TAB3,CBLN2,TSPAN5,UBASH3B,SLIT2,KANK1,RNF34,TGFBR3,SYK,PTPRD,SNCA,KRAS
GO:BP	regulation of cell communication	GO:0010646	FALSE	4.777385023223934e-13	12.32080975626254	1552	286	53	30108	PLPPR4,SKI,PLPP3,MFN2,CNTN6,RICTOR,TFAP2B,TBL1XR1,RUNX2,SLC1A1,GDNF,SMURF2,BDNF,LOC107051846,RFX3,ZEB1,ITCH,ADAMTS3,USP15,KL,DGKQ,STRADB,SHANK2,GLI3,CTBP2,SLC35C2,HCFC2,LYN,NF1,RNF43,DLL1,BTRC,PAK3,SLC4A10,SNX4,USP33,EIF4E,PTPN11,RALB,GRIA1,BCL2L1,TAB3,CBLN2,TSPAN5,UBASH3B,SLIT2,KANK1,RNF34,TGFBR3,SYK,PTPRD,SNCA,KRAS
GO:BP	biosynthetic process	GO:0009058	FALSE	4.787978404803231e-13	12.319847817057594	3370	286	82	30108	FGF7,CHD2,POU2F1,SKI,CCNE1,RICTOR,PANK3,TFAP2B,TBL1XR1,RUNX2,SLC1A1,GDNF,HELZ2,PBX3,TCF12,TNRC6B,ZCCHC6,RNF10,FOXK1,NSD2,VGLL4,LOC107051846,PAPD4,RFX3,ZNF395,ZEB1,ZHX2,KIAA1841,ZNF608,COL5A1,ADAMTS3,USP15,HLF,DGKQ,PWWP2B,MYT1L,ZMYND8,AP3D1,IP6K2,CDK6,GLI3,CTBP2,SLC35C2,HCFC2,CPSF6,KDM4C,LYN,ETNK1,RASAL2,DLL1,BTRC,ERLIN2,SAMD8,EIF4E,LARP1,PTPN11,KDM7A,EPAS1,NUDT21,TSPAN5,CNOT6,TBPL1,SCAF11,SMAD7,K…
GO:BP	macromolecule biosynthetic process	GO:0009059	FALSE	5.097357756568704e-13	12.292654884509945	2898	286	75	30108	FGF7,CHD2,POU2F1,SKI,CCNE1,RICTOR,TFAP2B,TBL1XR1,RUNX2,SLC1A1,GDNF,HELZ2,PBX3,TCF12,TNRC6B,ZCCHC6,RNF10,FOXK1,NSD2,VGLL4,LOC107051846,PAPD4,RFX3,ZNF395,ZEB1,ZHX2,KIAA1841,ZNF608,COL5A1,ADAMTS3,USP15,HLF,DGKQ,PWWP2B,MYT1L,ZMYND8,AP3D1,CDK6,GLI3,CTBP2,SLC35C2,HCFC2,CPSF6,KDM4C,LYN,RASAL2,DLL1,BTRC,SAMD8,EIF4E,LARP1,PTPN11,KDM7A,EPAS1,NUDT21,TSPAN5,CNOT6,TBPL1,SCAF11,SMAD7,KIAA1456,SRSF7,TGFBR3,CREM…
GO:BP	cell surface receptor signaling pathway	GO:0007166	FALSE	2.8219765961805316e-12	11.549446592350558	1189	286	45	30108	FGF7,SKI,CCNE1,PLPP3,CNTN6,TFAP2B,TBL1XR1,RUNX2,SLC1A1,GDNF,SMURF2,BDNF,LOC107051846,THEMIS,ZEB1,ADAMTS3,USP15,KL,STRADB,BMP10,GLI3,JADE2,SLC35C2,FAM83A,FYN,LYN,RNF43,DLL1,BTRC,PTPN11,RALB,BCL2L1,TSPAN5,UBASH3B,SMAD7,SLIT2,SEMA6D,KANK1,RNF34,TGFBR3,DAGLA,SYK,FRS2,PTPRD,SNCA
GO:BP	nervous system development	GO:0007399	FALSE	3.7634990657294e-12	11.424408187441218	1097	286	43	30108	PLPPR4,NSMF,PLPP3,TPPP,TFAP2B,SLC1A1,GDNF,PBX3,TCF12,RAB21,DCLK1,BDNF,ZEB1,MYT1L,ZMYND8,GABRB3,COBL,RAB11A,GLI3,JADE2,NDNF,LYN,STXBP3,DLL1,PAK3,SLC4A10,USP33,EIF4E,PTPN11,MCF2,CBLN2,LGI2,SLIT2,SEMA6D,KANK1,TGFBR3,DAGLA,PTPRD,PBX1,SNCA,FANCC,SDC2,KRAS
GO:BP	gene expression	GO:0010467	FALSE	3.915784080628741e-12	11.407181263543254	2677	286	70	30108	FGF7,CHD2,POU2F1,SKI,CCNE1,RICTOR,TFAP2B,TBL1XR1,RUNX2,SLC1A1,GDNF,HELZ2,PBX3,TCF12,TNRC6B,ZCCHC6,RNF10,FOXK1,NSD2,VGLL4,PAPD4,RFX3,ZNF395,ZEB1,ZHX2,KIAA1841,ZNF608,ADAMTS3,USP15,HLF,DGKQ,PWWP2B,MYT1L,ZMYND8,AP3D1,CDK6,GLI3,CTBP2,SLC35C2,HCFC2,CPSF6,KDM4C,LYN,RASAL2,DLL1,BTRC,EIF4E,LARP1,PTPN11,KDM7A,EPAS1,NUDT21,TSPAN5,CNOT6,TBPL1,SCAF11,SMAD7,KIAA1456,SRSF7,TGFBR3,CREM,NCOA7,DNAJC5,LARP6,SYK,KL…
GO:BP	system development	GO:0048731	FALSE	6.8074238683590074e-12	11.167017206945246	1830	286	56	30108	FGF7,PLPPR4,NSMF,PLPP3,MFN2,TPPP,TFAP2B,RUNX2,SLC1A1,GDNF,PBX3,TCF12,RAB21,DCLK1,NSD2,BDNF,RFX3,ZEB1,ITCH,KIAA1841,COL5A1,MYT1L,ZMYND8,GABRB3,COBL,RAB11A,GLI3,JADE2,NDNF,LYN,STXBP3,NF1,PTPN14,DLL1,PAK3,SLC4A10,USP33,EIF4E,PTPN11,MCF2,EPAS1,CBLN2,LGI2,SLIT2,SEMA6D,KANK1,TGFBR3,DAGLA,SYK,PTPRD,ADAMTS5,PBX1,SNCA,FANCC,SDC2,KRAS
GO:BP	localization	GO:0051179	FALSE	7.181524532018766e-12	11.143783351640478	2449	286	66	30108	SLC12A2,PLPPR4,CCNE1,PLPP3,TLK1,MFN2,AP1S2,TFAP2B,SLC1A1,GDNF,RAB21,SNX16,NSD2,TMCC1,LOC107051846,KCNK9,SEL1L,RFX3,KCNK5,MSN,ITCH,ZNF207,ARL8B,SNAP23,STRADB,SLC25A37,ZMYND8,SNX2,AP3D1,TNPO1,HCN1,GABRB3,RAB11A,SLC8A3,GLI3,CTBP2,SLC35C2,ITSN1,LYN,STXBP3,SLC12A7,DLL1,SLC4A10,SNX4,EIF4E,RBM33,PTPN11,RALB,SLC38A2,SEC61B,SLC4A7,TSPAN5,RER1,UBASH3B,WIPI2,IPO7,RAB22A,DNAJC13,TBC1D4,SNX5,DNAJC5,SYK,SH3GLB…
GO:BP	positive regulation of nitrogen compound metabolic process	GO:0051173	FALSE	1.1771778077514294e-11	10.929157933848966	1290	286	46	30108	FGF7,POU2F1,PLPP3,NOS1,RICTOR,TFAP2B,TBL1XR1,RUNX2,GDNF,HELZ2,TCF12,TNRC6B,RNF10,FOXK1,NSD2,BDNF,RFX3,ZNF395,ZEB1,RB1CC1,ITCH,HLF,DGKQ,PWWP2B,ZMYND8,AP3D1,IP6K2,GLI3,CTBP2,KDM4C,LYN,DLL1,BTRC,LARP1,PTPN11,KDM7A,RALB,EPAS1,ARIH1,CNOT6,NCOA7,LARP6,SYK,SNCA,PPARD,KRAS
GO:BP	establishment of localization	GO:0051234	FALSE	1.6714838790391633e-11	10.776897807691274	2051	286	59	30108	SLC12A2,PLPPR4,PLPP3,TLK1,MFN2,AP1S2,TFAP2B,SLC1A1,GDNF,RAB21,SNX16,NSD2,TMCC1,LOC107051846,KCNK9,SEL1L,RFX3,KCNK5,MSN,ITCH,ZNF207,ARL8B,SNAP23,STRADB,SLC25A37,SNX2,AP3D1,TNPO1,HCN1,GABRB3,RAB11A,SLC8A3,GLI3,CTBP2,SLC35C2,LYN,STXBP3,SLC12A7,DLL1,SLC4A10,SNX4,EIF4E,RBM33,PTPN11,RALB,SLC38A2,SEC61B,SLC4A7,RER1,UBASH3B,IPO7,RAB22A,DNAJC13,TBC1D4,SNX5,DNAJC5,SYK,SNCA,KIF13A
GO:BP	positive regulation of cellular metabolic process	GO:0031325	FALSE	2.106849094265607e-11	10.676366570170154	1475	286	49	30108	FGF7,POU2F1,PLPP3,NOS1,RICTOR,TFAP2B,TBL1XR1,RUNX2,GDNF,HELZ2,TCF12,TNRC6B,RNF10,FOXK1,NSD2,BDNF,LOC107051846,RFX3,ZNF395,ZEB1,RB1CC1,ITCH,HLF,DGKQ,PWWP2B,ZMYND8,AP3D1,IP6K2,GLI3,CTBP2,KDM4C,LYN,DLL1,BTRC,SNX4,LARP1,PTPN11,KDM7A,RALB,EPAS1,CNOT6,TGFBR3,NCOA7,LARP6,SYK,SH3GLB1,SNCA,PPARD,KRAS
GO:BP	regulation of cellular biosynthetic process	GO:0031326	FALSE	2.7985473790005454e-11	10.553067336152528	2200	286	61	30108	FGF7,POU2F1,SKI,CCNE1,RICTOR,TFAP2B,TBL1XR1,RUNX2,GDNF,HELZ2,PBX3,TCF12,TNRC6B,ZCCHC6,RNF10,FOXK1,NSD2,VGLL4,LOC107051846,PAPD4,RFX3,ZNF395,ZEB1,ZHX2,ZNF608,HLF,DGKQ,PWWP2B,MYT1L,ZMYND8,AP3D1,CDK6,GLI3,CTBP2,SLC35C2,HCFC2,KDM4C,LYN,RASAL2,DLL1,BTRC,ERLIN2,SAMD8,EIF4E,LARP1,PTPN11,KDM7A,EPAS1,NUDT21,CNOT6,SMAD7,TGFBR3,CREM,NCOA7,LARP6,SYK,KLF12,PBX1,SNCA,PPARD,KRAS
GO:BP	transport	GO:0006810	FALSE	3.2904927154229336e-11	10.48273906631517	1900	286	56	30108	SLC12A2,PLPPR4,PLPP3,TLK1,AP1S2,TFAP2B,SLC1A1,GDNF,RAB21,SNX16,TMCC1,LOC107051846,KCNK9,SEL1L,RFX3,KCNK5,MSN,ITCH,ARL8B,SNAP23,STRADB,SLC25A37,SNX2,AP3D1,TNPO1,HCN1,GABRB3,RAB11A,SLC8A3,GLI3,CTBP2,SLC35C2,LYN,STXBP3,SLC12A7,DLL1,SLC4A10,SNX4,EIF4E,RBM33,PTPN11,RALB,SLC38A2,SEC61B,SLC4A7,RER1,UBASH3B,IPO7,RAB22A,DNAJC13,TBC1D4,SNX5,DNAJC5,SYK,SNCA,KIF13A
GO:BP	regulation of biosynthetic process	GO:0009889	FALSE	4.017863572729695e-11	10.396004813883582	2218	286	61	30108	FGF7,POU2F1,SKI,CCNE1,RICTOR,TFAP2B,TBL1XR1,RUNX2,GDNF,HELZ2,PBX3,TCF12,TNRC6B,ZCCHC6,RNF10,FOXK1,NSD2,VGLL4,LOC107051846,PAPD4,RFX3,ZNF395,ZEB1,ZHX2,ZNF608,HLF,DGKQ,PWWP2B,MYT1L,ZMYND8,AP3D1,CDK6,GLI3,CTBP2,SLC35C2,HCFC2,KDM4C,LYN,RASAL2,DLL1,BTRC,ERLIN2,SAMD8,EIF4E,LARP1,PTPN11,KDM7A,EPAS1,NUDT21,CNOT6,SMAD7,TGFBR3,CREM,NCOA7,LARP6,SYK,KLF12,PBX1,SNCA,PPARD,KRAS
GO:BP	positive regulation of metabolic process	GO:0009893	FALSE	4.8433555772222414e-11	10.314853645849853	1622	286	51	30108	FGF7,POU2F1,PLPP3,MFN2,NOS1,RICTOR,TFAP2B,TBL1XR1,RUNX2,GDNF,HELZ2,TCF12,TNRC6B,RNF10,FOXK1,NSD2,BDNF,LOC107051846,RFX3,ZNF395,ZEB1,RB1CC1,ITCH,HLF,DGKQ,PWWP2B,ZMYND8,AP3D1,IP6K2,GLI3,CTBP2,KDM4C,LYN,DLL1,BTRC,SNX4,LARP1,PTPN11,KDM7A,RALB,EPAS1,ARIH1,CNOT6,TGFBR3,NCOA7,LARP6,SYK,SH3GLB1,SNCA,PPARD,KRAS
GO:BP	response to stress	GO:0006950	FALSE	9.913096070049926e-11	10.0038	1537	286	49	30108	CHD2,USP3,PLPP3,MFN2,NOS1,RICTOR,SLC1A1,RAD51B,FOXK1,NSD2,BDNF,SEL1L,ITCH,CDH8,COL5A1,SNAP23,USP15,ZMYND8,HCFC2,NDNF,FYN,LYN,STXBP3,ERLIN2,SNX4,USP33,EIF4E,SPRTN,LARP1,PTPN11,RALB,BCL2L1,SEC61B,EPAS1,UBASH3B,WIPI2,IPO7,KANK1,RNF34,TGFBR3,NCOA7,DAGLA,MTMR3,SYK,ADAMTS5,SH3GLB1,SNCA,PPARD,FANCC
GO:BP	regulation of macromolecule biosynthetic process	GO:0010556	FALSE	1.1119592786356579e-10	9.953911116879546	2143	286	59	30108	FGF7,POU2F1,SKI,CCNE1,RICTOR,TFAP2B,TBL1XR1,RUNX2,GDNF,HELZ2,PBX3,TCF12,TNRC6B,ZCCHC6,RNF10,FOXK1,NSD2,VGLL4,LOC107051846,PAPD4,RFX3,ZNF395,ZEB1,ZHX2,ZNF608,HLF,DGKQ,PWWP2B,MYT1L,ZMYND8,AP3D1,CDK6,GLI3,CTBP2,SLC35C2,HCFC2,KDM4C,LYN,RASAL2,DLL1,BTRC,SAMD8,EIF4E,LARP1,PTPN11,KDM7A,EPAS1,NUDT21,CNOT6,SMAD7,TGFBR3,CREM,NCOA7,LARP6,SYK,KLF12,PBX1,PPARD,KRAS
GO:BP	positive regulation of macromolecule metabolic process	GO:0010604	FALSE	1.1717304962945605e-10	9.931172266672394	1487	286	48	30108	FGF7,POU2F1,PLPP3,NOS1,RICTOR,TFAP2B,TBL1XR1,RUNX2,GDNF,HELZ2,TCF12,TNRC6B,RNF10,FOXK1,NSD2,BDNF,LOC107051846,RFX3,ZNF395,ZEB1,RB1CC1,ITCH,HLF,DGKQ,PWWP2B,ZMYND8,AP3D1,IP6K2,GLI3,CTBP2,KDM4C,LYN,DLL1,BTRC,LARP1,PTPN11,KDM7A,RALB,EPAS1,ARIH1,CNOT6,TGFBR3,NCOA7,LARP6,SYK,SNCA,PPARD,KRAS
GO:BP	anatomical structure morphogenesis	GO:0009653	FALSE	1.2617003969925723e-10	9.899043760290228	1323	286	45	30108	FGF7,PLPPR4,PLPP3,MFN2,TPPP,TFAP2B,RUNX2,SLC1A1,GDNF,PBX3,RAB21,DCLK1,NSD2,BDNF,MSN,ZEB1,COL5A1,STRADB,SNX2,COBL,GLI3,JADE2,NDNF,KDM4C,NF1,PTPN14,DLL1,BTRC,PAK3,SLC4A10,USP33,PTPN11,EPAS1,SMAD7,SLIT2,SEMA6D,KANK1,TGFBR3,SYK,PTPRD,ADAMTS5,PBX1,FANCC,SDC2,KRAS
GO:BP	regulation of response to stimulus	GO:0048583	FALSE	1.5938083876806682e-10	9.797563891958097	1732	286	52	30108	SKI,PLPP3,MFN2,CNTN6,RICTOR,TFAP2B,TBL1XR1,RUNX2,GDNF,SMURF2,NSD2,LOC107051846,THEMIS,ZEB1,ITCH,ADAMTS3,USP15,KL,DGKQ,STRADB,SHANK2,GLI3,CTBP2,SLC35C2,HCFC2,FYN,LYN,NF1,RNF43,DLL1,BTRC,PAK3,SNX4,USP33,PTPN11,RALB,BCL2L1,TAB3,TSPAN5,UBASH3B,SLIT2,SEMA6D,KANK1,RNF34,TGFBR3,NCOA7,DAGLA,SYK,PTPRD,SNCA,PPARD,KRAS
GO:BP	response to endogenous stimulus	GO:0009719	FALSE	2.3143751869183932e-10	9.635566235531085	693	286	32	30108	FGF7,NSMF,SKI,TFAP2B,RUNX2,SLC1A1,TCF12,SMURF2,BDNF,LOC107051846,ZEB1,ADAMTS3,USP15,KL,BMP10,GABRB3,NDNF,KDM4C,LYN,STXBP3,DLL1,EIF4E,LARP1,PTPN11,SMAD7,SLIT2,KANK1,TBC1D4,TGFBR3,SYK,FRS2,PPARD
GO:BP	cell-cell signaling	GO:0007267	FALSE	2.5012256077826254e-10	9.601847133620923	695	286	32	30108	PLPPR4,CCNE1,PLPP3,TFAP2B,TBL1XR1,SLC1A1,GDNF,BDNF,LOC107051846,RFX3,CDH8,SNAP23,GABRB3,GLI3,CTBP2,STXBP3,SLC12A7,RNF43,DLL1,BTRC,SLC4A10,SNX4,EIF4E,PTPN11,GRIA1,CBLN2,KANK1,DAGLA,SYK,PTPRD,SNCA,KRAS
GO:BP	regulation of gene expression	GO:0010468	FALSE	4.448296953197218e-10	9.351806228433597	2087	286	57	30108	FGF7,POU2F1,SKI,CCNE1,RICTOR,TFAP2B,TBL1XR1,RUNX2,GDNF,HELZ2,PBX3,TCF12,TNRC6B,ZCCHC6,RNF10,FOXK1,NSD2,VGLL4,PAPD4,RFX3,ZNF395,ZEB1,ZHX2,ZNF608,HLF,DGKQ,PWWP2B,MYT1L,ZMYND8,AP3D1,CDK6,GLI3,CTBP2,SLC35C2,HCFC2,KDM4C,LYN,RASAL2,DLL1,BTRC,EIF4E,LARP1,PTPN11,KDM7A,EPAS1,NUDT21,CNOT6,SMAD7,TGFBR3,CREM,NCOA7,LARP6,SYK,KLF12,PBX1,PPARD,KRAS
GO:BP	cellular component organization	GO:0016043	FALSE	4.998070243680296e-10	9.3012	3025	286	71	30108	SLC12A2,PLPPR4,USP3,CCNE1,TLK1,MFN2,TPPP,RICTOR,SLC1A1,GDNF,RAB21,DCLK1,TMCC1,BDNF,RFX3,MSN,RB1CC1,CDH8,ZNF207,COL5A1,SNAP23,ADAMTS3,USP15,PRRC2C,PWWP2B,SNX2,AP3D1,IP6K2,GABRB3,COBL,RAB11A,GLI3,JADE2,NDNF,LYN,SLC12A7,DLL1,PAK3,STK38L,SNX4,USP33,PTPN11,MCF2,RALB,EPAS1,CBLN2,NUDT21,RER1,CNOT6,CHCHD3,LGI2,SCAF11,WIPI2,SLIT2,SEMA6D,KANK1,NEMP1,RAB22A,DNAJC13,TGFBR3,MTMR3,SYK,PTPRD,ADAMTS5,ARPC1B,SH3G…
GO:BP	RNA metabolic process	GO:0016070	FALSE	8.021284937718003e-10	9.095756056072254	1929	286	54	30108	FGF7,POU2F1,SKI,CCNE1,TFAP2B,TBL1XR1,RUNX2,GDNF,HELZ2,PBX3,TCF12,TNRC6B,ZCCHC6,RNF10,FOXK1,NSD2,VGLL4,PAPD4,RFX3,ZNF395,ZEB1,ZHX2,ZNF608,USP15,HLF,DGKQ,PWWP2B,MYT1L,ZMYND8,AP3D1,GLI3,CTBP2,HCFC2,CPSF6,KDM4C,DLL1,BTRC,RBM33,LARP1,KDM7A,EPAS1,NUDT21,CNOT6,TBPL1,SCAF11,SMAD7,KIAA1456,SRSF7,CREM,NCOA7,KLF12,PBX1,LSM11,PPARD
GO:BP	cellular component organization or biogenesis	GO:0071840	FALSE	8.907303732008644e-10	9.050253738333636	3132	286	72	30108	SLC12A2,PLPPR4,USP3,CCNE1,TLK1,MFN2,TPPP,RICTOR,SLC1A1,GDNF,RAB21,DCLK1,TMCC1,BDNF,RFX3,MSN,RB1CC1,CDH8,ZNF207,COL5A1,SNAP23,ADAMTS3,USP15,PRRC2C,PWWP2B,SNX2,AP3D1,IP6K2,GABRB3,COBL,RAB11A,GLI3,JADE2,NDNF,LYN,SLC12A7,DLL1,PAK3,STK38L,SAMD8,SNX4,USP33,PTPN11,MCF2,RALB,EPAS1,CBLN2,NUDT21,RER1,CNOT6,CHCHD3,LGI2,SCAF11,WIPI2,SLIT2,SEMA6D,KANK1,NEMP1,RAB22A,DNAJC13,TGFBR3,MTMR3,SYK,PTPRD,ADAMTS5,ARPC1…
GO:BP	regulation of signal transduction	GO:0009966	FALSE	9.69112458212489e-10	9.013625823416456	1347	286	44	30108	SKI,PLPP3,MFN2,CNTN6,RICTOR,TFAP2B,TBL1XR1,RUNX2,GDNF,SMURF2,LOC107051846,ZEB1,ITCH,ADAMTS3,USP15,KL,DGKQ,STRADB,SHANK2,GLI3,CTBP2,SLC35C2,HCFC2,LYN,NF1,RNF43,DLL1,BTRC,PAK3,USP33,PTPN11,RALB,BCL2L1,TAB3,TSPAN5,UBASH3B,SLIT2,KANK1,RNF34,TGFBR3,SYK,PTPRD,SNCA,KRAS
GO:BP	neurogenesis	GO:0022008	FALSE	1.1349753975194854e-9	8.945013552424456	830	286	34	30108	PLPPR4,NSMF,PLPP3,TPPP,SLC1A1,GDNF,PBX3,TCF12,RAB21,DCLK1,BDNF,ZEB1,MYT1L,COBL,RAB11A,GLI3,JADE2,NDNF,LYN,DLL1,PAK3,SLC4A10,USP33,EIF4E,PTPN11,MCF2,SLIT2,SEMA6D,KANK1,DAGLA,PTPRD,PBX1,SDC2,KRAS
GO:BP	enzyme-linked receptor protein signaling pathway	GO:0007167	FALSE	2.485281220919865e-9	8.604624461746143	493	286	26	30108	FGF7,SKI,TFAP2B,RUNX2,SMURF2,BDNF,LOC107051846,ZEB1,ADAMTS3,USP15,KL,BMP10,JADE2,FAM83A,FYN,LYN,DLL1,PTPN11,RALB,UBASH3B,SMAD7,KANK1,TGFBR3,SYK,FRS2,SNCA
GO:BP	nucleic acid metabolic process	GO:0090304	FALSE	3.3227436435991387e-9	8.478503164127552	2258	286	58	30108	FGF7,POU2F1,USP3,SKI,CCNE1,TFAP2B,TBL1XR1,RUNX2,GDNF,HELZ2,PBX3,TCF12,TNRC6B,ZCCHC6,RAD51B,RNF10,FOXK1,NSD2,VGLL4,PAPD4,RFX3,ZNF395,ZEB1,ZHX2,KIAA1841,ZNF608,USP15,HLF,DGKQ,PWWP2B,MYT1L,ZMYND8,AP3D1,GLI3,CTBP2,HCFC2,CPSF6,KDM4C,DLL1,BTRC,RBM33,LARP1,KDM7A,EPAS1,NUDT21,CNOT6,TBPL1,SCAF11,SMAD7,KIAA1456,SRSF7,CREM,NCOA7,KLF12,PBX1,LSM11,PPARD,FANCC
GO:BP	protein metabolic process	GO:0019538	FALSE	4.542687565642219e-9	8.342687131814824	1646	286	48	30108	FGF7,PLPP3,TPPP,NOS1,RICTOR,TBL1XR1,SLC1A1,CAPN7,TNRC6B,RNF10,PTPN3,SMURF2,BDNF,SEL1L,RB1CC1,ITCH,ADAMTS3,UBE4B,DGKQ,IP6K2,MSL2,GLI3,JADE2,SLC35C2,LYN,UBR3,RASAL2,RNF43,BTRC,EIF4E,LARP1,PTPN11,RALB,SEC61B,EPAS1,ARIH1,TSPAN5,SLIT2,RNF34,NCOA7,DNAJC5,LARP6,GALNT7,SYK,CHSY3,SNCA,FANCC,KRAS
GO:BP	nucleobase-containing compound metabolic process	GO:0006139	FALSE	4.9783872510954164e-9	8.302911324185324	2480	286	61	30108	FGF7,POU2F1,USP3,SKI,CCNE1,PANK3,TFAP2B,TBL1XR1,RUNX2,GDNF,HELZ2,PBX3,TCF12,TNRC6B,ZCCHC6,RAD51B,RNF10,FOXK1,NSD2,VGLL4,PAPD4,RFX3,ZNF395,ZEB1,ZHX2,KIAA1841,ZNF608,USP15,HLF,DGKQ,PWWP2B,MYT1L,ZMYND8,AP3D1,GLI3,CTBP2,HCFC2,CPSF6,KDM4C,DLL1,BTRC,RBM33,LARP1,KDM7A,EPAS1,NUDT21,CNOT6,TBPL1,SCAF11,SMAD7,KIAA1456,SRSF7,CREM,NCOA7,GNPDA2,KLF12,PBX1,LSM11,SNCA,PPARD,FANCC
GO:BP	cellular nitrogen compound metabolic process	GO:0034641	FALSE	5.8841086188620215e-9	8.23032	2763	286	65	30108	FGF7,POU2F1,USP3,SKI,CCNE1,PANK3,TFAP2B,TBL1XR1,RUNX2,SLC1A1,GDNF,HELZ2,PBX3,TCF12,TNRC6B,ZCCHC6,RAD51B,RNF10,FOXK1,NSD2,VGLL4,PAPD4,RFX3,ZNF395,ZEB1,ZHX2,KIAA1841,ZNF608,USP15,HLF,DGKQ,PWWP2B,MYT1L,ZMYND8,AP3D1,GLI3,CTBP2,HCFC2,CPSF6,KDM4C,DLL1,BTRC,SAMD8,EIF4E,RBM33,LARP1,KDM7A,EPAS1,NUDT21,CNOT6,TBPL1,SCAF11,SMAD7,KIAA1456,SRSF7,CREM,NCOA7,GNPDA2,LARP6,KLF12,PBX1,LSM11,SNCA,PPARD,FANCC
GO:BP	cellular aromatic compound metabolic process	GO:0006725	FALSE	8.665986661556267e-9	8.062181983755021	2581	286	62	30108	FGF7,POU2F1,USP3,SKI,CCNE1,PANK3,TFAP2B,TBL1XR1,RUNX2,SLC1A1,GDNF,HELZ2,PBX3,TCF12,TNRC6B,ZCCHC6,RAD51B,RNF10,FOXK1,NSD2,VGLL4,PAPD4,RFX3,ZNF395,ZEB1,ZHX2,KIAA1841,ZNF608,USP15,HLF,DGKQ,PWWP2B,MYT1L,ZMYND8,AP3D1,GLI3,CTBP2,HCFC2,CPSF6,KDM4C,DLL1,BTRC,RBM33,LARP1,KDM7A,EPAS1,NUDT21,CNOT6,TBPL1,SCAF11,SMAD7,KIAA1456,SRSF7,CREM,NCOA7,GNPDA2,KLF12,PBX1,LSM11,SNCA,PPARD,FANCC
GO:BP	cell development	GO:0048468	FALSE	1.2119119365900162e-8	7.91653	1281	286	41	30108	CHD2,PLPPR4,TPPP,RUNX2,GDNF,PBX3,RAB21,DCLK1,BDNF,PAPD4,RFX3,THEMIS,ZEB1,PRRC2C,MYT1L,AP3D1,COBL,RAB11A,GLI3,JADE2,NDNF,LYN,DLL1,PAK3,SLC4A10,USP33,PTPN11,MCF2,PREX1,EPAS1,NUDT21,UBASH3B,SLIT2,SEMA6D,KANK1,SYK,PTPRD,PBX1,FANCC,SDC2,KRAS
GO:BP	cellular localization	GO:0051641	FALSE	1.4753413437810126e-8	7.8311074870960375	1581	286	46	30108	CCNE1,TLK1,MFN2,TFAP2B,SLC1A1,GDNF,RAB21,SNX16,NSD2,TMCC1,LOC107051846,SEL1L,RFX3,MSN,ZNF207,ARL8B,SNAP23,STRADB,ZMYND8,SNX2,AP3D1,TNPO1,RAB11A,GLI3,CTBP2,ITSN1,LYN,STXBP3,SNX4,EIF4E,RBM33,PTPN11,SEC61B,TSPAN5,RER1,UBASH3B,WIPI2,IPO7,RAB22A,DNAJC13,SNX5,DNAJC5,SYK,SH3GLB1,SNCA,KIF13A
GO:BP	generation of neurons	GO:0048699	FALSE	1.5518014755046435e-8	7.809163839526047	716	286	30	30108	PLPPR4,NSMF,GDNF,PBX3,TCF12,RAB21,DCLK1,BDNF,ZEB1,MYT1L,COBL,RAB11A,GLI3,JADE2,NDNF,LYN,DLL1,PAK3,SLC4A10,USP33,EIF4E,PTPN11,MCF2,SLIT2,SEMA6D,KANK1,DAGLA,PTPRD,PBX1,SDC2
GO:BP	organic cyclic compound metabolic process	GO:1901360	FALSE	1.5532959462356085e-8	7.808745791166342	2686	286	63	30108	FGF7,POU2F1,USP3,SKI,CCNE1,PANK3,TFAP2B,TBL1XR1,RUNX2,SLC1A1,GDNF,HELZ2,PBX3,TCF12,TNRC6B,ZCCHC6,RAD51B,RNF10,FOXK1,NSD2,VGLL4,PAPD4,RFX3,ZNF395,ZEB1,ZHX2,KIAA1841,ZNF608,USP15,HLF,DGKQ,PWWP2B,MYT1L,ZMYND8,AP3D1,GLI3,CTBP2,HCFC2,CPSF6,KDM4C,DLL1,BTRC,ERLIN2,RBM33,LARP1,KDM7A,EPAS1,NUDT21,CNOT6,TBPL1,SCAF11,SMAD7,KIAA1456,SRSF7,CREM,NCOA7,GNPDA2,KLF12,PBX1,LSM11,SNCA,PPARD,FANCC
GO:BP	negative regulation of metabolic process	GO:0009892	FALSE	1.8376106642109584e-8	7.735746497463371	1186	286	39	30108	POU2F1,SKI,CCNE1,PLPP3,TPPP,TFAP2B,TBL1XR1,RUNX2,GDNF,TNRC6B,ZCCHC6,PTPN3,FOXK1,NSD2,VGLL4,PAPD4,RFX3,ZEB1,ZNF608,DGKQ,MYT1L,ZMYND8,GLI3,CTBP2,SLC35C2,LYN,DLL1,BTRC,ERLIN2,STK38L,EIF4E,LARP1,PTPN11,CNOT6,SLIT2,NCOA7,ADAMTS5,SNCA,PPARD
GO:BP	heterocycle metabolic process	GO:0046483	FALSE	1.866738936003839e-8	7.728916414016966	2560	286	61	30108	FGF7,POU2F1,USP3,SKI,CCNE1,PANK3,TFAP2B,TBL1XR1,RUNX2,GDNF,HELZ2,PBX3,TCF12,TNRC6B,ZCCHC6,RAD51B,RNF10,FOXK1,NSD2,VGLL4,PAPD4,RFX3,ZNF395,ZEB1,ZHX2,KIAA1841,ZNF608,USP15,HLF,DGKQ,PWWP2B,MYT1L,ZMYND8,AP3D1,GLI3,CTBP2,HCFC2,CPSF6,KDM4C,DLL1,BTRC,RBM33,LARP1,KDM7A,EPAS1,NUDT21,CNOT6,TBPL1,SCAF11,SMAD7,KIAA1456,SRSF7,CREM,NCOA7,GNPDA2,KLF12,PBX1,LSM11,SNCA,PPARD,FANCC
GO:BP	cellular response to endogenous stimulus	GO:0071495	FALSE	2.7616496146226232e-8	7.558831423544812	639	286	28	30108	FGF7,NSMF,SKI,TFAP2B,RUNX2,SLC1A1,SMURF2,BDNF,LOC107051846,ZEB1,ADAMTS3,USP15,KL,BMP10,GABRB3,NDNF,KDM4C,DLL1,EIF4E,LARP1,PTPN11,SMAD7,SLIT2,KANK1,TBC1D4,TGFBR3,FRS2,PPARD
GO:BP	cellular nitrogen compound biosynthetic process	GO:0044271	FALSE	3.7397899794541024e-8	7.427152786389158	1938	286	51	30108	FGF7,POU2F1,SKI,CCNE1,PANK3,TFAP2B,TBL1XR1,RUNX2,SLC1A1,GDNF,HELZ2,PBX3,TCF12,TNRC6B,RNF10,FOXK1,NSD2,VGLL4,RFX3,ZNF395,ZEB1,ZHX2,ZNF608,USP15,HLF,DGKQ,PWWP2B,MYT1L,ZMYND8,AP3D1,GLI3,CTBP2,HCFC2,KDM4C,DLL1,BTRC,SAMD8,EIF4E,LARP1,KDM7A,EPAS1,TBPL1,SMAD7,CREM,NCOA7,GNPDA2,LARP6,KLF12,PBX1,SNCA,PPARD
GO:BP	response to chemical	GO:0042221	FALSE	6.968008599802351e-8	7.156891322000909	1356	286	41	30108	FGF7,NSMF,RUNX2,SLC1A1,TCF12,LOC107051846,SEL1L,ZEB1,USP15,DGKQ,IP6K2,CDK6,GABRB3,CTBP2,HCFC2,NDNF,KDM4C,LYN,UBR3,STXBP3,RASAL2,BTRC,PAK3,EIF4E,LARP1,PTPN11,MCF2,RALB,SEC61B,PREX1,EPAS1,SLIT2,SEMA6D,SPRY4,KANK1,TBC1D4,NCOA7,SYK,SNCA,PPARD,FANCC
GO:BP	nucleobase-containing compound biosynthetic process	GO:0034654	FALSE	7.271088872441615e-8	7.138400547066339	1597	286	45	30108	FGF7,POU2F1,SKI,CCNE1,PANK3,TFAP2B,TBL1XR1,RUNX2,GDNF,HELZ2,PBX3,TCF12,RNF10,FOXK1,NSD2,VGLL4,RFX3,ZNF395,ZEB1,ZHX2,ZNF608,USP15,HLF,DGKQ,PWWP2B,MYT1L,ZMYND8,AP3D1,GLI3,CTBP2,HCFC2,KDM4C,DLL1,BTRC,KDM7A,EPAS1,TBPL1,SMAD7,CREM,NCOA7,GNPDA2,KLF12,PBX1,SNCA,PPARD
GO:BP	DNA-templated transcription	GO:0006351	FALSE	7.81867927172865e-8	7.106866601600317	1420	286	42	30108	FGF7,POU2F1,SKI,CCNE1,TFAP2B,TBL1XR1,RUNX2,GDNF,HELZ2,PBX3,TCF12,RNF10,FOXK1,NSD2,VGLL4,RFX3,ZNF395,ZEB1,ZHX2,ZNF608,USP15,HLF,DGKQ,PWWP2B,MYT1L,ZMYND8,AP3D1,GLI3,CTBP2,HCFC2,KDM4C,DLL1,BTRC,KDM7A,EPAS1,TBPL1,SMAD7,CREM,NCOA7,KLF12,PBX1,PPARD
GO:BP	regulation of RNA metabolic process	GO:0051252	FALSE	8.02761860049754e-8	7.095413269422482	1541	286	44	30108	FGF7,POU2F1,SKI,CCNE1,TFAP2B,TBL1XR1,RUNX2,GDNF,HELZ2,PBX3,TCF12,TNRC6B,RNF10,FOXK1,NSD2,VGLL4,PAPD4,RFX3,ZNF395,ZEB1,ZHX2,ZNF608,HLF,DGKQ,PWWP2B,MYT1L,ZMYND8,AP3D1,GLI3,CTBP2,HCFC2,KDM4C,DLL1,BTRC,LARP1,KDM7A,EPAS1,CNOT6,SMAD7,CREM,NCOA7,KLF12,PBX1,PPARD
GO:BP	neuron differentiation	GO:0030182	FALSE	8.529916232828825e-8	7.0690552337561385	671	286	28	30108	PLPPR4,GDNF,PBX3,TCF12,RAB21,DCLK1,BDNF,ZEB1,MYT1L,COBL,RAB11A,GLI3,JADE2,NDNF,LYN,DLL1,PAK3,SLC4A10,USP33,EIF4E,PTPN11,MCF2,SLIT2,SEMA6D,KANK1,PTPRD,PBX1,SDC2
GO:BP	RNA biosynthetic process	GO:0032774	FALSE	1.0355065698156942e-7	6.984847141361883	1433	286	42	30108	FGF7,POU2F1,SKI,CCNE1,TFAP2B,TBL1XR1,RUNX2,GDNF,HELZ2,PBX3,TCF12,RNF10,FOXK1,NSD2,VGLL4,RFX3,ZNF395,ZEB1,ZHX2,ZNF608,USP15,HLF,DGKQ,PWWP2B,MYT1L,ZMYND8,AP3D1,GLI3,CTBP2,HCFC2,KDM4C,DLL1,BTRC,KDM7A,EPAS1,TBPL1,SMAD7,CREM,NCOA7,KLF12,PBX1,PPARD
GO:BP	protein modification process	GO:0036211	FALSE	1.066345588069189e-7	6.9721	775	286	30	30108	FGF7,PLPP3,TPPP,NOS1,RICTOR,SLC1A1,RNF10,BDNF,RB1CC1,ITCH,DGKQ,IP6K2,MSL2,JADE2,SLC35C2,LYN,RNF43,BTRC,PTPN11,RALB,EPAS1,ARIH1,SLIT2,RNF34,NCOA7,GALNT7,SYK,SNCA,FANCC,KRAS
GO:BP	negative regulation of macromolecule metabolic process	GO:0010605	FALSE	1.4030143351441985e-7	6.85294	1101	286	36	30108	POU2F1,SKI,CCNE1,PLPP3,TPPP,TFAP2B,TBL1XR1,RUNX2,GDNF,TNRC6B,ZCCHC6,PTPN3,FOXK1,NSD2,VGLL4,PAPD4,RFX3,ZEB1,ZNF608,DGKQ,MYT1L,ZMYND8,GLI3,CTBP2,SLC35C2,LYN,DLL1,BTRC,EIF4E,LARP1,PTPN11,CNOT6,SLIT2,NCOA7,SNCA,PPARD
GO:BP	negative regulation of cellular metabolic process	GO:0031324	FALSE	1.4383507363522782e-7	6.842135199982891	1102	286	36	30108	POU2F1,SKI,CCNE1,PLPP3,TFAP2B,TBL1XR1,RUNX2,GDNF,TNRC6B,ZCCHC6,PTPN3,FOXK1,NSD2,VGLL4,PAPD4,RFX3,ZEB1,ZNF608,DGKQ,MYT1L,ZMYND8,GLI3,CTBP2,SLC35C2,LYN,DLL1,BTRC,ERLIN2,STK38L,EIF4E,LARP1,PTPN11,CNOT6,SLIT2,SNCA,PPARD
GO:BP	heterocycle biosynthetic process	GO:0018130	FALSE	1.6496579067614768e-7	6.782606107064449	1638	286	45	30108	FGF7,POU2F1,SKI,CCNE1,PANK3,TFAP2B,TBL1XR1,RUNX2,GDNF,HELZ2,PBX3,TCF12,RNF10,FOXK1,NSD2,VGLL4,RFX3,ZNF395,ZEB1,ZHX2,ZNF608,USP15,HLF,DGKQ,PWWP2B,MYT1L,ZMYND8,AP3D1,GLI3,CTBP2,HCFC2,KDM4C,DLL1,BTRC,KDM7A,EPAS1,TBPL1,SMAD7,CREM,NCOA7,GNPDA2,KLF12,PBX1,SNCA,PPARD
GO:BP	organic cyclic compound biosynthetic process	GO:1901362	FALSE	1.7044531517839143e-7	6.768414931191525	1702	286	46	30108	FGF7,POU2F1,SKI,CCNE1,PANK3,TFAP2B,TBL1XR1,RUNX2,GDNF,HELZ2,PBX3,TCF12,RNF10,FOXK1,NSD2,VGLL4,RFX3,ZNF395,ZEB1,ZHX2,ZNF608,USP15,HLF,DGKQ,PWWP2B,MYT1L,ZMYND8,AP3D1,GLI3,CTBP2,HCFC2,KDM4C,DLL1,BTRC,ERLIN2,KDM7A,EPAS1,TBPL1,SMAD7,CREM,NCOA7,GNPDA2,KLF12,PBX1,SNCA,PPARD
GO:BP	macromolecule modification	GO:0043412	FALSE	1.8081712360537838e-7	6.742760443688182	895	286	32	30108	FGF7,PLPP3,TPPP,NOS1,RICTOR,SLC1A1,RNF10,BDNF,RB1CC1,ITCH,DGKQ,IP6K2,MSL2,JADE2,SLC35C2,LYN,RNF43,BTRC,RBM33,PTPN11,RALB,EPAS1,ARIH1,SLIT2,RNF34,KIAA1456,NCOA7,GALNT7,SYK,SNCA,FANCC,KRAS
GO:BP	aromatic compound biosynthetic process	GO:0019438	FALSE	1.891681985662926e-7	6.723151871887838	1645	286	45	30108	FGF7,POU2F1,SKI,CCNE1,PANK3,TFAP2B,TBL1XR1,RUNX2,GDNF,HELZ2,PBX3,TCF12,RNF10,FOXK1,NSD2,VGLL4,RFX3,ZNF395,ZEB1,ZHX2,ZNF608,USP15,HLF,DGKQ,PWWP2B,MYT1L,ZMYND8,AP3D1,GLI3,CTBP2,HCFC2,KDM4C,DLL1,BTRC,KDM7A,EPAS1,TBPL1,SMAD7,CREM,NCOA7,GNPDA2,KLF12,PBX1,SNCA,PPARD
GO:BP	establishment of localization in cell	GO:0051649	FALSE	2.0788381754679363e-7	6.682179316458165	900	286	32	30108	TLK1,GDNF,RAB21,SNX16,TMCC1,SEL1L,MSN,ZNF207,ARL8B,SNAP23,STRADB,SNX2,AP3D1,TNPO1,RAB11A,GLI3,CTBP2,LYN,STXBP3,SNX4,EIF4E,RBM33,PTPN11,SEC61B,IPO7,RAB22A,DNAJC13,SNX5,DNAJC5,SYK,SNCA,KIF13A
GO:BP	regulation of protein metabolic process	GO:0051246	FALSE	2.44255568915965e-7	6.612155525779496	752	286	29	30108	FGF7,PLPP3,TPPP,NOS1,RICTOR,SLC1A1,TNRC6B,PTPN3,BDNF,RB1CC1,ITCH,DGKQ,IP6K2,LYN,RASAL2,BTRC,EIF4E,LARP1,PTPN11,RALB,EPAS1,ARIH1,TSPAN5,SLIT2,NCOA7,LARP6,SYK,SNCA,KRAS
GO:BP	regulation of DNA-templated transcription	GO:0006355	FALSE	3.020456393679693e-7	6.519927429797447	1364	286	40	30108	FGF7,POU2F1,SKI,CCNE1,TFAP2B,TBL1XR1,RUNX2,GDNF,HELZ2,PBX3,TCF12,RNF10,FOXK1,NSD2,VGLL4,RFX3,ZNF395,ZEB1,ZHX2,ZNF608,HLF,DGKQ,PWWP2B,MYT1L,ZMYND8,AP3D1,GLI3,CTBP2,HCFC2,KDM4C,DLL1,BTRC,KDM7A,EPAS1,SMAD7,CREM,NCOA7,KLF12,PBX1,PPARD
GO:BP	transcription by RNA polymerase II	GO:0006366	FALSE	3.063598792456493e-7	6.513768110328953	1133	286	36	30108	POU2F1,SKI,CCNE1,TFAP2B,TBL1XR1,RUNX2,GDNF,HELZ2,PBX3,TCF12,FOXK1,NSD2,RFX3,ZNF395,ZEB1,ZHX2,ZNF608,USP15,HLF,DGKQ,PWWP2B,MYT1L,ZMYND8,AP3D1,GLI3,CTBP2,HCFC2,KDM4C,DLL1,EPAS1,SMAD7,CREM,NCOA7,KLF12,PBX1,PPARD
GO:BP	regulation of RNA biosynthetic process	GO:2001141	FALSE	3.2905319918950325e-7	6.482733882455252	1368	286	40	30108	FGF7,POU2F1,SKI,CCNE1,TFAP2B,TBL1XR1,RUNX2,GDNF,HELZ2,PBX3,TCF12,RNF10,FOXK1,NSD2,VGLL4,RFX3,ZNF395,ZEB1,ZHX2,ZNF608,HLF,DGKQ,PWWP2B,MYT1L,ZMYND8,AP3D1,GLI3,CTBP2,HCFC2,KDM4C,DLL1,BTRC,KDM7A,EPAS1,SMAD7,CREM,NCOA7,KLF12,PBX1,PPARD
GO:BP	regulation of transcription by RNA polymerase II	GO:0006357	FALSE	3.6369389107159125e-7	6.439263993683204	1084	286	35	30108	POU2F1,SKI,CCNE1,TFAP2B,TBL1XR1,RUNX2,GDNF,HELZ2,PBX3,TCF12,FOXK1,NSD2,RFX3,ZNF395,ZEB1,ZHX2,ZNF608,HLF,DGKQ,PWWP2B,MYT1L,ZMYND8,AP3D1,GLI3,CTBP2,HCFC2,KDM4C,DLL1,EPAS1,SMAD7,CREM,NCOA7,KLF12,PBX1,PPARD
GO:BP	vesicle-mediated transport	GO:0016192	FALSE	4.6517220990680403e-7	6.332386238579514	674	286	27	30108	PLPP3,AP1S2,SLC1A1,RAB21,SNX16,TMCC1,MSN,ITCH,SNAP23,SNX2,AP3D1,RAB11A,CTBP2,LYN,STXBP3,DLL1,SNX4,RALB,RER1,RAB22A,DNAJC13,TBC1D4,SNX5,DNAJC5,SYK,SNCA,KIF13A
GO:BP	regulation of developmental process	GO:0050793	FALSE	5.356874415883585e-7	6.271088534909216	1100	286	35	30108	TPPP,TFAP2B,RUNX2,GDNF,TCF12,RAB21,SMURF2,NSD2,BDNF,RFX3,MSN,ZEB1,COL5A1,KL,AP3D1,COBL,GLI3,JADE2,KDM4C,LYN,NF1,DLL1,PAK3,EIF4E,PTPN11,CBLN2,NUDT21,UBASH3B,IPO7,SEMA6D,KANK1,SYK,PTPRD,SDC2,KRAS
GO:BP	regulation of nucleobase-containing compound metabolic process	GO:0019219	FALSE	5.911117578814882e-7	6.228330401956708	1705	286	45	30108	FGF7,POU2F1,SKI,CCNE1,TFAP2B,TBL1XR1,RUNX2,GDNF,HELZ2,PBX3,TCF12,TNRC6B,RNF10,FOXK1,NSD2,VGLL4,PAPD4,RFX3,ZNF395,ZEB1,ZHX2,ZNF608,HLF,DGKQ,PWWP2B,MYT1L,ZMYND8,AP3D1,GLI3,CTBP2,HCFC2,KDM4C,DLL1,BTRC,LARP1,KDM7A,EPAS1,CNOT6,SMAD7,CREM,NCOA7,KLF12,PBX1,SNCA,PPARD
GO:BP	neuron development	GO:0048666	FALSE	6.148066158793833e-7	6.211261467742804	541	286	24	30108	PLPPR4,GDNF,PBX3,RAB21,DCLK1,BDNF,MYT1L,COBL,RAB11A,GLI3,JADE2,NDNF,LYN,PAK3,SLC4A10,USP33,PTPN11,MCF2,SLIT2,SEMA6D,KANK1,PTPRD,PBX1,SDC2
GO:BP	negative regulation of nitrogen compound metabolic process	GO:0051172	FALSE	6.901968269638419e-7	6.161027041618368	891	286	31	30108	POU2F1,SKI,CCNE1,PLPP3,TPPP,TFAP2B,TBL1XR1,RUNX2,GDNF,TNRC6B,PTPN3,FOXK1,NSD2,VGLL4,PAPD4,RFX3,ZEB1,ZNF608,DGKQ,MYT1L,ZMYND8,GLI3,CTBP2,LYN,BTRC,EIF4E,LARP1,SLIT2,NCOA7,SNCA,PPARD
GO:BP	positive regulation of cellular biosynthetic process	GO:0031328	FALSE	1.11951e-06	5.950970906028825	1189	286	36	30108	FGF7,POU2F1,TFAP2B,TBL1XR1,RUNX2,GDNF,HELZ2,TCF12,RNF10,FOXK1,NSD2,LOC107051846,RFX3,ZNF395,ZEB1,HLF,DGKQ,PWWP2B,ZMYND8,AP3D1,GLI3,CTBP2,KDM4C,DLL1,BTRC,LARP1,PTPN11,KDM7A,EPAS1,TGFBR3,NCOA7,LARP6,SYK,SNCA,PPARD,KRAS
GO:BP	regulation of multicellular organismal process	GO:0051239	FALSE	1.29141e-06	5.8889355068243905	1254	286	37	30108	PLPP3,MFN2,TPPP,RUNX2,SLC1A1,GDNF,RAB21,CAPN7,SMURF2,NSD2,BDNF,RFX3,ZEB1,ITCH,KL,PWWP2B,PTPRG,AP3D1,RAB11A,GLI3,JADE2,LYN,NF1,DLL1,SNX4,PTPN11,EPAS1,CBLN2,UBASH3B,SLIT2,IPO7,SEMA6D,SYK,PTPRD,ADAMTS5,SNCA,KRAS
GO:BP	organonitrogen compound metabolic process	GO:1901564	FALSE	1.32452e-06	5.87794	2146	286	51	30108	FGF7,PLPP3,TPPP,NOS1,RICTOR,PANK3,TBL1XR1,SLC1A1,CAPN7,TNRC6B,RNF10,PTPN3,FOXK1,SMURF2,BDNF,SEL1L,RB1CC1,ITCH,ADAMTS3,UBE4B,DGKQ,IP6K2,MSL2,GLI3,JADE2,SLC35C2,LYN,UBR3,RASAL2,RNF43,BTRC,SAMD8,EIF4E,LARP1,PTPN11,RALB,SEC61B,EPAS1,ARIH1,TSPAN5,SLIT2,RNF34,NCOA7,DNAJC5,LARP6,GALNT7,SYK,CHSY3,SNCA,FANCC,KRAS
GO:BP	positive regulation of biosynthetic process	GO:0009891	FALSE	1.42968e-06	5.844761583656478	1200	286	36	30108	FGF7,POU2F1,TFAP2B,TBL1XR1,RUNX2,GDNF,HELZ2,TCF12,RNF10,FOXK1,NSD2,LOC107051846,RFX3,ZNF395,ZEB1,HLF,DGKQ,PWWP2B,ZMYND8,AP3D1,GLI3,CTBP2,KDM4C,DLL1,BTRC,LARP1,PTPN11,KDM7A,EPAS1,TGFBR3,NCOA7,LARP6,SYK,SNCA,PPARD,KRAS
GO:BP	positive regulation of macromolecule biosynthetic process	GO:0010557	FALSE	2.14092e-06	5.669398596934782	1160	286	35	30108	FGF7,POU2F1,TFAP2B,TBL1XR1,RUNX2,GDNF,HELZ2,TCF12,RNF10,FOXK1,NSD2,LOC107051846,RFX3,ZNF395,ZEB1,HLF,DGKQ,PWWP2B,ZMYND8,AP3D1,GLI3,CTBP2,KDM4C,DLL1,BTRC,LARP1,PTPN11,KDM7A,EPAS1,TGFBR3,NCOA7,LARP6,SYK,PPARD,KRAS
GO:BP	regulation of protein modification process	GO:0031399	FALSE	2.68696e-06	5.570739293709094	403	286	20	30108	FGF7,PLPP3,TPPP,NOS1,RICTOR,SLC1A1,BDNF,RB1CC1,ITCH,DGKQ,IP6K2,LYN,PTPN11,RALB,EPAS1,SLIT2,NCOA7,SYK,SNCA,KRAS
GO:BP	cellular response to growth factor stimulus	GO:0071363	FALSE	2.71622e-06	5.566035021242155	322	286	18	30108	FGF7,SKI,TFAP2B,RUNX2,SMURF2,BDNF,ZEB1,ADAMTS3,USP15,KL,BMP10,NDNF,DLL1,PTPN11,SMAD7,SLIT2,TGFBR3,FRS2
GO:BP	response to growth factor	GO:0070848	FALSE	4.39179e-06	5.357358617915012	332	286	18	30108	FGF7,SKI,TFAP2B,RUNX2,SMURF2,BDNF,ZEB1,ADAMTS3,USP15,KL,BMP10,NDNF,DLL1,PTPN11,SMAD7,SLIT2,TGFBR3,FRS2
GO:BP	nitrogen compound transport	GO:0071705	FALSE	4.40163e-06	5.356386043432366	697	286	26	30108	TLK1,TFAP2B,SLC1A1,GDNF,SNX16,LOC107051846,SEL1L,RFX3,SNAP23,STRADB,AP3D1,TNPO1,GLI3,SLC35C2,STXBP3,SNX4,EIF4E,RBM33,PTPN11,SLC38A2,SEC61B,IPO7,RAB22A,SYK,SNCA,KIF13A
GO:BP	catabolic process	GO:0009056	FALSE	6.46184e-06	5.189644014308376	1152	286	34	30108	MFN2,TBL1XR1,GDNF,TNRC6B,RNF10,PTPN3,FOXK1,SMURF2,LOC107051846,PAPD4,SEL1L,RB1CC1,ITCH,UBE4B,ACBD5,LYPLA2,UBR3,RNF43,BTRC,STK38L,SNX4,USP33,LARP1,RALB,SEC61B,ARIH1,TSPAN5,CNOT6,WIPI2,RNF34,DAGLA,MTMR3,SH3GLB1,SNCA
GO:BP	positive regulation of protein phosphorylation	GO:0001934	FALSE	6.79977e-06	5.1675060924093215	194	286	14	30108	FGF7,PLPP3,NOS1,RICTOR,BDNF,RB1CC1,DGKQ,IP6K2,LYN,PTPN11,RALB,SYK,SNCA,KRAS
GO:BP	plasma membrane bounded cell projection morphogenesis	GO:0120039	FALSE	6.87787e-06	5.162545843401298	302	286	17	30108	PLPPR4,GDNF,RAB21,DCLK1,BDNF,SNX2,COBL,GLI3,JADE2,PAK3,USP33,PTPN11,SLIT2,SEMA6D,KANK1,PTPRD,SDC2
GO:BP	cell projection morphogenesis	GO:0048858	FALSE	7.22515e-06	5.141152857057149	303	286	17	30108	PLPPR4,GDNF,RAB21,DCLK1,BDNF,SNX2,COBL,GLI3,JADE2,PAK3,USP33,PTPN11,SLIT2,SEMA6D,KANK1,PTPRD,SDC2
GO:BP	response to organic substance	GO:0010033	FALSE	9.10811e-06	5.040571635359934	994	286	31	30108	NSMF,SLC1A1,TCF12,LOC107051846,SEL1L,ZEB1,DGKQ,IP6K2,CDK6,GABRB3,CTBP2,HCFC2,KDM4C,LYN,STXBP3,RASAL2,BTRC,PAK3,EIF4E,LARP1,PTPN11,MCF2,RALB,SEC61B,SLIT2,SPRY4,KANK1,TBC1D4,SYK,SNCA,PPARD
GO:BP	positive regulation of RNA metabolic process	GO:0051254	FALSE	9.12025e-06	5.039993320972947	828	286	28	30108	FGF7,POU2F1,TFAP2B,TBL1XR1,RUNX2,GDNF,HELZ2,TCF12,TNRC6B,RNF10,FOXK1,RFX3,ZNF395,ZEB1,HLF,PWWP2B,ZMYND8,AP3D1,GLI3,CTBP2,KDM4C,DLL1,BTRC,KDM7A,EPAS1,CNOT6,NCOA7,PPARD
GO:BP	regulation of protein phosphorylation	GO:0001932	FALSE	1.21981e-05	4.913706405040863	275	286	16	30108	FGF7,PLPP3,NOS1,RICTOR,SLC1A1,BDNF,RB1CC1,DGKQ,IP6K2,LYN,PTPN11,RALB,SLIT2,SYK,SNCA,KRAS
GO:BP	negative regulation of cellular biosynthetic process	GO:0031327	FALSE	1.22106e-05	4.913263991688709	950	286	30	30108	POU2F1,SKI,CCNE1,TFAP2B,TBL1XR1,RUNX2,GDNF,TNRC6B,ZCCHC6,FOXK1,NSD2,VGLL4,PAPD4,RFX3,ZEB1,ZNF608,DGKQ,MYT1L,ZMYND8,GLI3,CTBP2,SLC35C2,DLL1,BTRC,ERLIN2,EIF4E,LARP1,PTPN11,CNOT6,PPARD
GO:BP	cellular anatomical entity morphogenesis	GO:0032989	FALSE	1.24433e-05	4.905063567194959	355	286	18	30108	PLPPR4,TPPP,GDNF,RAB21,DCLK1,BDNF,SNX2,COBL,GLI3,JADE2,PAK3,USP33,PTPN11,SLIT2,SEMA6D,KANK1,PTPRD,SDC2
GO:BP	negative regulation of biosynthetic process	GO:0009890	FALSE	1.28009e-05	4.892760392259013	952	286	30	30108	POU2F1,SKI,CCNE1,TFAP2B,TBL1XR1,RUNX2,GDNF,TNRC6B,ZCCHC6,FOXK1,NSD2,VGLL4,PAPD4,RFX3,ZEB1,ZNF608,DGKQ,MYT1L,ZMYND8,GLI3,CTBP2,SLC35C2,DLL1,BTRC,ERLIN2,EIF4E,LARP1,PTPN11,CNOT6,PPARD
GO:BP	intracellular transport	GO:0046907	FALSE	1.28028e-05	4.892693611160831	632	286	24	30108	TLK1,RAB21,SNX16,TMCC1,SEL1L,MSN,ARL8B,STRADB,SNX2,AP3D1,TNPO1,RAB11A,GLI3,SNX4,EIF4E,RBM33,PTPN11,SEC61B,IPO7,RAB22A,DNAJC13,SNX5,SYK,KIF13A
GO:BP	response to external stimulus	GO:0009605	FALSE	1.31576e-05	4.880822980433816	1010	286	31	30108	FGF7,RICTOR,TBL1XR1,SLC1A1,FOXK1,ITCH,USP15,AP3D1,HCFC2,FYN,LYN,STXBP3,RASAL2,SNX4,USP33,LARP1,RALB,PREX1,UBASH3B,WIPI2,SLIT2,IPO7,SEMA6D,RNF34,DAGLA,MTMR3,SYK,ADAMTS5,SH3GLB1,SNCA,PPARD
GO:BP	transmembrane receptor protein tyrosine kinase signaling pathway	GO:0007169	FALSE	1.41152e-05	4.850312037051266	317	286	17	30108	FGF7,RUNX2,BDNF,LOC107051846,ADAMTS3,KL,FAM83A,FYN,LYN,DLL1,PTPN11,RALB,UBASH3B,KANK1,SYK,FRS2,SNCA
GO:BP	positive regulation of phosphorylation	GO:0042327	FALSE	1.55784e-05	4.8074779638981875	207	286	14	30108	FGF7,PLPP3,NOS1,RICTOR,BDNF,RB1CC1,DGKQ,IP6K2,LYN,PTPN11,RALB,SYK,SNCA,KRAS
GO:BP	positive regulation of DNA-templated transcription	GO:0045893	FALSE	2.11785e-05	4.6741053743114245	753	286	26	30108	FGF7,POU2F1,TFAP2B,TBL1XR1,RUNX2,GDNF,HELZ2,TCF12,RNF10,FOXK1,RFX3,ZNF395,ZEB1,HLF,PWWP2B,ZMYND8,AP3D1,GLI3,CTBP2,KDM4C,DLL1,BTRC,KDM7A,EPAS1,NCOA7,PPARD
GO:BP	positive regulation of RNA biosynthetic process	GO:1902680	FALSE	2.175e-05	4.662541085592174	754	286	26	30108	FGF7,POU2F1,TFAP2B,TBL1XR1,RUNX2,GDNF,HELZ2,TCF12,RNF10,FOXK1,RFX3,ZNF395,ZEB1,HLF,PWWP2B,ZMYND8,AP3D1,GLI3,CTBP2,KDM4C,DLL1,BTRC,KDM7A,EPAS1,NCOA7,PPARD
GO:BP	protein phosphorylation	GO:0006468	FALSE	2.22403e-05	4.652859991909419	287	286	16	30108	FGF7,PLPP3,NOS1,RICTOR,SLC1A1,BDNF,RB1CC1,DGKQ,IP6K2,LYN,PTPN11,RALB,SLIT2,SYK,SNCA,KRAS
GO:BP	regulation of cellular component biogenesis	GO:0044087	FALSE	2.30746e-05	4.636865490236333	458	286	20	30108	TPPP,RICTOR,BDNF,MSN,COBL,RAB11A,PAK3,SAMD8,SNX4,PTPN11,RALB,CBLN2,CNOT6,SLIT2,KANK1,MTMR3,SYK,PTPRD,SH3GLB1,SNCA
GO:BP	negative regulation of macromolecule biosynthetic process	GO:0010558	FALSE	2.4939e-05	4.60312	924	286	29	30108	POU2F1,SKI,CCNE1,TFAP2B,TBL1XR1,RUNX2,GDNF,TNRC6B,ZCCHC6,FOXK1,NSD2,VGLL4,PAPD4,RFX3,ZEB1,ZNF608,DGKQ,MYT1L,ZMYND8,GLI3,CTBP2,SLC35C2,DLL1,BTRC,EIF4E,LARP1,PTPN11,CNOT6,PPARD
GO:BP	trans-synaptic signaling	GO:0099537	FALSE	2.5722e-05	4.589695362592578	290	286	16	30108	PLPPR4,SLC1A1,GDNF,BDNF,CDH8,SNAP23,CTBP2,SLC12A7,SLC4A10,EIF4E,GRIA1,CBLN2,DAGLA,PTPRD,SNCA,KRAS
GO:BP	macromolecule localization	GO:0033036	FALSE	2.62887e-05	4.5802302554612755	1281	286	35	30108	PLPPR4,CCNE1,TLK1,MFN2,TFAP2B,SLC1A1,SNX16,NSD2,LOC107051846,SEL1L,RFX3,MSN,STRADB,ZMYND8,AP3D1,TNPO1,RAB11A,GLI3,ITSN1,STXBP3,SNX4,EIF4E,RBM33,PTPN11,SEC61B,TSPAN5,RER1,WIPI2,IPO7,RAB22A,SYK,SH3GLB1,SNCA,PPARD,KIF13A
GO:BP	positive regulation of nucleobase-containing compound metabolic process	GO:0045935	FALSE	2.73814e-05	4.562544709965825	928	286	29	30108	FGF7,POU2F1,TFAP2B,TBL1XR1,RUNX2,GDNF,HELZ2,TCF12,TNRC6B,RNF10,FOXK1,NSD2,RFX3,ZNF395,ZEB1,HLF,PWWP2B,ZMYND8,AP3D1,GLI3,CTBP2,KDM4C,DLL1,BTRC,KDM7A,EPAS1,CNOT6,NCOA7,PPARD
GO:BP	regulation of cell differentiation	GO:0045595	FALSE	2.91304e-05	4.535653692115588	660	286	24	30108	TFAP2B,RUNX2,GDNF,TCF12,RAB21,BDNF,RFX3,ZEB1,COL5A1,AP3D1,GLI3,JADE2,KDM4C,LYN,DLL1,EIF4E,PTPN11,NUDT21,UBASH3B,IPO7,SEMA6D,SYK,PTPRD,KRAS
GO:BP	neuron projection development	GO:0031175	FALSE	2.96397e-05	4.528125801038733	465	286	20	30108	PLPPR4,GDNF,RAB21,DCLK1,BDNF,COBL,RAB11A,GLI3,JADE2,NDNF,LYN,PAK3,USP33,PTPN11,MCF2,SLIT2,SEMA6D,KANK1,PTPRD,SDC2
GO:BP	phosphorylation	GO:0016310	FALSE	3.03788e-05	4.5174289772699625	334	286	17	30108	FGF7,PLPP3,NOS1,RICTOR,PANK3,SLC1A1,BDNF,RB1CC1,DGKQ,IP6K2,LYN,PTPN11,RALB,SLIT2,SYK,SNCA,KRAS
GO:BP	regulation of cellular component organization	GO:0051128	FALSE	3.18515e-05	4.496869561232729	1109	286	32	30108	TLK1,TPPP,RICTOR,RAB21,BDNF,MSN,CDH8,ZNF207,COL5A1,IP6K2,COBL,RAB11A,NDNF,LYN,DLL1,PAK3,STK38L,SNX4,PTPN11,RALB,CBLN2,CNOT6,SLIT2,SEMA6D,KANK1,MTMR3,SYK,PTPRD,SH3GLB1,LSM11,SNCA,SDC2
GO:BP	regulation of phosphorylation	GO:0042325	FALSE	3.42214e-05	4.465701842640073	296	286	16	30108	FGF7,PLPP3,NOS1,RICTOR,SLC1A1,BDNF,RB1CC1,DGKQ,IP6K2,LYN,PTPN11,RALB,SLIT2,SYK,SNCA,KRAS
GO:BP	synaptic signaling	GO:0099536	FALSE	4.12365e-05	4.384717938414912	300	286	16	30108	PLPPR4,SLC1A1,GDNF,BDNF,CDH8,SNAP23,CTBP2,SLC12A7,SLC4A10,EIF4E,GRIA1,CBLN2,DAGLA,PTPRD,SNCA,KRAS
GO:BP	protein localization	GO:0008104	FALSE	4.97782e-05	4.3029608048325185	1071	286	31	30108	CCNE1,TLK1,MFN2,TFAP2B,SLC1A1,SNX16,NSD2,LOC107051846,SEL1L,RFX3,MSN,STRADB,ZMYND8,AP3D1,TNPO1,RAB11A,GLI3,ITSN1,STXBP3,SNX4,PTPN11,SEC61B,TSPAN5,RER1,WIPI2,IPO7,RAB22A,SYK,SH3GLB1,SNCA,KIF13A
GO:BP	cellular response to stress	GO:0033554	FALSE	5.09159e-05	4.293146472136369	842	286	27	30108	CHD2,USP3,MFN2,SLC1A1,RAD51B,NSD2,SEL1L,USP15,ZMYND8,NDNF,LYN,ERLIN2,USP33,SPRTN,PTPN11,RALB,BCL2L1,SEC61B,EPAS1,WIPI2,RNF34,NCOA7,MTMR3,SYK,SH3GLB1,SNCA,FANCC
GO:BP	organic substance transport	GO:0071702	FALSE	5.19838e-05	4.284132200644559	899	286	28	30108	PLPPR4,TLK1,TFAP2B,SLC1A1,GDNF,SNX16,LOC107051846,SEL1L,RFX3,SNAP23,STRADB,AP3D1,TNPO1,GLI3,SLC35C2,STXBP3,SNX4,EIF4E,RBM33,PTPN11,SLC38A2,SEC61B,SLC4A7,IPO7,RAB22A,SYK,SNCA,KIF13A
GO:BP	cellular macromolecule localization	GO:0070727	FALSE	5.41121e-05	4.2667054198744605	1075	286	31	30108	CCNE1,TLK1,MFN2,TFAP2B,SLC1A1,SNX16,NSD2,LOC107051846,SEL1L,RFX3,MSN,STRADB,ZMYND8,AP3D1,TNPO1,RAB11A,GLI3,ITSN1,STXBP3,SNX4,PTPN11,SEC61B,TSPAN5,RER1,WIPI2,IPO7,RAB22A,SYK,SH3GLB1,SNCA,KIF13A
GO:BP	cell activation	GO:0001775	FALSE	7.94474e-05	4.0999200475507545	401	286	18	30108	RUNX2,NSD2,THEMIS,ZEB1,ITCH,KIAA1841,SNAP23,AP3D1,GLI3,LYN,STXBP3,DLL1,SNX4,PREX1,UBASH3B,TGFBR3,SYK,SNCA
GO:BP	establishment of protein localization	GO:0045184	FALSE	8.03595e-05	4.094962595036445	593	286	22	30108	TLK1,MFN2,TFAP2B,SLC1A1,SNX16,NSD2,LOC107051846,SEL1L,RFX3,STRADB,AP3D1,TNPO1,RAB11A,GLI3,STXBP3,SNX4,PTPN11,SEC61B,IPO7,RAB22A,SYK,KIF13A
GO:BP	regulation of multicellular organismal development	GO:2000026	FALSE	8.27452e-05	4.082257380052962	594	286	22	30108	TPPP,RUNX2,GDNF,RAB21,BDNF,RFX3,ZEB1,KL,AP3D1,GLI3,JADE2,LYN,NF1,DLL1,PTPN11,CBLN2,UBASH3B,IPO7,SEMA6D,SYK,PTPRD,KRAS
GO:BP	regulation of cellular catabolic process	GO:0031329	FALSE	8.4442e-05	4.073441394165964	316	286	16	30108	GDNF,TNRC6B,PTPN3,FOXK1,LOC107051846,PAPD4,ITCH,STK38L,SNX4,USP33,LARP1,RALB,TSPAN5,CNOT6,SH3GLB1,SNCA
GO:BP	positive regulation of phosphorus metabolic process	GO:0010562	FALSE	8.5212e-05	4.069499254449452	237	286	14	30108	FGF7,PLPP3,NOS1,RICTOR,BDNF,RB1CC1,DGKQ,IP6K2,LYN,PTPN11,RALB,SYK,SNCA,KRAS
GO:BP	positive regulation of phosphate metabolic process	GO:0045937	FALSE	8.5212e-05	4.069499254449452	237	286	14	30108	FGF7,PLPP3,NOS1,RICTOR,BDNF,RB1CC1,DGKQ,IP6K2,LYN,PTPN11,RALB,SYK,SNCA,KRAS
GO:BP	cell migration	GO:0016477	FALSE	9.20179e-05	4.036127814838342	702	286	24	30108	FGF7,NSMF,PLPP3,GDNF,CAPN7,SMURF2,COL5A1,ZMYND8,PTPRG,RAB11A,GLI3,NDNF,LYN,NF1,USP33,PTPN11,PREX1,SLIT2,SEMA6D,KANK1,RECK,TGFBR3,SYK,SDC2
GO:BP	positive regulation of multicellular organismal process	GO:0051240	FALSE	9.40214e-05	4.026773516769323	650	286	23	30108	MFN2,TPPP,RUNX2,SLC1A1,GDNF,RAB21,SMURF2,NSD2,BDNF,RFX3,ITCH,KL,AP3D1,GLI3,JADE2,DLL1,SNX4,PTPN11,EPAS1,CBLN2,SYK,PTPRD,KRAS
GO:BP	positive regulation of protein metabolic process	GO:0051247	FALSE	0.000102262	3.9902854959390215	454	286	19	30108	FGF7,PLPP3,NOS1,RICTOR,BDNF,RB1CC1,ITCH,DGKQ,IP6K2,LYN,BTRC,LARP1,PTPN11,RALB,ARIH1,LARP6,SYK,SNCA,KRAS
GO:BP	regulation of phosphate metabolic process	GO:0019220	FALSE	0.000105237	3.9778315511358775	364	286	17	30108	FGF7,PLPP3,NOS1,RICTOR,SLC1A1,BDNF,RB1CC1,DGKQ,IP6K2,LYN,PTPN11,RALB,SLIT2,MTMR3,SYK,SNCA,KRAS
GO:BP	response to nitrogen compound	GO:1901698	FALSE	0.000113808	3.9438275511875713	366	286	17	30108	SLC1A1,TCF12,LOC107051846,SEL1L,ZEB1,DGKQ,GABRB3,HCFC2,STXBP3,LARP1,PTPN11,RALB,SEC61B,SLIT2,KANK1,TBC1D4,SYK
GO:BP	regulation of phosphorus metabolic process	GO:0051174	FALSE	0.000113808	3.9438275511875713	366	286	17	30108	FGF7,PLPP3,NOS1,RICTOR,SLC1A1,BDNF,RB1CC1,DGKQ,IP6K2,LYN,PTPN11,RALB,SLIT2,MTMR3,SYK,SNCA,KRAS
GO:BP	positive regulation of developmental process	GO:0051094	FALSE	0.000123168	3.909501551949838	557	286	21	30108	RUNX2,GDNF,TCF12,RAB21,SMURF2,NSD2,BDNF,RFX3,ZEB1,KL,AP3D1,COBL,GLI3,JADE2,DLL1,CBLN2,NUDT21,IPO7,SYK,PTPRD,KRAS
GO:BP	cell morphogenesis	GO:0000902	FALSE	0.000143304	3.8437408038743563	464	286	19	30108	PLPPR4,GDNF,RAB21,DCLK1,BDNF,MSN,STRADB,SNX2,COBL,GLI3,JADE2,PAK3,USP33,PTPN11,SLIT2,SEMA6D,KANK1,PTPRD,SDC2
GO:BP	anterograde trans-synaptic signaling	GO:0098916	FALSE	0.000150981	3.821079018828968	288	286	15	30108	PLPPR4,SLC1A1,GDNF,BDNF,CDH8,SNAP23,CTBP2,SLC12A7,SLC4A10,EIF4E,GRIA1,CBLN2,PTPRD,SNCA,KRAS
GO:BP	chemical synaptic transmission	GO:0007268	FALSE	0.000150981	3.821079018828968	288	286	15	30108	PLPPR4,SLC1A1,GDNF,BDNF,CDH8,SNAP23,CTBP2,SLC12A7,SLC4A10,EIF4E,GRIA1,CBLN2,PTPRD,SNCA,KRAS
GO:BP	cellular response to chemical stimulus	GO:0070887	FALSE	0.000156091	3.8066226698605785	1067	286	30	30108	NSMF,SLC1A1,LOC107051846,ZEB1,USP15,IP6K2,GABRB3,CTBP2,NDNF,KDM4C,LYN,STXBP3,BTRC,PAK3,EIF4E,LARP1,PTPN11,MCF2,RALB,PREX1,EPAS1,SLIT2,SPRY4,KANK1,TBC1D4,NCOA7,SYK,SNCA,PPARD,FANCC
GO:BP	negative regulation of cell communication	GO:0010648	FALSE	0.000157011	3.804070674942941	669	286	23	30108	SKI,MFN2,RUNX2,GDNF,SMURF2,LOC107051846,ITCH,USP15,STRADB,SHANK2,GLI3,LYN,NF1,RNF43,PTPN11,BCL2L1,UBASH3B,SLIT2,KANK1,RNF34,TGFBR3,PTPRD,SNCA
GO:BP	transmembrane transport	GO:0055085	FALSE	0.000160633	3.794166569759167	516	286	20	30108	SLC12A2,SLC1A1,LOC107051846,KCNK9,SLC25A37,AP3D1,HCN1,GABRB3,SLC8A3,SLC35C2,LYN,STXBP3,SLC12A7,SLC4A10,PTPN11,SLC38A2,SEC61B,SLC4A7,UBASH3B,SNCA
GO:BP	cellular catabolic process	GO:0044248	FALSE	0.000162102	3.790210989413781	724	286	24	30108	MFN2,GDNF,TNRC6B,PTPN3,FOXK1,LOC107051846,PAPD4,RB1CC1,ITCH,ACBD5,LYPLA2,RNF43,STK38L,SNX4,USP33,LARP1,RALB,TSPAN5,CNOT6,WIPI2,DAGLA,MTMR3,SH3GLB1,SNCA
GO:BP	negative regulation of signaling	GO:0023057	FALSE	0.00016553	3.7811220475132776	671	286	23	30108	SKI,MFN2,RUNX2,GDNF,SMURF2,LOC107051846,ITCH,USP15,STRADB,SHANK2,GLI3,LYN,NF1,RNF43,PTPN11,BCL2L1,UBASH3B,SLIT2,KANK1,RNF34,TGFBR3,PTPRD,SNCA
GO:BP	negative regulation of neuron apoptotic process	GO:0043524	FALSE	0.000172195	3.7639805027348565	63	286	8	30108	TFAP2B,SLC1A1,GDNF,BDNF,NDNF,DNAJC5,SNCA,KRAS
GO:BP	cell motility	GO:0048870	FALSE	0.000187511	3.726973364802399	785	286	25	30108	FGF7,NSMF,PLPP3,GDNF,CAPN7,SMURF2,RFX3,COL5A1,ZMYND8,PTPRG,RAB11A,GLI3,NDNF,LYN,NF1,USP33,PTPN11,PREX1,SLIT2,SEMA6D,KANK1,RECK,TGFBR3,SYK,SDC2
GO:BP	protein transport	GO:0015031	FALSE	0.000192635	3.7152656739465053	473	286	19	30108	TLK1,TFAP2B,SLC1A1,SNX16,LOC107051846,SEL1L,RFX3,STRADB,AP3D1,TNPO1,GLI3,STXBP3,SNX4,PTPN11,SEC61B,IPO7,RAB22A,SYK,KIF13A
GO:BP	neuron projection morphogenesis	GO:0048812	FALSE	0.000197033	3.7054613995126022	294	286	15	30108	PLPPR4,GDNF,RAB21,DCLK1,BDNF,COBL,GLI3,JADE2,PAK3,USP33,PTPN11,SLIT2,SEMA6D,PTPRD,SDC2
GO:BP	peptidyl-amino acid modification	GO:0018193	FALSE	0.000226368	3.64518	182	286	12	30108	FGF7,PLPP3,NOS1,RICTOR,BDNF,DGKQ,IP6K2,LYN,PTPN11,NCOA7,SYK,SNCA
GO:BP	intracellular signal transduction	GO:0035556	FALSE	0.000262874	3.5802522422782923	1155	286	31	30108	TLK1,MFN2,SOS2,RICTOR,RALGPS2,RUNX2,LOC107051846,ITCH,ZNF207,USP15,KL,DGKQ,STRADB,SHANK2,JADE2,NDNF,LYN,NF1,BTRC,PAK3,STK38L,LARP1,PTPN11,BCL2L1,TAB3,SMAD7,SLIT2,KANK1,RNF34,SYK,KRAS
GO:BP	positive regulation of transcription by RNA polymerase II	GO:0045944	FALSE	0.00030132	3.5209726149573894	588	286	21	30108	POU2F1,TFAP2B,TBL1XR1,RUNX2,GDNF,HELZ2,TCF12,RFX3,ZNF395,ZEB1,HLF,PWWP2B,ZMYND8,AP3D1,GLI3,CTBP2,KDM4C,DLL1,EPAS1,NCOA7,PPARD
GO:BP	positive regulation of protein modification process	GO:0031401	FALSE	0.000383881	3.415803451469577	268	286	14	30108	FGF7,PLPP3,NOS1,RICTOR,BDNF,RB1CC1,DGKQ,IP6K2,LYN,PTPN11,RALB,SYK,SNCA,KRAS
GO:BP	negative regulation of RNA metabolic process	GO:0051253	FALSE	0.000396841	3.401383988460376	598	286	21	30108	POU2F1,SKI,CCNE1,TFAP2B,TBL1XR1,RUNX2,GDNF,FOXK1,NSD2,VGLL4,PAPD4,RFX3,ZEB1,ZNF608,MYT1L,ZMYND8,GLI3,CTBP2,BTRC,LARP1,PPARD
GO:BP	leukocyte activation	GO:0045321	FALSE	0.000407787	3.389566327823205	355	286	16	30108	RUNX2,NSD2,THEMIS,ZEB1,ITCH,KIAA1841,SNAP23,AP3D1,GLI3,LYN,STXBP3,DLL1,SNX4,PREX1,SYK,SNCA
GO:BP	animal organ morphogenesis	GO:0009887	FALSE	0.000587101	3.2312875066412445	509	286	19	30108	FGF7,MFN2,TFAP2B,RUNX2,SLC1A1,GDNF,PBX3,NSD2,ZEB1,COL5A1,GLI3,DLL1,BTRC,SLC4A10,TGFBR3,ADAMTS5,PBX1,FANCC,KRAS
GO:BP	leukocyte degranulation	GO:0043299	FALSE	0.000672424	3.1723569378130554	18	286	5	30108	SNAP23,LYN,STXBP3,SNX4,SYK
GO:BP	negative regulation of response to stimulus	GO:0048585	FALSE	0.000693961	3.158665016213176	785	286	24	30108	SKI,MFN2,RUNX2,GDNF,SMURF2,ITCH,USP15,STRADB,SHANK2,GLI3,LYN,NF1,RNF43,BCL2L1,UBASH3B,SLIT2,SEMA6D,KANK1,RNF34,TGFBR3,NCOA7,PTPRD,SNCA,PPARD
GO:BP	immune system process	GO:0002376	FALSE	0.000734581	3.133960069956959	904	286	26	30108	RUNX2,NSD2,THEMIS,ZEB1,ITCH,KIAA1841,SNAP23,USP15,AP3D1,GLI3,HCFC2,FYN,LYN,STXBP3,DLL1,SNX4,PREX1,EPAS1,UBASH3B,SLIT2,IPO7,RNF34,SYK,PTPRD,SNCA,FANCC
GO:BP	regulation of programmed cell death	GO:0043067	FALSE	0.000749822	3.125041934273882	569	286	20	30108	MFN2,TFAP2B,SLC1A1,GDNF,BDNF,ITCH,USP15,STRADB,IP6K2,GLI3,NDNF,LYN,DLL1,BCL2L1,SLIT2,RNF34,DNAJC5,SYK,SNCA,KRAS
GO:BP	animal organ development	GO:0048513	FALSE	0.000774793	3.1108142751892682	1344	286	33	30108	FGF7,CHD2,PLPPR4,MFN2,TFAP2B,TBL1XR1,RUNX2,SLC1A1,GDNF,PBX3,NSD2,RFX3,ZEB1,COL5A1,KL,HLF,COBL,GLI3,NDNF,STXBP3,RASAL2,DLL1,BTRC,SLC4A10,PTPN11,EPAS1,SLIT2,SEMA6D,TGFBR3,ADAMTS5,PBX1,FANCC,KRAS
GO:BP	response to organonitrogen compound	GO:0010243	FALSE	0.00079274	3.100869490684242	328	286	15	30108	SLC1A1,TCF12,LOC107051846,SEL1L,ZEB1,DGKQ,GABRB3,STXBP3,LARP1,PTPN11,SEC61B,SLIT2,KANK1,TBC1D4,SYK
GO:BP	regulation of cell adhesion	GO:0030155	FALSE	0.000855569	3.0677451673994414	330	286	15	30108	UTRN,PLPP3,ITCH,AP3D1,GLI3,NDNF,LYN,DLL1,PTPN11,PREX1,UBASH3B,SPRY4,KANK1,TGFBR3,SYK
GO:BP	regulation of neuron apoptotic process	GO:0043523	FALSE	0.000921784	3.035370997852828	78	286	8	30108	TFAP2B,SLC1A1,GDNF,BDNF,NDNF,DNAJC5,SNCA,KRAS
GO:BP	positive regulation of response to stimulus	GO:0048584	FALSE	0.000954089	3.020411111395998	977	286	27	30108	CNTN6,RICTOR,TBL1XR1,NSD2,LOC107051846,THEMIS,ADAMTS3,USP15,KL,CTBP2,SLC35C2,HCFC2,FYN,LYN,DLL1,SNX4,PTPN11,RALB,TAB3,TSPAN5,SLIT2,KANK1,RNF34,TGFBR3,SYK,SNCA,KRAS
GO:BP	autophagy	GO:0006914	FALSE	0.000975725	3.0106726414152822	248	286	13	30108	MFN2,FOXK1,RB1CC1,ACBD5,STK38L,SNX4,USP33,LARP1,RALB,WIPI2,MTMR3,SH3GLB1,SNCA
GO:BP	process utilizing autophagic mechanism	GO:0061919	FALSE	0.000975725	3.0106726414152822	248	286	13	30108	MFN2,FOXK1,RB1CC1,ACBD5,STK38L,SNX4,USP33,LARP1,RALB,WIPI2,MTMR3,SH3GLB1,SNCA
GO:BP	negative regulation of signal transduction	GO:0009968	FALSE	0.000992998	3.0030516123185746	633	286	21	30108	SKI,MFN2,RUNX2,GDNF,SMURF2,ITCH,USP15,STRADB,SHANK2,GLI3,LYN,NF1,RNF43,BCL2L1,UBASH3B,SLIT2,KANK1,RNF34,TGFBR3,PTPRD,SNCA
GO:BP	positive regulation of cell differentiation	GO:0045597	FALSE	0.00119748	2.92173	339	286	15	30108	RUNX2,GDNF,TCF12,RAB21,BDNF,RFX3,ZEB1,AP3D1,GLI3,JADE2,NUDT21,IPO7,SYK,PTPRD,KRAS
GO:BP	regulation of catabolic process	GO:0009894	FALSE	0.00120592	2.9186802004718007	483	286	18	30108	GDNF,TNRC6B,PTPN3,FOXK1,LOC107051846,PAPD4,ITCH,BTRC,STK38L,SNX4,USP33,LARP1,RALB,ARIH1,TSPAN5,CNOT6,SH3GLB1,SNCA
GO:BP	phosphorus metabolic process	GO:0006793	FALSE	0.00136515	2.864818430240293	758	286	23	30108	FGF7,PLPPR4,PLPP3,NOS1,RICTOR,PANK3,SLC1A1,FOXK1,BDNF,RB1CC1,DGKQ,IP6K2,LYN,ETNK1,SAMD8,PTPN11,RALB,SLIT2,GNPDA2,MTMR3,SYK,SNCA,KRAS
GO:BP	macromolecule catabolic process	GO:0009057	FALSE	0.00144094	2.841355276555829	648	286	21	30108	TBL1XR1,GDNF,TNRC6B,RNF10,PTPN3,SMURF2,PAPD4,SEL1L,ITCH,UBE4B,UBR3,RNF43,BTRC,LARP1,SEC61B,ARIH1,TSPAN5,CNOT6,RNF34,SH3GLB1,SNCA
GO:BP	regulation of neuron projection development	GO:0010975	FALSE	0.0016433	2.7842820706715687	181	286	11	30108	RAB21,BDNF,COBL,NDNF,LYN,PAK3,SLIT2,SEMA6D,KANK1,PTPRD,SDC2
GO:BP	endosomal transport	GO:0016197	FALSE	0.00168975	2.7721775739052243	146	286	10	30108	RAB21,SNX16,TMCC1,MSN,SNX2,AP3D1,RAB11A,SNX4,DNAJC13,SNX5
GO:BP	regulation of apoptotic process	GO:0042981	FALSE	0.00175711	2.7552018413115036	548	286	19	30108	MFN2,TFAP2B,SLC1A1,GDNF,BDNF,ITCH,USP15,STRADB,IP6K2,GLI3,NDNF,LYN,DLL1,BCL2L1,SLIT2,RNF34,DNAJC5,SNCA,KRAS
GO:BP	regulation of cellular component size	GO:0032535	FALSE	0.00179807	2.745193474768199	147	286	10	30108	SLC12A2,RICTOR,BDNF,RAB11A,SLC12A7,PAK3,SLIT2,SEMA6D,KANK1,RAB22A
GO:BP	regulation of localization	GO:0032879	FALSE	0.00199981	2.6990109320153386	834	286	24	30108	CCNE1,TFAP2B,SLC1A1,GDNF,RAB21,NSD2,LOC107051846,RFX3,MSN,RAB11A,GLI3,LYN,STXBP3,DLL1,SNX4,PTPN11,RER1,UBASH3B,IPO7,DNAJC13,DNAJC5,SYK,SNCA,PPARD
GO:BP	intracellular signaling cassette	GO:0141124	FALSE	0.00211534	2.6746207347602775	778	286	23	30108	MFN2,SOS2,RICTOR,RALGPS2,RUNX2,LOC107051846,ITCH,KL,DGKQ,STRADB,JADE2,NDNF,LYN,NF1,BTRC,PAK3,PTPN11,TAB3,SMAD7,SLIT2,KANK1,SYK,KRAS
GO:BP	positive regulation of peptidyl-tyrosine phosphorylation	GO:0050731	FALSE	0.00212212	2.6732309411912425	61	286	7	30108	FGF7,PLPP3,RICTOR,DGKQ,LYN,PTPN11,SYK
GO:BP	negative regulation of nucleobase-containing compound metabolic process	GO:0045934	FALSE	0.00227115	2.6437538162059617	667	286	21	30108	POU2F1,SKI,CCNE1,TFAP2B,TBL1XR1,RUNX2,GDNF,FOXK1,NSD2,VGLL4,PAPD4,RFX3,ZEB1,ZNF608,MYT1L,ZMYND8,GLI3,CTBP2,BTRC,LARP1,PPARD
GO:BP	intracellular protein transport	GO:0006886	FALSE	0.00231535	2.635384012090985	268	286	13	30108	TLK1,SNX16,SEL1L,STRADB,AP3D1,TNPO1,GLI3,PTPN11,SEC61B,IPO7,RAB22A,SYK,KIF13A
GO:BP	cell population proliferation	GO:0008283	FALSE	0.00260931	2.5834735638582544	847	286	24	30108	FGF7,CCNE1,MFN2,TFAP2B,RUNX2,GDNF,RAD51B,ZEB1,ITCH,SHANK2,GLI3,FAM83A,KDM4C,LYN,NF1,RNF43,DLL1,BTRC,LARP1,CNOT6,KANK1,DAGLA,SYK,KRAS
GO:BP	cell morphogenesis involved in neuron differentiation	GO:0048667	FALSE	0.00261784	2.5820571695320425	271	286	13	30108	PLPPR4,GDNF,RAB21,BDNF,COBL,GLI3,PAK3,USP33,PTPN11,SLIT2,SEMA6D,PTPRD,SDC2
GO:BP	programmed cell death	GO:0012501	FALSE	0.00267867	2.5720803620406625	731	286	22	30108	MFN2,TFAP2B,SLC1A1,GDNF,BDNF,ITCH,USP15,UBE4B,STRADB,IP6K2,GLI3,NDNF,LYN,DLL1,BCL2L1,SLIT2,RNF34,DNAJC5,SYK,SH3GLB1,SNCA,KRAS
GO:BP	cell death	GO:0008219	FALSE	0.00267867	2.5720803620406625	731	286	22	30108	MFN2,TFAP2B,SLC1A1,GDNF,BDNF,ITCH,USP15,UBE4B,STRADB,IP6K2,GLI3,NDNF,LYN,DLL1,BCL2L1,SLIT2,RNF34,DNAJC5,SYK,SH3GLB1,SNCA,KRAS
GO:BP	defense response	GO:0006952	FALSE	0.00281547	2.550449406616098	566	286	19	30108	RICTOR,SLC1A1,ITCH,SNAP23,USP15,HCFC2,FYN,LYN,STXBP3,SNX4,EIF4E,WIPI2,IPO7,RNF34,DAGLA,SYK,ADAMTS5,SNCA,PPARD
GO:BP	exocytosis	GO:0006887	FALSE	0.00288195	2.540313118190628	121	286	9	30108	RAB21,SNAP23,RAB11A,CTBP2,LYN,STXBP3,SNX4,SYK,SNCA
GO:BP	secretion by cell	GO:0032940	FALSE	0.00291703	2.535059541418022	318	286	14	30108	TFAP2B,RAB21,LOC107051846,SEL1L,RFX3,SNAP23,RAB11A,CTBP2,LYN,STXBP3,SNX4,PTPN11,SYK,SNCA
GO:BP	neutral lipid metabolic process	GO:0006638	FALSE	0.00294923	2.530291994398893	64	286	7	30108	TBL1XR1,SEL1L,LYPLA2,DGKQ,PTPN11,DAGLA,SNCA
GO:BP	autophagosome assembly	GO:0000045	TRUE	0.00294923	2.530291994398893	64	286	7	30108	MFN2,RB1CC1,SNX4,RALB,WIPI2,MTMR3,SH3GLB1
GO:BP	embryo development	GO:0009790	FALSE	0.00319796	2.4951272797327952	571	286	19	30108	PLPP3,MFN2,RICTOR,TBL1XR1,RUNX2,GDNF,PBX3,RAD51B,ZEB1,COL5A1,ADAMTS3,COBL,GLI3,KDM4C,UBR3,DLL1,EPAS1,TGFBR3,PBX1
GO:BP	positive regulation of cell population proliferation	GO:0008284	FALSE	0.00329173	2.4825751801480553	368	286	15	30108	FGF7,CCNE1,MFN2,TFAP2B,RUNX2,GDNF,RAD51B,SHANK2,GLI3,KDM4C,LYN,DLL1,CNOT6,SYK,KRAS
GO:BP	hemopoiesis	GO:0030097	FALSE	0.00333742	2.4765897022208967	417	286	16	30108	CHD2,RUNX2,PAPD4,THEMIS,ZEB1,PRRC2C,AP3D1,GLI3,LYN,DLL1,PTPN11,PREX1,EPAS1,NUDT21,UBASH3B,SYK
GO:BP	phosphate-containing compound metabolic process	GO:0006796	FALSE	0.00363225	2.439823909200859	745	286	22	30108	FGF7,PLPPR4,PLPP3,NOS1,RICTOR,PANK3,SLC1A1,FOXK1,BDNF,RB1CC1,DGKQ,IP6K2,LYN,ETNK1,SAMD8,PTPN11,RALB,SLIT2,MTMR3,SYK,SNCA,KRAS
GO:BP	homeostatic process	GO:0042592	FALSE	0.00371098	2.430511551012892	746	286	22	30108	SLC12A2,MFN2,TBL1XR1,SLC1A1,FOXK1,KL,PWWP2B,LYN,STXBP3,SLC12A7,RASAL2,DLL1,SLC4A10,PTPN11,EPAS1,SLC4A7,UBASH3B,SYK,ADAMTS5,SNCA,FANCC,KRAS
GO:BP	cell adhesion	GO:0007155	FALSE	0.00388784	2.4102917027525628	525	286	18	30108	UTRN,PLPP3,ITCH,COL5A1,AP3D1,GLI3,NDNF,LYN,STXBP3,DLL1,PTPN11,PREX1,UBASH3B,SPRY4,KANK1,TGFBR3,SYK,PTPRD
GO:BP	regulation of cell development	GO:0060284	FALSE	0.00417311	2.379539680605257	328	286	14	30108	RAB21,BDNF,RFX3,ZEB1,AP3D1,GLI3,JADE2,LYN,DLL1,UBASH3B,SEMA6D,SYK,PTPRD,KRAS
GO:BP	synapse organization	GO:0050808	TRUE	0.00433153	2.3633582319529505	200	286	11	30108	SLC1A1,GDNF,BDNF,CDH8,GABRB3,PAK3,CBLN2,RER1,LGI2,PTPRD,SNCA
GO:BP	autophagosome organization	GO:1905037	FALSE	0.00445584	2.351070096057746	68	286	7	30108	MFN2,RB1CC1,SNX4,RALB,WIPI2,MTMR3,SH3GLB1
GO:BP	myeloid cell activation involved in immune response	GO:0002275	FALSE	0.00485081	2.314185417264655	26	286	5	30108	SNAP23,LYN,STXBP3,SNX4,SYK
GO:BP	myeloid leukocyte mediated immunity	GO:0002444	FALSE	0.00485081	2.314185417264655	26	286	5	30108	SNAP23,LYN,STXBP3,SNX4,SYK
GO:BP	negative regulation of DNA-templated transcription	GO:0045892	FALSE	0.0049161	2.3083796980691593	534	286	18	30108	POU2F1,SKI,CCNE1,TFAP2B,TBL1XR1,RUNX2,FOXK1,NSD2,VGLL4,RFX3,ZEB1,ZNF608,MYT1L,ZMYND8,GLI3,CTBP2,BTRC,PPARD
GO:BP	positive regulation of cellular component biogenesis	GO:0044089	FALSE	0.00499054	2.3018525724247216	244	286	12	30108	TPPP,RICTOR,BDNF,COBL,SNX4,RALB,CBLN2,CNOT6,SYK,PTPRD,SH3GLB1,SNCA
GO:BP	regulation of anatomical structure size	GO:0090066	FALSE	0.00499705	2.3012861787832315	203	286	11	30108	SLC12A2,NOS1,RICTOR,BDNF,RAB11A,SLC12A7,PAK3,SLIT2,SEMA6D,KANK1,RAB22A
GO:BP	regulation of cellular response to growth factor stimulus	GO:0090287	FALSE	0.00508863	2.2933991082536553	165	286	10	30108	SKI,TFAP2B,RUNX2,SMURF2,ZEB1,ADAMTS3,USP15,DLL1,SLIT2,TGFBR3
GO:BP	negative regulation of RNA biosynthetic process	GO:1902679	FALSE	0.0053098	2.2749222142695364	537	286	18	30108	POU2F1,SKI,CCNE1,TFAP2B,TBL1XR1,RUNX2,FOXK1,NSD2,VGLL4,RFX3,ZEB1,ZNF608,MYT1L,ZMYND8,GLI3,CTBP2,BTRC,PPARD
GO:BP	organic substance catabolic process	GO:1901575	FALSE	0.00542194	2.265845252900796	946	286	25	30108	TBL1XR1,GDNF,TNRC6B,RNF10,PTPN3,FOXK1,SMURF2,LOC107051846,PAPD4,SEL1L,ITCH,UBE4B,LYPLA2,UBR3,RNF43,BTRC,LARP1,SEC61B,ARIH1,TSPAN5,CNOT6,RNF34,DAGLA,SH3GLB1,SNCA
GO:BP	central nervous system development	GO:0007417	FALSE	0.00554124	2.2563932755123672	434	286	16	30108	PLPP3,TPPP,SLC1A1,GDNF,PBX3,ZEB1,GLI3,NDNF,STXBP3,DLL1,SLC4A10,PTPN11,SLIT2,PBX1,FANCC,KRAS
GO:BP	leukocyte activation involved in immune response	GO:0002366	FALSE	0.00658102	2.1817070423265643	101	286	8	30108	NSD2,KIAA1841,SNAP23,LYN,STXBP3,DLL1,SNX4,SYK
GO:BP	cellular lipid metabolic process	GO:0044255	FALSE	0.00658632	2.181357161793168	440	286	16	30108	PLPPR4,PLPP3,TBL1XR1,LOC107051846,SEL1L,LYPLA2,DGKQ,IP6K2,ETNK1,ERLIN2,SAMD8,PTPN11,DAGLA,MTMR3,SNCA,PPARD
GO:BP	plasma membrane bounded cell projection organization	GO:0120036	FALSE	0.00665624	2.1767712114618765	774	286	22	30108	PLPPR4,GDNF,RAB21,DCLK1,BDNF,RFX3,SNX2,COBL,RAB11A,GLI3,JADE2,NDNF,LYN,PAK3,USP33,PTPN11,MCF2,SLIT2,SEMA6D,KANK1,PTPRD,SDC2
GO:BP	neuron apoptotic process	GO:0051402	FALSE	0.00708292	2.14979	102	286	8	30108	TFAP2B,SLC1A1,GDNF,BDNF,NDNF,DNAJC5,SNCA,KRAS
GO:BP	vesicle-mediated transport between endosomal compartments	GO:0098927	FALSE	0.00713563	2.146567965566269	28	286	5	30108	RAB21,SNX16,MSN,RAB11A,DNAJC13
GO:BP	exocytic process	GO:0140029	FALSE	0.00713563	2.146567965566269	28	286	5	30108	SNAP23,CTBP2,SNX4,SYK,SNCA
GO:BP	positive regulation of cell communication	GO:0010647	FALSE	0.0072178	2.1415949806566505	778	286	22	30108	CNTN6,RICTOR,TBL1XR1,SLC1A1,LOC107051846,ADAMTS3,USP15,KL,CTBP2,SLC35C2,LYN,DLL1,SNX4,PTPN11,RALB,TAB3,TSPAN5,KANK1,TGFBR3,SYK,SNCA,KRAS
GO:BP	cell activation involved in immune response	GO:0002263	FALSE	0.00761681	2.1182269496931814	103	286	8	30108	NSD2,KIAA1841,SNAP23,LYN,STXBP3,DLL1,SNX4,SYK
GO:BP	cellular component assembly	GO:0022607	FALSE	0.00782066	2.1067566040622614	1360	286	31	30108	MFN2,TPPP,RICTOR,BDNF,RFX3,MSN,RB1CC1,ZNF207,SNAP23,PRRC2C,GABRB3,COBL,RAB11A,PAK3,SNX4,PTPN11,RALB,CBLN2,NUDT21,CNOT6,LGI2,SCAF11,WIPI2,SLIT2,KANK1,TGFBR3,MTMR3,SYK,PTPRD,SH3GLB1,SNCA
GO:BP	cell projection organization	GO:0030030	FALSE	0.00782207	2.106678446263623	782	286	22	30108	PLPPR4,GDNF,RAB21,DCLK1,BDNF,RFX3,SNX2,COBL,RAB11A,GLI3,JADE2,NDNF,LYN,PAK3,USP33,PTPN11,MCF2,SLIT2,SEMA6D,KANK1,PTPRD,SDC2
GO:BP	ameboidal-type cell migration	GO:0001667	FALSE	0.00790467	2.102116092717288	213	286	11	30108	PLPP3,GDNF,CAPN7,SMURF2,PTPRG,RAB11A,NF1,PTPN11,SLIT2,SEMA6D,KANK1
GO:BP	regulation of vesicle-mediated transport	GO:0060627	FALSE	0.00790467	2.102116092717288	213	286	11	30108	RAB21,MSN,RAB11A,LYN,STXBP3,DLL1,SNX4,DNAJC13,DNAJC5,SYK,SNCA
GO:BP	positive regulation of signaling	GO:0023056	FALSE	0.00798014	2.09799	783	286	22	30108	CNTN6,RICTOR,TBL1XR1,SLC1A1,LOC107051846,ADAMTS3,USP15,KL,CTBP2,SLC35C2,LYN,DLL1,SNX4,PTPN11,RALB,TAB3,TSPAN5,KANK1,TGFBR3,SYK,SNCA,KRAS
GO:BP	mast cell degranulation	GO:0043303	FALSE	0.00860962	2.065015901284804	14	286	4	30108	SNAP23,LYN,SNX4,SYK
GO:BP	peptidyl-tyrosine phosphorylation	GO:0018108	FALSE	0.00862074	2.064455562978125	75	286	7	30108	FGF7,PLPP3,RICTOR,DGKQ,LYN,PTPN11,SYK
GO:BP	peptidyl-tyrosine modification	GO:0018212	FALSE	0.00862074	2.064455562978125	75	286	7	30108	FGF7,PLPP3,RICTOR,DGKQ,LYN,PTPN11,SYK
GO:BP	regulation of peptidyl-tyrosine phosphorylation	GO:0050730	FALSE	0.00862074	2.064455562978125	75	286	7	30108	FGF7,PLPP3,RICTOR,DGKQ,LYN,PTPN11,SYK
GO:BP	export from cell	GO:0140352	FALSE	0.00875788	2.0576011375262984	350	286	14	30108	TFAP2B,RAB21,LOC107051846,SEL1L,RFX3,SNAP23,RAB11A,CTBP2,LYN,STXBP3,SNX4,PTPN11,SYK,SNCA
GO:BP	inorganic ion transmembrane transport	GO:0098660	FALSE	0.00880615	2.055214000803256	303	286	13	30108	SLC12A2,SLC1A1,KCNK9,SLC25A37,AP3D1,HCN1,GABRB3,SLC8A3,LYN,SLC12A7,SLC4A10,UBASH3B,SNCA
GO:BP	monoatomic ion transmembrane transport	GO:0034220	FALSE	0.00912252	2.0398850436000813	304	286	13	30108	SLC12A2,SLC1A1,KCNK9,SLC25A37,AP3D1,HCN1,GABRB3,SLC8A3,LYN,SLC12A7,SLC4A10,UBASH3B,SNCA
GO:BP	locomotion	GO:0040011	FALSE	0.00987106	2.0056364228000017	562	286	18	30108	FGF7,NSMF,PLPP3,CAPN7,SMURF2,ZMYND8,PTPRG,RAB11A,LYN,NF1,PREX1,SLIT2,SEMA6D,KANK1,RECK,TGFBR3,SYK,SNCA
GO:BP	cellular response to organic substance	GO:0071310	FALSE	0.010116703339745148	1.9949609849867962	795	286	22	30108	NSMF,SLC1A1,LOC107051846,ZEB1,GABRB3,CTBP2,KDM4C,LYN,STXBP3,BTRC,PAK3,EIF4E,LARP1,PTPN11,MCF2,RALB,SLIT2,SPRY4,KANK1,TBC1D4,SYK,PPARD
GO:BP	multicellular organismal-level homeostasis	GO:0048871	FALSE	0.010610485942596533	1.9742647256787318	356	286	14	30108	MFN2,TBL1XR1,SLC1A1,PWWP2B,LYN,RASAL2,DLL1,PTPN11,EPAS1,UBASH3B,SYK,ADAMTS5,FANCC,KRAS
GO:BP	response to oxygen-containing compound	GO:1901700	FALSE	0.0108626	1.9640682059606749	566	286	18	30108	SLC1A1,TCF12,LOC107051846,ZEB1,DGKQ,IP6K2,LYN,STXBP3,RASAL2,EIF4E,LARP1,PTPN11,SLIT2,KANK1,TBC1D4,SYK,SNCA,FANCC
GO:BP	eye morphogenesis	GO:0048592	FALSE	0.011199717641432171	1.9507929262863986	78	286	7	30108	MFN2,TFAP2B,SLC1A1,ZEB1,COL5A1,GLI3,DLL1
GO:BP	negative regulation of apoptotic process	GO:0043066	FALSE	0.011300908054594109	1.9468866585294067	358	286	14	30108	TFAP2B,SLC1A1,GDNF,BDNF,ITCH,STRADB,GLI3,NDNF,DLL1,BCL2L1,RNF34,DNAJC5,SNCA,KRAS
GO:BP	mast cell mediated immunity	GO:0002448	FALSE	0.011652665945068577	1.9335747035840132	15	286	4	30108	SNAP23,LYN,SNX4,SYK
GO:BP	mast cell activation involved in immune response	GO:0002279	FALSE	0.011652665945068577	1.9335747035840132	15	286	4	30108	SNAP23,LYN,SNX4,SYK
GO:BP	regulated exocytosis	GO:0045055	FALSE	0.012189677541985378	1.9140077827810165	79	286	7	30108	SNAP23,CTBP2,LYN,STXBP3,SNX4,SYK,SNCA
GO:BP	monoatomic cation transmembrane transport	GO:0098655	FALSE	0.014417257978860691	1.841117330316061	271	286	12	30108	SLC12A2,SLC1A1,KCNK9,SLC25A37,AP3D1,HCN1,SLC8A3,LYN,SLC12A7,SLC4A10,UBASH3B,SNCA
GO:BP	regulation of trans-synaptic signaling	GO:0099177	FALSE	0.015321060781472455	1.8147111644951108	187	286	10	30108	PLPPR4,SLC1A1,BDNF,SLC4A10,EIF4E,GRIA1,CBLN2,PTPRD,SNCA,KRAS
GO:BP	modulation of chemical synaptic transmission	GO:0050804	FALSE	0.015321060781472455	1.8147111644951108	187	286	10	30108	PLPPR4,SLC1A1,BDNF,SLC4A10,EIF4E,GRIA1,CBLN2,PTPRD,SNCA,KRAS
GO:BP	secretion	GO:0046903	FALSE	0.015385058766622406	1.8129008405298743	368	286	14	30108	TFAP2B,RAB21,LOC107051846,SEL1L,RFX3,SNAP23,RAB11A,CTBP2,LYN,STXBP3,SNX4,PTPN11,SYK,SNCA
GO:BP	inorganic cation transmembrane transport	GO:0098662	FALSE	0.0160892	1.7934645961860538	274	286	12	30108	SLC12A2,SLC1A1,KCNK9,SLC25A37,AP3D1,HCN1,SLC8A3,LYN,SLC12A7,SLC4A10,UBASH3B,SNCA
GO:BP	negative regulation of programmed cell death	GO:0043069	FALSE	0.0168414	1.7736228970726484	371	286	14	30108	TFAP2B,SLC1A1,GDNF,BDNF,ITCH,STRADB,GLI3,NDNF,DLL1,BCL2L1,RNF34,DNAJC5,SNCA,KRAS
GO:BP	regulation of immune system process	GO:0002682	FALSE	0.0169039	1.7720134756012802	585	286	18	30108	NSD2,THEMIS,ZEB1,ITCH,USP15,AP3D1,GLI3,HCFC2,FYN,LYN,DLL1,SNX4,UBASH3B,SLIT2,RNF34,SYK,PTPRD,SNCA
GO:BP	cellular component biogenesis	GO:0044085	FALSE	0.0172561	1.7630569893210841	1486	286	32	30108	MFN2,TPPP,RICTOR,BDNF,RFX3,MSN,RB1CC1,ZNF207,SNAP23,PRRC2C,GABRB3,COBL,RAB11A,PAK3,SAMD8,SNX4,PTPN11,RALB,CBLN2,NUDT21,CNOT6,LGI2,SCAF11,WIPI2,SLIT2,KANK1,TGFBR3,MTMR3,SYK,PTPRD,SH3GLB1,SNCA
GO:BP	apoptotic process	GO:0006915	FALSE	0.0176217	1.7539513181173771	703	286	20	30108	MFN2,TFAP2B,SLC1A1,GDNF,BDNF,ITCH,USP15,UBE4B,STRADB,IP6K2,GLI3,NDNF,LYN,DLL1,BCL2L1,SLIT2,RNF34,DNAJC5,SNCA,KRAS
GO:BP	regulation of nervous system development	GO:0051960	FALSE	0.018410065128437746	1.7349446751097226	191	286	10	30108	TPPP,RAB21,BDNF,GLI3,JADE2,DLL1,CBLN2,SEMA6D,PTPRD,KRAS
GO:BP	regulation of locomotion	GO:0040012	FALSE	0.0188525	1.7246313937475666	479	286	16	30108	FGF7,NSMF,PLPP3,CAPN7,SMURF2,ZMYND8,PTPRG,RAB11A,LYN,NF1,SLIT2,SEMA6D,KANK1,RECK,TGFBR3,SNCA
GO:BP	mast cell activation	GO:0045576	FALSE	0.020015098378776436	1.6986422708971354	17	286	4	30108	SNAP23,LYN,SNX4,SYK
GO:BP	transmembrane receptor protein serine/threonine kinase signaling pathway	GO:0007178	FALSE	0.020145806426287435	1.695815343342523	193	286	10	30108	SKI,TFAP2B,RUNX2,SMURF2,ZEB1,USP15,BMP10,JADE2,SMAD7,TGFBR3
GO:BP	regulation of plasma membrane bounded cell projection organization	GO:0120035	FALSE	0.021402856342139457	1.669528263526969	282	286	12	30108	RAB21,BDNF,COBL,RAB11A,NDNF,LYN,PAK3,SLIT2,SEMA6D,KANK1,PTPRD,SDC2
GO:BP	anatomical structure formation involved in morphogenesis	GO:0048646	FALSE	0.024059778384180094	1.618708377285906	544	286	17	30108	MFN2,TPPP,TFAP2B,SLC1A1,GDNF,COL5A1,COBL,GLI3,NDNF,KDM4C,NF1,PTPN14,DLL1,PTPN11,EPAS1,SLIT2,ADAMTS5
GO:BP	regulation of cell projection organization	GO:0031344	FALSE	0.024591796001063933	1.6092097524785085	286	286	12	30108	RAB21,BDNF,COBL,RAB11A,NDNF,LYN,PAK3,SLIT2,SEMA6D,KANK1,PTPRD,SDC2
GO:BP	proteolysis	GO:0006508	FALSE	0.0246251	1.6086224865231873	545	286	17	30108	TBL1XR1,CAPN7,RNF10,PTPN3,SMURF2,SEL1L,ITCH,ADAMTS3,UBE4B,GLI3,UBR3,RNF43,BTRC,SEC61B,ARIH1,TSPAN5,RNF34
GO:BP	regulation of organelle assembly	GO:1902115	FALSE	0.026409860961348758	1.578233885195119	122	286	8	30108	MSN,RAB11A,SNX4,RALB,CNOT6,MTMR3,PTPRD,SH3GLB1
GO:BP	positive regulation of cellular catabolic process	GO:0031331	FALSE	0.026501510724528346	1.5767293683037418	159	286	9	30108	TNRC6B,LOC107051846,ITCH,SNX4,LARP1,RALB,CNOT6,SH3GLB1,SNCA
GO:BP	signal release	GO:0023061	FALSE	0.027375208728601347	1.562642560760622	200	286	10	30108	TFAP2B,LOC107051846,RFX3,SNAP23,CTBP2,STXBP3,SNX4,PTPN11,SYK,SNCA
GO:BP	tissue development	GO:0009888	FALSE	0.027518239273340534	1.560379357439988	912	286	23	30108	TFAP2B,TBL1XR1,RUNX2,GDNF,RAD51B,RFX3,ZEB1,COL5A1,KL,HLF,COBL,GLI3,RASAL2,DLL1,BTRC,PTPN11,EPAS1,SLIT2,IPO7,SEMA6D,TGFBR3,ADAMTS5,KRAS
GO:BP	positive regulation of cell development	GO:0010720	FALSE	0.027850703029549922	1.5551638375458887	160	286	9	30108	RAB21,BDNF,RFX3,AP3D1,GLI3,JADE2,SYK,PTPRD,KRAS
GO:BP	regulation of cell migration	GO:0030334	FALSE	0.028154993369158055	1.5504445706045709	441	286	15	30108	FGF7,NSMF,PLPP3,CAPN7,SMURF2,ZMYND8,PTPRG,RAB11A,LYN,NF1,SLIT2,SEMA6D,KANK1,RECK,TGFBR3
GO:BP	eye development	GO:0001654	FALSE	0.028570550109946028	1.5440813974396599	201	286	10	30108	MFN2,TFAP2B,SLC1A1,PBX3,ZEB1,COL5A1,GLI3,DLL1,TGFBR3,PBX1
GO:BP	regulation of cellular localization	GO:0060341	FALSE	0.029660582048332308	1.527820330789138	443	286	15	30108	CCNE1,TFAP2B,SLC1A1,RAB21,NSD2,LOC107051846,RFX3,MSN,RAB11A,GLI3,PTPN11,RER1,IPO7,DNAJC13,SNCA
GO:BP	sensory system development	GO:0048880	FALSE	0.031096	1.5072949262548878	203	286	10	30108	MFN2,TFAP2B,SLC1A1,PBX3,ZEB1,COL5A1,GLI3,DLL1,TGFBR3,PBX1
GO:BP	regulation of secretion by cell	GO:1903530	FALSE	0.031096	1.5072949262548878	203	286	10	30108	TFAP2B,RAB21,LOC107051846,RFX3,LYN,STXBP3,SNX4,PTPN11,SYK,SNCA
GO:BP	visual system development	GO:0150063	FALSE	0.031096	1.5072949262548878	203	286	10	30108	MFN2,TFAP2B,SLC1A1,PBX3,ZEB1,COL5A1,GLI3,DLL1,TGFBR3,PBX1
GO:BP	response to hormone	GO:0009725	FALSE	0.031175940740576162	1.5061804327242587	293	286	12	30108	NSMF,TCF12,LOC107051846,KDM4C,LYN,STXBP3,EIF4E,PTPN11,SLIT2,KANK1,TBC1D4,PPARD
GO:BP	positive regulation of cellular component organization	GO:0051130	FALSE	0.0340621	1.4677280541751154	503	286	16	30108	TPPP,RICTOR,RAB21,BDNF,COBL,NDNF,LYN,DLL1,SNX4,RALB,CBLN2,CNOT6,SYK,PTPRD,SH3GLB1,SNCA
GO:BP	growth	GO:0040007	FALSE	0.0345395	1.4616834591836048	396	286	14	30108	TBL1XR1,RAD51B,BDNF,IP6K2,COBL,GLI3,JADE2,RASAL2,DLL1,SLC4A10,PTPN11,SLIT2,SEMA6D,TGFBR3
GO:BP	regulation of exocytosis	GO:0017157	FALSE	0.0349703	1.4563003175566411	63	286	6	30108	RAB21,LYN,STXBP3,SNX4,SYK,SNCA
GO:BP	acylglycerol metabolic process	GO:0006639	FALSE	0.0349703	1.4563003175566411	63	286	6	30108	TBL1XR1,SEL1L,LYPLA2,DGKQ,PTPN11,DAGLA
GO:BP	axonogenesis	GO:0007409	FALSE	0.0352421	1.452938042942575	206	286	10	30108	PLPPR4,GDNF,BDNF,COBL,GLI3,PAK3,USP33,PTPN11,SLIT2,SEMA6D
GO:BP	regulation of lipid metabolic process	GO:0019216	FALSE	0.0352922	1.4523213809273534	127	286	8	30108	TBL1XR1,LOC107051846,DGKQ,ERLIN2,SAMD8,MTMR3,SNCA,PPARD
GO:BP	regulation of transport	GO:0051049	FALSE	0.036303825981295425	1.4400476032006628	620	286	18	30108	TFAP2B,GDNF,RAB21,LOC107051846,RFX3,MSN,RAB11A,GLI3,LYN,STXBP3,DLL1,SNX4,PTPN11,UBASH3B,DNAJC13,DNAJC5,SYK,SNCA
GO:BP	lymphocyte activation	GO:0046649	FALSE	0.03799	1.42033	299	286	12	30108	RUNX2,NSD2,THEMIS,ZEB1,ITCH,KIAA1841,AP3D1,GLI3,LYN,DLL1,PREX1,SYK
GO:BP	cellular response to fibroblast growth factor stimulus	GO:0044344	FALSE	0.0382829	1.416995695641437	64	286	6	30108	FGF7,RUNX2,KL,NDNF,PTPN11,FRS2
GO:BP	response to fibroblast growth factor	GO:0071774	FALSE	0.041842616183367376	1.3783811693014072	65	286	6	30108	FGF7,RUNX2,KL,NDNF,PTPN11,FRS2
GO:BP	immune response	GO:0006955	FALSE	0.042104390165125787	1.3756726185328638	512	286	16	30108	NSD2,THEMIS,KIAA1841,SNAP23,USP15,HCFC2,FYN,LYN,STXBP3,DLL1,SNX4,IPO7,RNF34,SYK,PTPRD,SNCA
GO:BP	developmental growth	GO:0048589	FALSE	0.0446218	1.3504528079990992	304	286	12	30108	TBL1XR1,RAD51B,BDNF,COBL,GLI3,JADE2,RASAL2,DLL1,SLC4A10,PTPN11,SLIT2,SEMA6D
GO:BP	glycerolipid metabolic process	GO:0046486	FALSE	0.0448735	1.3480100628386602	170	286	9	30108	TBL1XR1,SEL1L,LYPLA2,DGKQ,IP6K2,ETNK1,PTPN11,DAGLA,MTMR3
GO:BP	positive regulation of signal transduction	GO:0009967	FALSE	0.0465827	1.3317751128372053	692	286	19	30108	CNTN6,RICTOR,TBL1XR1,LOC107051846,ADAMTS3,USP15,KL,CTBP2,SLC35C2,LYN,DLL1,PTPN11,RALB,TAB3,TSPAN5,KANK1,TGFBR3,SYK,KRAS
GO:BP	protein catabolic process	GO:0030163	FALSE	0.0467507	1.3302115292479535	461	286	15	30108	TBL1XR1,RNF10,PTPN3,SMURF2,SEL1L,ITCH,UBE4B,UBR3,RNF43,BTRC,SEC61B,ARIH1,TSPAN5,RNF34,SNCA
GO:BP	sensory organ development	GO:0007423	FALSE	0.047543	1.3229131612330625	306	286	12	30108	PLPPR4,MFN2,TFAP2B,SLC1A1,PBX3,ZEB1,COL5A1,GLI3,DLL1,PTPN11,TGFBR3,PBX1
GO:BP	mRNA 3'-end processing	GO:0031124	TRUE	0.048846421147807226	1.3111672504241514	21	286	4	30108	PAPD4,CPSF6,NUDT21,LSM11
GO:BP	regulation of cell motility	GO:2000145	FALSE	0.049102	1.3089009588493508	463	286	15	30108	FGF7,NSMF,PLPP3,CAPN7,SMURF2,ZMYND8,PTPRG,RAB11A,LYN,NF1,SLIT2,SEMA6D,KANK1,RECK,TGFBR3
GO:BP	regulation of epithelial cell differentiation	GO:0030856	FALSE	0.0497582	1.30314	67	286	6	30108	GDNF,RFX3,ZEB1,DLL1,IPO7,KRAS
GO:BP	camera-type eye morphogenesis	GO:0048593	FALSE	0.0497582	1.30314	67	286	6	30108	MFN2,TFAP2B,SLC1A1,ZEB1,GLI3,DLL1
GO:CC	cellular anatomical entity	GO:0110165	FALSE	1.3922551958258406e-46	45.85628115267018	8848	286	204	30108	PAPPA,FGF7,SLC12A2,CHD2,SCN8A,PLPPR4,UTRN,NUFIP2,POU2F1,GPR63,NSMF,AKT3,USP3,SKI,CCNE1,PLPP3,PTPRR,ZCCHC2,TLK1,MFN2,AP1S2,TPPP,NAA15,SOS2,NOS1,CNTN6,PANK3,RALGPS2,TFAP2B,TBL1XR1,RUNX2,TMEM98,SLC1A1,GDNF,HELZ2,TCF12,RAB21,CAPN7,SNX16,ZCCHC6,RAD51B,RNF10,PTPN3,FOXK1,SMURF2,NSD2,TMCC1,BDNF,LOC107051846,PHC3,PAPD4,SEL1L,RFX3,THEMIS,RBMS3,ZNF395,MSN,ZEB1,ZHX2,PPP4R3A,RB1CC1,ITCH,CDH8,LRRC3B,LGALSL,ZNF…
GO:CC	intracellular anatomical structure	GO:0005622	FALSE	2.3676022397901857e-33	32.625691257850356	7310	286	168	30108	FGF7,CHD2,UTRN,NUFIP2,POU2F1,GPR63,NSMF,AKT3,USP3,SKI,CCNE1,PLPP3,PTPRR,ZCCHC2,TLK1,MFN2,AP1S2,TPPP,NAA15,NOS1,PANK3,TFAP2B,TBL1XR1,RUNX2,TMEM98,SLC1A1,GDNF,HELZ2,TCF12,RAB21,CAPN7,SNX16,ZCCHC6,RAD51B,RNF10,PTPN3,FOXK1,SMURF2,NSD2,BDNF,LOC107051846,PHC3,PAPD4,SEL1L,RFX3,THEMIS,RBMS3,ZNF395,ZEB1,ZHX2,PPP4R3A,RB1CC1,ITCH,LGALSL,ZNF207,ARL8B,ZNF608,SNAP23,FEZ2,TMEM120B,USP15,PRRC2C,HLF,ACBD5,LYPLA2,…
GO:CC	organelle	GO:0043226	FALSE	4.9211647320549586e-24	23.30793209706203	6509	286	143	30108	CHD2,PLPPR4,UTRN,NUFIP2,POU2F1,GPR63,NSMF,AKT3,USP3,SKI,CCNE1,PLPP3,TLK1,MFN2,AP1S2,TPPP,NOS1,TFAP2B,TBL1XR1,RUNX2,TMEM98,SLC1A1,GDNF,TCF12,RAB21,CAPN7,SNX16,ZCCHC6,RAD51B,RNF10,FOXK1,SMURF2,NSD2,BDNF,LOC107051846,PHC3,PAPD4,SEL1L,RFX3,THEMIS,RBMS3,ZNF395,ZEB1,ZHX2,PPP4R3A,ITCH,ZNF207,ARL8B,ZNF608,SNAP23,TMEM120B,USP15,HLF,ACBD5,LYPLA2,DGKQ,PWWP2B,STRADB,MYT1L,SLC25A37,ZMYND8,EIF2AK3,SNX2,AP3D1,I…
GO:CC	cytoplasm	GO:0005737	FALSE	5.862467937090216e-24	23.23191951950635	5425	286	129	30108	FGF7,UTRN,NUFIP2,POU2F1,GPR63,NSMF,AKT3,USP3,CCNE1,PLPP3,PTPRR,ZCCHC2,MFN2,TPPP,NAA15,NOS1,PANK3,RUNX2,TMEM98,SLC1A1,GDNF,HELZ2,TCF12,RAB21,CAPN7,SNX16,ZCCHC6,RNF10,PTPN3,FOXK1,BDNF,LOC107051846,SEL1L,THEMIS,RBMS3,ZNF395,ZEB1,PPP4R3A,RB1CC1,ITCH,LGALSL,ARL8B,SNAP23,FEZ2,USP15,PRRC2C,ACBD5,LYPLA2,DGKQ,STRADB,SLC25A37,ZMYND8,EIF2AK3,SNX2,AP3D1,CDK6,ZNRF2,COBL,RAB11A,GLI3,CTBP2,SLC35C2,HCFC2,LYN,ETN…
GO:CC	intracellular organelle	GO:0043229	FALSE	1.0938851987931358e-23	22.96102825400514	6317	286	140	30108	CHD2,UTRN,NUFIP2,POU2F1,GPR63,NSMF,AKT3,USP3,SKI,CCNE1,PLPP3,TLK1,MFN2,AP1S2,TPPP,NOS1,TFAP2B,TBL1XR1,RUNX2,TMEM98,SLC1A1,GDNF,TCF12,RAB21,CAPN7,SNX16,ZCCHC6,RAD51B,RNF10,FOXK1,SMURF2,NSD2,BDNF,LOC107051846,PHC3,PAPD4,SEL1L,RFX3,THEMIS,RBMS3,ZNF395,ZEB1,ZHX2,PPP4R3A,ITCH,ZNF207,ARL8B,ZNF608,SNAP23,TMEM120B,USP15,HLF,ACBD5,LYPLA2,DGKQ,PWWP2B,STRADB,MYT1L,SLC25A37,ZMYND8,EIF2AK3,SNX2,AP3D1,IP6K2,CD…
GO:CC	intracellular membrane-bounded organelle	GO:0043231	FALSE	1.2021405943752586e-22	21.92004473716633	5676	286	130	30108	CHD2,UTRN,NUFIP2,POU2F1,GPR63,NSMF,AKT3,USP3,SKI,CCNE1,PLPP3,TLK1,MFN2,AP1S2,TPPP,NOS1,TFAP2B,TBL1XR1,RUNX2,TMEM98,SLC1A1,GDNF,TCF12,RAB21,SNX16,ZCCHC6,RAD51B,FOXK1,SMURF2,NSD2,BDNF,LOC107051846,PHC3,PAPD4,SEL1L,THEMIS,RBMS3,ZNF395,ZEB1,ZHX2,PPP4R3A,ITCH,ZNF207,ARL8B,ZNF608,SNAP23,TMEM120B,USP15,HLF,ACBD5,LYPLA2,DGKQ,PWWP2B,STRADB,MYT1L,SLC25A37,ZMYND8,EIF2AK3,SNX2,AP3D1,IP6K2,CDK6,ZNRF2,RAB11A,G…
GO:CC	membrane-bounded organelle	GO:0043227	FALSE	8.306610527812852e-21	20.080576151830062	5936	286	130	30108	CHD2,UTRN,NUFIP2,POU2F1,GPR63,NSMF,AKT3,USP3,SKI,CCNE1,PLPP3,TLK1,MFN2,AP1S2,TPPP,NOS1,TFAP2B,TBL1XR1,RUNX2,TMEM98,SLC1A1,GDNF,TCF12,RAB21,SNX16,ZCCHC6,RAD51B,FOXK1,SMURF2,NSD2,BDNF,LOC107051846,PHC3,PAPD4,SEL1L,THEMIS,RBMS3,ZNF395,ZEB1,ZHX2,PPP4R3A,ITCH,ZNF207,ARL8B,ZNF608,SNAP23,TMEM120B,USP15,HLF,ACBD5,LYPLA2,DGKQ,PWWP2B,STRADB,MYT1L,SLC25A37,ZMYND8,EIF2AK3,SNX2,AP3D1,IP6K2,CDK6,ZNRF2,RAB11A,G…
GO:CC	membrane	GO:0016020	FALSE	1.3361480254444683e-17	16.874145425788186	3104	286	85	30108	SLC12A2,SCN8A,PLPPR4,UTRN,GPR63,PLPP3,PTPRR,SOS2,NOS1,CNTN6,RALGPS2,TMEM98,SLC1A1,RAB21,SNX16,PTPN3,LOC107051846,SEL1L,MSN,RB1CC1,ITCH,CDH8,ARL8B,SNAP23,TMEM120B,DGKQ,SLC25A37,SNX2,AP3D1,HCN1,GABRB3,ZNRF2,COBL,MPP6,RAB11A,SLC8A3,XKR4,HCFC2,FYN,ITSN1,LYN,STXBP3,SLC12A7,LRRTM1,NF1,RNF43,DLL1,ERLIN2,SAMD8,SLC4A10,SNX4,C26H6ORF89,XKR6,RALB,GRIA1,BCL2L1,SEC61B,PIGP,SLC4A7,TSPAN5,CASD1,RER1,CHCHD3,UBXN…
GO:CC	nucleus	GO:0005634	FALSE	1.8094398985129954e-17	16.742455837633234	3519	286	91	30108	CHD2,UTRN,NUFIP2,POU2F1,GPR63,NSMF,AKT3,USP3,SKI,CCNE1,TLK1,TPPP,NOS1,TFAP2B,TBL1XR1,RUNX2,TCF12,ZCCHC6,RAD51B,FOXK1,SMURF2,NSD2,BDNF,LOC107051846,PHC3,PAPD4,THEMIS,RBMS3,ZNF395,ZEB1,ZHX2,PPP4R3A,ITCH,ZNF207,ZNF608,SNAP23,TMEM120B,USP15,HLF,ACBD5,LYPLA2,DGKQ,PWWP2B,STRADB,MYT1L,ZMYND8,EIF2AK3,IP6K2,CDK6,ZNRF2,GLI3,CTBP2,JADE2,SLC35C2,HCFC2,CPSF6,LYN,NF1,WEE1,BTRC,PDIK1L,USP33,E2F5,EIF4E,RBM33,C26…
GO:CC	cell periphery	GO:0071944	FALSE	1.037155395263568e-14	13.984156169117735	2219	286	66	30108	SLC12A2,SCN8A,PLPPR4,UTRN,GPR63,PLPP3,PTPRR,SOS2,NOS1,CNTN6,RALGPS2,TMEM98,SLC1A1,RAB21,PTPN3,LOC107051846,MSN,ITCH,CDH8,LRRC3B,COL5A1,SNAP23,ADAMTS3,DGKQ,HCN1,GABRB3,ZNRF2,COBL,MPP6,RAB11A,SLC8A3,XKR4,CTBP2,HCFC2,NDNF,FYN,ITSN1,LYN,STXBP3,SLC12A7,LRRTM1,NF1,RNF43,DLL1,ERLIN2,SLC4A10,SNX4,XKR6,RALB,GRIA1,SLC4A7,TSPAN5,SEMA6D,KANK1,RNF34,RECK,RAB22A,TGFBR3,DNAJC5,DAGLA,SYK,PTPRD,ADAMTS5,SNCA,SDC2,…
GO:CC	plasma membrane	GO:0005886	FALSE	1.075936311327612e-12	11.968213435414611	2004	286	59	30108	SLC12A2,SCN8A,PLPPR4,UTRN,GPR63,PLPP3,PTPRR,SOS2,NOS1,CNTN6,RALGPS2,TMEM98,SLC1A1,RAB21,PTPN3,LOC107051846,MSN,ITCH,CDH8,SNAP23,DGKQ,HCN1,GABRB3,ZNRF2,MPP6,RAB11A,SLC8A3,XKR4,HCFC2,FYN,ITSN1,LYN,STXBP3,SLC12A7,LRRTM1,NF1,RNF43,DLL1,ERLIN2,SLC4A10,SNX4,XKR6,RALB,GRIA1,SLC4A7,TSPAN5,SEMA6D,KANK1,RNF34,RECK,RAB22A,TGFBR3,DNAJC5,DAGLA,SYK,PTPRD,SNCA,SDC2,KRAS
GO:CC	nucleoplasm	GO:0005654	FALSE	1.3296841369932877e-10	9.876251512305583	1864	286	53	30108	UTRN,NUFIP2,POU2F1,GPR63,NSMF,USP3,CCNE1,TLK1,NOS1,TBL1XR1,RUNX2,TCF12,ZCCHC6,SMURF2,NSD2,LOC107051846,PHC3,ZNF395,ZEB1,PPP4R3A,ITCH,ZNF207,SNAP23,USP15,HLF,ACBD5,LYPLA2,DGKQ,PWWP2B,ZMYND8,IP6K2,ZNRF2,GLI3,JADE2,SLC35C2,HCFC2,NF1,PDIK1L,USP33,E2F5,EIF4E,KDM7A,EPAS1,NUDT21,TSPAN5,UBXN7,SCAF11,WIPI2,IPO7,RNF34,SRSF7,CHD9,LSM11
GO:CC	protein-containing complex	GO:0032991	FALSE	3.434289765932933e-10	9.46416	2901	286	68	30108	SCN8A,UTRN,POU2F1,GPR63,USP3,SKI,CCNE1,NAA15,RICTOR,TBL1XR1,RUNX2,BLOC1S4,TCF12,RAD51B,SMURF2,PHC3,SEL1L,RFX3,THEMIS,RBMS3,RB1CC1,ITCH,COL5A1,SNAP23,HLF,ZMYND8,SNX2,CDK6,HCN1,GABRB3,ZNRF2,MSL2,RAB11A,GLI3,CTBP2,HCFC2,CPSF6,KDM4C,LYN,BTRC,ERLIN2,SNX4,EIF4E,LARP1,PTPN11,GRIA1,SEC61B,EPAS1,PIGP,NUDT21,ARIH1,CNOT6,CHCHD3,UBXN7,WIPI2,SMAD7,DNAJC13,TGFBR3,CREM,NDUFS6,LARP6,SYK,BICRAL,ARPC1B,SH3GLB1,LSM…
GO:CC	endomembrane system	GO:0012505	FALSE	2.0284401026196046e-9	8.692837811960567	1813	286	50	30108	POU2F1,PLPP3,TPPP,NOS1,TMEM98,SLC1A1,GDNF,RAB21,SNX16,TMCC1,BDNF,SEL1L,ITCH,SNAP23,TMEM120B,LYPLA2,DGKQ,SNX2,AP3D1,RAB11A,SLC35C2,ITSN1,LYN,STXBP3,LRRTM1,ERLIN2,SAMD8,SNX4,USP33,KTN1,C26H6ORF89,SEC61B,PIGP,CASD1,RER1,UBXN7,SMAD7,IPO7,NEMP1,RAB22A,DNAJC13,MON2,SNX5,DNAJC5,DAGLA,UBXN4,GALNT7,CHSY3,SNCA,KIF13A
GO:CC	nuclear lumen	GO:0031981	FALSE	3.6121120239865628e-9	8.442238789187774	2098	286	54	30108	UTRN,NUFIP2,POU2F1,GPR63,NSMF,USP3,CCNE1,TLK1,NOS1,TBL1XR1,RUNX2,TCF12,ZCCHC6,SMURF2,NSD2,LOC107051846,PHC3,ZNF395,ZEB1,PPP4R3A,ITCH,ZNF207,SNAP23,USP15,HLF,ACBD5,LYPLA2,DGKQ,PWWP2B,ZMYND8,IP6K2,ZNRF2,GLI3,JADE2,SLC35C2,HCFC2,NF1,PDIK1L,USP33,E2F5,EIF4E,C26H6ORF89,KDM7A,EPAS1,NUDT21,TSPAN5,UBXN7,SCAF11,WIPI2,IPO7,RNF34,SRSF7,CHD9,LSM11
GO:CC	cell junction	GO:0030054	FALSE	5.885619113303399e-9	8.230207846609991	837	286	32	30108	SCN8A,PLPPR4,UTRN,PTPRR,CNTN6,SLC1A1,BDNF,THEMIS,MSN,CDH8,SNAP23,AP3D1,IP6K2,RAB11A,SLC8A3,CTBP2,STXBP3,LRRTM1,DLL1,PAK3,SLC4A10,SNX4,USP33,EIF4E,LPP,GRIA1,CBLN2,DNAJC5,DAGLA,FRS2,PTPRD,SNCA
GO:CC	membrane-enclosed lumen	GO:0031974	FALSE	1.0188678858798288e-7	6.991882126251809	2297	286	54	30108	UTRN,NUFIP2,POU2F1,GPR63,NSMF,USP3,CCNE1,TLK1,NOS1,TBL1XR1,RUNX2,TCF12,ZCCHC6,SMURF2,NSD2,LOC107051846,PHC3,ZNF395,ZEB1,PPP4R3A,ITCH,ZNF207,SNAP23,USP15,HLF,ACBD5,LYPLA2,DGKQ,PWWP2B,ZMYND8,IP6K2,ZNRF2,GLI3,JADE2,SLC35C2,HCFC2,NF1,PDIK1L,USP33,E2F5,EIF4E,C26H6ORF89,KDM7A,EPAS1,NUDT21,TSPAN5,UBXN7,SCAF11,WIPI2,IPO7,RNF34,SRSF7,CHD9,LSM11
GO:CC	intracellular organelle lumen	GO:0070013	FALSE	1.0188678858798288e-7	6.991882126251809	2297	286	54	30108	UTRN,NUFIP2,POU2F1,GPR63,NSMF,USP3,CCNE1,TLK1,NOS1,TBL1XR1,RUNX2,TCF12,ZCCHC6,SMURF2,NSD2,LOC107051846,PHC3,ZNF395,ZEB1,PPP4R3A,ITCH,ZNF207,SNAP23,USP15,HLF,ACBD5,LYPLA2,DGKQ,PWWP2B,ZMYND8,IP6K2,ZNRF2,GLI3,JADE2,SLC35C2,HCFC2,NF1,PDIK1L,USP33,E2F5,EIF4E,C26H6ORF89,KDM7A,EPAS1,NUDT21,TSPAN5,UBXN7,SCAF11,WIPI2,IPO7,RNF34,SRSF7,CHD9,LSM11
GO:CC	organelle lumen	GO:0043233	FALSE	1.0188678858798288e-7	6.991882126251809	2297	286	54	30108	UTRN,NUFIP2,POU2F1,GPR63,NSMF,USP3,CCNE1,TLK1,NOS1,TBL1XR1,RUNX2,TCF12,ZCCHC6,SMURF2,NSD2,LOC107051846,PHC3,ZNF395,ZEB1,PPP4R3A,ITCH,ZNF207,SNAP23,USP15,HLF,ACBD5,LYPLA2,DGKQ,PWWP2B,ZMYND8,IP6K2,ZNRF2,GLI3,JADE2,SLC35C2,HCFC2,NF1,PDIK1L,USP33,E2F5,EIF4E,C26H6ORF89,KDM7A,EPAS1,NUDT21,TSPAN5,UBXN7,SCAF11,WIPI2,IPO7,RNF34,SRSF7,CHD9,LSM11
GO:CC	synapse	GO:0045202	FALSE	1.71357e-06	5.7660972914123825	526	286	22	30108	PLPPR4,UTRN,CNTN6,SLC1A1,BDNF,CDH8,AP3D1,RAB11A,SLC8A3,CTBP2,STXBP3,LRRTM1,PAK3,SLC4A10,SNX4,EIF4E,GRIA1,CBLN2,DNAJC5,DAGLA,PTPRD,SNCA
GO:CC	organelle membrane	GO:0031090	FALSE	7.96342e-06	5.098900243224123	1066	286	31	30108	PLPP3,SLC1A1,RAB21,SNX16,SEL1L,ARL8B,TMEM120B,DGKQ,SLC25A37,SNX2,AP3D1,ZNRF2,RAB11A,ERLIN2,SAMD8,SNX4,C26H6ORF89,BCL2L1,SEC61B,PIGP,CASD1,RER1,CHCHD3,UBXN7,DNAJC13,MON2,DAGLA,NDUFS6,SH3GLB1,SNCA,KIF13A
GO:CC	bounding membrane of organelle	GO:0098588	FALSE	7.6232e-05	4.117862819408029	549	286	20	30108	PLPP3,SLC1A1,RAB21,SNX16,ARL8B,SNX2,AP3D1,RAB11A,SNX4,C26H6ORF89,BCL2L1,SEC61B,CASD1,RER1,DNAJC13,MON2,DAGLA,SH3GLB1,SNCA,KIF13A
GO:CC	plasma membrane region	GO:0098590	FALSE	7.99793e-05	4.097022567666594	451	286	18	30108	SLC12A2,PLPPR4,UTRN,PLPP3,CNTN6,SLC1A1,LOC107051846,CDH8,RAB11A,STXBP3,LRRTM1,DLL1,SLC4A10,GRIA1,SLC4A7,KANK1,DAGLA,PTPRD
GO:CC	axon	GO:0030424	FALSE	8.93985e-05	4.048669684748055	196	286	12	30108	BDNF,CDH8,FEZ2,AP3D1,HCN1,COBL,SLC8A3,LRRTM1,NF1,SLC4A10,DAGLA,SNCA
GO:CC	presynapse	GO:0098793	FALSE	9.15256e-05	4.038457528431492	161	286	11	30108	CNTN6,BDNF,CDH8,AP3D1,CTBP2,STXBP3,SLC4A10,SNX4,DNAJC5,PTPRD,SNCA
GO:CC	cytoplasmic vesicle	GO:0031410	FALSE	0.000100498	3.9978441429850995	776	286	24	30108	SLC1A1,RAB21,SNX16,BDNF,ITCH,SNAP23,DGKQ,SNX2,AP3D1,ZNRF2,RAB11A,STXBP3,DLL1,SNX4,SMAD7,RAB22A,DNAJC13,MON2,SNX5,DNAJC5,DAGLA,SYK,SNCA,KIF13A
GO:CC	intracellular vesicle	GO:0097708	FALSE	0.000112638	3.948316389412859	781	286	24	30108	SLC1A1,RAB21,SNX16,BDNF,ITCH,SNAP23,DGKQ,SNX2,AP3D1,ZNRF2,RAB11A,STXBP3,DLL1,SNX4,SMAD7,RAB22A,DNAJC13,MON2,SNX5,DNAJC5,DAGLA,SYK,SNCA,KIF13A
GO:CC	vesicle membrane	GO:0012506	FALSE	0.000120569	3.9187646899239703	281	286	14	30108	SLC1A1,RAB21,SNX16,DGKQ,SNX2,AP3D1,ZNRF2,RAB11A,SNX4,DNAJC13,MON2,DAGLA,SNCA,KIF13A
GO:CC	vesicle	GO:0031982	FALSE	0.000135545	3.8679154000748777	847	286	25	30108	TMEM98,SLC1A1,RAB21,SNX16,BDNF,ITCH,SNAP23,DGKQ,SNX2,AP3D1,ZNRF2,RAB11A,STXBP3,DLL1,SNX4,SMAD7,RAB22A,DNAJC13,MON2,SNX5,DNAJC5,DAGLA,SYK,SNCA,KIF13A
GO:CC	nuclear body	GO:0016604	FALSE	0.000190907	3.719177814160731	382	286	16	30108	NUFIP2,TCF12,SMURF2,ZNF395,PPP4R3A,USP15,DGKQ,GLI3,HCFC2,EIF4E,EPAS1,NUDT21,SCAF11,RNF34,SRSF7,LSM11
GO:CC	early endosome membrane	GO:0031901	FALSE	0.000361123	3.4423452875852316	39	286	6	30108	SLC1A1,RAB21,SNX4,DNAJC13,MON2,DAGLA
GO:CC	endosome membrane	GO:0010008	FALSE	0.00045917	3.338026491648187	153	286	10	30108	SLC1A1,RAB21,SNX16,SNX2,AP3D1,SNX4,DNAJC13,MON2,DAGLA,KIF13A
GO:CC	endosome	GO:0005768	FALSE	0.000524263	3.2804508595397457	413	286	16	30108	SLC1A1,RAB21,SNX16,ITCH,DGKQ,SNX2,AP3D1,RAB11A,SNX4,SMAD7,RAB22A,DNAJC13,MON2,SNX5,DAGLA,KIF13A
GO:CC	cytoplasmic vesicle membrane	GO:0030659	FALSE	0.000525049	3.2798003680237144	274	286	13	30108	SLC1A1,RAB21,SNX16,SNX2,AP3D1,ZNRF2,RAB11A,SNX4,DNAJC13,MON2,DAGLA,SNCA,KIF13A
GO:CC	early endosome	GO:0005769	FALSE	0.000810955	3.091003004418686	163	286	10	30108	SLC1A1,RAB21,SNX16,ITCH,SNX4,SMAD7,RAB22A,DNAJC13,MON2,DAGLA
GO:CC	cytosol	GO:0005829	FALSE	0.00109117	2.9621086332838007	1833	286	38	30108	NUFIP2,GPR63,PTPRR,TPPP,PANK3,CAPN7,ZCCHC6,RNF10,LOC107051846,RBMS3,ZNF395,ZEB1,PPP4R3A,USP15,PRRC2C,LYPLA2,DGKQ,STRADB,GLI3,CTBP2,HCFC2,STXBP3,ERLIN2,STK38L,SAMD8,EIF4E,LPP,PREX1,KIF21A,WIPI2,IPO7,DNAJC13,TBC1D4,UBXN4,CHD9,SH3GLB1,SNCA,FANCC
GO:CC	transcription regulator complex	GO:0005667	FALSE	0.00169046	2.7719944316343015	260	286	12	30108	POU2F1,SKI,TBL1XR1,RUNX2,TCF12,RFX3,HLF,GLI3,CTBP2,EPAS1,SMAD7,CREM
GO:CC	non-membrane-bounded organelle	GO:0043228	FALSE	0.00368423	2.4336527316939316	2160	286	41	30108	NUFIP2,USP3,CCNE1,MFN2,TPPP,TBL1XR1,RUNX2,TCF12,CAPN7,RAD51B,RNF10,RFX3,ZNF207,DGKQ,ZMYND8,IP6K2,ZNRF2,MSL2,COBL,RAB11A,GLI3,KDM4C,TTC39A,STK38L,SNX4,USP33,E2F5,EIF4E,C26H6ORF89,LARP1,KDM7A,BCL2L1,NUDT21,TSPAN5,SCAF11,RAB22A,BICRAL,ARPC1B,SNCA,KIF13A,FANCC
GO:CC	intracellular non-membrane-bounded organelle	GO:0043232	FALSE	0.00368423	2.4336527316939316	2160	286	41	30108	NUFIP2,USP3,CCNE1,MFN2,TPPP,TBL1XR1,RUNX2,TCF12,CAPN7,RAD51B,RNF10,RFX3,ZNF207,DGKQ,ZMYND8,IP6K2,ZNRF2,MSL2,COBL,RAB11A,GLI3,KDM4C,TTC39A,STK38L,SNX4,USP33,E2F5,EIF4E,C26H6ORF89,LARP1,KDM7A,BCL2L1,NUDT21,TSPAN5,SCAF11,RAB22A,BICRAL,ARPC1B,SNCA,KIF13A,FANCC
GO:CC	nuclear speck	GO:0016607	FALSE	0.0066158	2.1794174433573517	166	286	9	30108	TCF12,SMURF2,ZNF395,PPP4R3A,DGKQ,GLI3,EIF4E,EPAS1,SRSF7
GO:CC	glutamatergic synapse	GO:0098978	FALSE	0.00999523	2.000207409854116	175	286	9	30108	PLPPR4,CDH8,AP3D1,RAB11A,CTBP2,PAK3,EIF4E,CBLN2,PTPRD
GO:CC	neuron projection	GO:0043005	FALSE	0.0137126	1.8628816242335324	482	286	15	30108	SLC1A1,RAB21,BDNF,CDH8,FEZ2,AP3D1,HCN1,COBL,SLC8A3,LRRTM1,NF1,SLC4A10,GRIA1,DAGLA,SNCA
GO:CC	synaptic membrane	GO:0097060	FALSE	0.017478887203627252	1.7574862202547012	109	286	7	30108	PLPPR4,CNTN6,CDH8,LRRTM1,GRIA1,DAGLA,PTPRD
GO:CC	distal axon	GO:0150034	FALSE	0.027545726804928335	1.5599457641073047	82	286	6	30108	CDH8,AP3D1,COBL,LRRTM1,SLC4A10,SNCA
GO:CC	membrane microdomain	GO:0098857	FALSE	0.028766523616318342	1.5411126186613955	118	286	7	30108	PLPP3,SLC1A1,LOC107051846,FYN,LYN,DLL1,ERLIN2
GO:CC	membrane raft	GO:0045121	FALSE	0.028766523616318342	1.5411126186613955	118	286	7	30108	PLPP3,SLC1A1,LOC107051846,FYN,LYN,DLL1,ERLIN2
GO:CC	cytoplasmic side of plasma membrane	GO:0009898	FALSE	0.029458096536146335	1.530795318951481	83	286	6	30108	RAB21,PTPN3,FYN,LYN,SYK,KRAS
GO:CC	somatodendritic compartment	GO:0036477	FALSE	0.0303592	1.517709122011171	249	286	10	30108	SLC1A1,BDNF,HCN1,COBL,NF1,SLC4A10,USP33,GRIA1,DAGLA,SNCA
GO:CC	postsynapse	GO:0098794	FALSE	0.031094241144531902	1.5073200376851215	203	286	9	30108	PLPPR4,AP3D1,RAB11A,SLC8A3,LRRTM1,PAK3,EIF4E,GRIA1,DAGLA
KEGG	Autophagy - animal	KEGG:04140	FALSE	8.36025e-05	4.077780589721486	151	286	10	30108	AKT3,LOC107051846,RB1CC1,IRS4,EIF2AK3,BCL2L1,WIPI2,MTMR3,SH3GLB1,KRAS
KEGG	Mitophagy - animal	KEGG:04137	FALSE	0.000778119	3.108954220184909	86	286	7	30108	MFN2,SMURF2,USP15,EIF2AK3,BCL2L1,ARIH1,KRAS
KEGG	Herpes simplex virus 1 infection	KEGG:05168	FALSE	0.00221022	2.655564801754296	137	286	8	30108	POU2F1,AKT3,EIF2AK3,HCFC2,PTPN11,BCL2L1,SRSF7,SYK
KEGG	Insulin signaling pathway	KEGG:04910	FALSE	0.00530218	2.275545278472375	116	286	7	30108	AKT3,SOS2,LOC107051846,IRS4,INPP5A,EIF4E,KRAS
KEGG	Endocytosis	KEGG:04144	FALSE	0.012399685815534354	1.906589318894893	222	286	9	30108	SMURF2,ITCH,SNX2,RAB11A,SNX4,RAB22A,SNX5,ARPC1B,SH3GLB1
KEGG	Cellular senescence	KEGG:04218	FALSE	0.013513058349087744	1.8692463479568195	135	286	7	30108	AKT3,CCNE1,ZFP36L1,CDK6,BTRC,E2F5,KRAS
KEGG	mTOR signaling pathway	KEGG:04150	FALSE	0.018343833219889725	1.736509906817741	142	286	7	30108	AKT3,SOS2,RICTOR,LOC107051846,STRADB,EIF4E,KRAS
KEGG	Protein processing in endoplasmic reticulum	KEGG:04141	FALSE	0.019951082379232245	1.70003	144	286	7	30108	UBE2D3,SEL1L,UBE4B,EIF2AK3,SEC61B,DNAJC5,UBXN4

## Sheet: S5.4_DMV18h_UP_cTEC
source	term_name	term_id	highlighted	adjusted_p_value	negative_log10_of_adjusted_p_value	term_size	query_size	intersection_size	effective_domain_size	intersections
GO:MF	binding	GO:0005488	FALSE	1.1771871350231082e-14	13.92915449276594	5031	172	76	30108	ATXN1,ZEB1,KLF12,HOOK3,SLIT2,TJP2,SATB2,FOXN2,NAV3,ABL2,FAF1,MSN,ASAP1,DLL1,CAPRIN1,DCUN1D3,NR5A2,SOX5,PTPN13,ERRFI1,PAWR,FMR1,ERG,KANK1,APC,AMER1,KCNQ3,ACTA2,WAC,MCTP1,RTF1,BNC1,USP25,QKI,MAP2,PDE4D,NPR3,USP22,GRHL2,PTPRG,ZMYND8,ACTB,ELF1,GUK1,RNF180,HMG20A,MBNL3,HMBOX1,ARIH1,DNAJC3,SPAG9,SYT1,AKAP6,PTPN3,UBP1,RBP2,THRB,FAN1,TGIF1,ZNF704,PLEKHF2,FNBP1L,FMN1,TSC1,SEMA6A,DR1,CREBRF,DOCK4,TSHZ3,SES…
GO:MF	protein binding	GO:0005515	FALSE	4.0884008676311624e-8	7.3884465282194975	3334	172	50	30108	ATXN1,HOOK3,SLIT2,TJP2,NAV3,ABL2,FAF1,MSN,DLL1,DCUN1D3,PTPN13,ERRFI1,PAWR,FMR1,KANK1,APC,AMER1,KCNQ3,ACTA2,WAC,USP25,MAP2,PDE4D,NPR3,USP22,GRHL2,PTPRG,ZMYND8,ACTB,RNF180,HMG20A,HMBOX1,ARIH1,DNAJC3,SPAG9,SYT1,AKAP6,PTPN3,THRB,FNBP1L,FMN1,TSC1,SEMA6A,DR1,DOCK4,MED1,CRKL,NETO1,ARHGEF10,DMD
GO:MF	transcription regulator activity	GO:0140110	FALSE	8.59407e-05	4.065801048233092	799	172	19	30108	ZEB1,KLF12,SATB2,FOXN2,MYT1L,ZBTB5,ERG,BNC1,USP22,GRHL2,ZMYND8,ELF1,E2F5,UBP1,THRB,TGIF1,ZNF704,CREBRF,MED1
GO:MF	DNA-binding transcription factor activity	GO:0003700	FALSE	9.57082e-05	4.019050684018611	570	172	16	30108	ZEB1,KLF12,SATB2,FOXN2,MYT1L,ZBTB5,ERG,BNC1,GRHL2,ELF1,E2F5,UBP1,THRB,TGIF1,ZNF704,CREBRF
GO:MF	molecular function regulator activity	GO:0098772	FALSE	0.000567223	3.2462462884162266	734	172	17	30108	SLIT2,ASAP1,DLL1,DLC1,CCNJ,RALGPS1,DNAJC3,RECK,ABR,PTPN3,TSC1,SEMA6A,DOCK4,RAP1B,CAB39,CAST,ARHGEF10
GO:MF	sequence-specific double-stranded DNA binding	GO:1990837	FALSE	0.00121382	2.915845657115033	692	172	16	30108	ZEB1,KLF12,SATB2,FOXN2,NR5A2,SOX5,ERG,BNC1,GRHL2,ELF1,HMBOX1,UBP1,THRB,TGIF1,ZNF704,CREBRF
GO:MF	nucleic acid binding	GO:0003676	FALSE	0.001236	2.907981066207556	1340	172	23	30108	ATXN1,ZEB1,KLF12,SATB2,FOXN2,CAPRIN1,NR5A2,SOX5,FMR1,ERG,RTF1,BNC1,QKI,GRHL2,ELF1,MBNL3,HMBOX1,UBP1,THRB,FAN1,TGIF1,ZNF704,CREBRF
GO:MF	enzyme binding	GO:0019899	FALSE	0.00149082	2.8265735777924768	968	172	19	30108	TJP2,DCUN1D3,ERRFI1,PAWR,ACTA2,WAC,USP25,PDE4D,USP22,ACTB,RNF180,ARIH1,DNAJC3,SPAG9,PTPN3,THRB,FNBP1L,DOCK4,DMD
GO:MF	double-stranded DNA binding	GO:0003690	FALSE	0.00215373	2.666809601701364	724	172	16	30108	ZEB1,KLF12,SATB2,FOXN2,NR5A2,SOX5,ERG,BNC1,GRHL2,ELF1,HMBOX1,UBP1,THRB,TGIF1,ZNF704,CREBRF
GO:MF	sequence-specific DNA binding	GO:0043565	FALSE	0.00346469	2.4603360221495945	752	172	16	30108	ZEB1,KLF12,SATB2,FOXN2,NR5A2,SOX5,ERG,BNC1,GRHL2,ELF1,HMBOX1,UBP1,THRB,TGIF1,ZNF704,CREBRF
GO:MF	DNA binding	GO:0003677	FALSE	0.00358497	2.445514701830634	935	172	18	30108	ZEB1,KLF12,SATB2,FOXN2,NR5A2,SOX5,ERG,RTF1,BNC1,GRHL2,ELF1,HMBOX1,UBP1,THRB,FAN1,TGIF1,ZNF704,CREBRF
GO:MF	transcription cis-regulatory region binding	GO:0000976	FALSE	0.00450439	2.3463638355087713	597	172	14	30108	ZEB1,KLF12,SATB2,FOXN2,NR5A2,SOX5,ERG,GRHL2,ELF1,UBP1,THRB,TGIF1,ZNF704,CREBRF
GO:MF	transcription regulatory region nucleic acid binding	GO:0001067	FALSE	0.00458972	2.3382142689259378	598	172	14	30108	ZEB1,KLF12,SATB2,FOXN2,NR5A2,SOX5,ERG,GRHL2,ELF1,UBP1,THRB,TGIF1,ZNF704,CREBRF
GO:MF	DNA-binding transcription activator activity	GO:0001216	FALSE	0.00808788	2.0921655507745527	194	172	8	30108	SATB2,ERG,BNC1,GRHL2,ELF1,E2F5,UBP1,CREBRF
GO:MF	organic cyclic compound binding	GO:0097159	FALSE	0.00851368	2.0698826681934763	1728	172	25	30108	ATXN1,ZEB1,KLF12,SATB2,FOXN2,CAPRIN1,NR5A2,SOX5,FMR1,ERG,RTF1,BNC1,QKI,GRHL2,ELF1,GUK1,MBNL3,HMBOX1,UBP1,THRB,FAN1,TGIF1,ZNF704,CREBRF,RAP1B
GO:MF	enzyme regulator activity	GO:0030234	FALSE	0.011147989546457644	1.9528034471993048	482	172	12	30108	SLIT2,ASAP1,DLC1,CCNJ,RALGPS1,DNAJC3,RECK,ABR,DOCK4,CAB39,CAST,ARHGEF10
GO:MF	catalytic activity, acting on a protein	GO:0140096	TRUE	0.019455572077024433	1.710955994557378	1164	172	19	30108	ABL2,MAP2K4,PTPN21,HIPK3,ADAMTS3,PTPN13,EPHA5,USP25,USP22,PTPRG,RNF180,ARIH1,CASP2,PTPN3,MINDY3,MAP3K20,USP38,PPM1E,PAPPA
GO:MF	DNA-binding transcription factor activity, RNA polymerase II-specific	GO:0000981	FALSE	0.0249985	1.6020854902044275	524	172	12	30108	ZEB1,KLF12,SATB2,MYT1L,ZBTB5,ERG,GRHL2,ELF1,UBP1,THRB,TGIF1,CREBRF
GO:MF	ubiquitin conjugating enzyme binding	GO:0031624	TRUE	0.0381032	1.4190380956702058	15	172	3	30108	DCUN1D3,RNF180,ARIH1
GO:MF	cis-regulatory region sequence-specific DNA binding	GO:0000987	FALSE	0.0402147	1.3956150403626473	467	172	11	30108	ZEB1,KLF12,SATB2,FOXN2,NR5A2,ERG,ELF1,UBP1,THRB,TGIF1,ZNF704
GO:BP	cellular process	GO:0009987	FALSE	1.8228608037047114e-24	23.73924649343553	8002	172	114	30108	NPAS3,TNRC6B,ATXN1,ZEB1,KLF12,HOOK3,SLIT2,SLITRK1,TJP2,SATB2,FOXN2,NAV3,XPO6,ABL2,OSBPL11,MAP2K4,MYT1L,GPM6A,MSN,SLC30A4,ASAP1,ALG12,IQSEC1,HIPK3,ALPK2,ZBTB5,DLL1,ARF4,NR5A2,SOX5,ADAMTS3,PTPN13,DLC1,ERRFI1,SLC6A1,PAWR,CCNJ,CNEP1R1,FMR1,RIC1,ERG,KANK1,APC,SOGA1,AMER1,KCNQ3,ACTA2,WAC,STAG2,EPHA5,FAT3,RALGPS1,RTF1,BNC1,USP25,QKI,MAP2,PDE4D,USP22,GRHL2,PTPRG,ATP6V1H,PDCD4,ZMYND8,ACTB,ELF1,GUK1,RNF180…
GO:BP	biological regulation	GO:0065007	FALSE	2.1162208220133925e-24	23.674439016798395	5498	172	95	30108	NPAS3,TNRC6B,ATXN1,ZEB1,KLF12,HOOK3,SLIT2,SLITRK1,TJP2,SATB2,FOXN2,NAV3,ABL2,OSBPL11,MAP2K4,MYT1L,MSN,ASAP1,VASH2,HIPK3,ALPK2,ZBTB5,DLL1,NR5A2,SOX5,ADAMTS3,PTPN13,DLC1,ERRFI1,PAWR,CNEP1R1,FMR1,ERG,KANK1,APC,AMER1,KCNQ3,ACTA2,WAC,EPHA5,FAT3,RALGPS1,RTF1,BNC1,USP25,QKI,PDE4D,USP22,GRHL2,PTPRG,PDCD4,ZMYND8,ACTB,ELF1,RNF180,SPATA22,DENND3,HMG20A,MBNL3,HMBOX1,DEPDC1B,LIPA,ARIH1,DNAJC3,RECK,SPAG9,CASP2…
GO:BP	regulation of biological process	GO:0050789	FALSE	5.9889988263305514e-24	23.222645772024862	5331	172	93	30108	NPAS3,TNRC6B,ATXN1,ZEB1,KLF12,HOOK3,SLIT2,SLITRK1,SATB2,FOXN2,NAV3,ABL2,OSBPL11,MAP2K4,MYT1L,MSN,ASAP1,VASH2,HIPK3,ALPK2,ZBTB5,DLL1,NR5A2,SOX5,ADAMTS3,PTPN13,DLC1,ERRFI1,PAWR,CNEP1R1,FMR1,ERG,KANK1,APC,AMER1,KCNQ3,WAC,EPHA5,FAT3,RALGPS1,RTF1,BNC1,USP25,QKI,PDE4D,USP22,GRHL2,PTPRG,PDCD4,ZMYND8,ACTB,ELF1,RNF180,SPATA22,DENND3,HMG20A,MBNL3,HMBOX1,DEPDC1B,LIPA,ARIH1,DNAJC3,RECK,SPAG9,CASP2,SYT1,AKAP6…
GO:BP	regulation of cellular process	GO:0050794	FALSE	5.444183114309299e-23	22.264067275791138	5013	172	89	30108	NPAS3,TNRC6B,ATXN1,ZEB1,KLF12,HOOK3,SLIT2,SLITRK1,SATB2,FOXN2,NAV3,ABL2,MAP2K4,MYT1L,MSN,ASAP1,HIPK3,ALPK2,ZBTB5,DLL1,NR5A2,SOX5,ADAMTS3,PTPN13,DLC1,ERRFI1,PAWR,CNEP1R1,FMR1,ERG,KANK1,APC,AMER1,KCNQ3,WAC,EPHA5,FAT3,RALGPS1,RTF1,BNC1,USP25,QKI,PDE4D,USP22,GRHL2,PTPRG,PDCD4,ZMYND8,ACTB,ELF1,SPATA22,DENND3,HMG20A,MBNL3,HMBOX1,DEPDC1B,LIPA,DNAJC3,RECK,SPAG9,CASP2,SYT1,AKAP6,PTPN3,UBP1,DIP2A,NEDD9,THR…
GO:BP	negative regulation of biological process	GO:0048519	FALSE	8.130390920188118e-14	13.089888572438035	2390	172	51	30108	TNRC6B,ATXN1,ZEB1,HOOK3,SLIT2,SATB2,NAV3,MYT1L,ASAP1,HIPK3,ALPK2,DLL1,PTPN13,ERRFI1,PAWR,FMR1,KANK1,APC,AMER1,WAC,FAT3,RTF1,USP25,QKI,PDE4D,GRHL2,PTPRG,PDCD4,ZMYND8,ELF1,HMG20A,HMBOX1,DNAJC3,RECK,PTPN3,UBP1,DIP2A,NEDD9,THRB,TGIF1,TSC1,SEMA6A,BTG4,DOCK4,TSHZ3,SESN1,RAP1B,MED1,CRKL,CAST,DMD
GO:BP	positive regulation of biological process	GO:0048518	FALSE	8.972749592353645e-13	12.047074452183992	2830	172	54	30108	NPAS3,TNRC6B,ZEB1,SLIT2,SLITRK1,SATB2,NAV3,ABL2,OSBPL11,MSN,ASAP1,DLL1,SOX5,ADAMTS3,PAWR,CNEP1R1,FMR1,ERG,KANK1,APC,AMER1,WAC,BNC1,USP22,GRHL2,PDCD4,ZMYND8,ACTB,ELF1,RNF180,HMBOX1,DEPDC1B,LIPA,ARIH1,DNAJC3,SPAG9,SYT1,AKAP6,UBP1,NEDD9,THRB,FNBP1L,FMN1,TSC1,SEMA6A,CREBRF,DOCK4,PPM1E,RAP1B,MED1,CRKL,NETO1,ARHGEF10,DMD
GO:BP	regulation of nitrogen compound metabolic process	GO:0051171	FALSE	9.97446993686775e-13	12.00111017429886	2256	172	48	30108	NPAS3,TNRC6B,ATXN1,ZEB1,KLF12,SLIT2,SATB2,FOXN2,MYT1L,ZBTB5,DLL1,NR5A2,PTPN13,ERRFI1,PAWR,CNEP1R1,FMR1,ERG,APC,AMER1,WAC,RTF1,BNC1,USP25,QKI,USP22,GRHL2,PDCD4,ZMYND8,ACTB,ELF1,RNF180,HMG20A,MBNL3,HMBOX1,ARIH1,DNAJC3,PTPN3,UBP1,THRB,TGIF1,ZNF704,TSC1,CREBRF,TSHZ3,MED1,CRKL,DMD
GO:BP	negative regulation of cellular process	GO:0048523	FALSE	1.0147066495892446e-12	11.993659493591691	2257	172	48	30108	TNRC6B,ATXN1,ZEB1,HOOK3,SLIT2,SATB2,NAV3,MYT1L,HIPK3,ALPK2,DLL1,PTPN13,ERRFI1,PAWR,FMR1,KANK1,APC,AMER1,WAC,FAT3,RTF1,USP25,QKI,PDE4D,GRHL2,PTPRG,PDCD4,ZMYND8,ELF1,HMG20A,HMBOX1,DNAJC3,RECK,PTPN3,DIP2A,NEDD9,THRB,TGIF1,TSC1,SEMA6A,BTG4,TSHZ3,SESN1,RAP1B,MED1,CRKL,CAST,DMD
GO:BP	regulation of macromolecule metabolic process	GO:0060255	FALSE	1.1938298474647905e-12	11.923057567321363	2552	172	51	30108	NPAS3,TNRC6B,ATXN1,ZEB1,KLF12,SLIT2,SATB2,FOXN2,NAV3,MYT1L,ALPK2,ZBTB5,DLL1,NR5A2,PTPN13,ERRFI1,PAWR,CNEP1R1,FMR1,ERG,APC,AMER1,WAC,RTF1,BNC1,USP25,QKI,USP22,GRHL2,PDCD4,ZMYND8,ACTB,ELF1,RNF180,HMG20A,MBNL3,HMBOX1,ARIH1,DNAJC3,PTPN3,UBP1,DIP2A,THRB,TGIF1,ZNF704,TSC1,CREBRF,TSHZ3,MED1,CRKL,DMD
GO:BP	regulation of primary metabolic process	GO:0080090	FALSE	3.4031069601789295e-12	11.468124400746834	2329	172	48	30108	NPAS3,TNRC6B,ATXN1,ZEB1,KLF12,SLIT2,SATB2,FOXN2,MYT1L,ZBTB5,DLL1,NR5A2,PTPN13,ERRFI1,PAWR,CNEP1R1,FMR1,ERG,APC,AMER1,WAC,RTF1,BNC1,USP25,QKI,USP22,GRHL2,PDCD4,ZMYND8,ACTB,ELF1,RNF180,HMG20A,MBNL3,HMBOX1,ARIH1,DNAJC3,PTPN3,UBP1,THRB,TGIF1,ZNF704,TSC1,CREBRF,TSHZ3,MED1,CRKL,DMD
GO:BP	positive regulation of cellular process	GO:0048522	FALSE	7.852595592753298e-12	11.104986768058707	2575	172	50	30108	NPAS3,TNRC6B,ZEB1,SLIT2,SLITRK1,SATB2,NAV3,ABL2,MSN,ASAP1,DLL1,SOX5,ADAMTS3,PAWR,CNEP1R1,FMR1,ERG,KANK1,AMER1,WAC,BNC1,USP22,GRHL2,PDCD4,ZMYND8,ACTB,ELF1,HMBOX1,DEPDC1B,LIPA,DNAJC3,SPAG9,SYT1,AKAP6,UBP1,NEDD9,THRB,FNBP1L,FMN1,TSC1,SEMA6A,CREBRF,DOCK4,PPM1E,RAP1B,MED1,CRKL,NETO1,ARHGEF10,DMD
GO:BP	macromolecule metabolic process	GO:0043170	FALSE	8.202766088793597e-12	11.086039672673655	3849	172	62	30108	NPAS3,TNRC6B,ATXN1,ZEB1,KLF12,SLIT2,SATB2,FOXN2,NAV3,MYT1L,ALG12,HIPK3,ALPK2,ZBTB5,DLL1,DCUN1D3,NR5A2,ADAMTS3,PTPN13,ERRFI1,PAWR,CNEP1R1,FMR1,ERG,APC,AMER1,KCNQ3,WAC,RTF1,BNC1,USP25,QKI,USP22,GRHL2,PDCD4,ZMYND8,ACTB,ELF1,RNF180,SPATA22,HMG20A,MBNL3,HMBOX1,LIPA,ARIH1,DNAJC3,PTPN3,UBP1,DIP2A,THRB,FAN1,TGIF1,ZNF704,FMN1,TSC1,DR1,CREBRF,TSHZ3,MED1,CRKL,DNAJC25,DMD
GO:BP	developmental process	GO:0032502	FALSE	8.636520754448543e-12	11.063661178986614	2883	172	53	30108	ZEB1,HOOK3,SLIT2,SLITRK1,TJP2,SATB2,ABL2,OSBPL11,MYT1L,GPM6A,MSN,ASAP1,VASH2,ALPK2,DLL1,NR5A2,SOX5,ADAMTS3,ERRFI1,FMR1,KANK1,APC,KCNQ3,ACTA2,EPHA5,FAT3,RTF1,BNC1,QKI,MAP2,GRHL2,ATP6V1H,PDCD4,ZMYND8,ACTB,SPATA22,HMG20A,LIPA,SPAG9,DAW1,SYT1,UBP1,THRB,SOBP,FMN1,TSC1,SEMA6A,RAP1B,MED1,CRKL,PTER,ARHGEF10,DMD
GO:BP	anatomical structure development	GO:0048856	FALSE	1.436561789080393e-11	10.842675689491355	2715	172	51	30108	ZEB1,HOOK3,SLIT2,SLITRK1,TJP2,SATB2,ABL2,MYT1L,GPM6A,MSN,ASAP1,VASH2,ALPK2,DLL1,NR5A2,SOX5,ADAMTS3,ERRFI1,FMR1,KANK1,APC,KCNQ3,ACTA2,EPHA5,FAT3,RTF1,BNC1,QKI,MAP2,GRHL2,PDCD4,ZMYND8,ACTB,SPATA22,HMG20A,LIPA,SPAG9,DAW1,SYT1,UBP1,THRB,SOBP,FMN1,TSC1,SEMA6A,RAP1B,MED1,CRKL,PTER,ARHGEF10,DMD
GO:BP	system development	GO:0048731	FALSE	4.027213702639421e-11	10.394995324101393	1830	172	41	30108	ZEB1,HOOK3,SLIT2,SLITRK1,SATB2,ABL2,MYT1L,GPM6A,ASAP1,VASH2,ALPK2,DLL1,SOX5,ERRFI1,FMR1,KANK1,APC,KCNQ3,ACTA2,EPHA5,FAT3,QKI,MAP2,GRHL2,PDCD4,ZMYND8,SPATA22,HMG20A,LIPA,SPAG9,DAW1,SYT1,UBP1,THRB,FMN1,TSC1,SEMA6A,MED1,CRKL,ARHGEF10,DMD
GO:BP	regulation of metabolic process	GO:0019222	FALSE	4.79766402462304e-11	10.318970168490154	2799	172	51	30108	NPAS3,TNRC6B,ATXN1,ZEB1,KLF12,SLIT2,SATB2,FOXN2,NAV3,MYT1L,ALPK2,ZBTB5,DLL1,NR5A2,PTPN13,ERRFI1,PAWR,CNEP1R1,FMR1,ERG,APC,AMER1,WAC,RTF1,BNC1,USP25,QKI,USP22,GRHL2,PDCD4,ZMYND8,ACTB,ELF1,RNF180,HMG20A,MBNL3,HMBOX1,ARIH1,DNAJC3,PTPN3,UBP1,DIP2A,THRB,TGIF1,ZNF704,TSC1,CREBRF,TSHZ3,MED1,CRKL,DMD
GO:BP	multicellular organismal process	GO:0032501	FALSE	6.07927699382378e-11	10.216148068139072	3130	172	54	30108	ZEB1,HOOK3,SLIT2,SLITRK1,TJP2,SATB2,NAV3,ABL2,MYT1L,GPM6A,ASAP1,VASH2,ALPK2,DLL1,SOX5,ADAMTS3,ERRFI1,PAWR,FMR1,KANK1,APC,KCNQ3,ACTA2,EPHA5,FAT3,RTF1,BNC1,QKI,MAP2,PDE4D,GRHL2,PTPRG,PDCD4,ZMYND8,ELF1,SPATA22,HMG20A,LIPA,SPAG9,DAW1,SYT1,UBP1,THRB,SOBP,FMN1,TSC1,SEMA6A,DOCK4,NXNL2,MED1,CRKL,NETO1,ARHGEF10,DMD
GO:BP	cellular developmental process	GO:0048869	FALSE	9.323806040224826e-11	10.030406769529005	1877	172	41	30108	ZEB1,HOOK3,SLIT2,SLITRK1,TJP2,SATB2,ABL2,OSBPL11,MYT1L,GPM6A,ASAP1,ALPK2,DLL1,SOX5,ERRFI1,FMR1,KANK1,APC,KCNQ3,ACTA2,EPHA5,FAT3,RTF1,BNC1,QKI,MAP2,GRHL2,PDCD4,HMG20A,LIPA,SPAG9,SYT1,THRB,TSC1,SEMA6A,RAP1B,MED1,CRKL,PTER,ARHGEF10,DMD
GO:BP	cell differentiation	GO:0030154	FALSE	9.323806040224826e-11	10.030406769529005	1877	172	41	30108	ZEB1,HOOK3,SLIT2,SLITRK1,TJP2,SATB2,ABL2,OSBPL11,MYT1L,GPM6A,ASAP1,ALPK2,DLL1,SOX5,ERRFI1,FMR1,KANK1,APC,KCNQ3,ACTA2,EPHA5,FAT3,RTF1,BNC1,QKI,MAP2,GRHL2,PDCD4,HMG20A,LIPA,SPAG9,SYT1,THRB,TSC1,SEMA6A,RAP1B,MED1,CRKL,PTER,ARHGEF10,DMD
GO:BP	multicellular organism development	GO:0007275	FALSE	1.0666600964815401e-10	9.971973951465944	2162	172	44	30108	ZEB1,HOOK3,SLIT2,SLITRK1,SATB2,ABL2,MYT1L,GPM6A,ASAP1,VASH2,ALPK2,DLL1,SOX5,ADAMTS3,ERRFI1,FMR1,KANK1,APC,KCNQ3,ACTA2,EPHA5,FAT3,RTF1,QKI,MAP2,GRHL2,PDCD4,ZMYND8,SPATA22,HMG20A,LIPA,SPAG9,DAW1,SYT1,UBP1,THRB,SOBP,FMN1,TSC1,SEMA6A,MED1,CRKL,ARHGEF10,DMD
GO:BP	nervous system development	GO:0007399	FALSE	2.547385942039551e-10	9.593905252209375	1097	172	31	30108	ZEB1,HOOK3,SLIT2,SLITRK1,SATB2,ABL2,MYT1L,GPM6A,ASAP1,DLL1,SOX5,FMR1,KANK1,APC,KCNQ3,EPHA5,FAT3,QKI,MAP2,GRHL2,ZMYND8,HMG20A,SPAG9,SYT1,THRB,TSC1,SEMA6A,MED1,CRKL,ARHGEF10,DMD
GO:BP	neurogenesis	GO:0022008	FALSE	4.3209209263706364e-10	9.364423681283105	830	172	27	30108	ZEB1,HOOK3,SLIT2,SLITRK1,SATB2,ABL2,MYT1L,GPM6A,ASAP1,DLL1,SOX5,FMR1,KANK1,KCNQ3,EPHA5,FAT3,QKI,MAP2,HMG20A,SPAG9,SYT1,THRB,SEMA6A,MED1,CRKL,ARHGEF10,DMD
GO:BP	gene expression	GO:0010467	FALSE	6.329111490019767e-10	9.198657253974071	2677	172	48	30108	NPAS3,TNRC6B,ATXN1,ZEB1,KLF12,SATB2,FOXN2,NAV3,MYT1L,HIPK3,ALPK2,ZBTB5,DLL1,NR5A2,ADAMTS3,ERRFI1,PAWR,FMR1,ERG,KCNQ3,WAC,RTF1,BNC1,QKI,USP22,GRHL2,PDCD4,ZMYND8,ELF1,HMG20A,MBNL3,HMBOX1,LIPA,DNAJC3,UBP1,DIP2A,THRB,TGIF1,ZNF704,FMN1,TSC1,DR1,CREBRF,TSHZ3,MED1,CRKL,DNAJC25,DMD
GO:BP	cellular response to stimulus	GO:0051716	FALSE	6.659799035952759e-10	9.176538875768678	3102	172	52	30108	ZEB1,SLIT2,SATB2,ABL2,MAP2K4,ALPK2,DLL1,NR5A2,ADAMTS3,PTPN13,DLC1,ERRFI1,PAWR,FMR1,KANK1,APC,AMER1,KCNQ3,WAC,EPHA5,RALGPS1,USP25,PDE4D,PDCD4,ZMYND8,ACTB,ELF1,SPATA22,DENND3,DEPDC1B,LIPA,DNAJC3,SPAG9,CASP2,SYT1,AKAP6,NEDD9,THRB,FAN1,STX2,TSC1,SEMA6A,MAP3K20,DOCK4,PPM1E,SESN1,RAP1B,MED1,CRKL,CAB39,NETO1,DMD
GO:BP	macromolecule biosynthetic process	GO:0009059	FALSE	7.500306754665635e-10	9.12492	2898	172	50	30108	NPAS3,TNRC6B,ATXN1,ZEB1,KLF12,SATB2,FOXN2,NAV3,MYT1L,ALG12,HIPK3,ALPK2,ZBTB5,DLL1,NR5A2,ADAMTS3,ERRFI1,PAWR,FMR1,ERG,KCNQ3,WAC,RTF1,BNC1,QKI,USP22,GRHL2,PDCD4,ZMYND8,ELF1,SPATA22,HMG20A,MBNL3,HMBOX1,LIPA,DNAJC3,UBP1,DIP2A,THRB,TGIF1,ZNF704,FMN1,TSC1,DR1,CREBRF,TSHZ3,MED1,CRKL,DNAJC25,DMD
GO:BP	response to stimulus	GO:0050896	FALSE	2.201935819229769e-9	8.657195343747814	3647	172	56	30108	ZEB1,SLIT2,SATB2,ABL2,MAP2K4,GPM6A,SLC30A4,ALPK2,DLL1,NR5A2,SOX5,ADAMTS3,PTPN13,DLC1,ERRFI1,PAWR,FMR1,KANK1,APC,AMER1,KCNQ3,ACTA2,WAC,EPHA5,RALGPS1,USP25,PDE4D,PDCD4,ZMYND8,ACTB,ELF1,SPATA22,DENND3,DEPDC1B,LIPA,DNAJC3,SPAG9,CASP2,SYT1,AKAP6,NEDD9,THRB,FAN1,STX2,TSC1,SEMA6A,MAP3K20,DOCK4,PPM1E,SESN1,RAP1B,MED1,CRKL,CAB39,NETO1,DMD
GO:BP	regulation of cellular metabolic process	GO:0031323	FALSE	2.882376162321689e-9	8.540249342550407	2583	172	46	30108	NPAS3,TNRC6B,ATXN1,ZEB1,KLF12,SLIT2,SATB2,FOXN2,NAV3,MYT1L,ALPK2,ZBTB5,DLL1,NR5A2,PTPN13,ERRFI1,PAWR,CNEP1R1,FMR1,ERG,WAC,RTF1,BNC1,QKI,USP22,GRHL2,PDCD4,ZMYND8,ACTB,ELF1,HMG20A,MBNL3,HMBOX1,DNAJC3,PTPN3,UBP1,DIP2A,THRB,TGIF1,ZNF704,TSC1,CREBRF,TSHZ3,MED1,CRKL,DMD
GO:BP	nucleobase-containing compound biosynthetic process	GO:0034654	FALSE	8.375579007398955e-9	8.076985160287967	1597	172	35	30108	NPAS3,ATXN1,ZEB1,KLF12,SATB2,FOXN2,MYT1L,HIPK3,ZBTB5,DLL1,NR5A2,PAWR,FMR1,ERG,WAC,RTF1,BNC1,USP22,GRHL2,PDCD4,ZMYND8,ELF1,SPATA22,HMG20A,HMBOX1,LIPA,UBP1,THRB,TGIF1,ZNF704,DR1,CREBRF,TSHZ3,MED1,DMD
GO:BP	nitrogen compound metabolic process	GO:0006807	FALSE	9.192967837961934e-9	8.03654	4013	172	58	30108	NPAS3,TNRC6B,ATXN1,ZEB1,KLF12,SLIT2,SATB2,FOXN2,MYT1L,ALG12,HIPK3,ZBTB5,DLL1,DCUN1D3,NR5A2,ADAMTS3,PTPN13,ERRFI1,PAWR,CNEP1R1,FMR1,ERG,APC,AMER1,WAC,RTF1,BNC1,USP25,QKI,USP22,GRHL2,PDCD4,ZMYND8,ACTB,ELF1,GUK1,RNF180,SPATA22,HMG20A,MBNL3,HMBOX1,LIPA,ARIH1,DNAJC3,PTPN3,UBP1,THRB,FAN1,TGIF1,ZNF704,TSC1,DR1,CREBRF,TSHZ3,MED1,CRKL,DNAJC25,DMD
GO:BP	negative regulation of macromolecule metabolic process	GO:0010605	FALSE	9.468398841141737e-9	8.023723456397923	1101	172	29	30108	TNRC6B,ATXN1,ZEB1,SLIT2,SATB2,NAV3,MYT1L,DLL1,PTPN13,ERRFI1,PAWR,FMR1,WAC,RTF1,USP25,PDCD4,ZMYND8,HMG20A,HMBOX1,DNAJC3,PTPN3,DIP2A,THRB,TGIF1,TSC1,TSHZ3,MED1,CRKL,DMD
GO:BP	RNA biosynthetic process	GO:0032774	FALSE	1.0138227246075114e-8	7.994037978390741	1433	172	33	30108	NPAS3,ATXN1,ZEB1,KLF12,SATB2,FOXN2,MYT1L,HIPK3,ZBTB5,DLL1,NR5A2,PAWR,FMR1,ERG,WAC,RTF1,BNC1,USP22,GRHL2,PDCD4,ZMYND8,ELF1,HMG20A,HMBOX1,UBP1,THRB,TGIF1,ZNF704,DR1,CREBRF,TSHZ3,MED1,DMD
GO:BP	organic cyclic compound biosynthetic process	GO:1901362	FALSE	1.0861458082202341e-8	7.964111869540109	1702	172	36	30108	NPAS3,ATXN1,ZEB1,KLF12,SATB2,FOXN2,MYT1L,HIPK3,ZBTB5,DLL1,NR5A2,ERRFI1,PAWR,FMR1,ERG,WAC,RTF1,BNC1,USP22,GRHL2,PDCD4,ZMYND8,ELF1,SPATA22,HMG20A,HMBOX1,LIPA,UBP1,THRB,TGIF1,ZNF704,DR1,CREBRF,TSHZ3,MED1,DMD
GO:BP	organic substance metabolic process	GO:0071704	FALSE	1.2325871423931703e-8	7.909182366880226	4650	172	63	30108	NPAS3,TNRC6B,ATXN1,ZEB1,KLF12,SLIT2,SATB2,FOXN2,NAV3,MYT1L,ALG12,HIPK3,ALPK2,ZBTB5,DLL1,DCUN1D3,NR5A2,ADAMTS3,PTPN13,ERRFI1,PAWR,CNEP1R1,FMR1,ERG,APC,AMER1,KCNQ3,WAC,RTF1,BNC1,USP25,QKI,USP22,GRHL2,PDCD4,ZMYND8,ACTB,ELF1,GUK1,RNF180,SPATA22,HMG20A,MBNL3,HMBOX1,LIPA,ARIH1,DNAJC3,PTPN3,UBP1,DIP2A,THRB,FAN1,TGIF1,ZNF704,FMN1,TSC1,DR1,CREBRF,TSHZ3,MED1,CRKL,DNAJC25,DMD
GO:BP	regulation of gene expression	GO:0010468	FALSE	1.2468267100779818e-8	7.904193902645416	2087	172	40	30108	NPAS3,TNRC6B,ATXN1,ZEB1,KLF12,SATB2,FOXN2,NAV3,MYT1L,ALPK2,ZBTB5,DLL1,NR5A2,PAWR,FMR1,ERG,WAC,RTF1,BNC1,QKI,USP22,GRHL2,PDCD4,ZMYND8,ELF1,HMG20A,MBNL3,HMBOX1,DNAJC3,UBP1,DIP2A,THRB,TGIF1,ZNF704,TSC1,CREBRF,TSHZ3,MED1,CRKL,DMD
GO:BP	cell development	GO:0048468	FALSE	1.3971235690102473e-8	7.854765180882246	1281	172	31	30108	ZEB1,HOOK3,SLIT2,SLITRK1,TJP2,SATB2,ABL2,MYT1L,GPM6A,ASAP1,ALPK2,DLL1,FMR1,KANK1,KCNQ3,ACTA2,EPHA5,FAT3,BNC1,QKI,MAP2,GRHL2,LIPA,SYT1,THRB,TSC1,SEMA6A,RAP1B,MED1,ARHGEF10,DMD
GO:BP	negative regulation of nitrogen compound metabolic process	GO:0051172	FALSE	1.4155735248089445e-8	7.849067568482181	891	172	26	30108	TNRC6B,ATXN1,ZEB1,SLIT2,SATB2,MYT1L,PTPN13,ERRFI1,PAWR,FMR1,WAC,RTF1,USP25,PDCD4,ZMYND8,HMG20A,HMBOX1,DNAJC3,PTPN3,THRB,TGIF1,TSC1,TSHZ3,MED1,CRKL,DMD
GO:BP	regulation of RNA metabolic process	GO:0051252	FALSE	1.4827411216959093e-8	7.82893	1541	172	34	30108	NPAS3,TNRC6B,ATXN1,ZEB1,KLF12,SATB2,FOXN2,MYT1L,ZBTB5,DLL1,NR5A2,PAWR,FMR1,ERG,WAC,RTF1,BNC1,QKI,USP22,GRHL2,PDCD4,ZMYND8,ELF1,HMG20A,MBNL3,HMBOX1,UBP1,THRB,TGIF1,ZNF704,CREBRF,TSHZ3,MED1,DMD
GO:BP	regulation of cellular biosynthetic process	GO:0031326	FALSE	1.54900885057037e-8	7.809946100805744	2200	172	41	30108	NPAS3,TNRC6B,ATXN1,ZEB1,KLF12,SATB2,FOXN2,NAV3,MYT1L,ALPK2,ZBTB5,DLL1,NR5A2,PAWR,CNEP1R1,FMR1,ERG,WAC,RTF1,BNC1,QKI,USP22,GRHL2,PDCD4,ZMYND8,ELF1,HMG20A,MBNL3,HMBOX1,DNAJC3,UBP1,DIP2A,THRB,TGIF1,ZNF704,TSC1,CREBRF,TSHZ3,MED1,CRKL,DMD
GO:BP	heterocycle biosynthetic process	GO:0018130	FALSE	1.697236056764455e-8	7.770257750481016	1638	172	35	30108	NPAS3,ATXN1,ZEB1,KLF12,SATB2,FOXN2,MYT1L,HIPK3,ZBTB5,DLL1,NR5A2,PAWR,FMR1,ERG,WAC,RTF1,BNC1,USP22,GRHL2,PDCD4,ZMYND8,ELF1,SPATA22,HMG20A,HMBOX1,LIPA,UBP1,THRB,TGIF1,ZNF704,DR1,CREBRF,TSHZ3,MED1,DMD
GO:BP	aromatic compound biosynthetic process	GO:0019438	FALSE	1.9103594169379256e-8	7.718884916465259	1645	172	35	30108	NPAS3,ATXN1,ZEB1,KLF12,SATB2,FOXN2,MYT1L,HIPK3,ZBTB5,DLL1,NR5A2,PAWR,FMR1,ERG,WAC,RTF1,BNC1,USP22,GRHL2,PDCD4,ZMYND8,ELF1,SPATA22,HMG20A,HMBOX1,LIPA,UBP1,THRB,TGIF1,ZNF704,DR1,CREBRF,TSHZ3,MED1,DMD
GO:BP	regulation of biosynthetic process	GO:0009889	FALSE	1.9994264977240475e-8	7.699094556631531	2218	172	41	30108	NPAS3,TNRC6B,ATXN1,ZEB1,KLF12,SATB2,FOXN2,NAV3,MYT1L,ALPK2,ZBTB5,DLL1,NR5A2,PAWR,CNEP1R1,FMR1,ERG,WAC,RTF1,BNC1,QKI,USP22,GRHL2,PDCD4,ZMYND8,ELF1,HMG20A,MBNL3,HMBOX1,DNAJC3,UBP1,DIP2A,THRB,TGIF1,ZNF704,TSC1,CREBRF,TSHZ3,MED1,CRKL,DMD
GO:BP	cellular nitrogen compound biosynthetic process	GO:0044271	FALSE	2.3964216372863577e-8	7.620436767819927	1938	172	38	30108	NPAS3,TNRC6B,ATXN1,ZEB1,KLF12,SATB2,FOXN2,MYT1L,HIPK3,ZBTB5,DLL1,NR5A2,PAWR,FMR1,ERG,WAC,RTF1,BNC1,USP22,GRHL2,PDCD4,ZMYND8,ELF1,SPATA22,HMG20A,HMBOX1,LIPA,DNAJC3,UBP1,THRB,TGIF1,ZNF704,TSC1,DR1,CREBRF,TSHZ3,MED1,DMD
GO:BP	regulation of macromolecule biosynthetic process	GO:0010556	FALSE	2.8119836027970656e-8	7.550987216097276	2143	172	40	30108	NPAS3,TNRC6B,ATXN1,ZEB1,KLF12,SATB2,FOXN2,NAV3,MYT1L,ALPK2,ZBTB5,DLL1,NR5A2,PAWR,FMR1,ERG,WAC,RTF1,BNC1,QKI,USP22,GRHL2,PDCD4,ZMYND8,ELF1,HMG20A,MBNL3,HMBOX1,DNAJC3,UBP1,DIP2A,THRB,TGIF1,ZNF704,TSC1,CREBRF,TSHZ3,MED1,CRKL,DMD
GO:BP	cellular biosynthetic process	GO:0044249	FALSE	2.9769181799895737e-8	7.526233101687624	3313	172	51	30108	NPAS3,TNRC6B,ATXN1,ZEB1,KLF12,SATB2,FOXN2,NAV3,MYT1L,ALG12,HIPK3,ALPK2,ZBTB5,DLL1,NR5A2,ADAMTS3,ERRFI1,PAWR,CNEP1R1,FMR1,ERG,KCNQ3,WAC,RTF1,BNC1,QKI,USP22,GRHL2,PDCD4,ZMYND8,ELF1,SPATA22,HMG20A,MBNL3,HMBOX1,LIPA,DNAJC3,UBP1,DIP2A,THRB,TGIF1,ZNF704,FMN1,TSC1,DR1,CREBRF,TSHZ3,MED1,CRKL,DNAJC25,DMD
GO:BP	DNA-templated transcription	GO:0006351	FALSE	3.889510276555765e-8	7.410105076714994	1420	172	32	30108	NPAS3,ATXN1,ZEB1,KLF12,SATB2,FOXN2,MYT1L,HIPK3,ZBTB5,DLL1,NR5A2,PAWR,ERG,WAC,RTF1,BNC1,USP22,GRHL2,PDCD4,ZMYND8,ELF1,HMG20A,HMBOX1,UBP1,THRB,TGIF1,ZNF704,DR1,CREBRF,TSHZ3,MED1,DMD
GO:BP	metabolic process	GO:0008152	FALSE	4.8022028025859844e-8	7.31856	4924	172	64	30108	NPAS3,TNRC6B,ATXN1,ZEB1,KLF12,SLIT2,SATB2,FOXN2,NAV3,MYT1L,ALG12,HIPK3,ALPK2,ZBTB5,DLL1,DCUN1D3,NR5A2,ADAMTS3,PTPN13,ERRFI1,PAWR,CNEP1R1,FMR1,ERG,APC,AMER1,KCNQ3,WAC,RTF1,BNC1,USP25,QKI,USP22,GRHL2,PDCD4,ZMYND8,ACTB,ELF1,GUK1,RNF180,SPATA22,HMG20A,MBNL3,HMBOX1,LIPA,ARIH1,DNAJC3,PTPN3,UBP1,DIP2A,THRB,FAN1,TGIF1,ZNF704,FMN1,TSC1,DR1,CREBRF,TSHZ3,SESN1,MED1,CRKL,DNAJC25,DMD
GO:BP	organic substance biosynthetic process	GO:1901576	FALSE	4.8328181143536704e-8	7.315799549454327	3357	172	51	30108	NPAS3,TNRC6B,ATXN1,ZEB1,KLF12,SATB2,FOXN2,NAV3,MYT1L,ALG12,HIPK3,ALPK2,ZBTB5,DLL1,NR5A2,ADAMTS3,ERRFI1,PAWR,CNEP1R1,FMR1,ERG,KCNQ3,WAC,RTF1,BNC1,QKI,USP22,GRHL2,PDCD4,ZMYND8,ELF1,SPATA22,HMG20A,MBNL3,HMBOX1,LIPA,DNAJC3,UBP1,DIP2A,THRB,TGIF1,ZNF704,FMN1,TSC1,DR1,CREBRF,TSHZ3,MED1,CRKL,DNAJC25,DMD
GO:BP	regulation of nucleobase-containing compound metabolic process	GO:0019219	FALSE	5.129266827991167e-8	7.289944708048694	1705	172	35	30108	NPAS3,TNRC6B,ATXN1,ZEB1,KLF12,SATB2,FOXN2,MYT1L,ZBTB5,DLL1,NR5A2,PAWR,FMR1,ERG,WAC,RTF1,BNC1,QKI,USP22,GRHL2,PDCD4,ZMYND8,ACTB,ELF1,HMG20A,MBNL3,HMBOX1,UBP1,THRB,TGIF1,ZNF704,CREBRF,TSHZ3,MED1,DMD
GO:BP	biosynthetic process	GO:0009058	FALSE	5.566818745373399e-8	7.254392919013819	3370	172	51	30108	NPAS3,TNRC6B,ATXN1,ZEB1,KLF12,SATB2,FOXN2,NAV3,MYT1L,ALG12,HIPK3,ALPK2,ZBTB5,DLL1,NR5A2,ADAMTS3,ERRFI1,PAWR,CNEP1R1,FMR1,ERG,KCNQ3,WAC,RTF1,BNC1,QKI,USP22,GRHL2,PDCD4,ZMYND8,ELF1,SPATA22,HMG20A,MBNL3,HMBOX1,LIPA,DNAJC3,UBP1,DIP2A,THRB,TGIF1,ZNF704,FMN1,TSC1,DR1,CREBRF,TSHZ3,MED1,CRKL,DNAJC25,DMD
GO:BP	negative regulation of metabolic process	GO:0009892	FALSE	5.616744039052649e-8	7.2505153669303155	1186	172	29	30108	TNRC6B,ATXN1,ZEB1,SLIT2,SATB2,NAV3,MYT1L,DLL1,PTPN13,ERRFI1,PAWR,FMR1,WAC,RTF1,USP25,PDCD4,ZMYND8,HMG20A,HMBOX1,DNAJC3,PTPN3,DIP2A,THRB,TGIF1,TSC1,TSHZ3,MED1,CRKL,DMD
GO:BP	cellular metabolic process	GO:0044237	FALSE	6.680941956645827e-8	7.175162301336845	4335	172	59	30108	NPAS3,TNRC6B,ATXN1,ZEB1,KLF12,SLIT2,SATB2,FOXN2,NAV3,MYT1L,ALG12,HIPK3,ALPK2,ZBTB5,DLL1,NR5A2,ADAMTS3,PTPN13,ERRFI1,PAWR,CNEP1R1,FMR1,ERG,KCNQ3,WAC,RTF1,BNC1,QKI,USP22,GRHL2,PDCD4,ZMYND8,ACTB,ELF1,GUK1,RNF180,SPATA22,HMG20A,MBNL3,HMBOX1,LIPA,DNAJC3,PTPN3,UBP1,DIP2A,THRB,FAN1,TGIF1,ZNF704,FMN1,TSC1,DR1,CREBRF,TSHZ3,SESN1,MED1,CRKL,DNAJC25,DMD
GO:BP	primary metabolic process	GO:0044238	FALSE	1.1066955918080105e-7	6.955971819932697	4266	172	58	30108	NPAS3,TNRC6B,ATXN1,ZEB1,KLF12,SLIT2,SATB2,FOXN2,MYT1L,ALG12,HIPK3,ZBTB5,DLL1,DCUN1D3,NR5A2,ADAMTS3,PTPN13,ERRFI1,PAWR,CNEP1R1,FMR1,ERG,APC,AMER1,WAC,RTF1,BNC1,USP25,QKI,USP22,GRHL2,PDCD4,ZMYND8,ACTB,ELF1,GUK1,RNF180,SPATA22,HMG20A,MBNL3,HMBOX1,LIPA,ARIH1,DNAJC3,PTPN3,UBP1,THRB,FAN1,TGIF1,ZNF704,TSC1,DR1,CREBRF,TSHZ3,MED1,CRKL,DNAJC25,DMD
GO:BP	generation of neurons	GO:0048699	FALSE	2.450163135366519e-7	6.6108049987249276	716	172	22	30108	ZEB1,SLIT2,SLITRK1,SATB2,ABL2,MYT1L,GPM6A,ASAP1,DLL1,SOX5,FMR1,KANK1,KCNQ3,EPHA5,FAT3,MAP2,HMG20A,SPAG9,SYT1,THRB,SEMA6A,MED1
GO:BP	negative regulation of cellular metabolic process	GO:0031324	FALSE	2.7670390047493444e-7	6.557984718911807	1102	172	27	30108	TNRC6B,ATXN1,ZEB1,SLIT2,SATB2,NAV3,MYT1L,DLL1,PTPN13,ERRFI1,PAWR,FMR1,RTF1,PDCD4,ZMYND8,HMG20A,HMBOX1,DNAJC3,PTPN3,DIP2A,THRB,TGIF1,TSC1,TSHZ3,MED1,CRKL,DMD
GO:BP	regulation of DNA-templated transcription	GO:0006355	FALSE	3.199090130653401e-7	6.494973524000291	1364	172	30	30108	NPAS3,ATXN1,ZEB1,KLF12,SATB2,FOXN2,MYT1L,ZBTB5,DLL1,NR5A2,PAWR,ERG,WAC,RTF1,BNC1,USP22,GRHL2,PDCD4,ZMYND8,ELF1,HMG20A,HMBOX1,UBP1,THRB,TGIF1,ZNF704,CREBRF,TSHZ3,MED1,DMD
GO:BP	regulation of RNA biosynthetic process	GO:2001141	FALSE	3.430415757125604e-7	6.464653241448989	1368	172	30	30108	NPAS3,ATXN1,ZEB1,KLF12,SATB2,FOXN2,MYT1L,ZBTB5,DLL1,NR5A2,PAWR,ERG,WAC,RTF1,BNC1,USP22,GRHL2,PDCD4,ZMYND8,ELF1,HMG20A,HMBOX1,UBP1,THRB,TGIF1,ZNF704,CREBRF,TSHZ3,MED1,DMD
GO:BP	RNA metabolic process	GO:0016070	FALSE	3.587780072281117e-7	6.445174186676471	1929	172	36	30108	NPAS3,TNRC6B,ATXN1,ZEB1,KLF12,SATB2,FOXN2,MYT1L,HIPK3,ZBTB5,DLL1,NR5A2,PAWR,FMR1,ERG,WAC,RTF1,BNC1,QKI,USP22,GRHL2,PDCD4,ZMYND8,ELF1,HMG20A,MBNL3,HMBOX1,UBP1,THRB,TGIF1,ZNF704,DR1,CREBRF,TSHZ3,MED1,DMD
GO:BP	cellular nitrogen compound metabolic process	GO:0034641	FALSE	3.8357238971192015e-7	6.416152661739419	2763	172	44	30108	NPAS3,TNRC6B,ATXN1,ZEB1,KLF12,SATB2,FOXN2,MYT1L,HIPK3,ZBTB5,DLL1,NR5A2,PAWR,FMR1,ERG,WAC,RTF1,BNC1,QKI,USP22,GRHL2,PDCD4,ZMYND8,ACTB,ELF1,GUK1,RNF180,SPATA22,HMG20A,MBNL3,HMBOX1,LIPA,DNAJC3,UBP1,THRB,FAN1,TGIF1,ZNF704,TSC1,DR1,CREBRF,TSHZ3,MED1,DMD
GO:BP	heterocycle metabolic process	GO:0046483	FALSE	4.45179472501479e-7	6.3514648694605755	2560	172	42	30108	NPAS3,TNRC6B,ATXN1,ZEB1,KLF12,SATB2,FOXN2,MYT1L,HIPK3,ZBTB5,DLL1,NR5A2,PAWR,FMR1,ERG,WAC,RTF1,BNC1,QKI,USP22,GRHL2,PDCD4,ZMYND8,ACTB,ELF1,GUK1,RNF180,SPATA22,HMG20A,MBNL3,HMBOX1,LIPA,UBP1,THRB,FAN1,TGIF1,ZNF704,DR1,CREBRF,TSHZ3,MED1,DMD
GO:BP	nucleic acid metabolic process	GO:0090304	FALSE	5.202789830958001e-7	6.283763717271124	2258	172	39	30108	NPAS3,TNRC6B,ATXN1,ZEB1,KLF12,SATB2,FOXN2,MYT1L,HIPK3,ZBTB5,DLL1,NR5A2,PAWR,FMR1,ERG,WAC,RTF1,BNC1,QKI,USP22,GRHL2,PDCD4,ZMYND8,ACTB,ELF1,SPATA22,HMG20A,MBNL3,HMBOX1,UBP1,THRB,FAN1,TGIF1,ZNF704,DR1,CREBRF,TSHZ3,MED1,DMD
GO:BP	organic cyclic compound metabolic process	GO:1901360	FALSE	5.530702415178957e-7	6.257219708539068	2686	172	43	30108	NPAS3,TNRC6B,ATXN1,ZEB1,KLF12,SATB2,FOXN2,MYT1L,HIPK3,ZBTB5,DLL1,NR5A2,ERRFI1,PAWR,FMR1,ERG,WAC,RTF1,BNC1,QKI,USP22,GRHL2,PDCD4,ZMYND8,ACTB,ELF1,GUK1,RNF180,SPATA22,HMG20A,MBNL3,HMBOX1,LIPA,UBP1,THRB,FAN1,TGIF1,ZNF704,DR1,CREBRF,TSHZ3,MED1,DMD
GO:BP	cellular aromatic compound metabolic process	GO:0006725	FALSE	5.715782423902135e-7	6.242924311353624	2581	172	42	30108	NPAS3,TNRC6B,ATXN1,ZEB1,KLF12,SATB2,FOXN2,MYT1L,HIPK3,ZBTB5,DLL1,NR5A2,PAWR,FMR1,ERG,WAC,RTF1,BNC1,QKI,USP22,GRHL2,PDCD4,ZMYND8,ACTB,ELF1,GUK1,RNF180,SPATA22,HMG20A,MBNL3,HMBOX1,LIPA,UBP1,THRB,FAN1,TGIF1,ZNF704,DR1,CREBRF,TSHZ3,MED1,DMD
GO:BP	nucleobase-containing compound metabolic process	GO:0006139	FALSE	6.112660497113475e-7	6.21377	2480	172	41	30108	NPAS3,TNRC6B,ATXN1,ZEB1,KLF12,SATB2,FOXN2,MYT1L,HIPK3,ZBTB5,DLL1,NR5A2,PAWR,FMR1,ERG,WAC,RTF1,BNC1,QKI,USP22,GRHL2,PDCD4,ZMYND8,ACTB,ELF1,GUK1,SPATA22,HMG20A,MBNL3,HMBOX1,LIPA,UBP1,THRB,FAN1,TGIF1,ZNF704,DR1,CREBRF,TSHZ3,MED1,DMD
GO:BP	neuron differentiation	GO:0030182	FALSE	2.9718e-06	5.52698	671	172	20	30108	ZEB1,SLIT2,SLITRK1,ABL2,MYT1L,GPM6A,ASAP1,DLL1,FMR1,KANK1,KCNQ3,EPHA5,FAT3,MAP2,HMG20A,SPAG9,SYT1,THRB,SEMA6A,MED1
GO:BP	negative regulation of protein metabolic process	GO:0051248	FALSE	5.73854e-06	5.2411988682828525	260	172	13	30108	TNRC6B,SLIT2,PTPN13,ERRFI1,FMR1,WAC,USP25,HMG20A,DNAJC3,PTPN3,TSC1,CRKL,DMD
GO:BP	regulation of cell communication	GO:0010646	FALSE	6.54734e-06	5.18393	1552	172	30	30108	ZEB1,SLIT2,ALPK2,DLL1,ADAMTS3,PTPN13,DLC1,ERRFI1,PAWR,FMR1,KANK1,APC,AMER1,KCNQ3,RALGPS1,PDE4D,PDCD4,ELF1,DENND3,DEPDC1B,LIPA,SPAG9,SYT1,THRB,TSC1,SESN1,RAP1B,CRKL,NETO1,DMD
GO:BP	signal transduction	GO:0007165	FALSE	7.09414e-06	5.1491004273027565	2368	172	38	30108	ZEB1,SLIT2,MAP2K4,ALPK2,DLL1,NR5A2,ADAMTS3,PTPN13,DLC1,ERRFI1,PAWR,KANK1,APC,AMER1,KCNQ3,WAC,EPHA5,RALGPS1,PDE4D,PDCD4,ELF1,DENND3,DEPDC1B,LIPA,SPAG9,CASP2,NEDD9,THRB,TSC1,SEMA6A,MAP3K20,SESN1,RAP1B,MED1,CRKL,CAB39,NETO1,DMD
GO:BP	positive regulation of nitrogen compound metabolic process	GO:0051173	FALSE	8.27676e-06	5.082139824690544	1290	172	27	30108	NPAS3,TNRC6B,ZEB1,SATB2,DLL1,PAWR,CNEP1R1,FMR1,ERG,APC,AMER1,WAC,BNC1,USP22,GRHL2,ZMYND8,ACTB,ELF1,RNF180,HMBOX1,ARIH1,DNAJC3,UBP1,THRB,CREBRF,MED1,CRKL
GO:BP	anatomical structure morphogenesis	GO:0009653	FALSE	1.40644e-05	4.851878503468959	1323	172	27	30108	ZEB1,SLIT2,SLITRK1,SATB2,GPM6A,MSN,VASH2,ALPK2,DLL1,ERRFI1,KANK1,EPHA5,FAT3,RTF1,MAP2,GRHL2,ACTB,LIPA,SYT1,UBP1,THRB,SOBP,FMN1,TSC1,SEMA6A,MED1,DMD
GO:BP	cellular component organization	GO:0016043	FALSE	2.01728e-05	4.695234507950869	3025	172	43	30108	HOOK3,SLIT2,SLITRK1,SATB2,NAV3,ABL2,GPM6A,MSN,ASAP1,IQSEC1,DLL1,ADAMTS3,DLC1,FMR1,KANK1,APC,KCNQ3,WAC,STAG2,EPHA5,FAT3,RTF1,MAP2,GRHL2,ATP6V1H,ACTB,SPATA22,HMBOX1,LIPA,DAW1,SYT1,NEDD9,PLEKHF2,STX2,FNBP1L,FMN1,TSC1,SEMA6A,DR1,PPM1E,RAP1B,ARHGEF10,DMD
GO:BP	regulation of signal transduction	GO:0009966	FALSE	2.04576e-05	4.6891449962147025	1347	172	27	30108	ZEB1,SLIT2,ALPK2,DLL1,ADAMTS3,PTPN13,DLC1,ERRFI1,PAWR,KANK1,APC,AMER1,RALGPS1,PDE4D,PDCD4,ELF1,DENND3,DEPDC1B,LIPA,SPAG9,THRB,TSC1,SESN1,RAP1B,CRKL,NETO1,DMD
GO:BP	tissue development	GO:0009888	FALSE	2.07918e-05	4.682108578266129	912	172	22	30108	ZEB1,SLIT2,TJP2,SATB2,ALPK2,DLL1,NR5A2,SOX5,ERRFI1,ACTA2,RTF1,GRHL2,ACTB,LIPA,THRB,FMN1,TSC1,SEMA6A,RAP1B,MED1,PTER,DMD
GO:BP	cell communication	GO:0007154	FALSE	2.42824e-05	4.614707929319281	2701	172	40	30108	ZEB1,SLIT2,MAP2K4,ALPK2,DLL1,NR5A2,ADAMTS3,PTPN13,DLC1,ERRFI1,PAWR,FMR1,KANK1,APC,AMER1,KCNQ3,WAC,EPHA5,RALGPS1,PDE4D,PDCD4,ELF1,DENND3,DEPDC1B,LIPA,SPAG9,CASP2,SYT1,NEDD9,THRB,TSC1,SEMA6A,MAP3K20,SESN1,RAP1B,MED1,CRKL,CAB39,NETO1,DMD
GO:BP	regulation of signaling	GO:0023051	FALSE	2.59614e-05	4.585672263355945	1552	172	29	30108	ZEB1,SLIT2,ALPK2,DLL1,ADAMTS3,PTPN13,DLC1,ERRFI1,PAWR,KANK1,APC,AMER1,KCNQ3,RALGPS1,PDE4D,PDCD4,ELF1,DENND3,DEPDC1B,LIPA,SPAG9,SYT1,THRB,TSC1,SESN1,RAP1B,CRKL,NETO1,DMD
GO:BP	signaling	GO:0023052	FALSE	4.03246e-05	4.394430365455293	2638	172	39	30108	ZEB1,SLIT2,MAP2K4,ALPK2,DLL1,NR5A2,ADAMTS3,PTPN13,DLC1,ERRFI1,PAWR,KANK1,APC,AMER1,KCNQ3,WAC,EPHA5,RALGPS1,PDE4D,PDCD4,ELF1,DENND3,DEPDC1B,LIPA,SPAG9,CASP2,SYT1,NEDD9,THRB,TSC1,SEMA6A,MAP3K20,SESN1,RAP1B,MED1,CRKL,CAB39,NETO1,DMD
GO:BP	cellular component organization or biogenesis	GO:0071840	FALSE	5.54828e-05	4.255841489735209	3132	172	43	30108	HOOK3,SLIT2,SLITRK1,SATB2,NAV3,ABL2,GPM6A,MSN,ASAP1,IQSEC1,DLL1,ADAMTS3,DLC1,FMR1,KANK1,APC,KCNQ3,WAC,STAG2,EPHA5,FAT3,RTF1,MAP2,GRHL2,ATP6V1H,ACTB,SPATA22,HMBOX1,LIPA,DAW1,SYT1,NEDD9,PLEKHF2,STX2,FNBP1L,FMN1,TSC1,SEMA6A,DR1,PPM1E,RAP1B,ARHGEF10,DMD
GO:BP	regulation of response to stimulus	GO:0048583	FALSE	7.67526e-05	4.114906944681273	1732	172	30	30108	ZEB1,SLIT2,ALPK2,DLL1,ADAMTS3,PTPN13,DLC1,ERRFI1,PAWR,KANK1,APC,AMER1,RALGPS1,USP25,PDE4D,PDCD4,ACTB,ELF1,DENND3,DEPDC1B,LIPA,SPAG9,THRB,TSC1,SEMA6A,SESN1,RAP1B,CRKL,NETO1,DMD
GO:BP	regulation of protein metabolic process	GO:0051246	FALSE	0.000106335	3.973324142401122	752	172	19	30108	TNRC6B,SLIT2,PTPN13,ERRFI1,PAWR,CNEP1R1,FMR1,APC,AMER1,WAC,USP25,RNF180,HMG20A,ARIH1,DNAJC3,PTPN3,TSC1,CRKL,DMD
GO:BP	negative regulation of macromolecule biosynthetic process	GO:0010558	FALSE	0.000124523	3.9047491815746693	924	172	21	30108	TNRC6B,ATXN1,ZEB1,SATB2,NAV3,MYT1L,DLL1,PAWR,FMR1,RTF1,PDCD4,ZMYND8,HMG20A,HMBOX1,DIP2A,THRB,TGIF1,TSC1,TSHZ3,MED1,CRKL
GO:BP	regulation of developmental process	GO:0050793	FALSE	0.000128721	3.890349885563363	1100	172	23	30108	ZEB1,HOOK3,SLITRK1,MSN,ASAP1,VASH2,ALPK2,DLL1,SOX5,ERRFI1,FMR1,KANK1,APC,FAT3,BNC1,QKI,GRHL2,PDCD4,HMG20A,SPAG9,SYT1,SEMA6A,MED1
GO:BP	positive regulation of macromolecule metabolic process	GO:0010604	FALSE	0.00015417	3.812001122573694	1487	172	27	30108	NPAS3,TNRC6B,ZEB1,SATB2,DLL1,PAWR,CNEP1R1,FMR1,ERG,APC,AMER1,WAC,BNC1,USP22,GRHL2,ZMYND8,ACTB,ELF1,RNF180,HMBOX1,ARIH1,DNAJC3,UBP1,THRB,CREBRF,MED1,CRKL
GO:BP	epithelium development	GO:0060429	FALSE	0.000181949	3.7400511375451098	549	172	16	30108	ZEB1,SLIT2,TJP2,DLL1,ERRFI1,ACTA2,GRHL2,ACTB,LIPA,THRB,FMN1,TSC1,RAP1B,MED1,PTER,DMD
GO:BP	negative regulation of cellular biosynthetic process	GO:0031327	FALSE	0.000197641	3.7041223672517343	950	172	21	30108	TNRC6B,ATXN1,ZEB1,SATB2,NAV3,MYT1L,DLL1,PAWR,FMR1,RTF1,PDCD4,ZMYND8,HMG20A,HMBOX1,DIP2A,THRB,TGIF1,TSC1,TSHZ3,MED1,CRKL
GO:BP	negative regulation of biosynthetic process	GO:0009890	FALSE	0.000204652	3.688984573707952	952	172	21	30108	TNRC6B,ATXN1,ZEB1,SATB2,NAV3,MYT1L,DLL1,PAWR,FMR1,RTF1,PDCD4,ZMYND8,HMG20A,HMBOX1,DIP2A,THRB,TGIF1,TSC1,TSHZ3,MED1,CRKL
GO:BP	transcription by RNA polymerase II	GO:0006366	FALSE	0.000217797	3.6619477345502904	1133	172	23	30108	ZEB1,KLF12,SATB2,MYT1L,ZBTB5,DLL1,NR5A2,PAWR,ERG,RTF1,USP22,GRHL2,ZMYND8,ELF1,HMG20A,HMBOX1,UBP1,THRB,TGIF1,ZNF704,DR1,CREBRF,MED1
GO:BP	epithelial cell differentiation	GO:0030855	FALSE	0.000222626	3.6524246413246493	295	172	12	30108	ZEB1,TJP2,DLL1,ERRFI1,ACTA2,GRHL2,LIPA,THRB,RAP1B,MED1,PTER,DMD
GO:BP	regulation of biological quality	GO:0065008	FALSE	0.000292135	3.5344167995383664	1152	172	23	30108	TNRC6B,SLIT2,SLITRK1,TJP2,ABL2,MSN,ASAP1,DLL1,FMR1,KANK1,KCNQ3,ACTA2,LIPA,AKAP6,PTPN3,THRB,FMN1,TSC1,SEMA6A,DOCK4,MED1,NETO1,DMD
GO:BP	regulation of multicellular organismal process	GO:0051239	FALSE	0.000333444	3.4769776659455247	1254	172	24	30108	ZEB1,HOOK3,SLIT2,SLITRK1,NAV3,VASH2,ALPK2,DLL1,SOX5,ERRFI1,PAWR,FMR1,QKI,PDE4D,GRHL2,PTPRG,PDCD4,ELF1,THRB,SEMA6A,DOCK4,MED1,NETO1,DMD
GO:BP	response to chemical	GO:0042221	FALSE	0.000365546	3.43706	1356	172	25	30108	ZEB1,SLIT2,SATB2,ABL2,SLC30A4,NR5A2,ERRFI1,PAWR,KANK1,KCNQ3,USP25,PDCD4,ACTB,LIPA,SYT1,AKAP6,THRB,STX2,TSC1,SEMA6A,DOCK4,PPM1E,SESN1,RAP1B,MED1
GO:BP	regulation of transcription by RNA polymerase II	GO:0006357	FALSE	0.000418822	3.377970496654533	1084	172	22	30108	ZEB1,KLF12,SATB2,MYT1L,ZBTB5,DLL1,NR5A2,PAWR,ERG,RTF1,USP22,GRHL2,ZMYND8,ELF1,HMG20A,HMBOX1,UBP1,THRB,TGIF1,ZNF704,CREBRF,MED1
GO:BP	endothelial cell differentiation	GO:0045446	FALSE	0.000790155	3.102287930859895	52	172	6	30108	ZEB1,TJP2,DLL1,LIPA,RAP1B,DMD
GO:BP	negative regulation of developmental process	GO:0051093	FALSE	0.000797537	3.0982489708927554	397	172	13	30108	ZEB1,HOOK3,ASAP1,ALPK2,DLL1,KANK1,FAT3,QKI,GRHL2,PDCD4,HMG20A,SEMA6A,MED1
GO:BP	positive regulation of metabolic process	GO:0009893	FALSE	0.00085527	3.067896523961263	1622	172	27	30108	NPAS3,TNRC6B,ZEB1,SATB2,DLL1,PAWR,CNEP1R1,FMR1,ERG,APC,AMER1,WAC,BNC1,USP22,GRHL2,ZMYND8,ACTB,ELF1,RNF180,HMBOX1,ARIH1,DNAJC3,UBP1,THRB,CREBRF,MED1,CRKL
GO:BP	neuron development	GO:0048666	FALSE	0.000861469	3.0647604153466315	541	172	15	30108	SLIT2,SLITRK1,ABL2,MYT1L,GPM6A,ASAP1,FMR1,KANK1,KCNQ3,EPHA5,FAT3,MAP2,SYT1,THRB,SEMA6A
GO:BP	positive regulation of cellular component organization	GO:0051130	FALSE	0.00199039	2.701061091794077	503	172	14	30108	SLITRK1,NAV3,ABL2,ASAP1,DLL1,FMR1,HMBOX1,SYT1,FNBP1L,FMN1,TSC1,PPM1E,RAP1B,ARHGEF10
GO:BP	endothelium development	GO:0003158	FALSE	0.00206541	2.684994608260721	61	172	6	30108	ZEB1,TJP2,DLL1,LIPA,RAP1B,DMD
GO:BP	regulation of cellular component organization	GO:0051128	FALSE	0.00241622	2.616863917703454	1109	172	21	30108	SLIT2,SLITRK1,NAV3,ABL2,MSN,ASAP1,DLL1,FMR1,KANK1,APC,FAT3,ACTB,HMBOX1,SYT1,FNBP1L,FMN1,TSC1,SEMA6A,PPM1E,RAP1B,ARHGEF10
GO:BP	negative regulation of RNA metabolic process	GO:0051253	FALSE	0.00297879	2.525960402097095	598	172	15	30108	ATXN1,ZEB1,SATB2,MYT1L,PAWR,FMR1,RTF1,PDCD4,ZMYND8,HMG20A,HMBOX1,THRB,TGIF1,TSHZ3,MED1
GO:BP	response to endogenous stimulus	GO:0009719	FALSE	0.00389654	2.4093209338949073	693	172	16	30108	ZEB1,SLIT2,DLL1,NR5A2,SOX5,ADAMTS3,ERRFI1,KANK1,PDCD4,ACTB,AKAP6,THRB,TSC1,RAP1B,MED1,CRKL
GO:BP	negative regulation of DNA-templated transcription	GO:0045892	FALSE	0.00398935	2.3990978465366735	534	172	14	30108	ATXN1,ZEB1,SATB2,MYT1L,PAWR,RTF1,PDCD4,ZMYND8,HMG20A,HMBOX1,THRB,TGIF1,TSHZ3,MED1
GO:BP	negative regulation of RNA biosynthetic process	GO:1902679	FALSE	0.00425568	2.3710315003007523	537	172	14	30108	ATXN1,ZEB1,SATB2,MYT1L,PAWR,RTF1,PDCD4,ZMYND8,HMG20A,HMBOX1,THRB,TGIF1,TSHZ3,MED1
GO:BP	cell motility	GO:0048870	FALSE	0.00441053	2.355509019430011	785	172	17	30108	SLIT2,SATB2,NAV3,GPM6A,ERRFI1,KANK1,APC,FAT3,PTPRG,ZMYND8,ACTB,RECK,SPAG9,NEDD9,SEMA6A,DOCK4,CRKL
GO:BP	cell morphogenesis	GO:0000902	FALSE	0.00448303	2.348428823703442	464	172	13	30108	SLIT2,SLITRK1,GPM6A,MSN,KANK1,EPHA5,FAT3,MAP2,GRHL2,LIPA,SYT1,SEMA6A,MED1
GO:BP	intracellular signal transduction	GO:0035556	FALSE	0.004562	2.340844806571874	1155	172	21	30108	SLIT2,MAP2K4,PTPN13,DLC1,ERRFI1,KANK1,WAC,RALGPS1,PDE4D,PDCD4,DENND3,LIPA,SPAG9,CASP2,TSC1,MAP3K20,SESN1,RAP1B,CRKL,CAB39,DMD
GO:BP	cell migration	GO:0016477	FALSE	0.00459268	2.3379339532837746	702	172	16	30108	SLIT2,SATB2,NAV3,GPM6A,ERRFI1,KANK1,APC,FAT3,PTPRG,ZMYND8,RECK,SPAG9,NEDD9,SEMA6A,DOCK4,CRKL
GO:BP	cellular response to chemical stimulus	GO:0070887	FALSE	0.00508083	2.2940656118009697	1067	172	20	30108	ZEB1,SLIT2,SATB2,ABL2,NR5A2,ERRFI1,PAWR,KANK1,KCNQ3,PDCD4,ACTB,SYT1,AKAP6,THRB,STX2,DOCK4,PPM1E,SESN1,RAP1B,MED1
GO:BP	regulation of supramolecular fiber organization	GO:1902903	FALSE	0.0059465	2.2257385961994545	159	172	8	30108	SLIT2,NAV3,KANK1,APC,FMN1,TSC1,PPM1E,ARHGEF10
GO:BP	negative regulation of protein phosphorylation	GO:0001933	FALSE	0.00648102	2.188356541684898	74	172	6	30108	SLIT2,PTPN13,ERRFI1,DNAJC3,CRKL,DMD
GO:BP	cellular response to endogenous stimulus	GO:0071495	FALSE	0.0066571	2.176715162799552	639	172	15	30108	ZEB1,SLIT2,DLL1,NR5A2,SOX5,ADAMTS3,ERRFI1,KANK1,PDCD4,ACTB,AKAP6,THRB,RAP1B,MED1,CRKL
GO:BP	actin filament-based process	GO:0030029	FALSE	0.00880708	2.0551678348357907	349	172	11	30108	SLIT2,IQSEC1,DLC1,KANK1,PDE4D,ACTB,FNBP1L,FMN1,TSC1,PPM1E,ARHGEF10
GO:BP	positive regulation of nucleobase-containing compound metabolic process	GO:0045935	FALSE	0.010201957681270864	1.9913164822975453	928	172	18	30108	NPAS3,TNRC6B,ZEB1,SATB2,DLL1,ERG,WAC,BNC1,USP22,GRHL2,ZMYND8,ACTB,ELF1,HMBOX1,UBP1,THRB,CREBRF,MED1
GO:BP	negative regulation of phosphorylation	GO:0042326	FALSE	0.010219888647545208	1.9905538361015132	80	172	6	30108	SLIT2,PTPN13,ERRFI1,DNAJC3,CRKL,DMD
GO:BP	negative regulation of protein modification process	GO:0031400	FALSE	0.010836249268152872	1.9651210133714105	123	172	7	30108	SLIT2,PTPN13,ERRFI1,HMG20A,DNAJC3,CRKL,DMD
GO:BP	negative regulation of nucleobase-containing compound metabolic process	GO:0045934	FALSE	0.0111119	1.9542118105899446	667	172	15	30108	ATXN1,ZEB1,SATB2,MYT1L,PAWR,FMR1,RTF1,PDCD4,ZMYND8,HMG20A,HMBOX1,THRB,TGIF1,TSHZ3,MED1
GO:BP	small GTPase-mediated signal transduction	GO:0007264	FALSE	0.012051849583114315	1.9189462973132416	175	172	8	30108	SLIT2,DLC1,KANK1,RALGPS1,DENND3,LIPA,MAP3K20,RAP1B
GO:BP	blood circulation	GO:0008015	FALSE	0.012564964806320831	1.9008387235013349	176	172	8	30108	SLIT2,TJP2,DLL1,ACTA2,PDE4D,THRB,DOCK4,DMD
GO:BP	vesicle-mediated transport	GO:0016192	FALSE	0.012575955380079325	1.900459012193639	674	172	15	30108	HOOK3,MSN,DLL1,ARF4,FMR1,RIC1,KCNQ3,ATP6V1H,ACTB,LIPA,SPAG9,SYT1,PLEKHF2,FNBP1L,RAP1B
GO:BP	system process	GO:0003008	FALSE	0.015489124024428813	1.8099731427388022	686	172	15	30108	SLIT2,TJP2,DLL1,FMR1,KCNQ3,ACTA2,PDE4D,LIPA,DAW1,THRB,TSC1,DOCK4,NXNL2,NETO1,DMD
GO:BP	intracellular signaling cassette	GO:0141124	FALSE	0.0166371	1.7789213553043133	778	172	16	30108	SLIT2,MAP2K4,PTPN13,DLC1,ERRFI1,KANK1,RALGPS1,PDE4D,PDCD4,DENND3,LIPA,SPAG9,MAP3K20,RAP1B,CRKL,DMD
GO:BP	cellular component assembly	GO:0022607	FALSE	0.0166505	1.7785724005031962	1360	172	22	30108	SLIT2,SLITRK1,NAV3,MSN,ASAP1,FMR1,KANK1,KCNQ3,STAG2,GRHL2,ACTB,DAW1,NEDD9,STX2,FNBP1L,FMN1,TSC1,DR1,PPM1E,RAP1B,ARHGEF10,DMD
GO:BP	positive regulation of cellular metabolic process	GO:0031325	FALSE	0.018617452532707857	1.7300797447658782	1475	172	23	30108	NPAS3,TNRC6B,ZEB1,SATB2,DLL1,PAWR,CNEP1R1,FMR1,ERG,WAC,BNC1,USP22,GRHL2,ZMYND8,ACTB,ELF1,HMBOX1,DNAJC3,UBP1,THRB,CREBRF,MED1,CRKL
GO:BP	negative regulation of multicellular organismal process	GO:0051241	FALSE	0.0194897	1.710195055486528	454	172	12	30108	HOOK3,SLIT2,NAV3,ALPK2,DLL1,PAWR,QKI,GRHL2,PTPRG,PDCD4,SEMA6A,DOCK4
GO:BP	negative regulation of locomotion	GO:0040013	FALSE	0.0209256	1.6793228359358274	136	172	7	30108	SLIT2,NAV3,KANK1,PTPRG,ZMYND8,RECK,SEMA6A
GO:BP	regulation of cellular component biogenesis	GO:0044087	FALSE	0.0212593	1.6724500587989726	458	172	12	30108	SLIT2,SLITRK1,NAV3,MSN,FMR1,KANK1,FNBP1L,FMN1,TSC1,PPM1E,RAP1B,ARHGEF10
GO:BP	negative regulation of transcription by RNA polymerase II	GO:0000122	FALSE	0.021541496329811064	1.6667241327367628	384	172	11	30108	ZEB1,SATB2,MYT1L,PAWR,RTF1,ZMYND8,HMG20A,HMBOX1,THRB,TGIF1,MED1
GO:BP	circulatory system process	GO:0003013	FALSE	0.0219276	1.659008740837475	190	172	8	30108	SLIT2,TJP2,DLL1,ACTA2,PDE4D,THRB,DOCK4,DMD
GO:BP	connective tissue development	GO:0061448	FALSE	0.021947262280144375	1.658619646300228	137	172	7	30108	ZEB1,SATB2,SOX5,ERRFI1,ACTA2,LIPA,DMD
GO:BP	circulatory system development	GO:0072359	FALSE	0.024056504921636645	1.6187674694112264	543	172	13	30108	SLIT2,VASH2,ALPK2,DLL1,ERRFI1,ACTA2,GRHL2,PDCD4,LIPA,DAW1,UBP1,TSC1,MED1
GO:BP	neuron projection development	GO:0031175	FALSE	0.024696117011113548	1.607371325817808	465	172	12	30108	SLIT2,SLITRK1,ABL2,GPM6A,ASAP1,FMR1,KANK1,EPHA5,FAT3,MAP2,SYT1,SEMA6A
GO:BP	positive regulation of cellular biosynthetic process	GO:0031328	FALSE	0.024767609552799833	1.6061159073473743	1189	172	20	30108	NPAS3,ZEB1,SATB2,DLL1,PAWR,CNEP1R1,FMR1,ERG,WAC,BNC1,USP22,GRHL2,ZMYND8,ELF1,HMBOX1,DNAJC3,UBP1,THRB,CREBRF,MED1
GO:BP	response to organic substance	GO:0010033	FALSE	0.025670435976265234	1.590566755384717	994	172	18	30108	ZEB1,SLIT2,SATB2,ABL2,NR5A2,ERRFI1,KANK1,KCNQ3,USP25,PDCD4,ACTB,LIPA,AKAP6,THRB,TSC1,PPM1E,RAP1B,MED1
GO:BP	establishment of localization in cell	GO:0051649	TRUE	0.026154636156179488	1.5824513171759302	900	172	17	30108	ATXN1,HOOK3,XPO6,MSN,ARF4,FMR1,RIC1,KCNQ3,ATP6V1H,ACTB,LIPA,SPAG9,DAW1,SYT1,PLEKHF2,FNBP1L,RAP1B
GO:BP	positive regulation of biosynthetic process	GO:0009891	FALSE	0.028249797951983898	1.5489846539915255	1200	172	20	30108	NPAS3,ZEB1,SATB2,DLL1,PAWR,CNEP1R1,FMR1,ERG,WAC,BNC1,USP22,GRHL2,ZMYND8,ELF1,HMBOX1,DNAJC3,UBP1,THRB,CREBRF,MED1
GO:BP	regulation of epidermal cell differentiation	GO:0045604	FALSE	0.028664690398859223	1.5426527445850378	28	172	4	30108	DLL1,ERRFI1,GRHL2,MED1
GO:BP	epithelial cell development	GO:0002064	FALSE	0.029240179075385588	1.534019971959948	96	172	6	30108	TJP2,DLL1,ACTA2,GRHL2,RAP1B,DMD
GO:BP	response to organonitrogen compound	GO:0010243	FALSE	0.0313847	1.5032818781078516	328	172	10	30108	ZEB1,SLIT2,ERRFI1,KANK1,USP25,ACTB,LIPA,AKAP6,TSC1,RAP1B
GO:BP	cytoskeleton organization	GO:0007010	TRUE	0.0340463	1.4679296802716402	646	172	14	30108	HOOK3,SLIT2,NAV3,IQSEC1,DLC1,KANK1,APC,STAG2,ACTB,DAW1,FMN1,TSC1,PPM1E,ARHGEF10
GO:BP	protein metabolic process	GO:0019538	FALSE	0.0354813	1.450000656628008	1646	172	24	30108	TNRC6B,SLIT2,ALG12,DCUN1D3,ADAMTS3,PTPN13,ERRFI1,PAWR,CNEP1R1,FMR1,APC,AMER1,WAC,USP25,RNF180,HMG20A,LIPA,ARIH1,DNAJC3,PTPN3,TSC1,CRKL,DNAJC25,DMD
GO:BP	positive regulation of RNA metabolic process	GO:0051254	FALSE	0.0355607	1.449029122661906	828	172	16	30108	NPAS3,TNRC6B,ZEB1,SATB2,DLL1,ERG,WAC,BNC1,USP22,GRHL2,ZMYND8,ELF1,UBP1,THRB,CREBRF,MED1
GO:BP	response to oxygen-containing compound	GO:1901700	FALSE	0.037058676231945455	1.4311100981155924	566	172	13	30108	ZEB1,SLIT2,ABL2,ERRFI1,PAWR,KANK1,PDCD4,ACTB,LIPA,AKAP6,TSC1,PPM1E,RAP1B
GO:BP	regulation of cell differentiation	GO:0045595	FALSE	0.0430335	1.3661932562955152	660	172	14	30108	ZEB1,HOOK3,DLL1,SOX5,ERRFI1,APC,BNC1,QKI,GRHL2,PDCD4,HMG20A,SPAG9,SEMA6A,MED1
GO:BP	regulation of epidermis development	GO:0045682	FALSE	0.0434655	1.3618550797628266	31	172	4	30108	DLL1,ERRFI1,GRHL2,MED1
GO:BP	animal organ development	GO:0048513	FALSE	0.044608767625840845	1.350579774532198	1344	172	21	30108	ZEB1,HOOK3,SLIT2,SATB2,GPM6A,ALPK2,DLL1,SOX5,ERRFI1,ACTA2,FAT3,GRHL2,LIPA,DAW1,THRB,SOBP,FMN1,TSC1,SEMA6A,MED1,DMD
GO:BP	positive regulation of DNA-templated transcription	GO:0045893	FALSE	0.045678256433183365	1.340290481730223	753	172	15	30108	NPAS3,ZEB1,SATB2,DLL1,ERG,WAC,BNC1,USP22,GRHL2,ZMYND8,ELF1,UBP1,THRB,CREBRF,MED1
GO:BP	positive regulation of RNA biosynthetic process	GO:1902680	FALSE	0.0463763	1.3337035570876967	754	172	15	30108	NPAS3,ZEB1,SATB2,DLL1,ERG,WAC,BNC1,USP22,GRHL2,ZMYND8,ELF1,UBP1,THRB,CREBRF,MED1
GO:CC	cellular anatomical entity	GO:0110165	FALSE	1.739964751687674e-25	24.759459549592457	8848	172	120	30108	NPAS3,ATXN1,ZEB1,HOOK3,SLIT2,SLITRK1,TJP2,LOC107049580,SATB2,FOXN2,NAV3,XPO6,OSBPL11,MYT1L,GPM6A,FAF1,MSN,SLC30A4,PTPN21,ASAP1,ALG12,VASH2,IQSEC1,HIPK3,ALPK2,ZBTB5,DLL1,FAM76A,CAPRIN1,ARF4,NR5A2,ADAMTS3,PTPN13,DLC1,ERRFI1,SLC6A1,PAWR,CCNJ,CNEP1R1,FMR1,RIC1,ERG,KANK1,APC,SOGA1,AMER1,KCNQ3,ACTA2,H3F3B,WAC,STAG2,MCTP1,EPHA5,FAT3,RTF1,BNC1,USP25,QKI,PDE4D,USP22,GRHL2,ATP6V1H,PDCD4,ZMYND8,ACTB,ELF1,GU…
GO:CC	intracellular anatomical structure	GO:0005622	FALSE	2.6357967939221e-18	17.579088074609167	7310	172	99	30108	NPAS3,ATXN1,ZEB1,HOOK3,SLIT2,TJP2,LOC107049580,SATB2,FOXN2,NAV3,XPO6,OSBPL11,MYT1L,FAF1,PTPN21,ASAP1,ALG12,VASH2,IQSEC1,HIPK3,ZBTB5,DLL1,FAM76A,CAPRIN1,NR5A2,PTPN13,ERRFI1,PAWR,CCNJ,CNEP1R1,FMR1,RIC1,ERG,KANK1,APC,SOGA1,AMER1,ACTA2,H3F3B,WAC,STAG2,RTF1,BNC1,USP25,QKI,PDE4D,USP22,GRHL2,PDCD4,ZMYND8,ACTB,ELF1,GUK1,SPATA22,DENND3,HMG20A,MBNL3,HMBOX1,LIPA,ARIH1,DNAJC3,GIT2,SPAG9,PPP4R3A,CASP2,SYT1,E2…
GO:CC	intracellular organelle	GO:0043229	FALSE	4.814931588509216e-16	15.317409879036646	6317	172	88	30108	NPAS3,ATXN1,ZEB1,HOOK3,TJP2,LOC107049580,SATB2,FOXN2,NAV3,XPO6,OSBPL11,MYT1L,FAF1,ASAP1,ALG12,IQSEC1,HIPK3,ZBTB5,DLL1,FAM76A,NR5A2,PTPN13,PAWR,CCNJ,CNEP1R1,FMR1,RIC1,ERG,APC,SOGA1,AMER1,ACTA2,H3F3B,WAC,STAG2,RTF1,BNC1,USP25,QKI,PDE4D,USP22,GRHL2,PDCD4,ZMYND8,ACTB,ELF1,SPATA22,DENND3,HMG20A,MBNL3,HMBOX1,LIPA,ARIH1,DNAJC3,GIT2,SPAG9,PPP4R3A,SYT1,E2F5,AKAP6,UBP1,RBP2,THRB,FAN1,TGIF1,ZNF704,PLEKHF2,S…
GO:CC	organelle	GO:0043226	FALSE	8.95107712844137e-16	15.048124700685046	6509	172	89	30108	NPAS3,ATXN1,ZEB1,HOOK3,TJP2,LOC107049580,SATB2,FOXN2,NAV3,XPO6,OSBPL11,MYT1L,FAF1,ASAP1,ALG12,IQSEC1,HIPK3,ZBTB5,DLL1,FAM76A,NR5A2,PTPN13,PAWR,CCNJ,CNEP1R1,FMR1,RIC1,ERG,APC,SOGA1,AMER1,ACTA2,H3F3B,WAC,STAG2,RTF1,BNC1,USP25,QKI,PDE4D,USP22,GRHL2,PDCD4,ZMYND8,ACTB,ELF1,SPATA22,DENND3,HMG20A,MBNL3,HMBOX1,LIPA,ARIH1,DNAJC3,GIT2,SPAG9,PPP4R3A,SYT1,E2F5,AKAP6,UBP1,RBP2,THRB,FAN1,TGIF1,ZNF704,PLEKHF2,S…
GO:CC	nucleus	GO:0005634	FALSE	1.941281878829813e-14	13.711911399422458	3519	172	62	30108	NPAS3,ATXN1,ZEB1,TJP2,SATB2,FOXN2,XPO6,OSBPL11,MYT1L,FAF1,IQSEC1,HIPK3,ZBTB5,FAM76A,NR5A2,PTPN13,PAWR,CCNJ,CNEP1R1,FMR1,ERG,AMER1,H3F3B,WAC,STAG2,RTF1,BNC1,QKI,PDE4D,GRHL2,PDCD4,ZMYND8,ACTB,ELF1,HMG20A,MBNL3,HMBOX1,LIPA,ARIH1,GIT2,PPP4R3A,E2F5,AKAP6,UBP1,RBP2,THRB,FAN1,TGIF1,ZNF704,SOBP,MINDY3,FMN1,DR1,CREBRF,USP38,BTG4,DOCK4,TSHZ3,PPM1E,SESN1,MED1,CRKL
GO:CC	intracellular membrane-bounded organelle	GO:0043231	FALSE	1.1708923145743346e-13	12.93148304458318	5676	172	79	30108	NPAS3,ATXN1,ZEB1,HOOK3,TJP2,LOC107049580,SATB2,FOXN2,XPO6,OSBPL11,MYT1L,FAF1,ASAP1,ALG12,IQSEC1,HIPK3,ZBTB5,DLL1,FAM76A,NR5A2,PTPN13,PAWR,CCNJ,CNEP1R1,FMR1,RIC1,ERG,AMER1,H3F3B,WAC,STAG2,RTF1,BNC1,USP25,QKI,PDE4D,GRHL2,PDCD4,ZMYND8,ACTB,ELF1,DENND3,HMG20A,MBNL3,HMBOX1,LIPA,ARIH1,DNAJC3,GIT2,SPAG9,PPP4R3A,SYT1,E2F5,AKAP6,UBP1,RBP2,THRB,FAN1,TGIF1,ZNF704,PLEKHF2,SOBP,MINDY3,FNBP1L,FMN1,TSC1,DR1,CRE…
GO:CC	membrane-bounded organelle	GO:0043227	FALSE	4.3577361449844866e-13	12.360739069235782	5936	172	80	30108	NPAS3,ATXN1,ZEB1,HOOK3,TJP2,LOC107049580,SATB2,FOXN2,XPO6,OSBPL11,MYT1L,FAF1,ASAP1,ALG12,IQSEC1,HIPK3,ZBTB5,DLL1,FAM76A,NR5A2,PTPN13,PAWR,CCNJ,CNEP1R1,FMR1,RIC1,ERG,AMER1,ACTA2,H3F3B,WAC,STAG2,RTF1,BNC1,USP25,QKI,PDE4D,GRHL2,PDCD4,ZMYND8,ACTB,ELF1,DENND3,HMG20A,MBNL3,HMBOX1,LIPA,ARIH1,DNAJC3,GIT2,SPAG9,PPP4R3A,SYT1,E2F5,AKAP6,UBP1,RBP2,THRB,FAN1,TGIF1,ZNF704,PLEKHF2,SOBP,MINDY3,FNBP1L,FMN1,TSC1,D…
GO:CC	nuclear lumen	GO:0031981	FALSE	2.07384e-06	5.683225592471001	2098	172	35	30108	NPAS3,ATXN1,ZEB1,SATB2,XPO6,OSBPL11,IQSEC1,HIPK3,FAM76A,PTPN13,FMR1,ERG,AMER1,WAC,STAG2,RTF1,BNC1,GRHL2,ZMYND8,HMBOX1,LIPA,GIT2,PPP4R3A,E2F5,UBP1,THRB,TGIF1,MINDY3,CREBRF,DOCK4,TSHZ3,PPM1E,SESN1,MED1,CRKL
GO:CC	nucleoplasm	GO:0005654	FALSE	5.24813e-06	5.279995492261989	1864	172	32	30108	NPAS3,ATXN1,ZEB1,SATB2,XPO6,OSBPL11,HIPK3,FAM76A,PTPN13,FMR1,ERG,AMER1,WAC,STAG2,RTF1,BNC1,GRHL2,ZMYND8,HMBOX1,LIPA,GIT2,PPP4R3A,E2F5,UBP1,THRB,TGIF1,MINDY3,CREBRF,TSHZ3,PPM1E,SESN1,CRKL
GO:CC	organelle lumen	GO:0043233	FALSE	6.0759e-06	5.216389638541415	2297	172	36	30108	NPAS3,ATXN1,ZEB1,SATB2,XPO6,OSBPL11,IQSEC1,HIPK3,FAM76A,PTPN13,FMR1,ERG,AMER1,WAC,STAG2,RTF1,BNC1,GRHL2,ZMYND8,HMBOX1,LIPA,DNAJC3,GIT2,PPP4R3A,E2F5,UBP1,THRB,TGIF1,MINDY3,CREBRF,DOCK4,TSHZ3,PPM1E,SESN1,MED1,CRKL
GO:CC	intracellular organelle lumen	GO:0070013	FALSE	6.0759e-06	5.216389638541415	2297	172	36	30108	NPAS3,ATXN1,ZEB1,SATB2,XPO6,OSBPL11,IQSEC1,HIPK3,FAM76A,PTPN13,FMR1,ERG,AMER1,WAC,STAG2,RTF1,BNC1,GRHL2,ZMYND8,HMBOX1,LIPA,DNAJC3,GIT2,PPP4R3A,E2F5,UBP1,THRB,TGIF1,MINDY3,CREBRF,DOCK4,TSHZ3,PPM1E,SESN1,MED1,CRKL
GO:CC	membrane-enclosed lumen	GO:0031974	FALSE	6.0759e-06	5.216389638541415	2297	172	36	30108	NPAS3,ATXN1,ZEB1,SATB2,XPO6,OSBPL11,IQSEC1,HIPK3,FAM76A,PTPN13,FMR1,ERG,AMER1,WAC,STAG2,RTF1,BNC1,GRHL2,ZMYND8,HMBOX1,LIPA,DNAJC3,GIT2,PPP4R3A,E2F5,UBP1,THRB,TGIF1,MINDY3,CREBRF,DOCK4,TSHZ3,PPM1E,SESN1,MED1,CRKL
GO:CC	cytoplasm	GO:0005737	FALSE	9.3827e-06	5.027672284231601	5425	172	61	30108	ATXN1,ZEB1,HOOK3,SLIT2,LOC107049580,XPO6,OSBPL11,FAF1,PTPN21,ASAP1,ALG12,VASH2,HIPK3,DLL1,CAPRIN1,PTPN13,ERRFI1,PAWR,CCNJ,CNEP1R1,FMR1,RIC1,ERG,KANK1,APC,ACTA2,USP25,PDE4D,PDCD4,ZMYND8,ACTB,GUK1,DENND3,HMBOX1,LIPA,ARIH1,DNAJC3,SPAG9,PPP4R3A,CASP2,SYT1,AKAP6,PTPN3,UBP1,RBP2,NEDD9,PLEKHF2,FNBP1L,FMN1,TSC1,MAP3K20,USP38,BTG4,DOCK4,SESN1,RAP1B,CRKL,DPY19L3,CAST,DNAJC25,DMD
GO:CC	cytosol	GO:0005829	FALSE	1.272e-05	4.895511583132873	1833	172	31	30108	ATXN1,ZEB1,LOC107049580,XPO6,HIPK3,PTPN13,ERRFI1,PAWR,CNEP1R1,FMR1,RIC1,ERG,USP25,PDE4D,PDCD4,ACTB,GUK1,HMBOX1,LIPA,DNAJC3,SPAG9,PPP4R3A,UBP1,RBP2,FNBP1L,TSC1,USP38,DOCK4,RAP1B,CRKL,CAST
GO:CC	membrane	GO:0016020	FALSE	2.11323e-05	4.67505	3104	172	42	30108	HOOK3,TJP2,XPO6,MSN,SLC30A4,ASAP1,ALG12,HIPK3,ALPK2,DLL1,ARF4,PTPN13,DLC1,ERRFI1,PAWR,CNEP1R1,FMR1,RIC1,KANK1,APC,AMER1,KCNQ3,MCTP1,ATP6V1H,GPR146,RECK,SPAG9,SYT1,AKAP6,PTPN3,DIP2A,NEDD9,MINDY3,STX2,TSC1,SEMA6A,DOCK4,TSHZ3,DPY19L3,CAST,DNAJC25,DMD
GO:CC	nucleolus	GO:0005730	FALSE	0.000239338	3.6209886523290145	489	172	14	30108	ATXN1,XPO6,IQSEC1,PTPN13,FMR1,STAG2,RTF1,ZMYND8,LIPA,E2F5,DOCK4,PPM1E,SESN1,MED1
GO:CC	non-membrane-bounded organelle	GO:0043228	FALSE	0.00129928	2.8862962656674487	2160	172	30	30108	ATXN1,HOOK3,NAV3,XPO6,ASAP1,IQSEC1,PTPN13,PAWR,FMR1,APC,SOGA1,ACTA2,STAG2,RTF1,USP22,ZMYND8,ACTB,SPATA22,HMBOX1,LIPA,SPAG9,E2F5,TSC1,DOCK4,PPM1E,SESN1,RAP1B,MED1,ARHGEF10,DMD
GO:CC	intracellular non-membrane-bounded organelle	GO:0043232	FALSE	0.00129928	2.8862962656674487	2160	172	30	30108	ATXN1,HOOK3,NAV3,XPO6,ASAP1,IQSEC1,PTPN13,PAWR,FMR1,APC,SOGA1,ACTA2,STAG2,RTF1,USP22,ZMYND8,ACTB,SPATA22,HMBOX1,LIPA,SPAG9,E2F5,TSC1,DOCK4,PPM1E,SESN1,RAP1B,MED1,ARHGEF10,DMD
GO:CC	plasma membrane bounded cell projection	GO:0120025	FALSE	0.00463522	2.333929633494398	904	172	17	30108	GPM6A,MSN,ASAP1,PTPN13,SLC6A1,FMR1,KANK1,KCNQ3,ACTA2,EPHA5,FAT3,ACTB,SYT1,STX2,TSC1,DOCK4,DMD
GO:CC	cell projection	GO:0042995	FALSE	0.00570881	2.243454044954258	919	172	17	30108	GPM6A,MSN,ASAP1,PTPN13,SLC6A1,FMR1,KANK1,KCNQ3,ACTA2,EPHA5,FAT3,ACTB,SYT1,STX2,TSC1,DOCK4,DMD
GO:CC	cell periphery	GO:0071944	FALSE	0.015635221152704458	1.8058959714904472	2219	172	28	30108	TJP2,XPO6,MSN,SLC30A4,HIPK3,ALPK2,DLL1,ARF4,ADAMTS3,PTPN13,ERRFI1,PAWR,KANK1,APC,AMER1,KCNQ3,ACTB,GPR146,RECK,SYT1,PTPN3,NEDD9,STX2,TSC1,SEMA6A,DOCK4,TSHZ3,DMD
GO:CC	protein-containing complex	GO:0032991	FALSE	0.024092332741459208	1.6181211473783572	2901	172	33	30108	HOOK3,LOC107049580,SATB2,XPO6,DCUN1D3,NR5A2,PAWR,CCNJ,CNEP1R1,FMR1,RIC1,ERG,APC,KCNQ3,ACTA2,WAC,STAG2,RTF1,NPR3,USP22,ATP6V1H,ZMYND8,ACTB,ARIH1,AKAP6,THRB,STX2,TSC1,DR1,PPM1E,SESN1,MED1,DMD
GO:CC	neuron projection	GO:0043005	FALSE	0.028037398148278273	1.5522622910717867	482	172	11	30108	GPM6A,ASAP1,SLC6A1,FMR1,KCNQ3,EPHA5,FAT3,ACTB,SYT1,DOCK4,DMD
GO:CC	plasma membrane	GO:0005886	FALSE	0.048364665024316855	1.3154718158218788	2004	172	25	30108	TJP2,XPO6,MSN,SLC30A4,HIPK3,ALPK2,DLL1,ARF4,PTPN13,ERRFI1,PAWR,KANK1,APC,AMER1,KCNQ3,GPR146,RECK,SYT1,PTPN3,NEDD9,STX2,SEMA6A,DOCK4,TSHZ3,DMD

## Sheet: S5.5_MASS3h_DOWN_cTEC
source	term_name	term_id	highlighted	adjusted_p_value	negative_log10_of_adjusted_p_value	term_size	query_size	intersection_size	effective_domain_size	intersections
GO:MF	binding	GO:0005488	FALSE	0.000208279	3.681354080861182	5031	49	23	30108	TPPP,GDNF,NSD2,VGLL4,BDNF,ZMYND8,PTPRG,SNX2,IP6K2,CTBP2,CAPRIN1,SNX4,USP33,UTRN,EIF4E,RBM33,SEC61B,BCL2L1,PREX1,SNX5,CREM,NCOA7,MCTP1
GO:MF	leptin receptor binding	GO:1990460	TRUE	0.000645449	3.190138125610953	2	49	2	30108	SNX2,SNX4
GO:MF	transferrin receptor binding	GO:1990459	TRUE	0.00643436	2.191494686926155	5	49	2	30108	SNX2,SNX4
GO:MF	protein binding	GO:0005515	FALSE	0.011381672171479803	1.94379	3334	49	16	30108	TPPP,GDNF,VGLL4,BDNF,ZMYND8,PTPRG,SNX2,CTBP2,SNX4,USP33,UTRN,EIF4E,SEC61B,BCL2L1,SNX5,NCOA7
GO:MF	insulin receptor binding	GO:0005158	TRUE	0.0421585	1.3751143908580001	12	49	2	30108	SNX2,SNX4
GO:BP	regulation of cellular process	GO:0050794	TRUE	4.15388e-05	4.381546007714824	5013	49	25	30108	TPPP,GDNF,HELZ2,NSD2,VGLL4,BDNF,ZMYND8,PTPRG,AP3D1,IP6K2,JADE2,SLC35C2,CTBP2,PLPPR4,SAMD8,SLC4A10,SNX4,USP33,UTRN,YWHAB,EIF4E,BCL2L1,PREX1,CREM,NCOA7
GO:BP	cellular process	GO:0009987	FALSE	0.000100132	3.999425245091941	8002	49	31	30108	TPPP,GDNF,HELZ2,NSD2,VGLL4,TMCC1,BDNF,ZMYND8,PTPRG,SNX2,AP3D1,IP6K2,JADE2,SLC35C2,CTBP2,PLPPR4,SAMD8,SLC4A10,SNX4,USP33,UTRN,YWHAB,EIF4E,RBM33,SEC61B,BCL2L1,PREX1,SNX5,CREM,NCOA7,GNPDA2
GO:BP	regulation of biological process	GO:0050789	FALSE	0.00014525	3.837884961183513	5331	49	25	30108	TPPP,GDNF,HELZ2,NSD2,VGLL4,BDNF,ZMYND8,PTPRG,AP3D1,IP6K2,JADE2,SLC35C2,CTBP2,PLPPR4,SAMD8,SLC4A10,SNX4,USP33,UTRN,YWHAB,EIF4E,BCL2L1,PREX1,CREM,NCOA7
GO:BP	biological regulation	GO:0065007	FALSE	0.000269896	3.5688043384935315	5498	49	25	30108	TPPP,GDNF,HELZ2,NSD2,VGLL4,BDNF,ZMYND8,PTPRG,AP3D1,IP6K2,JADE2,SLC35C2,CTBP2,PLPPR4,SAMD8,SLC4A10,SNX4,USP33,UTRN,YWHAB,EIF4E,BCL2L1,PREX1,CREM,NCOA7
GO:BP	metabolic process	GO:0008152	FALSE	0.000725706	3.1392392823059097	4924	49	23	30108	TPPP,GDNF,HELZ2,NSD2,VGLL4,BDNF,ZMYND8,AP3D1,IP6K2,JADE2,SLC35C2,CTBP2,PLPPR4,SAMD8,SNX4,USP33,EIF4E,RBM33,SEC61B,PREX1,CREM,NCOA7,GNPDA2
GO:BP	regulation of metabolic process	GO:0019222	FALSE	0.00125706	2.9006436044392183	2799	49	17	30108	TPPP,GDNF,HELZ2,NSD2,VGLL4,BDNF,ZMYND8,AP3D1,IP6K2,SLC35C2,CTBP2,SAMD8,SNX4,USP33,EIF4E,CREM,NCOA7
GO:BP	establishment of localization in cell	GO:0051649	TRUE	0.00198364	2.7025363580824844	900	49	10	30108	GDNF,TMCC1,SNX2,AP3D1,CTBP2,SNX4,EIF4E,RBM33,SEC61B,SNX5
GO:BP	cellular anatomical entity morphogenesis	GO:0032989	TRUE	0.00214905	2.667754326344696	355	49	7	30108	TPPP,GDNF,BDNF,SNX2,JADE2,PLPPR4,USP33
GO:BP	positive regulation of cellular process	GO:0048522	FALSE	0.00217821	2.6619007576985316	2575	49	16	30108	TPPP,GDNF,HELZ2,NSD2,BDNF,ZMYND8,AP3D1,IP6K2,JADE2,SLC35C2,CTBP2,SNX4,UTRN,EIF4E,PREX1,NCOA7
GO:BP	regulation of cellular metabolic process	GO:0031323	FALSE	0.00226915	2.644136458421197	2583	49	16	30108	GDNF,HELZ2,NSD2,VGLL4,BDNF,ZMYND8,AP3D1,IP6K2,SLC35C2,CTBP2,SAMD8,SNX4,USP33,EIF4E,CREM,NCOA7
GO:BP	response to stimulus	GO:0050896	FALSE	0.00234526	2.629808732173467	3647	49	19	30108	GDNF,NSD2,BDNF,ZMYND8,AP3D1,IP6K2,JADE2,SLC35C2,CTBP2,PLPPR4,SLC4A10,SNX4,USP33,YWHAB,EIF4E,SEC61B,BCL2L1,PREX1,NCOA7
GO:BP	establishment of localization	GO:0051234	FALSE	0.00396786	2.401443839633223	2051	49	14	30108	GDNF,NSD2,TMCC1,SNX2,AP3D1,SLC35C2,CTBP2,PLPPR4,SLC4A10,SNX4,EIF4E,RBM33,SEC61B,SNX5
GO:BP	endosomal transport	GO:0016197	FALSE	0.00515318	2.2879243864878425	146	49	5	30108	TMCC1,SNX2,AP3D1,SNX4,SNX5
GO:BP	cellular response to stimulus	GO:0051716	FALSE	0.00520541	2.283545041524068	3102	49	17	30108	GDNF,NSD2,BDNF,ZMYND8,AP3D1,IP6K2,JADE2,SLC35C2,CTBP2,PLPPR4,USP33,YWHAB,EIF4E,SEC61B,BCL2L1,PREX1,NCOA7
GO:BP	primary metabolic process	GO:0044238	FALSE	0.00577774	2.238241894403984	4266	49	20	30108	TPPP,GDNF,HELZ2,NSD2,VGLL4,BDNF,ZMYND8,AP3D1,IP6K2,JADE2,SLC35C2,CTBP2,PLPPR4,SAMD8,EIF4E,RBM33,SEC61B,CREM,NCOA7,GNPDA2
GO:BP	localization	GO:0051179	FALSE	0.0060935	2.2151330076825237	2449	49	15	30108	GDNF,NSD2,TMCC1,ZMYND8,SNX2,AP3D1,SLC35C2,CTBP2,PLPPR4,SLC4A10,SNX4,EIF4E,RBM33,SEC61B,SNX5
GO:BP	cellular metabolic process	GO:0044237	FALSE	0.00741377	2.1299610872363837	4335	49	20	30108	GDNF,HELZ2,NSD2,VGLL4,BDNF,ZMYND8,AP3D1,IP6K2,SLC35C2,CTBP2,PLPPR4,SAMD8,SNX4,USP33,EIF4E,RBM33,PREX1,CREM,NCOA7,GNPDA2
GO:BP	positive regulation of biological process	GO:0048518	FALSE	0.00746156	2.1271701451381015	2830	49	16	30108	TPPP,GDNF,HELZ2,NSD2,BDNF,ZMYND8,AP3D1,IP6K2,JADE2,SLC35C2,CTBP2,SNX4,UTRN,EIF4E,PREX1,NCOA7
GO:BP	cellular localization	GO:0051641	FALSE	0.00813773	2.089496469752413	1581	49	12	30108	GDNF,NSD2,TMCC1,ZMYND8,SNX2,AP3D1,CTBP2,SNX4,EIF4E,RBM33,SEC61B,SNX5
GO:BP	anterograde trans-synaptic signaling	GO:0098916	FALSE	0.00922872	2.0348583836551253	288	49	6	30108	GDNF,BDNF,CTBP2,PLPPR4,SLC4A10,EIF4E
GO:BP	chemical synaptic transmission	GO:0007268	TRUE	0.00922872	2.0348583836551253	288	49	6	30108	GDNF,BDNF,CTBP2,PLPPR4,SLC4A10,EIF4E
GO:BP	transport	GO:0006810	FALSE	0.00952434	2.021165017758036	1900	49	13	30108	GDNF,TMCC1,SNX2,AP3D1,SLC35C2,CTBP2,PLPPR4,SLC4A10,SNX4,EIF4E,RBM33,SEC61B,SNX5
GO:BP	trans-synaptic signaling	GO:0099537	FALSE	0.00959992	2.0177321835520226	290	49	6	30108	GDNF,BDNF,CTBP2,PLPPR4,SLC4A10,EIF4E
GO:BP	intracellular transport	GO:0046907	FALSE	0.00976523	2.0103175459898313	632	49	8	30108	TMCC1,SNX2,AP3D1,SNX4,EIF4E,RBM33,SEC61B,SNX5
GO:BP	nitrogen compound metabolic process	GO:0006807	FALSE	0.00982315	2.00775	4013	49	19	30108	TPPP,GDNF,HELZ2,NSD2,VGLL4,BDNF,ZMYND8,AP3D1,IP6K2,JADE2,SLC35C2,CTBP2,SAMD8,EIF4E,RBM33,SEC61B,CREM,NCOA7,GNPDA2
GO:BP	regulation of macromolecule metabolic process	GO:0060255	FALSE	0.010076578459788129	1.996686909188714	2552	49	15	30108	TPPP,GDNF,HELZ2,NSD2,VGLL4,BDNF,ZMYND8,AP3D1,IP6K2,SLC35C2,CTBP2,SAMD8,EIF4E,CREM,NCOA7
GO:BP	synaptic signaling	GO:0099536	FALSE	0.011642365303493463	1.9339587779421854	300	49	6	30108	GDNF,BDNF,CTBP2,PLPPR4,SLC4A10,EIF4E
GO:BP	regulation of nitrogen compound metabolic process	GO:0051171	FALSE	0.0119493	1.9226576005023015	2256	49	14	30108	TPPP,GDNF,HELZ2,NSD2,VGLL4,BDNF,ZMYND8,AP3D1,IP6K2,CTBP2,SAMD8,EIF4E,CREM,NCOA7
GO:BP	plasma membrane bounded cell projection morphogenesis	GO:0120039	FALSE	0.012090271541004826	1.9175639450088982	302	49	6	30108	GDNF,BDNF,SNX2,JADE2,PLPPR4,USP33
GO:BP	cell projection morphogenesis	GO:0048858	FALSE	0.012319406736358762	1.9094102059158657	303	49	6	30108	GDNF,BDNF,SNX2,JADE2,PLPPR4,USP33
GO:BP	regulation of primary metabolic process	GO:0080090	FALSE	0.017179030660820303	1.7650013451924147	2329	49	14	30108	TPPP,GDNF,HELZ2,NSD2,VGLL4,BDNF,ZMYND8,AP3D1,IP6K2,CTBP2,SAMD8,EIF4E,CREM,NCOA7
GO:BP	organic substance metabolic process	GO:0071704	FALSE	0.021698	1.6635797935318373	4650	49	20	30108	TPPP,GDNF,HELZ2,NSD2,VGLL4,BDNF,ZMYND8,AP3D1,IP6K2,JADE2,SLC35C2,CTBP2,PLPPR4,SAMD8,EIF4E,RBM33,SEC61B,CREM,NCOA7,GNPDA2
GO:BP	macromolecule metabolic process	GO:0043170	FALSE	0.022708	1.6438212996902004	3849	49	18	30108	TPPP,GDNF,HELZ2,NSD2,VGLL4,BDNF,ZMYND8,AP3D1,IP6K2,JADE2,SLC35C2,CTBP2,SAMD8,EIF4E,RBM33,SEC61B,CREM,NCOA7
GO:CC	cellular anatomical entity	GO:0110165	TRUE	1.8496972502790598e-7	6.732899349052573	8848	49	35	30108	TPPP,GDNF,HELZ2,NSD2,TMCC1,BDNF,PPP4R3A,ZMYND8,EIF2AK3,SNX2,AP3D1,IP6K2,JADE2,SLC35C2,CTBP2,PLPPR4,SAMD8,PDIK1L,CAPRIN1,SLC4A10,SNX4,USP33,UTRN,YWHAB,E2F5,KTN1,EIF4E,RBM33,SEC61B,BCL2L1,PREX1,MON2,SNX5,CREM,MCTP1
GO:CC	intracellular anatomical structure	GO:0005622	FALSE	1.0197e-06	5.991526527877114	7310	49	31	30108	TPPP,GDNF,HELZ2,NSD2,BDNF,PPP4R3A,ZMYND8,EIF2AK3,SNX2,AP3D1,IP6K2,JADE2,SLC35C2,CTBP2,SAMD8,PDIK1L,CAPRIN1,SNX4,USP33,UTRN,YWHAB,E2F5,KTN1,EIF4E,RBM33,SEC61B,BCL2L1,PREX1,MON2,SNX5,CREM
GO:CC	intracellular membrane-bounded organelle	GO:0043231	FALSE	2.05827e-06	5.686497923885936	5676	49	27	30108	TPPP,GDNF,NSD2,BDNF,PPP4R3A,ZMYND8,EIF2AK3,SNX2,AP3D1,IP6K2,JADE2,SLC35C2,CTBP2,SAMD8,PDIK1L,SNX4,USP33,UTRN,E2F5,KTN1,EIF4E,RBM33,SEC61B,BCL2L1,MON2,SNX5,CREM
GO:CC	membrane-bounded organelle	GO:0043227	FALSE	5.5328e-06	5.257055126689278	5936	49	27	30108	TPPP,GDNF,NSD2,BDNF,PPP4R3A,ZMYND8,EIF2AK3,SNX2,AP3D1,IP6K2,JADE2,SLC35C2,CTBP2,SAMD8,PDIK1L,SNX4,USP33,UTRN,E2F5,KTN1,EIF4E,RBM33,SEC61B,BCL2L1,MON2,SNX5,CREM
GO:CC	organelle	GO:0043226	FALSE	8.59801e-06	5.065601942689901	6509	49	28	30108	TPPP,GDNF,NSD2,BDNF,PPP4R3A,ZMYND8,EIF2AK3,SNX2,AP3D1,IP6K2,JADE2,SLC35C2,CTBP2,PLPPR4,SAMD8,PDIK1L,SNX4,USP33,UTRN,E2F5,KTN1,EIF4E,RBM33,SEC61B,BCL2L1,MON2,SNX5,CREM
GO:CC	cytoplasm	GO:0005737	FALSE	2.05961e-05	4.68622	5425	49	25	30108	TPPP,GDNF,HELZ2,BDNF,PPP4R3A,ZMYND8,EIF2AK3,SNX2,AP3D1,SLC35C2,CTBP2,SAMD8,CAPRIN1,SNX4,USP33,UTRN,YWHAB,KTN1,EIF4E,RBM33,SEC61B,BCL2L1,PREX1,MON2,SNX5
GO:CC	intracellular organelle	GO:0043229	FALSE	2.13906e-05	4.66978	6317	49	27	30108	TPPP,GDNF,NSD2,BDNF,PPP4R3A,ZMYND8,EIF2AK3,SNX2,AP3D1,IP6K2,JADE2,SLC35C2,CTBP2,SAMD8,PDIK1L,SNX4,USP33,UTRN,E2F5,KTN1,EIF4E,RBM33,SEC61B,BCL2L1,MON2,SNX5,CREM
GO:CC	endomembrane system	GO:0012505	FALSE	9.1821e-05	4.037058203090942	1813	49	14	30108	TPPP,GDNF,TMCC1,BDNF,SNX2,AP3D1,SLC35C2,SAMD8,SNX4,USP33,KTN1,SEC61B,MON2,SNX5
GO:CC	cell junction	GO:0030054	FALSE	0.000102881	3.987665534947038	837	49	10	30108	BDNF,AP3D1,IP6K2,CTBP2,PLPPR4,SLC4A10,SNX4,USP33,UTRN,EIF4E
GO:CC	synapse	GO:0045202	FALSE	0.000252938	3.5969860939473595	526	49	8	30108	BDNF,AP3D1,CTBP2,PLPPR4,SLC4A10,SNX4,UTRN,EIF4E
GO:CC	presynapse	GO:0098793	FALSE	0.00082837	3.081775646580969	161	49	5	30108	BDNF,AP3D1,CTBP2,SLC4A10,SNX4
GO:CC	presynaptic endosome	GO:0098830	FALSE	0.000994375	3.00245	3	49	2	30108	AP3D1,SNX4
GO:CC	nucleus	GO:0005634	FALSE	0.00281077	2.551174398011046	3519	49	17	30108	TPPP,NSD2,BDNF,PPP4R3A,ZMYND8,EIF2AK3,IP6K2,JADE2,SLC35C2,CTBP2,PDIK1L,USP33,UTRN,E2F5,EIF4E,RBM33,CREM
GO:CC	endosome membrane	GO:0010008	TRUE	0.014539176889407144	1.8374601796191492	153	49	4	30108	SNX2,AP3D1,SNX4,MON2
GO:CC	nucleoplasm	GO:0005654	FALSE	0.020784603790564498	1.6822582498785543	1864	49	11	30108	NSD2,PPP4R3A,ZMYND8,IP6K2,JADE2,SLC35C2,PDIK1L,USP33,UTRN,E2F5,EIF4E
GO:CC	glutamatergic synapse	GO:0098978	FALSE	0.024361782878996877	1.61329	175	49	4	30108	AP3D1,CTBP2,PLPPR4,EIF4E
GO:CC	bounding membrane of organelle	GO:0098588	FALSE	0.0328849	1.483002873110299	549	49	6	30108	SNX2,AP3D1,SNX4,SEC61B,BCL2L1,MON2

## Sheet: S5.6_MASS3h_UP_cTEC
source	term_name	term_id	highlighted	adjusted_p_value	negative_log10_of_adjusted_p_value	term_size	query_size	intersection_size	effective_domain_size	intersections
GO:MF	binding	GO:0005488	FALSE	1.5475904176010503e-10	9.810343968015067	5031	110	51	30108	FLI1,ELMO1,MDFIC,SRGAP2,SRGAP1,PPP3CA,EPB41L5,CREB5,MAGI2,MYO5A,TIAM1,GABARAPL1,AP2B1,PLA2G4A,CBFB,CAPRIN1,RAB11FIP4,SEC24D,ERN1,GFI1,GAREM1,AFF2,WFIKKN2,PCLO,KCNQ3,ACTA2,WAC,MCTP1,SNX8,CORO2B,CRYL1,NFATC3,VSX1,NFE2L2,GNA12,PTPRG,ZMYND8,ACTB,ELF1,GUK1,KIF21A,GAPVD1,CRTC1,ANGPT2,CLCN5,UTRN,KLF5,KANK1,THRB,FAN1,TGIF1
GO:MF	protein binding	GO:0005515	FALSE	9.56965737743759e-8	7.019103610995563	3334	110	37	30108	ELMO1,MDFIC,SRGAP2,SRGAP1,PPP3CA,EPB41L5,MAGI2,MYO5A,TIAM1,GABARAPL1,AP2B1,RAB11FIP4,SEC24D,ERN1,GAREM1,WFIKKN2,PCLO,KCNQ3,ACTA2,WAC,SNX8,CORO2B,CRYL1,NFE2L2,GNA12,PTPRG,ZMYND8,ACTB,KIF21A,GAPVD1,CRTC1,ANGPT2,CLCN5,UTRN,KLF5,KANK1,THRB
GO:MF	enzyme binding	GO:0019899	FALSE	5.38302e-06	5.268973955023205	968	110	18	30108	SRGAP2,SRGAP1,PPP3CA,MAGI2,MYO5A,TIAM1,GABARAPL1,RAB11FIP4,ERN1,ACTA2,WAC,NFE2L2,GNA12,ACTB,GAPVD1,ANGPT2,UTRN,THRB
GO:MF	Tat protein binding	GO:0030957	TRUE	0.000356607	3.4478106064230087	6	110	3	30108	MDFIC,GABARAPL1,ACTB
GO:MF	transcription regulator activity	GO:0140110	FALSE	0.013891042742133092	1.8572651523792323	799	110	12	30108	FLI1,MKL2,CREB5,CBFB,GFI1,NFATC3,NFE2L2,ZMYND8,ELF1,KLF5,THRB,TGIF1
GO:MF	small GTPase binding	GO:0031267	FALSE	0.021194738411092928	1.673771939195781	111	110	5	30108	SRGAP2,SRGAP1,MYO5A,RAB11FIP4,GAPVD1
GO:MF	hydrolase activity, acting on ester bonds	GO:0016788	TRUE	0.029753791027048417	1.5264576915409636	379	110	8	30108	ABHD17C,PPP3CA,ABHD17B,PLA2G4A,ERN1,PTPRG,LOC424401,FAN1
GO:MF	molecular function regulator activity	GO:0098772	FALSE	0.0304006	1.5171174601290045	734	110	11	30108	ELMO1,SRGAP2,SRGAP1,TIAM1,PIK3R1,PREX2,WFIKKN2,GNA12,CABP1,GAPVD1,KCNS1
GO:MF	nucleoside-triphosphatase regulator activity	GO:0060589	FALSE	0.033539	1.4744503137568261	197	110	6	30108	ELMO1,SRGAP2,SRGAP1,TIAM1,PREX2,GAPVD1
GO:MF	GTPase regulator activity	GO:0030695	TRUE	0.033539	1.4744503137568261	197	110	6	30108	ELMO1,SRGAP2,SRGAP1,TIAM1,PREX2,GAPVD1
GO:MF	sequence-specific DNA binding	GO:0043565	TRUE	0.0376455	1.4242870383305188	752	110	11	30108	FLI1,CREB5,CBFB,GFI1,NFATC3,VSX1,NFE2L2,ELF1,KLF5,THRB,TGIF1
GO:MF	transcription factor binding	GO:0008134	FALSE	0.0402915	1.3947868699758703	294	110	7	30108	MDFIC,GABARAPL1,NFE2L2,ACTB,CRTC1,KLF5,THRB
GO:MF	GTPase binding	GO:0051020	FALSE	0.0432075	1.3644411167233075	129	110	5	30108	SRGAP2,SRGAP1,MYO5A,RAB11FIP4,GAPVD1
GO:BP	cellular process	GO:0009987	FALSE	4.944151947695778e-13	12.30590819062317	8002	110	70	30108	FLI1,NUAK1,ELMO1,MDFIC,SRGAP2,SRGAP1,ABHD17C,NEDD9,PPP3CA,EPB41L5,MKL2,CREB5,XPO6,MAGI2,MYO5A,ABHD17B,VPS26A,COL11A1,TIAM1,PPP1R9A,GABARAPL1,AP2B1,PLA2G4A,FYCO1,ZFYVE9,CBFB,PIK3R1,PREX2,RAB11FIP4,SEC24D,ERN1,ACSL4,GFI1,GAREM1,AFF2,WFIKKN2,PCLO,KCNQ3,ACTA2,WAC,STAG2,SNX8,CORO2B,CRYL1,NFATC3,NFE2L2,GNA12,PTPRG,ATP6V1H,PDCD4,ZMYND8,ACTB,ELF1,GUK1,IL10RB,REV3L,CRTC1,BPGM,ANGPT2,ITSN2,SGK3,TNRC6B,UTRN…
GO:BP	biological regulation	GO:0065007	FALSE	2.273838289479502e-10	9.64324	5498	110	54	30108	FLI1,NUAK1,ELMO1,MDFIC,SRGAP2,SRGAP1,ABHD17C,NEDD9,PPP3CA,EPB41L5,MKL2,CREB5,MAGI2,ABHD17B,TIAM1,PPP1R9A,AP2B1,FYCO1,ZFYVE9,CBFB,PIK3R1,PREX2,RAB11FIP4,ERN1,GFI1,FBXL21,GAREM1,AFF2,WFIKKN2,PCLO,KCNQ3,ACTA2,WAC,CORO2B,NFATC3,NFE2L2,GNA12,PTPRG,PDCD4,ZMYND8,ACTB,ELF1,IL10RB,CRTC1,ANGPT2,ITSN2,SGK3,TNRC6B,UTRN,KLF5,KANK1,DIP2A,THRB,TGIF1
GO:BP	regulation of cellular process	GO:0050794	FALSE	4.428505993296531e-10	9.35374	5013	110	51	30108	FLI1,NUAK1,ELMO1,MDFIC,SRGAP2,SRGAP1,ABHD17C,NEDD9,PPP3CA,EPB41L5,MKL2,CREB5,MAGI2,ABHD17B,TIAM1,PPP1R9A,FYCO1,ZFYVE9,CBFB,PIK3R1,PREX2,RAB11FIP4,ERN1,GFI1,GAREM1,AFF2,WFIKKN2,PCLO,KCNQ3,WAC,CORO2B,NFATC3,NFE2L2,GNA12,PTPRG,PDCD4,ZMYND8,ACTB,ELF1,IL10RB,CRTC1,ANGPT2,ITSN2,SGK3,TNRC6B,UTRN,KLF5,KANK1,DIP2A,THRB,TGIF1
GO:BP	regulation of biological process	GO:0050789	FALSE	1.194813689877122e-9	8.922699810001596	5331	110	52	30108	FLI1,NUAK1,ELMO1,MDFIC,SRGAP2,SRGAP1,ABHD17C,NEDD9,PPP3CA,EPB41L5,MKL2,CREB5,MAGI2,ABHD17B,TIAM1,PPP1R9A,FYCO1,ZFYVE9,CBFB,PIK3R1,PREX2,RAB11FIP4,ERN1,GFI1,FBXL21,GAREM1,AFF2,WFIKKN2,PCLO,KCNQ3,WAC,CORO2B,NFATC3,NFE2L2,GNA12,PTPRG,PDCD4,ZMYND8,ACTB,ELF1,IL10RB,CRTC1,ANGPT2,ITSN2,SGK3,TNRC6B,UTRN,KLF5,KANK1,DIP2A,THRB,TGIF1
GO:BP	response to stimulus	GO:0050896	FALSE	3.0898762181935014e-9	8.510058918255517	3647	110	42	30108	NUAK1,ELMO1,MDFIC,SRGAP1,NEDD9,PPP3CA,EPB41L5,MAGI2,MYO5A,COL11A1,TIAM1,PPP1R9A,GABARAPL1,ZFYVE9,PIK3R1,PREX2,ERN1,FBXL21,GAREM1,WFIKKN2,PCLO,KCNQ3,ACTA2,WAC,CORO2B,NFATC3,NFE2L2,GNA12,PDCD4,ZMYND8,ACTB,ELF1,IL10RB,REV3L,CRTC1,BPGM,ANGPT2,SGK3,KLF5,KANK1,THRB,FAN1
GO:BP	cellular response to stimulus	GO:0051716	FALSE	1.7588234614298456e-7	6.754777749840163	3102	110	36	30108	NUAK1,ELMO1,MDFIC,SRGAP1,NEDD9,PPP3CA,MAGI2,MYO5A,TIAM1,PPP1R9A,GABARAPL1,ZFYVE9,PIK3R1,PREX2,ERN1,GAREM1,WFIKKN2,PCLO,KCNQ3,WAC,CORO2B,NFATC3,NFE2L2,GNA12,PDCD4,ZMYND8,ACTB,ELF1,IL10RB,REV3L,ANGPT2,SGK3,KLF5,KANK1,THRB,FAN1
GO:BP	signal transduction	GO:0007165	FALSE	2.40379e-05	4.619103296714561	2368	110	28	30108	NUAK1,ELMO1,MDFIC,SRGAP1,NEDD9,PPP3CA,MAGI2,TIAM1,PPP1R9A,ZFYVE9,PIK3R1,PREX2,ERN1,GAREM1,WFIKKN2,PCLO,KCNQ3,WAC,NFATC3,NFE2L2,GNA12,PDCD4,ELF1,IL10RB,ANGPT2,SGK3,KANK1,THRB
GO:BP	cell communication	GO:0007154	FALSE	2.68866e-05	4.570464763115233	2701	110	30	30108	NUAK1,ELMO1,MDFIC,SRGAP1,NEDD9,PPP3CA,MAGI2,TIAM1,PPP1R9A,GABARAPL1,ZFYVE9,PIK3R1,PREX2,ERN1,GAREM1,WFIKKN2,PCLO,KCNQ3,WAC,NFATC3,NFE2L2,GNA12,PDCD4,ELF1,IL10RB,ANGPT2,SGK3,KLF5,KANK1,THRB
GO:BP	positive regulation of cellular process	GO:0048522	FALSE	3.66072e-05	4.436433825521998	2575	110	29	30108	FLI1,MDFIC,ABHD17C,NEDD9,PPP3CA,EPB41L5,MKL2,CREB5,MAGI2,TIAM1,FYCO1,CBFB,ERN1,GAREM1,WAC,CORO2B,NFE2L2,PDCD4,ZMYND8,ACTB,ELF1,IL10RB,CRTC1,ITSN2,TNRC6B,UTRN,KLF5,KANK1,THRB
GO:BP	signaling	GO:0023052	FALSE	6.20503e-05	4.20726	2638	110	29	30108	NUAK1,ELMO1,MDFIC,SRGAP1,NEDD9,PPP3CA,MAGI2,TIAM1,PPP1R9A,ZFYVE9,PIK3R1,PREX2,ERN1,GAREM1,WFIKKN2,PCLO,KCNQ3,WAC,NFATC3,NFE2L2,GNA12,PDCD4,ELF1,IL10RB,ANGPT2,SGK3,KLF5,KANK1,THRB
GO:BP	multicellular organismal process	GO:0032501	FALSE	0.00020072	3.697409746040761	3130	110	31	30108	FLI1,SRGAP2,PPP3CA,EPB41L5,MKL2,COL11A1,TIAM1,AP2B1,CBFB,PREX2,SEC24D,ACSL4,AFF2,KCNQ3,ACTA2,CORO2B,NFE2L2,GNA12,PTPRG,PDCD4,ZMYND8,ELF1,CABP1,CRTC1,BPGM,ANGPT2,ITSN2,CLCN5,KLF5,KANK1,THRB
GO:BP	vesicle-mediated transport	GO:0016192	FALSE	0.000220622	3.656350521055058	674	110	14	30108	ELMO1,PPP3CA,MAGI2,MYO5A,VPS26A,AP2B1,ZFYVE9,SEC24D,PCLO,KCNQ3,SNX8,ATP6V1H,ACTB,RIC1
GO:BP	positive regulation of biological process	GO:0048518	FALSE	0.000279855	3.553067236590261	2830	110	29	30108	FLI1,MDFIC,ABHD17C,NEDD9,PPP3CA,EPB41L5,MKL2,CREB5,MAGI2,TIAM1,FYCO1,CBFB,ERN1,GAREM1,WAC,CORO2B,NFE2L2,PDCD4,ZMYND8,ACTB,ELF1,IL10RB,CRTC1,ITSN2,TNRC6B,UTRN,KLF5,KANK1,THRB
GO:BP	positive regulation of nucleobase-containing compound metabolic process	GO:0045935	FALSE	0.00033968	3.4689306578540826	928	110	16	30108	FLI1,MDFIC,PPP3CA,MKL2,CREB5,CBFB,ERN1,WAC,NFE2L2,ZMYND8,ACTB,ELF1,CRTC1,TNRC6B,KLF5,THRB
GO:BP	metabolic process	GO:0008152	FALSE	0.000372897	3.428411161440462	4924	110	40	30108	FLI1,MDFIC,PPP3CA,EPB41L5,MKL2,FEM1C,CREB5,COL11A1,GABARAPL1,PLA2G4A,FYCO1,CBFB,PIK3R1,ERN1,ACSL4,GFI1,FBXL21,AFF2,KCNQ3,WAC,CRYL1,NFATC3,NFE2L2,ADAM23,GNA12,PDCD4,ZMYND8,ACTB,ELF1,GUK1,IL10RB,REV3L,CRTC1,BPGM,TNRC6B,KLF5,DIP2A,THRB,FAN1,TGIF1
GO:BP	positive regulation of RNA metabolic process	GO:0051254	FALSE	0.000445857	3.3508040811276816	828	110	15	30108	FLI1,MDFIC,PPP3CA,MKL2,CREB5,CBFB,ERN1,WAC,NFE2L2,ZMYND8,ELF1,CRTC1,TNRC6B,KLF5,THRB
GO:BP	localization	GO:0051179	FALSE	0.000715641	3.145304536216848	2449	110	26	30108	ELMO1,ABHD17C,PPP3CA,EPB41L5,CLCA1,XPO6,MAGI2,MYO5A,VPS26A,AP2B1,FYCO1,ZFYVE9,SEC24D,PCLO,KCNQ3,SNX8,CORO2B,NFE2L2,ATP6V1H,ZMYND8,ACTB,BPGM,CLCN5,KCNS1,KLF5,RIC1
GO:BP	regulation of RNA metabolic process	GO:0051252	FALSE	0.000894	3.0486624961741957	1541	110	20	30108	FLI1,MDFIC,PPP3CA,MKL2,CREB5,CBFB,ERN1,GFI1,AFF2,WAC,NFATC3,NFE2L2,PDCD4,ZMYND8,ELF1,CRTC1,TNRC6B,KLF5,THRB,TGIF1
GO:BP	regulation of nucleobase-containing compound metabolic process	GO:0019219	FALSE	0.0010535	2.9773636053280947	1705	110	21	30108	FLI1,MDFIC,PPP3CA,MKL2,CREB5,CBFB,ERN1,GFI1,AFF2,WAC,NFATC3,NFE2L2,PDCD4,ZMYND8,ACTB,ELF1,CRTC1,TNRC6B,KLF5,THRB,TGIF1
GO:BP	intracellular signal transduction	GO:0035556	FALSE	0.0012534	2.9019091691496537	1155	110	17	30108	NUAK1,ELMO1,MDFIC,SRGAP1,PPP3CA,MAGI2,TIAM1,PPP1R9A,PREX2,ERN1,GAREM1,WAC,NFATC3,NFE2L2,GNA12,PDCD4,KANK1
GO:BP	cellular localization	GO:0051641	FALSE	0.00133009	2.8761179789038964	1581	110	20	30108	ABHD17C,PPP3CA,EPB41L5,XPO6,MAGI2,MYO5A,VPS26A,AP2B1,FYCO1,ZFYVE9,SEC24D,PCLO,KCNQ3,SNX8,CORO2B,ATP6V1H,ZMYND8,ACTB,KLF5,RIC1
GO:BP	establishment of localization	GO:0051234	FALSE	0.0014653	2.834072184153446	2051	110	23	30108	ELMO1,PPP3CA,EPB41L5,CLCA1,XPO6,MAGI2,MYO5A,VPS26A,AP2B1,FYCO1,ZFYVE9,SEC24D,PCLO,KCNQ3,SNX8,CORO2B,NFE2L2,ATP6V1H,ACTB,BPGM,CLCN5,KCNS1,RIC1
GO:BP	organic substance metabolic process	GO:0071704	FALSE	0.00216777	2.6639876046689466	4650	110	37	30108	FLI1,MDFIC,PPP3CA,EPB41L5,MKL2,FEM1C,CREB5,COL11A1,PLA2G4A,CBFB,PIK3R1,ERN1,ACSL4,GFI1,FBXL21,AFF2,KCNQ3,WAC,CRYL1,NFATC3,NFE2L2,ADAM23,GNA12,PDCD4,ZMYND8,ACTB,ELF1,GUK1,REV3L,CRTC1,BPGM,TNRC6B,KLF5,DIP2A,THRB,FAN1,TGIF1
GO:BP	nucleobase-containing compound metabolic process	GO:0006139	FALSE	0.00317939	2.497656326813488	2480	110	25	30108	FLI1,MDFIC,PPP3CA,MKL2,CREB5,CBFB,ERN1,GFI1,AFF2,WAC,NFATC3,NFE2L2,PDCD4,ZMYND8,ACTB,ELF1,GUK1,REV3L,CRTC1,BPGM,TNRC6B,KLF5,THRB,FAN1,TGIF1
GO:BP	cellular metabolic process	GO:0044237	FALSE	0.00336924	2.4724680438953133	4335	110	35	30108	FLI1,MDFIC,PPP3CA,EPB41L5,MKL2,CREB5,GABARAPL1,PLA2G4A,FYCO1,CBFB,PIK3R1,ERN1,ACSL4,GFI1,AFF2,KCNQ3,WAC,CRYL1,NFATC3,NFE2L2,PDCD4,ZMYND8,ACTB,ELF1,GUK1,IL10RB,REV3L,CRTC1,BPGM,TNRC6B,KLF5,DIP2A,THRB,FAN1,TGIF1
GO:BP	positive regulation of DNA-templated transcription	GO:0045893	FALSE	0.00482519	2.316485966611674	753	110	13	30108	FLI1,MDFIC,PPP3CA,MKL2,CREB5,CBFB,WAC,NFE2L2,ZMYND8,ELF1,CRTC1,KLF5,THRB
GO:BP	positive regulation of RNA biosynthetic process	GO:1902680	FALSE	0.004895	2.31025	754	110	13	30108	FLI1,MDFIC,PPP3CA,MKL2,CREB5,CBFB,WAC,NFE2L2,ZMYND8,ELF1,CRTC1,KLF5,THRB
GO:BP	cellular response to endogenous stimulus	GO:0071495	FALSE	0.00499133	2.301783962897193	639	110	12	30108	PPP3CA,EPB41L5,MYO5A,ZFYVE9,PIK3R1,ERN1,GAREM1,WFIKKN2,PDCD4,ACTB,KANK1,THRB
GO:BP	heterocycle metabolic process	GO:0046483	FALSE	0.00559202	2.252431288143749	2560	110	25	30108	FLI1,MDFIC,PPP3CA,MKL2,CREB5,CBFB,ERN1,GFI1,AFF2,WAC,NFATC3,NFE2L2,PDCD4,ZMYND8,ACTB,ELF1,GUK1,REV3L,CRTC1,BPGM,TNRC6B,KLF5,THRB,FAN1,TGIF1
GO:BP	transport	GO:0006810	FALSE	0.00582971	2.2343534050229352	1900	110	21	30108	ELMO1,PPP3CA,CLCA1,XPO6,MAGI2,MYO5A,VPS26A,AP2B1,FYCO1,ZFYVE9,SEC24D,PCLO,KCNQ3,SNX8,NFE2L2,ATP6V1H,ACTB,BPGM,CLCN5,KCNS1,RIC1
GO:BP	cellular aromatic compound metabolic process	GO:0006725	FALSE	0.0064581	2.1898953222028066	2581	110	25	30108	FLI1,MDFIC,PPP3CA,MKL2,CREB5,CBFB,ERN1,GFI1,AFF2,WAC,NFATC3,NFE2L2,PDCD4,ZMYND8,ACTB,ELF1,GUK1,REV3L,CRTC1,BPGM,TNRC6B,KLF5,THRB,FAN1,TGIF1
GO:BP	regulation of cellular metabolic process	GO:0031323	FALSE	0.00654669	2.1839782765414726	2583	110	25	30108	FLI1,MDFIC,PPP3CA,EPB41L5,MKL2,CREB5,FYCO1,CBFB,ERN1,GFI1,AFF2,WAC,NFATC3,NFE2L2,PDCD4,ZMYND8,ACTB,ELF1,IL10RB,CRTC1,TNRC6B,KLF5,DIP2A,THRB,TGIF1
GO:BP	establishment of localization in cell	GO:0051649	FALSE	0.0066148	2.179483146613626	900	110	14	30108	PPP3CA,XPO6,MYO5A,VPS26A,AP2B1,FYCO1,ZFYVE9,SEC24D,PCLO,KCNQ3,SNX8,ATP6V1H,ACTB,RIC1
GO:BP	intracellular signaling cassette	GO:0141124	FALSE	0.00686304	2.1634832765728462	778	110	13	30108	ELMO1,MDFIC,SRGAP1,PPP3CA,MAGI2,TIAM1,PPP1R9A,PREX2,GAREM1,NFATC3,GNA12,PDCD4,KANK1
GO:BP	regulation of gene expression	GO:0010468	FALSE	0.00710953	2.1481592512246026	2087	110	22	30108	FLI1,MDFIC,PPP3CA,EPB41L5,MKL2,CREB5,CBFB,ERN1,GFI1,AFF2,WAC,NFATC3,NFE2L2,PDCD4,ZMYND8,ELF1,CRTC1,TNRC6B,KLF5,DIP2A,THRB,TGIF1
GO:BP	nucleic acid metabolic process	GO:0090304	FALSE	0.0073734	2.1323320523664875	2258	110	23	30108	FLI1,MDFIC,PPP3CA,MKL2,CREB5,CBFB,ERN1,GFI1,AFF2,WAC,NFATC3,NFE2L2,PDCD4,ZMYND8,ACTB,ELF1,REV3L,CRTC1,TNRC6B,KLF5,THRB,FAN1,TGIF1
GO:BP	positive regulation of cellular metabolic process	GO:0031325	FALSE	0.00813162	2.0898231415752395	1475	110	18	30108	FLI1,MDFIC,PPP3CA,MKL2,CREB5,FYCO1,CBFB,ERN1,WAC,NFE2L2,ZMYND8,ACTB,ELF1,IL10RB,CRTC1,TNRC6B,KLF5,THRB
GO:BP	regulation of metabolic process	GO:0019222	FALSE	0.00852146	2.0694858499309103	2799	110	26	30108	FLI1,MDFIC,PPP3CA,EPB41L5,MKL2,CREB5,FYCO1,CBFB,ERN1,GFI1,AFF2,WAC,NFATC3,NFE2L2,GNA12,PDCD4,ZMYND8,ACTB,ELF1,IL10RB,CRTC1,TNRC6B,KLF5,DIP2A,THRB,TGIF1
GO:BP	system process	GO:0003008	FALSE	0.010217897621107272	1.9906384530738888	686	110	12	30108	FLI1,PPP3CA,COL11A1,AFF2,KCNQ3,ACTA2,CORO2B,GNA12,CABP1,CRTC1,CLCN5,THRB
GO:BP	regulation of macromolecule biosynthetic process	GO:0010556	FALSE	0.010821560793735885	1.9657100964178222	2143	110	22	30108	FLI1,MDFIC,PPP3CA,EPB41L5,MKL2,CREB5,CBFB,ERN1,GFI1,AFF2,WAC,NFATC3,NFE2L2,PDCD4,ZMYND8,ELF1,CRTC1,TNRC6B,KLF5,DIP2A,THRB,TGIF1
GO:BP	response to endogenous stimulus	GO:0009719	FALSE	0.011310597795310132	1.946514440844342	693	110	12	30108	PPP3CA,EPB41L5,MYO5A,ZFYVE9,PIK3R1,ERN1,GAREM1,WFIKKN2,PDCD4,ACTB,KANK1,THRB
GO:BP	regulation of DNA-templated transcription	GO:0006355	FALSE	0.011530617577924252	1.9381474313434743	1364	110	17	30108	FLI1,MDFIC,PPP3CA,MKL2,CREB5,CBFB,GFI1,WAC,NFATC3,NFE2L2,PDCD4,ZMYND8,ELF1,CRTC1,KLF5,THRB,TGIF1
GO:BP	regulation of RNA biosynthetic process	GO:2001141	FALSE	0.011977949211151495	1.9216175327414922	1368	110	17	30108	FLI1,MDFIC,PPP3CA,MKL2,CREB5,CBFB,GFI1,WAC,NFATC3,NFE2L2,PDCD4,ZMYND8,ELF1,CRTC1,KLF5,THRB,TGIF1
GO:BP	multicellular organism development	GO:0007275	FALSE	0.012435317822639994	1.9053431105263423	2162	110	22	30108	SRGAP2,PPP3CA,EPB41L5,COL11A1,TIAM1,AP2B1,CBFB,PREX2,SEC24D,ACSL4,KCNQ3,ACTA2,NFE2L2,GNA12,PDCD4,ZMYND8,BPGM,ANGPT2,ITSN2,KLF5,KANK1,THRB
GO:BP	organic cyclic compound metabolic process	GO:1901360	FALSE	0.0129396	1.8880790198016297	2686	110	25	30108	FLI1,MDFIC,PPP3CA,MKL2,CREB5,CBFB,ERN1,GFI1,AFF2,WAC,NFATC3,NFE2L2,PDCD4,ZMYND8,ACTB,ELF1,GUK1,REV3L,CRTC1,BPGM,TNRC6B,KLF5,THRB,FAN1,TGIF1
GO:BP	developmental process	GO:0032502	FALSE	0.014445349679403623	1.8402719407012431	2883	110	26	30108	FLI1,SRGAP2,PPP3CA,EPB41L5,MKL2,COL11A1,TIAM1,AP2B1,CBFB,PREX2,SEC24D,ACSL4,KCNQ3,ACTA2,NFE2L2,GNA12,ATP6V1H,PDCD4,ZMYND8,ACTB,BPGM,ANGPT2,ITSN2,KLF5,KANK1,THRB
GO:BP	anatomical structure development	GO:0048856	FALSE	0.015567179412809136	1.8077900692829125	2715	110	25	30108	FLI1,SRGAP2,PPP3CA,EPB41L5,MKL2,COL11A1,TIAM1,AP2B1,CBFB,PREX2,SEC24D,ACSL4,KCNQ3,ACTA2,NFE2L2,GNA12,PDCD4,ZMYND8,ACTB,BPGM,ANGPT2,ITSN2,KLF5,KANK1,THRB
GO:BP	regulation of cellular biosynthetic process	GO:0031326	FALSE	0.0163357	1.7868629397077185	2200	110	22	30108	FLI1,MDFIC,PPP3CA,EPB41L5,MKL2,CREB5,CBFB,ERN1,GFI1,AFF2,WAC,NFATC3,NFE2L2,PDCD4,ZMYND8,ELF1,CRTC1,TNRC6B,KLF5,DIP2A,THRB,TGIF1
GO:BP	macromolecule metabolic process	GO:0043170	FALSE	0.016458535673430166	1.783608806866066	3849	110	31	30108	FLI1,MDFIC,PPP3CA,EPB41L5,MKL2,FEM1C,CREB5,COL11A1,CBFB,ERN1,GFI1,FBXL21,AFF2,KCNQ3,WAC,NFATC3,NFE2L2,ADAM23,GNA12,PDCD4,ZMYND8,ACTB,ELF1,REV3L,CRTC1,TNRC6B,KLF5,DIP2A,THRB,FAN1,TGIF1
GO:BP	regulation of macromolecule metabolic process	GO:0060255	FALSE	0.017076419129934378	1.767603194253203	2552	110	24	30108	FLI1,MDFIC,PPP3CA,EPB41L5,MKL2,CREB5,CBFB,ERN1,GFI1,AFF2,WAC,NFATC3,NFE2L2,GNA12,PDCD4,ZMYND8,ACTB,ELF1,CRTC1,TNRC6B,KLF5,DIP2A,THRB,TGIF1
GO:BP	primary metabolic process	GO:0044238	FALSE	0.0182753	1.7381363347761818	4266	110	33	30108	FLI1,MDFIC,PPP3CA,MKL2,FEM1C,CREB5,COL11A1,PLA2G4A,CBFB,PIK3R1,ERN1,ACSL4,GFI1,FBXL21,AFF2,WAC,NFATC3,NFE2L2,ADAM23,GNA12,PDCD4,ZMYND8,ACTB,ELF1,GUK1,REV3L,CRTC1,BPGM,TNRC6B,KLF5,THRB,FAN1,TGIF1
GO:BP	regulation of biosynthetic process	GO:0009889	FALSE	0.018545305742748406	1.731766002384227	2218	110	22	30108	FLI1,MDFIC,PPP3CA,EPB41L5,MKL2,CREB5,CBFB,ERN1,GFI1,AFF2,WAC,NFATC3,NFE2L2,PDCD4,ZMYND8,ELF1,CRTC1,TNRC6B,KLF5,DIP2A,THRB,TGIF1
GO:BP	negative regulation of biological process	GO:0048519	FALSE	0.018581299240233294	1.730923922573986	2390	110	23	30108	NUAK1,ABHD17C,NEDD9,PPP3CA,EPB41L5,MAGI2,CBFB,AFF2,WAC,CORO2B,NFE2L2,PTPRG,PDCD4,ZMYND8,ELF1,CRTC1,SGK3,TNRC6B,KLF5,KANK1,DIP2A,THRB,TGIF1
GO:BP	DNA-templated transcription	GO:0006351	FALSE	0.019389216153371337	1.7124397477622677	1420	110	17	30108	FLI1,MDFIC,PPP3CA,MKL2,CREB5,CBFB,GFI1,WAC,NFATC3,NFE2L2,PDCD4,ZMYND8,ELF1,CRTC1,KLF5,THRB,TGIF1
GO:BP	cellular nitrogen compound metabolic process	GO:0034641	FALSE	0.021004382777008085	1.6776900758721418	2763	110	25	30108	FLI1,MDFIC,PPP3CA,MKL2,CREB5,CBFB,ERN1,GFI1,AFF2,WAC,NFATC3,NFE2L2,PDCD4,ZMYND8,ACTB,ELF1,GUK1,REV3L,CRTC1,BPGM,TNRC6B,KLF5,THRB,FAN1,TGIF1
GO:BP	cell development	GO:0048468	FALSE	0.021182075876350133	1.6740314806087844	1281	110	16	30108	FLI1,SRGAP2,PPP3CA,EPB41L5,COL11A1,TIAM1,CBFB,PREX2,KCNQ3,ACTA2,NFE2L2,BPGM,ITSN2,KLF5,KANK1,THRB
GO:BP	RNA biosynthetic process	GO:0032774	FALSE	0.021789700528472334	1.66175	1433	110	17	30108	FLI1,MDFIC,PPP3CA,MKL2,CREB5,CBFB,GFI1,WAC,NFATC3,NFE2L2,PDCD4,ZMYND8,ELF1,CRTC1,KLF5,THRB,TGIF1
GO:BP	positive regulation of nitrogen compound metabolic process	GO:0051173	FALSE	0.023074043006552594	1.6368763022453718	1290	110	16	30108	FLI1,MDFIC,PPP3CA,MKL2,CREB5,CBFB,ERN1,WAC,NFE2L2,ZMYND8,ACTB,ELF1,CRTC1,TNRC6B,KLF5,THRB
GO:BP	nucleobase-containing compound biosynthetic process	GO:0034654	FALSE	0.023776517189549904	1.6238517609930085	1597	110	18	30108	FLI1,MDFIC,PPP3CA,MKL2,CREB5,CBFB,GFI1,WAC,NFATC3,NFE2L2,PDCD4,ZMYND8,ELF1,REV3L,CRTC1,KLF5,THRB,TGIF1
GO:BP	regulation of nitrogen compound metabolic process	GO:0051171	FALSE	0.024123784937763505	1.6175545518956174	2256	110	22	30108	FLI1,MDFIC,PPP3CA,MKL2,CREB5,CBFB,ERN1,GFI1,AFF2,WAC,NFATC3,NFE2L2,GNA12,PDCD4,ZMYND8,ACTB,ELF1,CRTC1,TNRC6B,KLF5,THRB,TGIF1
GO:BP	negative regulation of cellular process	GO:0048523	FALSE	0.024289193439765554	1.6145869063753944	2257	110	22	30108	NUAK1,ABHD17C,NEDD9,PPP3CA,EPB41L5,MAGI2,CBFB,AFF2,WAC,CORO2B,NFE2L2,PTPRG,PDCD4,ZMYND8,ELF1,SGK3,TNRC6B,KLF5,KANK1,DIP2A,THRB,TGIF1
GO:BP	RNA metabolic process	GO:0016070	FALSE	0.0258405	1.5876991177204214	1929	110	20	30108	FLI1,MDFIC,PPP3CA,MKL2,CREB5,CBFB,ERN1,GFI1,AFF2,WAC,NFATC3,NFE2L2,PDCD4,ZMYND8,ELF1,CRTC1,TNRC6B,KLF5,THRB,TGIF1
GO:BP	positive regulation of metabolic process	GO:0009893	FALSE	0.029218089385399795	1.5343481866394788	1622	110	18	30108	FLI1,MDFIC,PPP3CA,MKL2,CREB5,FYCO1,CBFB,ERN1,WAC,NFE2L2,ZMYND8,ACTB,ELF1,IL10RB,CRTC1,TNRC6B,KLF5,THRB
GO:BP	heterocycle biosynthetic process	GO:0018130	FALSE	0.0332612	1.4780621119631898	1638	110	18	30108	FLI1,MDFIC,PPP3CA,MKL2,CREB5,CBFB,GFI1,WAC,NFATC3,NFE2L2,PDCD4,ZMYND8,ELF1,REV3L,CRTC1,KLF5,THRB,TGIF1
GO:BP	cellular component organization	GO:0016043	TRUE	0.0334947	1.4750238477511017	3025	110	26	30108	ELMO1,SRGAP2,NEDD9,PPP3CA,EPB41L5,MAGI2,MYO5A,ABHD17B,COL11A1,TIAM1,PPP1R9A,GABARAPL1,FYCO1,PREX2,SEC24D,AFF2,PCLO,KCNQ3,WAC,STAG2,CORO2B,ATP6V1H,ACTB,ITSN2,KLF5,KANK1
GO:BP	cell-matrix adhesion	GO:0007160	TRUE	0.034837	1.4579588059331983	96	110	5	30108	NEDD9,EPB41L5,TIAM1,CORO2B,UTRN
GO:BP	aromatic compound biosynthetic process	GO:0019438	FALSE	0.0351822	1.4536766783396464	1645	110	18	30108	FLI1,MDFIC,PPP3CA,MKL2,CREB5,CBFB,GFI1,WAC,NFATC3,NFE2L2,PDCD4,ZMYND8,ELF1,REV3L,CRTC1,KLF5,THRB,TGIF1
GO:BP	cell-substrate adhesion	GO:0031589	FALSE	0.0386245	1.4131369819176252	163	110	6	30108	NEDD9,EPB41L5,TIAM1,CORO2B,UTRN,KANK1
GO:BP	cell motility	GO:0048870	FALSE	0.0386289	1.4130879847599949	785	110	12	30108	ELMO1,SRGAP2,SRGAP1,NEDD9,PPP3CA,EPB41L5,TIAM1,GNA12,PTPRG,ZMYND8,ACTB,KANK1
GO:BP	regulation of primary metabolic process	GO:0080090	FALSE	0.0392768	1.405864106844886	2329	110	22	30108	FLI1,MDFIC,PPP3CA,MKL2,CREB5,CBFB,ERN1,GFI1,AFF2,WAC,NFATC3,NFE2L2,GNA12,PDCD4,ZMYND8,ACTB,ELF1,CRTC1,TNRC6B,KLF5,THRB,TGIF1
GO:BP	regulation of cell migration	GO:0030334	TRUE	0.0450087	1.3467036275147275	441	110	9	30108	SRGAP2,NEDD9,PPP3CA,EPB41L5,TIAM1,GNA12,PTPRG,ZMYND8,KANK1
GO:BP	protein localization	GO:0008104	FALSE	0.0457733	1.339387857649404	1071	110	14	30108	ABHD17C,PPP3CA,EPB41L5,XPO6,MAGI2,MYO5A,PCLO,KCNQ3,SNX8,CORO2B,ZMYND8,ACTB,KLF5,RIC1
GO:BP	cellular macromolecule localization	GO:0070727	FALSE	0.0476603	1.3218431160915367	1075	110	14	30108	ABHD17C,PPP3CA,EPB41L5,XPO6,MAGI2,MYO5A,PCLO,KCNQ3,SNX8,CORO2B,ZMYND8,ACTB,KLF5,RIC1
GO:CC	cellular anatomical entity	GO:0110165	FALSE	1.5092964387159168e-15	14.821225452699737	8848	110	76	30108	FLI1,ELMO1,SRGAP2,ABHD17C,NEDD9,PPP3CA,EPB41L5,KPNA5,CLCA1,XPO6,MAGI2,MYO5A,ABHD17B,VPS26A,COL11A1,TIAM1,PPP1R9A,GABARAPL1,AP2B1,PLA2G4A,FYCO1,ZFYVE9,TESK2,CBFB,PIK3R1,CAPRIN1,ATXN2,PREX2,RAB11FIP4,SEC24D,ERN1,ACSL4,FBXL21,AFF2,WFIKKN2,PCLO,KCNQ3,ACTA2,H3F3B,WAC,STAG2,MCTP1,SNX8,CORO2B,CRYL1,NFE2L2,GNA12,ATP6V1H,PDCD4,ZMYND8,ACTB,ELF1,GUK1,KIF21A,ADD3,CABP1,GAPVD1,REV3L,MTUS1,CRTC1,ANGPT2,ITSN2,S…
GO:CC	intracellular anatomical structure	GO:0005622	FALSE	1.319021487177757e-12	11.879748129634285	7310	110	65	30108	FLI1,ELMO1,SRGAP2,NEDD9,PPP3CA,EPB41L5,KPNA5,CLCA1,XPO6,MAGI2,MYO5A,ABHD17B,VPS26A,TIAM1,PPP1R9A,GABARAPL1,AP2B1,PLA2G4A,FYCO1,ZFYVE9,TESK2,CBFB,PIK3R1,CAPRIN1,ATXN2,RAB11FIP4,SEC24D,ERN1,ACSL4,FBXL21,AFF2,PCLO,ACTA2,H3F3B,WAC,STAG2,SNX8,CRYL1,NFE2L2,PDCD4,ZMYND8,ACTB,ELF1,GUK1,KIF21A,ADD3,CABP1,GAPVD1,REV3L,MTUS1,CRTC1,ITSN2,SERTAD2,LOC424401,SGK3,CLCN5,KCNS1,UTRN,FAM217B,KLF5,RIC1,KANK1,THRB,FA…
GO:CC	cytoplasm	GO:0005737	FALSE	1.4280844348819945e-9	8.845246114325061	5425	110	51	30108	FLI1,ELMO1,SRGAP2,NEDD9,PPP3CA,EPB41L5,KPNA5,CLCA1,XPO6,MAGI2,MYO5A,ABHD17B,VPS26A,TIAM1,PPP1R9A,GABARAPL1,AP2B1,PLA2G4A,FYCO1,ZFYVE9,PIK3R1,CAPRIN1,ATXN2,RAB11FIP4,SEC24D,ERN1,ACSL4,FBXL21,PCLO,ACTA2,SNX8,CRYL1,NFE2L2,PDCD4,ZMYND8,ACTB,GUK1,KIF21A,ADD3,CABP1,GAPVD1,CRTC1,LOC424401,SGK3,CLCN5,KCNS1,UTRN,FAM217B,KLF5,RIC1,KANK1
GO:CC	cytosol	GO:0005829	FALSE	3.0943339343428963e-7	6.509432819913734	1833	110	26	30108	FLI1,SRGAP2,PPP3CA,EPB41L5,KPNA5,CLCA1,XPO6,MYO5A,TIAM1,GABARAPL1,PLA2G4A,PIK3R1,ATXN2,FBXL21,CRYL1,NFE2L2,PDCD4,ACTB,GUK1,KIF21A,GAPVD1,CRTC1,LOC424401,CLCN5,FAM217B,RIC1
GO:CC	organelle	GO:0043226	FALSE	3.7847057160053623e-7	6.4219678839006855	6509	110	52	30108	FLI1,SRGAP2,ABHD17C,PPP3CA,EPB41L5,CLCA1,XPO6,MAGI2,MYO5A,ABHD17B,VPS26A,PPP1R9A,GABARAPL1,AP2B1,PLA2G4A,FYCO1,ZFYVE9,TESK2,CBFB,RAB11FIP4,SEC24D,ERN1,ACSL4,FBXL21,AFF2,PCLO,ACTA2,H3F3B,WAC,STAG2,SNX8,NFE2L2,PDCD4,ZMYND8,ACTB,ELF1,ADD3,GAPVD1,REV3L,MTUS1,CRTC1,ITSN2,SERTAD2,SGK3,CLCN5,UTRN,FAM217B,KLF5,RIC1,THRB,FAN1,TGIF1
GO:CC	membrane	GO:0016020	FALSE	4.544132645242362e-7	6.342548999863936	3104	110	34	30108	ELMO1,SRGAP2,NEDD9,PPP3CA,EPB41L5,CLCA1,XPO6,MAGI2,MYO5A,ABHD17B,VPS26A,TIAM1,GABARAPL1,AP2B1,ZFYVE9,PIK3R1,PREX2,RAB11FIP4,SEC24D,ERN1,KCNQ3,MCTP1,SNX8,NFE2L2,GNA12,ATP6V1H,ADD3,CRTC1,CLCN5,KCNS1,UTRN,RIC1,KANK1,DIP2A
GO:CC	intracellular membrane-bounded organelle	GO:0043231	FALSE	1.25898e-06	5.899982844670286	5676	110	47	30108	FLI1,SRGAP2,PPP3CA,EPB41L5,CLCA1,XPO6,MAGI2,MYO5A,ABHD17B,VPS26A,GABARAPL1,AP2B1,PLA2G4A,FYCO1,ZFYVE9,TESK2,CBFB,RAB11FIP4,SEC24D,ERN1,ACSL4,FBXL21,AFF2,H3F3B,WAC,STAG2,SNX8,NFE2L2,PDCD4,ZMYND8,ACTB,ELF1,ADD3,GAPVD1,REV3L,MTUS1,CRTC1,SERTAD2,SGK3,CLCN5,UTRN,FAM217B,KLF5,RIC1,THRB,FAN1,TGIF1
GO:CC	intracellular organelle	GO:0043229	FALSE	1.38361e-06	5.8589864939326715	6317	110	50	30108	FLI1,SRGAP2,PPP3CA,EPB41L5,CLCA1,XPO6,MAGI2,MYO5A,ABHD17B,VPS26A,PPP1R9A,GABARAPL1,AP2B1,PLA2G4A,FYCO1,ZFYVE9,TESK2,CBFB,RAB11FIP4,SEC24D,ERN1,ACSL4,FBXL21,AFF2,ACTA2,H3F3B,WAC,STAG2,SNX8,NFE2L2,PDCD4,ZMYND8,ACTB,ELF1,ADD3,GAPVD1,REV3L,MTUS1,CRTC1,ITSN2,SERTAD2,SGK3,CLCN5,UTRN,FAM217B,KLF5,RIC1,THRB,FAN1,TGIF1
GO:CC	membrane-bounded organelle	GO:0043227	FALSE	1.71488e-06	5.76577	5936	110	48	30108	FLI1,SRGAP2,PPP3CA,EPB41L5,CLCA1,XPO6,MAGI2,MYO5A,ABHD17B,VPS26A,GABARAPL1,AP2B1,PLA2G4A,FYCO1,ZFYVE9,TESK2,CBFB,RAB11FIP4,SEC24D,ERN1,ACSL4,FBXL21,AFF2,ACTA2,H3F3B,WAC,STAG2,SNX8,NFE2L2,PDCD4,ZMYND8,ACTB,ELF1,ADD3,GAPVD1,REV3L,MTUS1,CRTC1,SERTAD2,SGK3,CLCN5,UTRN,FAM217B,KLF5,RIC1,THRB,FAN1,TGIF1
GO:CC	cell periphery	GO:0071944	FALSE	3.69834e-06	5.431992679340127	2219	110	27	30108	ELMO1,SRGAP2,NEDD9,PPP3CA,EPB41L5,CLCA1,XPO6,MAGI2,ABHD17B,COL11A1,TIAM1,PPP1R9A,AP2B1,PREX2,RAB11FIP4,PCLO,KCNQ3,NFE2L2,GNA12,ACTB,ADD3,CRTC1,ANGPT2,CLCN5,KCNS1,UTRN,KANK1
GO:CC	protein-containing complex	GO:0032991	FALSE	1.92667e-05	4.7151923929792625	2901	110	30	30108	NUAK1,ELMO1,PPP3CA,FEM1C,XPO6,MYO5A,VPS26A,COL11A1,AP2B1,CBFB,PIK3R1,SEC24D,ERN1,FBXL21,KCNQ3,ACTA2,WAC,STAG2,SNX8,NFATC3,NFE2L2,ATP6V1H,ZMYND8,ACTB,REV3L,KCNS1,UTRN,KLF5,RIC1,THRB
GO:CC	nucleus	GO:0005634	FALSE	0.000375494	3.425397032605516	3519	110	31	30108	FLI1,PPP3CA,EPB41L5,CLCA1,XPO6,MAGI2,PLA2G4A,TESK2,CBFB,ERN1,FBXL21,AFF2,H3F3B,WAC,STAG2,NFE2L2,PDCD4,ZMYND8,ACTB,ELF1,ADD3,REV3L,MTUS1,CRTC1,SERTAD2,UTRN,FAM217B,KLF5,THRB,FAN1,TGIF1
GO:CC	cell junction	GO:0030054	FALSE	0.000418135	3.3786838873921954	837	110	14	30108	SRGAP2,ABHD17C,PPP3CA,EPB41L5,CLCA1,MAGI2,TIAM1,PPP1R9A,AP2B1,PCLO,CORO2B,ACTB,ADD3,UTRN
GO:CC	plasma membrane	GO:0005886	FALSE	0.000538372	3.2689176452471744	2004	110	22	30108	ELMO1,SRGAP2,NEDD9,PPP3CA,EPB41L5,CLCA1,XPO6,MAGI2,ABHD17B,TIAM1,AP2B1,PREX2,RAB11FIP4,KCNQ3,NFE2L2,GNA12,ADD3,CRTC1,CLCN5,KCNS1,UTRN,KANK1
GO:CC	postsynapse	GO:0098794	FALSE	0.00183742	2.7357915458637496	203	110	7	30108	SRGAP2,ABHD17C,PPP3CA,PPP1R9A,PCLO,ACTB,ADD3
GO:CC	synapse	GO:0045202	FALSE	0.00435233	2.3612786782273334	526	110	10	30108	SRGAP2,ABHD17C,PPP3CA,TIAM1,PPP1R9A,AP2B1,PCLO,ACTB,ADD3,UTRN
GO:CC	cytoplasmic vesicle	GO:0031410	FALSE	0.00502304	2.2990333548490507	776	110	12	30108	SRGAP2,MYO5A,ABHD17B,VPS26A,AP2B1,FYCO1,ZFYVE9,RAB11FIP4,SEC24D,SNX8,GAPVD1,SGK3
GO:CC	intracellular vesicle	GO:0097708	FALSE	0.0053468	2.271906181091022	781	110	12	30108	SRGAP2,MYO5A,ABHD17B,VPS26A,AP2B1,FYCO1,ZFYVE9,RAB11FIP4,SEC24D,SNX8,GAPVD1,SGK3
GO:CC	vesicle	GO:0031982	FALSE	0.0116642	1.933145948688662	847	110	12	30108	SRGAP2,MYO5A,ABHD17B,VPS26A,AP2B1,FYCO1,ZFYVE9,RAB11FIP4,SEC24D,SNX8,GAPVD1,SGK3
GO:CC	cytoplasmic vesicle membrane	GO:0030659	FALSE	0.012469805577886113	1.9041403177411416	274	110	7	30108	ABHD17B,VPS26A,AP2B1,ZFYVE9,RAB11FIP4,SEC24D,SNX8
GO:CC	membrane protein complex	GO:0098796	FALSE	0.013665206656723827	1.8643837961560137	603	110	10	30108	VPS26A,AP2B1,PIK3R1,SEC24D,ERN1,KCNQ3,SNX8,ATP6V1H,KCNS1,UTRN
GO:CC	vesicle membrane	GO:0012506	FALSE	0.014599297024287947	1.8356680555732892	281	110	7	30108	ABHD17B,VPS26A,AP2B1,ZFYVE9,RAB11FIP4,SEC24D,SNX8
GO:CC	plasma membrane bounded cell projection	GO:0120025	FALSE	0.021544919131914954	1.6666551316813925	904	110	12	30108	SRGAP2,PPP3CA,EPB41L5,MAGI2,MYO5A,PPP1R9A,KCNQ3,ACTA2,GNA12,ACTB,UTRN,KANK1
GO:CC	cell projection	GO:0042995	FALSE	0.0251114	1.6001291274151803	919	110	12	30108	SRGAP2,PPP3CA,EPB41L5,MAGI2,MYO5A,PPP1R9A,KCNQ3,ACTA2,GNA12,ACTB,UTRN,KANK1
GO:CC	bounding membrane of organelle	GO:0098588	FALSE	0.0344958	1.4622334299888504	549	110	9	30108	ABHD17B,VPS26A,GABARAPL1,AP2B1,ZFYVE9,RAB11FIP4,SEC24D,SNX8,RIC1
GO:CC	nuclear lumen	GO:0031981	FALSE	0.0372004	1.4294528428396949	2098	110	19	30108	FLI1,EPB41L5,CLCA1,XPO6,TESK2,AFF2,WAC,STAG2,NFE2L2,ZMYND8,ADD3,REV3L,MTUS1,CRTC1,UTRN,FAM217B,KLF5,THRB,TGIF1
GO:CC	endosome membrane	GO:0010008	FALSE	0.0459841	1.3373923559367509	153	110	5	30108	ABHD17B,VPS26A,ZFYVE9,RAB11FIP4,SNX8
KEGG	MAPK signaling pathway	KEGG:04010	FALSE	0.00128178	2.892185758585364	251	110	7	30108	PPP3CA,FLNB,RASA1,PLA2G4A,NFATC3,GNA12,ANGPT2
KEGG	VEGF signaling pathway	KEGG:04370	FALSE	0.039050011031515335	1.4083788390997267	57	110	3	30108	PPP3CA,PLA2G4A,PIK3R1

## Sheet: S5.7_MASS18h_DOWN_cTEC
source	term_name	term_id	highlighted	adjusted_p_value	negative_log10_of_adjusted_p_value	term_size	query_size	intersection_size	effective_domain_size	intersections
GO:MF	binding	GO:0005488	FALSE	2.733118189814593e-17	16.563341587453166	5031	178	82	30108	UTRN,RREB1,TANK,RICTOR,PANK3,TFAP2B,GSG1,SLC1A1,GDNF,PBX3,TCF12,RAB21,SMURF2,RFX3,RBMS3,ZNF395,MSN,ZEB1,RB1CC1,ITCH,KIAA1841,CDH8,ZNF207,TRAF3,ZNF652,SNX3,CHAF1A,LZTFL1,COL5A1,SNAP23,BMP10,CADPS,GABRB3,COBL,RAB11A,RHOBTB3,SLC4A4,GLI3,CTBP2,FAM83A,NDNF,CPSF6,KDM4C,FYN,MBTD1,ITSN1,STK38L,PTPN11,KDM7A,LSM11,ZFX,LCOR,RFX7,ZBTB10,RALB,BCL2L1,SEC61B,PREX1,EPAS1,NUDT21,TTLL7,ARIH1,TSPAN5,DCUN1D3,RER1,RA…
GO:MF	protein binding	GO:0005515	FALSE	1.3984421704224383e-12	11.854355488238259	3334	178	59	30108	UTRN,TANK,RICTOR,PANK3,TFAP2B,GSG1,SLC1A1,GDNF,TCF12,SMURF2,MSN,RB1CC1,ITCH,KIAA1841,CDH8,ZNF207,TRAF3,CHAF1A,LZTFL1,COL5A1,SNAP23,BMP10,CADPS,GABRB3,COBL,RAB11A,RHOBTB3,SLC4A4,GLI3,CTBP2,FAM83A,KDM4C,FYN,MBTD1,ITSN1,PTPN11,KDM7A,LCOR,RALB,BCL2L1,SEC61B,EPAS1,NUDT21,TTLL7,ARIH1,TSPAN5,DCUN1D3,RER1,TGFBR3,LARP6,SYK,FRS2,PTPRD,ADAMTS5,NELL2,ATF2,SH3GLB1,SNCA,SDC2
GO:MF	transcription regulator activity	GO:0140110	FALSE	1.15491e-06	5.93745	799	178	22	30108	RREB1,TFAP2B,HELZ2,PBX3,TCF12,RFX3,ZNF395,ZEB1,ZHX2,ZNF652,GLI3,CTBP2,HCFC2,KDM4C,ZFX,LCOR,RFX7,EPAS1,CNOT6,KLF12,ATF2,PPARD
GO:MF	enzyme binding	GO:0019899	FALSE	1.60015e-06	5.795839426733744	968	178	24	30108	UTRN,TANK,RICTOR,GSG1,RB1CC1,ITCH,TRAF3,CADPS,RHOBTB3,GLI3,CTBP2,FAM83A,KDM4C,PTPN11,LCOR,RALB,NUDT21,ARIH1,TSPAN5,DCUN1D3,SYK,FRS2,NELL2,ATF2
GO:MF	carbohydrate derivative binding	GO:0097367	FALSE	1.23712e-05	4.907589910649776	351	178	14	30108	PANK3,RAB21,ZNF207,COL5A1,RHOBTB3,NDNF,STK38L,RALB,RAB22A,TGFBR3,SYK,ADAMTS5,NELL2,KRAS
GO:MF	organic cyclic compound binding	GO:0097159	FALSE	1.4435e-05	4.84058	1728	178	31	30108	RREB1,PANK3,TFAP2B,PBX3,TCF12,RAB21,RFX3,RBMS3,ZNF395,ZEB1,ZNF652,RHOBTB3,GLI3,CPSF6,STK38L,LSM11,ZFX,RFX7,ZBTB10,RALB,EPAS1,NUDT21,RAB22A,SRSF7,LARP6,SYK,KLF12,ATF2,HDLBP,PPARD,KRAS
GO:MF	catalytic activity	GO:0003824	FALSE	7.42887e-05	4.129076995499631	2830	178	40	30108	PLPPR4,TANK,PANK3,HELZ2,RAB21,ITK,SMURF2,PAPPA,PAPD4,ITCH,ZNRF2,MSL2,RAB11A,RHOBTB3,WWP1,METTL11B,INPP5A,JADE2,KDM4C,FYN,STK38L,PTPN11,KDM7A,RALB,PIGP,TTLL7,ARIH1,CASD1,CNOT6,RAB22A,TGFBR3,TDG,GNPDA2,GALNT7,SYK,ADAMTS5,ATF2,CHSY3,SNCA,KRAS
GO:MF	DNA-binding transcription factor activity	GO:0003700	FALSE	0.000153045	3.815179442501419	570	178	16	30108	RREB1,TFAP2B,PBX3,TCF12,RFX3,ZNF395,ZEB1,ZHX2,ZNF652,GLI3,ZFX,RFX7,EPAS1,KLF12,ATF2,PPARD
GO:MF	RNA polymerase II cis-regulatory region sequence-specific DNA binding	GO:0000978	FALSE	0.0002184	3.660747341326793	444	178	14	30108	RREB1,TFAP2B,PBX3,TCF12,RFX3,ZNF395,ZEB1,ZNF652,GLI3,RFX7,EPAS1,KLF12,ATF2,PPARD
GO:MF	heparin binding	GO:0008201	FALSE	0.0003065	3.5135698335185044	52	178	6	30108	ZNF207,COL5A1,NDNF,TGFBR3,ADAMTS5,NELL2
GO:MF	RNA polymerase II transcription regulatory region sequence-specific DNA binding	GO:0000977	FALSE	0.000327815	3.4843708255797723	530	178	15	30108	RREB1,TFAP2B,PBX3,TCF12,RFX3,ZNF395,ZEB1,ZNF652,GLI3,ZFX,RFX7,EPAS1,KLF12,ATF2,PPARD
GO:MF	sulfur compound binding	GO:1901681	FALSE	0.000390972	3.4078548862123217	86	178	7	30108	PANK3,ZNF207,COL5A1,NDNF,TGFBR3,ADAMTS5,NELL2
GO:MF	cis-regulatory region sequence-specific DNA binding	GO:0000987	FALSE	0.000397889	3.400238148093374	467	178	14	30108	RREB1,TFAP2B,PBX3,TCF12,RFX3,ZNF395,ZEB1,ZNF652,GLI3,RFX7,EPAS1,KLF12,ATF2,PPARD
GO:MF	molecular adaptor activity	GO:0060090	FALSE	0.000536482	3.270444529769277	479	178	14	30108	TANK,RICTOR,HELZ2,RB1CC1,SNAP23,CTBP2,HCFC2,KDM4C,ITSN1,PTPN11,LCOR,CNOT6,FRS2,KRAS
GO:MF	catalytic activity, acting on a protein	GO:0140096	FALSE	0.00078348	3.105971980620661	1164	178	22	30108	TANK,ITK,SMURF2,PAPPA,ITCH,ZNRF2,MSL2,WWP1,METTL11B,JADE2,KDM4C,FYN,STK38L,PTPN11,KDM7A,TTLL7,ARIH1,TGFBR3,GALNT7,SYK,ADAMTS5,ATF2
GO:MF	transcription cis-regulatory region binding	GO:0000976	FALSE	0.00141973	2.8477947590602417	597	178	15	30108	RREB1,TFAP2B,PBX3,TCF12,RFX3,ZNF395,ZEB1,ZNF652,GLI3,ZFX,RFX7,EPAS1,KLF12,ATF2,PPARD
GO:MF	protein kinase binding	GO:0019901	FALSE	0.00142192	2.847124341265428	314	178	11	30108	UTRN,RICTOR,RB1CC1,CADPS,CTBP2,FAM83A,PTPN11,SYK,FRS2,NELL2,ATF2
GO:MF	transcription regulatory region nucleic acid binding	GO:0001067	FALSE	0.00144883	2.838982101663063	598	178	15	30108	RREB1,TFAP2B,PBX3,TCF12,RFX3,ZNF395,ZEB1,ZNF652,GLI3,ZFX,RFX7,EPAS1,KLF12,ATF2,PPARD
GO:MF	DNA-binding transcription factor activity, RNA polymerase II-specific	GO:0000981	FALSE	0.00152355	2.817143661067916	524	178	14	30108	RREB1,TFAP2B,PBX3,TCF12,RFX3,ZNF395,ZEB1,ZHX2,ZFX,RFX7,EPAS1,KLF12,ATF2,PPARD
GO:MF	glycosaminoglycan binding	GO:0005539	FALSE	0.00196491	2.7066571523166916	71	178	6	30108	ZNF207,COL5A1,NDNF,TGFBR3,ADAMTS5,NELL2
GO:MF	nucleic acid binding	GO:0003676	FALSE	0.00222649	2.652379063968906	1340	178	23	30108	RREB1,TFAP2B,PBX3,TCF12,RFX3,RBMS3,ZNF395,ZEB1,ZNF652,GLI3,CPSF6,LSM11,ZFX,RFX7,ZBTB10,EPAS1,NUDT21,SRSF7,LARP6,KLF12,ATF2,HDLBP,PPARD
GO:MF	kinase binding	GO:0019900	FALSE	0.00398038	2.4000756067102014	350	178	11	30108	UTRN,RICTOR,RB1CC1,CADPS,CTBP2,FAM83A,PTPN11,SYK,FRS2,NELL2,ATF2
GO:MF	identical protein binding	GO:0042802	FALSE	0.00426563	2.3700167030034103	1006	178	19	30108	PANK3,TFAP2B,SLC1A1,GDNF,SMURF2,KIAA1841,CDH8,CHAF1A,LZTFL1,GABRB3,SLC4A4,FAM83A,BCL2L1,NUDT21,ADAMTS5,ATF2,SH3GLB1,SNCA,SDC2
GO:MF	sequence-specific DNA binding	GO:0043565	FALSE	0.00535525	2.271219886810554	752	178	16	30108	RREB1,TFAP2B,PBX3,TCF12,RFX3,ZNF395,ZEB1,ZNF652,GLI3,ZFX,RFX7,ZBTB10,EPAS1,KLF12,ATF2,PPARD
GO:MF	sequence-specific double-stranded DNA binding	GO:1990837	FALSE	0.008202	2.086080306089373	692	178	15	30108	RREB1,TFAP2B,PBX3,TCF12,RFX3,ZNF395,ZEB1,ZNF652,GLI3,ZFX,RFX7,EPAS1,KLF12,ATF2,PPARD
GO:MF	ubiquitin protein ligase activity	GO:0061630	TRUE	0.0104706	1.98003	141	178	7	30108	SMURF2,ITCH,ZNRF2,MSL2,WWP1,JADE2,ARIH1
GO:MF	purine ribonucleoside triphosphate binding	GO:0035639	TRUE	0.013347010779009414	1.8746159887971152	201	178	8	30108	PANK3,RAB21,RHOBTB3,STK38L,RALB,RAB22A,SYK,KRAS
GO:MF	double-stranded DNA binding	GO:0003690	FALSE	0.0138139	1.859684444627727	724	178	15	30108	RREB1,TFAP2B,PBX3,TCF12,RFX3,ZNF395,ZEB1,ZNF652,GLI3,ZFX,RFX7,EPAS1,KLF12,ATF2,PPARD
GO:MF	protein-containing complex binding	GO:0044877	FALSE	0.015419429188205729	1.8119317031333702	731	178	15	30108	UTRN,RICTOR,ZEB1,ITCH,LZTFL1,GLI3,CTBP2,MBTD1,SEC61B,NUDT21,TGFBR3,SYK,ATF2,SNCA,KRAS
GO:MF	ubiquitin-like protein ligase activity	GO:0061659	FALSE	0.015586547499730423	1.8072500726152754	150	178	7	30108	SMURF2,ITCH,ZNRF2,MSL2,WWP1,JADE2,ARIH1
GO:MF	transferase activity	GO:0016740	FALSE	0.022578280355910342	1.6463091386014395	1237	178	20	30108	PANK3,ITK,SMURF2,PAPD4,ITCH,ZNRF2,MSL2,WWP1,METTL11B,JADE2,FYN,STK38L,PIGP,ARIH1,CASD1,TGFBR3,GALNT7,SYK,ATF2,CHSY3
GO:MF	purine ribonucleotide binding	GO:0032555	FALSE	0.0335255	1.4746244746181936	229	178	8	30108	PANK3,RAB21,RHOBTB3,STK38L,RALB,RAB22A,SYK,KRAS
GO:MF	inorganic molecular entity transmembrane transporter activity	GO:0015318	TRUE	0.0342725	1.4650537373201067	367	178	10	30108	SLC1A1,KCNK9,KCNK5,HCN1,GABRB3,SLC4A4,GABRA1,SLC8A3,GRIA1,SLC4A7
GO:MF	GDP binding	GO:0019003	TRUE	0.0397314	1.4008659514906894	39	178	4	30108	RAB21,RALB,RAB22A,KRAS
GO:MF	ribonucleotide binding	GO:0032553	FALSE	0.0425778	1.370817196733735	237	178	8	30108	PANK3,RAB21,RHOBTB3,STK38L,RALB,RAB22A,SYK,KRAS
GO:BP	biological regulation	GO:0065007	FALSE	4.198046774032059e-25	24.37695272688014	5498	178	98	30108	SLITRK5,PLPPR4,UTRN,RREB1,TANK,CNTN6,RICTOR,RALGPS2,TFAP2B,SLC1A1,GDNF,HELZ2,PBX3,TCF12,RAB21,ITK,SMURF2,KCNK9,PAPD4,RFX3,CCNY,ZNF395,MSN,ZEB1,ZHX2,RB1CC1,ITCH,CDH8,ZNF207,TRAF3,ZNF652,LZTFL1,ZNF608,COL5A1,SNAP23,BMP10,CADPS,HCN1,GABRB3,COBL,RAB11A,RHOBTB3,WWP1,SLC4A4,SHANK2,GLI3,CTBP2,JADE2,SLC35C2,FAM83A,HCFC2,NDNF,KDM4C,FYN,MBTD1,GABRA1,STK38L,PTPN11,KDM7A,LSM11,ZFX,UBE2V2,LCOR,RFX7,RALB,GRIA1…
GO:BP	cellular process	GO:0009987	FALSE	1.094622841920949e-24	23.96073549350694	8002	178	117	30108	SLITRK5,PLPPR4,UTRN,RREB1,TANK,AP1S2,CNTN6,RICTOR,PANK3,RALGPS2,TFAP2B,SLC1A1,GDNF,HELZ2,PBX3,TCF12,RAB21,ITK,SMURF2,KCNK9,PAPD4,SEL1L,RFX3,CCNY,ZNF395,MSN,ZEB1,ZHX2,RB1CC1,ITCH,KIAA1841,CDH8,ZNF207,TRAF3,ZNF652,SNX3,CHAF1A,LZTFL1,ARL8B,ZNF608,COL5A1,SNAP23,BMP10,CADPS,HCN1,GABRB3,COBL,RAB11A,RHOBTB3,WWP1,SLC4A4,SHANK2,GLI3,CTBP2,JADE2,SLC35C2,FAM83A,HCFC2,NDNF,CPSF6,KDM4C,FYN,MBTD1,GABRA1,ITSN1,…
GO:BP	regulation of biological process	GO:0050789	FALSE	5.977846893092807e-24	23.22345521247112	5331	178	95	30108	SLITRK5,PLPPR4,UTRN,RREB1,TANK,CNTN6,RICTOR,RALGPS2,TFAP2B,SLC1A1,GDNF,HELZ2,PBX3,TCF12,RAB21,ITK,SMURF2,PAPD4,RFX3,CCNY,ZNF395,MSN,ZEB1,ZHX2,RB1CC1,ITCH,CDH8,ZNF207,TRAF3,ZNF652,LZTFL1,ZNF608,COL5A1,SNAP23,BMP10,CADPS,HCN1,GABRB3,COBL,RAB11A,RHOBTB3,WWP1,SLC4A4,SHANK2,GLI3,CTBP2,JADE2,SLC35C2,FAM83A,HCFC2,NDNF,KDM4C,FYN,MBTD1,GABRA1,STK38L,PTPN11,KDM7A,LSM11,ZFX,UBE2V2,LCOR,RFX7,RALB,GRIA1,BCL2L…
GO:BP	regulation of cellular process	GO:0050794	FALSE	3.087191614195915e-20	19.510436414118374	5013	178	87	30108	SLITRK5,PLPPR4,UTRN,RREB1,TANK,CNTN6,RICTOR,RALGPS2,TFAP2B,SLC1A1,GDNF,HELZ2,PBX3,TCF12,RAB21,ITK,SMURF2,PAPD4,RFX3,CCNY,ZNF395,MSN,ZEB1,ZHX2,RB1CC1,ITCH,CDH8,ZNF207,TRAF3,ZNF652,LZTFL1,ZNF608,COL5A1,BMP10,HCN1,COBL,RAB11A,WWP1,SLC4A4,SHANK2,GLI3,CTBP2,JADE2,SLC35C2,FAM83A,HCFC2,NDNF,KDM4C,FYN,MBTD1,STK38L,PTPN11,KDM7A,LSM11,ZFX,UBE2V2,LCOR,RFX7,RALB,GRIA1,BCL2L1,PREX1,TAB3,EPAS1,CBLN2,NUDT21,TSP…
GO:BP	positive regulation of biological process	GO:0048518	FALSE	2.099231884268008e-15	14.677939585955112	2830	178	59	30108	SLITRK5,UTRN,RREB1,TANK,CNTN6,RICTOR,TFAP2B,SLC1A1,GDNF,HELZ2,TCF12,RAB21,ITK,SMURF2,RFX3,CCNY,ZNF395,MSN,ZEB1,RB1CC1,ITCH,COBL,RAB11A,SLC4A4,SHANK2,GLI3,CTBP2,JADE2,SLC35C2,HCFC2,NDNF,KDM4C,FYN,MBTD1,PTPN11,KDM7A,LSM11,UBE2V2,RALB,PREX1,TAB3,EPAS1,CBLN2,NUDT21,ARIH1,TSPAN5,RER1,CNOT6,TGFBR3,LARP6,SYK,PTPRD,NELL2,GUCY1A2,ATF2,SH3GLB1,SNCA,PPARD,KRAS
GO:BP	positive regulation of cellular process	GO:0048522	FALSE	3.2176509739836197e-15	14.492461066605472	2575	178	56	30108	SLITRK5,UTRN,RREB1,TANK,CNTN6,RICTOR,TFAP2B,SLC1A1,GDNF,HELZ2,TCF12,RAB21,ITK,SMURF2,RFX3,CCNY,ZNF395,MSN,ZEB1,RB1CC1,ITCH,COBL,RAB11A,SLC4A4,SHANK2,GLI3,CTBP2,JADE2,SLC35C2,NDNF,KDM4C,MBTD1,PTPN11,KDM7A,LSM11,UBE2V2,RALB,PREX1,TAB3,EPAS1,CBLN2,NUDT21,TSPAN5,RER1,CNOT6,TGFBR3,LARP6,SYK,PTPRD,NELL2,GUCY1A2,ATF2,SH3GLB1,SNCA,PPARD,KRAS
GO:BP	response to stimulus	GO:0050896	FALSE	5.6036650197846016e-14	13.251527834201273	3647	178	65	30108	SLITRK5,PLPPR4,RREB1,TANK,CNTN6,RICTOR,RALGPS2,TFAP2B,SLC1A1,GDNF,TCF12,ITK,SMURF2,SEL1L,CCNY,ZEB1,ITCH,KIAA1841,CDH8,ZNF207,TRAF3,COL5A1,SNAP23,BMP10,GABRB3,SHANK2,GLI3,CTBP2,JADE2,SLC35C2,FAM83A,HCFC2,NDNF,KDM4C,FYN,MBTD1,STK38L,PTPN11,UBE2V2,LCOR,MCF2,RALB,BCL2L1,SEC61B,PREX1,TAB3,EPAS1,TSPAN5,TBC1D4,TGFBR3,TDG,LRRC8D,SYK,FRS2,PTPRD,ADAMTS5,NELL2,GUCY1A2,ATF2,LRRC8A,SH3GLB1,SNCA,PPARD,FANCC,KR…
GO:BP	cell communication	GO:0007154	FALSE	6.049197827705541e-13	12.21830221247132	2701	178	54	30108	SLITRK5,PLPPR4,TANK,CNTN6,RICTOR,RALGPS2,TFAP2B,SLC1A1,GDNF,ITK,SMURF2,RFX3,CCNY,ZEB1,ITCH,CDH8,ZNF207,TRAF3,SNAP23,BMP10,CADPS,GABRB3,SHANK2,GLI3,CTBP2,JADE2,SLC35C2,FAM83A,HCFC2,NDNF,KDM4C,FYN,GABRA1,STK38L,PTPN11,RALB,GRIA1,BCL2L1,PREX1,TAB3,CBLN2,TSPAN5,TGFBR3,LRRC8D,SYK,FRS2,PTPRD,GUCY1A2,ATF2,LRRC8A,SH3GLB1,SNCA,PPARD,KRAS
GO:BP	signaling	GO:0023052	FALSE	1.0151323141912585e-12	11.993477347329053	2638	178	53	30108	SLITRK5,PLPPR4,TANK,CNTN6,RICTOR,RALGPS2,TFAP2B,SLC1A1,GDNF,ITK,SMURF2,RFX3,CCNY,ZEB1,ITCH,CDH8,ZNF207,TRAF3,SNAP23,BMP10,CADPS,GABRB3,SHANK2,GLI3,CTBP2,JADE2,SLC35C2,FAM83A,HCFC2,NDNF,KDM4C,FYN,GABRA1,STK38L,PTPN11,RALB,GRIA1,BCL2L1,PREX1,TAB3,CBLN2,TSPAN5,TGFBR3,LRRC8D,SYK,FRS2,PTPRD,GUCY1A2,ATF2,LRRC8A,SNCA,PPARD,KRAS
GO:BP	macromolecule metabolic process	GO:0043170	FALSE	3.2642183162564548e-12	11.486220802621983	3849	178	64	30108	RREB1,TANK,RICTOR,TFAP2B,SLC1A1,GDNF,HELZ2,PBX3,TCF12,ITK,SMURF2,PAPD4,SEL1L,RFX3,ZNF395,ZEB1,ZHX2,RB1CC1,ITCH,KIAA1841,TRAF3,ZNF652,ZNF608,COL5A1,MSL2,RHOBTB3,WWP1,GLI3,CTBP2,JADE2,SLC35C2,HCFC2,CPSF6,KDM4C,MBTD1,PTPN11,KDM7A,LSM11,ZFX,UBE2V2,LCOR,RFX7,RALB,SEC61B,EPAS1,NUDT21,ARIH1,TSPAN5,DCUN1D3,CNOT6,SRSF7,TGFBR3,TDG,LARP6,GALNT7,SYK,KLF12,ATF2,SH3GLB1,CHSY3,SNCA,PPARD,FANCC,KRAS
GO:BP	metabolic process	GO:0008152	FALSE	5.698814006152675e-12	11.244215516989971	4924	178	73	30108	PLPPR4,RREB1,TANK,RICTOR,PANK3,TFAP2B,SLC1A1,GDNF,HELZ2,PBX3,TCF12,ITK,SMURF2,PAPD4,SEL1L,RFX3,CCNY,ZNF395,ZEB1,ZHX2,RB1CC1,ITCH,KIAA1841,TRAF3,ZNF652,ZNF608,COL5A1,MSL2,RHOBTB3,WWP1,SLC4A4,GLI3,CTBP2,JADE2,SLC35C2,HCFC2,CPSF6,KDM4C,MBTD1,STK38L,PTPN11,KDM7A,LSM11,ZFX,UBE2V2,LCOR,RFX7,RALB,SEC61B,PREX1,EPAS1,NUDT21,ARIH1,TSPAN5,DCUN1D3,CASD1,CNOT6,SRSF7,TGFBR3,TDG,GNPDA2,LARP6,GALNT7,SYK,KLF12,AD…
GO:BP	cellular response to stimulus	GO:0051716	FALSE	1.2007723721412102e-11	10.92053931307379	3102	178	56	30108	PLPPR4,TANK,CNTN6,RICTOR,RALGPS2,TFAP2B,SLC1A1,GDNF,ITK,SMURF2,SEL1L,CCNY,ZEB1,ITCH,ZNF207,TRAF3,BMP10,GABRB3,SHANK2,GLI3,CTBP2,JADE2,SLC35C2,FAM83A,HCFC2,NDNF,KDM4C,FYN,MBTD1,STK38L,PTPN11,UBE2V2,LCOR,MCF2,RALB,BCL2L1,SEC61B,PREX1,TAB3,EPAS1,TSPAN5,TBC1D4,TGFBR3,TDG,LRRC8D,SYK,FRS2,PTPRD,GUCY1A2,ATF2,LRRC8A,SH3GLB1,SNCA,PPARD,FANCC,KRAS
GO:BP	organic substance metabolic process	GO:0071704	FALSE	4.89299206955268e-11	10.310425488133848	4650	178	69	30108	PLPPR4,RREB1,TANK,RICTOR,PANK3,TFAP2B,SLC1A1,GDNF,HELZ2,PBX3,TCF12,ITK,SMURF2,PAPD4,SEL1L,RFX3,ZNF395,ZEB1,ZHX2,RB1CC1,ITCH,KIAA1841,TRAF3,ZNF652,ZNF608,COL5A1,MSL2,RHOBTB3,WWP1,SLC4A4,GLI3,CTBP2,JADE2,SLC35C2,HCFC2,CPSF6,KDM4C,MBTD1,PTPN11,KDM7A,LSM11,ZFX,UBE2V2,LCOR,RFX7,RALB,SEC61B,EPAS1,NUDT21,ARIH1,TSPAN5,DCUN1D3,CASD1,CNOT6,SRSF7,TGFBR3,TDG,GNPDA2,LARP6,GALNT7,SYK,KLF12,ATF2,SH3GLB1,CHSY3,S…
GO:BP	regulation of metabolic process	GO:0019222	FALSE	4.950948770374775e-11	10.305311567479595	2799	178	52	30108	RREB1,TANK,RICTOR,TFAP2B,SLC1A1,GDNF,HELZ2,PBX3,TCF12,ITK,PAPD4,RFX3,CCNY,ZNF395,ZEB1,ZHX2,RB1CC1,ITCH,ZNF652,ZNF608,RHOBTB3,WWP1,SLC4A4,GLI3,CTBP2,SLC35C2,HCFC2,KDM4C,MBTD1,STK38L,PTPN11,KDM7A,ZFX,UBE2V2,LCOR,RFX7,RALB,EPAS1,NUDT21,ARIH1,TSPAN5,CNOT6,TGFBR3,LARP6,SYK,KLF12,ADAMTS5,ATF2,SH3GLB1,SNCA,PPARD,KRAS
GO:BP	nitrogen compound metabolic process	GO:0006807	FALSE	8.845908499112658e-11	10.05325755722687	4013	178	63	30108	RREB1,TANK,RICTOR,PANK3,TFAP2B,SLC1A1,GDNF,HELZ2,PBX3,TCF12,SMURF2,PAPD4,SEL1L,RFX3,ZNF395,ZEB1,ZHX2,RB1CC1,ITCH,KIAA1841,TRAF3,ZNF652,ZNF608,MSL2,RHOBTB3,WWP1,SLC4A4,GLI3,CTBP2,JADE2,SLC35C2,HCFC2,CPSF6,KDM4C,MBTD1,PTPN11,KDM7A,LSM11,ZFX,UBE2V2,LCOR,RFX7,RALB,SEC61B,EPAS1,NUDT21,ARIH1,TSPAN5,DCUN1D3,CNOT6,SRSF7,TDG,GNPDA2,LARP6,GALNT7,SYK,KLF12,ATF2,CHSY3,SNCA,PPARD,FANCC,KRAS
GO:BP	primary metabolic process	GO:0044238	FALSE	1.1828839914298675e-10	9.92706	4266	178	65	30108	PLPPR4,RREB1,TANK,RICTOR,PANK3,TFAP2B,SLC1A1,GDNF,HELZ2,PBX3,TCF12,SMURF2,PAPD4,SEL1L,RFX3,ZNF395,ZEB1,ZHX2,RB1CC1,ITCH,KIAA1841,TRAF3,ZNF652,ZNF608,MSL2,RHOBTB3,WWP1,SLC4A4,GLI3,CTBP2,JADE2,SLC35C2,HCFC2,CPSF6,KDM4C,MBTD1,PTPN11,KDM7A,LSM11,ZFX,UBE2V2,LCOR,RFX7,RALB,SEC61B,EPAS1,NUDT21,ARIH1,TSPAN5,DCUN1D3,CASD1,CNOT6,SRSF7,TDG,GNPDA2,LARP6,GALNT7,SYK,KLF12,ATF2,CHSY3,SNCA,PPARD,FANCC,KRAS
GO:BP	regulation of cellular metabolic process	GO:0031323	FALSE	1.5773671963830748e-10	9.802067195193748	2583	178	49	30108	RREB1,TANK,RICTOR,TFAP2B,SLC1A1,GDNF,HELZ2,PBX3,TCF12,ITK,PAPD4,RFX3,CCNY,ZNF395,ZEB1,ZHX2,RB1CC1,ITCH,ZNF652,ZNF608,WWP1,SLC4A4,GLI3,CTBP2,SLC35C2,HCFC2,KDM4C,MBTD1,STK38L,PTPN11,KDM7A,ZFX,UBE2V2,LCOR,RFX7,RALB,EPAS1,NUDT21,TSPAN5,CNOT6,TGFBR3,LARP6,SYK,KLF12,ATF2,SH3GLB1,SNCA,PPARD,KRAS
GO:BP	regulation of nitrogen compound metabolic process	GO:0051171	FALSE	1.5841532741107014e-9	8.800202800726257	2256	178	44	30108	RREB1,TANK,RICTOR,TFAP2B,SLC1A1,GDNF,HELZ2,PBX3,TCF12,PAPD4,RFX3,ZNF395,ZEB1,ZHX2,RB1CC1,ITCH,ZNF652,ZNF608,RHOBTB3,WWP1,SLC4A4,GLI3,CTBP2,HCFC2,KDM4C,MBTD1,PTPN11,KDM7A,ZFX,UBE2V2,LCOR,RFX7,RALB,EPAS1,ARIH1,TSPAN5,CNOT6,LARP6,SYK,KLF12,ATF2,SNCA,PPARD,KRAS
GO:BP	regulation of macromolecule metabolic process	GO:0060255	FALSE	1.6859116135578367e-9	8.77317	2552	178	47	30108	RREB1,TANK,RICTOR,TFAP2B,SLC1A1,GDNF,HELZ2,PBX3,TCF12,ITK,PAPD4,RFX3,ZNF395,ZEB1,ZHX2,RB1CC1,ITCH,ZNF652,ZNF608,RHOBTB3,WWP1,GLI3,CTBP2,SLC35C2,HCFC2,KDM4C,MBTD1,PTPN11,KDM7A,ZFX,UBE2V2,LCOR,RFX7,RALB,EPAS1,NUDT21,ARIH1,TSPAN5,CNOT6,TGFBR3,LARP6,SYK,KLF12,ATF2,SNCA,PPARD,KRAS
GO:BP	developmental process	GO:0032502	FALSE	2.4333549776747282e-9	8.613794531595278	2883	178	50	30108	SLITRK5,PLPPR4,RREB1,RICTOR,TFAP2B,SLC1A1,GDNF,PBX3,TCF12,RAB21,ITK,SMURF2,PAPD4,RFX3,MSN,ZEB1,ITCH,KIAA1841,LZTFL1,COL5A1,GABRB3,COBL,RAB11A,RHOBTB3,GLI3,CTBP2,JADE2,NDNF,KDM4C,FYN,MBTD1,GABRA1,PTPN11,MCF2,PREX1,EPAS1,CBLN2,NUDT21,TGFBR3,SYK,PTPRD,ADAMTS5,NELL2,BTBD7,ATF2,SNCA,PPARD,FANCC,SDC2,KRAS
GO:BP	cellular metabolic process	GO:0044237	FALSE	2.9395144112312525e-9	8.531724406302295	4335	178	63	30108	PLPPR4,RREB1,TANK,RICTOR,PANK3,TFAP2B,SLC1A1,GDNF,HELZ2,PBX3,TCF12,ITK,PAPD4,SEL1L,RFX3,CCNY,ZNF395,ZEB1,ZHX2,RB1CC1,ITCH,KIAA1841,ZNF652,ZNF608,COL5A1,WWP1,SLC4A4,GLI3,CTBP2,SLC35C2,HCFC2,CPSF6,KDM4C,MBTD1,STK38L,PTPN11,KDM7A,LSM11,ZFX,UBE2V2,LCOR,RFX7,RALB,PREX1,EPAS1,NUDT21,TSPAN5,CNOT6,SRSF7,TGFBR3,TDG,GNPDA2,LARP6,GALNT7,SYK,KLF12,ATF2,SH3GLB1,CHSY3,SNCA,PPARD,FANCC,KRAS
GO:BP	regulation of primary metabolic process	GO:0080090	FALSE	4.63201217511249e-9	8.334230307748404	2329	178	44	30108	RREB1,TANK,RICTOR,TFAP2B,SLC1A1,GDNF,HELZ2,PBX3,TCF12,PAPD4,RFX3,ZNF395,ZEB1,ZHX2,RB1CC1,ITCH,ZNF652,ZNF608,RHOBTB3,WWP1,SLC4A4,GLI3,CTBP2,HCFC2,KDM4C,MBTD1,PTPN11,KDM7A,ZFX,UBE2V2,LCOR,RFX7,RALB,EPAS1,ARIH1,TSPAN5,CNOT6,LARP6,SYK,KLF12,ATF2,SNCA,PPARD,KRAS
GO:BP	localization	GO:0051179	FALSE	6.322831069152739e-9	8.199088421336372	2449	178	45	30108	PLPPR4,AP1S2,TFAP2B,SLC1A1,GDNF,RAB21,KCNK9,SEL1L,RFX3,KCNK5,MSN,ITCH,ZNF207,SNX3,LZTFL1,ARL8B,SNAP23,CADPS,HCN1,GABRB3,RAB11A,RHOBTB3,SLC4A4,GLI3,CTBP2,SLC35C2,GABRA1,ITSN1,PTPN11,SLC8A3,RALB,SLC38A2,SEC61B,SLC4A7,TSPAN5,RER1,RAB22A,DNAJC13,TBC1D4,SYK,ATF2,SH3GLB1,SNCA,PPARD,KIF13A
GO:BP	signal transduction	GO:0007165	FALSE	8.066025849629147e-9	8.093340390519163	2368	178	44	30108	PLPPR4,TANK,CNTN6,RICTOR,RALGPS2,TFAP2B,SLC1A1,GDNF,ITK,SMURF2,CCNY,ZEB1,ITCH,ZNF207,TRAF3,BMP10,SHANK2,GLI3,CTBP2,JADE2,SLC35C2,FAM83A,HCFC2,NDNF,KDM4C,FYN,STK38L,PTPN11,RALB,BCL2L1,PREX1,TAB3,TSPAN5,TGFBR3,LRRC8D,SYK,FRS2,PTPRD,GUCY1A2,ATF2,LRRC8A,SNCA,PPARD,KRAS
GO:BP	transport	GO:0006810	FALSE	8.845284361458656e-9	8.053288200670908	1900	178	39	30108	PLPPR4,AP1S2,TFAP2B,SLC1A1,GDNF,RAB21,KCNK9,SEL1L,RFX3,KCNK5,MSN,ITCH,SNX3,ARL8B,SNAP23,CADPS,HCN1,GABRB3,RAB11A,RHOBTB3,SLC4A4,GLI3,CTBP2,SLC35C2,GABRA1,PTPN11,SLC8A3,RALB,SLC38A2,SEC61B,SLC4A7,RER1,RAB22A,DNAJC13,TBC1D4,SYK,ATF2,SNCA,KIF13A
GO:BP	establishment of localization	GO:0051234	FALSE	2.1636737335945456e-8	7.664808227106285	2051	178	40	30108	PLPPR4,AP1S2,TFAP2B,SLC1A1,GDNF,RAB21,KCNK9,SEL1L,RFX3,KCNK5,MSN,ITCH,ZNF207,SNX3,ARL8B,SNAP23,CADPS,HCN1,GABRB3,RAB11A,RHOBTB3,SLC4A4,GLI3,CTBP2,SLC35C2,GABRA1,PTPN11,SLC8A3,RALB,SLC38A2,SEC61B,SLC4A7,RER1,RAB22A,DNAJC13,TBC1D4,SYK,ATF2,SNCA,KIF13A
GO:BP	system development	GO:0048731	FALSE	5.306618422552746e-8	7.275182139605896	1830	178	37	30108	SLITRK5,PLPPR4,TFAP2B,SLC1A1,GDNF,PBX3,TCF12,RAB21,RFX3,ZEB1,ITCH,KIAA1841,COL5A1,GABRB3,COBL,RAB11A,RHOBTB3,GLI3,JADE2,NDNF,MBTD1,GABRA1,PTPN11,MCF2,EPAS1,CBLN2,TGFBR3,SYK,PTPRD,ADAMTS5,NELL2,BTBD7,ATF2,SNCA,FANCC,SDC2,KRAS
GO:BP	positive regulation of cellular metabolic process	GO:0031325	FALSE	5.4043336675888264e-8	7.267257845157205	1475	178	33	30108	RREB1,TANK,RICTOR,TFAP2B,GDNF,HELZ2,TCF12,ITK,RFX3,CCNY,ZNF395,ZEB1,RB1CC1,ITCH,SLC4A4,GLI3,CTBP2,KDM4C,MBTD1,PTPN11,KDM7A,UBE2V2,RALB,EPAS1,CNOT6,TGFBR3,LARP6,SYK,ATF2,SH3GLB1,SNCA,PPARD,KRAS
GO:BP	anatomical structure development	GO:0048856	FALSE	5.4816956602496666e-8	7.2610850798405195	2715	178	46	30108	SLITRK5,PLPPR4,RREB1,RICTOR,TFAP2B,SLC1A1,GDNF,PBX3,TCF12,RAB21,ITK,SMURF2,PAPD4,RFX3,MSN,ZEB1,ITCH,KIAA1841,COL5A1,GABRB3,COBL,RAB11A,RHOBTB3,GLI3,JADE2,NDNF,KDM4C,MBTD1,GABRA1,PTPN11,MCF2,PREX1,EPAS1,CBLN2,NUDT21,TGFBR3,SYK,PTPRD,ADAMTS5,NELL2,BTBD7,ATF2,SNCA,FANCC,SDC2,KRAS
GO:BP	multicellular organism development	GO:0007275	FALSE	1.069890960087618e-7	6.970660481983324	2162	178	40	30108	SLITRK5,PLPPR4,RICTOR,TFAP2B,SLC1A1,GDNF,PBX3,TCF12,RAB21,SMURF2,RFX3,ZEB1,ITCH,KIAA1841,COL5A1,GABRB3,COBL,RAB11A,RHOBTB3,GLI3,JADE2,NDNF,KDM4C,MBTD1,GABRA1,PTPN11,MCF2,EPAS1,CBLN2,TGFBR3,SYK,PTPRD,ADAMTS5,NELL2,BTBD7,ATF2,SNCA,FANCC,SDC2,KRAS
GO:BP	cellular developmental process	GO:0048869	FALSE	1.0911298494680037e-7	6.962123563296359	1877	178	37	30108	SLITRK5,PLPPR4,RREB1,TFAP2B,SLC1A1,GDNF,PBX3,TCF12,RAB21,ITK,PAPD4,RFX3,ZEB1,COL5A1,COBL,RAB11A,GLI3,CTBP2,JADE2,NDNF,KDM4C,FYN,PTPN11,MCF2,PREX1,EPAS1,NUDT21,TGFBR3,SYK,PTPRD,ADAMTS5,NELL2,ATF2,PPARD,FANCC,SDC2,KRAS
GO:BP	cell differentiation	GO:0030154	FALSE	1.0911298494680037e-7	6.962123563296359	1877	178	37	30108	SLITRK5,PLPPR4,RREB1,TFAP2B,SLC1A1,GDNF,PBX3,TCF12,RAB21,ITK,PAPD4,RFX3,ZEB1,COL5A1,COBL,RAB11A,GLI3,CTBP2,JADE2,NDNF,KDM4C,FYN,PTPN11,MCF2,PREX1,EPAS1,NUDT21,TGFBR3,SYK,PTPRD,ADAMTS5,NELL2,ATF2,PPARD,FANCC,SDC2,KRAS
GO:BP	macromolecule biosynthetic process	GO:0009059	FALSE	1.39858107778148e-7	6.854312351879192	2898	178	47	30108	RREB1,TANK,RICTOR,TFAP2B,SLC1A1,GDNF,HELZ2,PBX3,TCF12,ITK,PAPD4,RFX3,ZNF395,ZEB1,ZHX2,KIAA1841,ZNF652,ZNF608,COL5A1,WWP1,GLI3,CTBP2,SLC35C2,HCFC2,CPSF6,KDM4C,MBTD1,PTPN11,KDM7A,LSM11,ZFX,LCOR,RFX7,EPAS1,NUDT21,TSPAN5,CNOT6,SRSF7,TGFBR3,LARP6,GALNT7,SYK,KLF12,ATF2,CHSY3,PPARD,KRAS
GO:BP	positive regulation of metabolic process	GO:0009893	FALSE	1.4798645202027565e-7	6.82978	1622	178	34	30108	RREB1,TANK,RICTOR,TFAP2B,GDNF,HELZ2,TCF12,ITK,RFX3,CCNY,ZNF395,ZEB1,RB1CC1,ITCH,SLC4A4,GLI3,CTBP2,KDM4C,MBTD1,PTPN11,KDM7A,UBE2V2,RALB,EPAS1,ARIH1,CNOT6,TGFBR3,LARP6,SYK,ATF2,SH3GLB1,SNCA,PPARD,KRAS
GO:BP	positive regulation of nitrogen compound metabolic process	GO:0051173	FALSE	1.8969318479706026e-7	6.72195	1290	178	30	30108	RREB1,TANK,RICTOR,TFAP2B,GDNF,HELZ2,TCF12,RFX3,ZNF395,ZEB1,RB1CC1,ITCH,SLC4A4,GLI3,CTBP2,KDM4C,MBTD1,PTPN11,KDM7A,UBE2V2,RALB,EPAS1,ARIH1,CNOT6,LARP6,SYK,ATF2,SNCA,PPARD,KRAS
GO:BP	cellular biosynthetic process	GO:0044249	FALSE	3.702905644272967e-7	6.4314573543004565	3313	178	50	30108	RREB1,TANK,RICTOR,PANK3,TFAP2B,SLC1A1,GDNF,HELZ2,PBX3,TCF12,ITK,PAPD4,RFX3,ZNF395,ZEB1,ZHX2,KIAA1841,ZNF652,ZNF608,COL5A1,WWP1,GLI3,CTBP2,SLC35C2,HCFC2,CPSF6,KDM4C,MBTD1,PTPN11,KDM7A,LSM11,ZFX,LCOR,RFX7,EPAS1,NUDT21,TSPAN5,CNOT6,SRSF7,TGFBR3,GNPDA2,LARP6,GALNT7,SYK,KLF12,ATF2,CHSY3,SNCA,PPARD,KRAS
GO:BP	gene expression	GO:0010467	FALSE	4.348174915133185e-7	6.36169	2677	178	44	30108	RREB1,TANK,RICTOR,TFAP2B,SLC1A1,GDNF,HELZ2,PBX3,TCF12,ITK,PAPD4,RFX3,ZNF395,ZEB1,ZHX2,KIAA1841,ZNF652,ZNF608,WWP1,GLI3,CTBP2,SLC35C2,HCFC2,CPSF6,KDM4C,MBTD1,PTPN11,KDM7A,LSM11,ZFX,LCOR,RFX7,EPAS1,NUDT21,TSPAN5,CNOT6,SRSF7,TGFBR3,LARP6,SYK,KLF12,ATF2,PPARD,KRAS
GO:BP	nervous system development	GO:0007399	FALSE	5.219232758463727e-7	6.282393334786166	1097	178	27	30108	SLITRK5,PLPPR4,TFAP2B,SLC1A1,GDNF,PBX3,TCF12,RAB21,ZEB1,GABRB3,COBL,RAB11A,GLI3,JADE2,NDNF,GABRA1,PTPN11,MCF2,CBLN2,TGFBR3,PTPRD,NELL2,ATF2,SNCA,FANCC,SDC2,KRAS
GO:BP	regulation of gene expression	GO:0010468	FALSE	5.585048711758203e-7	6.2529730346959935	2087	178	38	30108	RREB1,TANK,RICTOR,TFAP2B,GDNF,HELZ2,PBX3,TCF12,ITK,PAPD4,RFX3,ZNF395,ZEB1,ZHX2,ZNF652,ZNF608,WWP1,GLI3,CTBP2,SLC35C2,HCFC2,KDM4C,MBTD1,PTPN11,KDM7A,ZFX,LCOR,RFX7,EPAS1,NUDT21,CNOT6,TGFBR3,LARP6,SYK,KLF12,ATF2,PPARD,KRAS
GO:BP	multicellular organismal process	GO:0032501	FALSE	5.595702982042217e-7	6.252145345767682	3130	178	48	30108	SLITRK5,PLPPR4,RREB1,TANK,RICTOR,TFAP2B,SLC1A1,GDNF,PBX3,TCF12,RAB21,ITK,SMURF2,RFX3,ZEB1,ITCH,KIAA1841,LZTFL1,COL5A1,SNAP23,GABRB3,COBL,RAB11A,RHOBTB3,SHANK2,GLI3,JADE2,NDNF,KDM4C,MBTD1,GABRA1,PTPN11,MCF2,GRIA1,PREX1,EPAS1,CBLN2,TGFBR3,SYK,PTPRD,ADAMTS5,NELL2,BTBD7,ATF2,SNCA,FANCC,SDC2,KRAS
GO:BP	organic substance biosynthetic process	GO:1901576	FALSE	5.867056419905968e-7	6.231579735418232	3357	178	50	30108	RREB1,TANK,RICTOR,PANK3,TFAP2B,SLC1A1,GDNF,HELZ2,PBX3,TCF12,ITK,PAPD4,RFX3,ZNF395,ZEB1,ZHX2,KIAA1841,ZNF652,ZNF608,COL5A1,WWP1,GLI3,CTBP2,SLC35C2,HCFC2,CPSF6,KDM4C,MBTD1,PTPN11,KDM7A,LSM11,ZFX,LCOR,RFX7,EPAS1,NUDT21,TSPAN5,CNOT6,SRSF7,TGFBR3,GNPDA2,LARP6,GALNT7,SYK,KLF12,ATF2,CHSY3,SNCA,PPARD,KRAS
GO:BP	cellular component organization	GO:0016043	FALSE	5.884476653604308e-7	6.230292155855132	3025	178	47	30108	SLITRK5,PLPPR4,RREB1,RICTOR,SLC1A1,GDNF,RAB21,RFX3,MSN,RB1CC1,CDH8,ZNF207,CHAF1A,COL5A1,SNAP23,CADPS,GABRB3,COBL,RAB11A,GLI3,JADE2,NDNF,GABRA1,STK38L,PTPN11,LSM11,MCF2,RALB,EPAS1,CBLN2,NUDT21,RER1,CNOT6,RAB22A,DNAJC13,TGFBR3,HPS3,SYK,PTPRD,ADAMTS5,NELL2,ATF2,SH3GLB1,SNCA,KIF13A,SDC2,KRAS
GO:BP	biosynthetic process	GO:0009058	FALSE	6.709993223188946e-7	6.173277918449955	3370	178	50	30108	RREB1,TANK,RICTOR,PANK3,TFAP2B,SLC1A1,GDNF,HELZ2,PBX3,TCF12,ITK,PAPD4,RFX3,ZNF395,ZEB1,ZHX2,KIAA1841,ZNF652,ZNF608,COL5A1,WWP1,GLI3,CTBP2,SLC35C2,HCFC2,CPSF6,KDM4C,MBTD1,PTPN11,KDM7A,LSM11,ZFX,LCOR,RFX7,EPAS1,NUDT21,TSPAN5,CNOT6,SRSF7,TGFBR3,GNPDA2,LARP6,GALNT7,SYK,KLF12,ATF2,CHSY3,SNCA,PPARD,KRAS
GO:BP	regulation of cellular biosynthetic process	GO:0031326	FALSE	6.741077135293067e-7	6.171270703384799	2200	178	39	30108	RREB1,TANK,RICTOR,TFAP2B,GDNF,HELZ2,PBX3,TCF12,ITK,PAPD4,RFX3,ZNF395,ZEB1,ZHX2,ZNF652,ZNF608,WWP1,GLI3,CTBP2,SLC35C2,HCFC2,KDM4C,MBTD1,PTPN11,KDM7A,ZFX,LCOR,RFX7,EPAS1,NUDT21,CNOT6,TGFBR3,LARP6,SYK,KLF12,ATF2,SNCA,PPARD,KRAS
GO:BP	regulation of biosynthetic process	GO:0009889	FALSE	8.517387510107422e-7	6.069693593487965	2218	178	39	30108	RREB1,TANK,RICTOR,TFAP2B,GDNF,HELZ2,PBX3,TCF12,ITK,PAPD4,RFX3,ZNF395,ZEB1,ZHX2,ZNF652,ZNF608,WWP1,GLI3,CTBP2,SLC35C2,HCFC2,KDM4C,MBTD1,PTPN11,KDM7A,ZFX,LCOR,RFX7,EPAS1,NUDT21,CNOT6,TGFBR3,LARP6,SYK,KLF12,ATF2,SNCA,PPARD,KRAS
GO:BP	regulation of macromolecule biosynthetic process	GO:0010556	FALSE	1.17601e-06	5.929589012573795	2143	178	38	30108	RREB1,TANK,RICTOR,TFAP2B,GDNF,HELZ2,PBX3,TCF12,ITK,PAPD4,RFX3,ZNF395,ZEB1,ZHX2,ZNF652,ZNF608,WWP1,GLI3,CTBP2,SLC35C2,HCFC2,KDM4C,MBTD1,PTPN11,KDM7A,ZFX,LCOR,RFX7,EPAS1,NUDT21,CNOT6,TGFBR3,LARP6,SYK,KLF12,ATF2,PPARD,KRAS
GO:BP	positive regulation of macromolecule metabolic process	GO:0010604	FALSE	1.28507e-06	5.891073195791845	1487	178	31	30108	RREB1,TANK,RICTOR,TFAP2B,GDNF,HELZ2,TCF12,ITK,RFX3,ZNF395,ZEB1,RB1CC1,ITCH,GLI3,CTBP2,KDM4C,MBTD1,PTPN11,KDM7A,UBE2V2,RALB,EPAS1,ARIH1,CNOT6,TGFBR3,LARP6,SYK,ATF2,SNCA,PPARD,KRAS
GO:BP	regulation of biological quality	GO:0065008	FALSE	1.50976e-06	5.8210934206643445	1152	178	27	30108	SLITRK5,RICTOR,TFAP2B,SLC1A1,GDNF,RAB21,KCNK9,RFX3,MSN,CDH8,ZNF207,SNAP23,HCN1,RAB11A,SLC4A4,GABRA1,PTPN11,EPAS1,CBLN2,SLC4A7,CNOT6,RAB22A,SYK,PTPRD,ATF2,SNCA,KRAS
GO:BP	cell-cell signaling	GO:0007267	FALSE	1.58591e-06	5.799721437409495	695	178	21	30108	SLITRK5,PLPPR4,TFAP2B,SLC1A1,GDNF,RFX3,CCNY,CDH8,SNAP23,CADPS,GABRB3,GLI3,CTBP2,GABRA1,PTPN11,GRIA1,CBLN2,SYK,PTPRD,SNCA,KRAS
GO:BP	cellular component organization or biogenesis	GO:0071840	FALSE	1.84569e-06	5.733842242272116	3132	178	47	30108	SLITRK5,PLPPR4,RREB1,RICTOR,SLC1A1,GDNF,RAB21,RFX3,MSN,RB1CC1,CDH8,ZNF207,CHAF1A,COL5A1,SNAP23,CADPS,GABRB3,COBL,RAB11A,GLI3,JADE2,NDNF,GABRA1,STK38L,PTPN11,LSM11,MCF2,RALB,EPAS1,CBLN2,NUDT21,RER1,CNOT6,RAB22A,DNAJC13,TGFBR3,HPS3,SYK,PTPRD,ADAMTS5,NELL2,ATF2,SH3GLB1,SNCA,KIF13A,SDC2,KRAS
GO:BP	protein modification process	GO:0036211	FALSE	1.96251e-06	5.707188623521379	775	178	22	30108	TANK,RICTOR,SLC1A1,RB1CC1,ITCH,TRAF3,MSL2,WWP1,JADE2,SLC35C2,PTPN11,UBE2V2,RALB,EPAS1,ARIH1,DCUN1D3,GALNT7,SYK,ATF2,SNCA,FANCC,KRAS
GO:BP	anterograde trans-synaptic signaling	GO:0098916	FALSE	2.99905e-06	5.523016215574948	288	178	14	30108	SLITRK5,PLPPR4,SLC1A1,GDNF,CDH8,SNAP23,CADPS,CTBP2,GABRA1,GRIA1,CBLN2,PTPRD,SNCA,KRAS
GO:BP	chemical synaptic transmission	GO:0007268	FALSE	2.99905e-06	5.523016215574948	288	178	14	30108	SLITRK5,PLPPR4,SLC1A1,GDNF,CDH8,SNAP23,CADPS,CTBP2,GABRA1,GRIA1,CBLN2,PTPRD,SNCA,KRAS
GO:BP	regulation of response to stimulus	GO:0048583	FALSE	3.24662e-06	5.488568351416495	1732	178	33	30108	RREB1,TANK,CNTN6,RICTOR,TFAP2B,GDNF,ITK,SMURF2,CCNY,ZEB1,ITCH,TRAF3,SHANK2,GLI3,CTBP2,SLC35C2,HCFC2,FYN,MBTD1,PTPN11,UBE2V2,RALB,BCL2L1,TAB3,TSPAN5,TGFBR3,SYK,PTPRD,NELL2,GUCY1A2,SNCA,PPARD,KRAS
GO:BP	trans-synaptic signaling	GO:0099537	FALSE	3.27794e-06	5.484398759925222	290	178	14	30108	SLITRK5,PLPPR4,SLC1A1,GDNF,CDH8,SNAP23,CADPS,CTBP2,GABRA1,GRIA1,CBLN2,PTPRD,SNCA,KRAS
GO:BP	regulation of cell communication	GO:0010646	FALSE	3.55881e-06	5.448694817204263	1552	178	31	30108	PLPPR4,TANK,CNTN6,RICTOR,TFAP2B,SLC1A1,GDNF,SMURF2,RFX3,CCNY,ZEB1,ITCH,TRAF3,SHANK2,GLI3,CTBP2,SLC35C2,HCFC2,PTPN11,RALB,GRIA1,BCL2L1,TAB3,CBLN2,TSPAN5,TGFBR3,SYK,PTPRD,GUCY1A2,SNCA,KRAS
GO:BP	regulation of signaling	GO:0023051	FALSE	3.55881e-06	5.448694817204263	1552	178	31	30108	PLPPR4,TANK,CNTN6,RICTOR,TFAP2B,SLC1A1,GDNF,SMURF2,RFX3,CCNY,ZEB1,ITCH,TRAF3,SHANK2,GLI3,CTBP2,SLC35C2,HCFC2,PTPN11,RALB,GRIA1,BCL2L1,TAB3,CBLN2,TSPAN5,TGFBR3,SYK,PTPRD,GUCY1A2,SNCA,KRAS
GO:BP	synaptic signaling	GO:0099536	FALSE	5.06092e-06	5.2957705092923355	300	178	14	30108	SLITRK5,PLPPR4,SLC1A1,GDNF,CDH8,SNAP23,CADPS,CTBP2,GABRA1,GRIA1,CBLN2,PTPRD,SNCA,KRAS
GO:BP	macromolecule modification	GO:0043412	FALSE	5.32594e-06	5.2736	895	178	23	30108	TANK,RICTOR,SLC1A1,RB1CC1,ITCH,TRAF3,MSL2,WWP1,JADE2,SLC35C2,PTPN11,UBE2V2,RALB,EPAS1,ARIH1,DCUN1D3,TDG,GALNT7,SYK,ATF2,SNCA,FANCC,KRAS
GO:BP	cellular aromatic compound metabolic process	GO:0006725	FALSE	5.57111e-06	5.254058350855452	2581	178	41	30108	RREB1,PANK3,TFAP2B,SLC1A1,GDNF,HELZ2,PBX3,TCF12,PAPD4,RFX3,ZNF395,ZEB1,ZHX2,KIAA1841,ZNF652,ZNF608,WWP1,SLC4A4,GLI3,CTBP2,HCFC2,CPSF6,KDM4C,MBTD1,KDM7A,LSM11,ZFX,UBE2V2,LCOR,RFX7,EPAS1,NUDT21,CNOT6,SRSF7,TDG,GNPDA2,KLF12,ATF2,SNCA,PPARD,FANCC
GO:BP	nucleobase-containing compound metabolic process	GO:0006139	FALSE	5.89314e-06	5.2296533756529255	2480	178	40	30108	RREB1,PANK3,TFAP2B,GDNF,HELZ2,PBX3,TCF12,PAPD4,RFX3,ZNF395,ZEB1,ZHX2,KIAA1841,ZNF652,ZNF608,WWP1,SLC4A4,GLI3,CTBP2,HCFC2,CPSF6,KDM4C,MBTD1,KDM7A,LSM11,ZFX,UBE2V2,LCOR,RFX7,EPAS1,NUDT21,CNOT6,SRSF7,TDG,GNPDA2,KLF12,ATF2,SNCA,PPARD,FANCC
GO:BP	anatomical structure morphogenesis	GO:0009653	FALSE	6.75978e-06	5.170067261911731	1323	178	28	30108	SLITRK5,PLPPR4,RREB1,TFAP2B,SLC1A1,GDNF,PBX3,RAB21,MSN,ZEB1,COL5A1,COBL,GLI3,JADE2,NDNF,KDM4C,PTPN11,EPAS1,TGFBR3,SYK,PTPRD,ADAMTS5,NELL2,BTBD7,ATF2,FANCC,SDC2,KRAS
GO:BP	regulation of developmental process	GO:0050793	FALSE	1.23406e-05	4.90866	1100	178	25	30108	SLITRK5,RREB1,TFAP2B,GDNF,TCF12,RAB21,SMURF2,RFX3,MSN,ZEB1,COL5A1,COBL,GLI3,JADE2,KDM4C,PTPN11,CBLN2,NUDT21,SYK,PTPRD,NELL2,BTBD7,ATF2,SDC2,KRAS
GO:BP	cellular nitrogen compound metabolic process	GO:0034641	FALSE	1.24396e-05	4.9051918572798145	2763	178	42	30108	RREB1,PANK3,TFAP2B,SLC1A1,GDNF,HELZ2,PBX3,TCF12,PAPD4,RFX3,ZNF395,ZEB1,ZHX2,KIAA1841,ZNF652,ZNF608,WWP1,SLC4A4,GLI3,CTBP2,HCFC2,CPSF6,KDM4C,MBTD1,KDM7A,LSM11,ZFX,UBE2V2,LCOR,RFX7,EPAS1,NUDT21,CNOT6,SRSF7,TDG,GNPDA2,LARP6,KLF12,ATF2,SNCA,PPARD,FANCC
GO:BP	heterocycle metabolic process	GO:0046483	FALSE	1.44013e-05	4.841598697034952	2560	178	40	30108	RREB1,PANK3,TFAP2B,GDNF,HELZ2,PBX3,TCF12,PAPD4,RFX3,ZNF395,ZEB1,ZHX2,KIAA1841,ZNF652,ZNF608,WWP1,SLC4A4,GLI3,CTBP2,HCFC2,CPSF6,KDM4C,MBTD1,KDM7A,LSM11,ZFX,UBE2V2,LCOR,RFX7,EPAS1,NUDT21,CNOT6,SRSF7,TDG,GNPDA2,KLF12,ATF2,SNCA,PPARD,FANCC
GO:BP	organic cyclic compound metabolic process	GO:1901360	FALSE	1.74498e-05	4.758209479615964	2686	178	41	30108	RREB1,PANK3,TFAP2B,SLC1A1,GDNF,HELZ2,PBX3,TCF12,PAPD4,RFX3,ZNF395,ZEB1,ZHX2,KIAA1841,ZNF652,ZNF608,WWP1,SLC4A4,GLI3,CTBP2,HCFC2,CPSF6,KDM4C,MBTD1,KDM7A,LSM11,ZFX,UBE2V2,LCOR,RFX7,EPAS1,NUDT21,CNOT6,SRSF7,TDG,GNPDA2,KLF12,ATF2,SNCA,PPARD,FANCC
GO:BP	positive regulation of multicellular organismal process	GO:0051240	FALSE	1.76195e-05	4.754005754804578	650	178	19	30108	SLITRK5,RREB1,TANK,SLC1A1,GDNF,RAB21,ITK,SMURF2,RFX3,ITCH,GLI3,JADE2,PTPN11,EPAS1,CBLN2,SYK,PTPRD,ATF2,KRAS
GO:BP	vesicle-mediated transport	GO:0016192	FALSE	3.13547e-05	4.503697365030326	674	178	19	30108	AP1S2,SLC1A1,RAB21,MSN,ITCH,SNX3,SNAP23,CADPS,RAB11A,RHOBTB3,CTBP2,RALB,RER1,RAB22A,DNAJC13,TBC1D4,SYK,SNCA,KIF13A
GO:BP	regulation of nucleobase-containing compound metabolic process	GO:0019219	FALSE	3.16191e-05	4.5000509845482295	1705	178	31	30108	RREB1,TFAP2B,GDNF,HELZ2,PBX3,TCF12,PAPD4,RFX3,ZNF395,ZEB1,ZHX2,ZNF652,ZNF608,WWP1,SLC4A4,GLI3,CTBP2,HCFC2,KDM4C,MBTD1,KDM7A,ZFX,UBE2V2,LCOR,RFX7,EPAS1,CNOT6,KLF12,ATF2,SNCA,PPARD
GO:BP	protein metabolic process	GO:0019538	FALSE	5.23786e-05	4.2808458581163285	1646	178	30	30108	TANK,RICTOR,SLC1A1,SMURF2,SEL1L,RB1CC1,ITCH,TRAF3,MSL2,RHOBTB3,WWP1,GLI3,JADE2,SLC35C2,PTPN11,UBE2V2,RALB,SEC61B,EPAS1,ARIH1,TSPAN5,DCUN1D3,LARP6,GALNT7,SYK,ATF2,CHSY3,SNCA,FANCC,KRAS
GO:BP	nucleic acid metabolic process	GO:0090304	FALSE	5.61017e-05	4.251023704227817	2258	178	36	30108	RREB1,TFAP2B,GDNF,HELZ2,PBX3,TCF12,PAPD4,RFX3,ZNF395,ZEB1,ZHX2,KIAA1841,ZNF652,ZNF608,WWP1,GLI3,CTBP2,HCFC2,CPSF6,KDM4C,MBTD1,KDM7A,LSM11,ZFX,UBE2V2,LCOR,RFX7,EPAS1,NUDT21,CNOT6,SRSF7,TDG,KLF12,ATF2,PPARD,FANCC
GO:BP	cell surface receptor signaling pathway	GO:0007166	FALSE	5.63178e-05	4.249354578551901	1189	178	25	30108	CNTN6,TFAP2B,SLC1A1,GDNF,ITK,SMURF2,CCNY,ZEB1,TRAF3,BMP10,GLI3,JADE2,SLC35C2,FAM83A,FYN,PTPN11,RALB,BCL2L1,TSPAN5,TGFBR3,SYK,FRS2,PTPRD,ATF2,SNCA
GO:BP	positive regulation of developmental process	GO:0051094	FALSE	5.78921e-05	4.2373803886203625	557	178	17	30108	SLITRK5,RREB1,GDNF,TCF12,RAB21,SMURF2,RFX3,ZEB1,COBL,GLI3,JADE2,CBLN2,NUDT21,SYK,PTPRD,NELL2,KRAS
GO:BP	cell development	GO:0048468	FALSE	5.90686e-05	4.228643587681405	1281	178	26	30108	SLITRK5,PLPPR4,GDNF,PBX3,RAB21,ITK,PAPD4,RFX3,ZEB1,COBL,RAB11A,GLI3,JADE2,NDNF,PTPN11,MCF2,PREX1,EPAS1,NUDT21,SYK,PTPRD,NELL2,ATF2,FANCC,SDC2,KRAS
GO:BP	cellular localization	GO:0051641	FALSE	7.97876e-05	4.098064449245153	1581	178	29	30108	TFAP2B,SLC1A1,GDNF,RAB21,SEL1L,RFX3,MSN,ZNF207,SNX3,LZTFL1,ARL8B,SNAP23,CADPS,RAB11A,RHOBTB3,GLI3,CTBP2,ITSN1,PTPN11,SEC61B,TSPAN5,RER1,RAB22A,DNAJC13,SYK,ATF2,SH3GLB1,SNCA,KIF13A
GO:BP	nucleobase-containing compound biosynthetic process	GO:0034654	FALSE	9.88978e-05	4.004813369138673	1597	178	29	30108	RREB1,PANK3,TFAP2B,GDNF,HELZ2,PBX3,TCF12,RFX3,ZNF395,ZEB1,ZHX2,ZNF652,ZNF608,WWP1,GLI3,CTBP2,HCFC2,KDM4C,MBTD1,KDM7A,ZFX,LCOR,RFX7,EPAS1,GNPDA2,KLF12,ATF2,SNCA,PPARD
GO:BP	establishment of localization in cell	GO:0051649	FALSE	0.000137035	3.863167770485053	900	178	21	30108	GDNF,RAB21,SEL1L,MSN,ZNF207,SNX3,ARL8B,SNAP23,CADPS,RAB11A,RHOBTB3,GLI3,CTBP2,PTPN11,SEC61B,RAB22A,DNAJC13,SYK,ATF2,SNCA,KIF13A
GO:BP	RNA metabolic process	GO:0016070	FALSE	0.000150558	3.8222973013432973	1929	178	32	30108	RREB1,TFAP2B,GDNF,HELZ2,PBX3,TCF12,PAPD4,RFX3,ZNF395,ZEB1,ZHX2,ZNF652,ZNF608,WWP1,GLI3,CTBP2,HCFC2,CPSF6,KDM4C,MBTD1,KDM7A,LSM11,ZFX,LCOR,RFX7,EPAS1,NUDT21,CNOT6,SRSF7,KLF12,ATF2,PPARD
GO:BP	regulation of signal transduction	GO:0009966	FALSE	0.00015849	3.7999978323168744	1347	178	26	30108	TANK,CNTN6,RICTOR,TFAP2B,GDNF,SMURF2,CCNY,ZEB1,ITCH,TRAF3,SHANK2,GLI3,CTBP2,SLC35C2,HCFC2,PTPN11,RALB,BCL2L1,TAB3,TSPAN5,TGFBR3,SYK,PTPRD,GUCY1A2,SNCA,KRAS
GO:BP	response to stress	GO:0006950	FALSE	0.000160751	3.7938474922371697	1537	178	28	30108	RREB1,TANK,RICTOR,SLC1A1,SEL1L,ITCH,CDH8,COL5A1,SNAP23,HCFC2,NDNF,FYN,MBTD1,PTPN11,UBE2V2,RALB,BCL2L1,SEC61B,EPAS1,TGFBR3,TDG,SYK,ADAMTS5,ATF2,SH3GLB1,SNCA,PPARD,FANCC
GO:BP	heterocycle biosynthetic process	GO:0018130	FALSE	0.00016915	3.7717285462160466	1638	178	29	30108	RREB1,PANK3,TFAP2B,GDNF,HELZ2,PBX3,TCF12,RFX3,ZNF395,ZEB1,ZHX2,ZNF652,ZNF608,WWP1,GLI3,CTBP2,HCFC2,KDM4C,MBTD1,KDM7A,ZFX,LCOR,RFX7,EPAS1,GNPDA2,KLF12,ATF2,SNCA,PPARD
GO:BP	regulation of RNA metabolic process	GO:0051252	FALSE	0.000169565	3.7706643608946684	1541	178	28	30108	RREB1,TFAP2B,GDNF,HELZ2,PBX3,TCF12,PAPD4,RFX3,ZNF395,ZEB1,ZHX2,ZNF652,ZNF608,WWP1,GLI3,CTBP2,HCFC2,KDM4C,MBTD1,KDM7A,ZFX,LCOR,RFX7,EPAS1,CNOT6,KLF12,ATF2,PPARD
GO:BP	regulation of transcription by RNA polymerase II	GO:0006357	FALSE	0.000176675	3.7528257918576036	1084	178	23	30108	RREB1,TFAP2B,GDNF,HELZ2,PBX3,TCF12,RFX3,ZNF395,ZEB1,ZHX2,ZNF652,ZNF608,GLI3,CTBP2,HCFC2,KDM4C,ZFX,LCOR,RFX7,EPAS1,KLF12,ATF2,PPARD
GO:BP	response to chemical	GO:0042221	FALSE	0.000180399	3.743764907235247	1356	178	26	30108	SLITRK5,TANK,SLC1A1,TCF12,SEL1L,ZEB1,TRAF3,GABRB3,CTBP2,HCFC2,NDNF,KDM4C,PTPN11,LCOR,MCF2,RALB,SEC61B,PREX1,EPAS1,TBC1D4,SYK,NELL2,ATF2,SNCA,PPARD,FANCC
GO:BP	aromatic compound biosynthetic process	GO:0019438	FALSE	0.000185031	3.7327556534139514	1645	178	29	30108	RREB1,PANK3,TFAP2B,GDNF,HELZ2,PBX3,TCF12,RFX3,ZNF395,ZEB1,ZHX2,ZNF652,ZNF608,WWP1,GLI3,CTBP2,HCFC2,KDM4C,MBTD1,KDM7A,ZFX,LCOR,RFX7,EPAS1,GNPDA2,KLF12,ATF2,SNCA,PPARD
GO:BP	positive regulation of cell differentiation	GO:0045597	FALSE	0.000185309	3.732104416447066	339	178	13	30108	RREB1,GDNF,TCF12,RAB21,RFX3,ZEB1,GLI3,JADE2,NUDT21,SYK,PTPRD,NELL2,KRAS
GO:BP	regulation of DNA-templated transcription	GO:0006355	FALSE	0.000202205	3.6942088016154564	1364	178	26	30108	RREB1,TFAP2B,GDNF,HELZ2,PBX3,TCF12,RFX3,ZNF395,ZEB1,ZHX2,ZNF652,ZNF608,WWP1,GLI3,CTBP2,HCFC2,KDM4C,MBTD1,KDM7A,ZFX,LCOR,RFX7,EPAS1,KLF12,ATF2,PPARD
GO:BP	regulation of RNA biosynthetic process	GO:2001141	FALSE	0.000214003	3.6695805032699735	1368	178	26	30108	RREB1,TFAP2B,GDNF,HELZ2,PBX3,TCF12,RFX3,ZNF395,ZEB1,ZHX2,ZNF652,ZNF608,WWP1,GLI3,CTBP2,HCFC2,KDM4C,MBTD1,KDM7A,ZFX,LCOR,RFX7,EPAS1,KLF12,ATF2,PPARD
GO:BP	regulation of cellular component organization	GO:0051128	FALSE	0.000264412	3.577719624882253	1109	178	23	30108	SLITRK5,RREB1,RICTOR,RAB21,MSN,CDH8,ZNF207,COL5A1,COBL,RAB11A,NDNF,STK38L,PTPN11,LSM11,RALB,CBLN2,CNOT6,SYK,PTPRD,NELL2,SH3GLB1,SNCA,SDC2
GO:BP	organic cyclic compound biosynthetic process	GO:1901362	FALSE	0.000376739	3.4239592162593815	1702	178	29	30108	RREB1,PANK3,TFAP2B,GDNF,HELZ2,PBX3,TCF12,RFX3,ZNF395,ZEB1,ZHX2,ZNF652,ZNF608,WWP1,GLI3,CTBP2,HCFC2,KDM4C,MBTD1,KDM7A,ZFX,LCOR,RFX7,EPAS1,GNPDA2,KLF12,ATF2,SNCA,PPARD
GO:BP	transcription by RNA polymerase II	GO:0006366	FALSE	0.00038502	3.414517089052985	1133	178	23	30108	RREB1,TFAP2B,GDNF,HELZ2,PBX3,TCF12,RFX3,ZNF395,ZEB1,ZHX2,ZNF652,ZNF608,GLI3,CTBP2,HCFC2,KDM4C,ZFX,LCOR,RFX7,EPAS1,KLF12,ATF2,PPARD
GO:BP	plasma membrane bounded cell projection morphogenesis	GO:0120039	FALSE	0.000391747	3.4069939357480425	302	178	12	30108	SLITRK5,PLPPR4,RREB1,GDNF,RAB21,COBL,GLI3,JADE2,PTPN11,PTPRD,NELL2,SDC2
GO:BP	cell projection morphogenesis	GO:0048858	FALSE	0.000405827	3.3916590593944282	303	178	12	30108	SLITRK5,PLPPR4,RREB1,GDNF,RAB21,COBL,GLI3,JADE2,PTPN11,PTPRD,NELL2,SDC2
GO:BP	DNA-templated transcription	GO:0006351	FALSE	0.000438308	3.3582210806355004	1420	178	26	30108	RREB1,TFAP2B,GDNF,HELZ2,PBX3,TCF12,RFX3,ZNF395,ZEB1,ZHX2,ZNF652,ZNF608,WWP1,GLI3,CTBP2,HCFC2,KDM4C,MBTD1,KDM7A,ZFX,LCOR,RFX7,EPAS1,KLF12,ATF2,PPARD
GO:BP	synapse organization	GO:0050808	FALSE	0.000493356	3.306840002701403	200	178	10	30108	SLITRK5,SLC1A1,GDNF,CDH8,GABRB3,GABRA1,CBLN2,RER1,PTPRD,SNCA
GO:BP	RNA biosynthetic process	GO:0032774	FALSE	0.00052137	3.2828542414736943	1433	178	26	30108	RREB1,TFAP2B,GDNF,HELZ2,PBX3,TCF12,RFX3,ZNF395,ZEB1,ZHX2,ZNF652,ZNF608,WWP1,GLI3,CTBP2,HCFC2,KDM4C,MBTD1,KDM7A,ZFX,LCOR,RFX7,EPAS1,KLF12,ATF2,PPARD
GO:BP	organonitrogen compound metabolic process	GO:1901564	FALSE	0.000525683	3.279276017995993	2146	178	33	30108	TANK,RICTOR,PANK3,SLC1A1,SMURF2,SEL1L,RB1CC1,ITCH,TRAF3,MSL2,RHOBTB3,WWP1,SLC4A4,GLI3,JADE2,SLC35C2,PTPN11,UBE2V2,RALB,SEC61B,EPAS1,ARIH1,TSPAN5,DCUN1D3,TDG,LARP6,GALNT7,SYK,ATF2,CHSY3,SNCA,FANCC,KRAS
GO:BP	cellular nitrogen compound biosynthetic process	GO:0044271	FALSE	0.000543856	3.2645157196115235	1938	178	31	30108	RREB1,PANK3,TFAP2B,SLC1A1,GDNF,HELZ2,PBX3,TCF12,RFX3,ZNF395,ZEB1,ZHX2,ZNF652,ZNF608,WWP1,GLI3,CTBP2,HCFC2,KDM4C,MBTD1,KDM7A,ZFX,LCOR,RFX7,EPAS1,GNPDA2,LARP6,KLF12,ATF2,SNCA,PPARD
GO:BP	regulation of multicellular organismal process	GO:0051239	FALSE	0.000598682	3.2228039661860266	1254	178	24	30108	SLITRK5,RREB1,TANK,SLC1A1,GDNF,RAB21,ITK,SMURF2,RFX3,ZEB1,ITCH,RAB11A,GLI3,JADE2,PTPN11,EPAS1,CBLN2,SYK,PTPRD,ADAMTS5,BTBD7,ATF2,SNCA,KRAS
GO:BP	organic substance transport	GO:0071702	FALSE	0.000599686	3.2220758230994373	899	178	20	30108	PLPPR4,TFAP2B,SLC1A1,GDNF,SEL1L,RFX3,SNAP23,CADPS,SLC4A4,GLI3,SLC35C2,PTPN11,SLC38A2,SEC61B,SLC4A7,RAB22A,SYK,ATF2,SNCA,KIF13A
GO:BP	regulation of cell differentiation	GO:0045595	FALSE	0.000636585	3.1961436426148753	660	178	17	30108	RREB1,TFAP2B,GDNF,TCF12,RAB21,RFX3,ZEB1,COL5A1,GLI3,JADE2,KDM4C,PTPN11,NUDT21,SYK,PTPRD,NELL2,KRAS
GO:BP	neurogenesis	GO:0022008	FALSE	0.000776705	3.109743811234272	830	178	19	30108	SLITRK5,PLPPR4,SLC1A1,GDNF,PBX3,TCF12,RAB21,ZEB1,COBL,RAB11A,GLI3,JADE2,NDNF,PTPN11,MCF2,PTPRD,NELL2,SDC2,KRAS
GO:BP	neuron differentiation	GO:0030182	FALSE	0.000799811	3.097012797646893	671	178	17	30108	SLITRK5,PLPPR4,GDNF,PBX3,TCF12,RAB21,ZEB1,COBL,RAB11A,GLI3,JADE2,NDNF,PTPN11,MCF2,PTPRD,NELL2,SDC2
GO:BP	exocytic process	GO:0140029	FALSE	0.000858422	3.066299004036087	28	178	5	30108	SNAP23,CADPS,CTBP2,SYK,SNCA
GO:BP	positive regulation of cellular biosynthetic process	GO:0031328	FALSE	0.000888688	3.051250778177697	1189	178	23	30108	RREB1,TANK,TFAP2B,GDNF,HELZ2,TCF12,ITK,RFX3,ZNF395,ZEB1,GLI3,CTBP2,KDM4C,PTPN11,KDM7A,EPAS1,TGFBR3,LARP6,SYK,ATF2,SNCA,PPARD,KRAS
GO:BP	positive regulation of biosynthetic process	GO:0009891	FALSE	0.0010408	2.9826318234543816	1200	178	23	30108	RREB1,TANK,TFAP2B,GDNF,HELZ2,TCF12,ITK,RFX3,ZNF395,ZEB1,GLI3,CTBP2,KDM4C,PTPN11,KDM7A,EPAS1,TGFBR3,LARP6,SYK,ATF2,SNCA,PPARD,KRAS
GO:BP	neuron projection development	GO:0031175	FALSE	0.00112383	2.949300916674022	465	178	14	30108	SLITRK5,PLPPR4,GDNF,RAB21,COBL,RAB11A,GLI3,JADE2,NDNF,PTPN11,MCF2,PTPRD,NELL2,SDC2
GO:BP	neuron development	GO:0048666	FALSE	0.00125829	2.9002188632532766	541	178	15	30108	SLITRK5,PLPPR4,GDNF,PBX3,RAB21,COBL,RAB11A,GLI3,JADE2,NDNF,PTPN11,MCF2,PTPRD,NELL2,SDC2
GO:BP	regulation of protein modification process	GO:0031399	FALSE	0.00131396	2.881419361717168	403	178	13	30108	TANK,RICTOR,SLC1A1,RB1CC1,ITCH,PTPN11,UBE2V2,RALB,EPAS1,SYK,ATF2,SNCA,KRAS
GO:BP	nitrogen compound transport	GO:0071705	FALSE	0.00134687	2.8706751254215637	697	178	17	30108	TFAP2B,SLC1A1,GDNF,SEL1L,RFX3,SNAP23,CADPS,GLI3,SLC35C2,PTPN11,SLC38A2,SEC61B,RAB22A,SYK,ATF2,SNCA,KIF13A
GO:BP	negative regulation of cellular process	GO:0048523	FALSE	0.00161835	2.7909278848845354	2257	178	33	30108	RREB1,TANK,TFAP2B,SLC1A1,GDNF,SMURF2,PAPD4,RFX3,ZEB1,ITCH,ZNF207,LZTFL1,ZNF608,COL5A1,WWP1,SHANK2,GLI3,CTBP2,SLC35C2,NDNF,MBTD1,STK38L,PTPN11,LCOR,BCL2L1,CNOT6,TGFBR3,PTPRD,NELL2,ATF2,SNCA,PPARD,KRAS
GO:BP	export from cell	GO:0140352	FALSE	0.00185687	2.731217613684323	350	178	12	30108	TFAP2B,RAB21,SEL1L,RFX3,SNAP23,CADPS,RAB11A,SLC4A4,CTBP2,PTPN11,SYK,SNCA
GO:BP	generation of neurons	GO:0048699	FALSE	0.00194097	2.7119805258443868	716	178	17	30108	SLITRK5,PLPPR4,GDNF,PBX3,TCF12,RAB21,ZEB1,COBL,RAB11A,GLI3,JADE2,NDNF,PTPN11,MCF2,PTPRD,NELL2,SDC2
GO:BP	negative regulation of biological process	GO:0048519	FALSE	0.00199886	2.6992176062092295	2390	178	34	30108	RREB1,TANK,TFAP2B,SLC1A1,GDNF,SMURF2,PAPD4,RFX3,ZEB1,ITCH,ZNF207,LZTFL1,ZNF608,COL5A1,WWP1,SHANK2,GLI3,CTBP2,SLC35C2,NDNF,MBTD1,STK38L,PTPN11,LCOR,BCL2L1,CNOT6,TGFBR3,PTPRD,ADAMTS5,NELL2,ATF2,SNCA,PPARD,KRAS
GO:BP	cellular anatomical entity morphogenesis	GO:0032989	FALSE	0.00215187	2.667184178635435	355	178	12	30108	SLITRK5,PLPPR4,RREB1,GDNF,RAB21,COBL,GLI3,JADE2,PTPN11,PTPRD,NELL2,SDC2
GO:BP	positive regulation of macromolecule biosynthetic process	GO:0010557	FALSE	0.00220107	2.6573664521509386	1160	178	22	30108	RREB1,TANK,TFAP2B,GDNF,HELZ2,TCF12,ITK,RFX3,ZNF395,ZEB1,GLI3,CTBP2,KDM4C,PTPN11,KDM7A,EPAS1,TGFBR3,LARP6,SYK,ATF2,PPARD,KRAS
GO:BP	enzyme-linked receptor protein signaling pathway	GO:0007167	FALSE	0.00223358	2.651	493	178	14	30108	TFAP2B,SMURF2,ZEB1,BMP10,JADE2,FAM83A,FYN,PTPN11,RALB,TGFBR3,SYK,FRS2,ATF2,SNCA
GO:BP	neuron projection morphogenesis	GO:0048812	FALSE	0.0022403	2.649694428469574	294	178	11	30108	SLITRK5,PLPPR4,GDNF,RAB21,COBL,GLI3,JADE2,PTPN11,PTPRD,NELL2,SDC2
GO:BP	response to organic substance	GO:0010033	FALSE	0.00281306	2.5508212392775507	994	178	20	30108	TANK,SLC1A1,TCF12,SEL1L,ZEB1,TRAF3,GABRB3,CTBP2,HCFC2,KDM4C,PTPN11,LCOR,MCF2,RALB,SEC61B,TBC1D4,SYK,ATF2,SNCA,PPARD
GO:BP	negative regulation of neuron apoptotic process	GO:0043524	TRUE	0.00288036	2.5405531422142675	63	178	6	30108	TFAP2B,SLC1A1,GDNF,NDNF,SNCA,KRAS
GO:BP	response to nitrogen compound	GO:1901698	FALSE	0.00295105	2.530022894597369	366	178	12	30108	SLC1A1,TCF12,SEL1L,ZEB1,GABRB3,HCFC2,PTPN11,RALB,SEC61B,TBC1D4,SYK,ATF2
GO:BP	positive regulation of cellular component biogenesis	GO:0044089	FALSE	0.00300624	2.5219767590966238	244	178	10	30108	SLITRK5,RICTOR,COBL,RALB,CBLN2,CNOT6,SYK,PTPRD,SH3GLB1,SNCA
GO:BP	neuron apoptotic process	GO:0051402	FALSE	0.00368813	2.4331940327649053	102	178	7	30108	TFAP2B,SLC1A1,GDNF,NDNF,ATF2,SNCA,KRAS
GO:BP	regulation of protein metabolic process	GO:0051246	FALSE	0.00375253	2.4256762295079777	752	178	17	30108	TANK,RICTOR,SLC1A1,RB1CC1,ITCH,RHOBTB3,PTPN11,UBE2V2,RALB,EPAS1,ARIH1,TSPAN5,LARP6,SYK,ATF2,SNCA,KRAS
GO:BP	positive regulation of nucleobase-containing compound metabolic process	GO:0045935	FALSE	0.00401485	2.3963301634243153	928	178	19	30108	RREB1,TFAP2B,GDNF,HELZ2,TCF12,RFX3,ZNF395,ZEB1,SLC4A4,GLI3,CTBP2,KDM4C,MBTD1,KDM7A,UBE2V2,EPAS1,CNOT6,ATF2,PPARD
GO:BP	regulation of cellular catabolic process	GO:0031329	FALSE	0.00449003	2.347750859496186	316	178	11	30108	GDNF,PAPD4,CCNY,ITCH,SLC4A4,STK38L,RALB,TSPAN5,CNOT6,SH3GLB1,SNCA
GO:BP	secretion by cell	GO:0032940	FALSE	0.00476936	2.3215401725731186	318	178	11	30108	TFAP2B,RAB21,SEL1L,RFX3,SNAP23,CADPS,RAB11A,CTBP2,PTPN11,SYK,SNCA
GO:BP	positive regulation of protein metabolic process	GO:0051247	FALSE	0.00487418	2.312098150635028	454	178	13	30108	TANK,RICTOR,RB1CC1,ITCH,PTPN11,UBE2V2,RALB,ARIH1,LARP6,SYK,ATF2,SNCA,KRAS
GO:BP	regulation of cellular component biogenesis	GO:0044087	FALSE	0.00536073	2.270776305570041	458	178	13	30108	SLITRK5,RICTOR,MSN,COBL,RAB11A,PTPN11,RALB,CBLN2,CNOT6,SYK,PTPRD,SH3GLB1,SNCA
GO:BP	response to endogenous stimulus	GO:0009719	FALSE	0.00574136	2.2409851374655876	693	178	16	30108	TFAP2B,SLC1A1,TCF12,SMURF2,ZEB1,BMP10,GABRB3,NDNF,KDM4C,PTPN11,TBC1D4,TGFBR3,SYK,FRS2,ATF2,PPARD
GO:BP	cell morphogenesis	GO:0000902	FALSE	0.00617135	2.209619998930934	464	178	13	30108	SLITRK5,PLPPR4,RREB1,GDNF,RAB21,MSN,COBL,GLI3,JADE2,PTPN11,PTPRD,NELL2,SDC2
GO:BP	positive regulation of nervous system development	GO:0051962	FALSE	0.00648711	2.187948425403064	111	178	7	30108	SLITRK5,RAB21,GLI3,JADE2,CBLN2,PTPRD,KRAS
GO:BP	positive regulation of protein modification process	GO:0031401	FALSE	0.00691867	2.1599774465139827	268	178	10	30108	TANK,RICTOR,RB1CC1,PTPN11,UBE2V2,RALB,SYK,ATF2,SNCA,KRAS
GO:BP	animal organ development	GO:0048513	FALSE	0.00694665	2.158224566177398	1344	178	23	30108	SLITRK5,PLPPR4,RREB1,TFAP2B,SLC1A1,GDNF,PBX3,RFX3,ZEB1,COL5A1,COBL,RHOBTB3,GLI3,NDNF,PTPN11,EPAS1,TGFBR3,ADAMTS5,NELL2,BTBD7,ATF2,FANCC,KRAS
GO:BP	cell morphogenesis involved in neuron differentiation	GO:0048667	FALSE	0.00763125	2.117404500542026	271	178	10	30108	SLITRK5,PLPPR4,GDNF,RAB21,COBL,GLI3,PTPN11,PTPRD,NELL2,SDC2
GO:BP	cellular response to chemical stimulus	GO:0070887	FALSE	0.00810621	2.0911823161107397	1067	178	20	30108	TANK,SLC1A1,ZEB1,TRAF3,GABRB3,CTBP2,NDNF,KDM4C,PTPN11,LCOR,MCF2,RALB,PREX1,EPAS1,TBC1D4,SYK,ATF2,SNCA,PPARD,FANCC
GO:BP	intracellular transport	GO:0046907	FALSE	0.00837353	2.077091505252443	632	178	15	30108	RAB21,SEL1L,MSN,SNX3,ARL8B,RAB11A,RHOBTB3,GLI3,PTPN11,SEC61B,RAB22A,DNAJC13,SYK,ATF2,KIF13A
GO:BP	positive regulation of response to stimulus	GO:0048584	FALSE	0.00838852	2.076314853067476	977	178	19	30108	RREB1,CNTN6,RICTOR,ITK,CTBP2,SLC35C2,HCFC2,FYN,MBTD1,PTPN11,UBE2V2,RALB,TAB3,TSPAN5,TGFBR3,SYK,GUCY1A2,SNCA,KRAS
GO:BP	cellular component assembly	GO:0022607	FALSE	0.00842622	2.0743674578973867	1360	178	23	30108	SLITRK5,RICTOR,RFX3,MSN,RB1CC1,ZNF207,CHAF1A,SNAP23,CADPS,GABRB3,COBL,RAB11A,GABRA1,PTPN11,RALB,CBLN2,NUDT21,CNOT6,TGFBR3,SYK,PTPRD,SH3GLB1,SNCA
GO:BP	protein modification by small protein conjugation or removal	GO:0070647	FALSE	0.00925685	2.0335365651118984	341	178	11	30108	TANK,ITCH,TRAF3,MSL2,WWP1,JADE2,UBE2V2,EPAS1,ARIH1,DCUN1D3,FANCC
GO:BP	mRNA 3'-end processing	GO:0031124	TRUE	0.00933462	2.0299031298969505	21	178	4	30108	PAPD4,CPSF6,LSM11,NUDT21
GO:BP	regulation of neuron apoptotic process	GO:0043523	FALSE	0.010119116938920994	1.9948573852518576	78	178	6	30108	TFAP2B,SLC1A1,GDNF,NDNF,SNCA,KRAS
GO:BP	exocytosis	GO:0006887	FALSE	0.011477041352640025	1.940170053560636	121	178	7	30108	RAB21,SNAP23,CADPS,RAB11A,CTBP2,SYK,SNCA
GO:BP	post-translational protein modification	GO:0043687	FALSE	0.014236726813038784	1.8465898485106558	357	178	11	30108	TANK,ITCH,TRAF3,MSL2,WWP1,JADE2,UBE2V2,EPAS1,ARIH1,DCUN1D3,FANCC
GO:BP	positive regulation of cellular component organization	GO:0051130	FALSE	0.014633546059052009	1.834650421156292	503	178	13	30108	SLITRK5,RREB1,RICTOR,RAB21,COBL,NDNF,RALB,CBLN2,CNOT6,SYK,PTPRD,SH3GLB1,SNCA
GO:BP	synapse assembly	GO:0007416	FALSE	0.015551841612569416	1.8082181754590418	84	178	6	30108	SLITRK5,GABRB3,GABRA1,CBLN2,PTPRD,SNCA
GO:BP	cellular response to stress	GO:0033554	FALSE	0.016505858618208892	1.7823618791827305	842	178	17	30108	TANK,SLC1A1,SEL1L,NDNF,MBTD1,PTPN11,UBE2V2,RALB,BCL2L1,SEC61B,EPAS1,TDG,SYK,ATF2,SH3GLB1,SNCA,FANCC
GO:BP	animal organ morphogenesis	GO:0009887	FALSE	0.016588511986100257	1.7801925690816645	509	178	13	30108	TFAP2B,SLC1A1,GDNF,PBX3,ZEB1,COL5A1,GLI3,TGFBR3,ADAMTS5,BTBD7,ATF2,FANCC,KRAS
GO:BP	positive regulation of transcription by RNA polymerase II	GO:0045944	FALSE	0.0167034	1.7771939096514355	588	178	14	30108	RREB1,TFAP2B,GDNF,HELZ2,TCF12,RFX3,ZNF395,ZEB1,GLI3,CTBP2,KDM4C,EPAS1,ATF2,PPARD
GO:BP	positive regulation of phosphate metabolic process	GO:0045937	FALSE	0.018103589910876107	1.7422352967389645	237	178	9	30108	RICTOR,RB1CC1,SLC4A4,PTPN11,RALB,SYK,ATF2,SNCA,KRAS
GO:BP	positive regulation of phosphorus metabolic process	GO:0010562	FALSE	0.018103589910876107	1.7422352967389645	237	178	9	30108	RICTOR,RB1CC1,SLC4A4,PTPN11,RALB,SYK,ATF2,SNCA,KRAS
GO:BP	secretion	GO:0046903	FALSE	0.0188867	1.72384	368	178	11	30108	TFAP2B,RAB21,SEL1L,RFX3,SNAP23,CADPS,RAB11A,CTBP2,PTPN11,SYK,SNCA
GO:BP	transmembrane transport	GO:0055085	FALSE	0.019157024016463322	1.7176719563019573	516	178	13	30108	SLC1A1,KCNK9,HCN1,GABRB3,SLC4A4,SLC35C2,GABRA1,PTPN11,SLC8A3,SLC38A2,SEC61B,SLC4A7,SNCA
GO:BP	regulation of cellular localization	GO:0060341	FALSE	0.020349	1.6914566389223096	443	178	12	30108	TFAP2B,SLC1A1,RAB21,RFX3,MSN,LZTFL1,RAB11A,GLI3,PTPN11,RER1,DNAJC13,SNCA
GO:BP	plasma membrane bounded cell projection organization	GO:0120036	FALSE	0.022659729853075607	1.6447452720550542	774	178	16	30108	SLITRK5,PLPPR4,RREB1,GDNF,RAB21,RFX3,COBL,RAB11A,GLI3,JADE2,NDNF,PTPN11,MCF2,PTPRD,NELL2,SDC2
GO:BP	cell projection organization	GO:0030030	FALSE	0.0256826	1.5903615937864641	782	178	16	30108	SLITRK5,PLPPR4,RREB1,GDNF,RAB21,RFX3,COBL,RAB11A,GLI3,JADE2,NDNF,PTPN11,MCF2,PTPRD,NELL2,SDC2
GO:BP	protein localization	GO:0008104	FALSE	0.0301919	1.5201093660935494	1071	178	19	30108	TFAP2B,SLC1A1,SEL1L,RFX3,MSN,LZTFL1,RAB11A,GLI3,ITSN1,PTPN11,SEC61B,TSPAN5,RER1,RAB22A,SYK,ATF2,SH3GLB1,SNCA,KIF13A
GO:BP	positive regulation of protein phosphorylation	GO:0001934	FALSE	0.030771019767091748	1.5118581107761986	194	178	8	30108	RICTOR,RB1CC1,PTPN11,RALB,SYK,ATF2,SNCA,KRAS
GO:BP	vesicle-mediated transport between endosomal compartments	GO:0098927	TRUE	0.030918208935903337	1.509785672314629	28	178	4	30108	RAB21,MSN,RAB11A,DNAJC13
GO:BP	cellular macromolecule localization	GO:0070727	FALSE	0.031771230954863956	1.4979659584007892	1075	178	19	30108	TFAP2B,SLC1A1,SEL1L,RFX3,MSN,LZTFL1,RAB11A,GLI3,ITSN1,PTPN11,SEC61B,TSPAN5,RER1,RAB22A,SYK,ATF2,SH3GLB1,SNCA,KIF13A
GO:BP	cellular component biogenesis	GO:0044085	FALSE	0.034601202788356336	1.4609088042341922	1486	178	23	30108	SLITRK5,RICTOR,RFX3,MSN,RB1CC1,ZNF207,CHAF1A,SNAP23,CADPS,GABRB3,COBL,RAB11A,GABRA1,PTPN11,RALB,CBLN2,NUDT21,CNOT6,TGFBR3,SYK,PTPRD,SH3GLB1,SNCA
GO:BP	macromolecule localization	GO:0033036	FALSE	0.0350225	1.4556525243089435	1281	178	21	30108	PLPPR4,TFAP2B,SLC1A1,SEL1L,RFX3,MSN,LZTFL1,RAB11A,GLI3,ITSN1,PTPN11,SEC61B,TSPAN5,RER1,RAB22A,SYK,ATF2,SH3GLB1,SNCA,PPARD,KIF13A
GO:BP	signal release	GO:0023061	FALSE	0.0382719	1.417120163706589	200	178	8	30108	TFAP2B,RFX3,SNAP23,CADPS,CTBP2,PTPN11,SYK,SNCA
GO:BP	response to organonitrogen compound	GO:0010243	FALSE	0.0397337	1.4008407179670617	328	178	10	30108	SLC1A1,TCF12,SEL1L,ZEB1,GABRB3,PTPN11,SEC61B,TBC1D4,SYK,ATF2
GO:BP	cell activation	GO:0001775	FALSE	0.0415985	1.380922581740849	401	178	11	30108	ITK,ZEB1,ITCH,KIAA1841,SNAP23,GLI3,PREX1,TGFBR3,SYK,ATF2,SNCA
GO:BP	cellular response to endogenous stimulus	GO:0071495	FALSE	0.0417675	1.3791617758461239	639	178	14	30108	TFAP2B,SLC1A1,SMURF2,ZEB1,BMP10,GABRB3,NDNF,KDM4C,PTPN11,TBC1D4,TGFBR3,FRS2,ATF2,PPARD
GO:BP	cell junction organization	GO:0034330	FALSE	0.041834595409007046	1.3784644268093873	330	178	10	30108	SLITRK5,SLC1A1,GDNF,CDH8,GABRB3,GABRA1,CBLN2,RER1,PTPRD,SNCA
GO:BP	regulation of early endosome to late endosome transport	GO:2000641	TRUE	0.046251215645917984	1.3348768479762807	11	178	3	30108	RAB21,MSN,DNAJC13
GO:BP	phosphorylation	GO:0016310	FALSE	0.0463232	1.334201181649964	334	178	10	30108	RICTOR,PANK3,SLC1A1,RB1CC1,PTPN11,RALB,SYK,ATF2,SNCA,KRAS
GO:BP	protein modification by small protein conjugation	GO:0032446	FALSE	0.0463232	1.334201181649964	334	178	10	30108	ITCH,TRAF3,MSL2,WWP1,JADE2,UBE2V2,EPAS1,ARIH1,DCUN1D3,FANCC
GO:BP	dendrite development	GO:0016358	FALSE	0.047189253189479044	1.326156895686394	102	178	6	30108	SLITRK5,RAB21,COBL,MCF2,PTPRD,SDC2
GO:BP	regulation of catabolic process	GO:0009894	FALSE	0.047430773651959406	1.3239397914342206	483	178	12	30108	GDNF,PAPD4,CCNY,ITCH,SLC4A4,STK38L,RALB,ARIH1,TSPAN5,CNOT6,SH3GLB1,SNCA
GO:BP	positive regulation of phosphorylation	GO:0042327	FALSE	0.0489021	1.3106721587003103	207	178	8	30108	RICTOR,RB1CC1,PTPN11,RALB,SYK,ATF2,SNCA,KRAS
GO:CC	cellular anatomical entity	GO:0110165	FALSE	1.501585917400737e-25	24.82344981339139	8848	178	123	30108	ELFN2,PLPPR4,UTRN,RREB1,TANK,AP1S2,CNTN6,PANK3,RALGPS2,TFAP2B,GSG1,TMEM98,SLC1A1,GDNF,HELZ2,TCF12,RAB21,ITK,SMURF2,PAPPA,PHC3,PAPD4,SEL1L,RFX3,CCNY,RBMS3,ZNF395,MSN,ZEB1,ZHX2,PPP4R3A,RB1CC1,ITCH,CDH8,LRRC3B,LGALSL,ZNF207,SNX3,CHAF1A,LZTFL1,ARL8B,ZNF608,COL5A1,SNAP23,BMP10,CADPS,HCN1,GABRB3,ZNRF2,MSL2,COBL,MPP6,RAB11A,RHOBTB3,WWP1,SLC4A4,METTL11B,GLI3,XKR4,CTBP2,JADE2,SLC35C2,HCFC2,NDNF,CPSF6,KDM4…
GO:CC	intracellular anatomical structure	GO:0005622	FALSE	1.493724143349749e-14	13.82572959936316	7310	178	95	30108	UTRN,RREB1,TANK,AP1S2,PANK3,TFAP2B,GSG1,TMEM98,SLC1A1,GDNF,HELZ2,TCF12,RAB21,ITK,SMURF2,PHC3,PAPD4,SEL1L,RFX3,CCNY,RBMS3,ZNF395,ZEB1,ZHX2,PPP4R3A,RB1CC1,ITCH,LGALSL,ZNF207,SNX3,CHAF1A,LZTFL1,ARL8B,ZNF608,SNAP23,CADPS,ZNRF2,MSL2,COBL,RAB11A,RHOBTB3,WWP1,METTL11B,GLI3,CTBP2,JADE2,SLC35C2,HCFC2,CPSF6,KDM4C,MBTD1,STK38L,INPP4A,PTPN11,KDM7A,LPP,LSM11,ZFX,UBE2V2,LCOR,SETBP1,ZBTB10,BCL2L1,SEC61B,PREX1,E…
GO:CC	protein-containing complex	GO:0032991	FALSE	1.3573662145225148e-10	9.867302964802018	2901	178	51	30108	SLITRK5,UTRN,TANK,RICTOR,BLOC1S4,TCF12,SMURF2,PHC3,SEL1L,RFX3,CCNY,RBMS3,RB1CC1,ITCH,SNX3,CHAF1A,COL5A1,SNAP23,HCN1,GABRB3,ZNRF2,MSL2,RAB11A,GLI3,CTBP2,HCFC2,CPSF6,KDM4C,MBTD1,GABRA1,PTPN11,LSM11,UBE2V2,GRIA1,SEC61B,EPAS1,PIGP,NUDT21,ARIH1,DCUN1D3,CNOT6,DNAJC13,TGFBR3,HPS3,LARP6,SYK,BICRAL,ATF2,SH3GLB1,SNCA,FANCC
GO:CC	organelle	GO:0043226	FALSE	2.420255262459781e-10	9.616138826899155	6509	178	81	30108	PLPPR4,UTRN,RREB1,AP1S2,TFAP2B,GSG1,TMEM98,SLC1A1,GDNF,TCF12,RAB21,ITK,SMURF2,PHC3,PAPD4,SEL1L,RFX3,CCNY,RBMS3,ZNF395,ZEB1,ZHX2,PPP4R3A,ITCH,ZNF207,SNX3,CHAF1A,LZTFL1,ARL8B,ZNF608,SNAP23,CADPS,ZNRF2,MSL2,COBL,RAB11A,GLI3,CTBP2,JADE2,SLC35C2,HCFC2,CPSF6,KDM4C,MBTD1,STK38L,INPP4A,PTPN11,KDM7A,LSM11,ZFX,UBE2V2,LCOR,SETBP1,ZBTB10,GRIA1,BCL2L1,SEC61B,EPAS1,PIGP,NUDT21,ARIH1,TSPAN5,CASD1,RER1,RAB22A,DN…
GO:CC	intracellular organelle	GO:0043229	FALSE	4.481011301106297e-10	9.34862	6317	178	79	30108	UTRN,RREB1,AP1S2,TFAP2B,GSG1,TMEM98,SLC1A1,GDNF,TCF12,RAB21,ITK,SMURF2,PHC3,PAPD4,SEL1L,RFX3,CCNY,RBMS3,ZNF395,ZEB1,ZHX2,PPP4R3A,ITCH,ZNF207,SNX3,CHAF1A,LZTFL1,ARL8B,ZNF608,SNAP23,CADPS,ZNRF2,MSL2,COBL,RAB11A,GLI3,CTBP2,JADE2,SLC35C2,HCFC2,CPSF6,KDM4C,MBTD1,STK38L,INPP4A,PTPN11,KDM7A,LSM11,ZFX,UBE2V2,LCOR,SETBP1,ZBTB10,BCL2L1,SEC61B,EPAS1,PIGP,NUDT21,ARIH1,TSPAN5,CASD1,RER1,RAB22A,DNAJC13,SRSF7,T…
GO:CC	cell periphery	GO:0071944	FALSE	6.407276160060062e-10	9.193326557074862	2219	178	43	30108	ELFN2,PLPPR4,UTRN,CNTN6,RALGPS2,TMEM98,SLC1A1,RAB21,CCNY,MSN,ITCH,CDH8,LRRC3B,COL5A1,SNAP23,HCN1,GABRB3,ZNRF2,COBL,MPP6,RAB11A,SLC4A4,XKR4,CTBP2,HCFC2,NDNF,FYN,GABRA1,ITSN1,SLC8A3,XKR6,RALB,GRIA1,SLC4A7,TSPAN5,RAB22A,TGFBR3,SYK,PTPRD,ADAMTS5,SNCA,SDC2,KRAS
GO:CC	membrane	GO:0016020	FALSE	1.7423581676488742e-9	8.758862564457761	3104	178	51	30108	PLPPR4,UTRN,CNTN6,RALGPS2,TMEM98,SLC1A1,RAB21,SEL1L,CCNY,MSN,RB1CC1,ITCH,CDH8,SNX3,ARL8B,SNAP23,HCN1,GABRB3,ZNRF2,COBL,MPP6,RAB11A,SLC4A4,XKR4,HCFC2,FYN,GABRA1,ITSN1,INPP4A,SLC8A3,XKR6,RALB,GRIA1,BCL2L1,SEC61B,PIGP,SLC4A7,TSPAN5,CASD1,RER1,RAB22A,DNAJC13,TGFBR3,SYK,PTPRD,ATF2,SH3GLB1,SNCA,KIF13A,SDC2,KRAS
GO:CC	intracellular membrane-bounded organelle	GO:0043231	FALSE	4.441658427763884e-9	8.35245	5676	178	72	30108	UTRN,RREB1,AP1S2,TFAP2B,GSG1,TMEM98,SLC1A1,GDNF,TCF12,RAB21,ITK,SMURF2,PHC3,PAPD4,SEL1L,CCNY,RBMS3,ZNF395,ZEB1,ZHX2,PPP4R3A,ITCH,ZNF207,SNX3,ARL8B,ZNF608,SNAP23,CADPS,ZNRF2,RAB11A,GLI3,CTBP2,JADE2,SLC35C2,HCFC2,CPSF6,MBTD1,INPP4A,PTPN11,KDM7A,LSM11,ZFX,UBE2V2,LCOR,SETBP1,ZBTB10,BCL2L1,SEC61B,EPAS1,PIGP,NUDT21,ARIH1,TSPAN5,CASD1,RER1,RAB22A,DNAJC13,SRSF7,TDG,LARP6,UBXN4,GALNT7,SYK,BICRAL,BTBD7,ATF…
GO:CC	membrane-bounded organelle	GO:0043227	FALSE	1.315113458102755e-8	7.881036777894841	5936	178	73	30108	UTRN,RREB1,AP1S2,TFAP2B,GSG1,TMEM98,SLC1A1,GDNF,TCF12,RAB21,ITK,SMURF2,PHC3,PAPD4,SEL1L,CCNY,RBMS3,ZNF395,ZEB1,ZHX2,PPP4R3A,ITCH,ZNF207,SNX3,LZTFL1,ARL8B,ZNF608,SNAP23,CADPS,ZNRF2,RAB11A,GLI3,CTBP2,JADE2,SLC35C2,HCFC2,CPSF6,MBTD1,INPP4A,PTPN11,KDM7A,LSM11,ZFX,UBE2V2,LCOR,SETBP1,ZBTB10,BCL2L1,SEC61B,EPAS1,PIGP,NUDT21,ARIH1,TSPAN5,CASD1,RER1,RAB22A,DNAJC13,SRSF7,TDG,LARP6,UBXN4,GALNT7,SYK,BICRAL,BT…
GO:CC	cytoplasm	GO:0005737	FALSE	1.1368599483300368e-7	6.944293033477416	5425	178	67	30108	UTRN,TANK,PANK3,GSG1,TMEM98,SLC1A1,GDNF,HELZ2,TCF12,RAB21,ITK,SEL1L,CCNY,RBMS3,ZNF395,ZEB1,PPP4R3A,RB1CC1,ITCH,LGALSL,SNX3,LZTFL1,ARL8B,SNAP23,CADPS,ZNRF2,COBL,RAB11A,RHOBTB3,WWP1,METTL11B,GLI3,CTBP2,SLC35C2,HCFC2,STK38L,INPP4A,PTPN11,LPP,SETBP1,BCL2L1,SEC61B,PREX1,EPAS1,PIGP,NUDT21,ARIH1,CASD1,RER1,RAB22A,DNAJC13,TBC1D4,TGFBR3,HPS3,UBXN4,GALNT7,SYK,FRS2,NELL2,ATF2,HDLBP,SH3GLB1,CHSY3,SNCA,KIF13A…
GO:CC	plasma membrane	GO:0005886	FALSE	4.3143368690376586e-7	6.3650859476311625	2004	178	36	30108	PLPPR4,UTRN,CNTN6,RALGPS2,TMEM98,SLC1A1,RAB21,CCNY,MSN,ITCH,CDH8,SNAP23,HCN1,GABRB3,ZNRF2,MPP6,RAB11A,SLC4A4,XKR4,HCFC2,FYN,GABRA1,ITSN1,SLC8A3,XKR6,RALB,GRIA1,SLC4A7,TSPAN5,RAB22A,TGFBR3,SYK,PTPRD,SNCA,SDC2,KRAS
GO:CC	nucleus	GO:0005634	FALSE	1.49946e-06	5.824065112345832	3519	178	49	30108	UTRN,RREB1,TFAP2B,TCF12,ITK,SMURF2,PHC3,PAPD4,CCNY,RBMS3,ZNF395,ZEB1,ZHX2,PPP4R3A,ITCH,ZNF207,ZNF608,SNAP23,ZNRF2,GLI3,CTBP2,JADE2,SLC35C2,HCFC2,CPSF6,MBTD1,INPP4A,PTPN11,KDM7A,LSM11,ZFX,UBE2V2,LCOR,SETBP1,ZBTB10,EPAS1,NUDT21,ARIH1,TSPAN5,SRSF7,TDG,LARP6,SYK,BICRAL,BTBD7,ATF2,HDLBP,SNCA,FANCC
GO:CC	nucleoplasm	GO:0005654	FALSE	0.000128494	3.891117903146498	1864	178	30	30108	UTRN,RREB1,TCF12,SMURF2,PHC3,CCNY,ZNF395,ZEB1,PPP4R3A,ITCH,ZNF207,SNAP23,ZNRF2,GLI3,JADE2,SLC35C2,HCFC2,INPP4A,KDM7A,LSM11,UBE2V2,LCOR,SETBP1,ZBTB10,EPAS1,NUDT21,TSPAN5,SRSF7,TDG,ATF2
GO:CC	cell junction	GO:0030054	FALSE	0.000148907	3.82709	837	178	19	30108	PLPPR4,UTRN,CNTN6,SLC1A1,ITK,MSN,CDH8,SNAP23,CADPS,RAB11A,CTBP2,GABRA1,LPP,SLC8A3,GRIA1,CBLN2,FRS2,PTPRD,SNCA
GO:CC	nuclear body	GO:0016604	FALSE	0.000774454	3.111004133668697	382	178	12	30108	RREB1,TCF12,SMURF2,ZNF395,PPP4R3A,GLI3,HCFC2,LSM11,SETBP1,EPAS1,NUDT21,SRSF7
GO:CC	synapse	GO:0045202	FALSE	0.000799716	3.0970643979881145	526	178	14	30108	PLPPR4,UTRN,CNTN6,SLC1A1,CDH8,CADPS,RAB11A,CTBP2,GABRA1,SLC8A3,GRIA1,CBLN2,PTPRD,SNCA
GO:CC	bounding membrane of organelle	GO:0098588	FALSE	0.00130411	2.8846855800225137	549	178	14	30108	SLC1A1,RAB21,SNX3,ARL8B,RAB11A,BCL2L1,SEC61B,CASD1,RER1,DNAJC13,ATF2,SH3GLB1,SNCA,KIF13A
GO:CC	nuclear lumen	GO:0031981	FALSE	0.00141699	2.8486325518213738	2098	178	30	30108	UTRN,RREB1,TCF12,SMURF2,PHC3,CCNY,ZNF395,ZEB1,PPP4R3A,ITCH,ZNF207,SNAP23,ZNRF2,GLI3,JADE2,SLC35C2,HCFC2,INPP4A,KDM7A,LSM11,UBE2V2,LCOR,SETBP1,ZBTB10,EPAS1,NUDT21,TSPAN5,SRSF7,TDG,ATF2
GO:CC	transferase complex	GO:1990234	TRUE	0.0015712	2.803767353279233	482	178	13	30108	SMURF2,PHC3,SEL1L,CCNY,RB1CC1,MSL2,HCFC2,MBTD1,UBE2V2,PIGP,ARIH1,DCUN1D3,ATF2
GO:CC	nuclear speck	GO:0016607	FALSE	0.00167729	2.7753912036564565	166	178	8	30108	RREB1,TCF12,SMURF2,ZNF395,PPP4R3A,GLI3,EPAS1,SRSF7
GO:CC	intracellular protein-containing complex	GO:0140535	FALSE	0.00420472	2.3762633531519453	529	178	13	30108	RICTOR,BLOC1S4,SMURF2,PHC3,SEL1L,MSL2,MBTD1,UBE2V2,ARIH1,DCUN1D3,CNOT6,HPS3,ATF2
GO:CC	extracellular region	GO:0005576	FALSE	0.0068252	2.1658844852164947	637	178	14	30108	ELFN2,TMEM98,GDNF,PAPPA,CDH8,LRRC3B,BMP10,RAB11A,NDNF,CBLN2,TGFBR3,ADAMTS5,NELL2,SNCA
GO:CC	membrane-enclosed lumen	GO:0031974	FALSE	0.0080239	2.0956144633314393	2297	178	30	30108	UTRN,RREB1,TCF12,SMURF2,PHC3,CCNY,ZNF395,ZEB1,PPP4R3A,ITCH,ZNF207,SNAP23,ZNRF2,GLI3,JADE2,SLC35C2,HCFC2,INPP4A,KDM7A,LSM11,UBE2V2,LCOR,SETBP1,ZBTB10,EPAS1,NUDT21,TSPAN5,SRSF7,TDG,ATF2
GO:CC	organelle lumen	GO:0043233	FALSE	0.0080239	2.0956144633314393	2297	178	30	30108	UTRN,RREB1,TCF12,SMURF2,PHC3,CCNY,ZNF395,ZEB1,PPP4R3A,ITCH,ZNF207,SNAP23,ZNRF2,GLI3,JADE2,SLC35C2,HCFC2,INPP4A,KDM7A,LSM11,UBE2V2,LCOR,SETBP1,ZBTB10,EPAS1,NUDT21,TSPAN5,SRSF7,TDG,ATF2
GO:CC	intracellular organelle lumen	GO:0070013	FALSE	0.0080239	2.0956144633314393	2297	178	30	30108	UTRN,RREB1,TCF12,SMURF2,PHC3,CCNY,ZNF395,ZEB1,PPP4R3A,ITCH,ZNF207,SNAP23,ZNRF2,GLI3,JADE2,SLC35C2,HCFC2,INPP4A,KDM7A,LSM11,UBE2V2,LCOR,SETBP1,ZBTB10,EPAS1,NUDT21,TSPAN5,SRSF7,TDG,ATF2
GO:CC	organelle membrane	GO:0031090	FALSE	0.016033379131852845	1.7949749378042987	1066	178	18	30108	SLC1A1,RAB21,SEL1L,SNX3,ARL8B,ZNRF2,RAB11A,INPP4A,BCL2L1,SEC61B,PIGP,CASD1,RER1,DNAJC13,ATF2,SH3GLB1,SNCA,KIF13A
GO:CC	early endosome membrane	GO:0031901	TRUE	0.019961677844033354	1.6998029576488267	39	178	4	30108	SLC1A1,RAB21,SNX3,DNAJC13
GO:CC	plasma membrane region	GO:0098590	FALSE	0.0201862	1.6949451507683528	451	178	11	30108	PLPPR4,UTRN,CNTN6,SLC1A1,CDH8,RAB11A,SLC4A4,GABRA1,GRIA1,SLC4A7,PTPRD
GO:CC	glutamatergic synapse	GO:0098978	FALSE	0.0207843	1.6822649227764572	175	178	7	30108	PLPPR4,CDH8,CADPS,RAB11A,CTBP2,CBLN2,PTPRD
GO:CC	chromatin	GO:0000785	TRUE	0.0368206	1.4339085954654263	327	178	9	30108	TCF12,RFX3,CHAF1A,MSL2,KDM4C,MBTD1,BICRAL,ATF2,FANCC
GO:CC	endomembrane system	GO:0012505	FALSE	0.0439988	1.3565590824051323	1813	178	24	30108	GSG1,TMEM98,SLC1A1,GDNF,RAB21,SEL1L,ITCH,SNX3,SNAP23,RAB11A,SLC35C2,ITSN1,INPP4A,SEC61B,PIGP,CASD1,RER1,RAB22A,DNAJC13,UBXN4,GALNT7,CHSY3,SNCA,KIF13A
KEGG	Herpes simplex virus 1 infection	KEGG:05168	FALSE	0.00625155	2.2040125058744358	137	178	6	30108	TRAF3,HCFC2,PTPN11,BCL2L1,SRSF7,SYK
KEGG	Endocytosis	KEGG:04144	FALSE	0.0136165	1.8659342702318698	222	178	7	30108	SMURF2,ITCH,SNX3,RAB11A,WWP1,RAB22A,SH3GLB1
KEGG	Polycomb repressive complex	KEGG:03083	FALSE	0.0293728	1.532054274768456	70	178	4	30108	PHC3,UBE2D3,HCFC2,LCOR

## Sheet: S5.8_MASS18h_UP_cTEC
source	term_name	term_id	highlighted	adjusted_p_value	negative_log10_of_adjusted_p_value	term_size	query_size	intersection_size	effective_domain_size	intersections
GO:MF	binding	GO:0005488	FALSE	7.911534051108762e-15	14.101739298381448	5031	196	83	30108	ATXN1,ZEB1,KLF12,HOOK3,SLIT2,TJP2,SATB2,FOXN2,NAV3,ABL2,FAF1,MSN,ASAP1,LIN7C,DLL1,CAPRIN1,DCUN1D3,NR5A2,SOX5,PTPN13,ERRFI1,PAWR,FMR1,ERG,ATP1B1,KANK1,APC,AMER1,KCNQ3,ACTA2,WAC,MCTP1,RTF1,BNC1,USP25,QKI,MAP2,PDE4D,NPR3,GRHL2,DKK2,PTPRG,ZMYND8,ACTB,ELF1,GUK1,RNF180,HMG20A,MBNL3,HMBOX1,ARIH1,DNAJC3,SPAG9,ING2,PLCE1,SYT1,AKAP6,PTPN3,UBP1,ACADSB,MAP4K3,THRB,FAN1,TGIF1,ZNF704,PLEKHF2,FNBP1L,FMN1,TSC1,S…
GO:MF	protein binding	GO:0005515	FALSE	1.786154718282545e-8	7.74808	3334	196	55	30108	ATXN1,HOOK3,SLIT2,TJP2,NAV3,ABL2,FAF1,MSN,LIN7C,DLL1,DCUN1D3,PTPN13,ERRFI1,PAWR,FMR1,ATP1B1,KANK1,APC,AMER1,KCNQ3,ACTA2,WAC,USP25,MAP2,PDE4D,NPR3,GRHL2,DKK2,PTPRG,ZMYND8,ACTB,RNF180,HMG20A,HMBOX1,ARIH1,DNAJC3,SPAG9,ING2,PLCE1,SYT1,AKAP6,PTPN3,ACADSB,THRB,FNBP1L,FMN1,TSC1,SEMA6A,DR1,DOCK4,MED1,CRKL,LAPTM4B,ZMYND11,NETO1
GO:MF	nucleic acid binding	GO:0003676	FALSE	0.000271786	3.5657721467326726	1340	196	26	30108	ATXN1,ZEB1,KLF12,SATB2,FOXN2,CAPRIN1,NR5A2,SOX5,FMR1,ERG,RTF1,BNC1,QKI,GRHL2,ELF1,MBNL3,HMBOX1,ING2,UBP1,THRB,FAN1,TGIF1,ZNF704,CREBRF,ZMYND11,RBFOX1
GO:MF	DNA-binding transcription factor activity	GO:0003700	FALSE	0.000460962	3.33633	570	196	16	30108	ZEB1,KLF12,SATB2,FOXN2,MYT1L,ZBTB5,ERG,BNC1,GRHL2,ELF1,E2F5,UBP1,THRB,TGIF1,ZNF704,CREBRF
GO:MF	molecular function regulator activity	GO:0098772	FALSE	0.000667615	3.175473896536375	734	196	18	30108	SLIT2,ASAP1,DLL1,DLC1,CCNJ,ATP1B1,RALGPS1,DKK2,DNAJC3,RECK,ABR,PTPN3,TSC1,SEMA6A,DOCK4,RAP1B,CAB39,CAST
GO:MF	organic cyclic compound binding	GO:0097159	FALSE	0.00108517	2.9645040314256716	1728	196	29	30108	ATXN1,ZEB1,KLF12,SATB2,FOXN2,CAPRIN1,NR5A2,SOX5,FMR1,ERG,RTF1,BNC1,QKI,GRHL2,ELF1,GUK1,MBNL3,HMBOX1,ING2,UBP1,MAP4K3,THRB,FAN1,TGIF1,ZNF704,CREBRF,RAP1B,ZMYND11,RBFOX1
GO:MF	DNA binding	GO:0003677	FALSE	0.00138514	2.858506067736435	935	196	20	30108	ZEB1,KLF12,SATB2,FOXN2,NR5A2,SOX5,ERG,RTF1,BNC1,GRHL2,ELF1,HMBOX1,ING2,UBP1,THRB,FAN1,TGIF1,ZNF704,CREBRF,ZMYND11
GO:MF	transcription regulator activity	GO:0140110	FALSE	0.00216411	2.6647201591736853	799	196	18	30108	ZEB1,KLF12,SATB2,FOXN2,MYT1L,ZBTB5,ERG,BNC1,GRHL2,ZMYND8,ELF1,E2F5,UBP1,THRB,TGIF1,ZNF704,CREBRF,MED1
GO:MF	enzyme binding	GO:0019899	FALSE	0.00231543	2.6353680923277176	968	196	20	30108	TJP2,DCUN1D3,ERRFI1,PAWR,ATP1B1,ACTA2,WAC,USP25,PDE4D,ACTB,RNF180,ARIH1,DNAJC3,SPAG9,PLCE1,PTPN3,THRB,FNBP1L,DOCK4,LAPTM4B
GO:MF	double-stranded DNA binding	GO:0003690	FALSE	0.00232686	2.6332297414231203	724	196	17	30108	ZEB1,KLF12,SATB2,FOXN2,NR5A2,SOX5,ERG,BNC1,GRHL2,ELF1,HMBOX1,UBP1,THRB,TGIF1,ZNF704,CREBRF,ZMYND11
GO:MF	catalytic activity, acting on a protein	GO:0140096	TRUE	0.00317029	2.4989012084887583	1164	196	22	30108	ABL2,MAP2K4,PTPN21,HIPK3,CTDSPL2,ADAMTS3,PTPN13,EPHA5,USP25,PTPRG,RNF180,ARIH1,PIM3,CASP2,PTPN3,MAP4K3,MINDY3,MAP3K20,USP38,PPM1E,PAPPA,RNF146
GO:MF	sequence-specific double-stranded DNA binding	GO:1990837	FALSE	0.00533757	2.2726567603028287	692	196	16	30108	ZEB1,KLF12,SATB2,FOXN2,NR5A2,SOX5,ERG,BNC1,GRHL2,ELF1,HMBOX1,UBP1,THRB,TGIF1,ZNF704,CREBRF
GO:MF	phosphoprotein phosphatase activity	GO:0004721	FALSE	0.014155278183296366	1.8490815913442027	94	196	6	30108	PTPN21,CTDSPL2,PTPN13,PTPRG,PTPN3,PPM1E
GO:MF	sequence-specific DNA binding	GO:0043565	FALSE	0.014570709893196471	1.8365192886426724	752	196	16	30108	ZEB1,KLF12,SATB2,FOXN2,NR5A2,SOX5,ERG,BNC1,GRHL2,ELF1,HMBOX1,UBP1,THRB,TGIF1,ZNF704,CREBRF
GO:MF	transcription cis-regulatory region binding	GO:0000976	FALSE	0.016074367109567722	1.793866117391816	597	196	14	30108	ZEB1,KLF12,SATB2,FOXN2,NR5A2,SOX5,ERG,GRHL2,ELF1,UBP1,THRB,TGIF1,ZNF704,CREBRF
GO:MF	transcription regulatory region nucleic acid binding	GO:0001067	FALSE	0.0163668	1.7860350805908691	598	196	14	30108	ZEB1,KLF12,SATB2,FOXN2,NR5A2,SOX5,ERG,GRHL2,ELF1,UBP1,THRB,TGIF1,ZNF704,CREBRF
GO:MF	DNA-binding transcription activator activity	GO:0001216	FALSE	0.016993	1.7697289055539147	194	196	8	30108	SATB2,ERG,BNC1,GRHL2,ELF1,E2F5,UBP1,CREBRF
GO:MF	phosphoric ester hydrolase activity	GO:0042578	TRUE	0.0225967	1.6459543797740668	202	196	8	30108	PTPN21,CTDSPL2,PTPN13,PDE4D,PTPRG,PLCE1,PTPN3,PPM1E
GO:MF	ATPase binding	GO:0051117	FALSE	0.027506585155740424	1.560563322371939	34	196	4	30108	ATP1B1,USP25,PDE4D,PTPN3
GO:MF	ubiquitin conjugating enzyme binding	GO:0031624	TRUE	0.046304537132614565	1.3343764527159987	15	196	3	30108	DCUN1D3,RNF180,ARIH1
GO:BP	cellular process	GO:0009987	TRUE	8.219308429501749e-30	29.085164722348804	8002	196	132	30108	NPAS3,TNRC6B,ATXN1,ZEB1,KLF12,HOOK3,SLIT2,SLITRK1,TJP2,SATB2,FOXN2,NAV3,XPO6,ABL2,OSBPL11,MAP2K4,MYT1L,GPM6A,MSN,SLC30A4,ASAP1,ALG12,IQSEC1,HIPK3,LIN7C,POC1B,ALPK2,ZBTB5,DLL1,CTDSPL2,ARF4,NR5A2,SOX5,ADAMTS3,PTPN13,DLC1,ERRFI1,SLC6A1,PAWR,CCNJ,CNEP1R1,FMR1,RIC1,ERG,ATP1B1,KANK1,APC,SOGA1,AMER1,KCNQ3,ACTA2,WAC,STAG2,EPHA5,FAT3,RALGPS1,RTF1,BNC1,USP25,QKI,MAP2,SHANK2,RIMS1,EPG5,PDE4D,GRHL2,DKK2,COL8…
GO:BP	biological regulation	GO:0065007	FALSE	5.660867746799464e-28	27.247116991292078	5498	196	108	30108	NPAS3,TNRC6B,ATXN1,ZEB1,KLF12,HOOK3,SLIT2,SLITRK1,TJP2,SATB2,FOXN2,NAV3,ABL2,OSBPL11,MAP2K4,MYT1L,MSN,ASAP1,VASH2,HIPK3,LIN7C,ALPK2,ZBTB5,DLL1,CTDSPL2,NR5A2,SOX5,ADAMTS3,PTPN13,DLC1,ERRFI1,PAWR,CNEP1R1,FMR1,ERG,ATP1B1,KANK1,APC,AMER1,KCNQ3,ACTA2,WAC,EPHA5,FAT3,RALGPS1,RTF1,BNC1,USP25,QKI,SHANK2,RIMS1,EPG5,PDE4D,GRHL2,DKK2,PTPRG,PDCD4,ZMYND8,ACTB,ELF1,RNF180,SPATA22,DENND3,HMG20A,MBNL3,HMBOX1,DEPD…
GO:BP	regulation of biological process	GO:0050789	FALSE	1.1452878018777033e-27	26.94108536479881	5331	196	106	30108	NPAS3,TNRC6B,ATXN1,ZEB1,KLF12,HOOK3,SLIT2,SLITRK1,SATB2,FOXN2,NAV3,ABL2,OSBPL11,MAP2K4,MYT1L,MSN,ASAP1,VASH2,HIPK3,LIN7C,ALPK2,ZBTB5,DLL1,CTDSPL2,NR5A2,SOX5,ADAMTS3,PTPN13,DLC1,ERRFI1,PAWR,CNEP1R1,FMR1,ERG,ATP1B1,KANK1,APC,AMER1,KCNQ3,WAC,EPHA5,FAT3,RALGPS1,RTF1,BNC1,USP25,QKI,SHANK2,RIMS1,EPG5,PDE4D,GRHL2,DKK2,PTPRG,PDCD4,ZMYND8,ACTB,ELF1,RNF180,SPATA22,DENND3,HMG20A,MBNL3,HMBOX1,DEPDC1B,LIPA,AR…
GO:BP	regulation of cellular process	GO:0050794	FALSE	3.004101832417917e-26	25.5223	5013	196	101	30108	NPAS3,TNRC6B,ATXN1,ZEB1,KLF12,HOOK3,SLIT2,SLITRK1,SATB2,FOXN2,NAV3,ABL2,MAP2K4,MYT1L,MSN,ASAP1,HIPK3,ALPK2,ZBTB5,DLL1,CTDSPL2,NR5A2,SOX5,ADAMTS3,PTPN13,DLC1,ERRFI1,PAWR,CNEP1R1,FMR1,ERG,ATP1B1,KANK1,APC,AMER1,KCNQ3,WAC,EPHA5,FAT3,RALGPS1,RTF1,BNC1,USP25,QKI,SHANK2,RIMS1,EPG5,PDE4D,GRHL2,DKK2,PTPRG,PDCD4,ZMYND8,ACTB,ELF1,SPATA22,DENND3,HMG20A,MBNL3,HMBOX1,DEPDC1B,LIPA,DNAJC3,RECK,SPAG9,TMEM164,ING…
GO:BP	negative regulation of biological process	GO:0048519	FALSE	2.5275479461121738e-15	14.59730059734549	2390	196	57	30108	TNRC6B,ATXN1,ZEB1,HOOK3,SLIT2,SATB2,NAV3,MYT1L,ASAP1,HIPK3,ALPK2,DLL1,CTDSPL2,PTPN13,ERRFI1,PAWR,FMR1,KANK1,APC,AMER1,WAC,FAT3,RTF1,USP25,QKI,SHANK2,PDE4D,GRHL2,DKK2,PTPRG,PDCD4,ZMYND8,ELF1,HMG20A,HMBOX1,DNAJC3,RECK,ING2,PIM3,PTPN3,UBP1,DIP2A,NEDD9,THRB,TGIF1,TSC1,SEMA6A,BTG4,DOCK4,TSHZ3,SESN1,RAP1B,MED1,CRKL,LAPTM4B,ZMYND11,CAST
GO:BP	negative regulation of cellular process	GO:0048523	FALSE	2.266045020678261e-14	13.644731466035767	2257	196	54	30108	TNRC6B,ATXN1,ZEB1,HOOK3,SLIT2,SATB2,NAV3,MYT1L,HIPK3,ALPK2,DLL1,CTDSPL2,PTPN13,ERRFI1,PAWR,FMR1,KANK1,APC,AMER1,WAC,FAT3,RTF1,USP25,QKI,SHANK2,PDE4D,GRHL2,DKK2,PTPRG,PDCD4,ZMYND8,ELF1,HMG20A,HMBOX1,DNAJC3,RECK,ING2,PIM3,PTPN3,DIP2A,NEDD9,THRB,TGIF1,TSC1,SEMA6A,BTG4,TSHZ3,SESN1,RAP1B,MED1,CRKL,LAPTM4B,ZMYND11,CAST
GO:BP	positive regulation of biological process	GO:0048518	FALSE	6.477666296514746e-14	13.188581428866003	2830	196	60	30108	NPAS3,TNRC6B,ZEB1,SLIT2,SLITRK1,SATB2,NAV3,ABL2,OSBPL11,MSN,ASAP1,DLL1,CTDSPL2,SOX5,ADAMTS3,PAWR,CNEP1R1,FMR1,ERG,ATP1B1,KANK1,APC,AMER1,WAC,BNC1,SHANK2,RIMS1,EPG5,GRHL2,PDCD4,ZMYND8,ACTB,ELF1,RNF180,HMBOX1,DEPDC1B,LIPA,ARIH1,DNAJC3,SPAG9,TMEM164,ING2,PLCE1,SYT1,AKAP6,UBP1,NEDD9,THRB,FNBP1L,FMN1,TSC1,SEMA6A,CREBRF,DOCK4,PPM1E,RAP1B,MED1,CRKL,RNF146,NETO1
GO:BP	cellular response to stimulus	GO:0051716	FALSE	1.1120949787897714e-12	11.953858120125531	3102	196	61	30108	ZEB1,SLIT2,SATB2,ABL2,MAP2K4,ALPK2,DLL1,CTDSPL2,NR5A2,ADAMTS3,PTPN13,DLC1,ERRFI1,PAWR,FMR1,ATP1B1,KANK1,APC,AMER1,KCNQ3,WAC,EPHA5,RALGPS1,USP25,SHANK2,EPG5,PDE4D,DKK2,PDCD4,ZMYND8,ACTB,ELF1,SPATA22,DENND3,DEPDC1B,LIPA,DNAJC3,SPAG9,ING2,PLCE1,CASP2,SYT1,AKAP6,MAP4K3,NEDD9,THRB,FAN1,STX2,TSC1,SEMA6A,MAP3K20,DOCK4,PPM1E,SESN1,RAP1B,MED1,CRKL,CAB39,RNF146,ZMYND11,NETO1
GO:BP	positive regulation of cellular process	GO:0048522	FALSE	1.4499050874892713e-12	11.838660426267644	2575	196	55	30108	NPAS3,TNRC6B,ZEB1,SLIT2,SLITRK1,SATB2,NAV3,ABL2,MSN,ASAP1,DLL1,CTDSPL2,SOX5,ADAMTS3,PAWR,CNEP1R1,FMR1,ERG,ATP1B1,KANK1,AMER1,WAC,BNC1,SHANK2,RIMS1,GRHL2,PDCD4,ZMYND8,ACTB,ELF1,HMBOX1,DEPDC1B,LIPA,DNAJC3,SPAG9,TMEM164,ING2,PLCE1,SYT1,AKAP6,UBP1,NEDD9,THRB,FNBP1L,FMN1,TSC1,SEMA6A,CREBRF,DOCK4,PPM1E,RAP1B,MED1,CRKL,RNF146,NETO1
GO:BP	multicellular organismal process	GO:0032501	FALSE	1.686472963329187e-12	11.77302061680568	3130	196	61	30108	ZEB1,HOOK3,SLIT2,SLITRK1,TJP2,SATB2,NAV3,ABL2,MYT1L,GPM6A,ASAP1,VASH2,POC1B,ALPK2,DLL1,SOX5,ADAMTS3,ERRFI1,PAWR,FMR1,ATP1B1,KANK1,APC,KCNQ3,ACTA2,EPHA5,FAT3,RTF1,BNC1,QKI,MAP2,SHANK2,RIMS1,PDE4D,GRHL2,COL8A2,PTPRG,PDCD4,ZMYND8,ELF1,SPATA22,HMG20A,LIPA,SPAG9,ING2,PLCE1,DAW1,SYT1,UBP1,THRB,SOBP,FMN1,TSC1,SEMA6A,DOCK4,NXNL2,MED1,CRKL,LAPTM4B,RBFOX1,NETO1
GO:BP	developmental process	GO:0032502	FALSE	2.69180441694529e-12	11.569956498581485	2883	196	58	30108	ZEB1,HOOK3,SLIT2,SLITRK1,TJP2,SATB2,ABL2,OSBPL11,MYT1L,GPM6A,MSN,ASAP1,VASH2,LIN7C,ALPK2,DLL1,NR5A2,SOX5,ADAMTS3,ERRFI1,FMR1,KANK1,APC,KCNQ3,ACTA2,EPHA5,FAT3,RTF1,BNC1,QKI,MAP2,RIMS1,GRHL2,COL8A2,ATP6V1H,PDCD4,ZMYND8,ACTB,SPATA22,HMG20A,LIPA,SPAG9,ING2,PLCE1,DAW1,SYT1,UBP1,THRB,SOBP,FMN1,TSC1,SEMA6A,RAP1B,MED1,CRKL,COL19A1,RBFOX1,PTER
GO:BP	anatomical structure development	GO:0048856	FALSE	3.3191948259968904e-12	11.478967255162317	2715	196	56	30108	ZEB1,HOOK3,SLIT2,SLITRK1,TJP2,SATB2,ABL2,MYT1L,GPM6A,MSN,ASAP1,VASH2,LIN7C,ALPK2,DLL1,NR5A2,SOX5,ADAMTS3,ERRFI1,FMR1,KANK1,APC,KCNQ3,ACTA2,EPHA5,FAT3,RTF1,BNC1,QKI,MAP2,RIMS1,GRHL2,COL8A2,PDCD4,ZMYND8,ACTB,SPATA22,HMG20A,LIPA,SPAG9,ING2,PLCE1,DAW1,SYT1,UBP1,THRB,SOBP,FMN1,TSC1,SEMA6A,RAP1B,MED1,CRKL,COL19A1,RBFOX1,PTER
GO:BP	regulation of macromolecule metabolic process	GO:0060255	FALSE	4.23130804597922e-12	11.373525356186306	2552	196	54	30108	NPAS3,TNRC6B,ATXN1,ZEB1,KLF12,SLIT2,SATB2,FOXN2,NAV3,MYT1L,ALPK2,ZBTB5,DLL1,NR5A2,PTPN13,ERRFI1,PAWR,CNEP1R1,FMR1,ERG,ATP1B1,APC,AMER1,WAC,RTF1,BNC1,USP25,QKI,GRHL2,PDCD4,ZMYND8,ACTB,ELF1,RNF180,HMG20A,MBNL3,HMBOX1,ARIH1,DNAJC3,ING2,PTPN3,UBP1,DIP2A,THRB,TGIF1,ZNF704,TSC1,CREBRF,TSHZ3,MED1,CRKL,LAPTM4B,ZMYND11,RBFOX1
GO:BP	regulation of nitrogen compound metabolic process	GO:0051171	FALSE	9.938441693060099e-12	11.002681705860157	2256	196	50	30108	NPAS3,TNRC6B,ATXN1,ZEB1,KLF12,SLIT2,SATB2,FOXN2,MYT1L,ZBTB5,DLL1,NR5A2,PTPN13,ERRFI1,PAWR,CNEP1R1,FMR1,ERG,APC,AMER1,WAC,RTF1,BNC1,USP25,QKI,GRHL2,PDCD4,ZMYND8,ACTB,ELF1,RNF180,HMG20A,MBNL3,HMBOX1,ARIH1,DNAJC3,ING2,PTPN3,UBP1,THRB,TGIF1,ZNF704,TSC1,CREBRF,TSHZ3,MED1,CRKL,LAPTM4B,ZMYND11,RBFOX1
GO:BP	response to stimulus	GO:0050896	FALSE	1.03550388023841e-11	10.984848269379922	3647	196	65	30108	ZEB1,SLIT2,SATB2,ABL2,MAP2K4,GPM6A,SLC30A4,ALPK2,DLL1,CTDSPL2,NR5A2,SOX5,ADAMTS3,PTPN13,DLC1,ERRFI1,PAWR,FMR1,ATP1B1,KANK1,APC,AMER1,KCNQ3,ACTA2,WAC,EPHA5,RALGPS1,USP25,SHANK2,EPG5,PDE4D,DKK2,PDCD4,ZMYND8,ACTB,ELF1,SPATA22,DENND3,DEPDC1B,LIPA,DNAJC3,SPAG9,ING2,PLCE1,CASP2,SYT1,AKAP6,MAP4K3,NEDD9,THRB,FAN1,STX2,TSC1,SEMA6A,MAP3K20,DOCK4,PPM1E,SESN1,RAP1B,MED1,CRKL,CAB39,RNF146,ZMYND11,NETO1
GO:BP	regulation of primary metabolic process	GO:0080090	FALSE	3.4199599488505453e-11	10.46597897993657	2329	196	50	30108	NPAS3,TNRC6B,ATXN1,ZEB1,KLF12,SLIT2,SATB2,FOXN2,MYT1L,ZBTB5,DLL1,NR5A2,PTPN13,ERRFI1,PAWR,CNEP1R1,FMR1,ERG,APC,AMER1,WAC,RTF1,BNC1,USP25,QKI,GRHL2,PDCD4,ZMYND8,ACTB,ELF1,RNF180,HMG20A,MBNL3,HMBOX1,ARIH1,DNAJC3,ING2,PTPN3,UBP1,THRB,TGIF1,ZNF704,TSC1,CREBRF,TSHZ3,MED1,CRKL,LAPTM4B,ZMYND11,RBFOX1
GO:BP	macromolecule metabolic process	GO:0043170	FALSE	3.784300416943219e-11	10.422014394405046	3849	196	66	30108	NPAS3,TNRC6B,ATXN1,ZEB1,KLF12,SLIT2,SATB2,FOXN2,NAV3,MYT1L,ALG12,HIPK3,ALPK2,ZBTB5,DLL1,DCUN1D3,NR5A2,ADAMTS3,PTPN13,ERRFI1,PAWR,CNEP1R1,FMR1,ERG,ATP1B1,APC,AMER1,KCNQ3,WAC,RTF1,BNC1,USP25,QKI,GRHL2,PDCD4,ZMYND8,ACTB,ELF1,RNF180,SPATA22,HMG20A,MBNL3,HMBOX1,LIPA,ARIH1,DNAJC3,ING2,PTPN3,UBP1,DIP2A,THRB,FAN1,TGIF1,ZNF704,FMN1,TSC1,DR1,CREBRF,TSHZ3,MED1,CRKL,LAPTM4B,RNF146,ZMYND11,RBFOX1,DNAJC25
GO:BP	system development	GO:0048731	FALSE	1.6293798584841574e-10	9.787977656506566	1830	196	43	30108	ZEB1,HOOK3,SLIT2,SLITRK1,SATB2,ABL2,MYT1L,GPM6A,ASAP1,VASH2,ALPK2,DLL1,SOX5,ERRFI1,FMR1,KANK1,APC,KCNQ3,ACTA2,EPHA5,FAT3,QKI,MAP2,RIMS1,GRHL2,COL8A2,PDCD4,ZMYND8,SPATA22,HMG20A,LIPA,SPAG9,ING2,PLCE1,DAW1,SYT1,UBP1,THRB,FMN1,TSC1,SEMA6A,MED1,CRKL
GO:BP	regulation of metabolic process	GO:0019222	FALSE	1.873421820560537e-10	9.727364425659369	2799	196	54	30108	NPAS3,TNRC6B,ATXN1,ZEB1,KLF12,SLIT2,SATB2,FOXN2,NAV3,MYT1L,ALPK2,ZBTB5,DLL1,NR5A2,PTPN13,ERRFI1,PAWR,CNEP1R1,FMR1,ERG,ATP1B1,APC,AMER1,WAC,RTF1,BNC1,USP25,QKI,GRHL2,PDCD4,ZMYND8,ACTB,ELF1,RNF180,HMG20A,MBNL3,HMBOX1,ARIH1,DNAJC3,ING2,PTPN3,UBP1,DIP2A,THRB,TGIF1,ZNF704,TSC1,CREBRF,TSHZ3,MED1,CRKL,LAPTM4B,ZMYND11,RBFOX1
GO:BP	multicellular organism development	GO:0007275	FALSE	6.548411766747282e-10	9.183864019790995	2162	196	46	30108	ZEB1,HOOK3,SLIT2,SLITRK1,SATB2,ABL2,MYT1L,GPM6A,ASAP1,VASH2,ALPK2,DLL1,SOX5,ADAMTS3,ERRFI1,FMR1,KANK1,APC,KCNQ3,ACTA2,EPHA5,FAT3,RTF1,QKI,MAP2,RIMS1,GRHL2,COL8A2,PDCD4,ZMYND8,SPATA22,HMG20A,LIPA,SPAG9,ING2,PLCE1,DAW1,SYT1,UBP1,THRB,SOBP,FMN1,TSC1,SEMA6A,MED1,CRKL
GO:BP	cell differentiation	GO:0030154	FALSE	1.6523204483021126e-9	8.781905722491802	1877	196	42	30108	ZEB1,HOOK3,SLIT2,SLITRK1,TJP2,SATB2,ABL2,OSBPL11,MYT1L,GPM6A,ASAP1,ALPK2,DLL1,SOX5,ERRFI1,FMR1,KANK1,APC,KCNQ3,ACTA2,EPHA5,FAT3,RTF1,BNC1,QKI,MAP2,RIMS1,GRHL2,PDCD4,HMG20A,LIPA,SPAG9,ING2,SYT1,THRB,TSC1,SEMA6A,RAP1B,MED1,CRKL,RBFOX1,PTER
GO:BP	cellular developmental process	GO:0048869	FALSE	1.6523204483021126e-9	8.781905722491802	1877	196	42	30108	ZEB1,HOOK3,SLIT2,SLITRK1,TJP2,SATB2,ABL2,OSBPL11,MYT1L,GPM6A,ASAP1,ALPK2,DLL1,SOX5,ERRFI1,FMR1,KANK1,APC,KCNQ3,ACTA2,EPHA5,FAT3,RTF1,BNC1,QKI,MAP2,RIMS1,GRHL2,PDCD4,HMG20A,LIPA,SPAG9,ING2,SYT1,THRB,TSC1,SEMA6A,RAP1B,MED1,CRKL,RBFOX1,PTER
GO:BP	gene expression	GO:0010467	FALSE	1.7589172115930847e-9	8.754754601358018	2677	196	51	30108	NPAS3,TNRC6B,ATXN1,ZEB1,KLF12,SATB2,FOXN2,NAV3,MYT1L,HIPK3,ALPK2,ZBTB5,DLL1,NR5A2,ADAMTS3,ERRFI1,PAWR,FMR1,ERG,ATP1B1,KCNQ3,WAC,RTF1,BNC1,QKI,GRHL2,PDCD4,ZMYND8,ELF1,HMG20A,MBNL3,HMBOX1,LIPA,DNAJC3,ING2,UBP1,DIP2A,THRB,TGIF1,ZNF704,FMN1,TSC1,DR1,CREBRF,TSHZ3,MED1,CRKL,LAPTM4B,ZMYND11,RBFOX1,DNAJC25
GO:BP	macromolecule biosynthetic process	GO:0009059	FALSE	2.7319887500722292e-9	8.56352	2898	196	53	30108	NPAS3,TNRC6B,ATXN1,ZEB1,KLF12,SATB2,FOXN2,NAV3,MYT1L,ALG12,HIPK3,ALPK2,ZBTB5,DLL1,NR5A2,ADAMTS3,ERRFI1,PAWR,FMR1,ERG,ATP1B1,KCNQ3,WAC,RTF1,BNC1,QKI,GRHL2,PDCD4,ZMYND8,ELF1,SPATA22,HMG20A,MBNL3,HMBOX1,LIPA,DNAJC3,ING2,UBP1,DIP2A,THRB,TGIF1,ZNF704,FMN1,TSC1,DR1,CREBRF,TSHZ3,MED1,CRKL,LAPTM4B,ZMYND11,RBFOX1,DNAJC25
GO:BP	signal transduction	GO:0007165	FALSE	4.062583511892159e-9	8.391197698411553	2368	196	47	30108	ZEB1,SLIT2,MAP2K4,ALPK2,DLL1,CTDSPL2,NR5A2,ADAMTS3,PTPN13,DLC1,ERRFI1,PAWR,ATP1B1,KANK1,APC,AMER1,KCNQ3,WAC,EPHA5,RALGPS1,SHANK2,EPG5,PDE4D,DKK2,PDCD4,ELF1,DENND3,DEPDC1B,LIPA,SPAG9,ING2,PLCE1,CASP2,MAP4K3,NEDD9,THRB,TSC1,SEMA6A,MAP3K20,SESN1,RAP1B,MED1,CRKL,CAB39,RNF146,ZMYND11,NETO1
GO:BP	regulation of cellular metabolic process	GO:0031323	FALSE	6.4019185467796516e-9	8.193689855794693	2583	196	49	30108	NPAS3,TNRC6B,ATXN1,ZEB1,KLF12,SLIT2,SATB2,FOXN2,NAV3,MYT1L,ALPK2,ZBTB5,DLL1,NR5A2,PTPN13,ERRFI1,PAWR,CNEP1R1,FMR1,ERG,ATP1B1,WAC,RTF1,BNC1,QKI,GRHL2,PDCD4,ZMYND8,ACTB,ELF1,HMG20A,MBNL3,HMBOX1,DNAJC3,ING2,PTPN3,UBP1,DIP2A,THRB,TGIF1,ZNF704,TSC1,CREBRF,TSHZ3,MED1,CRKL,LAPTM4B,ZMYND11,RBFOX1
GO:BP	organic substance metabolic process	GO:0071704	FALSE	8.341564580807782e-9	8.078752483524928	4650	196	69	30108	NPAS3,TNRC6B,ATXN1,ZEB1,KLF12,SLIT2,SATB2,FOXN2,NAV3,MYT1L,ALG12,HIPK3,ALPK2,ZBTB5,DLL1,DCUN1D3,NR5A2,ADAMTS3,PTPN13,ERRFI1,PAWR,CNEP1R1,FMR1,ERG,ATP1B1,APC,AMER1,KCNQ3,WAC,RTF1,BNC1,USP25,QKI,GRHL2,PDCD4,ZMYND8,ACTB,ELF1,GUK1,RNF180,SPATA22,HMG20A,MBNL3,HMBOX1,LIPA,ARIH1,DNAJC3,ING2,PLCE1,PTPN3,UBP1,ACADSB,DIP2A,THRB,FAN1,TGIF1,ZNF704,FMN1,TSC1,DR1,CREBRF,TSHZ3,MED1,CRKL,LAPTM4B,RNF146,ZMYND11,R…
GO:BP	cell communication	GO:0007154	FALSE	8.927216691311876e-9	8.049283923420507	2701	196	50	30108	ZEB1,SLIT2,MAP2K4,LIN7C,ALPK2,DLL1,CTDSPL2,NR5A2,ADAMTS3,PTPN13,DLC1,ERRFI1,PAWR,FMR1,ATP1B1,KANK1,APC,AMER1,KCNQ3,WAC,EPHA5,RALGPS1,SHANK2,EPG5,PDE4D,DKK2,PDCD4,ELF1,DENND3,DEPDC1B,LIPA,SPAG9,ING2,PLCE1,CASP2,SYT1,MAP4K3,NEDD9,THRB,TSC1,SEMA6A,MAP3K20,SESN1,RAP1B,MED1,CRKL,CAB39,RNF146,ZMYND11,NETO1
GO:BP	nitrogen compound metabolic process	GO:0006807	FALSE	9.57686803271833e-9	8.018776497027853	4013	196	63	30108	NPAS3,TNRC6B,ATXN1,ZEB1,KLF12,SLIT2,SATB2,FOXN2,MYT1L,ALG12,HIPK3,ZBTB5,DLL1,DCUN1D3,NR5A2,ADAMTS3,PTPN13,ERRFI1,PAWR,CNEP1R1,FMR1,ERG,ATP1B1,APC,AMER1,WAC,RTF1,BNC1,USP25,QKI,GRHL2,PDCD4,ZMYND8,ACTB,ELF1,GUK1,RNF180,SPATA22,HMG20A,MBNL3,HMBOX1,LIPA,ARIH1,DNAJC3,ING2,PTPN3,UBP1,ACADSB,THRB,FAN1,TGIF1,ZNF704,TSC1,DR1,CREBRF,TSHZ3,MED1,CRKL,LAPTM4B,RNF146,ZMYND11,RBFOX1,DNAJC25
GO:BP	regulation of gene expression	GO:0010468	FALSE	1.2693322476844278e-8	7.8964246864553855	2087	196	43	30108	NPAS3,TNRC6B,ATXN1,ZEB1,KLF12,SATB2,FOXN2,NAV3,MYT1L,ALPK2,ZBTB5,DLL1,NR5A2,PAWR,FMR1,ERG,ATP1B1,WAC,RTF1,BNC1,QKI,GRHL2,PDCD4,ZMYND8,ELF1,HMG20A,MBNL3,HMBOX1,DNAJC3,ING2,UBP1,DIP2A,THRB,TGIF1,ZNF704,TSC1,CREBRF,TSHZ3,MED1,CRKL,LAPTM4B,ZMYND11,RBFOX1
GO:BP	signaling	GO:0023052	FALSE	1.3633038650105752e-8	7.865407334048467	2638	196	49	30108	ZEB1,SLIT2,MAP2K4,LIN7C,ALPK2,DLL1,CTDSPL2,NR5A2,ADAMTS3,PTPN13,DLC1,ERRFI1,PAWR,ATP1B1,KANK1,APC,AMER1,KCNQ3,WAC,EPHA5,RALGPS1,SHANK2,EPG5,PDE4D,DKK2,PDCD4,ELF1,DENND3,DEPDC1B,LIPA,SPAG9,ING2,PLCE1,CASP2,SYT1,MAP4K3,NEDD9,THRB,TSC1,SEMA6A,MAP3K20,SESN1,RAP1B,MED1,CRKL,CAB39,RNF146,ZMYND11,NETO1
GO:BP	metabolic process	GO:0008152	FALSE	1.3748417033700884e-8	7.861747302786767	4924	196	71	30108	NPAS3,TNRC6B,ATXN1,ZEB1,KLF12,SLIT2,SATB2,FOXN2,NAV3,MYT1L,ALG12,HIPK3,ALPK2,ZBTB5,DLL1,DCUN1D3,NR5A2,ADAMTS3,PTPN13,ERRFI1,PAWR,CNEP1R1,FMR1,ERG,ATP1B1,APC,AMER1,KCNQ3,WAC,RTF1,BNC1,USP25,QKI,EPG5,GRHL2,PDCD4,ZMYND8,ACTB,ELF1,GUK1,RNF180,SPATA22,HMG20A,MBNL3,HMBOX1,LIPA,ARIH1,DNAJC3,ING2,PLCE1,PTPN3,UBP1,ACADSB,DIP2A,THRB,FAN1,TGIF1,ZNF704,FMN1,TSC1,DR1,CREBRF,TSHZ3,SESN1,MED1,CRKL,LAPTM4B,RNF14…
GO:BP	regulation of cellular biosynthetic process	GO:0031326	FALSE	1.8398078777409998e-8	7.7352275258998535	2200	196	44	30108	NPAS3,TNRC6B,ATXN1,ZEB1,KLF12,SATB2,FOXN2,NAV3,MYT1L,ALPK2,ZBTB5,DLL1,NR5A2,PAWR,CNEP1R1,FMR1,ERG,ATP1B1,WAC,RTF1,BNC1,QKI,GRHL2,PDCD4,ZMYND8,ELF1,HMG20A,MBNL3,HMBOX1,DNAJC3,ING2,UBP1,DIP2A,THRB,TGIF1,ZNF704,TSC1,CREBRF,TSHZ3,MED1,CRKL,LAPTM4B,ZMYND11,RBFOX1
GO:BP	regulation of biosynthetic process	GO:0009889	FALSE	2.402530194741805e-8	7.619331145458649	2218	196	44	30108	NPAS3,TNRC6B,ATXN1,ZEB1,KLF12,SATB2,FOXN2,NAV3,MYT1L,ALPK2,ZBTB5,DLL1,NR5A2,PAWR,CNEP1R1,FMR1,ERG,ATP1B1,WAC,RTF1,BNC1,QKI,GRHL2,PDCD4,ZMYND8,ELF1,HMG20A,MBNL3,HMBOX1,DNAJC3,ING2,UBP1,DIP2A,THRB,TGIF1,ZNF704,TSC1,CREBRF,TSHZ3,MED1,CRKL,LAPTM4B,ZMYND11,RBFOX1
GO:BP	cellular metabolic process	GO:0044237	FALSE	2.9335743185371244e-8	7.5326029049858345	4335	196	65	30108	NPAS3,TNRC6B,ATXN1,ZEB1,KLF12,SLIT2,SATB2,FOXN2,NAV3,MYT1L,ALG12,HIPK3,ALPK2,ZBTB5,DLL1,NR5A2,ADAMTS3,PTPN13,ERRFI1,PAWR,CNEP1R1,FMR1,ERG,ATP1B1,KCNQ3,WAC,RTF1,BNC1,QKI,EPG5,GRHL2,PDCD4,ZMYND8,ACTB,ELF1,GUK1,RNF180,SPATA22,HMG20A,MBNL3,HMBOX1,LIPA,DNAJC3,ING2,PLCE1,PTPN3,UBP1,ACADSB,DIP2A,THRB,FAN1,TGIF1,ZNF704,FMN1,TSC1,DR1,CREBRF,TSHZ3,SESN1,MED1,CRKL,LAPTM4B,ZMYND11,RBFOX1,DNAJC25
GO:BP	regulation of macromolecule biosynthetic process	GO:0010556	FALSE	2.978801935811616e-8	7.525958372596887	2143	196	43	30108	NPAS3,TNRC6B,ATXN1,ZEB1,KLF12,SATB2,FOXN2,NAV3,MYT1L,ALPK2,ZBTB5,DLL1,NR5A2,PAWR,FMR1,ERG,ATP1B1,WAC,RTF1,BNC1,QKI,GRHL2,PDCD4,ZMYND8,ELF1,HMG20A,MBNL3,HMBOX1,DNAJC3,ING2,UBP1,DIP2A,THRB,TGIF1,ZNF704,TSC1,CREBRF,TSHZ3,MED1,CRKL,LAPTM4B,ZMYND11,RBFOX1
GO:BP	nervous system development	GO:0007399	FALSE	3.5909651625659483e-8	7.4447888081233735	1097	196	30	30108	ZEB1,HOOK3,SLIT2,SLITRK1,SATB2,ABL2,MYT1L,GPM6A,ASAP1,DLL1,SOX5,FMR1,KANK1,APC,KCNQ3,EPHA5,FAT3,QKI,MAP2,RIMS1,GRHL2,ZMYND8,HMG20A,SPAG9,SYT1,THRB,TSC1,SEMA6A,MED1,CRKL
GO:BP	cellular biosynthetic process	GO:0044249	FALSE	4.1061142868670674e-8	7.386568966932067	3313	196	55	30108	NPAS3,TNRC6B,ATXN1,ZEB1,KLF12,SATB2,FOXN2,NAV3,MYT1L,ALG12,HIPK3,ALPK2,ZBTB5,DLL1,NR5A2,ADAMTS3,ERRFI1,PAWR,CNEP1R1,FMR1,ERG,ATP1B1,KCNQ3,WAC,RTF1,BNC1,QKI,GRHL2,PDCD4,ZMYND8,ELF1,SPATA22,HMG20A,MBNL3,HMBOX1,LIPA,DNAJC3,ING2,PLCE1,UBP1,DIP2A,THRB,TGIF1,ZNF704,FMN1,TSC1,DR1,CREBRF,TSHZ3,MED1,CRKL,LAPTM4B,ZMYND11,RBFOX1,DNAJC25
GO:BP	primary metabolic process	GO:0044238	FALSE	4.399527375426396e-8	7.3565939756204015	4266	196	64	30108	NPAS3,TNRC6B,ATXN1,ZEB1,KLF12,SLIT2,SATB2,FOXN2,MYT1L,ALG12,HIPK3,ZBTB5,DLL1,DCUN1D3,NR5A2,ADAMTS3,PTPN13,ERRFI1,PAWR,CNEP1R1,FMR1,ERG,ATP1B1,APC,AMER1,WAC,RTF1,BNC1,USP25,QKI,GRHL2,PDCD4,ZMYND8,ACTB,ELF1,GUK1,RNF180,SPATA22,HMG20A,MBNL3,HMBOX1,LIPA,ARIH1,DNAJC3,ING2,PLCE1,PTPN3,UBP1,ACADSB,THRB,FAN1,TGIF1,ZNF704,TSC1,DR1,CREBRF,TSHZ3,MED1,CRKL,LAPTM4B,RNF146,ZMYND11,RBFOX1,DNAJC25
GO:BP	neurogenesis	GO:0022008	FALSE	4.61850602773479e-8	7.335498485231496	830	196	26	30108	ZEB1,HOOK3,SLIT2,SLITRK1,SATB2,ABL2,MYT1L,GPM6A,ASAP1,DLL1,SOX5,FMR1,KANK1,KCNQ3,EPHA5,FAT3,QKI,MAP2,RIMS1,HMG20A,SPAG9,SYT1,THRB,SEMA6A,MED1,CRKL
GO:BP	organic substance biosynthetic process	GO:1901576	FALSE	6.809372225387328e-8	7.1668929250354445	3357	196	55	30108	NPAS3,TNRC6B,ATXN1,ZEB1,KLF12,SATB2,FOXN2,NAV3,MYT1L,ALG12,HIPK3,ALPK2,ZBTB5,DLL1,NR5A2,ADAMTS3,ERRFI1,PAWR,CNEP1R1,FMR1,ERG,ATP1B1,KCNQ3,WAC,RTF1,BNC1,QKI,GRHL2,PDCD4,ZMYND8,ELF1,SPATA22,HMG20A,MBNL3,HMBOX1,LIPA,DNAJC3,ING2,PLCE1,UBP1,DIP2A,THRB,TGIF1,ZNF704,FMN1,TSC1,DR1,CREBRF,TSHZ3,MED1,CRKL,LAPTM4B,ZMYND11,RBFOX1,DNAJC25
GO:BP	biosynthetic process	GO:0009058	FALSE	7.891897654498576e-8	7.102818555499766	3370	196	55	30108	NPAS3,TNRC6B,ATXN1,ZEB1,KLF12,SATB2,FOXN2,NAV3,MYT1L,ALG12,HIPK3,ALPK2,ZBTB5,DLL1,NR5A2,ADAMTS3,ERRFI1,PAWR,CNEP1R1,FMR1,ERG,ATP1B1,KCNQ3,WAC,RTF1,BNC1,QKI,GRHL2,PDCD4,ZMYND8,ELF1,SPATA22,HMG20A,MBNL3,HMBOX1,LIPA,DNAJC3,ING2,PLCE1,UBP1,DIP2A,THRB,TGIF1,ZNF704,FMN1,TSC1,DR1,CREBRF,TSHZ3,MED1,CRKL,LAPTM4B,ZMYND11,RBFOX1,DNAJC25
GO:BP	regulation of RNA metabolic process	GO:0051252	FALSE	1.1215026815089185e-7	6.950199683683212	1541	196	35	30108	NPAS3,TNRC6B,ATXN1,ZEB1,KLF12,SATB2,FOXN2,MYT1L,ZBTB5,DLL1,NR5A2,PAWR,FMR1,ERG,WAC,RTF1,BNC1,QKI,GRHL2,PDCD4,ZMYND8,ELF1,HMG20A,MBNL3,HMBOX1,ING2,UBP1,THRB,TGIF1,ZNF704,CREBRF,TSHZ3,MED1,ZMYND11,RBFOX1
GO:BP	regulation of cell communication	GO:0010646	FALSE	1.358728704809868e-7	6.86687	1552	196	35	30108	ZEB1,SLIT2,ALPK2,DLL1,CTDSPL2,ADAMTS3,PTPN13,DLC1,ERRFI1,PAWR,FMR1,KANK1,APC,AMER1,KCNQ3,RALGPS1,SHANK2,PDE4D,DKK2,PDCD4,ELF1,DENND3,DEPDC1B,LIPA,SPAG9,ING2,SYT1,THRB,TSC1,SESN1,RAP1B,CRKL,RNF146,ZMYND11,NETO1
GO:BP	negative regulation of macromolecule metabolic process	GO:0010605	FALSE	1.9151205999083604e-7	6.717803872230312	1101	196	29	30108	TNRC6B,ATXN1,ZEB1,SLIT2,SATB2,NAV3,MYT1L,DLL1,PTPN13,ERRFI1,PAWR,FMR1,WAC,RTF1,USP25,PDCD4,ZMYND8,HMG20A,HMBOX1,DNAJC3,PTPN3,DIP2A,THRB,TGIF1,TSC1,TSHZ3,MED1,CRKL,LAPTM4B
GO:BP	negative regulation of nitrogen compound metabolic process	GO:0051172	FALSE	2.1369152385605331e-7	6.670212703926477	891	196	26	30108	TNRC6B,ATXN1,ZEB1,SLIT2,SATB2,MYT1L,PTPN13,ERRFI1,PAWR,FMR1,WAC,RTF1,USP25,PDCD4,ZMYND8,HMG20A,HMBOX1,DNAJC3,PTPN3,THRB,TGIF1,TSC1,TSHZ3,MED1,CRKL,LAPTM4B
GO:BP	regulation of signal transduction	GO:0009966	FALSE	2.6336301437088065e-7	6.579445215640257	1347	196	32	30108	ZEB1,SLIT2,ALPK2,DLL1,CTDSPL2,ADAMTS3,PTPN13,DLC1,ERRFI1,PAWR,KANK1,APC,AMER1,RALGPS1,SHANK2,PDE4D,DKK2,PDCD4,ELF1,DENND3,DEPDC1B,LIPA,SPAG9,ING2,THRB,TSC1,SESN1,RAP1B,CRKL,RNF146,ZMYND11,NETO1
GO:BP	nucleobase-containing compound biosynthetic process	GO:0034654	FALSE	2.9237998724000634e-7	6.534052357188461	1597	196	35	30108	NPAS3,ATXN1,ZEB1,KLF12,SATB2,FOXN2,MYT1L,HIPK3,ZBTB5,DLL1,NR5A2,PAWR,FMR1,ERG,WAC,RTF1,BNC1,GRHL2,PDCD4,ZMYND8,ELF1,SPATA22,HMG20A,HMBOX1,LIPA,ING2,UBP1,THRB,TGIF1,ZNF704,DR1,CREBRF,TSHZ3,MED1,ZMYND11
GO:BP	RNA biosynthetic process	GO:0032774	FALSE	2.938142503838698e-7	6.531927144172062	1433	196	33	30108	NPAS3,ATXN1,ZEB1,KLF12,SATB2,FOXN2,MYT1L,HIPK3,ZBTB5,DLL1,NR5A2,PAWR,FMR1,ERG,WAC,RTF1,BNC1,GRHL2,PDCD4,ZMYND8,ELF1,HMG20A,HMBOX1,ING2,UBP1,THRB,TGIF1,ZNF704,DR1,CREBRF,TSHZ3,MED1,ZMYND11
GO:BP	cell development	GO:0048468	FALSE	3.3401022233101875e-7	6.476240241469819	1281	196	31	30108	ZEB1,HOOK3,SLIT2,SLITRK1,TJP2,SATB2,ABL2,MYT1L,GPM6A,ASAP1,ALPK2,DLL1,FMR1,KANK1,KCNQ3,ACTA2,EPHA5,FAT3,BNC1,QKI,MAP2,RIMS1,GRHL2,LIPA,ING2,SYT1,THRB,TSC1,SEMA6A,RAP1B,MED1
GO:BP	organic cyclic compound biosynthetic process	GO:1901362	FALSE	4.08961802638835e-7	6.388317253552222	1702	196	36	30108	NPAS3,ATXN1,ZEB1,KLF12,SATB2,FOXN2,MYT1L,HIPK3,ZBTB5,DLL1,NR5A2,ERRFI1,PAWR,FMR1,ERG,WAC,RTF1,BNC1,GRHL2,PDCD4,ZMYND8,ELF1,SPATA22,HMG20A,HMBOX1,LIPA,ING2,UBP1,THRB,TGIF1,ZNF704,DR1,CREBRF,TSHZ3,MED1,ZMYND11
GO:BP	generation of neurons	GO:0048699	FALSE	4.1494958818412123e-7	6.382004662091086	716	196	23	30108	ZEB1,SLIT2,SLITRK1,SATB2,ABL2,MYT1L,GPM6A,ASAP1,DLL1,SOX5,FMR1,KANK1,KCNQ3,EPHA5,FAT3,MAP2,RIMS1,HMG20A,SPAG9,SYT1,THRB,SEMA6A,MED1
GO:BP	regulation of nucleobase-containing compound metabolic process	GO:0019219	FALSE	4.289626079488121e-7	6.367580562988351	1705	196	36	30108	NPAS3,TNRC6B,ATXN1,ZEB1,KLF12,SATB2,FOXN2,MYT1L,ZBTB5,DLL1,NR5A2,PAWR,FMR1,ERG,WAC,RTF1,BNC1,QKI,GRHL2,PDCD4,ZMYND8,ACTB,ELF1,HMG20A,MBNL3,HMBOX1,ING2,UBP1,THRB,TGIF1,ZNF704,CREBRF,TSHZ3,MED1,ZMYND11,RBFOX1
GO:BP	regulation of signaling	GO:0023051	FALSE	5.551195640599228e-7	6.255613466572761	1552	196	34	30108	ZEB1,SLIT2,ALPK2,DLL1,CTDSPL2,ADAMTS3,PTPN13,DLC1,ERRFI1,PAWR,KANK1,APC,AMER1,KCNQ3,RALGPS1,SHANK2,PDE4D,DKK2,PDCD4,ELF1,DENND3,DEPDC1B,LIPA,SPAG9,ING2,SYT1,THRB,TSC1,SESN1,RAP1B,CRKL,RNF146,ZMYND11,NETO1
GO:BP	heterocycle biosynthetic process	GO:0018130	FALSE	5.732069992909678e-7	6.241688515178242	1638	196	35	30108	NPAS3,ATXN1,ZEB1,KLF12,SATB2,FOXN2,MYT1L,HIPK3,ZBTB5,DLL1,NR5A2,PAWR,FMR1,ERG,WAC,RTF1,BNC1,GRHL2,PDCD4,ZMYND8,ELF1,SPATA22,HMG20A,HMBOX1,LIPA,ING2,UBP1,THRB,TGIF1,ZNF704,DR1,CREBRF,TSHZ3,MED1,ZMYND11
GO:BP	aromatic compound biosynthetic process	GO:0019438	FALSE	6.41550796184718e-7	6.1927689517140605	1645	196	35	30108	NPAS3,ATXN1,ZEB1,KLF12,SATB2,FOXN2,MYT1L,HIPK3,ZBTB5,DLL1,NR5A2,PAWR,FMR1,ERG,WAC,RTF1,BNC1,GRHL2,PDCD4,ZMYND8,ELF1,SPATA22,HMG20A,HMBOX1,LIPA,ING2,UBP1,THRB,TGIF1,ZNF704,DR1,CREBRF,TSHZ3,MED1,ZMYND11
GO:BP	regulation of response to stimulus	GO:0048583	FALSE	6.558752688603268e-7	6.183178744764968	1732	196	36	30108	ZEB1,SLIT2,ALPK2,DLL1,CTDSPL2,ADAMTS3,PTPN13,DLC1,ERRFI1,PAWR,KANK1,APC,AMER1,RALGPS1,USP25,SHANK2,EPG5,PDE4D,DKK2,PDCD4,ACTB,ELF1,DENND3,DEPDC1B,LIPA,SPAG9,ING2,THRB,TSC1,SEMA6A,SESN1,RAP1B,CRKL,RNF146,ZMYND11,NETO1
GO:BP	DNA-templated transcription	GO:0006351	FALSE	9.731824038707171e-7	6.011805752156896	1420	196	32	30108	NPAS3,ATXN1,ZEB1,KLF12,SATB2,FOXN2,MYT1L,HIPK3,ZBTB5,DLL1,NR5A2,PAWR,ERG,WAC,RTF1,BNC1,GRHL2,PDCD4,ZMYND8,ELF1,HMG20A,HMBOX1,ING2,UBP1,THRB,TGIF1,ZNF704,DR1,CREBRF,TSHZ3,MED1,ZMYND11
GO:BP	cellular nitrogen compound biosynthetic process	GO:0044271	FALSE	1.02989e-06	5.987208488546461	1938	196	38	30108	NPAS3,TNRC6B,ATXN1,ZEB1,KLF12,SATB2,FOXN2,MYT1L,HIPK3,ZBTB5,DLL1,NR5A2,PAWR,FMR1,ERG,WAC,RTF1,BNC1,GRHL2,PDCD4,ZMYND8,ELF1,SPATA22,HMG20A,HMBOX1,LIPA,DNAJC3,ING2,UBP1,THRB,TGIF1,ZNF704,TSC1,DR1,CREBRF,TSHZ3,MED1,ZMYND11
GO:BP	negative regulation of metabolic process	GO:0009892	FALSE	1.0623e-06	5.973752056640471	1186	196	29	30108	TNRC6B,ATXN1,ZEB1,SLIT2,SATB2,NAV3,MYT1L,DLL1,PTPN13,ERRFI1,PAWR,FMR1,WAC,RTF1,USP25,PDCD4,ZMYND8,HMG20A,HMBOX1,DNAJC3,PTPN3,DIP2A,THRB,TGIF1,TSC1,TSHZ3,MED1,CRKL,LAPTM4B
GO:BP	cellular component organization	GO:0016043	FALSE	1.55736e-06	5.807612123170656	3025	196	49	30108	HOOK3,SLIT2,SLITRK1,SATB2,NAV3,ABL2,GPM6A,MSN,ASAP1,IQSEC1,POC1B,DLL1,ADAMTS3,DLC1,FMR1,KANK1,APC,KCNQ3,WAC,STAG2,EPHA5,FAT3,RTF1,MAP2,RIMS1,EPG5,GRHL2,ATP6V1H,ACTB,SPATA22,HMBOX1,LIPA,ING2,PLCE1,DAW1,SYT1,NEDD9,PLEKHF2,STX2,FNBP1L,FMN1,TSC1,SEMA6A,DR1,PPM1E,RAP1B,LAPTM4B,COL19A1,HPS3
GO:BP	heterocycle metabolic process	GO:0046483	FALSE	2.27067e-06	5.6438459660884295	2560	196	44	30108	NPAS3,TNRC6B,ATXN1,ZEB1,KLF12,SATB2,FOXN2,MYT1L,HIPK3,ZBTB5,DLL1,NR5A2,PAWR,FMR1,ERG,ATP1B1,WAC,RTF1,BNC1,QKI,GRHL2,PDCD4,ZMYND8,ACTB,ELF1,GUK1,RNF180,SPATA22,HMG20A,MBNL3,HMBOX1,LIPA,ING2,UBP1,THRB,FAN1,TGIF1,ZNF704,DR1,CREBRF,TSHZ3,MED1,ZMYND11,RBFOX1
GO:BP	cellular nitrogen compound metabolic process	GO:0034641	FALSE	2.43549e-06	5.613414540135342	2763	196	46	30108	NPAS3,TNRC6B,ATXN1,ZEB1,KLF12,SATB2,FOXN2,MYT1L,HIPK3,ZBTB5,DLL1,NR5A2,PAWR,FMR1,ERG,ATP1B1,WAC,RTF1,BNC1,QKI,GRHL2,PDCD4,ZMYND8,ACTB,ELF1,GUK1,RNF180,SPATA22,HMG20A,MBNL3,HMBOX1,LIPA,DNAJC3,ING2,UBP1,THRB,FAN1,TGIF1,ZNF704,TSC1,DR1,CREBRF,TSHZ3,MED1,ZMYND11,RBFOX1
GO:BP	nucleobase-containing compound metabolic process	GO:0006139	FALSE	2.79207e-06	5.554073393922546	2480	196	43	30108	NPAS3,TNRC6B,ATXN1,ZEB1,KLF12,SATB2,FOXN2,MYT1L,HIPK3,ZBTB5,DLL1,NR5A2,PAWR,FMR1,ERG,ATP1B1,WAC,RTF1,BNC1,QKI,GRHL2,PDCD4,ZMYND8,ACTB,ELF1,GUK1,SPATA22,HMG20A,MBNL3,HMBOX1,LIPA,ING2,UBP1,THRB,FAN1,TGIF1,ZNF704,DR1,CREBRF,TSHZ3,MED1,ZMYND11,RBFOX1
GO:BP	cellular aromatic compound metabolic process	GO:0006725	FALSE	2.9163e-06	5.5351675954102815	2581	196	44	30108	NPAS3,TNRC6B,ATXN1,ZEB1,KLF12,SATB2,FOXN2,MYT1L,HIPK3,ZBTB5,DLL1,NR5A2,PAWR,FMR1,ERG,ATP1B1,WAC,RTF1,BNC1,QKI,GRHL2,PDCD4,ZMYND8,ACTB,ELF1,GUK1,RNF180,SPATA22,HMG20A,MBNL3,HMBOX1,LIPA,ING2,UBP1,THRB,FAN1,TGIF1,ZNF704,DR1,CREBRF,TSHZ3,MED1,ZMYND11,RBFOX1
GO:BP	organic cyclic compound metabolic process	GO:1901360	FALSE	3.14783e-06	5.501989267654006	2686	196	45	30108	NPAS3,TNRC6B,ATXN1,ZEB1,KLF12,SATB2,FOXN2,MYT1L,HIPK3,ZBTB5,DLL1,NR5A2,ERRFI1,PAWR,FMR1,ERG,ATP1B1,WAC,RTF1,BNC1,QKI,GRHL2,PDCD4,ZMYND8,ACTB,ELF1,GUK1,RNF180,SPATA22,HMG20A,MBNL3,HMBOX1,LIPA,ING2,UBP1,THRB,FAN1,TGIF1,ZNF704,DR1,CREBRF,TSHZ3,MED1,ZMYND11,RBFOX1
GO:BP	RNA metabolic process	GO:0016070	FALSE	3.24068e-06	5.489364329830985	1929	196	37	30108	NPAS3,TNRC6B,ATXN1,ZEB1,KLF12,SATB2,FOXN2,MYT1L,HIPK3,ZBTB5,DLL1,NR5A2,PAWR,FMR1,ERG,WAC,RTF1,BNC1,QKI,GRHL2,PDCD4,ZMYND8,ELF1,HMG20A,MBNL3,HMBOX1,ING2,UBP1,THRB,TGIF1,ZNF704,DR1,CREBRF,TSHZ3,MED1,ZMYND11,RBFOX1
GO:BP	neuron differentiation	GO:0030182	FALSE	4.03007e-06	5.394687456777847	671	196	21	30108	ZEB1,SLIT2,SLITRK1,ABL2,MYT1L,GPM6A,ASAP1,DLL1,FMR1,KANK1,KCNQ3,EPHA5,FAT3,MAP2,RIMS1,HMG20A,SPAG9,SYT1,THRB,SEMA6A,MED1
GO:BP	negative regulation of cellular metabolic process	GO:0031324	FALSE	4.11958e-06	5.385146692490182	1102	196	27	30108	TNRC6B,ATXN1,ZEB1,SLIT2,SATB2,NAV3,MYT1L,DLL1,PTPN13,ERRFI1,PAWR,FMR1,RTF1,PDCD4,ZMYND8,HMG20A,HMBOX1,DNAJC3,PTPN3,DIP2A,THRB,TGIF1,TSC1,TSHZ3,MED1,CRKL,LAPTM4B
GO:BP	cellular component organization or biogenesis	GO:0071840	FALSE	4.92814e-06	5.307317294940419	3132	196	49	30108	HOOK3,SLIT2,SLITRK1,SATB2,NAV3,ABL2,GPM6A,MSN,ASAP1,IQSEC1,POC1B,DLL1,ADAMTS3,DLC1,FMR1,KANK1,APC,KCNQ3,WAC,STAG2,EPHA5,FAT3,RTF1,MAP2,RIMS1,EPG5,GRHL2,ATP6V1H,ACTB,SPATA22,HMBOX1,LIPA,ING2,PLCE1,DAW1,SYT1,NEDD9,PLEKHF2,STX2,FNBP1L,FMN1,TSC1,SEMA6A,DR1,PPM1E,RAP1B,LAPTM4B,COL19A1,HPS3
GO:BP	regulation of DNA-templated transcription	GO:0006355	FALSE	6.13067e-06	5.212491848730723	1364	196	30	30108	NPAS3,ATXN1,ZEB1,KLF12,SATB2,FOXN2,MYT1L,ZBTB5,DLL1,NR5A2,PAWR,ERG,WAC,RTF1,BNC1,GRHL2,PDCD4,ZMYND8,ELF1,HMG20A,HMBOX1,ING2,UBP1,THRB,TGIF1,ZNF704,CREBRF,TSHZ3,MED1,ZMYND11
GO:BP	nucleic acid metabolic process	GO:0090304	FALSE	6.28463e-06	5.20172	2258	196	40	30108	NPAS3,TNRC6B,ATXN1,ZEB1,KLF12,SATB2,FOXN2,MYT1L,HIPK3,ZBTB5,DLL1,NR5A2,PAWR,FMR1,ERG,WAC,RTF1,BNC1,QKI,GRHL2,PDCD4,ZMYND8,ACTB,ELF1,SPATA22,HMG20A,MBNL3,HMBOX1,ING2,UBP1,THRB,FAN1,TGIF1,ZNF704,DR1,CREBRF,TSHZ3,MED1,ZMYND11,RBFOX1
GO:BP	regulation of RNA biosynthetic process	GO:2001141	FALSE	6.55314e-06	5.1835506575412635	1368	196	30	30108	NPAS3,ATXN1,ZEB1,KLF12,SATB2,FOXN2,MYT1L,ZBTB5,DLL1,NR5A2,PAWR,ERG,WAC,RTF1,BNC1,GRHL2,PDCD4,ZMYND8,ELF1,HMG20A,HMBOX1,ING2,UBP1,THRB,TGIF1,ZNF704,CREBRF,TSHZ3,MED1,ZMYND11
GO:BP	tissue development	GO:0009888	FALSE	8.49199e-06	5.070990638936365	912	196	24	30108	ZEB1,SLIT2,TJP2,SATB2,LIN7C,ALPK2,DLL1,NR5A2,SOX5,ERRFI1,ACTA2,RTF1,GRHL2,ACTB,LIPA,THRB,FMN1,TSC1,SEMA6A,RAP1B,MED1,COL19A1,RBFOX1,PTER
GO:BP	anatomical structure morphogenesis	GO:0009653	FALSE	1.2264e-05	4.91137	1323	196	29	30108	ZEB1,SLIT2,SLITRK1,SATB2,GPM6A,MSN,VASH2,LIN7C,ALPK2,DLL1,ERRFI1,KANK1,EPHA5,FAT3,RTF1,MAP2,RIMS1,GRHL2,COL8A2,ACTB,LIPA,SYT1,UBP1,THRB,SOBP,FMN1,TSC1,SEMA6A,MED1
GO:BP	negative regulation of protein metabolic process	GO:0051248	FALSE	2.12326e-05	4.672997311925636	260	196	13	30108	TNRC6B,SLIT2,PTPN13,ERRFI1,FMR1,WAC,USP25,HMG20A,DNAJC3,PTPN3,TSC1,CRKL,LAPTM4B
GO:BP	regulation of developmental process	GO:0050793	FALSE	7.07622e-05	4.150198540180174	1100	196	25	30108	ZEB1,HOOK3,SLITRK1,MSN,ASAP1,VASH2,ALPK2,DLL1,SOX5,ERRFI1,FMR1,KANK1,APC,FAT3,BNC1,QKI,RIMS1,GRHL2,PDCD4,HMG20A,SPAG9,SYT1,SEMA6A,MED1,RBFOX1
GO:BP	positive regulation of nitrogen compound metabolic process	GO:0051173	FALSE	0.00010631	3.973423975594901	1290	196	27	30108	NPAS3,TNRC6B,ZEB1,SATB2,DLL1,PAWR,CNEP1R1,FMR1,ERG,APC,AMER1,WAC,BNC1,GRHL2,ZMYND8,ACTB,ELF1,RNF180,HMBOX1,ARIH1,DNAJC3,ING2,UBP1,THRB,CREBRF,MED1,CRKL
GO:BP	intracellular signal transduction	GO:0035556	FALSE	0.00017832	3.7488009449997985	1155	196	25	30108	SLIT2,MAP2K4,PTPN13,DLC1,ERRFI1,ATP1B1,KANK1,WAC,RALGPS1,SHANK2,PDE4D,PDCD4,DENND3,LIPA,SPAG9,PLCE1,CASP2,MAP4K3,TSC1,MAP3K20,SESN1,RAP1B,CRKL,CAB39,ZMYND11
GO:BP	negative regulation of macromolecule biosynthetic process	GO:0010558	FALSE	0.000212829	3.6719687721486056	924	196	22	30108	TNRC6B,ATXN1,ZEB1,SATB2,NAV3,MYT1L,DLL1,PAWR,FMR1,RTF1,PDCD4,ZMYND8,HMG20A,HMBOX1,DIP2A,THRB,TGIF1,TSC1,TSHZ3,MED1,CRKL,LAPTM4B
GO:BP	response to chemical	GO:0042221	FALSE	0.000286471	3.54292	1356	196	27	30108	ZEB1,SLIT2,SATB2,ABL2,SLC30A4,NR5A2,ERRFI1,PAWR,KANK1,KCNQ3,USP25,EPG5,PDCD4,ACTB,LIPA,SYT1,AKAP6,MAP4K3,THRB,STX2,TSC1,SEMA6A,DOCK4,PPM1E,SESN1,RAP1B,MED1
GO:BP	cell surface receptor signaling pathway	GO:0007166	FALSE	0.000306569	3.513472206698355	1189	196	25	30108	ZEB1,SLIT2,ALPK2,DLL1,CTDSPL2,ADAMTS3,ERRFI1,PAWR,KANK1,APC,AMER1,EPHA5,DKK2,PDCD4,ELF1,DEPDC1B,LIPA,ING2,PLCE1,CASP2,NEDD9,SEMA6A,RNF146,ZMYND11,NETO1
GO:BP	negative regulation of cellular biosynthetic process	GO:0031327	FALSE	0.000340785	3.467519805907824	950	196	22	30108	TNRC6B,ATXN1,ZEB1,SATB2,NAV3,MYT1L,DLL1,PAWR,FMR1,RTF1,PDCD4,ZMYND8,HMG20A,HMBOX1,DIP2A,THRB,TGIF1,TSC1,TSHZ3,MED1,CRKL,LAPTM4B
GO:BP	negative regulation of biosynthetic process	GO:0009890	FALSE	0.0003531	3.4521023707095053	952	196	22	30108	TNRC6B,ATXN1,ZEB1,SATB2,NAV3,MYT1L,DLL1,PAWR,FMR1,RTF1,PDCD4,ZMYND8,HMG20A,HMBOX1,DIP2A,THRB,TGIF1,TSC1,TSHZ3,MED1,CRKL,LAPTM4B
GO:BP	establishment of localization in cell	GO:0051649	FALSE	0.00057182	3.2427408283489503	900	196	21	30108	ATXN1,HOOK3,XPO6,MSN,LIN7C,CTDSPL2,ARF4,FMR1,RIC1,KCNQ3,EPG5,ATP6V1H,ACTB,LIPA,SPAG9,DAW1,SYT1,PLEKHF2,FNBP1L,RAP1B,LAPTM4B
GO:BP	vesicle-mediated transport	GO:0016192	FALSE	0.000581094	3.2357534699213475	674	196	18	30108	HOOK3,MSN,DLL1,ARF4,FMR1,RIC1,KCNQ3,RIMS1,EPG5,ATP6V1H,ACTB,LIPA,SPAG9,SYT1,PLEKHF2,FNBP1L,RAP1B,LAPTM4B
GO:BP	regulation of protein metabolic process	GO:0051246	FALSE	0.000636576	3.1961496713935302	752	196	19	30108	TNRC6B,SLIT2,PTPN13,ERRFI1,PAWR,CNEP1R1,FMR1,APC,AMER1,WAC,USP25,RNF180,HMG20A,ARIH1,DNAJC3,PTPN3,TSC1,CRKL,LAPTM4B
GO:BP	regulation of biological quality	GO:0065008	FALSE	0.000639804	3.193953122824357	1152	196	24	30108	TNRC6B,SLIT2,SLITRK1,TJP2,ABL2,MSN,ASAP1,DLL1,FMR1,ATP1B1,KANK1,KCNQ3,ACTA2,LIPA,AKAP6,PTPN3,THRB,FMN1,TSC1,SEMA6A,DOCK4,MED1,LAPTM4B,NETO1
GO:BP	neuron development	GO:0048666	FALSE	0.000682546	3.1658683613937963	541	196	16	30108	SLIT2,SLITRK1,ABL2,MYT1L,GPM6A,ASAP1,FMR1,KANK1,KCNQ3,EPHA5,FAT3,MAP2,RIMS1,SYT1,THRB,SEMA6A
GO:BP	regulation of multicellular organismal process	GO:0051239	FALSE	0.000815599	3.088523137272708	1254	196	25	30108	ZEB1,HOOK3,SLIT2,SLITRK1,NAV3,VASH2,ALPK2,DLL1,SOX5,ERRFI1,PAWR,FMR1,ATP1B1,QKI,PDE4D,GRHL2,PTPRG,PDCD4,ELF1,THRB,SEMA6A,DOCK4,MED1,LAPTM4B,NETO1
GO:BP	epithelium development	GO:0060429	FALSE	0.00082769	3.0821320400071963	549	196	16	30108	ZEB1,SLIT2,TJP2,LIN7C,DLL1,ERRFI1,ACTA2,GRHL2,ACTB,LIPA,THRB,FMN1,TSC1,RAP1B,MED1,PTER
GO:BP	response to endogenous stimulus	GO:0009719	FALSE	0.000866091	3.0624366771410014	693	196	18	30108	ZEB1,SLIT2,DLL1,CTDSPL2,NR5A2,SOX5,ADAMTS3,ERRFI1,KANK1,PDCD4,ACTB,ING2,AKAP6,THRB,TSC1,RAP1B,MED1,CRKL
GO:BP	regulation of cellular component organization	GO:0051128	FALSE	0.00121282	2.916202940549029	1109	196	23	30108	SLIT2,SLITRK1,NAV3,ABL2,MSN,ASAP1,DLL1,FMR1,KANK1,APC,FAT3,RIMS1,ACTB,HMBOX1,PLCE1,SYT1,FNBP1L,FMN1,TSC1,SEMA6A,PPM1E,RAP1B,LAPTM4B
GO:BP	cellular response to endogenous stimulus	GO:0071495	FALSE	0.00128799	2.8900876553382635	639	196	17	30108	ZEB1,SLIT2,DLL1,CTDSPL2,NR5A2,SOX5,ADAMTS3,ERRFI1,KANK1,PDCD4,ACTB,ING2,AKAP6,THRB,RAP1B,MED1,CRKL
GO:BP	positive regulation of macromolecule metabolic process	GO:0010604	FALSE	0.00169623	2.7705148443791496	1487	196	27	30108	NPAS3,TNRC6B,ZEB1,SATB2,DLL1,PAWR,CNEP1R1,FMR1,ERG,APC,AMER1,WAC,BNC1,GRHL2,ZMYND8,ACTB,ELF1,RNF180,HMBOX1,ARIH1,DNAJC3,ING2,UBP1,THRB,CREBRF,MED1,CRKL
GO:BP	transcription by RNA polymerase II	GO:0006366	FALSE	0.00174167	2.759034179407836	1133	196	23	30108	ZEB1,KLF12,SATB2,MYT1L,ZBTB5,DLL1,NR5A2,PAWR,ERG,RTF1,GRHL2,ZMYND8,ELF1,HMG20A,HMBOX1,UBP1,THRB,TGIF1,ZNF704,DR1,CREBRF,MED1,ZMYND11
GO:BP	programmed cell death	GO:0012501	FALSE	0.0018468	2.7335809066291046	731	196	18	30108	SLIT2,HIPK3,ALPK2,DLL1,ERRFI1,PAWR,KCNQ3,PDCD4,LIPA,DNAJC3,TMEM164,ING2,PIM3,CASP2,THRB,MED1,ZMYND11,CAST
GO:BP	cell death	GO:0008219	FALSE	0.0018468	2.7335809066291046	731	196	18	30108	SLIT2,HIPK3,ALPK2,DLL1,ERRFI1,PAWR,KCNQ3,PDCD4,LIPA,DNAJC3,TMEM164,ING2,PIM3,CASP2,THRB,MED1,ZMYND11,CAST
GO:BP	negative regulation of developmental process	GO:0051093	FALSE	0.00266769	2.57386	397	196	13	30108	ZEB1,HOOK3,ASAP1,ALPK2,DLL1,KANK1,FAT3,QKI,GRHL2,PDCD4,HMG20A,SEMA6A,MED1
GO:BP	small GTPase-mediated signal transduction	GO:0007264	FALSE	0.00275899	2.559249286381617	175	196	9	30108	SLIT2,DLC1,KANK1,RALGPS1,DENND3,LIPA,PLCE1,MAP3K20,RAP1B
GO:BP	cell morphogenesis	GO:0000902	FALSE	0.00280749	2.551681445101706	464	196	14	30108	SLIT2,SLITRK1,GPM6A,MSN,KANK1,EPHA5,FAT3,MAP2,RIMS1,GRHL2,LIPA,SYT1,SEMA6A,MED1
GO:BP	animal organ development	GO:0048513	FALSE	0.0028251	2.5489655194609706	1344	196	25	30108	ZEB1,HOOK3,SLIT2,SATB2,GPM6A,ALPK2,DLL1,SOX5,ERRFI1,ACTA2,FAT3,GRHL2,COL8A2,LIPA,ING2,PLCE1,DAW1,THRB,SOBP,FMN1,TSC1,SEMA6A,MED1,COL19A1,RBFOX1
GO:BP	system process	GO:0003008	FALSE	0.00334672	2.475380157970939	686	196	17	30108	SLIT2,TJP2,DLL1,FMR1,ATP1B1,KCNQ3,ACTA2,SHANK2,PDE4D,LIPA,DAW1,THRB,TSC1,DOCK4,NXNL2,RBFOX1,NETO1
GO:BP	intracellular signaling cassette	GO:0141124	FALSE	0.00439952	2.3565942295363658	778	196	18	30108	SLIT2,MAP2K4,PTPN13,DLC1,ERRFI1,ATP1B1,KANK1,RALGPS1,PDE4D,PDCD4,DENND3,LIPA,SPAG9,PLCE1,MAP3K20,RAP1B,CRKL,ZMYND11
GO:BP	apoptotic process	GO:0006915	FALSE	0.00463022	2.3343988270649296	703	196	17	30108	SLIT2,HIPK3,ALPK2,DLL1,ERRFI1,PAWR,KCNQ3,PDCD4,LIPA,DNAJC3,ING2,PIM3,CASP2,THRB,MED1,ZMYND11,CAST
GO:BP	cell projection organization	GO:0030030	FALSE	0.0047216	2.325911250450829	782	196	18	30108	SLIT2,SLITRK1,ABL2,GPM6A,ASAP1,POC1B,FMR1,KANK1,EPHA5,FAT3,MAP2,RIMS1,PLCE1,DAW1,SYT1,FNBP1L,TSC1,SEMA6A
GO:BP	epithelial cell differentiation	GO:0030855	FALSE	0.0047945	2.3192563323375146	295	196	11	30108	ZEB1,TJP2,DLL1,ERRFI1,ACTA2,GRHL2,LIPA,THRB,RAP1B,MED1,PTER
GO:BP	cell motility	GO:0048870	FALSE	0.00497695	2.303036500731611	785	196	18	30108	SLIT2,SATB2,NAV3,GPM6A,ERRFI1,KANK1,APC,FAT3,PTPRG,ZMYND8,ACTB,RECK,SPAG9,ING2,NEDD9,SEMA6A,DOCK4,CRKL
GO:BP	negative regulation of response to stimulus	GO:0048585	FALSE	0.00497695	2.303036500731611	785	196	18	30108	SLIT2,ALPK2,CTDSPL2,ERRFI1,PAWR,KANK1,APC,AMER1,USP25,SHANK2,PDE4D,DKK2,ELF1,ING2,TSC1,SEMA6A,SESN1,ZMYND11
GO:BP	negative regulation of signal transduction	GO:0009968	FALSE	0.0051661	2.28684	633	196	16	30108	SLIT2,ALPK2,CTDSPL2,ERRFI1,PAWR,KANK1,APC,AMER1,SHANK2,PDE4D,DKK2,ELF1,ING2,TSC1,SESN1,ZMYND11
GO:BP	positive regulation of cellular component organization	GO:0051130	FALSE	0.00707683	2.1501613871961784	503	196	14	30108	SLITRK1,NAV3,ABL2,ASAP1,DLL1,FMR1,HMBOX1,PLCE1,SYT1,FNBP1L,FMN1,TSC1,PPM1E,RAP1B
GO:BP	cellular response to chemical stimulus	GO:0070887	FALSE	0.00822989	2.084606035868807	1067	196	21	30108	ZEB1,SLIT2,SATB2,ABL2,NR5A2,ERRFI1,PAWR,KANK1,KCNQ3,EPG5,PDCD4,ACTB,SYT1,AKAP6,THRB,STX2,DOCK4,PPM1E,SESN1,RAP1B,MED1
GO:BP	positive regulation of metabolic process	GO:0009893	FALSE	0.00846306	2.072472596106091	1622	196	27	30108	NPAS3,TNRC6B,ZEB1,SATB2,DLL1,PAWR,CNEP1R1,FMR1,ERG,APC,AMER1,WAC,BNC1,GRHL2,ZMYND8,ACTB,ELF1,RNF180,HMBOX1,ARIH1,DNAJC3,ING2,UBP1,THRB,CREBRF,MED1,CRKL
GO:BP	response to organic substance	GO:0010033	FALSE	0.010000709062243053	1.9999692069097497	994	196	20	30108	ZEB1,SLIT2,SATB2,ABL2,NR5A2,ERRFI1,KANK1,KCNQ3,USP25,EPG5,PDCD4,ACTB,LIPA,AKAP6,MAP4K3,THRB,TSC1,PPM1E,RAP1B,MED1
GO:BP	negative regulation of cell communication	GO:0010648	FALSE	0.010312742423875304	1.9866258292673413	669	196	16	30108	SLIT2,ALPK2,CTDSPL2,ERRFI1,PAWR,KANK1,APC,AMER1,SHANK2,PDE4D,DKK2,ELF1,ING2,TSC1,SESN1,ZMYND11
GO:BP	regulation of transcription by RNA polymerase II	GO:0006357	FALSE	0.010449651896153591	1.9808981767393081	1084	196	21	30108	ZEB1,KLF12,SATB2,MYT1L,ZBTB5,DLL1,NR5A2,PAWR,ERG,RTF1,GRHL2,ZMYND8,ELF1,HMG20A,HMBOX1,UBP1,THRB,TGIF1,ZNF704,CREBRF,MED1
GO:BP	negative regulation of signaling	GO:0023057	FALSE	0.010701075702522751	1.9705725636056033	671	196	16	30108	SLIT2,ALPK2,CTDSPL2,ERRFI1,PAWR,KANK1,APC,AMER1,SHANK2,PDE4D,DKK2,ELF1,ING2,TSC1,SESN1,ZMYND11
GO:BP	negative regulation of multicellular organismal process	GO:0051241	FALSE	0.011338090219559756	1.9454600915591014	454	196	13	30108	HOOK3,SLIT2,NAV3,ALPK2,DLL1,PAWR,QKI,GRHL2,PTPRG,PDCD4,SEMA6A,DOCK4,LAPTM4B
GO:BP	negative regulation of RNA metabolic process	GO:0051253	FALSE	0.0113515	1.9449450676402558	598	196	15	30108	ATXN1,ZEB1,SATB2,MYT1L,PAWR,FMR1,RTF1,PDCD4,ZMYND8,HMG20A,HMBOX1,THRB,TGIF1,TSHZ3,MED1
GO:BP	negative regulation of DNA-templated transcription	GO:0045892	FALSE	0.013863903997077286	1.8581144576285262	534	196	14	30108	ATXN1,ZEB1,SATB2,MYT1L,PAWR,RTF1,PDCD4,ZMYND8,HMG20A,HMBOX1,THRB,TGIF1,TSHZ3,MED1
GO:BP	cell population proliferation	GO:0008283	FALSE	0.013957303708417591	1.8551984712296758	847	196	18	30108	ZEB1,HOOK3,POC1B,DLL1,SOX5,ERRFI1,PAWR,KANK1,SHANK2,GRHL2,COL8A2,PDCD4,LIPA,TSC1,BTG4,RAP1B,MED1,CRKL
GO:BP	neuron projection development	GO:0031175	FALSE	0.014604836622095146	1.835503296925242	465	196	13	30108	SLIT2,SLITRK1,ABL2,GPM6A,ASAP1,FMR1,KANK1,EPHA5,FAT3,MAP2,RIMS1,SYT1,SEMA6A
GO:BP	negative regulation of RNA biosynthetic process	GO:1902679	FALSE	0.014756829815614204	1.8310069312299067	537	196	14	30108	ATXN1,ZEB1,SATB2,MYT1L,PAWR,RTF1,PDCD4,ZMYND8,HMG20A,HMBOX1,THRB,TGIF1,TSHZ3,MED1
GO:BP	cellular localization	GO:0051641	FALSE	0.015695235548905933	1.804232162167033	1581	196	26	30108	ATXN1,HOOK3,XPO6,MSN,ASAP1,LIN7C,CTDSPL2,ARF4,ERRFI1,CNEP1R1,FMR1,RIC1,ATP1B1,KCNQ3,EPG5,ATP6V1H,ZMYND8,ACTB,LIPA,SPAG9,DAW1,SYT1,PLEKHF2,FNBP1L,RAP1B,LAPTM4B
GO:BP	plasma membrane bounded cell projection organization	GO:0120036	FALSE	0.016177345271444266	1.7910927453045065	774	196	17	30108	SLIT2,SLITRK1,ABL2,GPM6A,ASAP1,POC1B,FMR1,KANK1,EPHA5,FAT3,MAP2,RIMS1,PLCE1,DAW1,SYT1,FNBP1L,SEMA6A
GO:BP	cell migration	GO:0016477	FALSE	0.018638269857513462	1.7295944045468759	702	196	16	30108	SLIT2,SATB2,NAV3,GPM6A,ERRFI1,KANK1,APC,FAT3,PTPRG,ZMYND8,RECK,SPAG9,NEDD9,SEMA6A,DOCK4,CRKL
GO:BP	transport	GO:0006810	FALSE	0.019389865860133804	1.712425195377468	1900	196	29	30108	ATXN1,HOOK3,TJP2,XPO6,MSN,SLC30A4,LIN7C,DLL1,CTDSPL2,ARF4,SLC6A1,FMR1,RIC1,ATP1B1,KCNQ3,RIMS1,EPG5,ATP6V1H,ACTB,LIPA,SPAG9,DAW1,SYT1,AKAP6,PLEKHF2,FNBP1L,TSC1,RAP1B,LAPTM4B
GO:BP	regulation of protein catabolic process	GO:0042176	FALSE	0.0210621	1.6764976358906847	172	196	8	30108	APC,AMER1,WAC,USP25,RNF180,ARIH1,PTPN3,LAPTM4B
GO:BP	camera-type eye development	GO:0043010	TRUE	0.0210621	1.6764976358906847	172	196	8	30108	ZEB1,GPM6A,DLL1,FAT3,GRHL2,COL8A2,THRB,MED1
GO:BP	intracellular transport	GO:0046907	FALSE	0.0216665	1.664210671237819	632	196	15	30108	ATXN1,HOOK3,XPO6,MSN,CTDSPL2,ARF4,FMR1,RIC1,KCNQ3,EPG5,LIPA,SPAG9,PLEKHF2,FNBP1L,LAPTM4B
GO:BP	localization	GO:0051179	FALSE	0.0242298	1.6156499377109634	2449	196	34	30108	ATXN1,HOOK3,TJP2,XPO6,OSBPL11,MSN,SLC30A4,ASAP1,LIN7C,DLL1,CTDSPL2,ARF4,ERRFI1,SLC6A1,CNEP1R1,FMR1,RIC1,ATP1B1,KCNQ3,RIMS1,EPG5,ATP6V1H,ZMYND8,ACTB,LIPA,SPAG9,DAW1,SYT1,AKAP6,PLEKHF2,FNBP1L,TSC1,RAP1B,LAPTM4B
GO:BP	blood circulation	GO:0008015	FALSE	0.0248561	1.6045666927488489	176	196	8	30108	SLIT2,TJP2,DLL1,ATP1B1,ACTA2,PDE4D,THRB,DOCK4
GO:BP	organelle organization	GO:0006996	FALSE	0.0258197	1.5880484683972758	1727	196	27	30108	HOOK3,SLIT2,NAV3,MSN,ASAP1,IQSEC1,POC1B,DLC1,FMR1,KANK1,APC,STAG2,ATP6V1H,ACTB,SPATA22,HMBOX1,LIPA,ING2,DAW1,SYT1,PLEKHF2,FNBP1L,FMN1,TSC1,PPM1E,LAPTM4B,HPS3
GO:BP	endothelial cell differentiation	GO:0045446	FALSE	0.026187243031390868	1.5819102212875873	52	196	5	30108	ZEB1,TJP2,DLL1,LIPA,RAP1B
GO:BP	positive regulation of response to stimulus	GO:0048584	FALSE	0.027100090688066663	1.567029255794929	977	196	19	30108	SLIT2,DLL1,ADAMTS3,PAWR,KANK1,AMER1,EPG5,PDCD4,ACTB,ELF1,DEPDC1B,LIPA,SPAG9,ING2,THRB,RAP1B,CRKL,RNF146,NETO1
GO:BP	cellular component assembly	GO:0022607	FALSE	0.033430193317150934	1.4758611120006364	1360	196	23	30108	SLIT2,SLITRK1,NAV3,MSN,ASAP1,POC1B,FMR1,KANK1,KCNQ3,STAG2,RIMS1,GRHL2,ACTB,PLCE1,DAW1,NEDD9,STX2,FNBP1L,FMN1,TSC1,DR1,PPM1E,RAP1B
GO:BP	regulation of cell differentiation	GO:0045595	FALSE	0.0356781	1.4475986066393403	660	196	15	30108	ZEB1,HOOK3,DLL1,SOX5,ERRFI1,APC,BNC1,QKI,GRHL2,PDCD4,HMG20A,SPAG9,SEMA6A,MED1,RBFOX1
GO:BP	response to nitrogen compound	GO:1901698	FALSE	0.0357811	1.4463458635596311	366	196	11	30108	ZEB1,SLIT2,ERRFI1,KANK1,USP25,EPG5,ACTB,LIPA,AKAP6,TSC1,RAP1B
GO:BP	regulation of epidermal cell differentiation	GO:0045604	TRUE	0.0366887	1.4354682240775352	28	196	4	30108	DLL1,ERRFI1,GRHL2,MED1
GO:BP	negative regulation of locomotion	GO:0040013	FALSE	0.037200330804855825	1.4294531981265786	136	196	7	30108	SLIT2,NAV3,KANK1,PTPRG,ZMYND8,RECK,SEMA6A
GO:BP	negative regulation of nucleobase-containing compound metabolic process	GO:0045934	FALSE	0.0402386	1.3953575806632337	667	196	15	30108	ATXN1,ZEB1,SATB2,MYT1L,PAWR,FMR1,RTF1,PDCD4,ZMYND8,HMG20A,HMBOX1,THRB,TGIF1,TSHZ3,MED1
GO:BP	circulatory system process	GO:0003013	FALSE	0.0429557	1.36698	190	196	8	30108	SLIT2,TJP2,DLL1,ATP1B1,ACTA2,PDE4D,THRB,DOCK4
GO:BP	positive regulation of nucleobase-containing compound metabolic process	GO:0045935	FALSE	0.046360354363824116	1.3338532530866722	928	196	18	30108	NPAS3,TNRC6B,ZEB1,SATB2,DLL1,ERG,WAC,BNC1,GRHL2,ZMYND8,ACTB,ELF1,HMBOX1,ING2,UBP1,THRB,CREBRF,MED1
GO:CC	cellular anatomical entity	GO:0110165	FALSE	9.943368974937824e-29	28.00246644464378	8848	196	136	30108	NPAS3,ATXN1,ZEB1,HOOK3,SLIT2,SLITRK1,TJP2,LOC107049580,SATB2,FOXN2,NAV3,XPO6,OSBPL11,MYT1L,GPM6A,FAF1,MSN,SLC30A4,PTPN21,ASAP1,ALG12,VASH2,IQSEC1,HIPK3,LIN7C,POC1B,ALPK2,ZBTB5,DLL1,FAM76A,CTDSPL2,CAPRIN1,ARF4,NR5A2,ADAMTS3,PTPN13,DLC1,ERRFI1,SLC6A1,PAWR,CCNJ,CNEP1R1,FMR1,RIC1,ERG,ATP1B1,KANK1,APC,SOGA1,AMER1,CLCN4,KCNQ3,ACTA2,H3F3B,WAC,STAG2,MCTP1,EPHA5,FAT3,RTF1,BNC1,USP25,QKI,EPG5,PDE4D,GRHL2,D…
GO:CC	intracellular anatomical structure	GO:0005622	FALSE	1.3936024646434108e-20	19.855861094268036	7310	196	112	30108	NPAS3,ATXN1,ZEB1,HOOK3,SLIT2,TJP2,LOC107049580,SATB2,FOXN2,NAV3,XPO6,OSBPL11,MYT1L,FAF1,PTPN21,ASAP1,ALG12,VASH2,IQSEC1,HIPK3,LIN7C,POC1B,ZBTB5,DLL1,FAM76A,CTDSPL2,CAPRIN1,NR5A2,PTPN13,ERRFI1,PAWR,CCNJ,CNEP1R1,FMR1,RIC1,ERG,KANK1,APC,SOGA1,AMER1,CLCN4,ACTA2,H3F3B,WAC,STAG2,RTF1,BNC1,USP25,QKI,EPG5,PDE4D,GRHL2,PDCD4,ZMYND8,ACTB,ELF1,GUK1,SPATA22,DENND3,HMG20A,MBNL3,HMBOX1,LIPA,ARIH1,DNAJC3,GIT2,SP…
GO:CC	organelle	GO:0043226	FALSE	8.638422236907715e-17	16.063565571916513	6509	196	99	30108	NPAS3,ATXN1,ZEB1,HOOK3,TJP2,LOC107049580,SATB2,FOXN2,NAV3,XPO6,OSBPL11,MYT1L,FAF1,ASAP1,ALG12,IQSEC1,HIPK3,POC1B,ZBTB5,DLL1,FAM76A,CTDSPL2,NR5A2,PTPN13,PAWR,CCNJ,CNEP1R1,FMR1,RIC1,ERG,ATP1B1,APC,SOGA1,AMER1,CLCN4,ACTA2,H3F3B,WAC,STAG2,RTF1,BNC1,USP25,QKI,EPG5,PDE4D,GRHL2,PDCD4,ZMYND8,ACTB,ELF1,SPATA22,DENND3,HMG20A,MBNL3,HMBOX1,LIPA,ARIH1,DNAJC3,GIT2,SPAG9,FIGN,ING2,ATP11B,PPP4R3A,SYT1,E2F5,AKAP6…
GO:CC	intracellular organelle	GO:0043229	FALSE	1.3910144161405506e-16	15.856668369060543	6317	196	97	30108	NPAS3,ATXN1,ZEB1,HOOK3,TJP2,LOC107049580,SATB2,FOXN2,NAV3,XPO6,OSBPL11,MYT1L,FAF1,ASAP1,ALG12,IQSEC1,HIPK3,POC1B,ZBTB5,DLL1,FAM76A,CTDSPL2,NR5A2,PTPN13,PAWR,CCNJ,CNEP1R1,FMR1,RIC1,ERG,APC,SOGA1,AMER1,CLCN4,ACTA2,H3F3B,WAC,STAG2,RTF1,BNC1,USP25,QKI,EPG5,PDE4D,GRHL2,PDCD4,ZMYND8,ACTB,ELF1,SPATA22,DENND3,HMG20A,MBNL3,HMBOX1,LIPA,ARIH1,DNAJC3,GIT2,SPAG9,FIGN,ING2,ATP11B,PPP4R3A,SYT1,E2F5,AKAP6,UBP1,A…
GO:CC	membrane-bounded organelle	GO:0043227	FALSE	3.474680770186745e-16	15.459085089236398	5936	196	93	30108	NPAS3,ATXN1,ZEB1,HOOK3,TJP2,LOC107049580,SATB2,FOXN2,XPO6,OSBPL11,MYT1L,FAF1,ASAP1,ALG12,IQSEC1,HIPK3,POC1B,ZBTB5,DLL1,FAM76A,CTDSPL2,NR5A2,PTPN13,PAWR,CCNJ,CNEP1R1,FMR1,RIC1,ERG,ATP1B1,AMER1,CLCN4,ACTA2,H3F3B,WAC,STAG2,RTF1,BNC1,USP25,QKI,EPG5,PDE4D,GRHL2,PDCD4,ZMYND8,ACTB,ELF1,DENND3,HMG20A,MBNL3,HMBOX1,LIPA,ARIH1,DNAJC3,GIT2,SPAG9,FIGN,ING2,ATP11B,PPP4R3A,SYT1,E2F5,AKAP6,UBP1,ACADSB,THRB,FAN1,…
GO:CC	intracellular membrane-bounded organelle	GO:0043231	FALSE	8.768228595088104e-16	15.057088136289996	5676	196	90	30108	NPAS3,ATXN1,ZEB1,HOOK3,TJP2,LOC107049580,SATB2,FOXN2,XPO6,OSBPL11,MYT1L,FAF1,ASAP1,ALG12,IQSEC1,HIPK3,ZBTB5,DLL1,FAM76A,CTDSPL2,NR5A2,PTPN13,PAWR,CCNJ,CNEP1R1,FMR1,RIC1,ERG,AMER1,CLCN4,H3F3B,WAC,STAG2,RTF1,BNC1,USP25,QKI,EPG5,PDE4D,GRHL2,PDCD4,ZMYND8,ACTB,ELF1,DENND3,HMG20A,MBNL3,HMBOX1,LIPA,ARIH1,DNAJC3,GIT2,SPAG9,FIGN,ING2,ATP11B,PPP4R3A,SYT1,E2F5,AKAP6,UBP1,ACADSB,THRB,FAN1,TGIF1,ZNF704,PLEKHF…
GO:CC	nucleus	GO:0005634	FALSE	5.022514314964315e-15	14.299078816769628	3519	196	68	30108	NPAS3,ATXN1,ZEB1,TJP2,SATB2,FOXN2,XPO6,OSBPL11,MYT1L,FAF1,IQSEC1,HIPK3,ZBTB5,FAM76A,CTDSPL2,NR5A2,PTPN13,PAWR,CCNJ,CNEP1R1,FMR1,ERG,AMER1,H3F3B,WAC,STAG2,RTF1,BNC1,QKI,PDE4D,GRHL2,PDCD4,ZMYND8,ACTB,ELF1,HMG20A,MBNL3,HMBOX1,LIPA,ARIH1,GIT2,FIGN,ING2,PPP4R3A,E2F5,AKAP6,UBP1,THRB,FAN1,TGIF1,ZNF704,SOBP,MINDY3,FMN1,DR1,CREBRF,USP38,BTG4,DOCK4,TSHZ3,PPM1E,SESN1,MED1,CRKL,RNF146,ZMYND11,DST,RBFOX1
GO:CC	nuclear lumen	GO:0031981	FALSE	3.654510721415548e-8	7.437170759667331	2098	196	41	30108	NPAS3,ATXN1,ZEB1,SATB2,XPO6,OSBPL11,IQSEC1,HIPK3,FAM76A,CTDSPL2,PTPN13,FMR1,ERG,AMER1,WAC,STAG2,RTF1,BNC1,GRHL2,ZMYND8,HMBOX1,LIPA,GIT2,FIGN,ING2,PPP4R3A,E2F5,UBP1,THRB,TGIF1,MINDY3,CREBRF,DOCK4,TSHZ3,PPM1E,SESN1,MED1,CRKL,RNF146,ZMYND11,DST
GO:CC	organelle lumen	GO:0043233	FALSE	1.5852047236750172e-7	6.799914642202762	2297	196	42	30108	NPAS3,ATXN1,ZEB1,SATB2,XPO6,OSBPL11,IQSEC1,HIPK3,FAM76A,CTDSPL2,PTPN13,FMR1,ERG,AMER1,WAC,STAG2,RTF1,BNC1,GRHL2,ZMYND8,HMBOX1,LIPA,DNAJC3,GIT2,FIGN,ING2,PPP4R3A,E2F5,UBP1,THRB,TGIF1,MINDY3,CREBRF,DOCK4,TSHZ3,PPM1E,SESN1,MED1,CRKL,RNF146,ZMYND11,DST
GO:CC	intracellular organelle lumen	GO:0070013	FALSE	1.5852047236750172e-7	6.799914642202762	2297	196	42	30108	NPAS3,ATXN1,ZEB1,SATB2,XPO6,OSBPL11,IQSEC1,HIPK3,FAM76A,CTDSPL2,PTPN13,FMR1,ERG,AMER1,WAC,STAG2,RTF1,BNC1,GRHL2,ZMYND8,HMBOX1,LIPA,DNAJC3,GIT2,FIGN,ING2,PPP4R3A,E2F5,UBP1,THRB,TGIF1,MINDY3,CREBRF,DOCK4,TSHZ3,PPM1E,SESN1,MED1,CRKL,RNF146,ZMYND11,DST
GO:CC	membrane-enclosed lumen	GO:0031974	FALSE	1.5852047236750172e-7	6.799914642202762	2297	196	42	30108	NPAS3,ATXN1,ZEB1,SATB2,XPO6,OSBPL11,IQSEC1,HIPK3,FAM76A,CTDSPL2,PTPN13,FMR1,ERG,AMER1,WAC,STAG2,RTF1,BNC1,GRHL2,ZMYND8,HMBOX1,LIPA,DNAJC3,GIT2,FIGN,ING2,PPP4R3A,E2F5,UBP1,THRB,TGIF1,MINDY3,CREBRF,DOCK4,TSHZ3,PPM1E,SESN1,MED1,CRKL,RNF146,ZMYND11,DST
GO:CC	cytoplasm	GO:0005737	FALSE	2.0620253593602577e-7	6.685705997945567	5425	196	71	30108	ATXN1,ZEB1,HOOK3,SLIT2,LOC107049580,XPO6,OSBPL11,FAF1,PTPN21,ASAP1,ALG12,VASH2,HIPK3,LIN7C,DLL1,CAPRIN1,PTPN13,ERRFI1,PAWR,CCNJ,CNEP1R1,FMR1,RIC1,ERG,KANK1,APC,CLCN4,ACTA2,USP25,EPG5,PDE4D,PDCD4,ZMYND8,ACTB,GUK1,DENND3,HMBOX1,LIPA,ARIH1,DNAJC3,SPAG9,ATP11B,PLCE1,PIM3,PPP4R3A,CASP2,SYT1,AKAP6,PTPN3,UBP1,ACADSB,NEDD9,PLEKHF2,FNBP1L,FMN1,TSC1,MAP3K20,USP38,BTG4,DOCK4,SESN1,RAP1B,CRKL,DPY19L3,LAPTM4B…
GO:CC	nucleoplasm	GO:0005654	FALSE	2.197198806398598e-7	6.658130645575785	1864	196	37	30108	NPAS3,ATXN1,ZEB1,SATB2,XPO6,OSBPL11,HIPK3,FAM76A,CTDSPL2,PTPN13,FMR1,ERG,AMER1,WAC,STAG2,RTF1,BNC1,GRHL2,ZMYND8,HMBOX1,LIPA,GIT2,ING2,PPP4R3A,E2F5,UBP1,THRB,TGIF1,MINDY3,CREBRF,TSHZ3,PPM1E,SESN1,CRKL,RNF146,ZMYND11,DST
GO:CC	membrane	GO:0016020	FALSE	1.85273e-06	5.732188384130496	3104	196	48	30108	HOOK3,TJP2,XPO6,MSN,SLC30A4,ASAP1,ALG12,HIPK3,LIN7C,ALPK2,DLL1,ARF4,PTPN13,DLC1,ERRFI1,PAWR,CNEP1R1,FMR1,RIC1,ATP1B1,KANK1,APC,AMER1,KCNQ3,MCTP1,ATP6V1H,GPR146,RECK,SPAG9,ING2,ATP11B,PLCE1,SYT1,AKAP6,PTPN3,DIP2A,NEDD9,MINDY3,STX2,TSC1,SEMA6A,DOCK4,TSHZ3,DPY19L3,LAPTM4B,RNF146,CAST,DNAJC25
GO:CC	cytosol	GO:0005829	FALSE	2.03937e-05	4.6905039973526215	1833	196	33	30108	ATXN1,ZEB1,LOC107049580,XPO6,HIPK3,PTPN13,ERRFI1,PAWR,CNEP1R1,FMR1,RIC1,ERG,USP25,PDE4D,PDCD4,ACTB,GUK1,HMBOX1,LIPA,DNAJC3,SPAG9,PLCE1,PPP4R3A,UBP1,FNBP1L,TSC1,USP38,DOCK4,RAP1B,CRKL,RNF146,DST,CAST
GO:CC	cell projection	GO:0042995	FALSE	0.000537112	3.2699354786603116	919	196	20	30108	GPM6A,MSN,ASAP1,POC1B,PTPN13,SLC6A1,FMR1,ATP1B1,KANK1,KCNQ3,ACTA2,EPHA5,FAT3,ACTB,PLCE1,SYT1,STX2,TSC1,DOCK4,LAPTM4B
GO:CC	nucleolus	GO:0005730	FALSE	0.000879309	3.0558586454891765	489	196	14	30108	ATXN1,XPO6,IQSEC1,PTPN13,FMR1,STAG2,RTF1,ZMYND8,LIPA,E2F5,DOCK4,PPM1E,SESN1,MED1
GO:CC	cell periphery	GO:0071944	FALSE	0.00137751	2.8609	2219	196	33	30108	TJP2,XPO6,MSN,SLC30A4,HIPK3,LIN7C,ALPK2,DLL1,ARF4,ADAMTS3,PTPN13,ERRFI1,PAWR,ATP1B1,KANK1,APC,AMER1,KCNQ3,ACTB,GPR146,RECK,ING2,PLCE1,SYT1,PTPN3,NEDD9,STX2,TSC1,SEMA6A,DOCK4,TSHZ3,LAPTM4B,RNF146
GO:CC	plasma membrane bounded cell projection	GO:0120025	FALSE	0.0015832	2.8004635422996365	904	196	19	30108	GPM6A,MSN,ASAP1,POC1B,PTPN13,SLC6A1,FMR1,ATP1B1,KANK1,KCNQ3,ACTA2,EPHA5,FAT3,ACTB,PLCE1,SYT1,STX2,TSC1,DOCK4
GO:CC	plasma membrane	GO:0005886	FALSE	0.00337544	2.4716690809231516	2004	196	30	30108	TJP2,XPO6,MSN,SLC30A4,HIPK3,LIN7C,ALPK2,DLL1,ARF4,PTPN13,ERRFI1,PAWR,ATP1B1,KANK1,APC,AMER1,KCNQ3,GPR146,RECK,ING2,PLCE1,SYT1,PTPN3,NEDD9,STX2,SEMA6A,DOCK4,TSHZ3,LAPTM4B,RNF146
GO:CC	intracellular non-membrane-bounded organelle	GO:0043232	FALSE	0.013518872307300573	1.8690595340706138	2160	196	30	30108	ATXN1,HOOK3,NAV3,XPO6,ASAP1,IQSEC1,POC1B,PTPN13,PAWR,FMR1,APC,SOGA1,ACTA2,STAG2,RTF1,ZMYND8,ACTB,SPATA22,HMBOX1,LIPA,SPAG9,E2F5,TSC1,DOCK4,PPM1E,SESN1,RAP1B,MED1,DST,RBFOX1
GO:CC	non-membrane-bounded organelle	GO:0043228	FALSE	0.013518872307300573	1.8690595340706138	2160	196	30	30108	ATXN1,HOOK3,NAV3,XPO6,ASAP1,IQSEC1,POC1B,PTPN13,PAWR,FMR1,APC,SOGA1,ACTA2,STAG2,RTF1,ZMYND8,ACTB,SPATA22,HMBOX1,LIPA,SPAG9,E2F5,TSC1,DOCK4,PPM1E,SESN1,RAP1B,MED1,DST,RBFOX1
GO:CC	cell-cell junction	GO:0005911	FALSE	0.021898995110312357	1.6595758133817617	222	196	8	30108	TJP2,MSN,LIN7C,DLL1,ATP1B1,GRHL2,ACTB,RAP1B
GO:CC	protein-containing complex	GO:0032991	FALSE	0.023734632830120332	1.6246174823398094	2901	196	36	30108	HOOK3,LOC107049580,SATB2,XPO6,LIN7C,DCUN1D3,NR5A2,PAWR,CCNJ,CNEP1R1,FMR1,RIC1,ERG,ATP1B1,APC,KCNQ3,ACTA2,WAC,STAG2,RTF1,NPR3,ATP6V1H,ZMYND8,ACTB,ARIH1,ING2,ATP11B,AKAP6,THRB,STX2,TSC1,DR1,PPM1E,SESN1,MED1,HPS3
GO:CC	cell junction	GO:0030054	FALSE	0.025477251347392364	1.593847428340269	837	196	16	30108	SLITRK1,TJP2,MSN,ASAP1,LIN7C,DLL1,DLC1,FMR1,ATP1B1,CLCN4,GRHL2,ACTB,SYT1,TSC1,RAP1B,NETO1
GO:CC	lamellipodium	GO:0030027	FALSE	0.033752745476972705	1.4716908955142918	79	196	5	30108	PTPN13,ACTB,PLCE1,STX2,TSC1
GO:CC	anchoring junction	GO:0070161	FALSE	0.0354512	1.450368699778466	303	196	9	30108	TJP2,MSN,LIN7C,DLL1,DLC1,ATP1B1,GRHL2,ACTB,RAP1B

## Sheet: S5.9_MASS18H_cTEC_KEGG
source	term_name	term_id	highlighted	adjusted_p_value	negative_log10_of_adjusted_p_value	term_size	query_size	intersection_size	effective_domain_size	intersections
KEGG	Endocytosis	KEGG:04144	FALSE	0.0193118	1.7141776080318631	222	365	10	30108	SMURF2,ITCH,SNX3,RAB11A,WWP1,RAB22A,SH3GLB1,ASAP1,IQSEC1,ARF4

## Sheet: S5.10_DMV3H_cTEC_KEGG
source	term_name	term_id	highlighted	adjusted_p_value	negative_log10_of_adjusted_p_value	term_size	query_size	intersection_size	effective_domain_size	intersections
KEGG	Apoptosis	KEGG:04210	FALSE	0.028632794261028334	1.5431362673144244	116	110	4	30108	EIF2AK3,BCL2L1,PIK3R1,APAF1

[truncated: 2 more sheets: S5.11_DMV18H_cTEC_KEGG, S5.12_MASS3H_cTEC_KEGG]
