# Supplementary material for: Characterization of microRNA candidates at the primary site of infectious bronchitis virus infection: A comparative study of in vitro and in vivo avian models
Source: PLoS One. 2025 Mar 11;20(3):e0319153. doi: 10.1371/journal.pone.0319153 (PMC11896067; doi:10.1371/journal.pone.0319153)
Supplement: S6 Table — (XLSX) [file pone.0319153.s008.xlsx]

## Sheet: CTRL_Trach_11.v.CTRL_Trach_4
Gene	baseMean	log2FoldChange	lfcSE	pvalue	padj	Symbol	Alias	Symbol_arm	Locus	type	CTRL_Trachea_11_dpi_R1.rlogCounts	CTRL_Trachea_11_dpi_R2.rlogCounts	CTRL_Trachea_11_dpi_R3.rlogCounts	CTRL_Trachea_4_dpi_R1.rlogCounts	CTRL_Trachea_4_dpi_R2.rlogCounts	CTRL_Trachea_4_dpi_R3.rlogCounts
MI0001234	101483	0.00724617	0.0341947	0.501189	1	gga-let-7a	MIMAT0001101	gga-let-7a-5p	chr12:6092573-6092594	miRNA	16.4337	16.366	16.5551	16.532	16.2176	16.3523
MI0001259	101244	0.00725825	0.0341953	0.500415	1	gga-let-7a	MIMAT0001101	gga-let-7a-5p	chr24:3343200-3343221	miRNA	16.4304	16.3632	16.551	16.5289	16.2137	16.3485
MI0001171	101558	0.00721952	0.0341945	0.502792	1	gga-let-7a	MIMAT0001101	gga-let-7a-5p	AADN04003343.1:14278-14299	miRNA	16.4348	16.367	16.5558	16.5331	16.219	16.3534
MI0001172	29016.5	0.00207579	0.0349108	0.809963	1	gga-let-7b	MIMAT0001102	gga-let-7b	AADN04003343.1:13447-13468	miRNA	14.6919	14.5335	14.6924	14.7234	14.5271	14.5377
MI0001174	20275.5	0.000264528	0.035339	0.969354	1	gga-let-7c	MIMAT0001104	gga-let-7c-5p	chr1:99018804-99018825	miRNA	14.3048	14.0008	14.1972	14.2257	14.0922	14.152
MI0001232	120.317	0.00439843	0.0355994	0.422537	1	gga-let-7d	MIMAT0001161	gga-let-7d	chr12:6091125-6091145	miRNA	6.6823	6.85409	6.98573	6.66707	6.88914	6.40121
MI0001233	63862.7	0.00181543	0.034652	0.848294	1	gga-let-7f	MIMAT0001162	gga-let-7f-5p	chr12:6092162-6092183	miRNA	15.8323	15.7194	15.7166	15.7867	15.6614	15.7235
MI0001230	8924.57	0.00462305	0.0351055	0.558404	1	gga-let-7g	MIMAT0001160	gga-let-7g-5p	chr12:2971969-2971989	miRNA	12.8906	12.8899	13.0136	12.844	12.7848	12.8672
MI0001168	27546.6	-0.00752872	0.0339869	0.504531	1	gga-let-7i	MIMAT0001098	gga-let-7i	chr1:33060802-33060822	miRNA	14.5082	14.4894	14.4131	14.5931	14.4966	14.4899
MI0001262	101092	0.00719871	0.0341953	0.503937	1	gga-let-7j	MIMAT0001181	gga-let-7j-5p	chr26:1639988-1640009	miRNA	16.4285	16.3608	16.5488	16.527	16.2127	16.3468
MI0001263	15734.3	0.00287457	0.035214	0.699606	1	gga-let-7k	MIMAT0001182	gga-let-7k-5p	chr26:1640186-1640207	miRNA	13.8145	13.6054	13.6837	13.6808	13.5402	13.674
MI0040762	1053.72	-0.0040082	0.0345407	0.683355	1	gga-let-7l	MIMAT0050080	gga-let-7l-5p	AADN04005513.1:10299-10320	miRNA	9.7903	9.80612	9.74261	9.87267	9.756	9.8191
MI0040769	1053.72	-0.0040082	0.0345407	0.683355	1	gga-let-7l	MIMAT0050080	gga-let-7l-5p	AADN04020204.1:2067-2088	miRNA	9.7903	9.80612	9.74261	9.87267	9.756	9.8191
MI0001258	1760.26	0.00147936	0.0355889	0.789773	1	gga-miR-100	MIMAT0001178	gga-miR-100-5p	chr24:3335109-3335130	miRNA	10.3796	10.5892	10.6237	10.6107	10.4276	10.3408
MI0001270	71689.7	-0.000481426	0.0354518	0.939313	1	gga-miR-101	MIMAT0001185	gga-miR-101-3p	chrZ:27510701-27510722	miRNA	16.0596	15.9583	15.8919	15.8606	16.0278	16.0314
MI0007558	70599.1	-0.000484381	0.0354545	0.938805	1	gga-miR-101	MIMAT0001185	gga-miR-101-3p	chr8:28360437-28360458	miRNA	16.038	15.9351	15.8705	15.8373	16.0074	16.0092
MI0001236	7002.67	0.000435899	0.0356783	0.930109	1	gga-miR-103	MIMAT0001145	gga-miR-103-3p	chr13:4689877-4689899	miRNA	12.4328	12.5005	12.4972	12.5965	12.3952	12.3306
MI0001213	7016.14	0.000438343	0.0356798	0.929572	1	gga-miR-103	MIMAT0001145	gga-miR-103-3p	chr4:89095078-89095100	miRNA	12.4357	12.5027	12.4988	12.5975	12.3973	12.3338
MI0040699	5.21146	-0.00133641	0.0359909	0.422805	1	gga-miR-10585	MIMAT0049964	gga-miR-10585-5p	chr2:412761-412784	miRNA	2.34901	1.52921	1.59937	1.3951	2.56385	2.70123
MI0001210	37.2745	-0.00140461	0.0359333	0.592465	1	gga-miR-106	MIMAT0001142	gga-miR-106-5p	chr4:3995197-3995218	miRNA	5.04446	5.09148	4.83544	5.06663	5.37118	5.2237
MI0001215	1363.68	7.20962e-05	0.0352639	0.992045	1	gga-miR-107	MIMAT0001147	gga-miR-107-3p	chr6:19401525-19401547	miRNA	10.1465	10.2814	10.3222	10.4473	10.0824	10.1648
MI0007559	1261.96	-0.00432474	0.0356442	0.40552	1	gga-miR-10a	MIMAT0007731	gga-miR-10a-5p	chr27:3834177-3834198	miRNA	10.0048	9.6888	9.858	10.3178	9.91984	9.85931
MI0001216	1490.65	-0.000357115	0.035438	0.955469	1	gga-miR-10b	MIMAT0001148	gga-miR-10b-5p	chr7:16343652-16343673	miRNA	10.2374	10.1399	10.3132	10.1014	10.4552	10.101
MI0040732	96.0227	-0.00902583	0.0358907	0.00413965	0.72012	gga-miR-10c	MIMAT0050024	gga-miR-10c-5p	chr33:1093263-1093284	miRNA	5.59418	5.88828	5.78873	7.26917	6.77881	6.42593
MI0001277	7154.77	-0.00762806	0.0359627	0.000493453	0.132033	gga-miR-122	MIMAT0001190	gga-miR-122-5p	chrZ:761129-761151	miRNA	10.2221	10.5526	11.196	11.0791	13.8109	11.4055
MI0001280	7155.36	-0.00762744	0.0359627	0.000493581	0.132033	gga-miR-122	MIMAT0001190	gga-miR-122-5p	chrW:2525232-2525254	miRNA	10.2221	10.5526	11.196	11.0791	13.811	11.4055
MI0040655	0.053756	0	0.0360287	1	1	gga-miR-12207	MIMAT0049881	gga-miR-12207-5p	chr1:142052-142074	miRNA	-2.3224	-2.27124	-2.33567	-2.28533	-2.28582	-2.34697
MI0040656	0	0	0.0360295	NA	NA	gga-miR-12208	MIMAT0049883	gga-miR-12208-5p	chr1:28697872-28697893	miRNA	0	0	0	0	0	0
MI0040657	0.318559	-4.64735e-06	0.0360287	0.984963	1	gga-miR-12209	MIMAT0049885	gga-miR-12209-5p	chr1:50452656-50452677	miRNA	-2.08363	-2.00382	-1.78102	-1.70249	-2.02658	-2.12196
MI0040658	0.189514	-4.96957e-05	0.0360287	0.840279	1	gga-miR-12210	MIMAT0049887	gga-miR-12210-5p	chr1:54275698-54275719	miRNA	-2.24753	-2.19713	-2.2606	-2.00687	-2.2115	-2.27173
MI0040659	7.48851	-0.000202297	0.0360009	0.887909	1	gga-miR-12211	MIMAT0049889	gga-miR-12211-5p	chr1:56491757-56491778	miRNA	2.42356	2.5315	2.75364	2.84822	2.36827	2.74944
MI0040660	0	0	0.0360295	NA	NA	gga-miR-12212	MIMAT0049891	gga-miR-12212-5p	chr1:71873642-71873661	miRNA	0	0	0	0	0	0
MI0040661	0	0	0.0360295	NA	NA	gga-miR-12213	MIMAT0049892	gga-miR-12213-5p	chr1:94675708-94675730	miRNA	0	0	0	0	0	0
MI0040663	10.0864	-0.00111007	0.036002	0.430374	1	gga-miR-12214	MIMAT0049896	gga-miR-12214-5p	chr1:168016599-168016620	miRNA	2.77745	0.579217	1.25417	2.25354	2.56593	2.46713
MI0040665	0	0	0.0360295	NA	NA	gga-miR-12215	MIMAT0049900	gga-miR-12215-5p	chr1:193059198-193059222	miRNA	0	0	0	0	0	0
MI0040666	0.139441	0	0.0360287	1	1	gga-miR-12216	MIMAT0049901	gga-miR-12216-5p	chr10:1255072-1255092	miRNA	-1.75313	-1.5649	-1.80197	-1.61677	-1.61857	-1.84352
MI0040668	0	0	0.0360295	NA	NA	gga-miR-12217	MIMAT0049905	gga-miR-12217-3p	chr10:19163549-19163567	miRNA	-2.32148	-2.27211	-2.33429	-2.28571	-2.28619	-2.34519
MI0040670	2.47968	-9.6387e-05	0.0360113	0.933039	1	gga-miR-12218	MIMAT0049908	gga-miR-12218-5p	chr10:20135955-20135979	miRNA	0.0151372	0.944464	0.431883	1.20972	0.262634	-0.145335
MI0040671	0	0	0.0360295	NA	NA	gga-miR-12219	MIMAT0049910	gga-miR-12219-5p	chr11:1463266-1463289	miRNA	0	0	0	0	0	0
MI0040672	0.0456011	-4.71429e-05	0.0360287	0.848338	1	gga-miR-12220	MIMAT0049912	gga-miR-12220-5p	chr12:2561707-2561729	miRNA	-2.38168	-2.36824	-2.38517	-2.37194	-2.37207	-2.3337
MI0040673	0.309801	3.48375e-05	0.0360287	0.888304	1	gga-miR-12221	MIMAT0049914	gga-miR-12221-5p	chr12:5317584-5317604	miRNA	-1.20906	-1.90394	-2.02829	-1.5312	-1.93209	-2.05008
MI0040674	0.224969	-4.64794e-06	0.0360287	0.984961	1	gga-miR-12221	MIMAT0049914	gga-miR-12221-5p	chr12:5317531-5317551	miRNA	-1.9417	-2.1205	-2.19431	-1.89925	-2.13721	-2.20725
MI0040677	0	0	0.0360295	NA	NA	gga-miR-12222	MIMAT0049921	gga-miR-12222-5p	AADN04002440.1:345-367	miRNA	0	0	0	0	0	0
MI0040678	6.38344	-0.000785337	0.0359932	0.627024	1	gga-miR-12223	MIMAT0049923	gga-miR-12223-5p	chr13:17162773-17162796	miRNA	2.12035	2.10363	2.99561	2.92087	2.26594	3.0519
MI0040679	0.262184	0	0.0360287	1	1	gga-miR-12224	MIMAT0049925	gga-miR-12224-5p	chr14:4005590-4005612	miRNA	-2.04509	-1.94446	-2.0712	-1.97219	-1.97315	-2.09341
MI0040680	0.671845	0.000250941	0.0360245	0.676882	1	gga-miR-12225	MIMAT0049927	gga-miR-12225-5p	chr14:15022076-15022097	miRNA	-1.60727	-1.44327	-1.04162	-1.48846	-1.49003	-1.68603
MI0040681	0.285742	4.32851e-05	0.0360282	0.887182	1	gga-miR-12226	MIMAT0049929	gga-miR-12226-5p	chr15:743032-743053	miRNA	-1.99308	-1.9059	-1.32909	-1.92992	-1.93076	-1.68181
MI0040682	0	0	0.0360295	NA	NA	gga-miR-12227	MIMAT0049931	gga-miR-12227-5p	chr15:6827182-6827203	miRNA	0	0	0	0	0	0
MI0040683	0.042637	0	0.0360287	1	1	gga-miR-12228	MIMAT0049933	gga-miR-12228-5p	chr15:7896957-7896978	miRNA	-2.20591	-2.11097	-2.23054	-2.13713	-2.13804	-2.2515
MI0040684	4.47832	-0.00115699	0.0359976	0.444909	1	gga-miR-12229	MIMAT0049935	gga-miR-12229-5p	chr15:9319369-9319390	miRNA	1.20105	2.48982	2.41628	2.33249	3.43035	1.64852
MI0040685	0.185075	-4.71411e-05	0.0360287	0.848343	1	gga-miR-12230	MIMAT0049937	gga-miR-12230-5p	chr17:5512976-5512997	miRNA	-1.86404	-1.71046	-1.90388	-1.75278	-1.75425	-1.34918
MI0040686	0	0	0.0360295	NA	NA	gga-miR-12231	MIMAT0049938	gga-miR-12231-5p	chr18:1286249-1286269	miRNA	0	0	0	0	0	0
MI0040687	0.0456011	-4.71429e-05	0.0360287	0.848338	1	gga-miR-12232	MIMAT0049940	gga-miR-12232-5p	chr18:5287353-5287374	miRNA	-2.38168	-2.36824	-2.38517	-2.37194	-2.37207	-2.3337
MI0040688	0.0456011	-4.71429e-05	0.0360287	0.848338	1	gga-miR-12233	MIMAT0049942	gga-miR-12233-5p	chr19:4141783-4141806	miRNA	-2.31773	-2.27568	-2.32864	-2.28726	-2.28767	-2.16757
MI0040689	0.229447	4.20105e-05	0.0360287	0.864631	1	gga-miR-12234	MIMAT0049944	gga-miR-12234-5p	chr19:5346826-5346847	miRNA	-1.82099	-2.04474	-2.13711	-2.06495	-2.06565	-2.1533
MI0040696	0.166596	4.20098e-05	0.0360287	0.864634	1	gga-miR-12235	MIMAT0049958	gga-miR-12235-5p	chr19:6062890-6062913	miRNA	-2.24457	-2.19891	-2.07144	-2.21149	-2.21192	-2.26649
MI0040697	10.0808	-0.00199929	0.0359515	0.398003	1	gga-miR-12236	MIMAT0049960	gga-miR-12236-5p	chr19:8077899-8077921	miRNA	3.11056	3.09056	2.82354	2.92563	3.54761	3.54969
MI0040698	0.215456	-4.96951e-05	0.0360287	0.840281	1	gga-miR-12237	MIMAT0049962	gga-miR-12237-5p	chr2:309950-309973	miRNA	-2.06215	-1.97277	-2.08534	-1.9974	-1.63619	-2.10507
MI0040700	0.128772	-4.96963e-05	0.0360287	0.840277	1	gga-miR-12238	MIMAT0049966	gga-miR-12238-3p	chr2:926179-926200	miRNA	-2.17728	-2.12115	-2.19185	-2.13662	-1.90975	-2.20424
MI0040701	0.394896	-0.000336851	0.0360273	0.406162	1	gga-miR-12239	MIMAT0049967	gga-miR-12239-5p	chr2:6407989-6408008	miRNA	-1.72593	-1.57985	-1.76382	-1.6201	-1.02974	-0.627136
MI0040702	0	0	0.0360295	NA	NA	gga-miR-12240	MIMAT0049969	gga-miR-12240-5p	chr2:17740189-17740211	miRNA	0	0	0	0	0	0
MI0040703	0.127927	-4.96963e-05	0.0360287	0.840277	1	gga-miR-12241	MIMAT0049971	gga-miR-12241-3p	chr2:97739117-97739135	miRNA	-2.24892	-2.1963	-2.26257	-1.99764	-2.2113	-2.27419
MI0040704	0	0	0.0360295	NA	NA	gga-miR-12242	MIMAT0049972	gga-miR-12242-5p	chr20:8883519-8883542	miRNA	0	0	0	0	0	0
MI0040706	25.7712	5.42671e-05	0.0358275	0.988572	1	gga-miR-12243	MIMAT0049976	gga-miR-12243-5p	chr20:10004144-10004169	miRNA	4.63172	3.88744	4.7857	4.31899	4.46761	4.67614
MI0040707	0	0	0.0360295	NA	NA	gga-miR-12244	MIMAT0049978	gga-miR-12244-5p	chr20:10276885-10276906	miRNA	0	0	0	0	0	0
MI0040708	0	0	0.0360295	NA	NA	gga-miR-12245	MIMAT0049979	gga-miR-12245-5p	chr20:10780065-10780087	miRNA	0	0	0	0	0	0
MI0040709	0.79731	0.000762449	0.036023	0.265906	1	gga-miR-12246	MIMAT0049981	gga-miR-12246-5p	chr21:5006652-5006673	miRNA	-0.0567008	-0.23839	-0.14752	-1.20185	-1.20411	-0.670101
MI0040710	0	0	0.0360295	NA	NA	gga-miR-12247	MIMAT0049983	gga-miR-12247-5p	chr22:4649592-4649613	miRNA	-2.09796	-1.99767	-2.12397	-2.02531	-2.02627	-2.14611
MI0040711	0	0	0.0360295	NA	NA	gga-miR-12247	MIMAT0049983	gga-miR-12247-5p	AADN04008247.1:6037-6058	miRNA	-2.09796	-1.99767	-2.12397	-2.02531	-2.02627	-2.14611
MI0040712	0.136773	4.20096e-05	0.0360287	0.864634	1	gga-miR-12248	MIMAT0049985	gga-miR-12248-5p	chr23:4355778-4355800	miRNA	-2.09062	-2.2023	-2.2484	-2.21238	-2.21274	-2.25648
MI0040713	0.146098	9.51841e-05	0.0360287	0.701662	1	gga-miR-12249	MIMAT0049987	gga-miR-12249-5p	chr24:450652-450672	miRNA	-2.24219	-2.20033	-1.74436	-2.21186	-2.21227	-2.26229
MI0040714	0	0	0.0360295	NA	NA	gga-miR-12250	MIMAT0049989	gga-miR-12250-5p	chr24:5109321-5109343	miRNA	0	0	0	0	0	0
MI0040715	0.0389092	0	0.0360287	1	1	gga-miR-12251	MIMAT0049991	gga-miR-12251-5p	chr25:1578336-1578357	miRNA	-2.3184	-2.27504	-2.32964	-2.28699	-2.2874	-2.33922
MI0040716	0	0	0.0360295	NA	NA	gga-miR-12252	MIMAT0049993	gga-miR-12252-5p	chr26:1188258-1188276	miRNA	0	0	0	0	0	0
MI0040718	0	0	0.0360295	NA	NA	gga-miR-12253	MIMAT0049997	gga-miR-12253-5p	chr26:3215885-3215906	miRNA	0	0	0	0	0	0
MI0040719	0	0	0.0360295	NA	NA	gga-miR-12254	MIMAT0049999	gga-miR-12254-5p	chr27:1416582-1416605	miRNA	0	0	0	0	0	0
MI0040720	0	0	0.0360295	NA	NA	gga-miR-12255	MIMAT0050001	gga-miR-12255-5p	chr27:4805604-4805626	miRNA	0	0	0	0	0	0
MI0040721	0.0866838	0	0.0360287	1	1	gga-miR-12256	MIMAT0050003	gga-miR-12256-5p	chr27:5284879-5284898	miRNA	-1.56983	-1.347	-1.62764	-1.4084	-1.41053	-1.67683
MI0040722	0.0846865	-4.71423e-05	0.0360287	0.84834	1	gga-miR-12257	MIMAT0050005	gga-miR-12257-5p	chr27:5301432-5301453	miRNA	-2.25197	-2.19447	-2.26689	-2.21031	-2.21086	-2.04665
MI0040723	2.03967	0.00112786	0.0360193	0.190029	1	gga-miR-12258	MIMAT0050007	gga-miR-12258-5p	chr28:3917469-3917491	miRNA	1.06359	1.12501	0.944848	0.411472	-0.703309	-0.0413097
MI0040724	7.03969	0.000135363	0.0359842	0.940228	1	gga-miR-12259	MIMAT0050009	gga-miR-12259-5p	chr3:30349126-30349148	miRNA	2.16436	2.93831	2.40035	2.3173	1.99908	2.80244
MI0040725	0	0	0.0360295	NA	NA	gga-miR-12260	MIMAT0050011	gga-miR-12260-5p	chr3:40679173-40679193	miRNA	-2.38116	-2.36902	-2.38431	-2.37236	-2.37248	-2.38699
MI0040726	0	0	0.0360295	NA	NA	gga-miR-12261	MIMAT0050013	gga-miR-12261-5p	chr3:43216049-43216069	miRNA	0	0	0	0	0	0
MI0040727	0	0	0.0360295	NA	NA	gga-miR-12262	MIMAT0050015	gga-miR-12262-5p	chr3:72329661-72329682	miRNA	0	0	0	0	0	0
MI0040728	0.078811	0	0.0360287	1	1	gga-miR-12263	MIMAT0050016	gga-miR-12263-5p	chr3:87201486-87201507	miRNA	-2.32443	-2.26931	-2.33873	-2.2845	-2.28502	-2.3509
MI0040729	2.79508	-0.00138433	0.0360076	0.270063	1	gga-miR-12264	MIMAT0050018	gga-miR-12264-5p	chr3:87380940-87380961	miRNA	0.296591	1.10082	-0.323768	1.69369	1.49596	-0.395706
MI0040730	0.91454	-3.16342e-05	0.0360234	0.961996	1	gga-miR-12265	MIMAT0050020	gga-miR-12265-5p	chr3:96912472-96912493	miRNA	-1.64502	-0.0760476	-0.965374	-1.50071	-0.698273	-0.28442
MI0040731	1.32817	2.19032e-05	0.0360221	0.976192	1	gga-miR-12266	MIMAT0050022	gga-miR-12266-5p	AADN04008741.1:4385-4405	miRNA	-0.418534	-0.105697	-1.37108	-0.194113	-1.12992	-0.559987
MI0040773	1.32817	2.19032e-05	0.0360221	0.976192	1	gga-miR-12266	MIMAT0050022	gga-miR-12266-5p	AADN04012084.1:60-80	miRNA	-0.418534	-0.105697	-1.37108	-0.194113	-1.12992	-0.559987
MI0040774	1.32817	2.19032e-05	0.0360221	0.976192	1	gga-miR-12266	MIMAT0050022	gga-miR-12266-5p	KQ759480.1:25919-25939	miRNA	-0.418534	-0.105697	-1.37108	-0.194113	-1.12992	-0.559987
MI0040734	0.126518	4.20096e-05	0.0360287	0.864634	1	gga-miR-12267	MIMAT0050028	gga-miR-12267-5p	chr33:1576544-1576566	miRNA	-2.13433	-2.05849	-1.84679	-2.07939	-2.08012	-2.17075
MI0040735	1.75632	-0.000765012	0.0360159	0.439762	1	gga-miR-12268	MIMAT0050030	gga-miR-12268-5p	chr4:1877718-1877737	miRNA	-0.235978	0.0890689	-0.316614	0.550126	-0.00571389	0.420609
MI0040736	0	0	0.0360295	NA	NA	gga-miR-12269	MIMAT0050031	gga-miR-12269-5p	chr4:12350769-12350793	miRNA	0	0	0	0	0	0
MI0040737	0.102455	4.20092e-05	0.0360287	0.864636	1	gga-miR-12270	MIMAT0050033	gga-miR-12270-5p	chr4:17843485-17843507	miRNA	-2.25328	-2.19369	-2.02733	-2.21011	-2.21068	-2.28189
MI0040738	0.053756	0	0.0360287	1	1	gga-miR-12271	MIMAT0050035	gga-miR-12271-5p	chr4:21129613-21129631	miRNA	-2.31195	-2.28116	-2.31994	-2.28965	-2.28994	-2.32674
MI0040740	0.725011	-0.00106208	0.0360228	0.126693	1	gga-miR-12272	MIMAT0050038	gga-miR-12272-5p	chr4:39800744-39800764	miRNA	-1.33872	-1.09391	-1.40169	-0.257498	-0.260466	-0.157763
MI0040741	4.67824	-0.000427484	0.0360042	0.751611	1	gga-miR-12273	MIMAT0050040	gga-miR-12273-5p	chr4:77944504-77944525	miRNA	1.57915	2.93836	2.20652	2.56049	2.55498	2.55799
MI0040742	0.0639276	0	0.0360287	1	1	gga-miR-12274	MIMAT0050042	gga-miR-12274-5p	chr4:81308920-81308941	miRNA	-2.38337	-2.36573	-2.38794	-2.37059	-2.37076	-2.39184
MI0040743	0.0973985	7.26425e-05	0.0360287	0.769117	1	gga-miR-12275	MIMAT0050044	gga-miR-12275-5p	chr4:86084703-86084724	miRNA	-2.31096	-2.28211	-2.0847	-2.29006	-2.29033	-2.32481
MI0040744	0	0	0.0360295	NA	NA	gga-miR-12276	MIMAT0050046	gga-miR-12276-5p	chr4:90626429-90626450	miRNA	0	0	0	0	0	0
MI0040745	8.14564	-0.00274136	0.0359626	0.210849	1	gga-miR-12277	MIMAT0050048	gga-miR-12277-5p	chr5:85802-85822	miRNA	2.58478	2.509	2.25597	3.44016	2.81731	2.84162
MI0040746	0	0	0.0360295	NA	NA	gga-miR-12278	MIMAT0050050	gga-miR-12278-5p	chr5:9003780-9003801	miRNA	0	0	0	0	0	0
MI0040747	0	0	0.0360295	NA	NA	gga-miR-12279	MIMAT0050052	gga-miR-12279-5p	chr5:14141539-14141561	miRNA	0	0	0	0	0	0
MI0040751	0.0852583	0	0.0360287	1	1	gga-miR-12280	MIMAT0050060	gga-miR-12280-5p	chr6:4738247-4738267	miRNA	-2.30821	-2.28471	-2.31431	-2.29119	-2.29141	-2.31949
MI0040753	0.0463491	0	0.0360287	1	1	gga-miR-12281	MIMAT0050064	gga-miR-12281-3p	chr8:28361182-28361203	miRNA	-2.17882	-2.1206	-2.19392	-2.13664	-2.1372	-2.20678
MI0040754	0.0933291	4.20086e-05	0.0360287	0.864638	1	gga-miR-12282	MIMAT0050065	gga-miR-12282-5p	chr8:28362307-28362331	miRNA	-2.38711	-2.25079	-2.39412	-2.36756	-2.36782	-2.40007
MI0040755	3.79191	-0.00105425	0.0360043	0.433821	1	gga-miR-12283	MIMAT0050067	gga-miR-12283-5p	chr9:914575-914597	miRNA	2.44127	-0.267869	1.24995	1.74283	2.0471	2.54133
MI0040756	0	0	0.0360295	NA	NA	gga-miR-12284	MIMAT0050069	gga-miR-12284-5p	chr9:15933986-15934006	miRNA	0	0	0	0	0	0
MI0040757	0	0	0.0360295	NA	NA	gga-miR-12285	MIMAT0050071	gga-miR-12285-5p	KQ759550.1:41554-41575	miRNA	0	0	0	0	0	0
MI0040758	0.329221	0.00018771	0.0360275	0.624986	1	gga-miR-12286	MIMAT0050073	gga-miR-12286-5p	AADN04000923.1:17930-17952	miRNA	-1.30483	-1.66955	-1.34484	-1.70249	-1.70363	-1.84649
MI0040759	0	0	0.0360295	NA	NA	gga-miR-12287	MIMAT0050075	gga-miR-12287-5p	KQ759573.1:15068-15088	miRNA	0	0	0	0	0	0
MI0040760	0.784886	0.000229336	0.0360249	0.692712	1	gga-miR-12288	MIMAT0050076	gga-miR-12288-5p	AADN04002442.1:2069-2089	miRNA	0.0703207	-0.121868	-1.42452	-1.16839	-1.17088	-0.106923
MI0040761	0.0889861	0	0.0360287	1	1	gga-miR-12289	MIMAT0050078	gga-miR-12289-5p	AADN04004587.1:5135-5155	miRNA	-2.30921	-2.28376	-2.31581	-2.29078	-2.29102	-2.32143
MI0040763	0.0889861	0	0.0360287	1	1	gga-miR-12289	MIMAT0050078	gga-miR-12289-5p	AADN04008593.1:4118-4138	miRNA	-2.30921	-2.28376	-2.31581	-2.29078	-2.29102	-2.32143
MI0040765	0.157622	0	0.0360287	1	1	gga-miR-12290	MIMAT0050083	gga-miR-12290-5p	AADN04014574.1:241-262	miRNA	-2.13572	-2.04163	-2.16013	-2.06756	-2.06846	-2.1809
MI0040767	0.0486993	4.20086e-05	0.0360287	0.864638	1	gga-miR-12291	MIMAT0050087	gga-miR-12291-3p	AADN04015410.1:5136-5156	miRNA	-2.034	-1.90739	-1.55396	-1.94228	-1.94349	-2.0948
MI0040770	0	0	0.0360295	NA	NA	gga-miR-12292	MIMAT0050088	gga-miR-12292-5p	AADN04023227.1:1305-1322	miRNA	0	0	0	0	0	0
MI0040771	1.82938	1.87964e-05	0.0360132	0.986161	1	gga-miR-12293	MIMAT0050090	gga-miR-12293-5p	AADN04024601.1:1238-1260	miRNA	0.722679	1.55503	0.0891559	1.42592	0.451475	0.521162
MI0040775	0.0475984	0	0.0360287	1	1	gga-miR-12294	MIMAT0050094	gga-miR-12294-5p	chrZ:768922-768944	miRNA	-2.38177	-2.36811	-2.38531	-2.37188	-2.37201	-2.38832
MI0040776	0.0951969	0	0.0360287	1	1	gga-miR-12295	MIMAT0050096	gga-miR-12295-5p	chrZ:34586154-34586176	miRNA	-2.18005	-2.12017	-2.19558	-2.13667	-2.13724	-2.2088
MI0040772	0.701134	0.000232839	0.0360237	0.718977	1	gga-miR-122b	MIMAT0050092	gga-miR-122b-5p	chrW:2525199-2525220	miRNA	-0.996544	-1.4638	-1.05655	-0.83906	-1.51098	-1.70873
MI0040778	0.701134	0.000232839	0.0360237	0.718977	1	gga-miR-122b	MIMAT0050092	gga-miR-122b-5p	KQ759512.1:11858-11879	miRNA	-0.996544	-1.4638	-1.05655	-0.83906	-1.51098	-1.70873
MI0007547	0	0	0.0360295	NA	NA	gga-miR-122b	MIMAT0007719	gga-miR-122b	chr4:59089945-59089964	miRNA	0	0	0	0	0	0
MI0008210	1.98045	0.000243539	0.0360134	0.820975	1	gga-miR-124a	MIMAT0001128	gga-miR-124a-3p	chr20:8883938-8883959	miRNA	0.0859406	0.854857	-0.0101525	-1.14612	0.73254	0.239903
MI0001197	1.98045	0.000243539	0.0360134	0.820975	1	gga-miR-124a	MIMAT0001128	gga-miR-124a-3p	chr2:114702014-114702035	miRNA	0.0859406	0.854857	-0.0101525	-1.14612	0.73254	0.239903
MI0001252	0	0	0.0360295	NA	NA	gga-miR-124b	MIMAT0001174	gga-miR-124b	AADN04001795.1:21698-21719	miRNA	0	0	0	0	0	0
MI0022364	0.042637	0	0.0360287	1	1	gga-miR-124c	MIMAT0025599	gga-miR-124c-5p	chr2:114702012-114702032	miRNA	-2.38151	-2.3685	-2.38488	-2.37208	-2.37221	-2.38776
MI0029337	91151.5	0.00208199	0.0355492	0.718935	1	gga-miR-125b	MIMAT0001105	gga-miR-125b-5p	chr24:3360830-3360851	miRNA	16.1329	16.0931	16.3439	16.2838	15.8784	16.1319
MI0001175	90597.4	0.00206591	0.03555	0.720821	1	gga-miR-125b	MIMAT0001105	gga-miR-125b-5p	chr1:99051095-99051116	miRNA	16.1237	16.0849	16.3358	16.277	15.8696	16.1233
MI0001244	102661	0.00596154	0.0352199	0.421996	1	gga-miR-126	MIMAT0003723	gga-miR-126-5p	chr17:8233363-8233383	miRNA	16.4236	16.2717	16.4175	16.091	16.3065	16.2847
MI0001217	12361.4	-0.00148948	0.0350369	0.855298	1	gga-miR-128	MIMAT0001123	gga-miR-128-3p	chr7:30766372-30766392	miRNA	13.1904	13.0979	13.3316	13.2801	13.1016	13.2855
MI0001192	11591.5	-0.00185688	0.0349638	0.825887	1	gga-miR-128	MIMAT0001123	gga-miR-128-3p	chr2:45670164-45670184	miRNA	13.0991	13.0198	13.2361	13.1923	13.0133	13.2079
MI0040749	33.9818	-0.000594772	0.0358277	0.875211	1	gga-miR-129	MIMAT0050056	gga-miR-129-5p	chr5:21516911-21516931	miRNA	4.44905	4.66926	4.60681	4.97774	4.40731	4.41911
MI0040764	33.9818	-0.000594772	0.0358277	0.875211	1	gga-miR-129	MIMAT0050056	gga-miR-129-5p	AADN04013943.1:1781-1801	miRNA	4.44905	4.66926	4.60681	4.97774	4.40731	4.41911
MI0040768	33.9818	-0.000594772	0.0358277	0.875211	1	gga-miR-129	MIMAT0050056	gga-miR-129-5p	AADN04016542.1:2343-2363	miRNA	4.44905	4.66926	4.60681	4.97774	4.40731	4.41911
MI0007057	19.8747	-0.000113703	0.0359507	0.961856	1	gga-miR-1306	MIMAT0007329	gga-miR-1306-3p	chr15:1294177-1294199	miRNA	4.31846	4.25626	3.54369	3.88208	3.87601	4.38589
MI0001241	2910.03	-0.00887996	0.0354562	0.15869	1	gga-miR-130a	MIMAT0001167	gga-miR-130a-3p	chr15:407978-407999	miRNA	11.0624	10.998	11.0826	11.0815	11.2769	11.524
MI0001239	1588.02	-0.00848669	0.0354109	0.193971	1	gga-miR-130b	MIMAT0001165	gga-miR-130b-3p	chr15:399155-399176	miRNA	9.98956	10.0659	10.103	10.2792	10.1324	10.4182
MI0007560	3167.15	-0.00185908	0.0354688	0.76552	1	gga-miR-130c	MIMAT0007733	gga-miR-130c-5p	chr19:7203032-7203053	miRNA	11.387	11.2422	11.3609	11.2684	11.3944	11.4633
MI0006979	240.62	0.00012365	0.0358235	0.974214	1	gga-miR-1329	MIMAT0007281	gga-miR-1329-5p	chr3:97355549-97355570	miRNA	7.86934	8.06146	8.02287	8.11387	7.86668	7.903
MI0040692	202.295	0.00148131	0.035662	0.770636	1	gga-miR-132a	MIMAT0049950	gga-miR-132a-5p	chr19:5515240-5515261	miRNA	7.25593	7.63276	7.7325	7.42596	7.68102	7.27586
MI0040693	3.08953	0.000164192	0.0359948	0.917212	1	gga-miR-132b	MIMAT0049952	gga-miR-132b-5p	chr19:5515205-5515225	miRNA	1.23806	0.78052	0.895533	0.664581	1.05248	1.01331
MI0040695	45.4788	-0.000100671	0.0358633	0.976662	1	gga-miR-132c	MIMAT0049956	gga-miR-132c-5p	chr19:5515771-5515793	miRNA	5.39907	5.12254	4.93415	4.10729	5.57526	5.36345
MI0001195	26126.9	0.000457307	0.0358429	0.900107	1	gga-miR-133a	MIMAT0001126	gga-miR-133a-3p	chr2:102812747-102812768	miRNA	13.9885	14.3421	14.7124	14.6246	14.198	14.0802
MI0001248	26126.9	0.000457307	0.0358429	0.900107	1	gga-miR-133a	MIMAT0001126	gga-miR-133a-3p	chr20:8327023-8327044	miRNA	13.9885	14.3421	14.7124	14.6246	14.198	14.0802
MI0001206	1055.76	-0.000171665	0.0358599	0.960606	1	gga-miR-133b	MIMAT0001138	gga-miR-133b	chr3:108040400-108040420	miRNA	9.52278	9.81844	10.0857	9.97756	9.90977	9.56924
MI0001255	5735.92	0.00011139	0.0358195	0.976989	1	gga-miR-133c	MIMAT0001176	gga-miR-133c-3p	chr23:4357212-4357233	miRNA	11.8214	12.1431	12.4685	12.492	12.0161	11.8496
MI0007311	0	0	0.0360295	NA	NA	gga-miR-1354	MIMAT0007446	gga-miR-1354	chr19:1792063-1792083	miRNA	0	0	0	0	0	0
MI0001231	139.286	-0.000441116	0.0358106	0.91089	1	gga-miR-135a	MIMAT0001099	gga-miR-135a-5p	chr12:2999048-2999070	miRNA	6.93968	7.39989	7.25964	7.14664	7.2695	7.26702
MI0001169	139.851	-0.00054563	0.0358104	0.889951	1	gga-miR-135a	MIMAT0001099	gga-miR-135a-5p	chr1:46334607-46334629	miRNA	6.94928	7.40036	7.26009	7.16951	7.26996	7.27887
MI0001264	139.374	-0.00043985	0.0358112	0.91103	1	gga-miR-135a	MIMAT0001099	gga-miR-135a-5p	chr26:2124061-2124083	miRNA	6.93977	7.39999	7.25973	7.14673	7.26959	7.26711
MI0007390	0	0	0.0360295	NA	NA	gga-miR-135b	MIMAT0007536	gga-miR-135b	chr3:37593160-37593179	miRNA	0	0	0	0	0	0
MI0001221	219.431	0.00281082	0.0358476	0.43468	1	gga-miR-137	MIMAT0001153	gga-miR-137-3p	chr8:12517061-12517082	miRNA	7.38012	7.78745	7.72177	7.44828	7.17282	7.43651
MI0001191	8.31178	0.00257712	0.0359607	0.245937	1	gga-miR-138	MIMAT0001122	gga-miR-138-5p	chr2:40874229-40874245	miRNA	3.10117	3.0802	3.60509	1.1199	2.43445	3.39219
MI0001228	12.7503	0.00536965	0.0359328	0.0413378	1	gga-miR-138	MIMAT0001122	gga-miR-138-5p	chr11:2104583-2104599	miRNA	3.49769	4.223	3.81936	2.19158	3.16767	3.19631
MI0029345	489.072	-0.00142249	0.0359597	0.525035	1	gga-miR-1388a	MIMAT0037555	gga-miR-1388a-5p	chr20:9710469-9710490	miRNA	6.57127	6.36056	6.63294	7.18416	6.94464	6.3621
MI0040705	1.34644	0.00126456	0.0360211	0.104714	1	gga-miR-1388b	MIMAT0049974	gga-miR-1388b-5p	chr20:9710507-9710529	miRNA	1.08964	-0.593849	0.0587098	-0.681138	-0.683397	-0.966478
MI0006980	0.893807	-0.000263809	0.0360242	0.671595	1	gga-miR-1397	MIMAT0007283	gga-miR-1397-5p	chr1:126961716-126961737	miRNA	-1.63812	-0.702616	-1.68617	-0.753651	-1.50572	-1.05623
MI0001229	115982	-0.0016198	0.0358916	0.605646	1	gga-miR-140	MIMAT0001159	gga-miR-140-5p	chr11:19310322-19310342	miRNA	16.3489	16.3871	16.2261	16.7478	16.2648	16.5085
MI0006981	766.761	0.00649461	0.0357423	0.149332	1	gga-miR-1416	MIMAT0007285	gga-miR-1416-5p	chrZ:34922647-34922667	miRNA	9.24079	9.46073	9.63497	8.82524	9.05028	9.22343
MI0001281	35142.8	0.000108511	0.035969	0.958464	1	gga-miR-142	MIMAT0001193	gga-miR-142-5p	chr19:510466-510487	miRNA	13.4172	13.3171	13.2562	13.2631	13.5633	12.9814
MI0006992	2.55675	0.00092922	0.0360107	0.42448	1	gga-miR-1434	MIMAT0007295	gga-miR-1434	chr28:1453232-1453251	miRNA	1.83963	0.564926	0.0711275	0.455462	1.05324	-0.0133252
MI0039505	76139.6	0.000482933	0.0359802	0.797607	1	gga-miR-143	MIMAT0048645	gga-miR-143-5p	chr13:8493144-8493164	miRNA	15.1973	15.1954	15.7001	15.1335	15.3721	15.0675
MI0004996	1819.97	-0.000751913	0.0359613	0.733903	1	gga-miR-144	MIMAT0003776	gga-miR-144-3p	chr19:5863202-5863223	miRNA	10.3087	10.0655	9.93917	10.422	10.595	9.73517
MI0007054	650.737	-6.21748e-05	0.0348273	0.99444	1	gga-miR-1451	MIMAT0007324	gga-miR-1451-5p	chr3:76267757-76267778	miRNA	8.73746	8.78907	8.88353	8.8929	8.73764	8.75214
MI0007056	0.864864	0.000223301	0.0360237	0.730673	1	gga-miR-1452	MIMAT0007328	gga-miR-1452	chrZ:66442106-66442127	miRNA	-1.33182	-1.09206	-0.0970251	-1.15812	-1.16042	-0.620517
MI0007058	0.454815	0.000268374	0.0360264	0.574137	1	gga-miR-1453	MIMAT0007330	gga-miR-1453	chr20:1424644-1424666	miRNA	-1.13423	-1.41755	-1.97302	-1.8701	-1.8711	-1.57238
MI0007059	106.63	-0.000687188	0.0356859	0.888845	1	gga-miR-1454	MIMAT0007331	gga-miR-1454	chr3:56963017-56963040	miRNA	6.0053	6.50275	6.42901	6.39908	6.2436	6.3731
MI0007061	5.07384	0.00108797	0.0359909	0.513826	1	gga-miR-1456	MIMAT0007333	gga-miR-1456-5p	chrZ:44897415-44897437	miRNA	1.50534	2.80224	2.10834	0.875434	1.87493	2.15994
MI0007062	0	0	0.0360295	NA	NA	gga-miR-1457	MIMAT0007335	gga-miR-1457	chr2:137176411-137176432	miRNA	0	0	0	0	0	0
MI0007063	0.779133	-0.000167696	0.0360275	0.663293	1	gga-miR-1458	MIMAT0007336	gga-miR-1458	chr9:10673268-10673288	miRNA	-0.391523	-1.07029	-1.41251	-1.14516	-1.14776	0.5535
MI0007064	0.058955	4.20086e-05	0.0360287	0.864638	1	gga-miR-1459	MIMAT0007337	gga-miR-1459	chrZ:66445290-66445317	miRNA	-2.31465	-2.36618	-2.38745	-2.37083	-2.37099	-2.39118
MI0029338	5158.24	0.000665675	0.0359765	0.73291	1	gga-miR-145	MIMAT0037542	gga-miR-145-5p	chr13:8492534-8492557	miRNA	11.3185	11.1605	11.9724	11.0783	11.4445	11.3247
MI0007065	0	0	0.0360295	NA	NA	gga-miR-1460	MIMAT0007338	gga-miR-1460	chr1:6954184-6954207	miRNA	0	0	0	0	0	0
MI0007067	0.0390854	0	0.0360287	1	1	gga-miR-1462	MIMAT0007340	gga-miR-1462-5p	chr4:8548227-8548247	miRNA	-2.2591	-2.19019	-2.27698	-2.20918	-2.20984	-2.29219
MI0007068	0	0	0.0360295	NA	NA	gga-miR-1463	MIMAT0007341	gga-miR-1463	chr5:10200290-10200314	miRNA	0	0	0	0	0	0
MI0007069	0	0	0.0360295	NA	NA	gga-miR-1464	MIMAT0007342	gga-miR-1464	chr15:11505301-11505324	miRNA	-2.10889	-2.04992	-2.12419	-2.06617	-2.06673	-2.13721
MI0007070	0	0	0.0360295	NA	NA	gga-miR-1465	MIMAT0007343	gga-miR-1465	chr17:8654159-8654179	miRNA	0	0	0	0	0	0
MI0007071	0	0	0.0360295	NA	NA	gga-miR-1466	MIMAT0007344	gga-miR-1466	chr24:4173833-4173856	miRNA	0	0	0	0	0	0
MI0007072	21.4723	0.00515503	0.0358899	0.10247	1	gga-miR-1467	MIMAT0007345	gga-miR-1467-5p	chr2:136001054-136001076	miRNA	4.66421	4.63991	4.58008	4.38558	3.40895	4.05558
MI0023550	21.4723	0.00515503	0.0358899	0.10247	1	NA	NA	NA	NA	NA	4.66421	4.63991	4.58008	4.38558	3.40895	4.05558
MI0001235	3732.39	0.008809	0.0354737	0.155837	1	gga-miR-146a	MIMAT0001163	gga-miR-146a-5p	chr13:7795829-7795850	miRNA	11.5167	11.2954	11.4229	11.0753	10.9837	11.303
MI0003695	7538.11	0.000100227	0.0359724	0.960512	1	gga-miR-146b	MIMAT0003351	gga-miR-146b-5p	chr6:23143404-23143425	miRNA	11.0532	11.1396	11.3685	11.1867	11.2748	10.9655
MI0007561	25104.5	0.00253802	0.035177	0.738646	1	gga-miR-146c	MIMAT0007736	gga-miR-146c-3p	chr4:89315854-89315875	miRNA	14.3207	14.1985	14.1649	14.1216	14.1497	14.2287
MI0003696	498.798	0.000694288	0.0359498	0.77147	1	gga-miR-147	MIMAT0003352	gga-miR-147	chr10:10668561-10668580	miRNA	7.05657	7.69264	7.41756	7.23666	7.50729	6.93718
MI0001189	133976	-0.00200614	0.0358269	0.597036	1	gga-miR-148a	MIMAT0001120	gga-miR-148a-3p	chr2:32178257-32178278	miRNA	17.1179	16.9606	16.6579	17.083	17.191	16.9906
MI0040733	7207.66	0.000765712	0.0347974	0.932365	1	gga-miR-148b	MIMAT0050026	gga-miR-148b-5p	chr33:1171914-1171937	miRNA	12.5345	12.6421	12.6552	12.6997	12.4563	12.6026
MI0001188	570.454	0.00446429	0.0357117	0.34555	1	gga-miR-153	MIMAT0001119	gga-miR-153-3p	chr2:8846580-8846599	miRNA	9.03591	8.93708	9.08983	8.63373	8.79742	8.85353
MI0007275	0.957643	-0.000521626	0.0360229	0.451653	1	gga-miR-1550	MIMAT0007403	gga-miR-1550-5p	chr12:12877204-12877224	miRNA	-0.23061	-0.941076	-1.28009	-1.0215	0.0144695	0.117788
MI0007276	5.56845	-0.000285446	0.0360118	0.800334	1	gga-miR-1551	MIMAT0007405	gga-miR-1551-5p	chr14:5241021-5241043	miRNA	2.53931	1.69616	2.20475	2.96645	2.96079	-0.595789
MI0007277	132.552	-0.00132657	0.0356481	0.797639	1	gga-miR-1552	MIMAT0007407	gga-miR-1552-5p	chr1:133682290-133682312	miRNA	6.59087	6.48782	6.63892	6.64147	6.65164	6.58876
MI0007278	0.203294	-0.000102804	0.0360287	0.679179	1	gga-miR-1553	MIMAT0007409	gga-miR-1553-5p	chr7:23871819-23871842	miRNA	-2.18733	-2.11758	-2.20542	-1.57169	-2.13747	-2.22082
MI0007279	0	0	0.0360295	NA	NA	gga-miR-1554	MIMAT0007411	gga-miR-1554	chr14:5821597-5821617	miRNA	-2.3868	-2.36059	-2.3936	-2.36781	-2.36807	-2.39938
MI0007280	0.962309	0.000195358	0.0360217	0.795489	1	gga-miR-1555	MIMAT0007412	gga-miR-1555-3p	chr1:144936081-144936102	miRNA	-0.170433	-0.877112	0.257194	0.0770529	-0.960694	-0.328692
MI0007281	0	0	0.0360295	NA	NA	gga-miR-1556	MIMAT0007413	gga-miR-1556	chrZ:34645356-34645377	miRNA	0	0	0	0	0	0
MI0007282	0.0475984	0	0.0360287	1	1	gga-miR-1557	MIMAT0007414	gga-miR-1557	chr2:113270614-113270633	miRNA	-2.38177	-2.36811	-2.38531	-2.37188	-2.37201	-2.38832
MI0007283	0	0	0.0360295	NA	NA	gga-miR-1558	MIMAT0007415	gga-miR-1558	chr20:1000517-1000536	miRNA	0	0	0	0	0	0
MI0007284	1052.43	7.0842e-05	0.0356036	0.989645	1	gga-miR-1559	MIMAT0007416	gga-miR-1559-5p	AADN04015323.1:4708-4729	miRNA	9.75196	9.9777	9.61948	9.58885	9.85257	9.8642
MI0001176	229.177	4.17346e-07	0.0359902	0.999802	1	gga-miR-155	MIMAT0001106	gga-miR-155	chr1:102485101-102485122	miRNA	4.40747	4.4624	5.05422	4.95701	4.53593	4.46175
MI0007285	2.46477	-0.000895285	0.0360136	0.403192	1	gga-miR-1560	MIMAT0007417	gga-miR-1560-5p	chr11:18874379-18874400	miRNA	-0.543726	0.889263	1.28407	1.3724	0.76361	1.70313
MI0007286	0.122966	-4.96963e-05	0.0360287	0.840277	1	gga-miR-1561	MIMAT0007419	gga-miR-1561	chr18:6481077-6481097	miRNA	-2.2595	-2.18996	-2.27754	-1.92743	-2.20979	-2.29289
MI0007287	0	0	0.0360295	NA	NA	gga-miR-1562	MIMAT0007420	gga-miR-1562-5p	chr8:24243104-24243125	miRNA	0	0	0	0	0	0
MI0007288	2.50565	0.000305154	0.0360246	0.60831	1	gga-miR-1563	MIMAT0007422	gga-miR-1563	chr12:783192-783215	miRNA	-0.792788	1.31512	-0.868812	-0.583398	0.55876	-0.933757
MI0007289	0	0	0.0360295	NA	NA	gga-miR-1564	MIMAT0007423	gga-miR-1564-5p	chr14:12315048-12315070	miRNA	-2.39245	-2.35213	-2.40291	-2.36324	-2.36363	-2.41181
MI0007290	0.0475984	0	0.0360287	1	1	gga-miR-1565	MIMAT0007425	gga-miR-1565	chr28:3621586-3621608	miRNA	-2.31392	-2.27929	-2.32291	-2.28883	-2.28916	-2.33055
MI0007292	0	0	0.0360295	NA	NA	gga-miR-1567	MIMAT0007427	gga-miR-1567	chr19:1707078-1707099	miRNA	0	0	0	0	0	0
MI0007293	0	0	0.0360295	NA	NA	gga-miR-1568	MIMAT0007428	gga-miR-1568	chr5:8127606-8127626	miRNA	0	0	0	0	0	0
MI0007295	0.096393	0	0.0360287	1	1	gga-miR-1569	MIMAT0007429	gga-miR-1569	chr2:117059294-117059315	miRNA	-2.01624	-1.92872	-2.03895	-1.95284	-1.95367	-2.05827
MI0007296	0	0	0.0360295	NA	NA	NA	NA	NA	NA	NA	0	0	0	0	0	0
MI0007297	0	0	0.0360295	NA	NA	gga-miR-1571	MIMAT0007431	gga-miR-1571	chr11:18632422-18632443	miRNA	0	0	0	0	0	0
MI0007298	0.216577	4.20102e-05	0.0360287	0.864632	1	gga-miR-1572	MIMAT0007432	gga-miR-1572	chr12:9418125-9418145	miRNA	-1.79135	-2.04335	-2.14738	-2.06611	-2.0669	-2.16561
MI0007299	0	0	0.0360295	NA	NA	gga-miR-1573	MIMAT0007433	gga-miR-1573	chr4:12520210-12520229	miRNA	0	0	0	0	0	0
MI0007300	0.0647863	0	0.0360287	1	1	gga-miR-1574	MIMAT0007434	gga-miR-1574-5p	chr10:5628315-5628335	miRNA	-2.38381	-2.36506	-2.38868	-2.37023	-2.37041	-2.39282
MI0007301	0	0	0.0360295	NA	NA	gga-miR-1575	MIMAT0007436	gga-miR-1575	chr4:29768274-29768294	miRNA	0	0	0	0	0	0
MI0007302	0	0	0.0360295	NA	NA	gga-miR-1576	MIMAT0007437	gga-miR-1576	chr13:18027824-18027844	miRNA	0	0	0	0	0	0
MI0007303	0	0	0.0360295	NA	NA	gga-miR-1577	MIMAT0007438	gga-miR-1577	chr9:5464042-5464063	miRNA	0	0	0	0	0	0
MI0007304	0	0	0.0360295	NA	NA	gga-miR-1578	MIMAT0007439	gga-miR-1578	chr5:55286136-55286157	miRNA	-2.32092	-2.27264	-2.33345	-2.28594	-2.28641	-2.34411
MI0007305	0.0647863	0	0.0360287	1	1	gga-miR-1579	MIMAT0007440	gga-miR-1579	chr6:2663998-2664018	miRNA	-2.38381	-2.36506	-2.38868	-2.37023	-2.37041	-2.39282
MI0007306	0.078811	0	0.0360287	1	1	gga-miR-1580	MIMAT0007441	gga-miR-1580	chr18:10687042-10687062	miRNA	-2.38536	-2.36275	-2.39123	-2.36898	-2.36919	-2.39622
MI0007307	0	0	0.0360295	NA	NA	gga-miR-1581	MIMAT0007442	gga-miR-1581	chr1:49300771-49300793	miRNA	0	0	0	0	0	0
MI0007308	0	0	0.0360295	NA	NA	gga-miR-1582	MIMAT0007443	gga-miR-1582	chr7:23825947-23825966	miRNA	0	0	0	0	0	0
MI0007309	0.0877847	4.20092e-05	0.0360287	0.864636	1	gga-miR-1583	MIMAT0007444	gga-miR-1583	chrZ:70734392-70734411	miRNA	-1.93855	-1.80509	-1.43253	-1.84186	-1.84314	-2.00264
MI0007310	0	0	0.0360295	NA	NA	gga-miR-1584	MIMAT0007445	gga-miR-1584	chrZ:18874933-18874952	miRNA	0	0	0	0	0	0
MI0007312	0.261775	0	0.0360287	1	1	gga-miR-1585	MIMAT0007447	gga-miR-1585	chr19:8857979-8858002	miRNA	-2.08197	-2.00084	-2.10301	-2.02319	-2.02397	-2.12092
MI0007313	0	0	0.0360295	NA	NA	gga-miR-1586	MIMAT0007448	gga-miR-1586	chr4:1258873-1258895	miRNA	0	0	0	0	0	0
MI0007314	0.122966	-4.96963e-05	0.0360287	0.840277	1	gga-miR-1587	MIMAT0007449	gga-miR-1587	chr19:1798729-1798748	miRNA	-2.3143	-2.27893	-2.32348	-2.1454	-2.28902	-2.33128
MI0007315	0	0	0.0360295	NA	NA	gga-miR-1588	MIMAT0007450	gga-miR-1588	chr14:14147564-14147584	miRNA	0	0	0	0	0	0
MI0007316	0	0	0.0360295	NA	NA	gga-miR-1589	MIMAT0007451	gga-miR-1589	chr8:16516625-16516646	miRNA	0	0	0	0	0	0
MI0007317	3.1151	-4.47459e-05	0.0360081	0.971244	1	gga-miR-1590	MIMAT0007452	gga-miR-1590	chr6:12431087-12431109	miRNA	0.720505	1.55347	0.973086	1.42429	1.02829	0.874243
MI0007318	0	0	0.0360295	NA	NA	gga-miR-1591	MIMAT0007453	gga-miR-1591-5p	chr7:19406920-19406940	miRNA	0	0	0	0	0	0
MI0007319	0.0962977	4.20092e-05	0.0360287	0.864636	1	gga-miR-1592	MIMAT0007455	gga-miR-1592	chr19:9392658-9392679	miRNA	-2.24197	-2.20046	-2.08459	-2.2119	-2.2123	-2.2619
MI0007320	0.158115	4.20092e-05	0.0360287	0.864636	1	gga-miR-1593	MIMAT0007456	gga-miR-1593	chr1:59634284-59634304	miRNA	-1.95019	-1.19496	-1.98898	-1.84186	-1.8433	-2.02199
MI0007321	0.191783	0	0.0360287	1	1	gga-miR-1594	MIMAT0007457	gga-miR-1594	chrZ:193930-193950	miRNA	-2.18967	-2.11675	-2.20859	-2.13684	-2.13754	-2.22469
MI0007322	0.497145	6.08234e-05	0.0360257	0.908482	1	gga-miR-1595	MIMAT0007458	gga-miR-1595-5p	chr8:20837053-20837074	miRNA	-1.55664	-0.312953	-0.717004	-1.37217	-1.37461	-0.283258
MI0007323	0.303989	2.56251e-05	0.0360287	0.917585	1	gga-miR-1596	MIMAT0007460	gga-miR-1596-5p	chr1:5811665-5811687	miRNA	-1.8436	-1.70822	-0.96684	-1.74552	-1.19841	-1.90861
MI0007324	0.798489	-1.61217e-05	0.0360242	0.979248	1	gga-miR-1597	MIMAT0007462	gga-miR-1597-5p	chr2:104089503-104089523	miRNA	-1.67217	-1.5126	-1.11305	-1.55657	-1.5581	-1.1616
MI0007325	0	0	0.0360295	NA	NA	gga-miR-1598	MIMAT0007464	gga-miR-1598	chr3:22902079-22902100	miRNA	0	0	0	0	0	0
MI0007326	0	0	0.0360295	NA	NA	gga-miR-1599	MIMAT0007465	gga-miR-1599	chr7:24501580-24501599	miRNA	-2.33169	-2.26241	-2.34967	-2.2815	-2.28216	-2.36496
MI0001186	3077.61	0.00189717	0.0355409	0.745007	1	gga-miR-15a	MIMAT0001117	gga-miR-15a	chr1:169399242-169399262	miRNA	11.1526	11.2919	11.7197	11.3836	11.3403	11.2489
MI0001223	1925.39	0.000373748	0.0353986	0.954812	1	gga-miR-15b	MIMAT0001154	gga-miR-15b-5p	chr9:22277124-22277145	miRNA	10.5798	10.5904	10.6935	10.7395	10.4291	10.619
MI0007562	1222.61	0.0042365	0.0354098	0.517081	1	gga-miR-15c	MIMAT0007737	gga-miR-15c-5p	chr4:4071855-4071876	miRNA	9.63245	9.98225	10.1419	9.8971	9.61324	9.87162
MI0001185	16932.3	0.001416	0.0353228	0.838826	1	gga-miR-16	MIMAT0001116	gga-miR-16-5p	chr1:169399100-169399121	miRNA	13.7999	13.638	13.935	13.6987	13.7844	13.7594
MI0001222	16849.7	0.00152034	0.0353246	0.826927	1	gga-miR-16	MIMAT0001116	gga-miR-16-5p	chr9:22276954-22276975	miRNA	13.7945	13.6325	13.93	13.6932	13.7749	13.7509
MI0007327	0.109529	-4.71423e-05	0.0360287	0.84834	1	gga-miR-1600	MIMAT0007466	gga-miR-1600	chr1:194366475-194366494	miRNA	-2.2495	-2.19595	-2.26339	-2.21071	-2.21122	-2.05829
MI0007328	0.0475984	0	0.0360287	1	1	gga-miR-1601	MIMAT0007467	gga-miR-1601	chr24:2012358-2012379	miRNA	-2.38177	-2.36811	-2.38531	-2.37188	-2.37201	-2.38832
MI0007329	0.190621	4.20104e-05	0.0360287	0.864632	1	gga-miR-1602	MIMAT0007468	gga-miR-1602	chr4:76824359-76824380	miRNA	-1.81153	-1.67129	-1.29621	-1.70994	-1.71128	-1.87888
MI0007330	0.144256	-4.96963e-05	0.0360287	0.840277	1	NA	NA	NA	NA	NA	-1.8855	-1.73082	-1.92564	-1.14681	-1.77492	-1.95978
MI0007331	0	0	0.0360295	NA	NA	gga-miR-1604	MIMAT0007470	gga-miR-1604	chr1:317105-317127	miRNA	0	0	0	0	0	0
MI0007332	0.0639276	0	0.0360287	1	1	gga-miR-1605	MIMAT0007471	gga-miR-1605	chr4:63465077-63465098	miRNA	-2.38337	-2.36573	-2.38794	-2.37059	-2.37076	-2.39184
MI0007333	0	0	0.0360295	NA	NA	gga-miR-1606	MIMAT0007472	gga-miR-1606	chr4:13488997-13489019	miRNA	0	0	0	0	0	0
MI0007334	0.0390854	0	0.0360287	1	1	gga-miR-1607	MIMAT0007473	gga-miR-1607	chr2:45574714-45574733	miRNA	-2.38089	-2.36942	-2.38386	-2.37258	-2.37269	-2.3864
MI0007335	0.053756	0	0.0360287	1	1	gga-miR-1608	MIMAT0007474	gga-miR-1608	chr9:5216868-5216889	miRNA	-2.38276	-2.36662	-2.38695	-2.37107	-2.37123	-2.39051
MI0007336	0	0	0.0360295	NA	NA	gga-miR-1609	MIMAT0007475	gga-miR-1609	chr13:16932652-16932673	miRNA	-2.31865	-2.2748	-2.33002	-2.28688	-2.2873	-2.3397
MI0007338	0	0	0.0360295	NA	NA	gga-miR-1610	MIMAT0007476	gga-miR-1610	chr8:11705546-11705566	miRNA	0	0	0	0	0	0
MI0007339	0	0	0.0360295	NA	NA	NA	NA	NA	NA	NA	0	0	0	0	0	0
MI0007340	0.0539836	0	0.0360287	1	1	gga-miR-1612	MIMAT0007478	gga-miR-1612	chr9:4975924-4975945	miRNA	-2.38266	-2.36679	-2.38678	-2.37116	-2.37131	-2.39028
MI0007341	0.279427	-0.000102804	0.0360287	0.679181	1	gga-miR-1613	MIMAT0007479	gga-miR-1613	chr2:78055625-78055645	miRNA	-2.18886	-2.11703	-2.2075	-1.55487	-2.13751	-2.22335
MI0007343	0	0	0.0360295	NA	NA	gga-miR-1614	MIMAT0007480	gga-miR-1614-5p	chr20:5087621-5087641	miRNA	-2.38424	-2.36442	-2.38938	-2.36988	-2.37007	-2.39375
MI0007344	0	0	0.0360295	NA	NA	gga-miR-1615	MIMAT0007482	gga-miR-1615	chr14:6750519-6750541	miRNA	0	0	0	0	0	0
MI0007345	0	0	0.0360295	NA	NA	gga-miR-1616	MIMAT0007483	gga-miR-1616	chr11:1329589-1329610	miRNA	0	0	0	0	0	0
MI0007346	0	0	0.0360295	NA	NA	gga-miR-1617	MIMAT0007484	gga-miR-1617	chr5:28336105-28336126	miRNA	0	0	0	0	0	0
MI0007347	0.171895	0	0.0360287	1	1	gga-miR-1618	MIMAT0007485	gga-miR-1618-3p	chr8:7465672-7465693	miRNA	-1.86616	-1.72115	-1.90378	-1.76111	-1.76249	-1.93579
MI0007348	0.795634	0.000767072	0.036022	0.298975	1	NA	NA	NA	NA	NA	-0.226294	-0.394876	-0.733218	-1.25469	-1.25664	-0.787336
MI0007349	0	0	0.0360295	NA	NA	gga-miR-1620	MIMAT0007487	gga-miR-1620	chr8:18552963-18552984	miRNA	-2.2044	-2.11151	-2.22849	-2.13711	-2.13799	-2.249
MI0007350	0	0	0.0360295	NA	NA	gga-miR-1621	MIMAT0007488	gga-miR-1621-5p	chr28:3620270-3620289	miRNA	0	0	0	0	0	0
MI0007351	0	0	0.0360295	NA	NA	gga-miR-1622	MIMAT0007490	gga-miR-1622	chr2:40348970-40348990	miRNA	0	0	0	0	0	0
MI0007352	0.109186	0	0.0360287	1	1	gga-miR-1623	MIMAT0007491	gga-miR-1623	AADN04017384.1:1507-1526	miRNA	-2.31143	-2.28166	-2.31915	-2.28986	-2.29015	-2.32572
MI0007353	0	0	0.0360295	NA	NA	gga-miR-1624	MIMAT0007492	gga-miR-1624	chr6:15805670-15805690	miRNA	0	0	0	0	0	0
MI0007354	0.166695	4.20098e-05	0.0360287	0.864634	1	gga-miR-1625	MIMAT0007493	gga-miR-1625-5p	chr15:7616590-7616614	miRNA	-1.697	-1.97222	-2.08582	-1.99707	-1.99794	-2.10574
MI0007355	0.0467758	0	0.0360287	1	1	gga-miR-1626	MIMAT0007495	gga-miR-1626-5p	chr1:5693467-5693490	miRNA	-2.30941	-2.28357	-2.31612	-2.29069	-2.29094	-2.32182
MI0007356	0	0	0.0360295	NA	NA	gga-miR-1627	MIMAT0007497	gga-miR-1627-5p	chr4:39264548-39264568	miRNA	0	0	0	0	0	0
MI0007357	0	0	0.0360295	NA	NA	gga-miR-1628	MIMAT0007499	gga-miR-1628	chr4:1930833-1930854	miRNA	0	0	0	0	0	0
MI0007358	0	0	0.0360295	NA	NA	gga-miR-1629	MIMAT0007500	gga-miR-1629	chr25:2201905-2201925	miRNA	0	0	0	0	0	0
MI0007359	0.0835142	-4.9697e-05	0.0360287	0.840275	1	gga-miR-1630	MIMAT0007501	gga-miR-1630	chr9:920042-920063	miRNA	-2.38577	-2.36213	-2.39191	-2.36865	-2.2731	-2.39713
MI0007360	0	0	0.0360295	NA	NA	gga-miR-1631	MIMAT0007502	gga-miR-1631	chrZ:16452695-16452716	miRNA	-2.38526	-2.3629	-2.39106	-2.36906	-2.36928	-2.39599
MI0007362	0	0	0.0360295	NA	NA	gga-miR-1632	MIMAT0007504	gga-miR-1632-5p	chr1:139858357-139858379	miRNA	0	0	0	0	0	0
MI0007363	0	0	0.0360295	NA	NA	gga-miR-1633	MIMAT0007506	gga-miR-1633	chr8:5334593-5334615	miRNA	0	0	0	0	0	0
MI0007364	0	0	0.0360295	NA	NA	gga-miR-1634	MIMAT0007507	gga-miR-1634	chr11:11478897-11478918	miRNA	0	0	0	0	0	0
MI0023551	0	0	0.0360295	NA	NA	gga-miR-1634	MIMAT0007507	gga-miR-1634	AADN04004633.1:10738-10759	miRNA	0	0	0	0	0	0
MI0007365	0	0	0.0360295	NA	NA	gga-miR-1635	MIMAT0007508	gga-miR-1635	chr21:1726004-1726028	miRNA	-2.38263	-2.36683	-2.38673	-2.37118	-2.37133	-2.39022
MI0007366	0	0	0.0360295	NA	NA	gga-miR-1636	MIMAT0007509	gga-miR-1636	chr15:4735927-4735946	miRNA	-2.38155	-2.36844	-2.38495	-2.37205	-2.37218	-2.38784
MI0007367	0	0	0.0360295	NA	NA	gga-miR-1637	MIMAT0007510	gga-miR-1637	chr18:10349195-10349215	miRNA	0	0	0	0	0	0
MI0007368	0	0	0.0360295	NA	NA	gga-miR-1638	MIMAT0007511	gga-miR-1638	chr5:56261825-56261844	miRNA	0	0	0	0	0	0
MI0007371	0.0467758	0	0.0360287	1	1	gga-miR-1639	MIMAT0007514	gga-miR-1639	chr2:3293391-3293411	miRNA	-2.38172	-2.36818	-2.38524	-2.37191	-2.37204	-2.38822
MI0007372	0	0	0.0360295	NA	NA	gga-miR-1640	MIMAT0007515	gga-miR-1640	chr15:10018844-10018867	miRNA	0	0	0	0	0	0
MI0007373	0.584964	0.000353745	0.0360265	0.452632	1	gga-miR-1641	MIMAT0007516	gga-miR-1641	chr3:13265680-13265701	miRNA	-1.71202	-1.5383	-0.385114	-1.58617	-1.58783	-1.79544
MI0007374	0	0	0.0360295	NA	NA	gga-miR-1642	MIMAT0007517	gga-miR-1642	chr10:19093380-19093402	miRNA	0	0	0	0	0	0
MI0007375	0.121448	0	0.0360287	1	1	gga-miR-1643	MIMAT0007518	gga-miR-1643-5p	chr11:2000865-2000886	miRNA	-2.18054	-2.11999	-2.19625	-2.13667	-2.13725	-2.20961
MI0007376	0	0	0.0360295	NA	NA	gga-miR-1644	MIMAT0007520	gga-miR-1644	chr14:8176892-8176912	miRNA	-2.38526	-2.3629	-2.39106	-2.36906	-2.36928	-2.39599
MI0007377	0	0	0.0360295	NA	NA	gga-miR-1645	MIMAT0007521	gga-miR-1645	chr1:23377361-23377380	miRNA	0	0	0	0	0	0
MI0007378	0	0	0.0360295	NA	NA	gga-miR-1646	MIMAT0007522	gga-miR-1646	chr1:175210922-175210944	miRNA	0	0	0	0	0	0
MI0007379	0	0	0.0360295	NA	NA	gga-miR-1647	MIMAT0007523	gga-miR-1647	chr28:2280591-2280611	miRNA	0	0	0	0	0	0
MI0007380	1.98209	-0.000599693	0.0360183	0.505561	1	gga-miR-1648	MIMAT0007524	gga-miR-1648-5p	chr20:14035961-14035981	miRNA	0.222595	0.617146	-1.29182	0.883888	1.16175	-1.32286
MI0007381	0.19663	4.20105e-05	0.0360287	0.864631	1	gga-miR-1649	MIMAT0007526	gga-miR-1649-5p	chr3:21881924-21881943	miRNA	-2.1745	-2.12214	-1.97596	-2.13657	-2.13707	-2.19964
MI0007382	0.533755	0.000673829	0.0360245	0.264911	1	gga-miR-1650	MIMAT0007528	gga-miR-1650	chr2:22742602-22742625	miRNA	-1.15337	-0.999423	-1.20981	-1.62244	-1.62382	-1.79591
MI0007383	5.96158	-0.00167177	0.0359935	0.298949	1	gga-miR-1651	MIMAT0007529	gga-miR-1651-5p	chr1:539169-539190	miRNA	1.23527	0.119385	2.5895	2.03342	3.16217	1.6746
MI0007384	0	0	0.0360295	NA	NA	gga-miR-1652	MIMAT0007531	gga-miR-1652	chr18:9720267-9720288	miRNA	0	0	0	0	0	0
MI0007385	0.391126	-7.37246e-06	0.0360282	0.981394	1	gga-miR-1653	MIMAT0007532	gga-miR-1653	chr9:14383864-14383885	miRNA	-1.92663	-1.23724	-1.96204	-1.27485	-1.82906	-1.99217
MI0007386	0.0456011	-4.71429e-05	0.0360287	0.848338	1	gga-miR-1654	MIMAT0007533	gga-miR-1654	chr4:89776536-89776556	miRNA	-2.38168	-2.36824	-2.38517	-2.37194	-2.37207	-2.3337
MI0007388	7.34063	0.00174967	0.0359862	0.321343	1	gga-miR-1655	MIMAT0007534	gga-miR-1655-5p	chr8:7519323-7519344	miRNA	2.5196	2.43836	2.52716	1.55764	-0.0705455	2.66243
MI0007389	0.0993571	-4.71423e-05	0.0360287	0.84834	1	gga-miR-1656	MIMAT0007535	gga-miR-1656	chr1:133654041-133654062	miRNA	-1.98421	-1.87313	-2.01302	-1.90374	-1.9048	-1.58759
MI0007391	0	0	0.0360295	NA	NA	gga-miR-1657	MIMAT0007537	gga-miR-1657	chr1:188362848-188362870	miRNA	0	0	0	0	0	0
MI0007392	0	0	0.0360295	NA	NA	gga-miR-1658	MIMAT0007538	gga-miR-1658-5p	chr9:23035180-23035202	miRNA	0	0	0	0	0	0
MI0007393	0	0	0.0360295	NA	NA	gga-miR-1659	MIMAT0007540	gga-miR-1659	chr7:13729444-13729466	miRNA	0	0	0	0	0	0
MI0007394	0	0	0.0360295	NA	NA	gga-miR-1660	MIMAT0007541	gga-miR-1660	chr3:58426569-58426590	miRNA	0	0	0	0	0	0
MI0007395	0.186658	0.000109832	0.0360287	0.659471	1	gga-miR-1661	MIMAT0007542	gga-miR-1661	chr2:19829194-19829217	miRNA	-2.32219	-1.86017	-2.33536	-2.28542	-2.28591	-2.34657
MI0007396	1705.7	0.00124069	0.0358596	0.721362	1	gga-miR-1662	MIMAT0007543	gga-miR-1662	AADN04011454.1:4828-4849	miRNA	10.5634	10.9826	10.7506	10.4894	10.8167	10.5721
MI0007397	2.44048	-8.45659e-05	0.0360196	0.920415	1	NA	NA	NA	NA	NA	-0.594412	0.869478	1.81669	1.36112	1.77549	-0.7549
MI0007398	104.492	-0.000799933	0.0360165	0.409548	1	gga-miR-1664	MIMAT0007546	gga-miR-1664-5p	chr1:190157113-190157132	miRNA	6.88157	6.32562	0.0203329	6.68154	6.56238	7.80471
MI0007399	0	0	0.0360295	NA	NA	gga-miR-1665	MIMAT0007548	gga-miR-1665	chr8:19809656-19809677	miRNA	0	0	0	0	0	0
MI0007400	0	0	0.0360295	NA	NA	gga-miR-1666	MIMAT0007549	gga-miR-1666	chr19:5563994-5564015	miRNA	0	0	0	0	0	0
MI0007401	0.0639276	0	0.0360287	1	1	gga-miR-1667	MIMAT0007550	gga-miR-1667-3p	chr24:5291938-5291959	miRNA	-2.31093	-2.28213	-2.31841	-2.29006	-2.29034	-2.32477
MI0007402	1.97917	-0.000319828	0.0360067	0.803129	1	gga-miR-1668	MIMAT0007551	gga-miR-1668-5p	chr33:217322-217343	miRNA	1.22318	1.29562	0.723406	1.5727	1.16435	0.995593
MI0007403	0	0	0.0360295	NA	NA	gga-miR-1669	MIMAT0007553	gga-miR-1669	chr26:3626485-3626504	miRNA	0	0	0	0	0	0
MI0007404	0.247584	0	0.0360287	1	1	gga-miR-1670	MIMAT0007554	gga-miR-1670	chr10:786680-786701	miRNA	-2.05908	-1.97274	-2.08149	-1.99653	-1.99736	-2.10055
MI0007405	0.0456011	-4.71429e-05	0.0360287	0.848338	1	gga-miR-1671	MIMAT0007555	gga-miR-1671	chr15:5090720-5090742	miRNA	-2.32046	-2.27308	-2.33275	-2.28614	-2.28659	-2.15129
MI0007406	0.496789	-1.36714e-05	0.0360267	0.975788	1	gga-miR-1672	MIMAT0007556	gga-miR-1672	chr18:8852737-8852760	miRNA	-1.89036	-1.77771	-1.46325	-1.35242	-1.80983	-1.94446
MI0007407	0.0933291	4.20086e-05	0.0360287	0.864638	1	gga-miR-1673	MIMAT0007557	gga-miR-1673	chr15:749689-749710	miRNA	-2.2469	-1.99746	-2.25971	-2.21112	-2.21159	-2.27061
MI0007408	1.10629	-2.45569e-05	0.0360234	0.970643	1	gga-miR-1674	MIMAT0007558	gga-miR-1674	chr6:22802938-22802962	miRNA	0.353252	-0.368201	-0.802781	-0.461008	0.685002	-0.881283
MI0007409	0	0	0.0360295	NA	NA	gga-miR-1675	MIMAT0007559	gga-miR-1675	chr8:24727690-24727713	miRNA	0	0	0	0	0	0
MI0007410	0.13919	0	0.0360287	1	1	gga-miR-1676	MIMAT0007560	gga-miR-1676-5p	chr5:56542878-56542899	miRNA	-2.11508	-2.04527	-2.1332	-2.0645	-2.06517	-2.14861
MI0007411	130.293	-0.00441366	0.0357703	0.302798	1	gga-miR-1677	MIMAT0007562	gga-miR-1677-5p	chr3:74231870-74231890	miRNA	6.78225	6.8261	6.81658	7.16267	7.10813	7.00368
MI0007412	0	0	0.0360295	NA	NA	gga-miR-1678	MIMAT0007564	gga-miR-1678	chr12:2538562-2538583	miRNA	0	0	0	0	0	0
MI0007413	0	0	0.0360295	NA	NA	gga-miR-1679	MIMAT0007565	gga-miR-1679	chr4:51454519-51454541	miRNA	0	0	0	0	0	0
MI0007414	0	0	0.0360295	NA	NA	gga-miR-1680	MIMAT0007566	gga-miR-1680-5p	chr10:15878842-15878863	miRNA	-2.25662	-2.19168	-2.27347	-2.20958	-2.2102	-2.28781
MI0007415	0.485257	-0.000243386	0.036028	0.470716	1	gga-miR-1681	MIMAT0007568	gga-miR-1681	chr2:94287003-94287024	miRNA	-1.98126	-1.84999	-2.01532	-1.35436	-0.823823	-2.0443
MI0007416	0	0	0.0360295	NA	NA	gga-miR-1682	MIMAT0007569	gga-miR-1682	chr14:4947203-4947223	miRNA	0	0	0	0	0	0
MI0007417	0.0463491	0	0.0360287	1	1	gga-miR-1683	MIMAT0007570	gga-miR-1683	chr1:49924860-49924882	miRNA	-2.32036	-2.27317	-2.3326	-2.28618	-2.28663	-2.34302
MI0007418	22.1381	-0.0021647	0.0359559	0.346128	1	NA	NA	NA	NA	NA	4.17519	2.72858	3.73023	4.20304	3.79379	4.41883
MI0022501	0.830069	-0.00029102	0.0360235	0.658781	1	gga-miR-1684b	MIMAT0025785	gga-miR-1684b-3p	chr4:89658931-89658952	miRNA	-0.359193	-1.37563	-1.63213	-0.104637	-0.625667	-1.67709
MI0007419	1.301	-0.000286887	0.0360206	0.720185	1	gga-miR-1685	MIMAT0007573	gga-miR-1685-5p	chr2:24811615-24811636	miRNA	-1.00506	0.344322	0.416909	0.243892	0.820731	-0.180889
MI0007420	0	0	0.0360295	NA	NA	gga-miR-1686	MIMAT0007575	gga-miR-1686	chr3:75850142-75850163	miRNA	0	0	0	0	0	0
MI0007421	0	0	0.0360295	NA	NA	gga-miR-1687	MIMAT0007576	gga-miR-1687-5p	chr20:13296384-13296404	miRNA	-2.38159	-2.36837	-2.38502	-2.37201	-2.37214	-2.38794
MI0007422	0.0452582	0	0.0360287	1	1	gga-miR-1688	MIMAT0007578	gga-miR-1688	chr10:1296888-1296910	miRNA	-2.38158	-2.36839	-2.385	-2.37203	-2.37215	-2.38791
MI0007423	0.536213	-0.000346786	0.0360271	0.408114	1	gga-miR-1689	MIMAT0007579	gga-miR-1689-5p	chr19:9416390-9416411	miRNA	-1.6855	-1.52202	-1.72791	-1.56707	-0.403547	-1.16213
MI0007424	0	0	0.0360295	NA	NA	gga-miR-1690	MIMAT0007581	gga-miR-1690-5p	chr1:83828724-83828746	miRNA	0	0	0	0	0	0
MI0007425	0	0	0.0360295	NA	NA	gga-miR-1691	MIMAT0007582	gga-miR-1691	chr1:46258895-46258917	miRNA	0	0	0	0	0	0
MI0007427	0.576712	0	0.036027	1	1	gga-miR-1692	MIMAT0007584	gga-miR-1692	chr9:22226712-22226731	miRNA	-1.43842	-1.1321	-1.5179	-1.2165	-1.21944	-1.58552
MI0007428	0.0475984	0	0.0360287	1	1	NA	NA	NA	NA	NA	-2.30947	-2.28352	-2.3162	-2.29067	-2.29092	-2.32192
MI0007429	0	0	0.0360295	NA	NA	gga-miR-1694	MIMAT0007586	gga-miR-1694	chr7:5436305-5436326	miRNA	0	0	0	0	0	0
MI0007430	0	0	0.0360295	NA	NA	gga-miR-1695	MIMAT0007587	gga-miR-1695	chr1:26725647-26725668	miRNA	0	0	0	0	0	0
MI0007431	0	0	0.0360295	NA	NA	gga-miR-1696	MIMAT0007588	gga-miR-1696	chr19:5602884-5602907	miRNA	-2.07141	-1.97187	-2.09724	-1.9993	-2.00025	-2.11921
MI0007432	0	0	0.0360295	NA	NA	gga-miR-1697	MIMAT0007589	gga-miR-1697	AADN04010454.1:7382-7403	miRNA	-2.39245	-2.35213	-2.40291	-2.36324	-2.36363	-2.41181
MI0007433	0.0815462	0	0.0360287	1	1	gga-miR-1698	MIMAT0007590	gga-miR-1698	chr19:640959-640980	miRNA	-2.30811	-2.28481	-2.31415	-2.29123	-2.29145	-2.3193
MI0023552	0.0815462	0	0.0360287	1	1	NA	NA	NA	NA	NA	-2.30811	-2.28481	-2.31415	-2.29123	-2.29145	-2.3193
MI0007434	0	0	0.0360295	NA	NA	gga-miR-1699	MIMAT0007591	gga-miR-1699	chr11:19730979-19731000	miRNA	-2.31684	-2.27652	-2.3273	-2.28763	-2.28801	-2.3362
MI0007563	4964.71	-0.00190854	0.0356397	0.715096	1	gga-miR-16c	MIMAT0007739	gga-miR-16c-5p	chr4:4071490-4071511	miRNA	11.6524	11.6954	11.7896	11.895	11.685	11.7761
MI0007435	0	0	0.0360295	NA	NA	gga-miR-1700	MIMAT0007592	gga-miR-1700	chr1:136743882-136743902	miRNA	-2.38159	-2.36837	-2.38502	-2.37201	-2.37214	-2.38794
MI0007436	0	0	0.0360295	NA	NA	gga-miR-1701	MIMAT0007593	gga-miR-1701	chr4:79857023-79857042	miRNA	0	0	0	0	0	0
MI0007437	0	0	0.0360295	NA	NA	gga-miR-1702	MIMAT0007594	gga-miR-1702	chr13:2077747-2077767	miRNA	0	0	0	0	0	0
MI0007438	0	0	0.0360295	NA	NA	gga-miR-1703	MIMAT0007595	gga-miR-1703-5p	chr5:58127936-58127958	miRNA	0	0	0	0	0	0
MI0007439	0.0389092	0	0.0360287	1	1	gga-miR-1704	MIMAT0007596	gga-miR-1704	chr9:4883800-4883820	miRNA	-2.38068	-2.36973	-2.38351	-2.37275	-2.37285	-2.38593
MI0007440	0.157127	-4.71418e-05	0.0360287	0.848341	1	gga-miR-1705	MIMAT0007597	gga-miR-1705	chr17:9286719-9286740	miRNA	-2.12125	-2.04418	-2.14124	-2.06542	-2.06616	-1.84607
MI0007441	0.151712	4.20098e-05	0.0360287	0.864634	1	gga-miR-1706	MIMAT0007598	gga-miR-1706	chr2:3856401-3856422	miRNA	-2.17362	-2.12245	-1.97961	-2.13655	-2.13704	-2.19819
MI0007442	1.02059	0.000544582	0.0360235	0.410415	1	gga-miR-1707	MIMAT0007599	gga-miR-1707	chr17:2320713-2320735	miRNA	-0.880931	-0.0691463	-1.66771	-1.47431	-1.4762	-1.00399
MI0007444	2.98052	-0.00170417	0.0360074	0.177308	1	gga-miR-1708	MIMAT0007601	gga-miR-1708	chr1:195334094-195334114	miRNA	1.28283	-0.391723	1.15721	0.63127	2.18556	2.207
MI0007446	0.042637	0	0.0360287	1	1	gga-miR-1709	MIMAT0007604	gga-miR-1709	chr1:180999379-180999400	miRNA	-2.38151	-2.3685	-2.38488	-2.37208	-2.37221	-2.38776
MI0007447	0.484842	6.16902e-05	0.0360281	0.848437	1	gga-miR-1710	MIMAT0007605	gga-miR-1710	chr5:27886413-27886434	miRNA	-1.74085	-0.273527	-1.78639	-1.61368	-1.61536	-0.765326
MI0007448	0	0	0.0360295	NA	NA	gga-miR-1711	MIMAT0007606	gga-miR-1711	chr12:16440211-16440230	miRNA	-2.2443	-2.19906	-2.25604	-2.21153	-2.21196	-2.26602
MI0007449	6.70515	-0.000644823	0.035992	0.694724	1	gga-miR-1712	MIMAT0007607	gga-miR-1712-5p	chr3:79500184-79500205	miRNA	2.2079	1.17747	1.81252	1.04257	2.36201	2.31849
MI0007450	0	0	0.0360295	NA	NA	gga-miR-1713	MIMAT0007609	gga-miR-1713	chr7:16338852-16338874	miRNA	0	0	0	0	0	0
MI0007451	0	0	0.0360295	NA	NA	gga-miR-1714	MIMAT0007610	gga-miR-1714	chr2:114704982-114705004	miRNA	0	0	0	0	0	0
MI0007452	0	0	0.0360295	NA	NA	gga-miR-1715	MIMAT0007611	gga-miR-1715-5p	chr14:14307763-14307786	miRNA	0	0	0	0	0	0
MI0007453	0.053756	0	0.0360287	1	1	gga-miR-1716	MIMAT0007613	gga-miR-1716	chr5:57845179-57845202	miRNA	-2.31507	-2.2782	-2.32464	-2.28836	-2.28871	-2.33278
MI0007454	0.173456	-4.71416e-05	0.0360287	0.848342	1	gga-miR-1717	MIMAT0007614	gga-miR-1717	AADN04010670.1:2306-2328	miRNA	-2.12189	-2.04407	-2.14208	-2.06551	-2.06626	-1.84401
MI0007455	0	0	0.0360295	NA	NA	gga-miR-1718	MIMAT0007615	gga-miR-1718	chr5:31460508-31460528	miRNA	0	0	0	0	0	0
MI0007456	0.085274	0	0.0360287	1	1	gga-miR-1719	MIMAT0007616	gga-miR-1719	chr12:884909-884929	miRNA	-2.30911	-2.28386	-2.31566	-2.29082	-2.29106	-2.32123
MI0007457	0.502584	-0.000174194	0.0360265	0.707597	1	gga-miR-1720	MIMAT0007617	gga-miR-1720-5p	chr10:13134625-13134646	miRNA	-1.77209	-1.62106	-1.81128	-1.66267	-1.05228	-1.84462
MI0007458	0	0	0.0360295	NA	NA	gga-miR-1721	MIMAT0007619	gga-miR-1721	chr8:5006778-5006798	miRNA	0	0	0	0	0	0
MI0007459	0	0	0.0360295	NA	NA	gga-miR-1722	MIMAT0007620	gga-miR-1722-5p	chr10:17874986-17875008	miRNA	0	0	0	0	0	0
MI0007460	0.249643	-0.000102804	0.0360287	0.679181	1	gga-miR-1723	MIMAT0007622	gga-miR-1723	chr2:41506179-41506201	miRNA	-2.0172	-1.90395	-2.04658	-1.01762	-1.93624	-2.07158
MI0007461	0.998262	0.000235904	0.0360216	0.755373	1	gga-miR-1724	MIMAT0007623	gga-miR-1724	chr23:2768546-2768568	miRNA	-1.56148	-0.544416	-0.443339	-1.4156	-0.619814	-0.940283
MI0007462	0	0	0.0360295	NA	NA	gga-miR-1725	MIMAT0007624	gga-miR-1725	chr5:22883988-22884008	miRNA	0	0	0	0	0	0
MI0007463	0	0	0.0360295	NA	NA	gga-miR-1726	MIMAT0007625	gga-miR-1726	chr6:32376935-32376956	miRNA	0	0	0	0	0	0
MI0007464	0.100532	0	0.0360287	1	1	gga-miR-1727	MIMAT0007626	gga-miR-1727	chr1:71561202-71561224	miRNA	-2.08336	-1.97141	-2.11241	-2.00226	-2.00333	-2.13712
MI0007466	0.700484	7.38256e-05	0.0360235	0.910554	1	gga-miR-1728	MIMAT0007627	gga-miR-1728-5p	chr4:10981418-10981440	miRNA	-1.32821	-0.110588	0.317381	-1.14186	0.348634	-0.568953
MI0007468	354.286	-0.00115062	0.0356477	0.824091	1	gga-miR-1729	MIMAT0007629	gga-miR-1729-5p	chr15:762739-762761	miRNA	8.09573	8.45453	8.16355	8.29338	8.44658	8.0947
MI0007469	0	0	0.0360295	NA	NA	gga-miR-1730	MIMAT0007631	gga-miR-1730-5p	chr4:48534519-48534541	miRNA	0	0	0	0	0	0
MI0007470	3.30499	0.000121355	0.0360134	0.910217	1	gga-miR-1731	MIMAT0007633	gga-miR-1731-5p	chr12:10661026-10661048	miRNA	-0.201015	0.78096	1.62215	0.0587653	0.658671	1.36946
MI0007471	0	0	0.0360295	NA	NA	gga-miR-1732	MIMAT0007634	gga-miR-1732	chr2:32706315-32706335	miRNA	0	0	0	0	0	0
MI0023557	0	0	0.0360295	NA	NA	NA	NA	NA	NA	NA	0	0	0	0	0	0
MI0023558	0	0	0.0360295	NA	NA	NA	NA	NA	NA	NA	0	0	0	0	0	0
MI0007472	0	0	0.0360295	NA	NA	gga-miR-1733	MIMAT0007635	gga-miR-1733	chr7:19049833-19049853	miRNA	-2.14207	-2.05416	-2.16487	-2.07838	-2.07922	-2.18428
MI0007473	2.02775	-0.00039232	0.036019	0.652046	1	gga-miR-1734	MIMAT0007636	gga-miR-1734	chr3:46373195-46373215	miRNA	0.647887	-0.643497	-0.956253	-0.733193	0.955898	-0.0744011
MI0007474	0	0	0.0360295	NA	NA	gga-miR-1735	MIMAT0007637	gga-miR-1735	chr27:4391244-4391264	miRNA	0	0	0	0	0	0
MI0007475	0.205674	0	0.0360287	1	1	gga-miR-1736	MIMAT0007638	gga-miR-1736-5p	chr1:139198700-139198721	miRNA	-1.93364	-1.82212	-1.96258	-1.85285	-1.85392	-1.9872
MI0007476	6.49487	-0.000200131	0.0360024	0.886061	1	gga-miR-1737	MIMAT0007640	gga-miR-1737	chr10:17092567-17092586	miRNA	1.54788	-0.0417547	2.76928	1.93853	1.51364	2.3766
MI0007477	0.0486993	4.20086e-05	0.0360287	0.864638	1	gga-miR-1738	MIMAT0007641	gga-miR-1738	chr1:104756565-104756586	miRNA	-2.24031	-2.20145	-2.09297	-2.21216	-2.21253	-2.25898
MI0007478	0.0475984	0	0.0360287	1	1	gga-miR-1739	MIMAT0007642	gga-miR-1739	chr5:39282324-39282346	miRNA	-2.38177	-2.36811	-2.38531	-2.37188	-2.37201	-2.38832
MI0007479	0.132154	0	0.0360287	1	1	gga-miR-1740	MIMAT0007643	gga-miR-1740-5p	chr3:3796493-3796515	miRNA	-1.8951	-1.76696	-1.92835	-1.80227	-1.8035	-1.95664
MI0007480	0	0	0.0360295	NA	NA	gga-miR-1741	MIMAT0007645	gga-miR-1741	chr9:7173113-7173132	miRNA	0	0	0	0	0	0
MI0007481	0	0	0.0360295	NA	NA	gga-miR-1742	MIMAT0007646	gga-miR-1742	chr1:51772132-51772151	miRNA	-2.38263	-2.36683	-2.38673	-2.37118	-2.37133	-2.39022
MI0007482	0.0463491	0	0.0360287	1	1	gga-miR-1743	MIMAT0007647	gga-miR-1743	chr1:156695155-156695176	miRNA	-2.20078	-2.1128	-2.22361	-2.13704	-2.13788	-2.24303
MI0007483	2.23188	-0.000510812	0.0360209	0.516713	1	NA	NA	NA	NA	NA	0.860902	-0.776924	-1.09481	0.794687	1.18167	-1.1362
MI0007484	0	0	0.0360295	NA	NA	NA	NA	NA	NA	NA	0	0	0	0	0	0
MI0007486	0	0	0.0360295	NA	NA	gga-miR-1746	MIMAT0007651	gga-miR-1746	chr20:8835191-8835212	miRNA	0	0	0	0	0	0
MI0007487	4.10832	0.00115554	0.0359964	0.454379	1	gga-miR-1747	MIMAT0007652	gga-miR-1747-5p	chr2:61829420-61829441	miRNA	1.44524	2.55202	2.24055	2.39926	1.39977	0.803096
MI0007488	0.0390854	0	0.0360287	1	1	gga-miR-1748	MIMAT0007653	gga-miR-1748	chr18:810613-810634	miRNA	-2.38089	-2.36942	-2.38386	-2.37258	-2.37269	-2.3864
MI0007489	0	0	0.0360295	NA	NA	gga-miR-1749	MIMAT0007654	gga-miR-1749-5p	chr2:573293-573313	miRNA	0	0	0	0	0	0
MI0007491	0	0	0.0360295	NA	NA	gga-miR-1750	MIMAT0007657	gga-miR-1750	chr4:10602634-10602655	miRNA	0	0	0	0	0	0
MI0007492	0.053756	0	0.0360287	1	1	gga-miR-1751	MIMAT0007658	gga-miR-1751-5p	chr4:50422162-50422184	miRNA	-2.38276	-2.36662	-2.38695	-2.37107	-2.37123	-2.39051
MI0007493	0	0	0.0360295	NA	NA	gga-miR-1752	MIMAT0007659	gga-miR-1752	chr25:2278045-2278065	miRNA	0	0	0	0	0	0
MI0007494	0.0389092	0	0.0360287	1	1	gga-miR-1753	MIMAT0007660	gga-miR-1753	chr17:6423827-6423848	miRNA	-2.38068	-2.36973	-2.38351	-2.37275	-2.37285	-2.38593
MI0007496	2.3315	0.000100436	0.0360232	0.881662	1	gga-miR-1754	MIMAT0007661	gga-miR-1754-5p	AADN04011577.1:6072-6091	miRNA	-1.46488	0.838188	-1.53498	0.324678	-1.27171	-0.65823
MI0007497	0	0	0.0360295	NA	NA	gga-miR-1755	MIMAT0007662	gga-miR-1755	chr9:15664261-15664280	miRNA	0	0	0	0	0	0
MI0007498	2.77722	0.00121011	0.0360082	0.328662	1	gga-miR-1756a	MIMAT0007663	gga-miR-1756a	chrZ:62791857-62791878	miRNA	0.829398	0.675844	2.08623	-0.504552	1.14518	0.981607
MI0007541	0.697763	-0.000128809	0.036026	0.798066	1	gga-miR-1756b	MIMAT0007712	gga-miR-1756b	chr3:14691872-14691894	miRNA	-1.78744	-1.64498	-1.2682	-1.68424	-1.6856	-0.949872
MI0007499	0	0	0.0360295	NA	NA	gga-miR-1757	MIMAT0007664	gga-miR-1757	chr4:16645565-16645585	miRNA	0	0	0	0	0	0
MI0007500	0	0	0.0360295	NA	NA	gga-miR-1758	MIMAT0007665	gga-miR-1758	chr24:27581-27603	miRNA	0	0	0	0	0	0
MI0007501	0	0	0.0360295	NA	NA	gga-miR-1759	MIMAT0007666	gga-miR-1759-5p	chr2:62727682-62727703	miRNA	-2.38155	-2.36844	-2.38495	-2.37205	-2.37218	-2.38784
MI0007502	0.0539836	0	0.0360287	1	1	gga-miR-1760	MIMAT0007667	gga-miR-1760	chr5:3817754-3817776	miRNA	-2.38266	-2.36679	-2.38678	-2.37116	-2.37131	-2.39028
MI0007503	0	0	0.0360295	NA	NA	gga-miR-1761	MIMAT0007668	gga-miR-1761	chr8:16867590-16867609	miRNA	0	0	0	0	0	0
MI0007504	0	0	0.0360295	NA	NA	gga-miR-1762	MIMAT0007669	gga-miR-1762	chr9:13937101-13937124	miRNA	0	0	0	0	0	0
MI0007505	0	0	0.0360295	NA	NA	gga-miR-1763	MIMAT0007670	gga-miR-1763	chr14:12314193-12314215	miRNA	-2.39141	-2.3537	-2.40119	-2.36409	-2.36445	-2.40952
MI0040750	0	0	0.0360295	NA	NA	gga-miR-1763b	MIMAT0050058	gga-miR-1763b-5p	chr5:57722561-57722582	miRNA	0	0	0	0	0	0
MI0007506	0.0803286	-4.9697e-05	0.0360287	0.840275	1	gga-miR-1764	MIMAT0007671	gga-miR-1764-5p	chr15:5824289-5824309	miRNA	-2.38582	-2.36207	-2.39198	-2.27241	-2.36884	-2.39722
MI0007507	1.5686	-0.00023997	0.0360206	0.76449	1	gga-miR-1765	MIMAT0007673	gga-miR-1765	chr18:5911224-5911243	miRNA	-0.930466	1.42173	-0.983727	0.902885	0.317751	0.399483
MI0007508	0	0	0.0360295	NA	NA	NA	NA	NA	NA	NA	0	0	0	0	0	0
MI0007510	0	0	0.0360295	NA	NA	gga-miR-1767	MIMAT0007675	gga-miR-1767	chr3:43006431-43006450	miRNA	0	0	0	0	0	0
MI0007511	0	0	0.0360295	NA	NA	gga-miR-1768	MIMAT0007676	gga-miR-1768	chr2:14132628-14132649	miRNA	0	0	0	0	0	0
MI0007512	1.59828	-0.00155863	0.036021	0.047334	1	gga-miR-1769	MIMAT0007677	gga-miR-1769-5p	chr15:2239917-2239938	miRNA	-0.719416	-0.418878	-0.798764	-0.500573	0.62601	1.59523
MI0007513	0	0	0.0360295	NA	NA	gga-miR-1770	MIMAT0007679	gga-miR-1770	chr2:146015828-146015849	miRNA	0	0	0	0	0	0
MI0007514	0.058955	4.20086e-05	0.0360287	0.864638	1	gga-miR-1771	MIMAT0007680	gga-miR-1771	chr5:51686116-51686136	miRNA	-2.31465	-2.36618	-2.38745	-2.37083	-2.37099	-2.39118
MI0007515	0.331876	-6.81975e-05	0.0360287	0.78432	1	gga-miR-1772	MIMAT0007681	gga-miR-1772-5p	chr6:10448994-10449015	miRNA	-1.55447	-1.86656	-1.99539	-1.89474	-1.89572	-0.865799
MI0007516	0.0475984	0	0.0360287	1	1	gga-miR-1773	MIMAT0007683	gga-miR-1773-5p	chr20:8317056-8317078	miRNA	-2.38177	-2.36811	-2.38531	-2.37188	-2.37201	-2.38832
MI0007517	0.238775	-6.76822e-05	0.0360283	0.818699	1	gga-miR-1774	MIMAT0007685	gga-miR-1774	chr28:1360729-1360749	miRNA	-1.96611	-1.84404	-1.99778	-1.87768	-1.87885	-1.53552
MI0007518	0	0	0.0360295	NA	NA	gga-miR-1775	MIMAT0007686	gga-miR-1775-3p	chr5:2412442-2412463	miRNA	-2.39141	-2.3537	-2.40119	-2.36409	-2.36445	-2.40952
MI0007519	0	0	0.0360295	NA	NA	gga-miR-1776	MIMAT0007687	gga-miR-1776	chr4:43888230-43888251	miRNA	-2.25331	-2.19366	-2.26879	-2.2101	-2.21067	-2.28196
MI0007520	0	0	0.0360295	NA	NA	gga-miR-1777	MIMAT0007688	gga-miR-1777	AADN04011948.1:5985-6004	miRNA	0	0	0	0	0	0
MI0007521	0	0	0.0360295	NA	NA	gga-miR-1778	MIMAT0007689	gga-miR-1778	chr13:12142892-12142913	miRNA	-2.38526	-2.3629	-2.39106	-2.36906	-2.36928	-2.39599
MI0007522	0.774912	-0.00048595	0.0360223	0.499631	1	gga-miR-1779	MIMAT0007690	gga-miR-1779	chrZ:32310363-32310385	miRNA	-1.07829	-1.54604	-1.13862	-0.4239	-0.939223	-1.18807
MI0007523	0	0	0.0360295	NA	NA	gga-miR-1780	MIMAT0007691	gga-miR-1780	chr23:5087402-5087422	miRNA	0	0	0	0	0	0
MI0007524	15.9329	-0.00262093	0.0359344	0.315343	1	gga-miR-1781	MIMAT0007692	gga-miR-1781-5p	chr14:3325564-3325585	miRNA	3.54119	2.98199	3.64233	3.38514	4.42201	3.65295
MI0007525	0.517902	0.000378956	0.0360265	0.414325	1	gga-miR-1782	MIMAT0007694	gga-miR-1782	chr2:68751383-68751403	miRNA	0.762901	-0.898663	-1.24802	-0.982797	-0.985721	-1.28905
MI0007526	0	0	0.0360295	NA	NA	gga-miR-1783	MIMAT0007695	gga-miR-1783	chr12:8808657-8808679	miRNA	0	0	0	0	0	0
MI0007527	6.13598	0.000318319	0.0359905	0.849221	1	gga-miR-1784	MIMAT0007696	gga-miR-1784-5p	chr3:35737931-35737952	miRNA	2.25427	1.99789	2.67268	2.31497	2.48848	1.84586
MI0041072	0.244201	4.20109e-05	0.0360287	0.86463	1	gga-miR-1784b	MIMAT0050489	gga-miR-1784b-5p	chr3:35737965-35737986	miRNA	-2.06926	-1.99045	-1.77046	-2.01217	-2.01292	-2.1071
MI0007528	0.20288	0	0.0360287	1	1	gga-miR-1785	MIMAT0007697	gga-miR-1785	chr11:18926719-18926740	miRNA	-2.13331	-2.04206	-2.15698	-2.0672	-2.06808	-2.17712
MI0007529	7.08403	-0.00197809	0.0359905	0.237633	1	gga-miR-1786	MIMAT0007698	gga-miR-1786	chr14:7768651-7768671	miRNA	2.67132	2.112	2.36636	2.27953	4.08247	2.24079
MI0007530	0	0	0.0360295	NA	NA	gga-miR-1787	MIMAT0007699	gga-miR-1787	chr12:8760187-8760206	miRNA	-2.39076	-2.35467	-2.40012	-2.36461	-2.36496	-2.40809
MI0007531	205.896	0.00037912	0.0359302	0.886903	1	gga-miR-1788	MIMAT0007700	gga-miR-1788-5p	chr7:22479335-22479356	miRNA	7.51365	8.13008	7.72805	7.87884	7.77194	7.53233
MI0007532	0	0	0.0360295	NA	NA	gga-miR-1789	MIMAT0007702	gga-miR-1789	chr11:9006409-9006430	miRNA	0	0	0	0	0	0
MI0007533	0	0	0.0360295	NA	NA	gga-miR-1790	MIMAT0007703	gga-miR-1790	chr4:11628672-11628691	miRNA	0	0	0	0	0	0
MI0007534	0.530823	-9.69843e-05	0.0360268	0.827135	1	gga-miR-1791	MIMAT0007704	gga-miR-1791-5p	chr11:9086651-9086673	miRNA	-1.39397	-1.74673	-1.89235	-1.77859	-1.7797	-1.13737
MI0007535	0.248463	0	0.0360283	1	1	gga-miR-1792	MIMAT0007706	gga-miR-1792	chr3:7810877-7810899	miRNA	-1.85117	-1.71752	-1.88585	-1.75434	-1.75562	-1.91535
MI0007536	0	0	0.0360295	NA	NA	gga-miR-1793	MIMAT0007707	gga-miR-1793	chr9:23640794-23640816	miRNA	0	0	0	0	0	0
MI0007537	0.0539836	0	0.0360287	1	1	gga-miR-1794	MIMAT0007708	gga-miR-1794	chr10:2481030-2481052	miRNA	-2.38266	-2.36679	-2.38678	-2.37116	-2.37131	-2.39028
MI0007538	0	0	0.0360295	NA	NA	gga-miR-1795	MIMAT0007709	gga-miR-1795	chr21:2369612-2369633	miRNA	0	0	0	0	0	0
MI0007539	0	0	0.0360295	NA	NA	gga-miR-1796	MIMAT0007710	gga-miR-1796	chr2:117887420-117887440	miRNA	-2.38263	-2.36683	-2.38673	-2.37118	-2.37133	-2.39022
MI0007540	0	0	0.0360295	NA	NA	gga-miR-1797	MIMAT0007711	gga-miR-1797	chr26:2279214-2279235	miRNA	-2.39122	-2.35398	-2.40088	-2.36424	-2.3646	-2.4091
MI0007542	1.4967	-0.000936881	0.0360179	0.305818	1	gga-miR-1798	MIMAT0007713	gga-miR-1798-5p	chr20:9880726-9880745	miRNA	-0.869311	-0.608108	0.588978	1.02078	0.419911	0.494232
MI0007543	0	0	0.0360295	NA	NA	gga-miR-1799	MIMAT0007715	gga-miR-1799	chr5:39984605-39984625	miRNA	0	0	0	0	0	0
MI0001184	1186.12	-0.001239	0.0359114	0.669781	1	gga-miR-17	MIMAT0001114	gga-miR-17-5p	chr1:148024022-148024045	miRNA	10.1224	9.98337	9.95804	10.096	10.3043	10.1764
MI0007544	0.0456011	-4.71429e-05	0.0360287	0.848338	1	gga-miR-1800	MIMAT0007716	gga-miR-1800	chr5:45227080-45227100	miRNA	-2.13031	-2.04259	-2.15307	-2.06676	-2.0676	-1.81707
MI0007545	0.0456011	-4.71429e-05	0.0360287	0.848338	1	gga-miR-1801	MIMAT0007717	gga-miR-1801	chr8:3820882-3820903	miRNA	-2.38168	-2.36824	-2.38517	-2.37194	-2.37207	-2.3337
MI0007546	0.0835142	-4.9697e-05	0.0360287	0.840275	1	gga-miR-1802	MIMAT0007718	gga-miR-1802	chr5:17069860-17069881	miRNA	-2.31435	-2.27889	-2.32354	-2.28866	-2.14536	-2.33137
MI0007548	0	0	0.0360295	NA	NA	gga-miR-1803	MIMAT0007720	gga-miR-1803	chr2:92880270-92880290	miRNA	0	0	0	0	0	0
MI0007549	0	0	0.0360295	NA	NA	gga-miR-1804	MIMAT0007721	gga-miR-1804	chr4:46721900-46721921	miRNA	0	0	0	0	0	0
MI0007550	8.19567	-0.000969444	0.0359983	0.51767	1	gga-miR-1805	MIMAT0007722	gga-miR-1805-5p	chr1:131070224-131070245	miRNA	3.47649	-0.0558797	2.48974	3.74311	2.89106	2.36336
MI0007551	0	0	0.0360295	NA	NA	gga-miR-1806	MIMAT0007724	gga-miR-1806	chr1:93829828-93829849	miRNA	0	0	0	0	0	0
MI0007552	0.053756	0	0.0360287	1	1	gga-miR-1807	MIMAT0007725	gga-miR-1807	AADN04009833.1:7106-7127	miRNA	-2.38276	-2.36662	-2.38695	-2.37107	-2.37123	-2.39051
MI0007553	2.3363	-0.000209593	0.0360141	0.842409	1	gga-miR-1808	MIMAT0007726	gga-miR-1808	chr5:940504-940526	miRNA	0.725472	0.563867	0.0954714	0.459482	-0.619079	1.14858
MI0007554	0	0	0.0360295	NA	NA	gga-miR-1809	MIMAT0007727	gga-miR-1809	chr8:22766598-22766621	miRNA	0	0	0	0	0	0
MI0007556	0	0	0.0360295	NA	NA	gga-miR-1811	MIMAT0007729	gga-miR-1811	chr4:57456675-57456694	miRNA	0	0	0	0	0	0
MI0007557	1.05483	0.000275525	0.0360217	0.714114	1	gga-miR-1812	MIMAT0007730	gga-miR-1812-5p	chr7:1275031-1275052	miRNA	-0.230425	-0.412098	-1.53999	-0.493875	-1.32935	-0.827332
MI0007467	0	0	0.0360295	NA	NA	gga-miR-1813	MIMAT0007600	gga-miR-1813	chr2:131521363-131521382	miRNA	-2.38116	-2.36902	-2.38431	-2.37236	-2.37248	-2.38699
MI0007443	0	0	0.0360295	NA	NA	gga-miR-1813	MIMAT0007600	gga-miR-1813	chr10:16597666-16597685	miRNA	0	0	0	0	0	0
MI0007370	0.0639276	0	0.0360287	1	1	NA	NA	NA	NA	NA	-2.20393	-2.11168	-2.22787	-2.1371	-2.13798	-2.24823
MI0007369	0	0	0.0360295	NA	NA	gga-miR-1815	MIMAT0007512	gga-miR-1815	chr6:28124168-28124188	miRNA	0	0	0	0	0	0
MI0007490	0	0	0.0360295	NA	NA	gga-miR-1816	MIMAT0007656	gga-miR-1816	chr2:88587402-88587421	miRNA	0	0	0	0	0	0
MI0001218	745.273	0.000611894	0.0358867	0.848021	1	gga-miR-181a	MIMAT0001168	gga-miR-181a-5p	chr8:2005188-2005210	miRNA	9.09207	9.16059	9.29546	9.39698	8.88319	8.97012
MI0001243	745.512	0.000607301	0.0358866	0.849175	1	gga-miR-181a	MIMAT0001168	gga-miR-181a-5p	chr17:9982155-9982177	miRNA	9.09208	9.1606	9.29547	9.39699	8.8832	8.97203
MI0001219	255.619	-0.000152976	0.0357019	0.974598	1	gga-miR-181b	MIMAT0001151	gga-miR-181b-5p	chr8:2005372-2005393	miRNA	7.61565	7.80135	7.60061	7.77108	7.55246	7.68101
MI0001242	265.979	-0.00024531	0.0356982	0.959497	1	gga-miR-181b	MIMAT0001151	gga-miR-181b-5p	chr17:9983787-9983808	miRNA	7.66072	7.83887	7.67265	7.84282	7.60905	7.72022
MI0029339	73.8336	-0.0026716	0.0358632	0.437604	1	gga-miR-182	MIMAT0037544	gga-miR-182-5p	chr1:843282-843306	miRNA	6.32048	5.77851	5.66852	6.44862	5.81162	6.33874
MI0001278	18.5505	-0.00806326	0.0358908	0.010389	1	gga-miR-183	MIMAT0001191	gga-miR-183	chr1:844423-844445	miRNA	3.31738	3.54544	3.54793	4.89694	4.33256	3.90161
MI0008206	0	0	0.0360295	NA	NA	gga-miR-1845	MIMAT0007749	gga-miR-1845	chr7:6580454-6580471	miRNA	0	0	0	0	0	0
MI0001227	1039.72	-0.000238047	0.0359789	0.90065	1	gga-miR-184	MIMAT0001158	gga-miR-184-3p	chr10:19996822-19996843	miRNA	8.79245	8.74617	8.17254	8.25277	8.7033	8.96257
MI0040669	0.176833	0	0.0360287	1	1	gga-miR-184b	MIMAT0049906	gga-miR-184b-5p	chr10:19996820-19996841	miRNA	-1.5872	-1.38353	-1.64004	-1.43965	-1.4416	-1.68501
MI0001193	82.4673	0.00718971	0.0356357	0.171238	1	gga-miR-187	MIMAT0001124	gga-miR-187-3p	chr2:83889667-83889686	miRNA	6.92128	6.9747	6.62345	6.50546	6.63267	6.42409
MI0001183	325.444	-0.0012765	0.0358654	0.708919	1	gga-miR-18a	MIMAT0001113	gga-miR-18a-5p	chr1:148023877-148023898	miRNA	8.13711	8.26815	7.99729	8.0538	8.43977	8.25966
MI0001209	110.001	-0.00297326	0.0358821	0.359231	1	gga-miR-18b	MIMAT0001141	gga-miR-18b-5p	chr4:3995068-3995089	miRNA	6.19437	6.4052	6.20357	6.45279	6.71343	6.62624
MI0001224	5631.66	-0.00112412	0.0356453	0.828598	1	gga-miR-190a	MIMAT0001155	gga-miR-190a-5p	chr10:4206050-4206071	miRNA	12.477	12.2311	12.3549	12.2969	12.4937	12.3967
MI0029340	159.436	-0.00561944	0.0354685	0.367423	1	gga-miR-190b	MIMAT0037546	gga-miR-190b-5p	chr25:2120372-2120393	miRNA	7.15996	7.23535	6.9578	7.08571	7.33094	7.3872
MI0040675	9463.34	0.00128515	0.0358588	0.712442	1	gga-miR-191	MIMAT0049917	gga-miR-191-5p	chr12:11670979-11671001	miRNA	11.9571	12.0146	12.1575	12.0126	11.7165	11.9631
MI0007564	44.8426	-0.0021275	0.0358853	0.507252	1	gga-miR-193a	MIMAT0007740	gga-miR-193a-3p	chr18:6491374-6491395	miRNA	4.66019	4.74944	4.91657	5.04789	5.16971	4.83119
MI0003698	4.48385	0.000687066	0.0359908	0.680441	1	gga-miR-193b	MIMAT0003353	gga-miR-193b-3p	chr14:764346-764369	miRNA	1.32876	1.81796	2.08241	1.68194	1.27653	1.60919
MI0001202	87.505	-6.54829e-05	0.0360155	NA	NA	gga-miR-194	MIMAT0001133	gga-miR-194	chr3:18822866-18822887	miRNA	2.99093	2.60355	2.95929	2.70471	2.42396	3.43917
MI0001268	2.19661	-0.000339158	0.0360201	0.680625	1	gga-miR-196	MIMAT0001121	gga-miR-196-5p	chr27:3775059-3775079	miRNA	1.50069	-0.502728	-0.839718	1.5584	1.14568	-0.899218
MI0001190	2.13182	-0.000333874	0.0360203	0.682339	1	gga-miR-196	MIMAT0001121	gga-miR-196-5p	chr2:32707532-32707552	miRNA	1.48859	-0.515853	-0.851623	1.54578	1.13326	-0.910551
MI0001282	3.12799	-0.000376878	0.036016	0.702514	1	gga-miR-196	MIMAT0001121	gga-miR-196-5p	chr33:1025360-1025380	miRNA	1.64727	0.814948	0.277988	2.2712	1.29662	-0.763986
MI0023559	2.13182	-0.000333874	0.0360203	0.682339	1	NA	NA	NA	NA	NA	1.48859	-0.515853	-0.851623	1.54578	1.13326	-0.910551
MI0023560	2.13182	-0.000333874	0.0360203	0.682339	1	NA	NA	NA	NA	NA	1.48859	-0.515853	-0.851623	1.54578	1.13326	-0.910551
MI0001245	243798	-0.00238743	0.0353947	0.718171	1	gga-miR-199	MIMAT0001152	gga-miR-199-5p	chr17:5571593-5571615	miRNA	17.7784	17.7559	17.6633	17.8639	17.7751	17.7281
MI0001220	244136	-0.00238585	0.0353944	0.718411	1	gga-miR-199	MIMAT0001152	gga-miR-199-5p	chr8:4652492-4652514	miRNA	17.7802	17.7579	17.6651	17.8657	17.777	17.73
MI0007426	8.75477	-0.00134614	0.0359901	0.424046	1	gga-miR-199b	MIMAT0007583	gga-miR-199b	chr3:63130955-63130974	miRNA	3.03541	2.30444	0.351675	2.80545	3.10177	2.41804
MI0001182	12348.6	-0.000696581	0.0358347	0.851529	1	gga-miR-19a	MIMAT0001112	gga-miR-19a-3p	chr1:148023695-148023717	miRNA	13.4609	13.5158	13.5488	13.3836	13.5666	13.7041
MI0029332	26245.9	-0.00153851	0.0356443	0.767268	1	gga-miR-19b	MIMAT0001110	gga-miR-19b-3p	chr4:3994717-3994739	miRNA	14.3727	14.423	14.5231	14.3581	14.491	14.6282
MI0001180	26245.9	-0.00153851	0.0356443	0.767268	1	gga-miR-19b	MIMAT0001110	gga-miR-19b-3p	chr1:148023387-148023409	miRNA	14.3727	14.423	14.5231	14.3581	14.491	14.6282
MI0001247	205104	-0.000277738	0.0357943	0.945771	1	gga-miR-1a	MIMAT0001127	gga-miR-1a-3p	chr20:8315785-8315805	miRNA	17.2691	17.1999	17.5223	17.4446	17.2834	17.303
MI0001196	205113	-0.000278018	0.0357943	0.945717	1	gga-miR-1a	MIMAT0001127	gga-miR-1a-3p	chr2:102815872-102815892	miRNA	17.2692	17.2	17.5224	17.4447	17.2835	17.303
MI0001254	5890.91	0.00106514	0.0359682	0.611647	1	gga-miR-1b	MIMAT0001175	gga-miR-1b-3p	chr23:4357066-4357086	miRNA	11.7549	11.6658	12.0364	11.5169	11.4951	11.5222
MI0007361	143.445	0.00702899	0.0358274	0.0636347	1	gga-miR-1c	MIMAT0007503	gga-miR-1c	chr7:35184316-35184337	miRNA	6.84419	6.38557	7.48798	6.37821	6.1713	6.5276
MI0001249	99372.7	0.00291295	0.0356554	0.569779	1	gga-miR-200a	MIMAT0001171	gga-miR-200a-3p	chr21:2591951-2591972	miRNA	16.3984	16.6383	16.3127	16.2274	16.3838	16.3099
MI0001250	14530.5	0.00311014	0.0357224	0.503966	1	gga-miR-200b	MIMAT0001172	gga-miR-200b-3p	chr21:2594279-2594301	miRNA	13.5739	13.936	13.7874	13.417	13.6583	13.6537
MI0003699	3.53365	0.000450402	0.036024	0.476545	1	gga-miR-202	MIMAT0003354	gga-miR-202-5p	chr6:21486736-21486757	miRNA	-0.0791783	3.00783	1.85597	1.38857	1.38358	-1.44695
MI0001214	9329.95	9.3895e-05	0.0360011	0.947637	1	gga-miR-203a	MIMAT0001146	gga-miR-203a	chr5:50769338-50769359	miRNA	11.0818	11.2354	11.3258	11.2022	11.2078	11.0225
MI0029341	0	0	0.0360295	NA	NA	gga-miR-203b	MIMAT0037548	gga-miR-203b-3p	chr5:50769298-50769319	miRNA	0	0	0	0	0	0
MI0001271	82.3412	-0.00185975	0.0358607	0.591728	1	gga-miR-204	MIMAT0001156	gga-miR-204	chrZ:35181211-35181232	miRNA	6.35793	6.1129	6.46545	6.35499	6.65881	6.46982
MI0001225	81.7658	-0.00182594	0.0358628	0.596277	1	gga-miR-204	MIMAT0001156	gga-miR-204	chr10:5628603-5628624	miRNA	6.34313	6.11246	6.45333	6.35455	6.65837	6.43781
MI0001267	2393.7	0.000925957	0.0359686	0.657911	1	gga-miR-205a	MIMAT0001184	gga-miR-205a	chr26:3076091-3076112	miRNA	9.96359	10.4366	10.4648	10.1841	9.93292	9.94935
MI0001238	30.066	-0.00724475	0.0359349	0.00538407	0.72012	gga-miR-205b	MIMAT0001164	gga-miR-205b	chr1:1273743-1273764	miRNA	3.64994	3.88294	3.98293	5.70689	4.77838	4.55942
MI0040717	0.425233	6.85648e-05	0.0360274	0.861741	1	gga-miR-205c	MIMAT0049995	gga-miR-205c-5p	chr26:3076125-3076146	miRNA	-1.55123	-1.32892	-0.341942	-1.39017	-0.529345	-1.65798
MI0001207	4790.89	-0.00236648	0.0358439	0.514945	1	gga-miR-206	MIMAT0001139	gga-miR-206	chr3:108045192-108045213	miRNA	11.7072	11.4409	11.863	12.0989	11.7544	11.8042
MI0001181	7025.74	-0.000486967	0.0356533	0.924511	1	gga-miR-20a	MIMAT0001111	gga-miR-20a-5p	chr1:148023556-148023578	miRNA	12.387	12.7358	12.6626	12.6058	12.6017	12.6268
MI0001517	4976.31	-0.00538085	0.0355605	0.346775	1	gga-miR-20b	MIMAT0001411	gga-miR-20b-5p	chr4:3994891-3994913	miRNA	11.522	11.5285	11.6276	11.798	11.6619	11.7844
MI0029342	379.564	-0.00277741	0.0357727	0.514764	1	gga-miR-210a	MIMAT0037549	gga-miR-210a-5p	chr5:15887078-15887099	miRNA	7.65252	7.82528	7.8522	7.839	7.95485	8.05206
MI0040748	0	0	0.0360295	NA	NA	gga-miR-210b	MIMAT0050054	gga-miR-210b-5p	chr5:15887119-15887138	miRNA	0	0	0	0	0	0
MI0003711	82.406	-0.00184415	0.0358622	0.593255	1	gga-miR-211	MIMAT0003368	gga-miR-211	chr28:2246994-2247015	miRNA	6.35797	6.11294	6.46549	6.35503	6.65886	6.46987
MI0010731	0	0	0.0360295	NA	NA	gga-miR-2126	MIMAT0011202	gga-miR-2126	chr1:14768898-14768915	miRNA	0	0	0	0	0	0
MI0010732	0	0	0.0360295	NA	NA	gga-miR-2127	MIMAT0011203	gga-miR-2127	chr1:165880031-165880051	miRNA	0	0	0	0	0	0
MI0010733	0.0475984	0	0.0360287	1	1	gga-miR-2128	MIMAT0011204	gga-miR-2128	chr10:2333562-2333581	miRNA	-1.9706	-1.8441	-2.00342	-1.87896	-1.88017	-2.03134
MI0010734	0.398684	-0.00024516	0.036028	0.464951	1	gga-miR-2129	MIMAT0011205	gga-miR-2129	chr14:4007787-4007809	miRNA	-1.83966	-1.69366	-1.87755	-0.597877	-1.73529	-0.97231
MI0040694	63.2927	0.00280491	0.0358352	0.450497	1	gga-miR-212	MIMAT0049954	gga-miR-212-5p	chr19:5515812-5515834	miRNA	5.52887	6.06762	5.82962	5.61424	5.50497	5.55424
MI0010735	0.145363	0	0.0360287	1	1	gga-miR-2130	MIMAT0011206	gga-miR-2130	chr33:903921-903943	miRNA	-2.11358	-2.04553	-2.13124	-2.06428	-2.06493	-2.14626
MI0010736	255.218	0.00620817	0.0357583	0.156341	1	gga-miR-2131	MIMAT0011207	gga-miR-2131-5p	chrZ:70743869-70743892	miRNA	7.97123	7.88666	7.86232	7.17	7.47181	7.77237
MI0008208	193.425	-0.00297739	0.0358922	0.341677	1	gga-miR-214	MIMAT0007751	gga-miR-214	chr8:4658383-4658403	miRNA	6.9867	7.57391	7.53178	7.74233	7.91115	7.56188
MI0040752	11.9964	-0.000657695	0.0359435	0.791028	1	gga-miR-214b	MIMAT0050062	gga-miR-214b-5p	chr8:4658381-4658402	miRNA	2.54551	3.5677	2.6934	3.52136	2.77709	2.8049
MI0001203	152.908	-0.000251404	0.0360127	NA	NA	gga-miR-215	MIMAT0001134	gga-miR-215-5p	chr3:18823184-18823204	miRNA	4.18155	3.978	3.14398	3.79547	3.78913	4.51547
MI0001200	40.9807	0.00100067	0.0358572	0.775131	1	gga-miR-216a	MIMAT0001131	gga-miR-216a	chr3:318143-318163	miRNA	5.27853	5.116	5.0085	4.69005	5.5369	4.72348
MI0008205	0.042637	0	0.0360287	1	1	gga-miR-216b	MIMAT0007748	gga-miR-216b	chr3:323535-323556	miRNA	-1.90856	-1.67779	-1.96844	-1.74138	-1.74359	-2.01938
MI0007066	1.16988	-0.000308023	0.0360238	0.63245	1	gga-miR-216c	MIMAT0007339	gga-miR-216c	chr3:323499-323520	miRNA	-0.50457	-1.14644	-0.582375	-1.216	0.648919	-1.50811
MI0001201	15.2073	-0.000117835	0.0359557	0.959141	1	gga-miR-217	MIMAT0001132	gga-miR-217-5p	chr3:315460-315483	miRNA	3.22797	3.4588	3.38137	3.93504	3.27205	2.78338
MI0001212	4859.39	0.000366358	0.035707	0.938741	1	gga-miR-218	MIMAT0001144	gga-miR-218-5p	chr4:75581268-75581288	miRNA	12.0497	11.7786	12.0296	11.7717	11.8606	12.1222
MI0001237	4858.82	0.000364405	0.0357068	0.939082	1	gga-miR-218	MIMAT0001144	gga-miR-218-5p	chr13:4563954-4563974	miRNA	12.0494	11.7786	12.0291	11.7712	11.8611	12.1218
MI0040691	1628.66	-0.00150665	0.035748	0.735506	1	gga-miR-2184a	MIMAT0049948	gga-miR-2184a-5p	chr19:5515026-5515047	miRNA	10.4493	10.3547	10.4644	10.2676	10.721	10.4831
MI0040690	0.793905	-0.000596774	0.0360244	0.327575	1	gga-miR-2184b	MIMAT0049946	gga-miR-2184b-5p	chr19:5515060-5515080	miRNA	-1.67427	-1.4747	-1.72604	-1.52969	-0.197435	-1.7701
MI0015374	1053.31	-0.000355667	0.0359625	0.871144	1	gga-miR-2188	MIMAT0016372	gga-miR-2188-5p	chr22:2664399-2664420	miRNA	9.29762	9.2135	9.20939	9.77547	9.43094	8.48094
MI0001246	3.50935	0.00254651	0.0360064	0.0486532	1	gga-miR-219a	MIMAT0001170	gga-miR-219a	chr17:5485257-5485277	miRNA	3.26212	2.28932	1.11674	0.130641	1.68855	0.98699
MI0015382	764.375	-0.00836962	0.0355878	0.131928	1	gga-miR-219b	MIMAT0016380	gga-miR-219b	chr17:5485260-5485281	miRNA	9.19388	9.11602	9.04813	9.33732	9.43715	9.53851
MI0004994	58799.1	0.00225477	0.0357722	0.597282	1	gga-miR-21	MIMAT0003774	gga-miR-21-5p	chr19:7376264-7376285	miRNA	14.8578	15.4766	15.1582	14.9891	15.1444	14.9139
MI0001178	2594.19	0.00263688	0.0354533	0.676298	1	gga-miR-221	MIMAT0001108	gga-miR-221-3p	chr1:110650597-110650619	miRNA	10.663	11.0056	10.979	10.8057	10.7992	10.7834
MI0001177	246.438	0.00345589	0.0356513	0.502405	1	gga-miR-222	MIMAT0001107	gga-miR-222a	chr1:110650086-110650109	miRNA	7.13449	7.4609	7.62426	7.30547	7.25542	7.18305
MI0022373	39.856	0.000992502	0.0360141	0.346897	1	gga-miR-222b	MIMAT0025618	gga-miR-222b-3p	NA	miRNA	1.61457	1.0158	3.16068	2.06359	2.05766	0.198901
MI0001208	11581.8	8.16154e-05	0.0359729	0.967718	1	gga-miR-223	MIMAT0001140	gga-miR-223	chr4:249623-249643	miRNA	11.7515	11.5242	11.9228	11.5887	11.7518	11.7623
MI0006982	1614.66	0.00759369	0.0352449	0.299246	1	gga-miR-22	MIMAT0007287	gga-miR-22-5p	chr19:5380406-5380427	miRNA	10.1435	10.4175	10.6413	10.2948	10.2883	10.1003
MI0001273	12729.4	0.0106292	0.0345809	0.273524	1	gga-miR-23b	MIMAT0001186	gga-miR-23b-3p	chrZ:41649217-41649237	miRNA	13.3239	13.4915	13.6004	13.2476	13.35	13.3922
MI0001275	8825.75	0.00877999	0.0349602	0.299024	1	gga-miR-24	MIMAT0001188	gga-miR-24-3p	chrZ:41649978-41649999	miRNA	12.5372	12.7059	12.9056	12.5762	12.4941	12.6212
MI0029333	40503.6	0.00123607	0.0348927	0.886968	1	gga-miR-26a	MIMAT0037538	gga-miR-26a-2-5p	chr7:22670593-22670614	miRNA	14.9203	15.2366	15.1919	15.18	15.0562	15.0318
MI0001187	40516	0.00122381	0.0348924	0.888096	1	gga-miR-26a	MIMAT0001118	gga-miR-26a-5p	chr2:4575303-4575323	miRNA	14.9207	15.2368	15.1923	15.1805	15.0569	15.0322
MI0001274	24710.4	0.00924132	0.0353295	0.182406	1	gga-miR-27b	MIMAT0001187	gga-miR-27b-3p	chrZ:41649462-41649482	miRNA	14.5518	14.4102	14.3696	13.979	14.1359	14.4521
MI0013634	4402.78	0.00226673	0.0360028	0.102379	1	gga-miR-2954	MIMAT0014448	gga-miR-2954	chrZ:70733079-70733100	miRNA	12.4978	12.0395	12.0497	9.78142	9.7403	11.6986
MI0040662	0.0463491	0	0.0360287	1	1	gga-miR-2984	MIMAT0049894	gga-miR-2984-5p	chr1:144520189-144520210	miRNA	-2.31201	-2.2811	-2.32003	-2.28962	-2.28992	-2.32685
MI0040664	0	0	0.0360295	NA	NA	gga-miR-2985	MIMAT0049898	gga-miR-2985-5p	chr1:181232531-181232552	miRNA	0	0	0	0	0	0
MI0040739	0	0	0.0360295	NA	NA	gga-miR-2985	MIMAT0049898	gga-miR-2985-5p	chr4:21653671-21653692	miRNA	0	0	0	0	0	0
MI0001166	17043.9	0.00837896	0.0354455	0.187415	1	gga-miR-29a	MIMAT0001096	gga-miR-29a-3p	chr1:3434830-3434850	miRNA	13.8498	13.8661	13.8143	13.4917	13.6035	13.6412
MI0001167	2697.04	0.0041556	0.0357961	0.306994	1	gga-miR-29b	MIMAT0001097	gga-miR-29b-3p	chr1:3433809-3433831	miRNA	11.4253	11.3603	11.3928	11.02	11.0866	11.1056
MI0001266	2696.34	0.0041482	0.035796	0.308015	1	gga-miR-29b	MIMAT0001097	gga-miR-29b-3p	chr26:2699729-2699751	miRNA	11.4249	11.3588	11.3924	11.02	11.0866	11.1056
MI0001265	17030.8	0.00833832	0.0354463	0.189295	1	gga-miR-29c	MIMAT0001183	gga-miR-29c-3p	chr26:2698826-2698845	miRNA	13.849	13.8641	13.8129	13.4903	13.6039	13.6407
MI0001240	2281.85	-0.00359561	0.0357209	0.440918	1	gga-miR-301a	MIMAT0001166	gga-miR-301a-3p	chr15:406755-406779	miRNA	10.9031	10.8409	10.7816	10.767	11.0491	11.2434
MI0007565	3628.39	-0.000727504	0.035707	0.878715	1	gga-miR-301b	MIMAT0007741	gga-miR-301b-5p	chr19:7202744-7202765	miRNA	11.7284	11.6031	11.6221	11.4724	11.7441	11.8003
MI0001211	0	0	0.0360295	NA	NA	gga-miR-302a	MIMAT0001143	gga-miR-302a	chr4:57456886-57456907	miRNA	0	0	0	0	0	0
MI0003700	0	0	0.0360295	NA	NA	gga-miR-302b	MIMAT0003356	gga-miR-302b-5p	chr4:57456286-57456308	miRNA	-2.38526	-2.3629	-2.39106	-2.36906	-2.36928	-2.39599
MI0003701	0	0	0.0360295	NA	NA	gga-miR-302c	MIMAT0003358	gga-miR-302c-5p	chr4:57456548-57456569	miRNA	0	0	0	0	0	0
MI0003702	0.042637	0	0.0360287	1	1	gga-miR-302d	MIMAT0003360	gga-miR-302d	chr4:57457222-57457244	miRNA	-2.38151	-2.3685	-2.38488	-2.37208	-2.37221	-2.38776
MI0022380	0.615313	-0.000185593	0.0360263	0.698779	1	gga-miR-3064	MIMAT0025631	gga-miR-3064-5p	chr18:6961519-6961539	miRNA	-1.38532	-1.12482	-1.45291	-0.235825	-1.19909	-1.49488
MI0001204	12159.6	-0.00179441	0.0352984	0.799785	1	gga-miR-30a	MIMAT0001135	gga-miR-30a-5p	chr3:82629089-82629110	miRNA	13.2559	13.4408	13.3749	13.4449	13.4145	13.3078
MI0001199	2666.91	-0.000183463	0.03585	0.95906	1	gga-miR-30b	MIMAT0001130	gga-miR-30b-5p	chr2:142757765-142757786	miRNA	11.3209	11.2662	11.2693	11.0402	11.3818	11.4182
MI0001257	11405.7	0.000870407	0.0356728	0.862007	1	gga-miR-30c	MIMAT0001137	gga-miR-30c-5p	chr23:4947371-4947394	miRNA	13.3357	13.3472	13.4095	13.1459	13.3236	13.4399
MI0001205	11412	0.000866111	0.0356731	0.862627	1	gga-miR-30c	MIMAT0001137	gga-miR-30c-5p	chr3:82653704-82653727	miRNA	13.3363	13.3484	13.4096	13.1467	13.3238	13.4413
MI0001198	9218.18	-0.000806321	0.0356798	0.870845	1	gga-miR-30d	MIMAT0001129	gga-miR-30d	chr2:142761297-142761318	miRNA	12.6838	12.8862	12.8582	13.0326	12.7636	12.7071
MI0001256	38249.9	-0.00153772	0.0346166	0.872727	1	gga-miR-30e	MIMAT0001177	gga-miR-30e-5p	chr23:4946150-4946168	miRNA	15.0384	15.1114	15.0621	15.0583	15.0969	15.0801
MI0001276	5.1904	0.000208986	0.0359997	0.886605	1	gga-miR-31	MIMAT0001189	gga-miR-31-5p	chrZ:78512300-78512321	miRNA	1.66472	0.840707	1.96621	2.03892	1.31756	1.13145
MI0001194	1008.65	0.00100701	0.0358327	0.787737	1	gga-miR-32	MIMAT0001125	gga-miR-32-5p	chr2:84498547-84498567	miRNA	10.0198	10.2615	10.1096	9.84289	10.1844	10.0412
MI0001170	941.911	1.52336e-05	0.035786	0.997074	1	gga-miR-33	MIMAT0001100	gga-miR-33-5p	chr1:49529917-49529936	miRNA	10.0674	9.89483	9.70094	9.75917	10.0138	9.87162
MI0029334	941.799	2.43915e-05	0.0357864	0.995311	1	gga-miR-33	MIMAT0037539	gga-miR-33-2-5p	chr14:4937994-4938015	miRNA	10.0674	9.89482	9.70092	9.75915	10.0138	9.86963
MI0029343	14045.5	-0.0046354	0.0355352	0.429416	1	gga-miR-338	MIMAT0037551	gga-miR-338-5p	chr18:9383535-9383555	miRNA	13.6464	13.4336	13.4948	13.6516	13.6617	13.7326
MI0001251	6487.89	0.00324184	0.0358034	0.418235	1	gga-miR-34a	MIMAT0001173	gga-miR-34a-5p	chr21:3263058-3263080	miRNA	12.2498	12.5818	12.4824	12.0575	12.3444	12.1179
MI0001260	14793.5	0.00017405	0.0359806	0.926034	1	gga-miR-34b	MIMAT0001179	gga-miR-34b-5p	chr24:5539146-5539168	miRNA	13.9489	14.4503	14.0883	14.1454	14.2326	13.9136
MI0001261	6096.48	0.000119749	0.0359798	0.949488	1	gga-miR-34c	MIMAT0001180	gga-miR-34c-5p	chr24:5539883-5539905	miRNA	12.6081	13.1363	12.7174	12.8446	12.9128	12.575
MI0015375	121.828	0.0049226	0.0356086	0.364407	1	gga-miR-3523	MIMAT0016373	gga-miR-3523	chr13:9054525-9054546	miRNA	6.31701	6.60227	6.82033	6.10072	6.53547	6.44611
MI0015376	0.744968	0.000517779	0.0360246	0.383273	1	gga-miR-3524a	MIMAT0016374	gga-miR-3524a	chr1:105832044-105832065	miRNA	-0.725438	-0.448984	-1.52239	-1.32118	-1.32314	-1.56753
MI0022472	0	0	0.0360295	NA	NA	gga-miR-3524b	MIMAT0025753	gga-miR-3524b-3p	chr2:95943690-95943710	miRNA	0	0	0	0	0	0
MI0015384	52.914	0.00224966	0.0358701	0.504516	1	gga-miR-3525	MIMAT0016382	gga-miR-3525	chr1:105832047-105832068	miRNA	5.47627	5.20682	5.83605	5.60522	5.164	5.07429
MI0015377	0.181839	0	0.0360287	1	1	gga-miR-3526	MIMAT0016375	gga-miR-3526	chr3:15593970-15593988	miRNA	-2.24563	-2.19827	-2.25792	-2.21132	-2.21177	-2.26838
MI0015379	0.888264	0	0.0360267	1	1	gga-miR-3528	MIMAT0016377	gga-miR-3528	chr17:8208172-8208193	miRNA	-1.44073	-1.09954	-1.52926	-1.19355	-1.19682	-1.60458
MI0015380	49.1217	-0.000418561	0.0359277	0.87678	1	gga-miR-3529	MIMAT0016378	gga-miR-3529	chr10:13134738-13134758	miRNA	6.02819	5.37086	3.76439	5.56895	5.40311	5.24931
MI0015381	12.293	4.23587e-05	0.0359506	0.985789	1	gga-miR-3530	MIMAT0016379	gga-miR-3530-3p	chr7:25408559-25408579	miRNA	3.62982	3.193	3.26635	3.21076	2.79623	3.78375
MI0015383	15.1754	-0.00136085	0.035951	0.566207	1	gga-miR-3531	MIMAT0016381	gga-miR-3531-5p	chr23:443963-443983	miRNA	3.63679	3.8653	3.70681	2.72266	4.38948	4.26685
MI0015385	0.430928	-0.000150495	0.0360265	0.747088	1	gga-miR-3532	MIMAT0016383	gga-miR-3532-3p	chr5:32991435-32991456	miRNA	-1.55578	-1.85775	-1.98241	-1.88502	-1.48502	-1.60331
MI0015386	1.00251	0	0.0360258	1	1	gga-miR-3533	MIMAT0016384	gga-miR-3533	chr14:4192502-4192521	miRNA	-1.098	-0.719426	-1.19108	-0.827454	-0.831209	-1.27145
MI0015387	0.421225	-7.57516e-05	0.0360282	0.80837	1	gga-miR-3534	MIMAT0016385	gga-miR-3534	KQ759641.1:1888-1909	miRNA	-1.76216	-1.5835	-1.80852	-1.63273	-1.63444	-1.18559
MI0015388	34.217	-0.00146243	0.0358133	0.70896	1	gga-miR-3535	MIMAT0016386	gga-miR-3535	chr9:15324698-15324722	miRNA	4.6825	5.20092	4.55539	4.59844	4.84693	5.14937
MI0015389	2.05562	-0.000919711	0.0360217	0.221498	1	gga-miR-3536	MIMAT0016387	gga-miR-3536	chr25:2139775-2139796	miRNA	0.231275	-0.541399	-1.02735	1.29571	1.29042	-1.11571
MI0015390	0	0	0.0360295	NA	NA	gga-miR-3537	MIMAT0016388	gga-miR-3537	chr6:16941080-16941102	miRNA	-2.18753	-2.11751	-2.2057	-2.1368	-2.13747	-2.22115
MI0015391	30.598	-0.0011947	0.0359477	0.621685	1	gga-miR-3538	MIMAT0016389	gga-miR-3538	NA	miRNA	3.48639	3.90286	3.60628	4.33774	3.4334	3.77135
MI0015393	4.04125	-0.00155145	0.0359999	0.287848	1	gga-miR-3539	MIMAT0016390	gga-miR-3539	chr1:80759500-80759521	miRNA	1.5127	2.03484	0.990482	2.45369	1.47386	2.45809
MI0015394	0.828147	-0.000432695	0.0360239	0.495288	1	gga-miR-3540	MIMAT0016391	gga-miR-3540	chr10:11060295-11060316	miRNA	-0.744413	-1.32623	-1.60191	-1.38654	-0.53759	-0.427436
MI0022385	0.0926652	0	0.0360287	1	1	gga-miR-3594	MIMAT0025641	gga-miR-3594-5p	AADN04001051.1:3054-3076	miRNA	-2.19403	-2.1152	-2.21448	-2.13692	-2.13767	-2.23189
MI0029344	1128.04	-0.00384804	0.0356412	0.460892	1	gga-miR-363	MIMAT0037553	gga-miR-363-5p	chr4:3994469-3994490	miRNA	9.26937	9.6157	9.60942	9.75597	9.67035	9.56567
MI0003703	381.299	0.000505325	0.0358441	0.889332	1	gga-miR-365	MIMAT0003361	gga-miR-365-3p	chr14:769167-769188	miRNA	8.09343	8.23419	8.58329	8.18869	8.57851	7.9211
MI0003704	381.299	0.000505325	0.0358441	0.889332	1	gga-miR-365	MIMAT0003361	gga-miR-365-3p	chr18:6504909-6504930	miRNA	8.09343	8.23419	8.58329	8.18869	8.57851	7.9211
MI0022403	0	0	0.0360295	NA	NA	gga-miR-365b	MIMAT0025674	gga-miR-365b-5p	chr14:769164-769185	miRNA	0	0	0	0	0	0
MI0003712	0	0	0.0360295	NA	NA	gga-miR-367	MIMAT0003369	gga-miR-367	chr4:57457361-57457381	miRNA	0	0	0	0	0	0
MI0003705	559.046	0.000888071	0.0359103	0.76099	1	gga-miR-375	MIMAT0003362	gga-miR-375	chr7:22469980-22470001	miRNA	8.82493	9.71366	9.15519	9.3251	9.11739	8.94303
MI0003706	14.7003	-0.00144772	0.035981	0.438337	1	gga-miR-383	MIMAT0003363	gga-miR-383-5p	AADN04015343.1:4586-4607	miRNA	3.24256	3.027	3.76205	4.15385	3.94507	3.45239
MI0040676	225.738	0.000264293	0.0359402	0.916783	1	gga-miR-425	MIMAT0049919	gga-miR-425-5p	chr12:11671363-11671385	miRNA	6.6178	7.00785	7.1807	6.99428	7.11805	6.47756
MI0003714	12245.3	0.0043414	0.0356355	0.408798	1	gga-miR-429	MIMAT0003371	gga-miR-429-3p	chr21:2589443-2589464	miRNA	13.1553	13.5055	13.4372	13.0955	13.1619	13.2369
MI0003715	9447.36	0.00099423	0.0359525	0.672215	1	gga-miR-449a	MIMAT0003372	gga-miR-449a	chrZ:16702996-16703016	miRNA	12.3923	12.7645	12.465	12.3791	12.2773	12.2814
MI0007566	88.523	0.000975626	0.0359678	0.643082	1	gga-miR-449b	MIMAT0007743	gga-miR-449b-5p	chrZ:16703155-16703177	miRNA	5.39061	5.87042	5.64835	5.35725	5.52483	5.18996
MI0007445	1683.88	0.000146448	0.0359636	0.946311	1	gga-miR-449c	MIMAT0007602	gga-miR-449c-5p	chrZ:16704141-16704164	miRNA	9.49713	9.87298	9.58385	9.77228	9.54001	9.50699
MI0039506	1705.47	0.000974065	0.0359558	0.671923	1	gga-miR-449d	MIMAT0048647	gga-miR-449d-5p	chrZ:16702125-16702149	miRNA	10.0498	10.5689	10.1787	10.078	10.0917	9.9476
MI0004995	2046.05	-0.000276445	0.0359505	0.907533	1	gga-miR-451	MIMAT0003775	gga-miR-451	chr19:5863065-5863087	miRNA	10.3554	10.286	10.337	10.7018	10.5568	9.67597
MI0006984	7315	-0.00986513	0.0350851	0.216396	1	gga-miR-454	MIMAT0007291	gga-miR-454-5p	chr15:400353-400371	miRNA	12.4615	12.6378	12.5379	12.6275	12.6725	12.8462
MI0003707	7883.6	-0.00442964	0.0357778	0.294112	1	gga-miR-455	MIMAT0003364	gga-miR-455-5p	chr17:5239506-5239527	miRNA	12.6553	12.8047	12.7257	12.9644	13.0043	13.1028
MI0004997	1198.42	-0.00706189	0.0354715	0.256144	1	gga-miR-456	MIMAT0003777	gga-miR-456-3p	chr3:31514596-31514617	miRNA	10.0811	10.0267	9.82661	10.191	10.3911	9.9705
MI0007567	1583.91	-0.00148814	0.035747	0.739103	1	gga-miR-458a	MIMAT0007745	gga-miR-458a-5p	chr13:8233377-8233397	miRNA	10.8283	10.878	10.4543	10.94	10.8129	10.6899
MI0022541	0.0539836	0	0.0360287	1	1	gga-miR-458b	MIMAT0025830	gga-miR-458b-5p	chr13:8233342-8233363	miRNA	-2.38266	-2.36679	-2.38678	-2.37116	-2.37131	-2.39028
MI0004998	245.861	-0.00948453	0.0354938	0.119871	1	gga-miR-460a	MIMAT0003778	gga-miR-460a-5p	chr2:3692594-3692615	miRNA	7.60057	7.49429	7.65159	7.72025	8.04546	7.86045
MI0007055	67.7776	0.00394898	0.0358249	0.300299	1	gga-miR-460b	MIMAT0007326	gga-miR-460b-5p	chr4:2714102-2714123	miRNA	5.97715	5.62884	6.06085	4.97365	5.55137	5.94222
MI0003713	0	0	0.0360295	NA	NA	gga-miR-466	MIMAT0003370	gga-miR-466	chr2:21752944-21752966	miRNA	0	0	0	0	0	0
MI0022440	0	0	0.0360295	NA	NA	gga-miR-4732	MIMAT0025717	gga-miR-4732-5p	chr3:30430104-30430124	miRNA	0	0	0	0	0	0
MI0003708	32.116	-0.00470016	0.0357974	0.246628	1	gga-miR-489	MIMAT0003365	gga-miR-489-3p	chr2:23147311-23147333	miRNA	4.40562	4.46338	4.57077	4.61162	4.35223	5.19124
MI0003709	11.2721	-7.28773e-05	0.0360096	0.95154	1	gga-miR-490	MIMAT0003366	gga-miR-490-3p	chr1:57923994-57924015	miRNA	1.90435	2.4745	1.75714	2.31699	2.31152	1.63213
MI0003710	28521.8	-7.17223e-05	0.0358627	0.983402	1	gga-miR-499	MIMAT0003367	gga-miR-499-5p	chr20:2734906-2734928	miRNA	14.5545	14.6648	14.4776	14.4292	14.5849	14.6658
MI0006983	89.5616	0.00124355	0.03561	0.818475	1	gga-miR-551	MIMAT0007289	gga-miR-551-5p	chr9:20500069-20500091	miRNA	6.38547	6.32367	6.31483	6.22794	6.10853	6.44856
MI0022520	3.25521	0.000100634	0.0360069	0.937097	1	gga-miR-6516	MIMAT0025806	gga-miR-6516-5p	chr18:4170850-4170871	miRNA	1.40879	1.91749	0.892388	1.77638	1.77149	0.242067
MI0022359	0.830391	-0.000301176	0.0360246	0.613444	1	gga-miR-6542	MIMAT0025589	gga-miR-6542-5p	chr3:4430962-4430983	miRNA	-0.799481	-1.36104	-1.62405	-0.07274	-1.42058	-1.67015
MI0022539	0.11791	8.1994e-05	0.0360287	0.740806	1	gga-miR-6543	MIMAT0025826	gga-miR-6543-5p	chr1:133686529-133686552	miRNA	-1.2712	-2.03952	-2.17578	-2.06933	-2.07037	-2.19966
MI0022360	18.7854	0.00277638	0.0359257	0.308306	1	gga-miR-6544	MIMAT0025591	gga-miR-6544-5p	chr5:24455343-24455364	miRNA	4.60104	3.68014	3.44811	3.19476	3.75589	3.69932
MI0022361	0	0	0.0360295	NA	NA	gga-miR-6545	MIMAT0025593	gga-miR-6545-5p	AADN04002826.1:3993-4013	miRNA	0	0	0	0	0	0
MI0022362	0.544965	-0.000481183	0.0360263	0.320909	1	gga-miR-6546	MIMAT0025595	gga-miR-6546-5p	chr7:36448414-36448435	miRNA	-1.57246	-1.3585	-1.62798	-0.577027	-1.41951	-0.158445
MI0022363	0.0803286	-4.9697e-05	0.0360287	0.840275	1	gga-miR-6547	MIMAT0025597	gga-miR-6547-5p	chr27:4660708-4660729	miRNA	-2.38582	-2.36207	-2.39198	-2.27241	-2.36884	-2.39722
MI0022365	0.223645	0	0.0360287	1	1	gga-miR-6548	MIMAT0025601	gga-miR-6548-5p	chr14:7328464-7328485	miRNA	-1.87483	-1.74741	-1.90789	-1.78252	-1.78374	-1.93602
MI0022366	0.323963	4.93673e-05	0.0360282	0.874996	1	gga-miR-6549	MIMAT0025603	gga-miR-6549-5p	chr8:24565326-24565348	miRNA	-1.36986	-1.75726	-1.4028	-1.79225	-1.27909	-1.94521
MI0022367	0.712802	-9.34055e-06	0.0360262	0.984853	1	gga-miR-6550	MIMAT0025605	gga-miR-6550-5p	chr10:19176454-19176473	miRNA	-1.78237	-0.918546	-1.82674	-1.65847	-1.66011	-1.22584
MI0022369	0.164687	0	0.0360287	1	1	gga-miR-6551	MIMAT0025609	gga-miR-6551-5p	chr18:9400673-9400694	miRNA	-1.86081	-1.72242	-1.89671	-1.76055	-1.76187	-1.92726
MI0022370	0.568565	-0.00027801	0.0360278	0.436447	1	gga-miR-6552	MIMAT0025611	gga-miR-6552-5p	chr5:45270662-45270682	miRNA	-1.87801	-1.73927	-1.91401	-0.670598	-1.77883	-1.03674
MI0022371	0.957602	0.000575536	0.0360219	0.43738	1	NA	NA	NA	NA	NA	-1.1909	0.0438544	0.128136	-1.01243	-0.0497013	-1.24984
MI0022372	0	0	0.0360295	NA	NA	gga-miR-6554	MIMAT0025615	gga-miR-6554-5p	chr2:6787513-6787534	miRNA	-2.38933	-2.35681	-2.39777	-2.36577	-2.36608	-2.40495
MI0022374	0.598657	-1.97542e-05	0.036025	0.972357	1	gga-miR-6555	MIMAT0025619	gga-miR-6555-5p	chr1:167040331-167040352	miRNA	-1.53058	-1.34093	-0.892856	-0.637264	-1.39501	-1.62165
MI0022375	0	0	0.0360295	NA	NA	gga-miR-6556	MIMAT0025621	gga-miR-6556-5p	chr9:23720956-23720977	miRNA	0	0	0	0	0	0
MI0022540	0.146825	0	0.0360287	1	1	NA	NA	NA	NA	NA	-2.0488	-1.97772	-2.06724	-1.99731	-1.99799	-2.08294
MI0022376	0	0	0.0360295	NA	NA	gga-miR-6558	MIMAT0025623	gga-miR-6558-5p	chr9:15205969-15205992	miRNA	0	0	0	0	0	0
MI0022377	0.267869	0	0.0360287	1	1	gga-miR-6559	MIMAT0025625	gga-miR-6559-5p	chr1:133113145-133113167	miRNA	-1.86509	-1.74149	-1.89716	-1.77555	-1.77673	-1.92444
MI0022378	0	0	0.0360295	NA	NA	NA	NA	NA	NA	NA	0	0	0	0	0	0
MI0022379	0	0	0.0360295	NA	NA	gga-miR-6561	MIMAT0025629	gga-miR-6561-5p	chr8:11216341-11216362	miRNA	0	0	0	0	0	0
MI0022542	0	0	0.0360295	NA	NA	gga-miR-6562	MIMAT0025832	gga-miR-6562-5p	AADN04001314.1:25357-25378	miRNA	0	0	0	0	0	0
MI0022543	0.0389092	0	0.0360287	1	1	NA	NA	NA	NA	NA	-2.30947	-2.28351	-2.31621	-2.29067	-2.29092	-2.32194
MI0022381	0.0467758	0	0.0360287	1	1	gga-miR-6564	MIMAT0025633	gga-miR-6564-5p	chr20:11146455-11146475	miRNA	-2.38172	-2.36818	-2.38524	-2.37191	-2.37204	-2.38822
MI0022382	1.22513	9.84318e-05	0.0360239	0.87727	1	gga-miR-6565	MIMAT0025635	gga-miR-6565-5p	chrZ:55504512-55504533	miRNA	0.870143	-0.960142	-0.358512	-1.03709	0.906759	-1.31608
MI0022383	0.377614	-5.95887e-05	0.0360287	0.810652	1	gga-miR-6566	MIMAT0025637	gga-miR-6566-5p	AADN04000838.1:6059-6079	miRNA	-2.05852	-1.53256	-2.08553	-1.98308	-1.14043	-2.10852
MI0022384	0	0	0.0360295	NA	NA	gga-miR-6567	MIMAT0025639	gga-miR-6567-5p	chr20:8632811-8632832	miRNA	0	0	0	0	0	0
MI0022386	0.268762	0	0.0360277	1	1	gga-miR-6568	MIMAT0025643	gga-miR-6568-5p	chr3:55383014-55383034	miRNA	-1.68355	-1.4517	-1.74371	-1.51559	-1.51781	-1.79489
MI0022387	0	0	0.0360295	NA	NA	gga-miR-6569	MIMAT0025645	gga-miR-6569-5p	chr13:4700594-4700616	miRNA	0	0	0	0	0	0
MI0022388	0.078811	0	0.0360287	1	1	gga-miR-6570	MIMAT0025647	gga-miR-6570-5p	chr1:185065726-185065749	miRNA	-2.38536	-2.36275	-2.39123	-2.36898	-2.36919	-2.39622
MI0022389	0	0	0.0360295	NA	NA	gga-miR-6571	MIMAT0025649	gga-miR-6571-5p	chr2:64574443-64574464	miRNA	0	0	0	0	0	0
MI0022390	0.053756	0	0.0360287	1	1	gga-miR-6572	MIMAT0025651	gga-miR-6572-5p	chr2:145759878-145759900	miRNA	-2.38276	-2.36662	-2.38695	-2.37107	-2.37123	-2.39051
MI0022391	0.0463491	0	0.0360287	1	1	gga-miR-6573	MIMAT0025653	gga-miR-6573-5p	chr27:1690922-1690943	miRNA	-2.38159	-2.36837	-2.38502	-2.37202	-2.37214	-2.38794
MI0022392	0	0	0.0360295	NA	NA	gga-miR-6574	MIMAT0025655	gga-miR-6574-5p	chr9:7623706-7623726	miRNA	0	0	0	0	0	0
MI0022393	0.88895	0.000404861	0.0360269	0.353116	1	gga-miR-6575	MIMAT0025657	gga-miR-6575-5p	chr10:2623712-2623733	miRNA	-1.66491	-1.46015	0.25837	-1.51657	-1.51853	-1.76323
MI0022394	0	0	0.0360295	NA	NA	gga-miR-6576	MIMAT0025659	gga-miR-6576-5p	chr22:60628-60650	miRNA	0	0	0	0	0	0
MI0022395	0.0452582	0	0.0360287	1	1	gga-miR-6577	MIMAT0025661	gga-miR-6577-5p	chr6:17227056-17227078	miRNA	-2.31248	-2.28066	-2.32074	-2.28943	-2.28973	-2.32776
MI0022396	0.0905165	0	0.0360287	1	1	gga-miR-6578	MIMAT0025663	gga-miR-6578-5p	chr3:105429070-105429090	miRNA	-2.30928	-2.2837	-2.31591	-2.29075	-2.29099	-2.32156
MI0022397	0	0	0.0360295	NA	NA	gga-miR-6579	MIMAT0025665	gga-miR-6579-5p	chr5:500430-500450	miRNA	0	0	0	0	0	0
MI0022398	0	0	0.0360295	NA	NA	gga-miR-6579	MIMAT0025665	gga-miR-6579-5p	AADN04024329.1:285-305	miRNA	0	0	0	0	0	0
MI0022399	0	0	0.0360295	NA	NA	gga-miR-6580	MIMAT0025667	gga-miR-6580-5p	chr3:27382850-27382871	miRNA	0	0	0	0	0	0
MI0022400	0	0	0.0360295	NA	NA	gga-miR-6581	MIMAT0025669	gga-miR-6581-5p	chr1:48389999-48390021	miRNA	0	0	0	0	0	0
MI0022401	12.2029	0.000306957	0.0359573	0.892703	1	gga-miR-6582	MIMAT0025671	gga-miR-6582-5p	chr3:57474235-57474254	miRNA	3.64367	3.6185	2.8455	3.13803	4.00198	2.56786
MI0022402	0.0539836	0	0.0360287	1	1	gga-miR-6583	MIMAT0025673	gga-miR-6583-5p	chr3:762599-762616	miRNA	-2.2493	-2.19607	-2.2631	-2.21074	-2.21125	-2.27485
MI0022404	0.078811	0	0.0360287	1	1	gga-miR-6584	MIMAT0025675	gga-miR-6584-5p	chr2:93858633-93858655	miRNA	-2.31696	-2.2764	-2.32749	-2.28758	-2.28797	-2.33644
MI0022405	0	0	0.0360295	NA	NA	gga-miR-6585	MIMAT0025676	gga-miR-6585-5p	chr19:5039465-5039485	miRNA	-2.39122	-2.35398	-2.40088	-2.36424	-2.3646	-2.4091
MI0022406	0	0	0.0360295	NA	NA	gga-miR-6586	MIMAT0025677	gga-miR-6586-5p	chr4:69449301-69449323	miRNA	0	0	0	0	0	0
MI0022407	0	0	0.0360295	NA	NA	gga-miR-6587	MIMAT0025678	gga-miR-6587-5p	chr5:26193083-26193105	miRNA	0	0	0	0	0	0
MI0022408	0	0	0.0360295	NA	NA	gga-miR-6588	MIMAT0025680	gga-miR-6588-3p	chr13:17553428-17553450	miRNA	0	0	0	0	0	0
MI0022409	0	0	0.0360295	NA	NA	gga-miR-6589	MIMAT0025681	gga-miR-6589-5p	chr11:11215797-11215819	miRNA	0	0	0	0	0	0
MI0022410	1.22576	-0.000691647	0.0360188	0.43224	1	gga-miR-6590	MIMAT0025682	gga-miR-6590-5p	chr5:46491313-46491335	miRNA	-0.107897	-0.804224	-0.192112	0.13495	0.690597	-0.262465
MI0022411	0	0	0.0360295	NA	NA	gga-miR-6591	MIMAT0025684	gga-miR-6591-3p	chr4:35010540-35010558	miRNA	0	0	0	0	0	0
MI0022412	0	0	0.0360295	NA	NA	gga-miR-6592	MIMAT0025685	gga-miR-6592-3p	chr19:3182099-3182119	miRNA	0	0	0	0	0	0
MI0022413	0	0	0.0360295	NA	NA	gga-miR-6593	MIMAT0025686	gga-miR-6593-5p	chr28:1402772-1402794	miRNA	0	0	0	0	0	0
MI0022414	0.578093	-0.000411078	0.0360248	0.483357	1	gga-miR-6594	MIMAT0025688	gga-miR-6594-5p	chr4:598356-598376	miRNA	-1.75999	-1.62075	-1.25507	-0.590499	-1.66045	-1.30038
MI0022415	0	0	0.0360295	NA	NA	gga-miR-6595	MIMAT0025689	gga-miR-6595-5p	chr11:13466709-13466733	miRNA	0	0	0	0	0	0
MI0022416	0	0	0.0360295	NA	NA	gga-miR-6596	MIMAT0025690	gga-miR-6596-5p	chr10:10770995-10771013	miRNA	0	0	0	0	0	0
MI0022417	0	0	0.0360295	NA	NA	gga-miR-6597	MIMAT0025692	gga-miR-6597-3p	chr20:11097618-11097641	miRNA	0	0	0	0	0	0
MI0022418	0	0	0.0360295	NA	NA	gga-miR-6598	MIMAT0025693	gga-miR-6598-5p	chr5:37909856-37909876	miRNA	0	0	0	0	0	0
MI0022544	0.0865076	0	0.0360287	1	1	gga-miR-6599	MIMAT0025836	gga-miR-6599-5p	chr18:5100547-5100570	miRNA	-2.30842	-2.28451	-2.31463	-2.2911	-2.29133	-2.31991
MI0022419	0	0	0.0360295	NA	NA	gga-miR-6600	MIMAT0025694	gga-miR-6600-3p	chr2:5837842-5837864	miRNA	0	0	0	0	0	0
MI0022420	0	0	0.0360295	NA	NA	gga-miR-6601	MIMAT0025695	gga-miR-6601-3p	chr2:23912091-23912111	miRNA	0	0	0	0	0	0
MI0022421	0.0475984	0	0.0360287	1	1	gga-miR-6602	MIMAT0025696	gga-miR-6602-5p	chr26:2287414-2287435	miRNA	-2.38177	-2.36811	-2.38531	-2.37188	-2.37201	-2.38832
MI0022422	0	0	0.0360295	NA	NA	gga-miR-6603	MIMAT0025697	gga-miR-6603-3p	chr5:23106709-23106731	miRNA	-2.38424	-2.36442	-2.38938	-2.36988	-2.37007	-2.39375
MI0022423	1.81922	-0.00105462	0.0360131	0.331564	1	gga-miR-6604	MIMAT0025698	gga-miR-6604-5p	chr6:22353398-22353421	miRNA	0.555785	0.384911	-0.0559329	0.85312	0.849124	1.18492
MI0022424	0	0	0.0360295	NA	NA	gga-miR-6605	MIMAT0025699	gga-miR-6605-5p	chr3:84548767-84548789	miRNA	-2.38933	-2.35681	-2.39777	-2.36577	-2.36608	-2.40495
MI0022425	14.6909	-0.00169632	0.036014	0.108828	1	gga-miR-6606	MIMAT0025700	gga-miR-6606-5p	chr1:76447827-76447846	miRNA	-0.342078	3.00912	2.99742	3.99986	4.65579	3.6799
MI0022426	0	0	0.0360295	NA	NA	gga-miR-6607	MIMAT0025701	gga-miR-6607-5p	chr26:682675-682698	miRNA	0	0	0	0	0	0
MI0022427	0	0	0.0360295	NA	NA	gga-miR-6608	MIMAT0025702	gga-miR-6608-5p	chr1:65891962-65891981	miRNA	0	0	0	0	0	0
MI0023553	0	0	0.0360295	NA	NA	gga-miR-6608	MIMAT0025702	gga-miR-6608-5p	chr1:65895172-65895191	miRNA	0	0	0	0	0	0
MI0022428	0	0	0.0360295	NA	NA	gga-miR-6609	MIMAT0025704	gga-miR-6609-3p	chr1:79931632-79931654	miRNA	-2.38263	-2.36683	-2.38673	-2.37118	-2.37133	-2.39022
MI0022429	0.058955	4.20086e-05	0.0360287	0.864638	1	gga-miR-6610	MIMAT0025705	gga-miR-6610-3p	chr2:4915085-4915106	miRNA	-2.19358	-2.28204	-2.31855	-2.29003	-2.2903	-2.32495
MI0022430	0	0	0.0360295	NA	NA	gga-miR-6611	MIMAT0025706	gga-miR-6611-5p	chr9:12336499-12336520	miRNA	0	0	0	0	0	0
MI0022431	0	0	0.0360295	NA	NA	NA	NA	NA	NA	NA	0	0	0	0	0	0
MI0022432	0.0390854	0	0.0360287	1	1	gga-miR-6613	MIMAT0025708	gga-miR-6613-3p	chrZ:10606003-10606024	miRNA	-2.38089	-2.36942	-2.38386	-2.37258	-2.37269	-2.3864
MI0022433	0	0	0.0360295	NA	NA	gga-miR-6614	MIMAT0025709	gga-miR-6614-3p	chr4:13813980-13813997	miRNA	-2.33149	-2.2626	-2.34936	-2.28158	-2.28224	-2.36457
MI0022434	5.40224	0.000238817	0.0360076	0.849276	1	gga-miR-6615	MIMAT0025710	gga-miR-6615-5p	chr28:1760785-1760808	miRNA	2.75762	-0.221508	2.61171	0.773382	2.74022	2.08123
MI0022435	0	0	0.0360295	NA	NA	gga-miR-6616	MIMAT0025712	gga-miR-6616-5p	chr1:92351565-92351586	miRNA	0	0	0	0	0	0
MI0022436	0	0	0.0360295	NA	NA	gga-miR-6617	MIMAT0025713	gga-miR-6617-3p	chr9:16236795-16236817	miRNA	0	0	0	0	0	0
MI0022437	0	0	0.0360295	NA	NA	gga-miR-6618	MIMAT0025714	gga-miR-6618-5p	chr26:1761754-1761775	miRNA	0	0	0	0	0	0
MI0022438	0.0463491	0	0.0360287	1	1	gga-miR-6619	MIMAT0025715	gga-miR-6619-5p	AADN04005953.1:4315-4336	miRNA	-2.38159	-2.36837	-2.38502	-2.37202	-2.37214	-2.38794
MI0022439	0	0	0.0360295	NA	NA	gga-miR-6620	MIMAT0025716	gga-miR-6620-5p	chr25:2809823-2809845	miRNA	-2.38159	-2.36837	-2.38502	-2.37201	-2.37214	-2.38794
MI0022441	0.053756	0	0.0360287	1	1	gga-miR-6621	MIMAT0025718	gga-miR-6621-5p	chr1:2713364-2713384	miRNA	-2.31393	-2.27928	-2.32293	-2.28883	-2.28916	-2.33058
MI0022537	0	0	0.0360295	NA	NA	gga-miR-6622	MIMAT0025825	gga-miR-6622-3p	chr8:22245960-22245982	miRNA	0	0	0	0	0	0
MI0022442	0	0	0.0360295	NA	NA	gga-miR-6623	MIMAT0025719	gga-miR-6623-3p	chr8:24695573-24695594	miRNA	0	0	0	0	0	0
MI0022443	0	0	0.0360295	NA	NA	gga-miR-6624	MIMAT0025720	gga-miR-6624-3p	chr7:16322050-16322070	miRNA	-2.3843	-2.36433	-2.38948	-2.36983	-2.37003	-2.39389
MI0022444	0	0	0.0360295	NA	NA	gga-miR-6625	MIMAT0025721	gga-miR-6625-5p	chr10:2315035-2315056	miRNA	0	0	0	0	0	0
MI0022445	0	0	0.0360295	NA	NA	gga-miR-6626	MIMAT0025722	gga-miR-6626-5p	chr21:4626408-4626426	miRNA	0	0	0	0	0	0
MI0022446	0	0	0.0360295	NA	NA	gga-miR-6627	MIMAT0025723	gga-miR-6627-3p	chr4:90285215-90285236	miRNA	-2.39076	-2.35467	-2.40012	-2.36461	-2.36496	-2.40809
MI0022447	0	0	0.0360295	NA	NA	gga-miR-6628	MIMAT0025724	gga-miR-6628-3p	chr2:12131169-12131189	miRNA	0	0	0	0	0	0
MI0022448	0	0	0.0360295	NA	NA	gga-miR-6629	MIMAT0025725	gga-miR-6629-5p	chr1:917757-917782	miRNA	0	0	0	0	0	0
MI0022449	0	0	0.0360295	NA	NA	gga-miR-6630	MIMAT0025726	gga-miR-6630-3p	chr2:129537743-129537764	miRNA	0	0	0	0	0	0
MI0022450	4.67866	-0.000572762	0.0359977	0.705054	1	gga-miR-6631	MIMAT0025727	gga-miR-6631-5p	chr3:12516682-12516703	miRNA	1.60825	2.11458	0.81771	1.26885	1.96897	1.95627
MI0022451	0	0	0.0360295	NA	NA	gga-miR-6632	MIMAT0025728	gga-miR-6632-5p	chr4:45143228-45143252	miRNA	0	0	0	0	0	0
MI0022452	0	0	0.0360295	NA	NA	gga-miR-6633	MIMAT0025729	gga-miR-6633-5p	chr3:80493182-80493203	miRNA	0	0	0	0	0	0
MI0022453	0	0	0.0360295	NA	NA	gga-miR-6634	MIMAT0025730	gga-miR-6634-5p	chr3:89887347-89887370	miRNA	0	0	0	0	0	0
MI0022454	0	0	0.0360295	NA	NA	gga-miR-6635	MIMAT0025731	gga-miR-6635-5p	chr15:6975446-6975469	miRNA	0	0	0	0	0	0
MI0022455	0	0	0.0360295	NA	NA	NA	NA	NA	NA	NA	0	0	0	0	0	0
MI0031112	0	0	0.0360295	NA	NA	NA	NA	NA	NA	NA	0	0	0	0	0	0
MI0022456	0	0	0.0360295	NA	NA	gga-miR-6637	MIMAT0025733	gga-miR-6637-3p	chr23:5225479-5225501	miRNA	0	0	0	0	0	0
MI0022457	0	0	0.0360295	NA	NA	gga-miR-6637	MIMAT0025733	gga-miR-6637-3p	chr23:5232935-5232957	miRNA	0	0	0	0	0	0
MI0022458	0	0	0.0360295	NA	NA	gga-miR-6639	MIMAT0025735	gga-miR-6639-5p	chr19:8696145-8696167	miRNA	0	0	0	0	0	0
MI0022459	0.042637	0	0.0360287	1	1	gga-miR-6640	MIMAT0025736	gga-miR-6640-5p	chr3:22223168-22223190	miRNA	-2.38151	-2.3685	-2.38488	-2.37208	-2.37221	-2.38776
MI0022460	0	0	0.0360295	NA	NA	gga-miR-6641	MIMAT0025737	gga-miR-6641-5p	chr1:179212040-179212061	miRNA	0	0	0	0	0	0
MI0022461	0.053756	0	0.0360287	1	1	NA	NA	NA	NA	NA	-2.38276	-2.36662	-2.38695	-2.37107	-2.37123	-2.39051
MI0022462	0.0463491	0	0.0360287	1	1	gga-miR-6643	MIMAT0025741	gga-miR-6643-5p	chr14:13204100-13204120	miRNA	-2.31249	-2.28065	-2.32076	-2.28942	-2.28973	-2.32779
MI0022538	0	0	0.0360295	NA	NA	NA	NA	NA	NA	NA	0	0	0	0	0	0
MI0022466	0	0	0.0360295	NA	NA	gga-miR-6644	MIMAT0025745	gga-miR-6644-3p	chr27:442737-442758	miRNA	0	0	0	0	0	0
MI0022463	1.22954	5.96619e-05	0.0360231	0.929975	1	gga-miR-6645	MIMAT0025742	gga-miR-6645-5p	chr5:39173731-39173752	miRNA	-1.09725	0.217902	-0.211732	-0.911935	-0.914755	0.211953
MI0022464	0	0	0.0360295	NA	NA	gga-miR-6646	MIMAT0025743	gga-miR-6646-3p	chr25:2411816-2411837	miRNA	-2.3885	-2.35806	-2.39639	-2.36644	-2.36673	-2.40311
MI0023554	0	0	0.0360295	NA	NA	NA	NA	NA	NA	NA	-2.3885	-2.35806	-2.39639	-2.36644	-2.36673	-2.40311
MI0022465	0	0	0.0360295	NA	NA	gga-miR-6647	MIMAT0025744	gga-miR-6647-5p	chr8:19872473-19872495	miRNA	0	0	0	0	0	0
MI0022467	0.409616	0.000140022	0.0360267	0.755599	1	gga-miR-6648	MIMAT0025746	gga-miR-6648-5p	chr15:6705958-6705979	miRNA	-1.90777	-1.78839	-1.45517	-1.82129	-1.82243	-1.96509
MI0023555	0.409616	0.000140022	0.0360267	0.755599	1	gga-miR-6648	MIMAT0025746	gga-miR-6648-5p	KQ759460.1:17774-17795	miRNA	-1.90777	-1.78839	-1.45517	-1.82129	-1.82243	-1.96509
MI0022468	0.281015	6.26474e-05	0.0360283	0.83508	1	gga-miR-6649	MIMAT0025748	gga-miR-6649-5p	chrZ:8585378-8585400	miRNA	-1.7227	-1.57422	-1.19209	-1.61514	-1.61656	-1.794
MI0022469	0	0	0.0360295	NA	NA	gga-miR-6650	MIMAT0025750	gga-miR-6650-5p	chr15:7731074-7731097	miRNA	0	0	0	0	0	0
MI0022470	17.8794	-0.00115951	0.0359932	0.473346	1	gga-miR-6651	MIMAT0025751	gga-miR-6651-5p	chrZ:48684591-48684611	miRNA	2.79719	4.65792	2.47512	4.65773	4.47702	2.50347
MI0022471	0.053756	0	0.0360287	1	1	gga-miR-6652	MIMAT0025752	gga-miR-6652-5p	chr13:8923393-8923413	miRNA	-2.38276	-2.36662	-2.38695	-2.37107	-2.37123	-2.39051
MI0022473	0	0	0.0360295	NA	NA	gga-miR-6653	MIMAT0025754	gga-miR-6653-3p	chr8:28849728-28849748	miRNA	0	0	0	0	0	0
MI0022474	0	0	0.0360295	NA	NA	gga-miR-6654	MIMAT0025755	gga-miR-6654-3p	chr26:2853112-2853134	miRNA	0	0	0	0	0	0
MI0022475	0.620191	0	0.0360275	1	1	gga-miR-6655	MIMAT0025756	gga-miR-6655-5p	AADN04014660.1:1037-1059	miRNA	-1.81801	-1.65441	-1.86046	-1.69949	-1.70105	-1.89657
MI0022476	0	0	0.0360295	NA	NA	gga-miR-6656	MIMAT0025757	gga-miR-6656-5p	chr1:175931343-175931366	miRNA	0	0	0	0	0	0
MI0022477	0.141879	0	0.0360287	1	1	gga-miR-6657	MIMAT0025758	gga-miR-6657-3p	chr6:20059192-20059212	miRNA	-2.17708	-2.12122	-2.19158	-2.13661	-2.13715	-2.20391
MI0022478	0	0	0.0360295	NA	NA	gga-miR-6658	MIMAT0025759	gga-miR-6658-3p	chr4:1209321-1209343	miRNA	0	0	0	0	0	0
MI0022479	0	0	0.0360295	NA	NA	gga-miR-6659	MIMAT0025760	gga-miR-6659-3p	chr1:1698325-1698346	miRNA	-2.39141	-2.3537	-2.40119	-2.36409	-2.36445	-2.40952
MI0022480	0.264155	-6.66748e-06	0.0360283	0.982222	1	gga-miR-6660	MIMAT0025761	gga-miR-6660-3p	chr10:1504011-1504034	miRNA	-1.98881	-1.90384	-1.66665	-1.92726	-1.58387	-2.02961
MI0022481	0	0	0.0360295	NA	NA	gga-miR-6661	MIMAT0025762	gga-miR-6661-5p	chr4:83231990-83232011	miRNA	0	0	0	0	0	0
MI0022482	0	0	0.0360295	NA	NA	gga-miR-6662	MIMAT0025763	gga-miR-6662-3p	AADN04006382.1:7653-7674	miRNA	0	0	0	0	0	0
MI0022483	1.18262	0.00182586	0.0360205	0.0237033	1	gga-miR-6663	MIMAT0025764	gga-miR-6663-5p	chr27:4371142-4371162	miRNA	-0.0976641	1.23314	0.680197	-0.891622	-0.894483	-1.15615
MI0022484	0.0452582	0	0.0360287	1	1	gga-miR-6664	MIMAT0025765	gga-miR-6664-3p	chr20:640897-640918	miRNA	-2.38158	-2.36839	-2.385	-2.37203	-2.37215	-2.38791
MI0022485	1.04271	0.000425659	0.0360237	0.513145	1	gga-miR-6665	MIMAT0025766	gga-miR-6665-5p	chr8:5229666-5229687	miRNA	-0.261879	-1.25962	-0.782932	-1.31653	-1.31851	-0.83855
MI0022486	0.0835142	-4.9697e-05	0.0360287	0.840275	1	gga-miR-6666	MIMAT0025767	gga-miR-6666-3p	chr28:4722781-4722802	miRNA	-2.38577	-2.36213	-2.39191	-2.36865	-2.2731	-2.39713
MI0022487	0	0	0.0360295	NA	NA	gga-miR-6667	MIMAT0025768	gga-miR-6667-5p	chr11:19007968-19007988	miRNA	0	0	0	0	0	0
MI0022488	0.0931995	-4.71423e-05	0.0360287	0.84834	1	gga-miR-6668	MIMAT0025769	gga-miR-6668-3p	chr4:34288597-34288619	miRNA	-2.13715	-2.04138	-2.16199	-2.06777	-2.06869	-1.7952
MI0022489	2.62778	-0.00118263	0.0360151	0.245507	1	gga-miR-6669	MIMAT0025770	gga-miR-6669-5p	chrZ:27711482-27711505	miRNA	0.137328	-0.596229	0.564274	1.6616	0.975392	-0.033942
MI0022490	0	0	0.0360295	NA	NA	gga-miR-6670	MIMAT0025772	gga-miR-6670-5p	chr3:79870078-79870103	miRNA	-2.2057	-2.11105	-2.23026	-2.13713	-2.13804	-2.25116
MI0022491	0	0	0.0360295	NA	NA	gga-miR-6671	MIMAT0025773	gga-miR-6671-5p	chr24:5039330-5039351	miRNA	0	0	0	0	0	0
MI0022492	0	0	0.0360295	NA	NA	gga-miR-6672	MIMAT0025774	gga-miR-6672-3p	chr1:112625630-112625649	miRNA	0	0	0	0	0	0
MI0022493	0	0	0.0360295	NA	NA	gga-miR-6673	MIMAT0025775	gga-miR-6673-3p	chr15:8905718-8905739	miRNA	0	0	0	0	0	0
MI0022494	0	0	0.0360295	NA	NA	gga-miR-6674	MIMAT0025776	gga-miR-6674-3p	chr20:2236571-2236591	miRNA	-2.31598	-2.27734	-2.326	-2.28798	-2.28835	-2.33453
MI0022495	0.256335	4.20112e-05	0.0360287	0.864629	1	gga-miR-6675	MIMAT0025777	gga-miR-6675-5p	chr24:3341743-3341764	miRNA	-1.49231	-1.84999	-1.99764	-1.8823	-1.88342	-2.02352
MI0022496	0.0389092	0	0.0360287	1	1	gga-miR-6676	MIMAT0025779	gga-miR-6676-3p	chr1:907642-907664	miRNA	-2.38068	-2.36973	-2.38351	-2.37275	-2.37285	-2.38593
MI0022497	0	0	0.0360295	NA	NA	gga-miR-6677	MIMAT0025780	gga-miR-6677-5p	chr20:13293658-13293682	miRNA	-2.38384	-2.36502	-2.38872	-2.37021	-2.37039	-2.39288
MI0022498	0	0	0.0360295	NA	NA	gga-miR-6678	MIMAT0025782	gga-miR-6678-3p	chr3:103172134-103172155	miRNA	0	0	0	0	0	0
MI0022499	0	0	0.0360295	NA	NA	gga-miR-6679	MIMAT0025783	gga-miR-6679-5p	chr4:15622057-15622080	miRNA	-2.3868	-2.36059	-2.3936	-2.36781	-2.36807	-2.39938
MI0022500	0	0	0.0360295	NA	NA	gga-miR-6680	MIMAT0025784	gga-miR-6680-3p	chr21:2632750-2632771	miRNA	0	0	0	0	0	0
MI0022502	0.103696	0	0.0360287	1	1	gga-miR-6681	MIMAT0025786	gga-miR-6681-5p	chr20:8606368-8606389	miRNA	-2.24061	-2.20127	-2.25082	-2.21211	-2.21249	-2.2595
MI0022503	0	0	0.0360295	NA	NA	gga-miR-6682	MIMAT0025787	gga-miR-6682-3p	chr4:21597424-21597445	miRNA	0	0	0	0	0	0
MI0022504	0	0	0.0360295	NA	NA	gga-miR-6683	MIMAT0025788	gga-miR-6683-3p	chr5:30174018-30174038	miRNA	0	0	0	0	0	0
MI0022505	0	0	0.0360295	NA	NA	gga-miR-6684	MIMAT0025789	gga-miR-6684-5p	chr12:11108243-11108260	miRNA	0	0	0	0	0	0
MI0022506	0.617243	0.000283283	0.0360265	0.546826	1	gga-miR-6685	MIMAT0025790	gga-miR-6685-5p	chr5:25026279-25026299	miRNA	-0.664751	-1.27839	-0.739647	-1.34296	-1.34521	-1.62527
MI0022507	0	0	0.0360295	NA	NA	gga-miR-6686	MIMAT0025792	gga-miR-6686-3p	chr14:759959-759980	miRNA	0	0	0	0	0	0
MI0022508	0	0	0.0360295	NA	NA	gga-miR-6687	MIMAT0025793	gga-miR-6687-3p	chr3:81786508-81786530	miRNA	0	0	0	0	0	0
MI0022509	0	0	0.0360295	NA	NA	gga-miR-6688	MIMAT0025794	gga-miR-6688-3p	chr4:21966934-21966955	miRNA	0	0	0	0	0	0
MI0022510	0	0	0.0360295	NA	NA	gga-miR-6689	MIMAT0025795	gga-miR-6689-3p	chr4:3241223-3241244	miRNA	0	0	0	0	0	0
MI0022511	0	0	0.0360295	NA	NA	gga-miR-6690	MIMAT0025796	gga-miR-6690-5p	chr3:107831787-107831809	miRNA	0	0	0	0	0	0
MI0022512	0	0	0.0360295	NA	NA	gga-miR-6691	MIMAT0025797	gga-miR-6691-5p	chr7:5793721-5793742	miRNA	0	0	0	0	0	0
MI0023556	0	0	0.0360295	NA	NA	NA	NA	NA	NA	NA	0	0	0	0	0	0
MI0022513	0	0	0.0360295	NA	NA	gga-miR-6692	MIMAT0025798	gga-miR-6692-5p	chr10:1126240-1126265	miRNA	0	0	0	0	0	0
MI0022514	0	0	0.0360295	NA	NA	gga-miR-6693	MIMAT0025799	gga-miR-6693-3p	chr28:4301703-4301724	miRNA	0	0	0	0	0	0
MI0022515	0.254092	0	0.0360287	1	1	gga-miR-6694	MIMAT0025800	gga-miR-6694-3p	chr6:32650908-32650929	miRNA	-2.05972	-1.98545	-2.07899	-2.00591	-2.00663	-2.09539
MI0022516	0	0	0.0360295	NA	NA	gga-miR-6695	MIMAT0025801	gga-miR-6695-5p	chr27:1310073-1310096	miRNA	0	0	0	0	0	0
MI0022517	1.99073	-0.000705541	0.0360165	0.465677	1	gga-miR-6696	MIMAT0025802	gga-miR-6696-5p	chr17:5228316-5228337	miRNA	0.384211	-1.10509	-1.42507	-0.238626	-0.241682	0.443585
MI0022518	0	0	0.0360295	NA	NA	gga-miR-6697	MIMAT0025804	gga-miR-6697-5p	chr3:58225161-58225182	miRNA	-2.30914	-2.28383	-2.3157	-2.29081	-2.29105	-2.32128
MI0022519	0.26758	-7.31468e-05	0.0360287	0.767261	1	gga-miR-6698	MIMAT0025805	gga-miR-6698-3p	chr2:68054455-68054477	miRNA	-1.81694	-1.6788	-1.85278	-1.71687	-1.71819	-0.991867
MI0022521	0	0	0.0360295	NA	NA	gga-miR-6699	MIMAT0025808	gga-miR-6699-5p	chr3:67609999-67610020	miRNA	0	0	0	0	0	0
MI0022522	0	0	0.0360295	NA	NA	gga-miR-6700	MIMAT0025809	gga-miR-6700-5p	chr1:59412599-59412622	miRNA	0	0	0	0	0	0
MI0022523	0.30522	-4.41529e-05	0.0360282	0.886089	1	gga-miR-6701	MIMAT0025811	gga-miR-6701-3p	chr2:97511175-97511195	miRNA	-1.56137	-1.34503	-0.838193	-1.40464	-1.40671	-0.450377
MI0022524	0	0	0.0360295	NA	NA	gga-miR-6702	MIMAT0025812	gga-miR-6702-5p	chr3:107838950-107838972	miRNA	0	0	0	0	0	0
MI0022525	0	0	0.0360295	NA	NA	gga-miR-6703	MIMAT0025813	gga-miR-6703-3p	chr10:2448442-2448463	miRNA	0	0	0	0	0	0
MI0022526	0	0	0.0360295	NA	NA	gga-miR-6704	MIMAT0025814	gga-miR-6704-5p	chr4:8680312-8680333	miRNA	0	0	0	0	0	0
MI0022527	0.679818	0.000343862	0.0360274	0.384628	1	NA	NA	NA	NA	NA	-1.89509	-0.258636	-1.93123	-1.79417	-1.7955	-1.96198
MI0022528	0.058955	4.20086e-05	0.0360287	0.864638	1	gga-miR-6706	MIMAT0025816	gga-miR-6706-5p	chr5:23667357-23667378	miRNA	-2.19358	-2.28204	-2.31855	-2.29003	-2.2903	-2.32495
MI0022529	0	0	0.0360295	NA	NA	gga-miR-6707	MIMAT0025817	gga-miR-6707-5p	chr2:107155795-107155818	miRNA	0	0	0	0	0	0
MI0022530	0	0	0.0360295	NA	NA	gga-miR-6708	MIMAT0025818	gga-miR-6708-5p	chr1:292493-292515	miRNA	0	0	0	0	0	0
MI0022531	0	0	0.0360295	NA	NA	gga-miR-6709	MIMAT0025819	gga-miR-6709-5p	chr11:615353-615377	miRNA	0	0	0	0	0	0
MI0022532	0.129573	0	0.0360287	1	1	gga-miR-6710	MIMAT0025820	gga-miR-6710-3p	chr2:728252-728272	miRNA	-2.1781	-2.12086	-2.19295	-2.13663	-2.13718	-2.20558
MI0022533	0.078811	0	0.0360287	1	1	gga-miR-6711	MIMAT0025821	gga-miR-6711-5p	chr3:10070562-10070583	miRNA	-2.38536	-2.36275	-2.39123	-2.36898	-2.36919	-2.39622
MI0022534	0	0	0.0360295	NA	NA	gga-miR-6712	MIMAT0025822	gga-miR-6712-5p	chr17:10001062-10001083	miRNA	0	0	0	0	0	0
MI0022535	0	0	0.0360295	NA	NA	gga-miR-6713	MIMAT0025823	gga-miR-6713-3p	chr2:2521370-2521387	miRNA	0	0	0	0	0	0
MI0022536	0	0	0.0360295	NA	NA	NA	NA	NA	NA	NA	0	0	0	0	0	0
MI0001272	3319.18	0.00244651	0.0359072	0.407938	1	gga-miR-7	MIMAT0001157	gga-miR-7	chrZ:40078182-40078203	miRNA	11.362	11.0062	10.9544	10.5752	10.7641	10.9283
MI0001226	3156.85	0.00247971	0.0359067	0.402657	1	gga-miR-7	MIMAT0001157	gga-miR-7	chr10:13134778-13134799	miRNA	11.302	10.9454	10.8969	10.4932	10.7023	10.8792
MI0001269	3195.22	0.00249385	0.0359068	0.399732	1	gga-miR-7	MIMAT0001157	gga-miR-7	chr28:4892854-4892875	miRNA	11.3155	10.9571	10.9121	10.5072	10.7123	10.889
MI0040766	8.44695	-0.00102711	0.0359707	0.617308	1	gga-miR-726	MIMAT0050085	gga-miR-726-5p	AADN04014979.1:1887-1909	miRNA	2.85896	2.48404	2.83322	3.28341	3.13512	2.57944
MI0024103	0	0	0.0360295	NA	NA	gga-miR-7437	MIMAT0029028	gga-miR-7437-5p	chrZ:68483506-68483528	miRNA	0	0	0	0	0	0
MI0024104	0.196941	0	0.0360287	1	1	gga-miR-7438	MIMAT0029030	gga-miR-7438-5p	chrZ:70775549-70775570	miRNA	-2.07039	-1.98837	-2.09166	-2.01097	-2.01176	-2.10977
MI0024105	0	0	0.0360295	NA	NA	gga-miR-7439	MIMAT0029032	gga-miR-7439-5p	chrZ:40652306-40652328	miRNA	0	0	0	0	0	0
MI0024106	0	0	0.0360295	NA	NA	gga-miR-7440	MIMAT0029034	gga-miR-7440-5p	chrZ:64670256-64670274	miRNA	0	0	0	0	0	0
MI0024107	0.543387	-0.000135398	0.0360271	0.745497	1	gga-miR-7441	MIMAT0029036	gga-miR-7441-5p	chr17:2569205-2569226	miRNA	-1.7697	-1.61956	-1.80866	-1.66093	-1.66237	-1.27618
MI0024108	0.0933291	4.20086e-05	0.0360287	0.864638	1	gga-miR-7442	MIMAT0029038	gga-miR-7442-5p	AADN04014272.1:3497-3518	miRNA	-2.38711	-2.25079	-2.39412	-2.36756	-2.36782	-2.40007
MI0024109	0	0	0.0360295	NA	NA	gga-miR-7443	MIMAT0029040	gga-miR-7443-5p	chr18:9815975-9815997	miRNA	0	0	0	0	0	0
MI0024110	0.165319	0	0.0360287	1	1	gga-miR-7444	MIMAT0029042	gga-miR-7444-5p	chr19:2914270-2914290	miRNA	-2.2436	-2.19948	-2.25505	-2.21164	-2.21206	-2.26479
MI0024111	0.163843	-0.000104123	0.0360287	0.675391	1	gga-miR-7445	MIMAT0029044	gga-miR-7445-5p	AADN04015473.1:1684-1705	miRNA	-2.31918	-2.27429	-2.33083	-2.10481	-2.10524	-2.34074
MI0024116	0.163843	-0.000104123	0.0360287	0.675391	1	gga-miR-7445	MIMAT0029044	gga-miR-7445-5p	AADN04015473.1:1648-1669	miRNA	-2.31918	-2.27429	-2.33083	-2.10481	-2.10524	-2.34074
MI0024113	0	0	0.0360295	NA	NA	gga-miR-7446	MIMAT0029046	gga-miR-7446-5p	chr1:88559276-88559295	miRNA	0	0	0	0	0	0
MI0024114	0.0539836	0	0.0360287	1	1	gga-miR-7447	MIMAT0029048	gga-miR-7447-5p	chr1:29613912-29613934	miRNA	-2.38266	-2.36679	-2.38678	-2.37116	-2.37131	-2.39028
MI0024115	0.0475984	0	0.0360287	1	1	gga-miR-7448	MIMAT0029050	gga-miR-7448-5p	chr1:126122788-126122815	miRNA	-2.38177	-2.36811	-2.38531	-2.37188	-2.37201	-2.38832
MI0024117	0.479652	0.000108687	0.0360274	0.783909	1	gga-miR-7449	MIMAT0029052	gga-miR-7449-5p	chr1:182377305-182377326	miRNA	-1.88918	-1.26569	-1.92121	-1.79975	-1.80093	-1.94846
MI0024118	0	0	0.0360295	NA	NA	gga-miR-7450	MIMAT0029054	gga-miR-7450-5p	chr1:54784281-54784303	miRNA	0	0	0	0	0	0
MI0024121	0.326668	0	0.0360287	1	1	gga-miR-7451	MIMAT0029056	gga-miR-7451-5p	chr1:67209491-67209513	miRNA	-1.46722	-1.20266	-1.53586	-1.27556	-1.27809	-1.59427
MI0024122	0.058955	4.20086e-05	0.0360287	0.864638	1	gga-miR-7452	MIMAT0029058	gga-miR-7452-5p	chr1:106605861-106605881	miRNA	-2.31465	-2.36618	-2.38745	-2.37083	-2.37099	-2.39118
MI0024123	0	0	0.0360295	NA	NA	gga-miR-7453	MIMAT0029060	gga-miR-7453-5p	chr20:2070286-2070308	miRNA	0	0	0	0	0	0
MI0024124	0	0	0.0360295	NA	NA	gga-miR-7454	MIMAT0029062	gga-miR-7454-5p	chr26:5270437-5270459	miRNA	0	0	0	0	0	0
MI0024125	0.456462	-0.000200175	0.0360273	0.619268	1	gga-miR-7455	MIMAT0029064	gga-miR-7455-5p	chr2:90395019-90395041	miRNA	-1.73048	-1.56263	-1.13828	-1.60888	-0.408529	-1.18944
MI0024126	0.0866838	0	0.0360287	1	1	gga-miR-7456	MIMAT0029066	gga-miR-7456-5p	chr2:115467795-115467817	miRNA	-2.12775	-2.04304	-2.14973	-2.06638	-2.06719	-2.16842
MI0024127	0	0	0.0360295	NA	NA	gga-miR-7457	MIMAT0029068	gga-miR-7457-5p	chr2:44141501-44141523	miRNA	0	0	0	0	0	0
MI0024128	0	0	0.0360295	NA	NA	gga-miR-7458	MIMAT0029070	gga-miR-7458-5p	chr2:56306827-56306848	miRNA	0	0	0	0	0	0
MI0031113	0	0	0.0360295	NA	NA	gga-miR-7458	MIMAT0029070	gga-miR-7458-5p	chr2:56324867-56324888	miRNA	0	0	0	0	0	0
MI0024129	0	0	0.0360295	NA	NA	gga-miR-7459	MIMAT0029072	gga-miR-7459-5p	chr2:57947959-57947982	miRNA	-2.3843	-2.36433	-2.38948	-2.36983	-2.37003	-2.39389
MI0024130	0.765459	-0.000891297	0.0360231	0.189038	1	gga-miR-7460	MIMAT0029074	gga-miR-7460-5p	chr13:10375342-10375366	miRNA	-1.29778	-1.04926	-1.34987	-0.20739	-0.210373	-0.564553
MI0024131	0	0	0.0360295	NA	NA	gga-miR-7461	MIMAT0029076	gga-miR-7461-5p	chr2:969812-969834	miRNA	0	0	0	0	0	0
MI0024135	1.15846	0.00107633	0.0360227	0.124497	1	gga-miR-7462	MIMAT0029078	gga-miR-7462-5p	chr3:54305757-54305778	miRNA	-1.09338	0.491051	0.0672326	-1.03649	-1.03731	-1.12559
MI0024136	0.121448	0	0.0360287	1	1	gga-miR-7463	MIMAT0029080	gga-miR-7463-5p	chr3:1046130-1046151	miRNA	-1.99487	-1.91128	-2.01655	-1.93431	-1.93511	-2.035
MI0024137	0	0	0.0360295	NA	NA	gga-miR-7464	MIMAT0029082	gga-miR-7464-5p	chr3:16898369-16898391	miRNA	0	0	0	0	0	0
MI0024138	1.71929	-0.000885379	0.0360129	0.418162	1	gga-miR-7465	MIMAT0029084	gga-miR-7465-5p	chr3:81847795-81847814	miRNA	-1.23585	-0.0194725	0.39643	-0.108123	-0.111175	0.927861
MI0024139	0	0	0.0360295	NA	NA	gga-miR-7466	MIMAT0029086	gga-miR-7466-5p	chr4:58512315-58512334	miRNA	0	0	0	0	0	0
MI0024140	0	0	0.0360295	NA	NA	gga-miR-7467	MIMAT0029088	gga-miR-7467-5p	chr4:83395402-83395424	miRNA	0	0	0	0	0	0
MI0024141	0	0	0.0360295	NA	NA	gga-miR-7468	MIMAT0029090	gga-miR-7468-5p	chr4:55084437-55084458	miRNA	0	0	0	0	0	0
MI0024142	0.0647863	0	0.0360287	1	1	gga-miR-7469	MIMAT0029092	gga-miR-7469-5p	chr4:18152771-18152793	miRNA	-2.01731	-1.90528	-2.04637	-1.93615	-1.93723	-2.0711
MI0024143	0	0	0.0360295	NA	NA	gga-miR-7470	MIMAT0029094	gga-miR-7470-5p	AADN04001900.1:7917-7938	miRNA	0	0	0	0	0	0
MI0024144	0	0	0.0360295	NA	NA	gga-miR-7471	MIMAT0029096	gga-miR-7471-5p	AADN04000668.1:9334-9351	miRNA	0	0	0	0	0	0
MI0024145	0.615505	-8.07754e-06	0.0360266	0.986031	1	gga-miR-7472	MIMAT0029098	gga-miR-7472-5p	chr6:30088763-30088784	miRNA	-1.77649	-0.891109	-1.82197	-1.6495	-1.65118	-1.20841
MI0024146	0	0	0.0360295	NA	NA	gga-miR-7473	MIMAT0029100	gga-miR-7473-5p	chr7:33572495-33572517	miRNA	0	0	0	0	0	0
MI0024147	0	0	0.0360295	NA	NA	gga-miR-7474	MIMAT0029102	gga-miR-7474-5p	chr7:15412869-15412891	miRNA	0	0	0	0	0	0
MI0024148	6.92554	-0.00389797	0.0359702	0.0589169	1	gga-miR-7475	MIMAT0029104	gga-miR-7475-5p	chr9:3662052-3662071	miRNA	2.28647	2.83903	1.23066	3.22009	3.4117	2.82374
MI0024149	0.255633	-4.23919e-05	0.0360287	0.864068	1	gga-miR-7476	MIMAT0029106	gga-miR-7476-5p	chr15:5022044-5022065	miRNA	-2.12147	-2.05638	-1.87466	-2.07431	-1.81124	-1.88903
MI0024150	0	0	0.0360295	NA	NA	gga-miR-7477	MIMAT0029108	gga-miR-7477-5p	chr33:874806-874828	miRNA	0	0	0	0	0	0
MI0024151	0	0	0.0360295	NA	NA	gga-miR-7478	MIMAT0029110	gga-miR-7478-5p	AADN04000787.1:1041-1063	miRNA	0	0	0	0	0	0
MI0024156	0	0	0.0360295	NA	NA	gga-miR-7479	MIMAT0029112	gga-miR-7479-5p	chrZ:60814556-60814575	miRNA	0	0	0	0	0	0
MI0024157	0	0	0.0360295	NA	NA	gga-miR-7479	MIMAT0029112	gga-miR-7479-5p	chrZ:60816997-60817016	miRNA	0	0	0	0	0	0
MI0024158	0	0	0.0360295	NA	NA	gga-miR-7479	MIMAT0029112	gga-miR-7479-5p	chrZ:60825894-60825913	miRNA	0	0	0	0	0	0
MI0024159	0	0	0.0360295	NA	NA	gga-miR-7480	MIMAT0029114	gga-miR-7480-5p	AADN04003222.1:15326-15348	miRNA	0	0	0	0	0	0
MI0024160	0	0	0.0360295	NA	NA	gga-miR-7480	MIMAT0029114	gga-miR-7480-5p	AADN04003518.1:1759-1781	miRNA	0	0	0	0	0	0
MI0031114	0	0	0.0360295	NA	NA	gga-miR-7480	MIMAT0029114	gga-miR-7480-5p	AADN04004891.1:7673-7695	miRNA	0	0	0	0	0	0
MI0024161	0	0	0.0360295	NA	NA	gga-miR-7481	MIMAT0029116	gga-miR-7481-5p	chrZ:64304208-64304230	miRNA	0	0	0	0	0	0
MI0024162	0	0	0.0360295	NA	NA	gga-miR-7482	MIMAT0029118	gga-miR-7482-5p	chrZ:34300480-34300504	miRNA	0	0	0	0	0	0
MI0031115	0	0	0.0360295	NA	NA	gga-miR-7482	MIMAT0029118	gga-miR-7482-5p	chrZ:34315561-34315585	miRNA	0	0	0	0	0	0
MI0031116	0	0	0.0360295	NA	NA	gga-miR-7482	MIMAT0029118	gga-miR-7482-5p	chrZ:34330947-34330971	miRNA	0	0	0	0	0	0
MI0031117	0	0	0.0360295	NA	NA	gga-miR-7482	MIMAT0029118	gga-miR-7482-5p	chrZ:34395460-34395484	miRNA	0	0	0	0	0	0
MI0031118	0	0	0.0360295	NA	NA	gga-miR-7482	MIMAT0029118	gga-miR-7482-5p	chrZ:34410494-34410518	miRNA	0	0	0	0	0	0
MI0031119	0	0	0.0360295	NA	NA	gga-miR-7482	MIMAT0029118	gga-miR-7482-5p	KQ759519.1:10680-10704	miRNA	0	0	0	0	0	0
MI0024163	0	0	0.0360295	NA	NA	gga-miR-7483	MIMAT0029120	gga-miR-7483-5p	chrZ:81533172-81533194	miRNA	0	0	0	0	0	0
MI0004999	0	0	0.0360295	NA	NA	gga-miR-757	MIMAT0003779	gga-miR-757	chr2:76674801-76674821	miRNA	0	0	0	0	0	0
MI0008209	0	0	0.0360295	NA	NA	gga-miR-762	MIMAT0007752	gga-miR-762	chr15:5751900-5751921	miRNA	0	0	0	0	0	0
MI0001279	1511.92	-0.00132907	0.0360128	0.225803	1	gga-miR-7b	MIMAT0001192	gga-miR-7b	chrW:3067292-3067313	miRNA	4.40373	9.4725	9.46746	10.3907	10.6048	9.64119
MI0003694	232.64	-0.00024816	0.035791	0.951876	1	gga-miR-9	MIMAT0001195	gga-miR-9-5p	chr28:3623186-3623208	miRNA	7.21994	6.97898	6.83974	7.05273	6.8625	7.16016
MI0001283	232.593	-0.000247981	0.0357911	0.951897	1	gga-miR-9	MIMAT0001195	gga-miR-9-5p	chrZ:60469257-60469279	miRNA	7.21994	6.97898	6.83973	7.05272	6.86249	7.16016
MI0029331	232.677	-0.000309843	0.0357906	0.939981	1	gga-miR-9	MIMAT0001195	gga-miR-9-5p	chr10:12934172-12934194	miRNA	7.21995	6.97899	6.83975	7.05274	6.87753	7.16017
MI0039523	232.593	-0.000247981	0.0357911	0.951897	1	gga-miR-9	MIMAT0001195	gga-miR-9-5p	chr25:1538431-1538453	miRNA	7.21994	6.97898	6.83973	7.05272	6.86249	7.16016
MI0001179	1228.36	-0.00182958	0.035829	0.627927	1	gga-miR-92	MIMAT0001109	gga-miR-92-3p	chr1:148023273-148023293	miRNA	9.51496	9.81251	9.83561	9.98125	9.90112	9.72662
MI0029335	1102.79	-0.00181135	0.0358308	0.629804	1	gga-miR-92	MIMAT0001109	gga-miR-92-3p	chr4:3994570-3994590	miRNA	9.33941	9.65812	9.67365	9.79765	9.74776	9.57467
MI0029336	17.4154	-0.000580583	0.0359401	0.81851	1	gga-miR-96	MIMAT0037540	gga-miR-96-5p	chr1:844307-844328	miRNA	4.07802	4.05393	3.97532	4.16729	4.46906	3.70467
MI0001173	2375.54	-0.000986494	0.0355358	0.866377	1	gga-miR-99a	MIMAT0001103	gga-miR-99a-5p	chr1:99018053-99018074	miRNA	10.7574	10.9778	11.0482	11.1214	10.8398	10.8911
MI0040667	0	0	0.0360295	NA	NA	gga-miR-9b	MIMAT0049903	gga-miR-9b-5p	chr10:12934137-12934157	miRNA	0	0	0	0	0	0
MI0040777	0	0	0.0360295	NA	NA	gga-miR-9b	MIMAT0049903	gga-miR-9b-5p	chrZ:60469292-60469312	miRNA	0	0	0	0	0	0

## Sheet: DMV_Trach_4.v.CTRL_Trach_4
Gene	baseMean	log2FoldChange	lfcSE	pvalue	padj	Symbol	Alias	Symbol_arm	Locus	type	DMV_Trachea_4_dpi_R1.rlogCounts	DMV_Trachea_4_dpi_R2.rlogCounts	DMV_Trachea_4_dpi_R3.rlogCounts	CTRL_Trachea_4_dpi_R1.rlogCounts	CTRL_Trachea_4_dpi_R2.rlogCounts	CTRL_Trachea_4_dpi_R3.rlogCounts
MI0001234	101483	-0.0010954	0.0283216	0.879989	0.950059	gga-let-7a	MIMAT0001101	gga-let-7a-5p	chr12:6092573-6092594	miRNA	16.2455	16.3551	16.4088	16.532	16.2176	16.3523
MI0001259	101244	-0.0011003	0.0283312	0.879499	0.950059	gga-let-7a	MIMAT0001101	gga-let-7a-5p	chr24:3343200-3343221	miRNA	16.2423	16.351	16.4053	16.5289	16.2137	16.3485
MI0001171	101558	-0.00111921	0.0283356	0.877435	0.950059	gga-let-7a	MIMAT0001101	gga-let-7a-5p	AADN04003343.1:14278-14299	miRNA	16.2467	16.3558	16.4096	16.5331	16.219	16.3534
MI0001172	29016.5	-0.0393479	0.0991351	0.135917	0.481104	gga-let-7b	MIMAT0001102	gga-let-7b	AADN04003343.1:13447-13468	miRNA	14.3338	14.2052	14.5804	14.7234	14.5271	14.5377
MI0001174	20275.5	-0.166432	0.212128	0.030826	0.176261	gga-let-7c	MIMAT0001104	gga-let-7c-5p	chr1:99018804-99018825	miRNA	13.8437	13.2722	14.082	14.2257	14.0922	14.152
MI0001232	120.317	0.00486178	0.0748357	0.837241	0.950059	gga-let-7d	MIMAT0001161	gga-let-7d	chr12:6091125-6091145	miRNA	6.75252	6.46079	6.83749	6.66707	6.88914	6.40121
MI0001233	63862.7	-0.00645173	0.0419128	0.546029	0.867282	gga-let-7f	MIMAT0001162	gga-let-7f-5p	chr12:6092162-6092183	miRNA	15.5456	15.6968	15.6485	15.7867	15.6614	15.7235
MI0001230	8924.57	0.0209288	0.0760177	0.294961	0.755757	gga-let-7g	MIMAT0001160	gga-let-7g-5p	chr12:2971969-2971989	miRNA	12.8904	13.048	12.9693	12.844	12.7848	12.8672
MI0001168	27546.6	-0.00674016	0.036259	0.426592	0.792751	gga-let-7i	MIMAT0001098	gga-let-7i	chr1:33060802-33060822	miRNA	14.3888	14.4507	14.4504	14.5931	14.4966	14.4899
MI0001262	101092	-0.00115118	0.0283678	0.874081	0.950059	gga-let-7j	MIMAT0001181	gga-let-7j-5p	chr26:1639988-1640009	miRNA	16.24	16.3488	16.4029	16.527	16.2127	16.3468
MI0001263	15734.3	0.00182971	0.0492812	0.898935	0.950059	gga-let-7k	MIMAT0001182	gga-let-7k-5p	chr26:1640186-1640207	miRNA	13.4325	13.8202	13.6146	13.6808	13.5402	13.674
MI0040762	1053.72	0.00177909	0.0328811	0.837276	0.950059	gga-let-7l	MIMAT0050080	gga-let-7l-5p	AADN04005513.1:10299-10320	miRNA	9.77876	9.88841	9.7894	9.87267	9.756	9.8191
MI0040769	1053.72	0.00177909	0.0328811	0.837276	0.950059	gga-let-7l	MIMAT0050080	gga-let-7l-5p	AADN04020204.1:2067-2088	miRNA	9.77876	9.88841	9.7894	9.87267	9.756	9.8191
MI0001258	1760.26	0.00395485	0.0737382	0.865471	0.950059	gga-miR-100	MIMAT0001178	gga-miR-100-5p	chr24:3335109-3335130	miRNA	10.4832	10.3495	10.6126	10.6107	10.4276	10.3408
MI0001270	71689.7	-0.0200833	0.0855394	0.41074	0.790657	gga-miR-101	MIMAT0001185	gga-miR-101-3p	chrZ:27510701-27510722	miRNA	15.6682	15.8399	15.888	15.8606	16.0278	16.0314
MI0007558	70599.1	-0.019968	0.0854781	0.413602	0.790657	gga-miR-101	MIMAT0001185	gga-miR-101-3p	chr8:28360437-28360458	miRNA	15.6464	15.8216	15.864	15.8373	16.0074	16.0092
MI0001236	7002.67	-0.000891594	0.0833992	0.973793	0.980576	gga-miR-103	MIMAT0001145	gga-miR-103-3p	chr13:4689877-4689899	miRNA	12.374	12.3976	12.4831	12.5965	12.3952	12.3306
MI0001213	7016.14	-0.000812698	0.0836019	0.976178	0.980576	gga-miR-103	MIMAT0001145	gga-miR-103-3p	chr4:89095078-89095100	miRNA	12.376	12.4013	12.4857	12.5975	12.3973	12.3338
MI0040699	5.21146	-0.117812	0.340122	0.191352	NA	gga-miR-10585	MIMAT0049964	gga-miR-10585-5p	chr2:412761-412784	miRNA	2.05806	0.614586	1.88191	1.3951	2.56385	2.70123
MI0001210	37.2745	-0.0278623	0.174973	0.619293	0.890983	gga-miR-106	MIMAT0001142	gga-miR-106-5p	chr4:3995197-3995218	miRNA	5.18307	4.86122	4.9071	5.06663	5.37118	5.2237
MI0001215	1363.68	-0.00106554	0.0509447	0.943596	0.971639	gga-miR-107	MIMAT0001147	gga-miR-107-3p	chr6:19401525-19401547	miRNA	10.0405	10.2561	10.3107	10.4473	10.0824	10.1648
MI0007559	1261.96	0.00776925	0.0824114	0.766754	0.949922	gga-miR-10a	MIMAT0007731	gga-miR-10a-5p	chr27:3834177-3834198	miRNA	10.1513	10.1223	10.0045	10.3178	9.91984	9.85931
MI0001216	1490.65	-0.0146829	0.0760057	0.503793	0.83537	gga-miR-10b	MIMAT0001148	gga-miR-10b-5p	chr7:16343652-16343673	miRNA	10.0735	9.96629	10.2204	10.1014	10.4552	10.101
MI0040732	96.0227	-0.830352	0.491919	0.00149622	0.0333658	gga-miR-10c	MIMAT0050024	gga-miR-10c-5p	chr33:1093263-1093284	miRNA	5.83478	4.67004	6.0623	7.26917	6.77881	6.42593
MI0001277	7154.77	-0.511241	0.601196	0.011862	0.0958856	gga-miR-122	MIMAT0001190	gga-miR-122-5p	chrZ:761129-761151	miRNA	11.2094	11.5288	10.8382	11.0791	13.8109	11.4055
MI0001280	7155.36	-0.511136	0.601169	0.0118682	0.0958856	gga-miR-122	MIMAT0001190	gga-miR-122-5p	chrW:2525232-2525254	miRNA	11.2094	11.5294	10.8377	11.0791	13.811	11.4055
MI0040655	0.053756	0	0.427747	1	NA	gga-miR-12207	MIMAT0049881	gga-miR-12207-5p	chr1:142052-142074	miRNA	-2.29069	-2.36889	-2.35042	-2.28533	-2.28582	-2.34697
MI0040656	0	0	0.445337	NA	NA	gga-miR-12208	MIMAT0049883	gga-miR-12208-5p	chr1:28697872-28697893	miRNA	0	0	0	0	0	0
MI0040657	0.318559	-0.00929722	0.428798	0.789404	NA	gga-miR-12209	MIMAT0049885	gga-miR-12209-5p	chr1:50452656-50452677	miRNA	-2.03416	-2.15616	-2.12735	-1.70249	-2.02658	-2.12196
MI0040658	0.189514	-0.00929718	0.428798	0.789405	NA	gga-miR-12210	MIMAT0049887	gga-miR-12210-5p	chr1:54275698-54275719	miRNA	-2.21629	-2.29332	-2.27513	-2.00687	-2.2115	-2.27173
MI0040659	7.48851	0.0500558	0.271922	0.493044	0.83537	gga-miR-12211	MIMAT0049889	gga-miR-12211-5p	chr1:56491757-56491778	miRNA	2.57117	3.89359	2.28361	2.84822	2.36827	2.74944
MI0040660	0	0	0.445337	NA	NA	gga-miR-12212	MIMAT0049891	gga-miR-12212-5p	chr1:71873642-71873661	miRNA	0	0	0	0	0	0
MI0040661	0	0	0.445337	NA	NA	gga-miR-12213	MIMAT0049892	gga-miR-12213-5p	chr1:94675708-94675730	miRNA	0	0	0	0	0	0
MI0040663	10.0864	0.148748	0.384753	0.135859	0.481104	gga-miR-12214	MIMAT0049896	gga-miR-12214-5p	chr1:168016599-168016620	miRNA	4.25232	3.15631	2.42353	2.25354	2.56593	2.46713
MI0040665	0	0	0.445337	NA	NA	gga-miR-12215	MIMAT0049900	gga-miR-12215-5p	chr1:193059198-193059222	miRNA	0	0	0	0	0	0
MI0040666	0.139441	0.00364695	0.427913	0.916396	NA	gga-miR-12216	MIMAT0049901	gga-miR-12216-5p	chr10:1255072-1255092	miRNA	-1.63646	-1.25357	-1.85622	-1.61677	-1.61857	-1.84352
MI0040668	0	0	0.445337	NA	NA	gga-miR-12217	MIMAT0049905	gga-miR-12217-3p	chr10:19163549-19163567	miRNA	-2.29088	-2.36635	-2.34853	-2.28571	-2.28619	-2.34519
MI0040670	2.47968	0.0172541	0.27426	0.804543	NA	gga-miR-12218	MIMAT0049908	gga-miR-12218-5p	chr10:20135955-20135979	miRNA	1.16315	0.181449	0.658161	1.20972	0.262634	-0.145335
MI0040671	0	0	0.445337	NA	NA	gga-miR-12219	MIMAT0049910	gga-miR-12219-5p	chr11:1463266-1463289	miRNA	0	0	0	0	0	0
MI0040672	0.0456011	-0.00893456	0.428725	0.797361	NA	gga-miR-12220	MIMAT0049912	gga-miR-12220-5p	chr12:2561707-2561729	miRNA	-2.37335	-2.39389	-2.38904	-2.37194	-2.37207	-2.3337
MI0040673	0.309801	-0.00929724	0.428798	0.789403	NA	gga-miR-12221	MIMAT0049914	gga-miR-12221-5p	chr12:5317584-5317604	miRNA	-1.94148	-2.09238	-2.05674	-1.5312	-1.93209	-2.05008
MI0040674	0.224969	-0.00293322	0.427833	0.932746	NA	gga-miR-12221	MIMAT0049914	gga-miR-12221-5p	chr12:5317531-5317551	miRNA	-2.14278	-1.99496	-2.2112	-1.89925	-2.13721	-2.20725
MI0040677	0	0	0.445337	NA	NA	gga-miR-12222	MIMAT0049921	gga-miR-12222-5p	AADN04002440.1:345-367	miRNA	0	0	0	0	0	0
MI0040678	6.38344	-0.0379613	0.246536	0.585002	0.882294	gga-miR-12223	MIMAT0049923	gga-miR-12223-5p	chr13:17162773-17162796	miRNA	2.86076	2.8008	0.889934	2.92087	2.26594	3.0519
MI0040679	0.262184	0.00364695	0.427913	0.916396	NA	gga-miR-12224	MIMAT0049925	gga-miR-12224-5p	chr14:4005590-4005612	miRNA	-1.57507	-2.13653	-2.1002	-1.97219	-1.97315	-2.09341
MI0040680	0.671845	0.0647319	0.40591	0.352765	NA	gga-miR-12225	MIMAT0049927	gga-miR-12225-5p	chr14:15022076-15022097	miRNA	-1.50562	-1.17926	-0.734692	-1.48846	-1.49003	-1.68603
MI0040681	0.285742	-0.00375524	0.419785	0.927239	NA	gga-miR-12226	MIMAT0049929	gga-miR-12226-5p	chr15:743032-743053	miRNA	-1.93904	-2.07229	-1.68769	-1.92992	-1.93076	-1.68181
MI0040682	0	0	0.445337	NA	NA	gga-miR-12227	MIMAT0049931	gga-miR-12227-5p	chr15:6827182-6827203	miRNA	0	0	0	0	0	0
MI0040683	0.042637	0.00364695	0.427913	0.916396	NA	gga-miR-12228	MIMAT0049933	gga-miR-12228-5p	chr15:7896957-7896978	miRNA	-2.14707	-2.29218	-1.87331	-2.13713	-2.13804	-2.2515
MI0040684	4.47832	-0.190327	0.4552	0.091017	NA	gga-miR-12229	MIMAT0049935	gga-miR-12229-5p	chr15:9319369-9319390	miRNA	1.95212	1.65181	0.353566	2.33249	3.43035	1.64852
MI0040685	0.185075	-0.00893457	0.428725	0.797361	NA	gga-miR-12230	MIMAT0049937	gga-miR-12230-5p	chr17:5512976-5512997	miRNA	-1.76885	-2.00358	-1.94814	-1.75278	-1.75425	-1.34918
MI0040686	0	0	0.445337	NA	NA	gga-miR-12231	MIMAT0049938	gga-miR-12231-5p	chr18:1286249-1286269	miRNA	0	0	0	0	0	0
MI0040687	0.0456011	-0.00893456	0.428725	0.797361	NA	gga-miR-12232	MIMAT0049940	gga-miR-12232-5p	chr18:5287353-5287374	miRNA	-2.37335	-2.39389	-2.38904	-2.37194	-2.37207	-2.3337
MI0040688	0.0456011	-0.00893456	0.428725	0.797361	NA	gga-miR-12233	MIMAT0049942	gga-miR-12233-5p	chr19:4141783-4141806	miRNA	-2.29166	-2.35594	-2.34076	-2.28726	-2.28767	-2.16757
MI0040689	0.229447	0.00364695	0.427913	0.916396	NA	gga-miR-12234	MIMAT0049944	gga-miR-12234-5p	chr19:5346826-5346847	miRNA	-2.07262	-2.18472	-1.86115	-2.06495	-2.06565	-2.1533
MI0040696	0.166596	0.00364695	0.427913	0.916396	NA	gga-miR-12235	MIMAT0049958	gga-miR-12235-5p	chr19:6062890-6062913	miRNA	-2.0313	-2.28606	-2.26957	-2.21149	-2.21192	-2.26649
MI0040697	10.0808	-0.0811725	0.246632	0.271461	0.729347	gga-miR-12236	MIMAT0049960	gga-miR-12236-5p	chr19:8077899-8077921	miRNA	3.21261	2.78042	2.64895	2.92563	3.54761	3.54969
MI0040698	0.215456	-0.00929718	0.428798	0.789405	NA	gga-miR-12237	MIMAT0049962	gga-miR-12237-5p	chr2:309950-309973	miRNA	-2.00675	-2.14336	-2.1111	-1.9974	-1.63619	-2.10507
MI0040700	0.128772	-0.00929718	0.428798	0.789405	NA	gga-miR-12238	MIMAT0049966	gga-miR-12238-3p	chr2:926179-926200	miRNA	-2.14249	-2.22829	-2.20803	-2.13662	-1.90975	-2.20424
MI0040701	0.394896	-0.0330233	0.415967	0.523482	NA	gga-miR-12239	MIMAT0049967	gga-miR-12239-5p	chr2:6407989-6408008	miRNA	-1.63538	-1.85682	-1.26346	-1.6201	-1.02974	-0.627136
MI0040702	0	0	0.445337	NA	NA	gga-miR-12240	MIMAT0049969	gga-miR-12240-5p	chr2:17740189-17740211	miRNA	0	0	0	0	0	0
MI0040703	0.127927	-0.00929718	0.428798	0.789405	NA	gga-miR-12241	MIMAT0049971	gga-miR-12241-3p	chr2:97739117-97739135	miRNA	-2.2163	-2.29673	-2.27774	-1.99764	-2.2113	-2.27419
MI0040704	0	0	0.445337	NA	NA	gga-miR-12242	MIMAT0049972	gga-miR-12242-5p	chr20:8883519-8883542	miRNA	0	0	0	0	0	0
MI0040706	25.7712	-0.0496607	0.163912	0.329046	0.790037	gga-miR-12243	MIMAT0049976	gga-miR-12243-5p	chr20:10004144-10004169	miRNA	4.40573	3.73294	4.44419	4.31899	4.46761	4.67614
MI0040707	0	0	0.445337	NA	NA	gga-miR-12244	MIMAT0049978	gga-miR-12244-5p	chr20:10276885-10276906	miRNA	0	0	0	0	0	0
MI0040708	0	0	0.445337	NA	NA	gga-miR-12245	MIMAT0049979	gga-miR-12245-5p	chr20:10780065-10780087	miRNA	0	0	0	0	0	0
MI0040709	0.79731	0.035939	0.371523	0.587807	NA	gga-miR-12246	MIMAT0049981	gga-miR-12246-5p	chr21:5006652-5006673	miRNA	-0.354645	-0.365611	-1.46949	-1.20185	-1.20411	-0.670101
MI0040710	0	0	0.445337	NA	NA	gga-miR-12247	MIMAT0049983	gga-miR-12247-5p	chr22:4649592-4649613	miRNA	-2.0358	-2.18908	-2.15288	-2.02531	-2.02627	-2.14611
MI0040711	0	0	0.445337	NA	NA	gga-miR-12247	MIMAT0049983	gga-miR-12247-5p	AADN04008247.1:6037-6058	miRNA	-2.0358	-2.18908	-2.15288	-2.02531	-2.02627	-2.14611
MI0040712	0.136773	0.00822482	0.428419	0.813838	NA	gga-miR-12248	MIMAT0049985	gga-miR-12248-5p	chr23:4355778-4355800	miRNA	-2.21621	-1.9756	-2.25895	-2.21238	-2.21274	-2.25648
MI0040713	0.146098	0	0.427747	1	NA	gga-miR-12249	MIMAT0049987	gga-miR-12249-5p	chr24:450652-450672	miRNA	-2.21624	-2.28022	-2.26511	-2.21186	-2.21227	-2.26229
MI0040714	0	0	0.445337	NA	NA	gga-miR-12250	MIMAT0049989	gga-miR-12250-5p	chr24:5109321-5109343	miRNA	0	0	0	0	0	0
MI0040715	0.0389092	0.00364695	0.427913	0.916396	NA	gga-miR-12251	MIMAT0049991	gga-miR-12251-5p	chr25:1578336-1578357	miRNA	-2.29152	-2.18216	-2.34214	-2.28699	-2.2874	-2.33922
MI0040716	0	0	0.445337	NA	NA	gga-miR-12252	MIMAT0049993	gga-miR-12252-5p	chr26:1188258-1188276	miRNA	0	0	0	0	0	0
MI0040718	0	0	0.445337	NA	NA	gga-miR-12253	MIMAT0049997	gga-miR-12253-5p	chr26:3215885-3215906	miRNA	0	0	0	0	0	0
MI0040719	0	0	0.445337	NA	NA	gga-miR-12254	MIMAT0049999	gga-miR-12254-5p	chr27:1416582-1416605	miRNA	0	0	0	0	0	0
MI0040720	0	0	0.445337	NA	NA	gga-miR-12255	MIMAT0050001	gga-miR-12255-5p	chr27:4805604-4805626	miRNA	0	0	0	0	0	0
MI0040721	0.0866838	0	0.427747	1	NA	gga-miR-12256	MIMAT0050003	gga-miR-12256-5p	chr27:5284879-5284898	miRNA	-1.43171	-1.74553	-1.69186	-1.4084	-1.41053	-1.67683
MI0040722	0.0846865	-0.00893456	0.428725	0.797361	NA	gga-miR-12257	MIMAT0050005	gga-miR-12257-5p	chr27:5301432-5301453	miRNA	-2.21633	-2.30422	-2.28346	-2.21031	-2.21086	-2.04665
MI0040723	2.03967	0.0459645	0.350944	0.521321	NA	gga-miR-12258	MIMAT0050007	gga-miR-12258-5p	chr28:3917469-3917491	miRNA	0.9568	0.653126	-0.993088	0.411472	-0.703309	-0.0413097
MI0040724	7.03969	0.00707058	0.211467	0.911558	0.958856	gga-miR-12259	MIMAT0050009	gga-miR-12259-5p	chr3:30349126-30349148	miRNA	3.55252	1.66139	1.6205	2.3173	1.99908	2.80244
MI0040725	0	0	0.445337	NA	NA	gga-miR-12260	MIMAT0050011	gga-miR-12260-5p	chr3:40679173-40679193	miRNA	-2.37363	-2.39219	-2.38781	-2.37236	-2.37248	-2.38699
MI0040726	0	0	0.445337	NA	NA	gga-miR-12261	MIMAT0050013	gga-miR-12261-5p	chr3:43216049-43216069	miRNA	0	0	0	0	0	0
MI0040727	0	0	0.445337	NA	NA	gga-miR-12262	MIMAT0050015	gga-miR-12262-5p	chr3:72329661-72329682	miRNA	0	0	0	0	0	0
MI0040728	0.078811	0.00364695	0.427913	0.916396	NA	gga-miR-12263	MIMAT0050016	gga-miR-12263-5p	chr3:87201486-87201507	miRNA	-2.06698	-2.37451	-2.35462	-2.2845	-2.28502	-2.3509
MI0040729	2.79508	-0.202653	0.510038	0.0792586	NA	gga-miR-12264	MIMAT0050018	gga-miR-12264-5p	chr3:87380940-87380961	miRNA	-0.0272969	0.534189	-1.32683	1.69369	1.49596	-0.395706
MI0040730	0.91454	-0.0350864	0.375129	0.591536	NA	gga-miR-12265	MIMAT0050020	gga-miR-12265-5p	chr3:96912472-96912493	miRNA	-0.725492	-1.81521	-1.0389	-1.50071	-0.698273	-0.28442
MI0040731	1.32817	-0.0448596	0.374628	0.511276	NA	gga-miR-12266	MIMAT0050022	gga-miR-12266-5p	AADN04008741.1:4385-4405	miRNA	-1.15417	-1.44431	-0.579352	-0.194113	-1.12992	-0.559987
MI0040773	1.32817	-0.0448596	0.374628	0.511276	NA	gga-miR-12266	MIMAT0050022	gga-miR-12266-5p	AADN04012084.1:60-80	miRNA	-1.15417	-1.44431	-0.579352	-0.194113	-1.12992	-0.559987
MI0040774	1.32817	-0.0448596	0.374628	0.511276	NA	gga-miR-12266	MIMAT0050022	gga-miR-12266-5p	KQ759480.1:25919-25939	miRNA	-1.15417	-1.44431	-0.579352	-0.194113	-1.12992	-0.559987
MI0040734	0.126518	0.00822482	0.428419	0.813838	NA	gga-miR-12267	MIMAT0050028	gga-miR-12267-5p	chr33:1576544-1576566	miRNA	-2.08733	-1.64942	-2.17587	-2.07939	-2.08012	-2.17075
MI0040735	1.75632	-0.0048067	0.282165	0.944771	NA	gga-miR-12268	MIMAT0050030	gga-miR-12268-5p	chr4:1877718-1877737	miRNA	-1.00894	-0.06367	1.02603	0.550126	-0.00571389	0.420609
MI0040736	0	0	0.445337	NA	NA	gga-miR-12269	MIMAT0050031	gga-miR-12269-5p	chr4:12350769-12350793	miRNA	0	0	0	0	0	0
MI0040737	0.102455	0	0.427747	1	NA	gga-miR-12270	MIMAT0050033	gga-miR-12270-5p	chr4:17843485-17843507	miRNA	-2.21634	-2.30743	-2.28592	-2.21011	-2.21068	-2.28189
MI0040738	0.053756	0	0.427747	1	NA	gga-miR-12271	MIMAT0050035	gga-miR-12271-5p	chr4:21129613-21129631	miRNA	-2.29287	-2.33993	-2.32881	-2.28965	-2.28994	-2.32674
MI0040740	0.725011	-0.0584962	0.382364	0.413491	NA	gga-miR-12272	MIMAT0050038	gga-miR-12272-5p	chr4:39800744-39800764	miRNA	-1.18698	-0.729391	-0.631631	-0.257498	-0.260466	-0.157763
MI0040741	4.67824	-0.0489629	0.284803	0.505812	NA	gga-miR-12273	MIMAT0050040	gga-miR-12273-5p	chr4:77944504-77944525	miRNA	1.49952	2.01029	2.37757	2.56049	2.55498	2.55799
MI0040742	0.0639276	0	0.427747	1	NA	gga-miR-12274	MIMAT0050042	gga-miR-12274-5p	chr4:81308920-81308941	miRNA	-2.37243	-2.3994	-2.39303	-2.37059	-2.37076	-2.39184
MI0040743	0.0973985	0	0.427747	1	NA	gga-miR-12275	MIMAT0050044	gga-miR-12275-5p	chr4:86084703-86084724	miRNA	-2.29307	-2.33717	-2.32676	-2.29006	-2.29033	-2.32481
MI0040744	0	0	0.445337	NA	NA	gga-miR-12276	MIMAT0050046	gga-miR-12276-5p	chr4:90626429-90626450	miRNA	0	0	0	0	0	0
MI0040745	8.14564	-0.052848	0.216274	0.422727	0.792751	gga-miR-12277	MIMAT0050048	gga-miR-12277-5p	chr5:85802-85822	miRNA	2.54927	2.21411	3.09363	3.44016	2.81731	2.84162
MI0040746	0	0	0.445337	NA	NA	gga-miR-12278	MIMAT0050050	gga-miR-12278-5p	chr5:9003780-9003801	miRNA	0	0	0	0	0	0
MI0040747	0	0	0.445337	NA	NA	gga-miR-12279	MIMAT0050052	gga-miR-12279-5p	chr5:14141539-14141561	miRNA	0	0	0	0	0	0
MI0040751	0.0852583	0.00364695	0.427913	0.916396	NA	gga-miR-12280	MIMAT0050060	gga-miR-12280-5p	chr6:4738247-4738267	miRNA	-2.29365	-2.23438	-2.32108	-2.29119	-2.29141	-2.31949
MI0040753	0.0463491	0	0.427747	1	NA	gga-miR-12281	MIMAT0050064	gga-miR-12281-3p	chr8:28361182-28361203	miRNA	-2.14273	-2.23172	-2.21071	-2.13664	-2.1372	-2.20678
MI0040754	0.0933291	0	0.427747	1	NA	gga-miR-12282	MIMAT0050065	gga-miR-12282-5p	chr8:28362307-28362331	miRNA	-2.37038	-2.41164	-2.40189	-2.36756	-2.36782	-2.40007
MI0040755	3.79191	-0.0378126	0.268876	0.595959	NA	gga-miR-12283	MIMAT0050067	gga-miR-12283-5p	chr9:914575-914597	miRNA	2.24444	0.563176	2.14326	1.74283	2.0471	2.54133
MI0040756	0	0	0.445337	NA	NA	gga-miR-12284	MIMAT0050069	gga-miR-12284-5p	chr9:15933986-15934006	miRNA	0	0	0	0	0	0
MI0040757	0	0	0.445337	NA	NA	gga-miR-12285	MIMAT0050071	gga-miR-12285-5p	KQ759550.1:41554-41575	miRNA	0	0	0	0	0	0
MI0040758	0.329221	0.00783333	0.407944	0.871666	NA	gga-miR-12286	MIMAT0050073	gga-miR-12286-5p	AADN04000923.1:17930-17952	miRNA	-1.71499	-1.89771	-1.39812	-1.70249	-1.70363	-1.84649
MI0040759	0	0	0.445337	NA	NA	gga-miR-12287	MIMAT0050075	gga-miR-12287-5p	KQ759573.1:15068-15088	miRNA	0	0	0	0	0	0
MI0040760	0.784886	-0.00578942	0.374555	0.923675	NA	gga-miR-12288	MIMAT0050076	gga-miR-12288-5p	AADN04002442.1:2069-2089	miRNA	-1.19563	-1.50929	-0.131325	-1.16839	-1.17088	-0.106923
MI0040761	0.0889861	0.00364695	0.427913	0.916396	NA	gga-miR-12289	MIMAT0050078	gga-miR-12289-5p	AADN04004587.1:5135-5155	miRNA	-2.29344	-2.33233	-2.22007	-2.29078	-2.29102	-2.32143
MI0040763	0.0889861	0.00364695	0.427913	0.916396	NA	gga-miR-12289	MIMAT0050078	gga-miR-12289-5p	AADN04008593.1:4118-4138	miRNA	-2.29344	-2.33233	-2.22007	-2.29078	-2.29102	-2.32143
MI0040765	0.157622	0.0138488	0.429715	0.694179	NA	gga-miR-12290	MIMAT0050083	gga-miR-12290-5p	AADN04014574.1:241-262	miRNA	-1.31513	-2.22121	-2.18725	-2.06756	-2.06846	-2.1809
MI0040767	0.0486993	0	0.427747	1	NA	gga-miR-12291	MIMAT0050087	gga-miR-12291-3p	AADN04015410.1:5136-5156	miRNA	-1.95552	-2.14905	-2.10334	-1.94228	-1.94349	-2.0948
MI0040770	0	0	0.445337	NA	NA	gga-miR-12292	MIMAT0050088	gga-miR-12292-5p	AADN04023227.1:1305-1322	miRNA	0	0	0	0	0	0
MI0040771	1.82938	-0.0291325	0.301022	0.682101	NA	gga-miR-12293	MIMAT0050090	gga-miR-12293-5p	AADN04024601.1:1238-1260	miRNA	0.415532	0.687253	0.493201	1.42592	0.451475	0.521162
MI0040775	0.0475984	0	0.427747	1	NA	gga-miR-12294	MIMAT0050094	gga-miR-12294-5p	chrZ:768922-768944	miRNA	-2.3733	-2.39417	-2.38924	-2.37188	-2.37201	-2.38832
MI0040776	0.0951969	0	0.427747	1	NA	gga-miR-12295	MIMAT0050096	gga-miR-12295-5p	chrZ:34586154-34586176	miRNA	-2.14293	-2.23446	-2.21284	-2.13667	-2.13724	-2.2088
MI0040772	0.701134	0.0173675	0.360391	0.788088	NA	gga-miR-122b	MIMAT0050092	gga-miR-122b-5p	chrW:2525199-2525220	miRNA	-0.856372	-1.75934	-1.12041	-0.83906	-1.51098	-1.70873
MI0040778	0.701134	0.0173675	0.360391	0.788088	NA	gga-miR-122b	MIMAT0050092	gga-miR-122b-5p	KQ759512.1:11858-11879	miRNA	-0.856372	-1.75934	-1.12041	-0.83906	-1.51098	-1.70873
MI0007547	0	0	0.445337	NA	NA	gga-miR-122b	MIMAT0007719	gga-miR-122b	chr4:59089945-59089964	miRNA	0	0	0	0	0	0
MI0008210	1.98045	0.0253546	0.293275	0.719961	NA	gga-miR-124a	MIMAT0001128	gga-miR-124a-3p	chr20:8883938-8883959	miRNA	-1.17333	1.06935	0.213166	-1.14612	0.73254	0.239903
MI0001197	1.98045	0.0253546	0.293275	0.719961	NA	gga-miR-124a	MIMAT0001128	gga-miR-124a-3p	chr2:114702014-114702035	miRNA	-1.17333	1.06935	0.213166	-1.14612	0.73254	0.239903
MI0001252	0	0	0.445337	NA	NA	gga-miR-124b	MIMAT0001174	gga-miR-124b	AADN04001795.1:21698-21719	miRNA	0	0	0	0	0	0
MI0022364	0.042637	0.00364695	0.427913	0.916396	NA	gga-miR-124c	MIMAT0025599	gga-miR-124c-5p	chr2:114702012-114702032	miRNA	-2.37344	-2.39333	-2.33593	-2.37208	-2.37221	-2.38776
MI0029337	91151.5	-0.0082729	0.0739737	0.716749	0.944049	gga-miR-125b	MIMAT0001105	gga-miR-125b-5p	chr24:3360830-3360851	miRNA	15.9348	15.7673	16.2996	16.2838	15.8784	16.1319
MI0001175	90597.4	-0.00827887	0.0740385	0.716844	0.944049	gga-miR-125b	MIMAT0001105	gga-miR-125b-5p	chr1:99051095-99051116	miRNA	15.9274	15.7585	16.2917	16.277	15.8696	16.1233
MI0001244	102661	-0.00573688	0.0532537	0.706682	0.944049	gga-miR-126	MIMAT0003723	gga-miR-126-5p	chr17:8233363-8233383	miRNA	16.1137	16.1063	16.2441	16.091	16.3065	16.2847
MI0001217	12361.4	0.0110415	0.0569496	0.464458	0.822017	gga-miR-128	MIMAT0001123	gga-miR-128-3p	chr7:30766372-30766392	miRNA	13.2028	13.3087	13.421	13.2801	13.1016	13.2855
MI0001192	11591.5	0.00974737	0.0530842	0.48495	0.83537	gga-miR-128	MIMAT0001123	gga-miR-128-3p	chr2:45670164-45670184	miRNA	13.1103	13.2119	13.3317	13.1923	13.0133	13.2079
MI0040749	33.9818	-0.00752581	0.112831	0.841353	0.950059	gga-miR-129	MIMAT0050056	gga-miR-129-5p	chr5:21516911-21516931	miRNA	4.42055	4.22013	4.87241	4.97774	4.40731	4.41911
MI0040764	33.9818	-0.00752581	0.112831	0.841353	0.950059	gga-miR-129	MIMAT0050056	gga-miR-129-5p	AADN04013943.1:1781-1801	miRNA	4.42055	4.22013	4.87241	4.97774	4.40731	4.41911
MI0040768	33.9818	-0.00752581	0.112831	0.841353	0.950059	gga-miR-129	MIMAT0050056	gga-miR-129-5p	AADN04016542.1:2343-2363	miRNA	4.42055	4.22013	4.87241	4.97774	4.40731	4.41911
MI0007057	19.8747	-0.0310143	0.190925	0.605312	0.890983	gga-miR-1306	MIMAT0007329	gga-miR-1306-3p	chr15:1294177-1294199	miRNA	4.10342	3.43363	3.91135	3.88208	3.87601	4.38589
MI0001241	2910.03	-0.0117278	0.0722912	0.581618	0.882294	gga-miR-130a	MIMAT0001167	gga-miR-130a-3p	chr15:407978-407999	miRNA	11.0127	11.1751	11.3516	11.0815	11.2769	11.524
MI0001239	1588.02	-0.00297838	0.0593125	0.868552	0.950059	gga-miR-130b	MIMAT0001165	gga-miR-130b-3p	chr15:399155-399176	miRNA	10.0368	10.2633	10.38	10.2792	10.1324	10.4182
MI0007560	3167.15	-0.0110157	0.0719823	0.605964	0.890983	gga-miR-130c	MIMAT0007733	gga-miR-130c-5p	chr19:7203032-7203053	miRNA	11.2199	11.1244	11.4335	11.2684	11.3944	11.4633
MI0006979	240.62	0.0028303	0.112569	0.94021	0.971639	gga-miR-1329	MIMAT0007281	gga-miR-1329-5p	chr3:97355549-97355570	miRNA	7.86423	8.10498	7.91695	8.11387	7.86668	7.903
MI0040692	202.295	-0.0232138	0.104379	0.46443	0.822017	gga-miR-132a	MIMAT0049950	gga-miR-132a-5p	chr19:5515240-5515261	miRNA	7.60826	6.63706	7.46297	7.42596	7.68102	7.27586
MI0040693	3.08953	-0.0506989	0.269338	0.486919	NA	gga-miR-132b	MIMAT0049952	gga-miR-132b-5p	chr19:5515205-5515225	miRNA	0.0402224	0.6058	0.765773	0.664581	1.05248	1.01331
MI0040695	45.4788	-0.0258979	0.142344	0.574188	0.882294	gga-miR-132c	MIMAT0049956	gga-miR-132c-5p	chr19:5515771-5515793	miRNA	5.31964	4.8707	4.65232	4.10729	5.57526	5.36345
MI0001195	26126.9	-0.00516446	0.119432	0.897387	0.950059	gga-miR-133a	MIMAT0001126	gga-miR-133a-3p	chr2:102812747-102812768	miRNA	14.3527	13.656	14.6285	14.6246	14.198	14.0802
MI0001248	26126.9	-0.00516446	0.119432	0.897387	0.950059	gga-miR-133a	MIMAT0001126	gga-miR-133a-3p	chr20:8327023-8327044	miRNA	14.3527	13.656	14.6285	14.6246	14.198	14.0802
MI0001206	1055.76	-0.022816	0.138438	0.612865	0.890983	gga-miR-133b	MIMAT0001138	gga-miR-133b	chr3:108040400-108040420	miRNA	9.65756	8.84466	10.1481	9.97756	9.90977	9.56924
MI0001255	5735.92	-0.00853742	0.114064	0.822068	0.950059	gga-miR-133c	MIMAT0001176	gga-miR-133c-3p	chr23:4357212-4357233	miRNA	12.1438	11.5719	12.3605	12.492	12.0161	11.8496
MI0007311	0	0	0.445337	NA	NA	gga-miR-1354	MIMAT0007446	gga-miR-1354	chr19:1792063-1792083	miRNA	0	0	0	0	0	0
MI0001231	139.286	-0.0398336	0.147579	0.386803	0.790037	gga-miR-135a	MIMAT0001099	gga-miR-135a-5p	chr12:2999048-2999070	miRNA	6.78786	6.55089	7.388	7.14664	7.2695	7.26702
MI0001169	139.851	-0.0417245	0.150071	0.371612	0.790037	gga-miR-135a	MIMAT0001099	gga-miR-135a-5p	chr1:46334607-46334629	miRNA	6.78831	6.55131	7.39352	7.16951	7.26996	7.27887
MI0001264	139.374	-0.0393256	0.147006	0.391422	0.790037	gga-miR-135a	MIMAT0001099	gga-miR-135a-5p	chr26:2124061-2124083	miRNA	6.78796	6.55097	7.39315	7.14673	7.26959	7.26711
MI0007390	0	0	0.445337	NA	NA	gga-miR-135b	MIMAT0007536	gga-miR-135b	chr3:37593160-37593179	miRNA	0	0	0	0	0	0
MI0001221	219.431	0.274444	0.354237	0.0323649	0.180115	gga-miR-137	MIMAT0001153	gga-miR-137-3p	chr8:12517061-12517082	miRNA	7.22828	8.70588	7.80401	7.44828	7.17282	7.43651
MI0001191	8.31178	0.0949731	0.270151	0.231478	0.662004	gga-miR-138	MIMAT0001122	gga-miR-138-5p	chr2:40874229-40874245	miRNA	3.20272	3.34324	3.26966	1.1199	2.43445	3.39219
MI0001228	12.7503	0.0468203	0.198187	0.447802	0.816187	gga-miR-138	MIMAT0001122	gga-miR-138-5p	chr11:2104583-2104599	miRNA	2.9216	3.47391	3.24755	2.19158	3.16767	3.19631
MI0029345	489.072	0.80858	0.688296	0.00333513	0.0495823	gga-miR-1388a	MIMAT0037555	gga-miR-1388a-5p	chr20:9710469-9710490	miRNA	9.39392	7.92777	6.99809	7.18416	6.94464	6.3621
MI0040705	1.34644	0.116729	0.458476	0.168696	NA	gga-miR-1388b	MIMAT0049974	gga-miR-1388b-5p	chr20:9710507-9710529	miRNA	-0.705844	0.323325	0.475478	-0.681138	-0.683397	-0.966478
MI0006980	0.893807	0.0291663	0.359246	0.662434	NA	gga-miR-1397	MIMAT0007283	gga-miR-1397-5p	chr1:126961716-126961737	miRNA	-0.282991	-1.79111	-0.665606	-0.753651	-1.50572	-1.05623
MI0001229	115982	-0.0962661	0.23677	0.18733	0.588374	gga-miR-140	MIMAT0001159	gga-miR-140-5p	chr11:19310322-19310342	miRNA	16.0875	15.2045	16.4229	16.7478	16.2648	16.5085
MI0006981	766.761	0.208393	0.286724	0.0417905	0.207095	gga-miR-1416	MIMAT0007285	gga-miR-1416-5p	chrZ:34922647-34922667	miRNA	9.18088	10.0863	9.24312	8.82524	9.05028	9.22343
MI0001281	35142.8	0.887973	0.756646	0.00277934	0.0495823	gga-miR-142	MIMAT0001193	gga-miR-142-5p	chr19:510466-510487	miRNA	16.2193	13.9835	13.0944	13.2631	13.5633	12.9814
MI0006992	2.55675	0.0511549	0.306689	0.492367	NA	gga-miR-1434	MIMAT0007295	gga-miR-1434	chr28:1453232-1453251	miRNA	1.41256	0.696279	0.86205	0.455462	1.05324	-0.0133252
MI0039505	76139.6	1.04578	0.857492	0.00188007	0.0381141	gga-miR-143	MIMAT0048645	gga-miR-143-5p	chr13:8493144-8493164	miRNA	15.0523	18.5005	15.1794	15.1335	15.3721	15.0675
MI0004996	1819.97	0.157982	0.343722	0.113993	0.438283	gga-miR-144	MIMAT0003776	gga-miR-144-3p	chr19:5863202-5863223	miRNA	10.0948	12.2002	9.77068	10.422	10.595	9.73517
MI0007054	650.737	0.0387474	0.0962554	0.127161	0.473421	gga-miR-1451	MIMAT0007324	gga-miR-1451-5p	chr3:76267757-76267778	miRNA	9.00707	8.96977	8.94284	8.8929	8.73764	8.75214
MI0007056	0.864864	0.011612	0.358897	0.856546	NA	gga-miR-1452	MIMAT0007328	gga-miR-1452	chrZ:66442106-66442127	miRNA	-1.18321	-0.316256	-1.41957	-1.15812	-1.16042	-0.620517
MI0007058	0.454815	-0.00753553	0.394226	0.889907	NA	gga-miR-1453	MIMAT0007330	gga-miR-1453	chr20:1424644-1424666	miRNA	-1.88104	-2.04093	-1.58302	-1.8701	-1.8711	-1.57238
MI0007059	106.63	0.128436	0.222257	0.0764807	0.318034	gga-miR-1454	MIMAT0007331	gga-miR-1454	chr3:56963017-56963040	miRNA	6.46264	7.12518	6.48806	6.39908	6.2436	6.3731
MI0007061	5.07384	-0.0393394	0.253602	0.575915	NA	gga-miR-1456	MIMAT0007333	gga-miR-1456-5p	chrZ:44897415-44897437	miRNA	1.82555	1.04252	1.51666	0.875434	1.87493	2.15994
MI0007062	0	0	0.445337	NA	NA	gga-miR-1457	MIMAT0007335	gga-miR-1457	chr2:137176411-137176432	miRNA	0	0	0	0	0	0
MI0007063	0.779133	-0.00576477	0.404558	0.908098	NA	gga-miR-1458	MIMAT0007336	gga-miR-1458	chr9:10673268-10673288	miRNA	0.377191	-1.50322	-1.45495	-1.14516	-1.14776	0.5535
MI0007064	0.058955	0	0.427747	1	NA	gga-miR-1459	MIMAT0007337	gga-miR-1459	chrZ:66445290-66445317	miRNA	-2.3726	-2.39841	-2.39232	-2.37083	-2.37099	-2.39118
MI0029338	5158.24	0.767961	0.762467	0.00457036	0.0636994	gga-miR-145	MIMAT0037542	gga-miR-145-5p	chr13:8492534-8492557	miRNA	11.0934	14.2853	11.4622	11.0783	11.4445	11.3247
MI0007065	0	0	0.445337	NA	NA	gga-miR-1460	MIMAT0007338	gga-miR-1460	chr1:6954184-6954207	miRNA	0	0	0	0	0	0
MI0007067	0.0390854	0	0.427747	1	NA	gga-miR-1462	MIMAT0007340	gga-miR-1462-5p	chr4:8548227-8548247	miRNA	-2.21639	-2.32172	-2.29684	-2.20918	-2.20984	-2.29219
MI0007068	0	0	0.445337	NA	NA	gga-miR-1463	MIMAT0007341	gga-miR-1463	chr5:10200290-10200314	miRNA	0	0	0	0	0	0
MI0007069	0	0	0.445337	NA	NA	gga-miR-1464	MIMAT0007342	gga-miR-1464	chr15:11505301-11505324	miRNA	-2.07234	-2.16248	-2.14119	-2.06617	-2.06673	-2.13721
MI0007070	0	0	0.445337	NA	NA	gga-miR-1465	MIMAT0007343	gga-miR-1465	chr17:8654159-8654179	miRNA	0	0	0	0	0	0
MI0007071	0	0	0.445337	NA	NA	gga-miR-1466	MIMAT0007344	gga-miR-1466	chr24:4173833-4173856	miRNA	0	0	0	0	0	0
MI0007072	21.4723	0.0467593	0.176794	0.400332	0.790037	gga-miR-1467	MIMAT0007345	gga-miR-1467-5p	chr2:136001054-136001076	miRNA	4.39282	4.34757	4.16675	4.38558	3.40895	4.05558
MI0023550	21.4723	0.0467593	0.176794	0.400332	0.790037	NA	NA	NA	NA	NA	4.39282	4.34757	4.16675	4.38558	3.40895	4.05558
MI0001235	3732.39	0.0419185	0.119497	0.218283	0.660933	gga-miR-146a	MIMAT0001163	gga-miR-146a-5p	chr13:7795829-7795850	miRNA	11.3679	11.3543	11.3275	11.0753	10.9837	11.303
MI0003695	7538.11	0.661143	0.702778	0.00661101	0.0815602	gga-miR-146b	MIMAT0003351	gga-miR-146b-5p	chr6:23143404-23143425	miRNA	14.0587	10.984	11.0513	11.1867	11.2748	10.9655
MI0007561	25104.5	0.00210224	0.0480327	0.880029	0.950059	gga-miR-146c	MIMAT0007736	gga-miR-146c-3p	chr4:89315854-89315875	miRNA	14.261	14.0319	14.2269	14.1216	14.1497	14.2287
MI0003696	498.798	1.32335	0.676428	0.000354084	0.00987009	gga-miR-147	MIMAT0003352	gga-miR-147	chr10:10668561-10668580	miRNA	10.0975	8.13285	7.85052	7.23666	7.50729	6.93718
MI0001189	133976	-0.27893	0.347994	0.0298932	0.175426	gga-miR-148a	MIMAT0001120	gga-miR-148a-3p	chr2:32178257-32178278	miRNA	16.2913	16.1238	16.6475	17.083	17.191	16.9906
MI0040733	7207.66	-0.0163427	0.0626932	0.298236	0.755757	gga-miR-148b	MIMAT0050026	gga-miR-148b-5p	chr33:1171914-1171937	miRNA	12.4784	12.1814	12.6306	12.6997	12.4563	12.6026
MI0001188	570.454	0.0859005	0.189451	0.141542	0.486954	gga-miR-153	MIMAT0001119	gga-miR-153-3p	chr2:8846580-8846599	miRNA	8.77461	9.54055	8.90959	8.63373	8.79742	8.85353
MI0007275	0.957643	0.060656	0.366164	0.41401	NA	gga-miR-1550	MIMAT0007403	gga-miR-1550-5p	chr12:12877204-12877224	miRNA	0.557982	0.545429	0.438572	-1.0215	0.0144695	0.117788
MI0007276	5.56845	0.00454353	0.279315	0.947752	NA	gga-miR-1551	MIMAT0007405	gga-miR-1551-5p	chr14:5241021-5241043	miRNA	3.06825	2.54659	1.27088	2.96645	2.96079	-0.595789
MI0007277	132.552	0.0140693	0.0887613	0.608721	0.890983	gga-miR-1552	MIMAT0007407	gga-miR-1552-5p	chr1:133682290-133682312	miRNA	6.37274	7.07796	6.56204	6.64147	6.65164	6.58876
MI0007278	0.203294	-0.0103599	0.428791	0.767624	NA	gga-miR-1553	MIMAT0007409	gga-miR-1553-5p	chr7:23871819-23871842	miRNA	-2.14409	-2.25071	-1.94298	-1.57169	-2.13747	-2.22082
MI0007279	0	0	0.445337	NA	NA	gga-miR-1554	MIMAT0007411	gga-miR-1554	chr14:5821597-5821617	miRNA	-2.37056	-2.41061	-2.40115	-2.36781	-2.36807	-2.39938
MI0007280	0.962309	0.0101633	0.338464	0.879576	NA	gga-miR-1555	MIMAT0007412	gga-miR-1555-3p	chr1:144936081-144936102	miRNA	0.0407334	-1.30478	0.145457	0.0770529	-0.960694	-0.328692
MI0007281	0	0	0.445337	NA	NA	gga-miR-1556	MIMAT0007413	gga-miR-1556	chrZ:34645356-34645377	miRNA	0	0	0	0	0	0
MI0007282	0.0475984	0	0.427747	1	NA	gga-miR-1557	MIMAT0007414	gga-miR-1557	chr2:113270614-113270633	miRNA	-2.3733	-2.39417	-2.38924	-2.37188	-2.37201	-2.38832
MI0007283	0	0	0.445337	NA	NA	gga-miR-1558	MIMAT0007415	gga-miR-1558	chr20:1000517-1000536	miRNA	0	0	0	0	0	0
MI0007284	1052.43	-0.00304347	0.0747381	0.898238	0.950059	gga-miR-1559	MIMAT0007416	gga-miR-1559-5p	AADN04015323.1:4708-4729	miRNA	9.87041	9.73752	9.5625	9.58885	9.85257	9.8642
MI0001176	229.177	1.68772	0.958727	0.000309387	0.00987009	gga-miR-155	MIMAT0001106	gga-miR-155	chr1:102485101-102485122	miRNA	8.5079	5.3263	4.95837	4.95701	4.53593	4.46175
MI0007285	2.46477	-0.0112142	0.274898	0.871682	NA	gga-miR-1560	MIMAT0007417	gga-miR-1560-5p	chr11:18874379-18874400	miRNA	1.32133	1.47748	0.757909	1.3724	0.76361	1.70313
MI0007286	0.122966	-0.00293318	0.427833	0.932747	NA	gga-miR-1561	MIMAT0007419	gga-miR-1561	chr18:6481077-6481097	miRNA	-2.21639	-2.32268	-2.01589	-1.92743	-2.20979	-2.29289
MI0007287	0	0	0.445337	NA	NA	gga-miR-1562	MIMAT0007420	gga-miR-1562-5p	chr8:24243104-24243125	miRNA	0	0	0	0	0	0
MI0007288	2.50565	0.0761886	0.424004	0.28326	NA	gga-miR-1563	MIMAT0007422	gga-miR-1563	chr12:783192-783215	miRNA	1.54953	0.794359	-0.953644	-0.583398	0.55876	-0.933757
MI0007289	0	0	0.445337	NA	NA	gga-miR-1564	MIMAT0007423	gga-miR-1564-5p	chr14:12315048-12315070	miRNA	-2.36746	-2.42909	-2.41453	-2.36324	-2.36363	-2.41181
MI0007290	0.0475984	0	0.427747	1	NA	gga-miR-1565	MIMAT0007425	gga-miR-1565	chr28:3621586-3621608	miRNA	-2.29246	-2.34539	-2.33289	-2.28883	-2.28916	-2.33055
MI0007292	0	0	0.445337	NA	NA	gga-miR-1567	MIMAT0007427	gga-miR-1567	chr19:1707078-1707099	miRNA	0	0	0	0	0	0
MI0007293	0	0	0.445337	NA	NA	gga-miR-1568	MIMAT0007428	gga-miR-1568	chr5:8127606-8127626	miRNA	0	0	0	0	0	0
MI0007295	0.096393	0.00364695	0.427913	0.916396	NA	gga-miR-1569	MIMAT0007429	gga-miR-1569	chr2:117059294-117059315	miRNA	-1.96199	-2.09577	-1.70963	-1.95284	-1.95367	-2.05827
MI0007296	0	0	0.445337	NA	NA	NA	NA	NA	NA	NA	0	0	0	0	0	0
MI0007297	0	0	0.445337	NA	NA	gga-miR-1571	MIMAT0007431	gga-miR-1571	chr11:18632422-18632443	miRNA	0	0	0	0	0	0
MI0007298	0.216577	0.0138488	0.429715	0.694179	NA	gga-miR-1572	MIMAT0007432	gga-miR-1572	chr12:9418125-9418145	miRNA	-1.40556	-2.201	-2.17119	-2.06611	-2.0669	-2.16561
MI0007299	0	0	0.445337	NA	NA	gga-miR-1573	MIMAT0007433	gga-miR-1573	chr4:12520210-12520229	miRNA	0	0	0	0	0	0
MI0007300	0.0647863	0	0.427747	1	NA	gga-miR-1574	MIMAT0007434	gga-miR-1574-5p	chr10:5628315-5628335	miRNA	-2.37219	-2.40085	-2.39408	-2.37023	-2.37041	-2.39282
MI0007301	0	0	0.445337	NA	NA	gga-miR-1575	MIMAT0007436	gga-miR-1575	chr4:29768274-29768294	miRNA	0	0	0	0	0	0
MI0007302	0	0	0.445337	NA	NA	gga-miR-1576	MIMAT0007437	gga-miR-1576	chr13:18027824-18027844	miRNA	0	0	0	0	0	0
MI0007303	0	0	0.445337	NA	NA	gga-miR-1577	MIMAT0007438	gga-miR-1577	chr9:5464042-5464063	miRNA	0	0	0	0	0	0
MI0007304	0	0	0.445337	NA	NA	gga-miR-1578	MIMAT0007439	gga-miR-1578	chr5:55286136-55286157	miRNA	-2.291	-2.3648	-2.34737	-2.28594	-2.28641	-2.34411
MI0007305	0.0647863	0	0.427747	1	NA	gga-miR-1579	MIMAT0007440	gga-miR-1579	chr6:2663998-2664018	miRNA	-2.37219	-2.40085	-2.39408	-2.37023	-2.37041	-2.39282
MI0007306	0.078811	0.00364695	0.427913	0.916396	NA	gga-miR-1580	MIMAT0007441	gga-miR-1580	chr18:10687042-10687062	miRNA	-2.27973	-2.40591	-2.39775	-2.36898	-2.36919	-2.39622
MI0007307	0	0	0.445337	NA	NA	gga-miR-1581	MIMAT0007442	gga-miR-1581	chr1:49300771-49300793	miRNA	0	0	0	0	0	0
MI0007308	0	0	0.445337	NA	NA	gga-miR-1582	MIMAT0007443	gga-miR-1582	chr7:23825947-23825966	miRNA	0	0	0	0	0	0
MI0007309	0.0877847	0	0.427747	1	NA	gga-miR-1583	MIMAT0007444	gga-miR-1583	chrZ:70734392-70734411	miRNA	-1.85583	-2.05982	-2.01164	-1.84186	-1.84314	-2.00264
MI0007310	0	0	0.445337	NA	NA	gga-miR-1584	MIMAT0007445	gga-miR-1584	chrZ:18874933-18874952	miRNA	0	0	0	0	0	0
MI0007312	0.261775	0.0113052	0.429052	0.747159	NA	gga-miR-1585	MIMAT0007447	gga-miR-1585	chr19:8857979-8858002	miRNA	-1.70304	-2.15568	-1.79776	-2.02319	-2.02397	-2.12092
MI0007313	0	0	0.445337	NA	NA	gga-miR-1586	MIMAT0007448	gga-miR-1586	chr4:1258873-1258895	miRNA	0	0	0	0	0	0
MI0007314	0.122966	-0.00293318	0.427833	0.932747	NA	gga-miR-1587	MIMAT0007449	gga-miR-1587	chr19:1798729-1798748	miRNA	-2.29238	-2.34644	-2.1904	-2.1454	-2.28902	-2.33128
MI0007315	0	0	0.445337	NA	NA	gga-miR-1588	MIMAT0007450	gga-miR-1588	chr14:14147564-14147584	miRNA	0	0	0	0	0	0
MI0007316	0	0	0.445337	NA	NA	gga-miR-1589	MIMAT0007451	gga-miR-1589	chr8:16516625-16516646	miRNA	0	0	0	0	0	0
MI0007317	3.1151	0.0216267	0.267829	0.756538	NA	gga-miR-1590	MIMAT0007452	gga-miR-1590	chr6:12431087-12431109	miRNA	2.10007	0.685162	0.844215	1.42429	1.02829	0.874243
MI0007318	0	0	0.445337	NA	NA	gga-miR-1591	MIMAT0007453	gga-miR-1591-5p	chr7:19406920-19406940	miRNA	0	0	0	0	0	0
MI0007319	0.0962977	0	0.427747	1	NA	gga-miR-1592	MIMAT0007455	gga-miR-1592	chr19:9392658-9392679	miRNA	-2.21624	-2.27969	-2.2647	-2.2119	-2.2123	-2.2619
MI0007320	0.158115	0	0.427747	1	NA	gga-miR-1593	MIMAT0007456	gga-miR-1593	chr1:59634284-59634304	miRNA	-1.85751	-2.08605	-2.03208	-1.84186	-1.8433	-2.02199
MI0007321	0.191783	0	0.427747	1	NA	gga-miR-1594	MIMAT0007457	gga-miR-1594	chrZ:193930-193950	miRNA	-2.14447	-2.25593	-2.22961	-2.13684	-2.13754	-2.22469
MI0007322	0.497145	-0.023366	0.389857	0.690288	NA	gga-miR-1595	MIMAT0007458	gga-miR-1595-5p	chr8:20837053-20837074	miRNA	-0.438211	-1.76435	-1.69609	-1.37217	-1.37461	-0.283258
MI0007323	0.303989	0.00157878	0.427588	0.963922	NA	gga-miR-1596	MIMAT0007460	gga-miR-1596-5p	chr1:5811665-5811687	miRNA	-1.75969	-1.14196	-1.91774	-1.74552	-1.19841	-1.90861
MI0007324	0.798489	-0.042597	0.385219	0.5156	NA	gga-miR-1597	MIMAT0007462	gga-miR-1597-5p	chr2:104089503-104089523	miRNA	-1.57327	-1.80599	-1.75957	-1.55657	-1.5581	-1.1616
MI0007325	0	0	0.445337	NA	NA	gga-miR-1598	MIMAT0007464	gga-miR-1598	chr3:22902079-22902100	miRNA	0	0	0	0	0	0
MI0007326	0	0	0.445337	NA	NA	gga-miR-1599	MIMAT0007465	gga-miR-1599	chr7:24501580-24501599	miRNA	-2.28875	-2.39465	-2.36964	-2.2815	-2.28216	-2.36496
MI0001186	3077.61	0.042029	0.123202	0.23749	0.662004	gga-miR-15a	MIMAT0001117	gga-miR-15a	chr1:169399242-169399262	miRNA	11.7904	11.3467	11.496	11.3836	11.3403	11.2489
MI0001223	1925.39	0.00663837	0.0621102	0.719357	0.944049	gga-miR-15b	MIMAT0001154	gga-miR-15b-5p	chr9:22277124-22277145	miRNA	10.7542	10.6254	10.5555	10.7395	10.4291	10.619
MI0007562	1222.61	0.126143	0.195457	0.0520865	0.237047	gga-miR-15c	MIMAT0007737	gga-miR-15c-5p	chr4:4071855-4071876	miRNA	10.1776	10.2197	10.0011	9.8971	9.61324	9.87162
MI0001185	16932.3	0.00803745	0.0604512	0.6457	0.906206	gga-miR-16	MIMAT0001116	gga-miR-16-5p	chr1:169399100-169399121	miRNA	13.8991	13.7306	13.8005	13.6987	13.7844	13.7594
MI0001222	16849.7	0.00811611	0.0606408	0.643509	0.906206	gga-miR-16	MIMAT0001116	gga-miR-16-5p	chr9:22276954-22276975	miRNA	13.8916	13.7224	13.7943	13.6932	13.7749	13.7509
MI0007327	0.109529	-0.00893456	0.428725	0.797361	NA	gga-miR-1600	MIMAT0007466	gga-miR-1600	chr1:194366475-194366494	miRNA	-2.21631	-2.29816	-2.27883	-2.21071	-2.21122	-2.05829
MI0007328	0.0475984	0	0.427747	1	NA	gga-miR-1601	MIMAT0007467	gga-miR-1601	chr24:2012358-2012379	miRNA	-2.3733	-2.39417	-2.38924	-2.37188	-2.37201	-2.38832
MI0007329	0.190621	0.00364695	0.427913	0.916396	NA	gga-miR-1602	MIMAT0007468	gga-miR-1602	chr4:76824359-76824380	miRNA	-1.72461	-1.42744	-1.88834	-1.70994	-1.71128	-1.87888
MI0007330	0.144256	-0.00929718	0.428798	0.789405	NA	NA	NA	NA	NA	NA	-1.78962	-2.02606	-1.97022	-1.14681	-1.77492	-1.95978
MI0007331	0	0	0.445337	NA	NA	gga-miR-1604	MIMAT0007470	gga-miR-1604	chr1:317105-317127	miRNA	0	0	0	0	0	0
MI0007332	0.0639276	0	0.427747	1	NA	gga-miR-1605	MIMAT0007471	gga-miR-1605	chr4:63465077-63465098	miRNA	-2.37243	-2.3994	-2.39303	-2.37059	-2.37076	-2.39184
MI0007333	0	0	0.445337	NA	NA	gga-miR-1606	MIMAT0007472	gga-miR-1606	chr4:13488997-13489019	miRNA	0	0	0	0	0	0
MI0007334	0.0390854	0	0.427747	1	NA	gga-miR-1607	MIMAT0007473	gga-miR-1607	chr2:45574714-45574733	miRNA	-2.37378	-2.39131	-2.38717	-2.37258	-2.37269	-2.3864
MI0007335	0.053756	0	0.427747	1	NA	gga-miR-1608	MIMAT0007474	gga-miR-1608	chr9:5216868-5216889	miRNA	-2.37276	-2.39743	-2.3916	-2.37107	-2.37123	-2.39051
MI0007336	0	0	0.445337	NA	NA	gga-miR-1609	MIMAT0007475	gga-miR-1609	chr13:16932652-16932673	miRNA	-2.29147	-2.35849	-2.34266	-2.28688	-2.2873	-2.3397
MI0007338	0	0	0.445337	NA	NA	gga-miR-1610	MIMAT0007476	gga-miR-1610	chr8:11705546-11705566	miRNA	0	0	0	0	0	0
MI0007339	0	0	0.445337	NA	NA	NA	NA	NA	NA	NA	0	0	0	0	0	0
MI0007340	0.0539836	0	0.427747	1	NA	gga-miR-1612	MIMAT0007478	gga-miR-1612	chr9:4975924-4975945	miRNA	-2.37282	-2.39708	-2.39135	-2.37116	-2.37131	-2.39028
MI0007341	0.279427	-0.0168741	0.43097	0.631477	NA	gga-miR-1613	MIMAT0007479	gga-miR-1613	chr2:78055625-78055645	miRNA	-2.14434	-2.25413	-2.2282	-1.55487	-2.13751	-2.22335
MI0007343	0	0	0.445337	NA	NA	gga-miR-1614	MIMAT0007480	gga-miR-1614-5p	chr20:5087621-5087641	miRNA	-2.37196	-2.40224	-2.39509	-2.36988	-2.37007	-2.39375
MI0007344	0	0	0.445337	NA	NA	gga-miR-1615	MIMAT0007482	gga-miR-1615	chr14:6750519-6750541	miRNA	0	0	0	0	0	0
MI0007345	0	0	0.445337	NA	NA	gga-miR-1616	MIMAT0007483	gga-miR-1616	chr11:1329589-1329610	miRNA	0	0	0	0	0	0
MI0007346	0	0	0.445337	NA	NA	gga-miR-1617	MIMAT0007484	gga-miR-1617	chr5:28336105-28336126	miRNA	0	0	0	0	0	0
MI0007347	0.171895	0	0.427747	1	NA	gga-miR-1618	MIMAT0007485	gga-miR-1618-3p	chr8:7465672-7465693	miRNA	-1.77628	-1.99793	-1.94558	-1.76111	-1.76249	-1.93579
MI0007348	0.795634	0.0175404	0.354157	0.789421	NA	NA	NA	NA	NA	NA	-0.501964	-0.887505	-1.48835	-1.25469	-1.25664	-0.787336
MI0007349	0	0	0.445337	NA	NA	gga-miR-1620	MIMAT0007487	gga-miR-1620	chr8:18552963-18552984	miRNA	-2.14682	-2.2888	-2.25527	-2.13711	-2.13799	-2.249
MI0007350	0	0	0.445337	NA	NA	gga-miR-1621	MIMAT0007488	gga-miR-1621-5p	chr28:3620270-3620289	miRNA	0	0	0	0	0	0
MI0007351	0	0	0.445337	NA	NA	gga-miR-1622	MIMAT0007490	gga-miR-1622	chr2:40348970-40348990	miRNA	0	0	0	0	0	0
MI0007352	0.109186	0	0.427747	1	NA	gga-miR-1623	MIMAT0007491	gga-miR-1623	AADN04017384.1:1507-1526	miRNA	-2.29298	-2.33848	-2.32773	-2.28986	-2.29015	-2.32572
MI0007353	0	0	0.445337	NA	NA	gga-miR-1624	MIMAT0007492	gga-miR-1624	chr6:15805670-15805690	miRNA	0	0	0	0	0	0
MI0007354	0.166695	0	0.427747	1	NA	gga-miR-1625	MIMAT0007493	gga-miR-1625-5p	chr15:7616590-7616614	miRNA	-2.00651	-2.14439	-2.11182	-1.99707	-1.99794	-2.10574
MI0007355	0.0467758	0	0.427747	1	NA	gga-miR-1626	MIMAT0007495	gga-miR-1626-5p	chr1:5693467-5693490	miRNA	-2.2934	-2.33289	-2.32356	-2.29069	-2.29094	-2.32182
MI0007356	0	0	0.445337	NA	NA	gga-miR-1627	MIMAT0007497	gga-miR-1627-5p	chr4:39264548-39264568	miRNA	0	0	0	0	0	0
MI0007357	0	0	0.445337	NA	NA	gga-miR-1628	MIMAT0007499	gga-miR-1628	chr4:1930833-1930854	miRNA	0	0	0	0	0	0
MI0007358	0	0	0.445337	NA	NA	gga-miR-1629	MIMAT0007500	gga-miR-1629	chr25:2201905-2201925	miRNA	0	0	0	0	0	0
MI0007359	0.0835142	-0.00929718	0.428798	0.789405	NA	gga-miR-1630	MIMAT0007501	gga-miR-1630	chr9:920042-920063	miRNA	-2.37112	-2.40726	-2.39872	-2.36865	-2.2731	-2.39713
MI0007360	0	0	0.445337	NA	NA	gga-miR-1631	MIMAT0007502	gga-miR-1631	chrZ:16452695-16452716	miRNA	-2.3714	-2.40557	-2.3975	-2.36906	-2.36928	-2.39599
MI0007362	0	0	0.445337	NA	NA	gga-miR-1632	MIMAT0007504	gga-miR-1632-5p	chr1:139858357-139858379	miRNA	0	0	0	0	0	0
MI0007363	0	0	0.445337	NA	NA	gga-miR-1633	MIMAT0007506	gga-miR-1633	chr8:5334593-5334615	miRNA	0	0	0	0	0	0
MI0007364	0	0	0.445337	NA	NA	gga-miR-1634	MIMAT0007507	gga-miR-1634	chr11:11478897-11478918	miRNA	0	0	0	0	0	0
MI0023551	0	0	0.445337	NA	NA	gga-miR-1634	MIMAT0007507	gga-miR-1634	AADN04004633.1:10738-10759	miRNA	0	0	0	0	0	0
MI0007365	0	0	0.445337	NA	NA	gga-miR-1635	MIMAT0007508	gga-miR-1635	chr21:1726004-1726028	miRNA	-2.37283	-2.39699	-2.39129	-2.37118	-2.37133	-2.39022
MI0007366	0	0	0.445337	NA	NA	gga-miR-1636	MIMAT0007509	gga-miR-1636	chr15:4735927-4735946	miRNA	-2.37342	-2.39346	-2.38873	-2.37205	-2.37218	-2.38784
MI0007367	0	0	0.445337	NA	NA	gga-miR-1637	MIMAT0007510	gga-miR-1637	chr18:10349195-10349215	miRNA	0	0	0	0	0	0
MI0007368	0	0	0.445337	NA	NA	gga-miR-1638	MIMAT0007511	gga-miR-1638	chr5:56261825-56261844	miRNA	0	0	0	0	0	0
MI0007371	0.0467758	0	0.427747	1	NA	gga-miR-1639	MIMAT0007514	gga-miR-1639	chr2:3293391-3293411	miRNA	-2.37333	-2.39403	-2.38914	-2.37191	-2.37204	-2.38822
MI0007372	0	0	0.445337	NA	NA	gga-miR-1640	MIMAT0007515	gga-miR-1640	chr15:10018844-10018867	miRNA	0	0	0	0	0	0
MI0007373	0.584964	0.0598945	0.429471	0.320659	NA	gga-miR-1641	MIMAT0007516	gga-miR-1641	chr3:13265680-13265701	miRNA	-0.900601	-0.394386	-1.80716	-1.58617	-1.58783	-1.79544
MI0007374	0	0	0.445337	NA	NA	gga-miR-1642	MIMAT0007517	gga-miR-1642	chr10:19093380-19093402	miRNA	0	0	0	0	0	0
MI0007375	0.121448	0.0113052	0.429052	0.747159	NA	gga-miR-1643	MIMAT0007518	gga-miR-1643-5p	chr11:2000865-2000886	miRNA	-1.89773	-2.23556	-1.96842	-2.13667	-2.13725	-2.20961
MI0007376	0	0	0.445337	NA	NA	gga-miR-1644	MIMAT0007520	gga-miR-1644	chr14:8176892-8176912	miRNA	-2.3714	-2.40557	-2.3975	-2.36906	-2.36928	-2.39599
MI0007377	0	0	0.445337	NA	NA	gga-miR-1645	MIMAT0007521	gga-miR-1645	chr1:23377361-23377380	miRNA	0	0	0	0	0	0
MI0007378	0	0	0.445337	NA	NA	gga-miR-1646	MIMAT0007522	gga-miR-1646	chr1:175210922-175210944	miRNA	0	0	0	0	0	0
MI0007379	0	0	0.445337	NA	NA	gga-miR-1647	MIMAT0007523	gga-miR-1647	chr28:2280591-2280611	miRNA	0	0	0	0	0	0
MI0007380	1.98209	-0.0417133	0.33122	0.563345	NA	gga-miR-1648	MIMAT0007524	gga-miR-1648-5p	chr20:14035961-14035981	miRNA	0.46462	-0.573146	0.350235	0.883888	1.16175	-1.32286
MI0007381	0.19663	0	0.427747	1	NA	gga-miR-1649	MIMAT0007526	gga-miR-1649-5p	chr3:21881924-21881943	miRNA	-2.14204	-2.22208	-2.20318	-2.13657	-2.13707	-2.19964
MI0007382	0.533755	0.0146113	0.3762	0.810242	NA	gga-miR-1650	MIMAT0007528	gga-miR-1650	chr2:22742602-22742625	miRNA	-1.6375	-1.34001	-1.80562	-1.62244	-1.62382	-1.79591
MI0007383	5.96158	0.025503	0.22218	0.697958	NA	gga-miR-1651	MIMAT0007529	gga-miR-1651-5p	chr1:539169-539190	miRNA	2.94488	2.349	2.56046	2.03342	3.16217	1.6746
MI0007384	0	0	0.445337	NA	NA	gga-miR-1652	MIMAT0007531	gga-miR-1652	chr18:9720267-9720288	miRNA	0	0	0	0	0	0
MI0007385	0.391126	-0.00456117	0.417845	0.914504	NA	gga-miR-1653	MIMAT0007532	gga-miR-1653	chr9:14383864-14383885	miRNA	-1.84203	-2.05066	-1.46917	-1.27485	-1.82906	-1.99217
MI0007386	0.0456011	-0.00893456	0.428725	0.797361	NA	gga-miR-1654	MIMAT0007533	gga-miR-1654	chr4:89776536-89776556	miRNA	-2.37335	-2.39389	-2.38904	-2.37194	-2.37207	-2.3337
MI0007388	7.34063	0.132505	0.343371	0.158102	0.532792	gga-miR-1655	MIMAT0007534	gga-miR-1655-5p	chr8:7519323-7519344	miRNA	1.91502	3.18063	2.49964	1.55764	-0.0705455	2.66243
MI0007389	0.0993571	-0.00893456	0.428725	0.797361	NA	gga-miR-1656	MIMAT0007535	gga-miR-1656	chr1:133654041-133654062	miRNA	-1.91536	-2.08513	-2.04504	-1.90374	-1.9048	-1.58759
MI0007391	0	0	0.445337	NA	NA	gga-miR-1657	MIMAT0007537	gga-miR-1657	chr1:188362848-188362870	miRNA	0	0	0	0	0	0
MI0007392	0	0	0.445337	NA	NA	gga-miR-1658	MIMAT0007538	gga-miR-1658-5p	chr9:23035180-23035202	miRNA	0	0	0	0	0	0
MI0007393	0	0	0.445337	NA	NA	gga-miR-1659	MIMAT0007540	gga-miR-1659	chr7:13729444-13729466	miRNA	0	0	0	0	0	0
MI0007394	0	0	0.445337	NA	NA	gga-miR-1660	MIMAT0007541	gga-miR-1660	chr3:58426569-58426590	miRNA	0	0	0	0	0	0
MI0007395	0.186658	0	0.427747	1	NA	gga-miR-1661	MIMAT0007542	gga-miR-1661	chr2:19829194-19829217	miRNA	-2.29073	-2.36832	-2.34999	-2.28542	-2.28591	-2.34657
MI0007396	1705.7	0.0150125	0.130872	0.728792	0.944049	gga-miR-1662	MIMAT0007543	gga-miR-1662	AADN04011454.1:4828-4849	miRNA	9.62632	11.4601	10.4899	10.4894	10.8167	10.5721
MI0007397	2.44048	0.00664191	0.319698	0.92281	NA	NA	NA	NA	NA	NA	-0.390357	1.66758	1.42176	1.36112	1.77549	-0.7549
MI0007398	104.492	-0.0528579	0.337074	0.476735	0.830562	gga-miR-1664	MIMAT0007546	gga-miR-1664-5p	chr1:190157113-190157132	miRNA	6.24088	6.19917	6.20865	6.68154	6.56238	7.80471
MI0007399	0	0	0.445337	NA	NA	gga-miR-1665	MIMAT0007548	gga-miR-1665	chr8:19809656-19809677	miRNA	0	0	0	0	0	0
MI0007400	0	0	0.445337	NA	NA	gga-miR-1666	MIMAT0007549	gga-miR-1666	chr19:5563994-5564015	miRNA	0	0	0	0	0	0
MI0007401	0.0639276	0	0.427747	1	NA	gga-miR-1667	MIMAT0007550	gga-miR-1667-3p	chr24:5291938-5291959	miRNA	-2.29308	-2.33711	-2.32671	-2.29006	-2.29034	-2.32477
MI0007402	1.97917	-0.109436	0.384079	0.215926	NA	gga-miR-1668	MIMAT0007551	gga-miR-1668-5p	chr33:217322-217343	miRNA	1.1208	-0.0758895	0.0643605	1.5727	1.16435	0.995593
MI0007403	0	0	0.445337	NA	NA	gga-miR-1669	MIMAT0007553	gga-miR-1669	chr26:3626485-3626504	miRNA	0	0	0	0	0	0
MI0007404	0.247584	0	0.427747	1	NA	gga-miR-1670	MIMAT0007554	gga-miR-1670	chr10:786680-786701	miRNA	-2.00556	-2.13755	-2.10637	-1.99653	-1.99736	-2.10055
MI0007405	0.0456011	-0.00893456	0.428725	0.797361	NA	gga-miR-1671	MIMAT0007555	gga-miR-1671	chr15:5090720-5090742	miRNA	-2.29109	-2.3635	-2.3464	-2.28614	-2.28659	-2.15129
MI0007406	0.496789	0.00615627	0.393315	0.910336	NA	gga-miR-1672	MIMAT0007556	gga-miR-1672	chr18:8852737-8852760	miRNA	-1.82054	-1.57066	-1.50857	-1.35242	-1.80983	-1.94446
MI0007407	0.0933291	0	0.427747	1	NA	gga-miR-1673	MIMAT0007557	gga-miR-1673	chr15:749689-749710	miRNA	-2.21628	-2.29177	-2.27394	-2.21112	-2.21159	-2.27061
MI0007408	1.10629	0.0135328	0.350469	0.837036	NA	gga-miR-1674	MIMAT0007558	gga-miR-1674	chr6:22802938-22802962	miRNA	-0.496615	-0.0675283	0.0994139	-0.461008	0.685002	-0.881283
MI0007409	0	0	0.445337	NA	NA	gga-miR-1675	MIMAT0007559	gga-miR-1675	chr8:24727690-24727713	miRNA	0	0	0	0	0	0
MI0007410	0.13919	0	0.427747	1	NA	gga-miR-1676	MIMAT0007560	gga-miR-1676-5p	chr5:56542878-56542899	miRNA	-2.07181	-2.17852	-2.15332	-2.0645	-2.06517	-2.14861
MI0007411	130.293	-0.094261	0.206091	0.141937	0.486954	gga-miR-1677	MIMAT0007562	gga-miR-1677-5p	chr3:74231870-74231890	miRNA	6.14945	6.83712	6.83553	7.16267	7.10813	7.00368
MI0007412	0	0	0.445337	NA	NA	gga-miR-1678	MIMAT0007564	gga-miR-1678	chr12:2538562-2538583	miRNA	0	0	0	0	0	0
MI0007413	0	0	0.445337	NA	NA	gga-miR-1679	MIMAT0007565	gga-miR-1679	chr4:51454519-51454541	miRNA	0	0	0	0	0	0
MI0007414	0	0	0.445337	NA	NA	gga-miR-1680	MIMAT0007566	gga-miR-1680-5p	chr10:15878842-15878863	miRNA	-2.21637	-2.31563	-2.29219	-2.20958	-2.2102	-2.28781
MI0007415	0.485257	-0.0371405	0.430812	0.417361	NA	gga-miR-1681	MIMAT0007568	gga-miR-1681	chr2:94287003-94287024	miRNA	-1.89989	-2.10055	-2.05316	-1.35436	-0.823823	-2.0443
MI0007416	0	0	0.445337	NA	NA	gga-miR-1682	MIMAT0007569	gga-miR-1682	chr14:4947203-4947223	miRNA	0	0	0	0	0	0
MI0007417	0.0463491	0	0.427747	1	NA	gga-miR-1683	MIMAT0007570	gga-miR-1683	chr1:49924860-49924882	miRNA	-2.29111	-2.36324	-2.3462	-2.28618	-2.28663	-2.34302
MI0007418	22.1381	0.0185146	0.180081	0.747795	0.947491	NA	NA	NA	NA	NA	3.94885	4.33114	4.56747	4.20304	3.79379	4.41883
MI0022501	0.830069	-0.00118959	0.346283	0.985566	NA	gga-miR-1684b	MIMAT0025785	gga-miR-1684b-3p	chr4:89658931-89658952	miRNA	-0.142386	-1.05505	-0.966786	-0.104637	-0.625667	-1.67709
MI0007419	1.301	-0.0151912	0.327495	0.824522	NA	gga-miR-1685	MIMAT0007573	gga-miR-1685-5p	chr2:24811615-24811636	miRNA	0.78056	-1.17786	0.301134	0.243892	0.820731	-0.180889
MI0007420	0	0	0.445337	NA	NA	gga-miR-1686	MIMAT0007575	gga-miR-1686	chr3:75850142-75850163	miRNA	0	0	0	0	0	0
MI0007421	0	0	0.445337	NA	NA	gga-miR-1687	MIMAT0007576	gga-miR-1687-5p	chr20:13296384-13296404	miRNA	-2.3734	-2.39361	-2.38883	-2.37201	-2.37214	-2.38794
MI0007422	0.0452582	0	0.427747	1	NA	gga-miR-1688	MIMAT0007578	gga-miR-1688	chr10:1296888-1296910	miRNA	-2.37341	-2.39356	-2.3888	-2.37203	-2.37215	-2.38791
MI0007423	0.536213	-0.0510531	0.430741	0.347902	NA	gga-miR-1689	MIMAT0007579	gga-miR-1689-5p	chr19:9416390-9416411	miRNA	-1.58417	-1.82649	-1.77503	-1.56707	-0.403547	-1.16213
MI0007424	0	0	0.445337	NA	NA	gga-miR-1690	MIMAT0007581	gga-miR-1690-5p	chr1:83828724-83828746	miRNA	0	0	0	0	0	0
MI0007425	0	0	0.445337	NA	NA	gga-miR-1691	MIMAT0007582	gga-miR-1691	chr1:46258895-46258917	miRNA	0	0	0	0	0	0
MI0007427	0.576712	0	0.399225	1	NA	gga-miR-1692	MIMAT0007584	gga-miR-1692	chr9:22226712-22226731	miRNA	-1.24855	-1.66743	-1.60091	-1.2165	-1.21944	-1.58552
MI0007428	0.0475984	0	0.427747	1	NA	NA	NA	NA	NA	NA	-2.29338	-2.33304	-2.32368	-2.29067	-2.29092	-2.32192
MI0007429	0	0	0.445337	NA	NA	gga-miR-1694	MIMAT0007586	gga-miR-1694	chr7:5436305-5436326	miRNA	0	0	0	0	0	0
MI0007430	0	0	0.445337	NA	NA	gga-miR-1695	MIMAT0007587	gga-miR-1695	chr1:26725647-26725668	miRNA	0	0	0	0	0	0
MI0007431	0	0	0.445337	NA	NA	gga-miR-1696	MIMAT0007588	gga-miR-1696	chr19:5602884-5602907	miRNA	-2.00971	-2.16187	-2.12593	-1.9993	-2.00025	-2.11921
MI0007432	0	0	0.445337	NA	NA	gga-miR-1697	MIMAT0007589	gga-miR-1697	AADN04010454.1:7382-7403	miRNA	-2.36746	-2.42909	-2.41453	-2.36324	-2.36363	-2.41181
MI0007433	0.0815462	0.00854245	0.428472	0.806868	NA	gga-miR-1698	MIMAT0007590	gga-miR-1698	chr19:640959-640980	miRNA	-2.29367	-2.23489	-2.22648	-2.29123	-2.29145	-2.3193
MI0023552	0.0815462	0.00854245	0.428472	0.806868	NA	NA	NA	NA	NA	NA	-2.29367	-2.23489	-2.22648	-2.29123	-2.29145	-2.3193
MI0007434	0	0	0.445337	NA	NA	gga-miR-1699	MIMAT0007591	gga-miR-1699	chr11:19730979-19731000	miRNA	-2.29185	-2.35348	-2.33893	-2.28763	-2.28801	-2.3362
MI0007563	4964.71	0.0523669	0.143735	0.219323	0.660933	gga-miR-16c	MIMAT0007739	gga-miR-16c-5p	chr4:4071490-4071511	miRNA	12.0282	12.2531	11.8381	11.895	11.685	11.7761
MI0007435	0	0	0.445337	NA	NA	gga-miR-1700	MIMAT0007592	gga-miR-1700	chr1:136743882-136743902	miRNA	-2.3734	-2.39361	-2.38883	-2.37201	-2.37214	-2.38794
MI0007436	0	0	0.445337	NA	NA	gga-miR-1701	MIMAT0007593	gga-miR-1701	chr4:79857023-79857042	miRNA	0	0	0	0	0	0
MI0007437	0	0	0.445337	NA	NA	gga-miR-1702	MIMAT0007594	gga-miR-1702	chr13:2077747-2077767	miRNA	0	0	0	0	0	0
MI0007438	0	0	0.445337	NA	NA	gga-miR-1703	MIMAT0007595	gga-miR-1703-5p	chr5:58127936-58127958	miRNA	0	0	0	0	0	0
MI0007439	0.0389092	0.00364695	0.427913	0.916396	NA	gga-miR-1704	MIMAT0007596	gga-miR-1704	chr9:4883800-4883820	miRNA	-2.37389	-2.3463	-2.38667	-2.37275	-2.37285	-2.38593
MI0007440	0.157127	-0.00893457	0.428725	0.797361	NA	gga-miR-1705	MIMAT0007597	gga-miR-1705	chr17:9286719-9286740	miRNA	-2.07348	-2.19127	-2.16345	-2.06542	-2.06616	-1.84607
MI0007441	0.151712	0	0.427747	1	NA	gga-miR-1706	MIMAT0007598	gga-miR-1706	chr2:3856401-3856422	miRNA	-2.1419	-2.22012	-2.20165	-2.13655	-2.13704	-2.19819
MI0007442	1.02059	0.0944435	0.440014	0.219343	NA	gga-miR-1707	MIMAT0007599	gga-miR-1707	chr17:2320713-2320735	miRNA	-0.206216	-0.711969	-0.301557	-1.47431	-1.4762	-1.00399
MI0007444	2.98052	-0.301937	0.639248	0.0363728	NA	gga-miR-1708	MIMAT0007601	gga-miR-1708	chr1:195334094-195334114	miRNA	-0.497397	0.847011	0.110141	0.63127	2.18556	2.207
MI0007446	0.042637	0.00364695	0.427913	0.916396	NA	gga-miR-1709	MIMAT0007604	gga-miR-1709	chr1:180999379-180999400	miRNA	-2.37344	-2.39333	-2.33593	-2.37208	-2.37221	-2.38776
MI0007447	0.484842	-0.0200063	0.422442	0.640773	NA	gga-miR-1710	MIMAT0007605	gga-miR-1710	chr5:27886413-27886434	miRNA	-1.63204	-1.90035	-1.83698	-1.61368	-1.61536	-0.765326
MI0007448	0	0	0.445337	NA	NA	gga-miR-1711	MIMAT0007606	gga-miR-1711	chr12:16440211-16440230	miRNA	-2.21626	-2.28541	-2.26908	-2.21153	-2.21196	-2.26602
MI0007449	6.70515	0.214544	0.428174	0.0717476	0.307687	gga-miR-1712	MIMAT0007607	gga-miR-1712-5p	chr3:79500184-79500205	miRNA	3.51332	2.97702	2.57519	1.04257	2.36201	2.31849
MI0007450	0	0	0.445337	NA	NA	gga-miR-1713	MIMAT0007609	gga-miR-1713	chr7:16338852-16338874	miRNA	0	0	0	0	0	0
MI0007451	0	0	0.445337	NA	NA	gga-miR-1714	MIMAT0007610	gga-miR-1714	chr2:114704982-114705004	miRNA	0	0	0	0	0	0
MI0007452	0	0	0.445337	NA	NA	gga-miR-1715	MIMAT0007611	gga-miR-1715-5p	chr14:14307763-14307786	miRNA	0	0	0	0	0	0
MI0007453	0.053756	0	0.427747	1	NA	gga-miR-1716	MIMAT0007613	gga-miR-1716	chr5:57845179-57845202	miRNA	-2.29222	-2.34858	-2.33526	-2.28836	-2.28871	-2.33278
MI0007454	0.173456	-0.00893457	0.428725	0.797361	NA	gga-miR-1717	MIMAT0007614	gga-miR-1717	AADN04010670.1:2306-2328	miRNA	-2.07365	-2.1926	-2.16451	-2.06551	-2.06626	-1.84401
MI0007455	0	0	0.445337	NA	NA	gga-miR-1718	MIMAT0007615	gga-miR-1718	chr5:31460508-31460528	miRNA	0	0	0	0	0	0
MI0007456	0.085274	0.00884959	0.428526	0.800148	NA	gga-miR-1719	MIMAT0007616	gga-miR-1719	chr12:884909-884929	miRNA	-2.29346	-2.33205	-2.11836	-2.29082	-2.29106	-2.32123
MI0007457	0.502584	0.0268057	0.396436	0.640541	NA	gga-miR-1720	MIMAT0007617	gga-miR-1720-5p	chr10:13134625-13134646	miRNA	-1.67847	-1.36404	-0.648512	-1.66267	-1.05228	-1.84462
MI0007458	0	0	0.445337	NA	NA	gga-miR-1721	MIMAT0007619	gga-miR-1721	chr8:5006778-5006798	miRNA	0	0	0	0	0	0
MI0007459	0	0	0.445337	NA	NA	gga-miR-1722	MIMAT0007620	gga-miR-1722-5p	chr10:17874986-17875008	miRNA	0	0	0	0	0	0
MI0007460	0.249643	-0.0103599	0.428791	0.767624	NA	gga-miR-1723	MIMAT0007622	gga-miR-1723	chr2:41506179-41506201	miRNA	-1.94701	-2.12011	-1.62046	-1.01762	-1.93624	-2.07158
MI0007461	0.998262	-0.0444995	0.375616	0.512943	NA	gga-miR-1724	MIMAT0007623	gga-miR-1724	chr23:2768546-2768568	miRNA	-1.43667	-1.71168	-0.957045	-1.4156	-0.619814	-0.940283
MI0007462	0	0	0.445337	NA	NA	gga-miR-1725	MIMAT0007624	gga-miR-1725	chr5:22883988-22884008	miRNA	0	0	0	0	0	0
MI0007463	0	0	0.445337	NA	NA	gga-miR-1726	MIMAT0007625	gga-miR-1726	chr6:32376935-32376956	miRNA	0	0	0	0	0	0
MI0007464	0.100532	0	0.427747	1	NA	gga-miR-1727	MIMAT0007626	gga-miR-1727	chr1:71561202-71561224	miRNA	-2.01397	-2.1851	-2.14468	-2.00226	-2.00333	-2.13712
MI0007466	0.700484	-0.0589556	0.407536	0.376623	NA	gga-miR-1728	MIMAT0007627	gga-miR-1728-5p	chr4:10981418-10981440	miRNA	-1.16877	-0.691036	-1.42636	-1.14186	0.348634	-0.568953
MI0007468	354.286	0.0108899	0.0857631	0.6863	0.944049	gga-miR-1729	MIMAT0007629	gga-miR-1729-5p	chr15:762739-762761	miRNA	8.63045	8.35796	8.03099	8.29338	8.44658	8.0947
MI0007469	0	0	0.445337	NA	NA	gga-miR-1730	MIMAT0007631	gga-miR-1730-5p	chr4:48534519-48534541	miRNA	0	0	0	0	0	0
MI0007470	3.30499	0.0456062	0.309283	0.535099	NA	gga-miR-1731	MIMAT0007633	gga-miR-1731-5p	chr12:10661026-10661048	miRNA	0.0207857	1.29774	2.00116	0.0587653	0.658671	1.36946
MI0007471	0	0	0.445337	NA	NA	gga-miR-1732	MIMAT0007634	gga-miR-1732	chr2:32706315-32706335	miRNA	0	0	0	0	0	0
MI0023557	0	0	0.445337	NA	NA	NA	NA	NA	NA	NA	0	0	0	0	0	0
MI0023558	0	0	0.445337	NA	NA	NA	NA	NA	NA	NA	0	0	0	0	0	0
MI0007472	0	0	0.445337	NA	NA	gga-miR-1733	MIMAT0007635	gga-miR-1733	chr7:19049833-19049853	miRNA	-2.08758	-2.22195	-2.19021	-2.07838	-2.07922	-2.18428
MI0007473	2.02775	0.0620368	0.33382	0.417663	NA	gga-miR-1734	MIMAT0007636	gga-miR-1734	chr3:46373195-46373215	miRNA	0.914475	0.615957	0.775322	-0.733193	0.955898	-0.0744011
MI0007474	0	0	0.445337	NA	NA	gga-miR-1735	MIMAT0007637	gga-miR-1735	chr27:4391244-4391264	miRNA	0	0	0	0	0	0
MI0007475	0.205674	0.00822483	0.428419	0.813837	NA	gga-miR-1736	MIMAT0007638	gga-miR-1736-5p	chr1:139198700-139198721	miRNA	-1.86452	-1.31569	-1.99472	-1.85285	-1.85392	-1.9872
MI0007476	6.49487	-0.0505643	0.283525	0.493061	0.83537	gga-miR-1737	MIMAT0007640	gga-miR-1737	chr10:17092567-17092586	miRNA	0.861118	1.59949	1.80014	1.93853	1.51364	2.3766
MI0007477	0.0486993	0	0.427747	1	NA	gga-miR-1738	MIMAT0007641	gga-miR-1738	chr1:104756565-104756586	miRNA	-2.21623	-2.27563	-2.2616	-2.21216	-2.21253	-2.25898
MI0007478	0.0475984	0	0.427747	1	NA	gga-miR-1739	MIMAT0007642	gga-miR-1739	chr5:39282324-39282346	miRNA	-2.3733	-2.39417	-2.38924	-2.37188	-2.37201	-2.38832
MI0007479	0.132154	0	0.427747	1	NA	gga-miR-1740	MIMAT0007643	gga-miR-1740-5p	chr3:3796493-3796515	miRNA	-1.81568	-2.01154	-1.96528	-1.80227	-1.8035	-1.95664
MI0007480	0	0	0.445337	NA	NA	gga-miR-1741	MIMAT0007645	gga-miR-1741	chr9:7173113-7173132	miRNA	0	0	0	0	0	0
MI0007481	0	0	0.445337	NA	NA	gga-miR-1742	MIMAT0007646	gga-miR-1742	chr1:51772132-51772151	miRNA	-2.37283	-2.39699	-2.39129	-2.37118	-2.37133	-2.39022
MI0007482	0.0463491	0	0.427747	1	NA	gga-miR-1743	MIMAT0007647	gga-miR-1743	chr1:156695155-156695176	miRNA	-2.14624	-2.28073	-2.24896	-2.13704	-2.13788	-2.24303
MI0007483	2.23188	-0.0527199	0.363414	0.465229	NA	NA	NA	NA	NA	NA	0.750472	-0.357888	-1.14875	0.794687	1.18167	-1.1362
MI0007484	0	0	0.445337	NA	NA	NA	NA	NA	NA	NA	0	0	0	0	0	0
MI0007486	0	0	0.445337	NA	NA	gga-miR-1746	MIMAT0007651	gga-miR-1746	chr20:8835191-8835212	miRNA	0	0	0	0	0	0
MI0007487	4.10832	-0.103246	0.353858	0.234725	NA	gga-miR-1747	MIMAT0007652	gga-miR-1747-5p	chr2:61829420-61829441	miRNA	-0.339541	0.974065	1.16041	2.39926	1.39977	0.803096
MI0007488	0.0390854	0	0.427747	1	NA	gga-miR-1748	MIMAT0007653	gga-miR-1748	chr18:810613-810634	miRNA	-2.37378	-2.39131	-2.38717	-2.37258	-2.37269	-2.3864
MI0007489	0	0	0.445337	NA	NA	gga-miR-1749	MIMAT0007654	gga-miR-1749-5p	chr2:573293-573313	miRNA	0	0	0	0	0	0
MI0007491	0	0	0.445337	NA	NA	gga-miR-1750	MIMAT0007657	gga-miR-1750	chr4:10602634-10602655	miRNA	0	0	0	0	0	0
MI0007492	0.053756	0	0.427747	1	NA	gga-miR-1751	MIMAT0007658	gga-miR-1751-5p	chr4:50422162-50422184	miRNA	-2.37276	-2.39743	-2.3916	-2.37107	-2.37123	-2.39051
MI0007493	0	0	0.445337	NA	NA	gga-miR-1752	MIMAT0007659	gga-miR-1752	chr25:2278045-2278065	miRNA	0	0	0	0	0	0
MI0007494	0.0389092	0.00364695	0.427913	0.916396	NA	gga-miR-1753	MIMAT0007660	gga-miR-1753	chr17:6423827-6423848	miRNA	-2.37389	-2.3463	-2.38667	-2.37275	-2.37285	-2.38593
MI0007496	2.3315	0.0475342	0.374568	0.491676	NA	gga-miR-1754	MIMAT0007661	gga-miR-1754-5p	AADN04011577.1:6072-6091	miRNA	-1.29739	1.36514	-1.61286	0.324678	-1.27171	-0.65823
MI0007497	0	0	0.445337	NA	NA	gga-miR-1755	MIMAT0007662	gga-miR-1755	chr9:15664261-15664280	miRNA	0	0	0	0	0	0
MI0007498	2.77722	-0.000250742	0.27641	0.99711	NA	gga-miR-1756a	MIMAT0007663	gga-miR-1756a	chrZ:62791857-62791878	miRNA	1.49435	-0.0542421	0.593042	-0.504552	1.14518	0.981607
MI0007541	0.697763	0.030168	0.388587	0.619793	NA	gga-miR-1756b	MIMAT0007712	gga-miR-1756b	chr3:14691872-14691894	miRNA	-1.12204	-1.9169	-0.497116	-1.68424	-1.6856	-0.949872
MI0007499	0	0	0.445337	NA	NA	gga-miR-1757	MIMAT0007664	gga-miR-1757	chr4:16645565-16645585	miRNA	0	0	0	0	0	0
MI0007500	0	0	0.445337	NA	NA	gga-miR-1758	MIMAT0007665	gga-miR-1758	chr24:27581-27603	miRNA	0	0	0	0	0	0
MI0007501	0	0	0.445337	NA	NA	gga-miR-1759	MIMAT0007666	gga-miR-1759-5p	chr2:62727682-62727703	miRNA	-2.37342	-2.39346	-2.38873	-2.37205	-2.37218	-2.38784
MI0007502	0.0539836	0	0.427747	1	NA	gga-miR-1760	MIMAT0007667	gga-miR-1760	chr5:3817754-3817776	miRNA	-2.37282	-2.39708	-2.39135	-2.37116	-2.37131	-2.39028
MI0007503	0	0	0.445337	NA	NA	gga-miR-1761	MIMAT0007668	gga-miR-1761	chr8:16867590-16867609	miRNA	0	0	0	0	0	0
MI0007504	0	0	0.445337	NA	NA	gga-miR-1762	MIMAT0007669	gga-miR-1762	chr9:13937101-13937124	miRNA	0	0	0	0	0	0
MI0007505	0	0	0.445337	NA	NA	gga-miR-1763	MIMAT0007670	gga-miR-1763	chr14:12314193-12314215	miRNA	-2.36803	-2.42567	-2.41206	-2.36409	-2.36445	-2.40952
MI0040750	0	0	0.445337	NA	NA	gga-miR-1763b	MIMAT0050058	gga-miR-1763b-5p	chr5:57722561-57722582	miRNA	0	0	0	0	0	0
MI0007506	0.0803286	-0.00929718	0.428798	0.789405	NA	gga-miR-1764	MIMAT0007671	gga-miR-1764-5p	chr15:5824289-5824309	miRNA	-2.3711	-2.40739	-2.39882	-2.27241	-2.36884	-2.39722
MI0007507	1.5686	-0.0789519	0.408935	0.294586	NA	gga-miR-1765	MIMAT0007673	gga-miR-1765	chr18:5911224-5911243	miRNA	-0.797038	0.227507	-1.04229	0.902885	0.317751	0.399483
MI0007508	0	0	0.445337	NA	NA	NA	NA	NA	NA	NA	0	0	0	0	0	0
MI0007510	0	0	0.445337	NA	NA	gga-miR-1767	MIMAT0007675	gga-miR-1767	chr3:43006431-43006450	miRNA	0	0	0	0	0	0
MI0007511	0	0	0.445337	NA	NA	gga-miR-1768	MIMAT0007676	gga-miR-1768	chr2:14132628-14132649	miRNA	0	0	0	0	0	0
MI0007512	1.59828	-0.0218315	0.308644	0.755668	NA	gga-miR-1769	MIMAT0007677	gga-miR-1769-5p	chr15:2239917-2239938	miRNA	1.19845	0.472879	0.0851575	-0.500573	0.62601	1.59523
MI0007513	0	0	0.445337	NA	NA	gga-miR-1770	MIMAT0007679	gga-miR-1770	chr2:146015828-146015849	miRNA	0	0	0	0	0	0
MI0007514	0.058955	0	0.427747	1	NA	gga-miR-1771	MIMAT0007680	gga-miR-1771	chr5:51686116-51686136	miRNA	-2.3726	-2.39841	-2.39232	-2.37083	-2.37099	-2.39118
MI0007515	0.331876	-0.0185112	0.431595	0.599912	NA	gga-miR-1772	MIMAT0007681	gga-miR-1772-5p	chr6:10448994-10449015	miRNA	-1.90545	-2.0618	-2.02488	-1.89474	-1.89572	-0.865799
MI0007516	0.0475984	0	0.427747	1	NA	gga-miR-1773	MIMAT0007683	gga-miR-1773-5p	chr20:8317056-8317078	miRNA	-2.3733	-2.39417	-2.38924	-2.37188	-2.37201	-2.38832
MI0007517	0.238775	-0.0124319	0.422722	0.758299	NA	gga-miR-1774	MIMAT0007685	gga-miR-1774	chr28:1360729-1360749	miRNA	-1.89045	-2.07703	-2.03296	-1.87768	-1.87885	-1.53552
MI0007518	0	0	0.445337	NA	NA	gga-miR-1775	MIMAT0007686	gga-miR-1775-3p	chr5:2412442-2412463	miRNA	-2.36803	-2.42567	-2.41206	-2.36409	-2.36445	-2.40952
MI0007519	0	0	0.445337	NA	NA	gga-miR-1776	MIMAT0007687	gga-miR-1776	chr4:43888230-43888251	miRNA	-2.21634	-2.30752	-2.28598	-2.2101	-2.21067	-2.28196
MI0007520	0	0	0.445337	NA	NA	gga-miR-1777	MIMAT0007688	gga-miR-1777	AADN04011948.1:5985-6004	miRNA	0	0	0	0	0	0
MI0007521	0	0	0.445337	NA	NA	gga-miR-1778	MIMAT0007689	gga-miR-1778	chr13:12142892-12142913	miRNA	-2.3714	-2.40557	-2.3975	-2.36906	-2.36928	-2.39599
MI0007522	0.774912	-0.0418933	0.360608	0.547046	NA	gga-miR-1779	MIMAT0007690	gga-miR-1779	chrZ:32310363-32310385	miRNA	-1.6073	-1.27898	-0.823234	-0.4239	-0.939223	-1.18807
MI0007523	0	0	0.445337	NA	NA	gga-miR-1780	MIMAT0007691	gga-miR-1780	chr23:5087402-5087422	miRNA	0	0	0	0	0	0
MI0007524	15.9329	-0.00935606	0.156752	0.856351	0.950059	gga-miR-1781	MIMAT0007692	gga-miR-1781-5p	chr14:3325564-3325585	miRNA	2.96572	4.28228	3.60961	3.38514	4.42201	3.65295
MI0007525	0.517902	0.0102474	0.396516	0.849091	NA	gga-miR-1782	MIMAT0007694	gga-miR-1782	chr2:68751383-68751403	miRNA	-1.01474	-0.475042	-1.30153	-0.982797	-0.985721	-1.28905
MI0007526	0	0	0.445337	NA	NA	gga-miR-1783	MIMAT0007695	gga-miR-1783	chr12:8808657-8808679	miRNA	0	0	0	0	0	0
MI0007527	6.13598	0.00410498	0.223726	0.949916	0.971639	gga-miR-1784	MIMAT0007696	gga-miR-1784-5p	chr3:35737931-35737952	miRNA	1.07282	3.11557	1.2073	2.31497	2.48848	1.84586
MI0041072	0.244201	0.00822482	0.428419	0.813837	NA	gga-miR-1784b	MIMAT0050489	gga-miR-1784b-5p	chr3:35737965-35737986	miRNA	-2.02041	-1.58216	-2.11242	-2.01217	-2.01292	-2.1071
MI0007528	0.20288	0.0138488	0.429715	0.694179	NA	gga-miR-1785	MIMAT0007697	gga-miR-1785	chr11:18926719-18926740	miRNA	-1.33748	-2.21622	-2.18328	-2.0672	-2.06808	-2.17712
MI0007529	7.08403	-0.0714735	0.27593	0.350042	0.790037	gga-miR-1786	MIMAT0007698	gga-miR-1786	chr14:7768651-7768671	miRNA	2.47536	2.96982	2.02677	2.27953	4.08247	2.24079
MI0007530	0	0	0.445337	NA	NA	gga-miR-1787	MIMAT0007699	gga-miR-1787	chr12:8760187-8760206	miRNA	-2.36839	-2.42355	-2.41052	-2.36461	-2.36496	-2.40809
MI0007531	205.896	0.00429175	0.159796	0.934983	0.971639	gga-miR-1788	MIMAT0007700	gga-miR-1788-5p	chr7:22479335-22479356	miRNA	6.29056	8.49424	7.60876	7.87884	7.77194	7.53233
MI0007532	0	0	0.445337	NA	NA	gga-miR-1789	MIMAT0007702	gga-miR-1789	chr11:9006409-9006430	miRNA	0	0	0	0	0	0
MI0007533	0	0	0.445337	NA	NA	gga-miR-1790	MIMAT0007703	gga-miR-1790	chr4:11628672-11628691	miRNA	0	0	0	0	0	0
MI0007534	0.530823	-0.00516844	0.394503	0.923965	NA	gga-miR-1791	MIMAT0007704	gga-miR-1791-5p	chr11:9086651-9086673	miRNA	-1.79069	-1.24242	-1.92568	-1.77859	-1.7797	-1.13737
MI0007535	0.248463	0	0.42118	1	NA	gga-miR-1792	MIMAT0007706	gga-miR-1792	chr3:7810877-7810899	miRNA	-1.76833	-1.97262	-1.92437	-1.75434	-1.75562	-1.91535
MI0007536	0	0	0.445337	NA	NA	gga-miR-1793	MIMAT0007707	gga-miR-1793	chr9:23640794-23640816	miRNA	0	0	0	0	0	0
MI0007537	0.0539836	0	0.427747	1	NA	gga-miR-1794	MIMAT0007708	gga-miR-1794	chr10:2481030-2481052	miRNA	-2.37282	-2.39708	-2.39135	-2.37116	-2.37131	-2.39028
MI0007538	0	0	0.445337	NA	NA	gga-miR-1795	MIMAT0007709	gga-miR-1795	chr21:2369612-2369633	miRNA	0	0	0	0	0	0
MI0007539	0	0	0.445337	NA	NA	gga-miR-1796	MIMAT0007710	gga-miR-1796	chr2:117887420-117887440	miRNA	-2.37283	-2.39699	-2.39129	-2.37118	-2.37133	-2.39022
MI0007540	0	0	0.445337	NA	NA	gga-miR-1797	MIMAT0007711	gga-miR-1797	chr26:2279214-2279235	miRNA	-2.36814	-2.42506	-2.41162	-2.36424	-2.3646	-2.4091
MI0007542	1.4967	0.0273383	0.285084	0.699512	NA	gga-miR-1798	MIMAT0007713	gga-miR-1798-5p	chr20:9880726-9880745	miRNA	0.974187	0.666285	1.10746	1.02078	0.419911	0.494232
MI0007543	0	0	0.445337	NA	NA	gga-miR-1799	MIMAT0007715	gga-miR-1799	chr5:39984605-39984625	miRNA	0	0	0	0	0	0
MI0001184	1186.12	-0.0543088	0.194492	0.370011	0.790037	gga-miR-17	MIMAT0001114	gga-miR-17-5p	chr1:148024022-148024045	miRNA	9.92392	9.55086	9.89622	10.096	10.3043	10.1764
MI0007544	0.0456011	-0.00893456	0.428725	0.797361	NA	gga-miR-1800	MIMAT0007716	gga-miR-1800	chr5:45227080-45227100	miRNA	-2.07594	-2.21002	-2.17835	-2.06676	-2.0676	-1.81707
MI0007545	0.0456011	-0.00893456	0.428725	0.797361	NA	gga-miR-1801	MIMAT0007717	gga-miR-1801	chr8:3820882-3820903	miRNA	-2.37335	-2.39389	-2.38904	-2.37194	-2.37207	-2.3337
MI0007546	0.0835142	-0.00929718	0.428798	0.789405	NA	gga-miR-1802	MIMAT0007718	gga-miR-1802	chr5:17069860-17069881	miRNA	-2.29237	-2.34656	-2.33376	-2.28866	-2.14536	-2.33137
MI0007548	0	0	0.445337	NA	NA	gga-miR-1803	MIMAT0007720	gga-miR-1803	chr2:92880270-92880290	miRNA	0	0	0	0	0	0
MI0007549	0	0	0.445337	NA	NA	gga-miR-1804	MIMAT0007721	gga-miR-1804	chr4:46721900-46721921	miRNA	0	0	0	0	0	0
MI0007550	8.19567	-0.256328	0.536519	0.0531741	0.237157	gga-miR-1805	MIMAT0007722	gga-miR-1805-5p	chr1:131070224-131070245	miRNA	0.850893	1.05589	2.46272	3.74311	2.89106	2.36336
MI0007551	0	0	0.445337	NA	NA	gga-miR-1806	MIMAT0007724	gga-miR-1806	chr1:93829828-93829849	miRNA	0	0	0	0	0	0
MI0007552	0.053756	0	0.427747	1	NA	gga-miR-1807	MIMAT0007725	gga-miR-1807	AADN04009833.1:7106-7127	miRNA	-2.37276	-2.39743	-2.3916	-2.37107	-2.37123	-2.39051
MI0007553	2.3363	0.0875773	0.348699	0.28986	NA	gga-miR-1808	MIMAT0007726	gga-miR-1808	chr5:940504-940526	miRNA	0.99057	1.49996	1.33558	0.459482	-0.619079	1.14858
MI0007554	0	0	0.445337	NA	NA	gga-miR-1809	MIMAT0007727	gga-miR-1809	chr8:22766598-22766621	miRNA	0	0	0	0	0	0
MI0007556	0	0	0.445337	NA	NA	gga-miR-1811	MIMAT0007729	gga-miR-1811	chr4:57456675-57456694	miRNA	0	0	0	0	0	0
MI0007557	1.05483	0.0195438	0.342145	0.77234	NA	gga-miR-1812	MIMAT0007730	gga-miR-1812-5p	chr7:1275031-1275052	miRNA	-1.3499	-0.52973	-0.414104	-0.493875	-1.32935	-0.827332
MI0007467	0	0	0.445337	NA	NA	gga-miR-1813	MIMAT0007600	gga-miR-1813	chr2:131521363-131521382	miRNA	-2.37363	-2.39219	-2.38781	-2.37236	-2.37248	-2.38699
MI0007443	0	0	0.445337	NA	NA	gga-miR-1813	MIMAT0007600	gga-miR-1813	chr10:16597666-16597685	miRNA	0	0	0	0	0	0
MI0007370	0.0639276	0	0.427747	1	NA	NA	NA	NA	NA	NA	-2.14675	-2.28776	-2.25446	-2.1371	-2.13798	-2.24823
MI0007369	0	0	0.445337	NA	NA	gga-miR-1815	MIMAT0007512	gga-miR-1815	chr6:28124168-28124188	miRNA	0	0	0	0	0	0
MI0007490	0	0	0.445337	NA	NA	gga-miR-1816	MIMAT0007656	gga-miR-1816	chr2:88587402-88587421	miRNA	0	0	0	0	0	0
MI0001218	745.273	-0.00623508	0.136336	0.891309	0.950059	gga-miR-181a	MIMAT0001168	gga-miR-181a-5p	chr8:2005188-2005210	miRNA	9.24124	8.52521	9.23241	9.39698	8.88319	8.97012
MI0001243	745.512	-0.00630486	0.136336	0.890094	0.950059	gga-miR-181a	MIMAT0001168	gga-miR-181a-5p	chr17:9982155-9982177	miRNA	9.24125	8.52521	9.23242	9.39699	8.8832	8.97203
MI0001219	255.619	-0.0130976	0.0950482	0.664772	0.926526	gga-miR-181b	MIMAT0001151	gga-miR-181b-5p	chr8:2005372-2005393	miRNA	7.88349	6.97571	7.66689	7.77108	7.55246	7.68101
MI0001242	265.979	-0.0138896	0.0955021	0.646129	0.906206	gga-miR-181b	MIMAT0001151	gga-miR-181b-5p	chr17:9983787-9983808	miRNA	7.91346	7.06872	7.70968	7.84282	7.60905	7.72022
MI0029339	73.8336	-0.071584	0.199294	0.245466	0.67579	gga-miR-182	MIMAT0037544	gga-miR-182-5p	chr1:843282-843306	miRNA	5.68726	6.10438	5.49467	6.44862	5.81162	6.33874
MI0001278	18.5505	-0.0836585	0.213478	0.205199	0.635546	gga-miR-183	MIMAT0001191	gga-miR-183	chr1:844423-844445	miRNA	3.45491	4.15496	4.02472	4.89694	4.33256	3.90161
MI0008206	0	0	0.445337	NA	NA	gga-miR-1845	MIMAT0007749	gga-miR-1845	chr7:6580454-6580471	miRNA	0	0	0	0	0	0
MI0001227	1039.72	1.48701	0.873745	0.000447002	0.0110757	gga-miR-184	MIMAT0001158	gga-miR-184-3p	chr10:19996822-19996843	miRNA	8.83971	12.1959	8.96709	8.25277	8.7033	8.96257
MI0040669	0.176833	0.00822484	0.428419	0.813837	NA	gga-miR-184b	MIMAT0049906	gga-miR-184b-5p	chr10:19996820-19996841	miRNA	-1.46096	-0.661031	-1.69875	-1.43965	-1.4416	-1.68501
MI0001193	82.4673	-0.358168	0.311055	0.0110884	0.0958856	gga-miR-187	MIMAT0001124	gga-miR-187-3p	chr2:83889667-83889686	miRNA	5.4548	5.77301	6.31546	6.50546	6.63267	6.42409
MI0001183	325.444	-0.0138071	0.131769	0.752083	0.94754	gga-miR-18a	MIMAT0001113	gga-miR-18a-5p	chr1:148023877-148023898	miRNA	8.28901	8.14246	7.93432	8.0538	8.43977	8.25966
MI0001209	110.001	0.0259106	0.147879	0.589265	0.882294	gga-miR-18b	MIMAT0001141	gga-miR-18b-5p	chr4:3995068-3995089	miRNA	7.16959	6.7455	6.32895	6.45279	6.71343	6.62624
MI0001224	5631.66	-0.0461932	0.1361	0.25193	0.685126	gga-miR-190a	MIMAT0001155	gga-miR-190a-5p	chr10:4206050-4206071	miRNA	12.0683	12.0148	12.2498	12.2969	12.4937	12.3967
MI0029340	159.436	-0.0664771	0.148601	0.129285	0.473421	gga-miR-190b	MIMAT0037546	gga-miR-190b-5p	chr25:2120372-2120393	miRNA	7.0269	6.99053	6.89821	7.08571	7.33094	7.3872
MI0040675	9463.34	0.419328	0.415131	0.0132274	0.101714	gga-miR-191	MIMAT0049917	gga-miR-191-5p	chr12:11670979-11671001	miRNA	13.1893	12.5071	12.4776	12.0126	11.7165	11.9631
MI0007564	44.8426	-0.00937812	0.13441	0.834474	0.950059	gga-miR-193a	MIMAT0007740	gga-miR-193a-3p	chr18:6491374-6491395	miRNA	4.9339	5.03334	4.78689	5.04789	5.16971	4.83119
MI0003698	4.48385	0.0223662	0.22914	0.736672	NA	gga-miR-193b	MIMAT0003353	gga-miR-193b-3p	chr14:764346-764369	miRNA	1.63053	2.01466	1.34743	1.68194	1.27653	1.60919
MI0001202	87.505	0.00574988	0.298212	NA	NA	gga-miR-194	MIMAT0001133	gga-miR-194	chr3:18822866-18822887	miRNA	2.86828	3.52073	2.31024	2.70471	2.42396	3.43917
MI0001268	2.19661	0.000768022	0.31895	0.991051	NA	gga-miR-196	MIMAT0001121	gga-miR-196-5p	chr27:3775059-3775079	miRNA	2.057	-0.108573	-0.917383	1.5584	1.14568	-0.899218
MI0001190	2.13182	0.000837675	0.320476	0.990226	NA	gga-miR-196	MIMAT0001121	gga-miR-196-5p	chr2:32707532-32707552	miRNA	2.04406	-0.118399	-0.928539	1.54578	1.13326	-0.910551
MI0001282	3.12799	-0.018865	0.301921	0.78768	NA	gga-miR-196	MIMAT0001121	gga-miR-196-5p	chr33:1025360-1025380	miRNA	2.21546	0.532935	-0.784536	2.2712	1.29662	-0.763986
MI0023559	2.13182	0.000837675	0.320476	0.990226	NA	NA	NA	NA	NA	NA	2.04406	-0.118399	-0.928539	1.54578	1.13326	-0.910551
MI0023560	2.13182	0.000837675	0.320476	0.990226	NA	NA	NA	NA	NA	NA	2.04406	-0.118399	-0.928539	1.54578	1.13326	-0.910551
MI0001245	243798	-0.189885	0.226916	0.0265087	0.164512	gga-miR-199	MIMAT0001152	gga-miR-199-5p	chr17:5571593-5571615	miRNA	17.4806	16.7236	17.7461	17.8639	17.7751	17.7281
MI0001220	244136	-0.189642	0.226792	0.026558	0.164512	gga-miR-199	MIMAT0001152	gga-miR-199-5p	chr8:4652492-4652514	miRNA	17.4827	16.7256	17.7482	17.8657	17.777	17.73
MI0007426	8.75477	-0.0258001	0.228038	0.69818	0.944049	gga-miR-199b	MIMAT0007583	gga-miR-199b	chr3:63130955-63130974	miRNA	2.90539	1.27687	2.98557	2.80545	3.10177	2.41804
MI0001182	12348.6	-0.002238	0.116079	0.95421	0.971639	gga-miR-19a	MIMAT0001112	gga-miR-19a-3p	chr1:148023695-148023717	miRNA	13.596	13.4522	13.5189	13.3836	13.5666	13.7041
MI0029332	26245.9	0.0198521	0.0978591	0.505718	0.83537	gga-miR-19b	MIMAT0001110	gga-miR-19b-3p	chr4:3994717-3994739	miRNA	14.7147	14.6339	14.5565	14.3581	14.491	14.6282
MI0001180	26245.9	0.0198521	0.0978591	0.505718	0.83537	gga-miR-19b	MIMAT0001110	gga-miR-19b-3p	chr1:148023387-148023409	miRNA	14.7147	14.6339	14.5565	14.3581	14.491	14.6282
MI0001247	205104	-0.0413138	0.146756	0.36358	0.790037	gga-miR-1a	MIMAT0001127	gga-miR-1a-3p	chr20:8315785-8315805	miRNA	17.2849	16.1599	17.4437	17.4446	17.2834	17.303
MI0001196	205113	-0.0413176	0.14676	0.363547	0.790037	gga-miR-1a	MIMAT0001127	gga-miR-1a-3p	chr2:102815872-102815892	miRNA	17.2849	16.16	17.4437	17.4447	17.2835	17.303
MI0001254	5890.91	0.863933	0.746732	0.00300066	0.0495823	gga-miR-1b	MIMAT0001175	gga-miR-1b-3p	chr23:4357066-4357086	miRNA	11.6209	14.4297	11.5735	11.5169	11.4951	11.5222
MI0007361	143.445	0.0324637	0.141447	0.469128	0.823744	gga-miR-1c	MIMAT0007503	gga-miR-1c	chr7:35184316-35184337	miRNA	6.57769	6.10096	6.98778	6.37821	6.1713	6.5276
MI0001249	99372.7	0.00362588	0.0811125	0.88977	0.950059	gga-miR-200a	MIMAT0001171	gga-miR-200a-3p	chr21:2591951-2591972	miRNA	15.6772	16.7021	16.3906	16.2274	16.3838	16.3099
MI0001250	14530.5	0.00642068	0.0923273	0.831351	0.950059	gga-miR-200b	MIMAT0001172	gga-miR-200b-3p	chr21:2594279-2594301	miRNA	12.9049	13.9562	13.7816	13.417	13.6583	13.6537
MI0003699	3.53365	-0.0348317	0.380996	0.586622	NA	gga-miR-202	MIMAT0003354	gga-miR-202-5p	chr6:21486736-21486757	miRNA	1.33415	-1.57497	-1.46695	1.38857	1.38358	-1.44695
MI0001214	9329.95	2.53802	0.997294	2.80514e-05	0.00465871	gga-miR-203a	MIMAT0001146	gga-miR-203a	chr5:50769338-50769359	miRNA	9.85306	16.2173	11.7465	11.2022	11.2078	11.0225
MI0029341	0	0	0.445337	NA	NA	gga-miR-203b	MIMAT0037548	gga-miR-203b-3p	chr5:50769298-50769319	miRNA	0	0	0	0	0	0
MI0001271	82.3412	-0.044465	0.164658	0.390017	0.790037	gga-miR-204	MIMAT0001156	gga-miR-204	chrZ:35181211-35181232	miRNA	6.08672	6.28926	6.14857	6.35499	6.65881	6.46982
MI0001225	81.7658	-0.0437285	0.164267	0.39739	0.790037	gga-miR-204	MIMAT0001156	gga-miR-204	chr10:5628603-5628624	miRNA	6.08629	6.2792	6.1354	6.35455	6.65837	6.43781
MI0001267	2393.7	0.408094	0.559955	0.0201321	0.132043	gga-miR-205a	MIMAT0001184	gga-miR-205a	chr26:3076091-3076112	miRNA	10.2992	12.4029	10.1873	10.1841	9.93292	9.94935
MI0001238	30.066	-0.0220993	0.16426	0.678692	0.940051	gga-miR-205b	MIMAT0001164	gga-miR-205b	chr1:1273743-1273764	miRNA	4.60679	4.56256	5.3811	5.70689	4.77838	4.55942
MI0040717	0.425233	-0.0064571	0.405958	0.895857	NA	gga-miR-205c	MIMAT0049995	gga-miR-205c-5p	chr26:3076125-3076146	miRNA	-0.557886	-1.72054	-1.67298	-1.39017	-0.529345	-1.65798
MI0001207	4790.89	-0.0733507	0.197078	0.228439	0.662004	gga-miR-206	MIMAT0001139	gga-miR-206	chr3:108045192-108045213	miRNA	11.6675	10.2036	12.012	12.0989	11.7544	11.8042
MI0001181	7025.74	0.0236282	0.10425	0.454172	0.816777	gga-miR-20a	MIMAT0001111	gga-miR-20a-5p	chr1:148023556-148023578	miRNA	12.8652	12.6861	12.7645	12.6058	12.6017	12.6268
MI0001517	4976.31	0.354579	0.286034	0.00902271	0.087481	gga-miR-20b	MIMAT0001411	gga-miR-20b-5p	chr4:3994891-3994913	miRNA	12.4695	12.4783	11.7798	11.798	11.6619	11.7844
MI0029342	379.564	0.450897	0.363638	0.00805142	0.0816139	gga-miR-210a	MIMAT0037549	gga-miR-210a-5p	chr5:15887078-15887099	miRNA	9.09462	8.78509	7.94387	7.839	7.95485	8.05206
MI0040748	0	0	0.445337	NA	NA	gga-miR-210b	MIMAT0050054	gga-miR-210b-5p	chr5:15887119-15887138	miRNA	0	0	0	0	0	0
MI0003711	82.406	-0.0443638	0.164927	0.392059	0.790037	gga-miR-211	MIMAT0003368	gga-miR-211	chr28:2246994-2247015	miRNA	6.08676	6.2893	6.14861	6.35503	6.65886	6.46987
MI0010731	0	0	0.445337	NA	NA	gga-miR-2126	MIMAT0011202	gga-miR-2126	chr1:14768898-14768915	miRNA	0	0	0	0	0	0
MI0010732	0	0	0.445337	NA	NA	gga-miR-2127	MIMAT0011203	gga-miR-2127	chr1:165880031-165880051	miRNA	0	0	0	0	0	0
MI0010733	0.0475984	0	0.427747	1	NA	gga-miR-2128	MIMAT0011204	gga-miR-2128	chr10:2333562-2333581	miRNA	-1.89219	-2.08555	-2.03988	-1.87896	-1.88017	-2.03134
MI0010734	0.398684	-0.0374033	0.431345	0.412272	NA	gga-miR-2129	MIMAT0011205	gga-miR-2129	chr14:4007787-4007809	miRNA	-1.74916	-1.97234	-1.91963	-0.597877	-1.73529	-0.97231
MI0040694	63.2927	-0.0151347	0.123645	0.710329	0.944049	gga-miR-212	MIMAT0049954	gga-miR-212-5p	chr19:5515812-5515834	miRNA	5.81358	4.94677	5.45057	5.61424	5.50497	5.55424
MI0010735	0.145363	0	0.427747	1	NA	gga-miR-2130	MIMAT0011206	gga-miR-2130	chr33:903921-903943	miRNA	-2.0714	-2.17541	-2.15085	-2.06428	-2.06493	-2.14626
MI0010736	255.218	-0.0113522	0.102692	0.734521	0.944049	gga-miR-2131	MIMAT0011207	gga-miR-2131-5p	chrZ:70743869-70743892	miRNA	7.54306	7.34536	7.26555	7.17	7.47181	7.77237
MI0008208	193.425	-0.156164	0.296075	0.0957258	0.388125	gga-miR-214	MIMAT0007751	gga-miR-214	chr8:4658383-4658403	miRNA	7.17283	5.45997	7.78815	7.74233	7.91115	7.56188
MI0040752	11.9964	-0.0356493	0.188544	0.548371	0.867282	gga-miR-214b	MIMAT0050062	gga-miR-214b-5p	chr8:4658381-4658402	miRNA	1.93296	3.14985	2.76501	3.52136	2.77709	2.8049
MI0001203	152.908	-0.014877	0.288451	NA	NA	gga-miR-215	MIMAT0001134	gga-miR-215-5p	chr3:18823184-18823204	miRNA	4.04824	3.91212	3.44847	3.79547	3.78913	4.51547
MI0001200	40.9807	-0.0255275	0.140485	0.574608	0.882294	gga-miR-216a	MIMAT0001131	gga-miR-216a	chr3:318143-318163	miRNA	5.36138	4.02569	4.90533	4.69005	5.5369	4.72348
MI0008205	0.042637	0.00364695	0.427913	0.916396	NA	gga-miR-216b	MIMAT0007748	gga-miR-216b	chr3:323535-323556	miRNA	-1.76552	-2.11826	-1.13284	-1.74138	-1.74359	-2.01938
MI0007066	1.16988	-0.069366	0.416754	0.317056	NA	gga-miR-216c	MIMAT0007339	gga-miR-216c	chr3:323499-323520	miRNA	-0.312063	-1.55555	-1.51575	-1.216	0.648919	-1.50811
MI0001201	15.2073	-0.00765047	0.178424	0.893745	0.950059	gga-miR-217	MIMAT0001132	gga-miR-217-5p	chr3:315460-315483	miRNA	3.96678	1.34858	3.67435	3.93504	3.27205	2.78338
MI0001212	4859.39	0.0348288	0.125959	0.36153	0.790037	gga-miR-218	MIMAT0001144	gga-miR-218-5p	chr4:75581268-75581288	miRNA	11.7549	12.5673	11.9474	11.7717	11.8606	12.1222
MI0001237	4858.82	0.0348145	0.12592	0.36156	0.790037	gga-miR-218	MIMAT0001144	gga-miR-218-5p	chr13:4563954-4563974	miRNA	11.7544	12.5671	11.9474	11.7712	11.8611	12.1218
MI0040691	1628.66	-0.0371549	0.134129	0.366146	0.790037	gga-miR-2184a	MIMAT0049948	gga-miR-2184a-5p	chr19:5515026-5515047	miRNA	10.4674	9.9112	10.2988	10.2676	10.721	10.4831
MI0040690	0.793905	-0.0450752	0.389579	0.490611	NA	gga-miR-2184b	MIMAT0049946	gga-miR-2184b-5p	chr19:5515060-5515080	miRNA	-1.55057	-1.85269	-1.06416	-1.52969	-0.197435	-1.7701
MI0015374	1053.31	0.507728	0.5985	0.0120394	0.0958856	gga-miR-2188	MIMAT0016372	gga-miR-2188-5p	chr22:2664399-2664420	miRNA	9.53938	11.7867	9.30896	9.77547	9.43094	8.48094
MI0001246	3.50935	0.0278367	0.283765	0.694399	NA	gga-miR-219a	MIMAT0001170	gga-miR-219a	chr17:5485257-5485277	miRNA	1.63285	0.735014	1.35235	0.130641	1.68855	0.98699
MI0015382	764.375	-0.0923966	0.183256	0.103783	0.413277	gga-miR-219b	MIMAT0016380	gga-miR-219b	chr17:5485260-5485281	miRNA	9.02789	9.01683	9.15848	9.33732	9.43715	9.53851
MI0004994	58799.1	0.854251	0.32778	0.000309955	0.00987009	gga-miR-21	MIMAT0003774	gga-miR-21-5p	chr19:7376264-7376285	miRNA	16.3991	16.2576	15.1369	14.9891	15.1444	14.9139
MI0001178	2594.19	0.617527	0.214672	0.000338935	0.00987009	gga-miR-221	MIMAT0001108	gga-miR-221-3p	chr1:110650597-110650619	miRNA	11.4723	11.715	11.1191	10.8057	10.7992	10.7834
MI0001177	246.438	0.721914	0.261576	0.000339383	0.00987009	gga-miR-222	MIMAT0001107	gga-miR-222a	chr1:110650086-110650109	miRNA	8.2088	8.25812	7.61349	7.30547	7.25542	7.18305
MI0022373	39.856	2.03411	1.34301	0.000154978	0.00987009	gga-miR-222b	MIMAT0025618	gga-miR-222b-3p	NA	miRNA	6.32056	2.95814	2.35611	2.06359	2.05766	0.198901
MI0001208	11581.8	2.01292	0.746375	4.17822e-05	0.00465871	gga-miR-223	MIMAT0001140	gga-miR-223	chr4:249623-249643	miRNA	15.4414	12.9211	12.0443	11.5887	11.7518	11.7623
MI0006982	1614.66	0.121221	0.181665	0.0449731	0.214776	gga-miR-22	MIMAT0007287	gga-miR-22-5p	chr19:5380406-5380427	miRNA	10.6465	10.5625	10.3929	10.2948	10.2883	10.1003
MI0001273	12729.4	0.0126457	0.0531748	0.330082	0.790037	gga-miR-23b	MIMAT0001186	gga-miR-23b-3p	chrZ:41649217-41649237	miRNA	13.3549	13.4205	13.5147	13.2476	13.35	13.3922
MI0001275	8825.75	0.259812	0.201355	0.00731481	0.0815602	gga-miR-24	MIMAT0001188	gga-miR-24-3p	chrZ:41649978-41649999	miRNA	12.8566	13.0757	12.8029	12.5762	12.4941	12.6212
MI0029333	40503.6	0.00338915	0.0411369	0.763223	0.949922	gga-miR-26a	MIMAT0037538	gga-miR-26a-2-5p	chr7:22670593-22670614	miRNA	15.0987	14.9285	15.3026	15.18	15.0562	15.0318
MI0001187	40516	0.00337526	0.0411137	0.764052	0.949922	gga-miR-26a	MIMAT0001118	gga-miR-26a-5p	chr2:4575303-4575323	miRNA	15.0991	14.9289	15.3029	15.1805	15.0569	15.0322
MI0001274	24710.4	-0.00570065	0.0576637	0.736613	0.944049	gga-miR-27b	MIMAT0001187	gga-miR-27b-3p	chrZ:41649462-41649482	miRNA	14.0646	14.1037	14.2178	13.979	14.1359	14.4521
MI0013634	4402.78	0.0049435	0.252571	0.94219	0.971639	gga-miR-2954	MIMAT0014448	gga-miR-2954	chrZ:70733079-70733100	miRNA	11.7689	9.5229	10.0183	9.78142	9.7403	11.6986
MI0040662	0.0463491	0	0.427747	1	NA	gga-miR-2984	MIMAT0049894	gga-miR-2984-5p	chr1:144520189-144520210	miRNA	-2.29285	-2.3401	-2.32894	-2.28962	-2.28992	-2.32685
MI0040664	0	0	0.445337	NA	NA	gga-miR-2985	MIMAT0049898	gga-miR-2985-5p	chr1:181232531-181232552	miRNA	0	0	0	0	0	0
MI0040739	0	0	0.445337	NA	NA	gga-miR-2985	MIMAT0049898	gga-miR-2985-5p	chr4:21653671-21653692	miRNA	0	0	0	0	0	0
MI0001166	17043.9	0.0297823	0.10068	0.293758	0.755757	gga-miR-29a	MIMAT0001096	gga-miR-29a-3p	chr1:3434830-3434850	miRNA	13.6782	13.8214	13.786	13.4917	13.6035	13.6412
MI0001167	2697.04	0.0230593	0.122771	0.557118	0.870916	gga-miR-29b	MIMAT0001097	gga-miR-29b-3p	chr1:3433809-3433831	miRNA	11.1894	11.2898	11.2129	11.02	11.0866	11.1056
MI0001266	2696.34	0.0229539	0.122609	0.55848	0.870916	gga-miR-29b	MIMAT0001097	gga-miR-29b-3p	chr26:2699729-2699751	miRNA	11.1887	11.2889	11.2125	11.02	11.0866	11.1056
MI0001265	17030.8	0.0295513	0.100358	0.296084	0.755757	gga-miR-29c	MIMAT0001183	gga-miR-29c-3p	chr26:2698826-2698845	miRNA	13.6754	13.821	13.7849	13.4903	13.6039	13.6407
MI0001240	2281.85	-0.0104446	0.095248	0.734165	0.944049	gga-miR-301a	MIMAT0001166	gga-miR-301a-3p	chr15:406755-406779	miRNA	10.6912	11.0451	11.0199	10.767	11.0491	11.2434
MI0007565	3628.39	-0.020474	0.10545	0.533193	0.861608	gga-miR-301b	MIMAT0007741	gga-miR-301b-5p	chr19:7202744-7202765	miRNA	11.3637	11.5202	11.6176	11.4724	11.7441	11.8003
MI0001211	0	0	0.445337	NA	NA	gga-miR-302a	MIMAT0001143	gga-miR-302a	chr4:57456886-57456907	miRNA	0	0	0	0	0	0
MI0003700	0	0	0.445337	NA	NA	gga-miR-302b	MIMAT0003356	gga-miR-302b-5p	chr4:57456286-57456308	miRNA	-2.3714	-2.40557	-2.3975	-2.36906	-2.36928	-2.39599
MI0003701	0	0	0.445337	NA	NA	gga-miR-302c	MIMAT0003358	gga-miR-302c-5p	chr4:57456548-57456569	miRNA	0	0	0	0	0	0
MI0003702	0.042637	0.00364695	0.427913	0.916396	NA	gga-miR-302d	MIMAT0003360	gga-miR-302d	chr4:57457222-57457244	miRNA	-2.37344	-2.39333	-2.33593	-2.37208	-2.37221	-2.38776
MI0022380	0.615313	0.0238514	0.391871	0.681543	NA	gga-miR-3064	MIMAT0025631	gga-miR-3064-5p	chr18:6961519-6961539	miRNA	-0.269808	-0.281788	-1.50315	-0.235825	-1.19909	-1.49488
MI0001204	12159.6	-0.0218507	0.0825991	0.333012	0.790037	gga-miR-30a	MIMAT0001135	gga-miR-30a-5p	chr3:82629089-82629110	miRNA	13.1418	12.9353	13.5103	13.4449	13.4145	13.3078
MI0001199	2666.91	-0.0363804	0.15186	0.449748	0.816187	gga-miR-30b	MIMAT0001130	gga-miR-30b-5p	chr2:142757765-142757786	miRNA	10.997	10.6853	11.3133	11.0402	11.3818	11.4182
MI0001257	11405.7	-0.00560924	0.0844667	0.836945	0.950059	gga-miR-30c	MIMAT0001137	gga-miR-30c-5p	chr23:4947371-4947394	miRNA	13.1068	13.157	13.449	13.1459	13.3236	13.4399
MI0001205	11412	-0.00561406	0.084509	0.836899	0.950059	gga-miR-30c	MIMAT0001137	gga-miR-30c-5p	chr3:82653704-82653727	miRNA	13.1072	13.1582	13.4497	13.1467	13.3238	13.4413
MI0001198	9218.18	-0.0149033	0.0947464	0.616227	0.890983	gga-miR-30d	MIMAT0001129	gga-miR-30d	chr2:142761297-142761318	miRNA	12.6466	12.4842	12.9427	13.0326	12.7636	12.7071
MI0001256	38249.9	-0.0032888	0.0360315	0.728058	0.944049	gga-miR-30e	MIMAT0001177	gga-miR-30e-5p	chr23:4946150-4946168	miRNA	14.896	15.0872	15.065	15.0583	15.0969	15.0801
MI0001276	5.1904	0.0907953	0.312889	0.272107	NA	gga-miR-31	MIMAT0001189	gga-miR-31-5p	chrZ:78512300-78512321	miRNA	1.27223	2.85649	1.61858	2.03892	1.31756	1.13145
MI0001194	1008.65	-0.0467567	0.161307	0.352208	0.790037	gga-miR-32	MIMAT0001125	gga-miR-32-5p	chr2:84498547-84498567	miRNA	9.48269	9.73697	9.87596	9.84289	10.1844	10.0412
MI0001170	941.911	-0.0640313	0.174902	0.23245	0.662004	gga-miR-33	MIMAT0001100	gga-miR-33-5p	chr1:49529917-49529936	miRNA	9.64795	9.19017	9.67734	9.75917	10.0138	9.87162
MI0029334	941.799	-0.0637604	0.174638	0.23374	0.662004	gga-miR-33	MIMAT0037539	gga-miR-33-2-5p	chr14:4937994-4938015	miRNA	9.64793	9.19015	9.67732	9.75915	10.0138	9.86963
MI0029343	14045.5	-0.0163989	0.08422	0.511255	0.838308	gga-miR-338	MIMAT0037551	gga-miR-338-5p	chr18:9383535-9383555	miRNA	13.432	13.5381	13.6123	13.6516	13.6617	13.7326
MI0001251	6487.89	0.155509	0.267224	0.0770126	0.318034	gga-miR-34a	MIMAT0001173	gga-miR-34a-5p	chr21:3263058-3263080	miRNA	11.8986	13.3362	12.4668	12.0575	12.3444	12.1179
MI0001260	14793.5	-0.125523	0.331488	0.170102	0.557833	gga-miR-34b	MIMAT0001179	gga-miR-34b-5p	chr24:5539146-5539168	miRNA	11.0507	12.8882	14.1438	14.1454	14.2326	13.9136
MI0001261	6096.48	-0.130672	0.336439	0.160076	0.532792	gga-miR-34c	MIMAT0001180	gga-miR-34c-5p	chr24:5539883-5539905	miRNA	9.80502	11.5749	12.7914	12.8446	12.9128	12.575
MI0015375	121.828	-2.86873e-06	0.074273	0.999904	0.999904	gga-miR-3523	MIMAT0016373	gga-miR-3523	chr13:9054525-9054546	miRNA	6.38267	6.30089	6.41059	6.10072	6.53547	6.44611
MI0015376	0.744968	0.0661315	0.414027	0.333797	NA	gga-miR-3524a	MIMAT0016374	gga-miR-3524a	chr1:105832044-105832065	miRNA	-0.557379	-0.949764	-0.863993	-1.32118	-1.32314	-1.56753
MI0022472	0	0	0.445337	NA	NA	gga-miR-3524b	MIMAT0025753	gga-miR-3524b-3p	chr2:95943690-95943710	miRNA	0	0	0	0	0	0
MI0015384	52.914	0.133754	0.265601	0.11166	0.436845	gga-miR-3525	MIMAT0016382	gga-miR-3525	chr1:105832047-105832068	miRNA	6.04031	5.0617	6.21282	5.60522	5.164	5.07429
MI0015377	0.181839	0	0.427747	1	NA	gga-miR-3526	MIMAT0016375	gga-miR-3526	chr3:15593970-15593988	miRNA	-2.21627	-2.28867	-2.27157	-2.21132	-2.21177	-2.26838
MI0015379	0.888264	0.0103681	0.395947	0.847992	NA	gga-miR-3528	MIMAT0016377	gga-miR-3528	chr17:8208172-8208193	miRNA	-1.22925	-0.625594	-1.6276	-1.19355	-1.19682	-1.60458
MI0015380	49.1217	-0.0301476	0.174556	0.589515	0.882294	gga-miR-3529	MIMAT0016378	gga-miR-3529	chr10:13134738-13134758	miRNA	5.61522	4.55098	5.16189	5.56895	5.40311	5.24931
MI0015381	12.293	-0.0523269	0.214894	0.425144	0.792751	gga-miR-3530	MIMAT0016379	gga-miR-3530-3p	chr7:25408559-25408579	miRNA	3.45973	2.85294	2.57677	3.21076	2.79623	3.78375
MI0015383	15.1754	-0.110259	0.283053	0.18721	0.588374	gga-miR-3531	MIMAT0016381	gga-miR-3531-5p	chr23:443963-443983	miRNA	3.50877	2.68418	3.72287	2.72266	4.38948	4.26685
MI0015385	0.430928	-0.0455418	0.41639	0.428144	NA	gga-miR-3532	MIMAT0016383	gga-miR-3532-3p	chr5:32991435-32991456	miRNA	-1.89538	-2.04667	-2.01094	-1.88502	-1.48502	-1.60331
MI0015386	1.00251	0.0645035	0.422308	0.323523	NA	gga-miR-3533	MIMAT0016384	gga-miR-3533	chr14:4192502-4192521	miRNA	1.11233	-1.43025	-0.155784	-0.827454	-0.831209	-1.27145
MI0015387	0.421225	0.0179686	0.420854	0.677641	NA	gga-miR-3534	MIMAT0016385	gga-miR-3534	KQ759641.1:1888-1909	miRNA	-0.0604966	-1.92452	-1.86002	-1.63273	-1.63444	-1.18559
MI0015388	34.217	0.00169317	0.105993	0.961878	0.974994	gga-miR-3535	MIMAT0016386	gga-miR-3535	chr9:15324698-15324722	miRNA	5.18481	4.86287	4.68087	4.59844	4.84693	5.14937
MI0015389	2.05562	0.00784029	0.309555	0.909693	NA	gga-miR-3536	MIMAT0016387	gga-miR-3536	chr25:2139775-2139796	miRNA	0.544501	0.393675	1.3736	1.29571	1.29042	-1.11571
MI0015390	0	0	0.445337	NA	NA	gga-miR-3537	MIMAT0016388	gga-miR-3537	chr6:16941080-16941102	miRNA	-2.14413	-2.25116	-2.22588	-2.1368	-2.13747	-2.22115
MI0015391	30.598	0.328809	0.449692	0.0286512	0.172682	gga-miR-3538	MIMAT0016389	gga-miR-3538	NA	miRNA	5.46484	4.86015	3.92071	4.33774	3.4334	3.77135
MI0015393	4.04125	-0.177935	0.442456	0.102111	NA	gga-miR-3539	MIMAT0016390	gga-miR-3539	chr1:80759500-80759521	miRNA	1.83542	1.04579	0.309195	2.45369	1.47386	2.45809
MI0015394	0.828147	-0.0579802	0.399494	0.394966	NA	gga-miR-3540	MIMAT0016391	gga-miR-3540	chr10:11060295-11060316	miRNA	-0.565843	-1.70899	-1.66501	-1.38654	-0.53759	-0.427436
MI0022385	0.0926652	0.00364695	0.427913	0.916396	NA	gga-miR-3594	MIMAT0025641	gga-miR-3594-5p	AADN04001051.1:3054-3076	miRNA	-2.14517	-1.94631	-2.23721	-2.13692	-2.13767	-2.23189
MI0029344	1128.04	0.448107	0.308859	0.00537994	0.0705722	gga-miR-363	MIMAT0037553	gga-miR-363-5p	chr4:3994469-3994490	miRNA	10.4457	10.5282	9.77462	9.75597	9.67035	9.56567
MI0003703	381.299	0.0447581	0.161	0.374388	0.790037	gga-miR-365	MIMAT0003361	gga-miR-365-3p	chr14:769167-769188	miRNA	8.01739	9.05017	8.29371	8.18869	8.57851	7.9211
MI0003704	381.299	0.0447581	0.161	0.374388	0.790037	gga-miR-365	MIMAT0003361	gga-miR-365-3p	chr18:6504909-6504930	miRNA	8.01739	9.05017	8.29371	8.18869	8.57851	7.9211
MI0022403	0	0	0.445337	NA	NA	gga-miR-365b	MIMAT0025674	gga-miR-365b-5p	chr14:769164-769185	miRNA	0	0	0	0	0	0
MI0003712	0	0	0.445337	NA	NA	gga-miR-367	MIMAT0003369	gga-miR-367	chr4:57457361-57457381	miRNA	0	0	0	0	0	0
MI0003705	559.046	-0.00763793	0.148562	0.87702	0.950059	gga-miR-375	MIMAT0003362	gga-miR-375	chr7:22469980-22470001	miRNA	7.83504	9.52203	9.26255	9.3251	9.11739	8.94303
MI0003706	14.7003	-0.0531865	0.242582	0.450184	0.816187	gga-miR-383	MIMAT0003363	gga-miR-383-5p	AADN04015343.1:4586-4607	miRNA	2.78592	3.33418	3.78657	4.15385	3.94507	3.45239
MI0040676	225.738	0.0356634	0.187884	0.547094	0.867282	gga-miR-425	MIMAT0049919	gga-miR-425-5p	chr12:11671363-11671385	miRNA	7.72948	6.49725	7.01998	6.99428	7.11805	6.47756
MI0003714	12245.3	0.0826853	0.178215	0.129501	0.473421	gga-miR-429	MIMAT0003371	gga-miR-429-3p	chr21:2589443-2589464	miRNA	12.8649	13.9259	13.4976	13.0955	13.1619	13.2369
MI0003715	9447.36	-0.0596597	0.223923	0.378869	0.790037	gga-miR-449a	MIMAT0003372	gga-miR-449a	chrZ:16702996-16703016	miRNA	11.5096	10.9651	12.5784	12.3791	12.2773	12.2814
MI0007566	88.523	-0.0307697	0.207266	0.627647	0.897214	gga-miR-449b	MIMAT0007743	gga-miR-449b-5p	chrZ:16703155-16703177	miRNA	5.42813	3.73506	5.5092	5.35725	5.52483	5.18996
MI0007445	1683.88	-0.0609658	0.234563	0.382924	0.790037	gga-miR-449c	MIMAT0007602	gga-miR-449c-5p	chrZ:16704141-16704164	miRNA	9.2679	8.01998	9.60285	9.77228	9.54001	9.50699
MI0039506	1705.47	-0.067654	0.235922	0.338192	0.790037	gga-miR-449d	MIMAT0048647	gga-miR-449d-5p	chrZ:16702125-16702149	miRNA	8.93776	8.68811	10.3435	10.078	10.0917	9.9476
MI0004995	2046.05	0.528485	0.575777	0.0103544	0.0958856	gga-miR-451	MIMAT0003775	gga-miR-451	chr19:5863065-5863087	miRNA	10.5706	12.7471	10.2666	10.7018	10.5568	9.67597
MI0006984	7315	-0.00510397	0.0480903	0.7039	0.944049	gga-miR-454	MIMAT0007291	gga-miR-454-5p	chr15:400353-400371	miRNA	12.4298	12.759	12.7204	12.6275	12.6725	12.8462
MI0003707	7883.6	-0.208606	0.29591	0.0452666	0.214776	gga-miR-455	MIMAT0003364	gga-miR-455-5p	chr17:5239506-5239527	miRNA	12.3665	11.5395	13.033	12.9644	13.0043	13.1028
MI0004997	1198.42	-0.13988	0.209372	0.048914	0.227246	gga-miR-456	MIMAT0003777	gga-miR-456-3p	chr3:31514596-31514617	miRNA	9.7099	9.75997	9.90701	10.191	10.3911	9.9705
MI0007567	1583.91	-0.56735	0.351577	0.00330369	0.0495823	gga-miR-458a	MIMAT0007745	gga-miR-458a-5p	chr13:8233377-8233397	miRNA	9.79558	9.73029	10.369	10.94	10.8129	10.6899
MI0022541	0.0539836	0	0.427747	1	NA	gga-miR-458b	MIMAT0025830	gga-miR-458b-5p	chr13:8233342-8233363	miRNA	-2.37282	-2.39708	-2.39135	-2.37116	-2.37131	-2.39028
MI0004998	245.861	-0.115836	0.194468	0.0658337	0.287861	gga-miR-460a	MIMAT0003778	gga-miR-460a-5p	chr2:3692594-3692615	miRNA	7.47563	7.19763	7.7979	7.72025	8.04546	7.86045
MI0007055	67.7776	0.0836488	0.203813	0.184816	0.588374	gga-miR-460b	MIMAT0007326	gga-miR-460b-5p	chr4:2714102-2714123	miRNA	6.23593	5.57223	6.07014	4.97365	5.55137	5.94222
MI0003713	0	0	0.445337	NA	NA	gga-miR-466	MIMAT0003370	gga-miR-466	chr2:21752944-21752966	miRNA	0	0	0	0	0	0
MI0022440	0	0	0.445337	NA	NA	gga-miR-4732	MIMAT0025717	gga-miR-4732-5p	chr3:30430104-30430124	miRNA	0	0	0	0	0	0
MI0003708	32.116	-0.22486	0.309672	0.041293	0.207095	gga-miR-489	MIMAT0003365	gga-miR-489-3p	chr2:23147311-23147333	miRNA	4.06459	3.82092	4.61958	4.61162	4.35223	5.19124
MI0003709	11.2721	0.624546	0.895127	0.0080516	0.0816139	gga-miR-490	MIMAT0003366	gga-miR-490-3p	chr1:57923994-57924015	miRNA	3.23044	5.49372	1.28703	2.31699	2.31152	1.63213
MI0003710	28521.8	-0.0620675	0.187916	0.286795	0.755757	gga-miR-499	MIMAT0003367	gga-miR-499-5p	chr20:2734906-2734928	miRNA	14.5135	12.6896	14.6466	14.4292	14.5849	14.6658
MI0006983	89.5616	0.0015199	0.0738112	0.9485	0.971639	gga-miR-551	MIMAT0007289	gga-miR-551-5p	chr9:20500069-20500091	miRNA	6.26192	6.06437	6.49204	6.22794	6.10853	6.44856
MI0022520	3.25521	0.0193106	0.263748	0.780809	NA	gga-miR-6516	MIMAT0025806	gga-miR-6516-5p	chr18:4170850-4170871	miRNA	0.718007	1.6654	1.85722	1.77638	1.77149	0.242067
MI0022359	0.830391	0.0249668	0.362302	0.703037	NA	gga-miR-6542	MIMAT0025589	gga-miR-6542-5p	chr3:4430962-4430983	miRNA	-0.625468	-1.72995	0.0267665	-0.07274	-1.42058	-1.67015
MI0022539	0.11791	0	0.427747	1	NA	gga-miR-6543	MIMAT0025826	gga-miR-6543-5p	chr1:133686529-133686552	miRNA	-2.08065	-2.24601	-2.20696	-2.06933	-2.07037	-2.19966
MI0022360	18.7854	0.050258	0.194799	0.408131	0.790657	gga-miR-6544	MIMAT0025591	gga-miR-6544-5p	chr5:24455343-24455364	miRNA	4.17775	3.42672	4.11145	3.19476	3.75589	3.69932
MI0022361	0	0	0.445337	NA	NA	gga-miR-6545	MIMAT0025593	gga-miR-6545-5p	AADN04002826.1:3993-4013	miRNA	0	0	0	0	0	0
MI0022362	0.544965	-0.0690125	0.441143	0.262085	NA	gga-miR-6546	MIMAT0025595	gga-miR-6546-5p	chr7:36448414-36448435	miRNA	-1.43984	-1.73883	-1.68965	-0.577027	-1.41951	-0.158445
MI0022363	0.0803286	-0.00929718	0.428798	0.789405	NA	gga-miR-6547	MIMAT0025597	gga-miR-6547-5p	chr27:4660708-4660729	miRNA	-2.3711	-2.40739	-2.39882	-2.27241	-2.36884	-2.39722
MI0022365	0.223645	0.00854245	0.428472	0.806868	NA	gga-miR-6548	MIMAT0025601	gga-miR-6548-5p	chr14:7328464-7328485	miRNA	-1.79585	-1.51809	-1.45048	-1.78252	-1.78374	-1.93602
MI0022366	0.323963	-0.00443895	0.418602	0.915781	NA	gga-miR-6549	MIMAT0025603	gga-miR-6549-5p	chr8:24565326-24565348	miRNA	-1.29116	-1.99962	-1.95378	-1.79225	-1.27909	-1.94521
MI0022367	0.712802	-0.00850946	0.387741	0.880926	NA	gga-miR-6550	MIMAT0025605	gga-miR-6550-5p	chr10:19176454-19176473	miRNA	-1.67637	-1.3231	-1.87604	-1.65847	-1.66011	-1.22584
MI0022369	0.164687	0	0.427747	1	NA	gga-miR-6551	MIMAT0025609	gga-miR-6551-5p	chr18:9400673-9400694	miRNA	-1.77503	-1.98656	-1.9366	-1.76055	-1.76187	-1.92726
MI0022370	0.568565	-0.0419754	0.431957	0.382569	NA	gga-miR-6552	MIMAT0025611	gga-miR-6552-5p	chr5:45270662-45270682	miRNA	-1.79201	-2.00408	-1.954	-0.670598	-1.77883	-1.03674
MI0022371	0.957602	0.0860701	0.411294	0.26985	NA	NA	NA	NA	NA	NA	0.458984	-0.10449	-0.442362	-1.01243	-0.0497013	-1.24984
MI0022372	0	0	0.445337	NA	NA	gga-miR-6554	MIMAT0025615	gga-miR-6554-5p	chr2:6787513-6787534	miRNA	-2.36917	-2.41888	-2.40714	-2.36577	-2.36608	-2.40495
MI0022374	0.598657	-0.0113675	0.373891	0.852262	NA	gga-miR-6555	MIMAT0025619	gga-miR-6555-5p	chr1:167040331-167040352	miRNA	-1.41303	-1.04379	-1.63445	-0.637264	-1.39501	-1.62165
MI0022375	0	0	0.445337	NA	NA	gga-miR-6556	MIMAT0025621	gga-miR-6556-5p	chr9:23720956-23720977	miRNA	0	0	0	0	0	0
MI0022540	0.146825	0	0.427747	1	NA	NA	NA	NA	NA	NA	-2.00474	-2.11339	-2.08773	-1.99731	-1.99799	-2.08294
MI0022376	0	0	0.445337	NA	NA	gga-miR-6558	MIMAT0025623	gga-miR-6558-5p	chr9:15205969-15205992	miRNA	0	0	0	0	0	0
MI0022377	0.267869	0.0142284	0.429829	0.686418	NA	gga-miR-6559	MIMAT0025625	gga-miR-6559-5p	chr1:133113145-133113167	miRNA	-1.28777	-1.51914	-1.45327	-1.77555	-1.77673	-1.92444
MI0022378	0	0	0.445337	NA	NA	NA	NA	NA	NA	NA	0	0	0	0	0	0
MI0022379	0	0	0.445337	NA	NA	gga-miR-6561	MIMAT0025629	gga-miR-6561-5p	chr8:11216341-11216362	miRNA	0	0	0	0	0	0
MI0022542	0	0	0.445337	NA	NA	gga-miR-6562	MIMAT0025832	gga-miR-6562-5p	AADN04001314.1:25357-25378	miRNA	0	0	0	0	0	0
MI0022543	0.0389092	0.00364695	0.427913	0.916396	NA	NA	NA	NA	NA	NA	-2.29338	-2.2279	-2.32369	-2.29067	-2.29092	-2.32194
MI0022381	0.0467758	0	0.427747	1	NA	gga-miR-6564	MIMAT0025633	gga-miR-6564-5p	chr20:11146455-11146475	miRNA	-2.37333	-2.39403	-2.38914	-2.37191	-2.37204	-2.38822
MI0022382	1.22513	-0.0341424	0.380842	0.593121	NA	gga-miR-6565	MIMAT0025635	gga-miR-6565-5p	chrZ:55504512-55504533	miRNA	-0.0717965	-0.55859	-1.32581	-1.03709	0.906759	-1.31608
MI0022383	0.377614	-0.0172496	0.431106	0.624162	NA	gga-miR-6566	MIMAT0025637	gga-miR-6566-5p	AADN04000838.1:6059-6079	miRNA	-1.99397	-2.15314	-2.11555	-1.98308	-1.14043	-2.10852
MI0022384	0	0	0.445337	NA	NA	gga-miR-6567	MIMAT0025639	gga-miR-6567-5p	chr20:8632811-8632832	miRNA	0	0	0	0	0	0
MI0022386	0.268762	0.0176627	0.412636	0.712531	NA	gga-miR-6568	MIMAT0025643	gga-miR-6568-5p	chr3:55383014-55383034	miRNA	-1.53984	-1.08237	-0.98157	-1.51559	-1.51781	-1.79489
MI0022387	0	0	0.445337	NA	NA	gga-miR-6569	MIMAT0025645	gga-miR-6569-5p	chr13:4700594-4700616	miRNA	0	0	0	0	0	0
MI0022388	0.078811	0.00364695	0.427913	0.916396	NA	gga-miR-6570	MIMAT0025647	gga-miR-6570-5p	chr1:185065726-185065749	miRNA	-2.27973	-2.40591	-2.39775	-2.36898	-2.36919	-2.39622
MI0022389	0	0	0.445337	NA	NA	gga-miR-6571	MIMAT0025649	gga-miR-6571-5p	chr2:64574443-64574464	miRNA	0	0	0	0	0	0
MI0022390	0.053756	0	0.427747	1	NA	gga-miR-6572	MIMAT0025651	gga-miR-6572-5p	chr2:145759878-145759900	miRNA	-2.37276	-2.39743	-2.3916	-2.37107	-2.37123	-2.39051
MI0022391	0.0463491	0	0.427747	1	NA	gga-miR-6573	MIMAT0025653	gga-miR-6573-5p	chr27:1690922-1690943	miRNA	-2.3734	-2.3936	-2.38883	-2.37202	-2.37214	-2.38794
MI0022392	0	0	0.445337	NA	NA	gga-miR-6574	MIMAT0025655	gga-miR-6574-5p	chr9:7623706-7623726	miRNA	0	0	0	0	0	0
MI0022393	0.88895	0	0.400578	1	NA	gga-miR-6575	MIMAT0025657	gga-miR-6575-5p	chr10:2623712-2623733	miRNA	-1.538	-1.84674	-1.77705	-1.51657	-1.51853	-1.76323
MI0022394	0	0	0.445337	NA	NA	gga-miR-6576	MIMAT0025659	gga-miR-6576-5p	chr22:60628-60650	miRNA	0	0	0	0	0	0
MI0022395	0.0452582	0	0.427747	1	NA	gga-miR-6577	MIMAT0025661	gga-miR-6577-5p	chr6:17227056-17227078	miRNA	-2.29276	-2.34139	-2.32991	-2.28943	-2.28973	-2.32776
MI0022396	0.0905165	0	0.427747	1	NA	gga-miR-6578	MIMAT0025663	gga-miR-6578-5p	chr3:105429070-105429090	miRNA	-2.29342	-2.33252	-2.32329	-2.29075	-2.29099	-2.32156
MI0022397	0	0	0.445337	NA	NA	gga-miR-6579	MIMAT0025665	gga-miR-6579-5p	chr5:500430-500450	miRNA	0	0	0	0	0	0
MI0022398	0	0	0.445337	NA	NA	gga-miR-6579	MIMAT0025665	gga-miR-6579-5p	AADN04024329.1:285-305	miRNA	0	0	0	0	0	0
MI0022399	0	0	0.445337	NA	NA	gga-miR-6580	MIMAT0025667	gga-miR-6580-5p	chr3:27382850-27382871	miRNA	0	0	0	0	0	0
MI0022400	0	0	0.445337	NA	NA	gga-miR-6581	MIMAT0025669	gga-miR-6581-5p	chr1:48389999-48390021	miRNA	0	0	0	0	0	0
MI0022401	12.2029	-0.0195474	0.187365	0.741462	0.944834	gga-miR-6582	MIMAT0025671	gga-miR-6582-5p	chr3:57474235-57474254	miRNA	2.41347	3.23561	3.46064	3.13803	4.00198	2.56786
MI0022402	0.0539836	0	0.427747	1	NA	gga-miR-6583	MIMAT0025673	gga-miR-6583-5p	chr3:762599-762616	miRNA	-2.21631	-2.29766	-2.27845	-2.21074	-2.21125	-2.27485
MI0022404	0.078811	0.00364695	0.427913	0.916396	NA	gga-miR-6584	MIMAT0025675	gga-miR-6584-5p	chr2:93858633-93858655	miRNA	-2.1275	-2.35382	-2.33918	-2.28758	-2.28797	-2.33644
MI0022405	0	0	0.445337	NA	NA	gga-miR-6585	MIMAT0025676	gga-miR-6585-5p	chr19:5039465-5039485	miRNA	-2.36814	-2.42506	-2.41162	-2.36424	-2.3646	-2.4091
MI0022406	0	0	0.445337	NA	NA	gga-miR-6586	MIMAT0025677	gga-miR-6586-5p	chr4:69449301-69449323	miRNA	0	0	0	0	0	0
MI0022407	0	0	0.445337	NA	NA	gga-miR-6587	MIMAT0025678	gga-miR-6587-5p	chr5:26193083-26193105	miRNA	0	0	0	0	0	0
MI0022408	0	0	0.445337	NA	NA	gga-miR-6588	MIMAT0025680	gga-miR-6588-3p	chr13:17553428-17553450	miRNA	0	0	0	0	0	0
MI0022409	0	0	0.445337	NA	NA	gga-miR-6589	MIMAT0025681	gga-miR-6589-5p	chr11:11215797-11215819	miRNA	0	0	0	0	0	0
MI0022410	1.22576	0.0206281	0.29396	0.769121	NA	gga-miR-6590	MIMAT0025682	gga-miR-6590-5p	chr5:46491313-46491335	miRNA	0.652357	0.38483	0.196928	0.13495	0.690597	-0.262465
MI0022411	0	0	0.445337	NA	NA	gga-miR-6591	MIMAT0025684	gga-miR-6591-3p	chr4:35010540-35010558	miRNA	0	0	0	0	0	0
MI0022412	0	0	0.445337	NA	NA	gga-miR-6592	MIMAT0025685	gga-miR-6592-3p	chr19:3182099-3182119	miRNA	0	0	0	0	0	0
MI0022413	0	0	0.445337	NA	NA	gga-miR-6593	MIMAT0025686	gga-miR-6593-5p	chr28:1402772-1402794	miRNA	0	0	0	0	0	0
MI0022414	0.578093	-0.0271275	0.37329	0.670711	NA	gga-miR-6594	MIMAT0025688	gga-miR-6594-5p	chr4:598356-598376	miRNA	-1.10964	-1.88651	-1.31387	-0.590499	-1.66045	-1.30038
MI0022415	0	0	0.445337	NA	NA	gga-miR-6595	MIMAT0025689	gga-miR-6595-5p	chr11:13466709-13466733	miRNA	0	0	0	0	0	0
MI0022416	0	0	0.445337	NA	NA	gga-miR-6596	MIMAT0025690	gga-miR-6596-5p	chr10:10770995-10771013	miRNA	0	0	0	0	0	0
MI0022417	0	0	0.445337	NA	NA	gga-miR-6597	MIMAT0025692	gga-miR-6597-3p	chr20:11097618-11097641	miRNA	0	0	0	0	0	0
MI0022418	0	0	0.445337	NA	NA	gga-miR-6598	MIMAT0025693	gga-miR-6598-5p	chr5:37909856-37909876	miRNA	0	0	0	0	0	0
MI0022544	0.0865076	0.00364695	0.427913	0.916396	NA	gga-miR-6599	MIMAT0025836	gga-miR-6599-5p	chr18:5100547-5100570	miRNA	-2.2936	-2.23328	-2.32152	-2.2911	-2.29133	-2.31991
MI0022419	0	0	0.445337	NA	NA	gga-miR-6600	MIMAT0025694	gga-miR-6600-3p	chr2:5837842-5837864	miRNA	0	0	0	0	0	0
MI0022420	0	0	0.445337	NA	NA	gga-miR-6601	MIMAT0025695	gga-miR-6601-3p	chr2:23912091-23912111	miRNA	0	0	0	0	0	0
MI0022421	0.0475984	0	0.427747	1	NA	gga-miR-6602	MIMAT0025696	gga-miR-6602-5p	chr26:2287414-2287435	miRNA	-2.3733	-2.39417	-2.38924	-2.37188	-2.37201	-2.38832
MI0022422	0	0	0.445337	NA	NA	gga-miR-6603	MIMAT0025697	gga-miR-6603-3p	chr5:23106709-23106731	miRNA	-2.37196	-2.40224	-2.39509	-2.36988	-2.37007	-2.39375
MI0022423	1.81922	-0.030133	0.284359	0.671731	NA	gga-miR-6604	MIMAT0025698	gga-miR-6604-5p	chr6:22353398-22353421	miRNA	1.18854	0.528395	0.338385	0.85312	0.849124	1.18492
MI0022424	0	0	0.445337	NA	NA	gga-miR-6605	MIMAT0025699	gga-miR-6605-5p	chr3:84548767-84548789	miRNA	-2.36917	-2.41888	-2.40714	-2.36577	-2.36608	-2.40495
MI0022425	14.6909	-0.0625423	0.332135	0.414829	0.790657	gga-miR-6606	MIMAT0025700	gga-miR-6606-5p	chr1:76447827-76447846	miRNA	2.29749	2.90029	4.09578	3.99986	4.65579	3.6799
MI0022426	0	0	0.445337	NA	NA	gga-miR-6607	MIMAT0025701	gga-miR-6607-5p	chr26:682675-682698	miRNA	0	0	0	0	0	0
MI0022427	0	0	0.445337	NA	NA	gga-miR-6608	MIMAT0025702	gga-miR-6608-5p	chr1:65891962-65891981	miRNA	0	0	0	0	0	0
MI0023553	0	0	0.445337	NA	NA	gga-miR-6608	MIMAT0025702	gga-miR-6608-5p	chr1:65895172-65895191	miRNA	0	0	0	0	0	0
MI0022428	0	0	0.445337	NA	NA	gga-miR-6609	MIMAT0025704	gga-miR-6609-3p	chr1:79931632-79931654	miRNA	-2.37283	-2.39699	-2.39129	-2.37118	-2.37133	-2.39022
MI0022429	0.058955	0	0.427747	1	NA	gga-miR-6610	MIMAT0025705	gga-miR-6610-3p	chr2:4915085-4915106	miRNA	-2.29306	-2.33737	-2.32691	-2.29003	-2.2903	-2.32495
MI0022430	0	0	0.445337	NA	NA	gga-miR-6611	MIMAT0025706	gga-miR-6611-5p	chr9:12336499-12336520	miRNA	0	0	0	0	0	0
MI0022431	0	0	0.445337	NA	NA	NA	NA	NA	NA	NA	0	0	0	0	0	0
MI0022432	0.0390854	0	0.427747	1	NA	gga-miR-6613	MIMAT0025708	gga-miR-6613-3p	chrZ:10606003-10606024	miRNA	-2.37378	-2.39131	-2.38717	-2.37258	-2.37269	-2.3864
MI0022433	0	0	0.445337	NA	NA	gga-miR-6614	MIMAT0025709	gga-miR-6614-3p	chr4:13813980-13813997	miRNA	-2.28879	-2.39409	-2.36922	-2.28158	-2.28224	-2.36457
MI0022434	5.40224	-0.0994117	0.368549	0.246475	NA	gga-miR-6615	MIMAT0025710	gga-miR-6615-5p	chr28:1760785-1760808	miRNA	-0.341952	0.589624	2.04443	0.773382	2.74022	2.08123
MI0022435	0	0	0.445337	NA	NA	gga-miR-6616	MIMAT0025712	gga-miR-6616-5p	chr1:92351565-92351586	miRNA	0	0	0	0	0	0
MI0022436	0	0	0.445337	NA	NA	gga-miR-6617	MIMAT0025713	gga-miR-6617-3p	chr9:16236795-16236817	miRNA	0	0	0	0	0	0
MI0022437	0	0	0.445337	NA	NA	gga-miR-6618	MIMAT0025714	gga-miR-6618-5p	chr26:1761754-1761775	miRNA	0	0	0	0	0	0
MI0022438	0.0463491	0	0.427747	1	NA	gga-miR-6619	MIMAT0025715	gga-miR-6619-5p	AADN04005953.1:4315-4336	miRNA	-2.3734	-2.3936	-2.38883	-2.37202	-2.37214	-2.38794
MI0022439	0	0	0.445337	NA	NA	gga-miR-6620	MIMAT0025716	gga-miR-6620-5p	chr25:2809823-2809845	miRNA	-2.3734	-2.39361	-2.38883	-2.37201	-2.37214	-2.38794
MI0022441	0.053756	0	0.427747	1	NA	gga-miR-6621	MIMAT0025718	gga-miR-6621-5p	chr1:2713364-2713384	miRNA	-2.29245	-2.34543	-2.33291	-2.28883	-2.28916	-2.33058
MI0022537	0	0	0.445337	NA	NA	gga-miR-6622	MIMAT0025825	gga-miR-6622-3p	chr8:22245960-22245982	miRNA	0	0	0	0	0	0
MI0022442	0	0	0.445337	NA	NA	gga-miR-6623	MIMAT0025719	gga-miR-6623-3p	chr8:24695573-24695594	miRNA	0	0	0	0	0	0
MI0022443	0	0	0.445337	NA	NA	gga-miR-6624	MIMAT0025720	gga-miR-6624-3p	chr7:16322050-16322070	miRNA	-2.37192	-2.40244	-2.39524	-2.36983	-2.37003	-2.39389
MI0022444	0	0	0.445337	NA	NA	gga-miR-6625	MIMAT0025721	gga-miR-6625-5p	chr10:2315035-2315056	miRNA	0	0	0	0	0	0
MI0022445	0	0	0.445337	NA	NA	gga-miR-6626	MIMAT0025722	gga-miR-6626-5p	chr21:4626408-4626426	miRNA	0	0	0	0	0	0
MI0022446	0	0	0.445337	NA	NA	gga-miR-6627	MIMAT0025723	gga-miR-6627-3p	chr4:90285215-90285236	miRNA	-2.36839	-2.42355	-2.41052	-2.36461	-2.36496	-2.40809
MI0022447	0	0	0.445337	NA	NA	gga-miR-6628	MIMAT0025724	gga-miR-6628-3p	chr2:12131169-12131189	miRNA	0	0	0	0	0	0
MI0022448	0	0	0.445337	NA	NA	gga-miR-6629	MIMAT0025725	gga-miR-6629-5p	chr1:917757-917782	miRNA	0	0	0	0	0	0
MI0022449	0	0	0.445337	NA	NA	gga-miR-6630	MIMAT0025726	gga-miR-6630-3p	chr2:129537743-129537764	miRNA	0	0	0	0	0	0
MI0022450	4.67866	-0.0369882	0.25433	0.598101	NA	gga-miR-6631	MIMAT0025727	gga-miR-6631-5p	chr3:12516682-12516703	miRNA	0.635197	1.15984	2.06622	1.26885	1.96897	1.95627
MI0022451	0	0	0.445337	NA	NA	gga-miR-6632	MIMAT0025728	gga-miR-6632-5p	chr4:45143228-45143252	miRNA	0	0	0	0	0	0
MI0022452	0	0	0.445337	NA	NA	gga-miR-6633	MIMAT0025729	gga-miR-6633-5p	chr3:80493182-80493203	miRNA	0	0	0	0	0	0
MI0022453	0	0	0.445337	NA	NA	gga-miR-6634	MIMAT0025730	gga-miR-6634-5p	chr3:89887347-89887370	miRNA	0	0	0	0	0	0
MI0022454	0	0	0.445337	NA	NA	gga-miR-6635	MIMAT0025731	gga-miR-6635-5p	chr15:6975446-6975469	miRNA	0	0	0	0	0	0
MI0022455	0	0	0.445337	NA	NA	NA	NA	NA	NA	NA	0	0	0	0	0	0
MI0031112	0	0	0.445337	NA	NA	NA	NA	NA	NA	NA	0	0	0	0	0	0
MI0022456	0	0	0.445337	NA	NA	gga-miR-6637	MIMAT0025733	gga-miR-6637-3p	chr23:5225479-5225501	miRNA	0	0	0	0	0	0
MI0022457	0	0	0.445337	NA	NA	gga-miR-6637	MIMAT0025733	gga-miR-6637-3p	chr23:5232935-5232957	miRNA	0	0	0	0	0	0
MI0022458	0	0	0.445337	NA	NA	gga-miR-6639	MIMAT0025735	gga-miR-6639-5p	chr19:8696145-8696167	miRNA	0	0	0	0	0	0
MI0022459	0.042637	0.00364695	0.427913	0.916396	NA	gga-miR-6640	MIMAT0025736	gga-miR-6640-5p	chr3:22223168-22223190	miRNA	-2.37344	-2.39333	-2.33593	-2.37208	-2.37221	-2.38776
MI0022460	0	0	0.445337	NA	NA	gga-miR-6641	MIMAT0025737	gga-miR-6641-5p	chr1:179212040-179212061	miRNA	0	0	0	0	0	0
MI0022461	0.053756	0	0.427747	1	NA	NA	NA	NA	NA	NA	-2.37276	-2.39743	-2.3916	-2.37107	-2.37123	-2.39051
MI0022462	0.0463491	0	0.427747	1	NA	gga-miR-6643	MIMAT0025741	gga-miR-6643-5p	chr14:13204100-13204120	miRNA	-2.29275	-2.34143	-2.32994	-2.28942	-2.28973	-2.32779
MI0022538	0	0	0.445337	NA	NA	NA	NA	NA	NA	NA	0	0	0	0	0	0
MI0022466	0	0	0.445337	NA	NA	gga-miR-6644	MIMAT0025745	gga-miR-6644-3p	chr27:442737-442758	miRNA	0	0	0	0	0	0
MI0022463	1.22954	-0.0719699	0.41551	0.309935	NA	gga-miR-6645	MIMAT0025742	gga-miR-6645-5p	chr5:39173731-39173752	miRNA	-0.942746	-1.24679	-1.18858	-0.911935	-0.914755	0.211953
MI0022464	0	0	0.445337	NA	NA	gga-miR-6646	MIMAT0025743	gga-miR-6646-3p	chr25:2411816-2411837	miRNA	-2.36963	-2.41616	-2.40517	-2.36644	-2.36673	-2.40311
MI0023554	0	0	0.445337	NA	NA	NA	NA	NA	NA	NA	-2.36963	-2.41616	-2.40517	-2.36644	-2.36673	-2.40311
MI0022465	0	0	0.445337	NA	NA	gga-miR-6647	MIMAT0025744	gga-miR-6647-5p	chr8:19872473-19872495	miRNA	0	0	0	0	0	0
MI0022467	0.409616	0.0103664	0.395956	0.848008	NA	gga-miR-6648	MIMAT0025746	gga-miR-6648-5p	chr15:6705958-6705979	miRNA	-1.83378	-2.01623	-1.50372	-1.82129	-1.82243	-1.96509
MI0023555	0.409616	0.0103664	0.395956	0.848008	NA	gga-miR-6648	MIMAT0025746	gga-miR-6648-5p	KQ759460.1:17774-17795	miRNA	-1.83378	-2.01623	-1.50372	-1.82129	-1.82243	-1.96509
MI0022468	0.281015	0	0.41994	1	NA	gga-miR-6649	MIMAT0025748	gga-miR-6649-5p	chrZ:8585378-8585400	miRNA	-1.63067	-1.85626	-1.80402	-1.61514	-1.61656	-1.794
MI0022469	0	0	0.445337	NA	NA	gga-miR-6650	MIMAT0025750	gga-miR-6650-5p	chr15:7731074-7731097	miRNA	0	0	0	0	0	0
MI0022470	17.8794	-0.0443772	0.25345	0.530913	0.861608	gga-miR-6651	MIMAT0025751	gga-miR-6651-5p	chrZ:48684591-48684611	miRNA	3.5807	2.84227	4.30274	4.65773	4.47702	2.50347
MI0022471	0.053756	0	0.427747	1	NA	gga-miR-6652	MIMAT0025752	gga-miR-6652-5p	chr13:8923393-8923413	miRNA	-2.37276	-2.39743	-2.3916	-2.37107	-2.37123	-2.39051
MI0022473	0	0	0.445337	NA	NA	gga-miR-6653	MIMAT0025754	gga-miR-6653-3p	chr8:28849728-28849748	miRNA	0	0	0	0	0	0
MI0022474	0	0	0.445337	NA	NA	gga-miR-6654	MIMAT0025755	gga-miR-6654-3p	chr26:2853112-2853134	miRNA	0	0	0	0	0	0
MI0022475	0.620191	0.0278289	0.413622	0.583494	NA	gga-miR-6655	MIMAT0025756	gga-miR-6655-5p	AADN04014660.1:1037-1059	miRNA	-1.7166	-1.37435	-0.897144	-1.69949	-1.70105	-1.89657
MI0022476	0	0	0.445337	NA	NA	gga-miR-6656	MIMAT0025757	gga-miR-6656-5p	chr1:175931343-175931366	miRNA	0	0	0	0	0	0
MI0022477	0.141879	0.00364695	0.427913	0.916396	NA	gga-miR-6657	MIMAT0025758	gga-miR-6657-3p	chr6:20059192-20059212	miRNA	-2.14246	-2.22784	-1.98138	-2.13661	-2.13715	-2.20391
MI0022478	0	0	0.445337	NA	NA	gga-miR-6658	MIMAT0025759	gga-miR-6658-3p	chr4:1209321-1209343	miRNA	0	0	0	0	0	0
MI0022479	0	0	0.445337	NA	NA	gga-miR-6659	MIMAT0025760	gga-miR-6659-3p	chr1:1698325-1698346	miRNA	-2.36803	-2.42567	-2.41206	-2.36409	-2.36445	-2.40952
MI0022480	0.264155	-0.0132131	0.422374	0.746298	NA	gga-miR-6660	MIMAT0025761	gga-miR-6660-3p	chr10:1504011-1504034	miRNA	-1.93615	-2.06602	-2.03535	-1.92726	-1.58387	-2.02961
MI0022481	0	0	0.445337	NA	NA	gga-miR-6661	MIMAT0025762	gga-miR-6661-5p	chr4:83231990-83232011	miRNA	0	0	0	0	0	0
MI0022482	0	0	0.445337	NA	NA	gga-miR-6662	MIMAT0025763	gga-miR-6662-3p	AADN04006382.1:7653-7674	miRNA	0	0	0	0	0	0
MI0022483	1.18262	0.0564521	0.38271	0.424997	NA	gga-miR-6663	MIMAT0025764	gga-miR-6663-5p	chr27:4371142-4371162	miRNA	0.115651	-0.395962	-1.16754	-0.891622	-0.894483	-1.15615
MI0022484	0.0452582	0	0.427747	1	NA	gga-miR-6664	MIMAT0025765	gga-miR-6664-3p	chr20:640897-640918	miRNA	-2.37341	-2.39356	-2.3888	-2.37203	-2.37215	-2.38791
MI0022485	1.04271	0.0704788	0.407056	0.32742	NA	gga-miR-6665	MIMAT0025766	gga-miR-6665-5p	chr8:5229666-5229687	miRNA	-0.0478431	-0.272311	-1.57141	-1.31653	-1.31851	-0.83855
MI0022486	0.0835142	-0.00929718	0.428798	0.789405	NA	gga-miR-6666	MIMAT0025767	gga-miR-6666-3p	chr28:4722781-4722802	miRNA	-2.37112	-2.40726	-2.39872	-2.36865	-2.2731	-2.39713
MI0022487	0	0	0.445337	NA	NA	gga-miR-6667	MIMAT0025768	gga-miR-6667-5p	chr11:19007968-19007988	miRNA	0	0	0	0	0	0
MI0022488	0.0931995	-0.00893456	0.428725	0.797361	NA	gga-miR-6668	MIMAT0025769	gga-miR-6668-3p	chr4:34288597-34288619	miRNA	-2.07779	-2.22416	-2.18959	-2.06777	-2.06869	-1.7952
MI0022489	2.62778	-0.0787065	0.348409	0.327614	NA	gga-miR-6669	MIMAT0025770	gga-miR-6669-5p	chrZ:27711482-27711505	miRNA	-0.701689	0.899981	-0.0576569	1.6616	0.975392	-0.033942
MI0022490	0	0	0.445337	NA	NA	gga-miR-6670	MIMAT0025772	gga-miR-6670-5p	chr3:79870078-79870103	miRNA	-2.14703	-2.29172	-2.25755	-2.13713	-2.13804	-2.25116
MI0022491	0	0	0.445337	NA	NA	gga-miR-6671	MIMAT0025773	gga-miR-6671-5p	chr24:5039330-5039351	miRNA	0	0	0	0	0	0
MI0022492	0	0	0.445337	NA	NA	gga-miR-6672	MIMAT0025774	gga-miR-6672-3p	chr1:112625630-112625649	miRNA	0	0	0	0	0	0
MI0022493	0	0	0.445337	NA	NA	gga-miR-6673	MIMAT0025775	gga-miR-6673-3p	chr15:8905718-8905739	miRNA	0	0	0	0	0	0
MI0022494	0	0	0.445337	NA	NA	gga-miR-6674	MIMAT0025776	gga-miR-6674-3p	chr20:2236571-2236591	miRNA	-2.29203	-2.35109	-2.33714	-2.28798	-2.28835	-2.33453
MI0022495	0.256335	0.00364695	0.427913	0.916396	NA	gga-miR-6675	MIMAT0025777	gga-miR-6675-5p	chr24:3341743-3341764	miRNA	-1.89456	-2.07376	-1.56268	-1.8823	-1.88342	-2.02352
MI0022496	0.0389092	0.00364695	0.427913	0.916396	NA	gga-miR-6676	MIMAT0025779	gga-miR-6676-3p	chr1:907642-907664	miRNA	-2.37389	-2.3463	-2.38667	-2.37275	-2.37285	-2.38593
MI0022497	0	0	0.445337	NA	NA	gga-miR-6677	MIMAT0025780	gga-miR-6677-5p	chr20:13293658-13293682	miRNA	-2.37217	-2.40094	-2.39415	-2.37021	-2.37039	-2.39288
MI0022498	0	0	0.445337	NA	NA	gga-miR-6678	MIMAT0025782	gga-miR-6678-3p	chr3:103172134-103172155	miRNA	0	0	0	0	0	0
MI0022499	0	0	0.445337	NA	NA	gga-miR-6679	MIMAT0025783	gga-miR-6679-5p	chr4:15622057-15622080	miRNA	-2.37056	-2.41061	-2.40115	-2.36781	-2.36807	-2.39938
MI0022500	0	0	0.445337	NA	NA	gga-miR-6680	MIMAT0025784	gga-miR-6680-3p	chr21:2632750-2632771	miRNA	0	0	0	0	0	0
MI0022502	0.103696	0.00364695	0.427913	0.916396	NA	gga-miR-6681	MIMAT0025786	gga-miR-6681-5p	chr20:8606368-8606389	miRNA	-2.21623	-2.117	-2.26216	-2.21211	-2.21249	-2.2595
MI0022503	0	0	0.445337	NA	NA	gga-miR-6682	MIMAT0025787	gga-miR-6682-3p	chr4:21597424-21597445	miRNA	0	0	0	0	0	0
MI0022504	0	0	0.445337	NA	NA	gga-miR-6683	MIMAT0025788	gga-miR-6683-3p	chr5:30174018-30174038	miRNA	0	0	0	0	0	0
MI0022505	0	0	0.445337	NA	NA	gga-miR-6684	MIMAT0025789	gga-miR-6684-5p	chr12:11108243-11108260	miRNA	0	0	0	0	0	0
MI0022506	0.617243	0.0367958	0.406247	0.521363	NA	gga-miR-6685	MIMAT0025790	gga-miR-6685-5p	chr5:25026279-25026299	miRNA	-1.36748	-0.175013	-1.64109	-1.34296	-1.34521	-1.62527
MI0022507	0	0	0.445337	NA	NA	gga-miR-6686	MIMAT0025792	gga-miR-6686-3p	chr14:759959-759980	miRNA	0	0	0	0	0	0
MI0022508	0	0	0.445337	NA	NA	gga-miR-6687	MIMAT0025793	gga-miR-6687-3p	chr3:81786508-81786530	miRNA	0	0	0	0	0	0
MI0022509	0	0	0.445337	NA	NA	gga-miR-6688	MIMAT0025794	gga-miR-6688-3p	chr4:21966934-21966955	miRNA	0	0	0	0	0	0
MI0022510	0	0	0.445337	NA	NA	gga-miR-6689	MIMAT0025795	gga-miR-6689-3p	chr4:3241223-3241244	miRNA	0	0	0	0	0	0
MI0022511	0	0	0.445337	NA	NA	gga-miR-6690	MIMAT0025796	gga-miR-6690-5p	chr3:107831787-107831809	miRNA	0	0	0	0	0	0
MI0022512	0	0	0.445337	NA	NA	gga-miR-6691	MIMAT0025797	gga-miR-6691-5p	chr7:5793721-5793742	miRNA	0	0	0	0	0	0
MI0023556	0	0	0.445337	NA	NA	NA	NA	NA	NA	NA	0	0	0	0	0	0
MI0022513	0	0	0.445337	NA	NA	gga-miR-6692	MIMAT0025798	gga-miR-6692-5p	chr10:1126240-1126265	miRNA	0	0	0	0	0	0
MI0022514	0	0	0.445337	NA	NA	gga-miR-6693	MIMAT0025799	gga-miR-6693-3p	chr28:4301703-4301724	miRNA	0	0	0	0	0	0
MI0022515	0.254092	0	0.427747	1	NA	gga-miR-6694	MIMAT0025800	gga-miR-6694-3p	chr6:32650908-32650929	miRNA	-2.01369	-2.12721	-2.1004	-2.00591	-2.00663	-2.09539
MI0022516	0	0	0.445337	NA	NA	gga-miR-6695	MIMAT0025801	gga-miR-6695-5p	chr27:1310073-1310096	miRNA	0	0	0	0	0	0
MI0022517	1.99073	-0.023801	0.297286	0.735879	NA	gga-miR-6696	MIMAT0025802	gga-miR-6696-5p	chr17:5228316-5228337	miRNA	0.640213	-1.50473	-0.158894	-0.238626	-0.241682	0.443585
MI0022518	0	0	0.445337	NA	NA	gga-miR-6697	MIMAT0025804	gga-miR-6697-5p	chr3:58225161-58225182	miRNA	-2.29345	-2.33213	-2.32299	-2.29081	-2.29105	-2.32128
MI0022519	0.26758	-0.0126315	0.429624	0.717608	NA	gga-miR-6698	MIMAT0025805	gga-miR-6698-3p	chr2:68054455-68054477	miRNA	-1.73132	-1.94247	-1.8926	-1.71687	-1.71819	-0.991867
MI0022521	0	0	0.445337	NA	NA	gga-miR-6699	MIMAT0025808	gga-miR-6699-5p	chr3:67609999-67610020	miRNA	0	0	0	0	0	0
MI0022522	0	0	0.445337	NA	NA	gga-miR-6700	MIMAT0025809	gga-miR-6700-5p	chr1:59412599-59412622	miRNA	0	0	0	0	0	0
MI0022523	0.30522	-0.0190252	0.423308	0.650154	NA	gga-miR-6701	MIMAT0025811	gga-miR-6701-3p	chr2:97511175-97511195	miRNA	-1.42727	-1.72748	-1.67985	-1.40464	-1.40671	-0.450377
MI0022524	0	0	0.445337	NA	NA	gga-miR-6702	MIMAT0025812	gga-miR-6702-5p	chr3:107838950-107838972	miRNA	0	0	0	0	0	0
MI0022525	0	0	0.445337	NA	NA	gga-miR-6703	MIMAT0025813	gga-miR-6703-3p	chr10:2448442-2448463	miRNA	0	0	0	0	0	0
MI0022526	0	0	0.445337	NA	NA	gga-miR-6704	MIMAT0025814	gga-miR-6704-5p	chr4:8680312-8680333	miRNA	0	0	0	0	0	0
MI0022527	0.679818	0	0.406954	1	NA	NA	NA	NA	NA	NA	-1.80874	-2.02167	-1.97138	-1.79417	-1.7955	-1.96198
MI0022528	0.058955	0	0.427747	1	NA	gga-miR-6706	MIMAT0025816	gga-miR-6706-5p	chr5:23667357-23667378	miRNA	-2.29306	-2.33737	-2.32691	-2.29003	-2.2903	-2.32495
MI0022529	0	0	0.445337	NA	NA	gga-miR-6707	MIMAT0025817	gga-miR-6707-5p	chr2:107155795-107155818	miRNA	0	0	0	0	0	0
MI0022530	0	0	0.445337	NA	NA	gga-miR-6708	MIMAT0025818	gga-miR-6708-5p	chr1:292493-292515	miRNA	0	0	0	0	0	0
MI0022531	0	0	0.445337	NA	NA	gga-miR-6709	MIMAT0025819	gga-miR-6709-5p	chr11:615353-615377	miRNA	0	0	0	0	0	0
MI0022532	0.129573	0	0.427747	1	NA	gga-miR-6710	MIMAT0025820	gga-miR-6710-3p	chr2:728252-728272	miRNA	-2.14262	-2.23011	-2.20945	-2.13663	-2.13718	-2.20558
MI0022533	0.078811	0.00364695	0.427913	0.916396	NA	gga-miR-6711	MIMAT0025821	gga-miR-6711-5p	chr3:10070562-10070583	miRNA	-2.27973	-2.40591	-2.39775	-2.36898	-2.36919	-2.39622
MI0022534	0	0	0.445337	NA	NA	gga-miR-6712	MIMAT0025822	gga-miR-6712-5p	chr17:10001062-10001083	miRNA	0	0	0	0	0	0
MI0022535	0	0	0.445337	NA	NA	gga-miR-6713	MIMAT0025823	gga-miR-6713-3p	chr2:2521370-2521387	miRNA	0	0	0	0	0	0
MI0022536	0	0	0.445337	NA	NA	NA	NA	NA	NA	NA	0	0	0	0	0	0
MI0001272	3319.18	0.294732	0.402447	0.0331154	0.180115	gga-miR-7	MIMAT0001157	gga-miR-7	chrZ:40078182-40078203	miRNA	11.6777	12.1584	10.6393	10.5752	10.7641	10.9283
MI0001226	3156.85	0.282223	0.394809	0.035993	0.186661	gga-miR-7	MIMAT0001157	gga-miR-7	chr10:13134778-13134799	miRNA	11.5998	12.0776	10.5644	10.4932	10.7023	10.8792
MI0001269	3195.22	0.288688	0.398665	0.0344524	0.182926	gga-miR-7	MIMAT0001157	gga-miR-7	chr28:4892854-4892875	miRNA	11.6285	12.0913	10.5793	10.5072	10.7123	10.889
MI0040766	8.44695	-0.0966529	0.285225	0.236068	0.662004	gga-miR-726	MIMAT0050085	gga-miR-726-5p	AADN04014979.1:1887-1909	miRNA	1.958	2.33133	2.66485	3.28341	3.13512	2.57944
MI0024103	0	0	0.445337	NA	NA	gga-miR-7437	MIMAT0029028	gga-miR-7437-5p	chrZ:68483506-68483528	miRNA	0	0	0	0	0	0
MI0024104	0.196941	0	0.427747	1	NA	gga-miR-7438	MIMAT0029030	gga-miR-7438-5p	chrZ:70775549-70775570	miRNA	-2.01955	-2.14491	-2.1153	-2.01097	-2.01176	-2.10977
MI0024105	0	0	0.445337	NA	NA	gga-miR-7439	MIMAT0029032	gga-miR-7439-5p	chrZ:40652306-40652328	miRNA	0	0	0	0	0	0
MI0024106	0	0	0.445337	NA	NA	gga-miR-7440	MIMAT0029034	gga-miR-7440-5p	chrZ:64670256-64670274	miRNA	0	0	0	0	0	0
MI0024107	0.543387	-0.0226911	0.406957	0.663206	NA	gga-miR-7441	MIMAT0029036	gga-miR-7441-5p	chr17:2569205-2569226	miRNA	-1.67664	-1.90614	-1.85193	-1.66093	-1.66237	-1.27618
MI0024108	0.0933291	0	0.427747	1	NA	gga-miR-7442	MIMAT0029038	gga-miR-7442-5p	AADN04014272.1:3497-3518	miRNA	-2.37038	-2.41164	-2.40189	-2.36756	-2.36782	-2.40007
MI0024109	0	0	0.445337	NA	NA	gga-miR-7443	MIMAT0029040	gga-miR-7443-5p	chr18:9815975-9815997	miRNA	0	0	0	0	0	0
MI0024110	0.165319	0.0109104	0.428959	0.755575	NA	gga-miR-7444	MIMAT0029042	gga-miR-7444-5p	chr19:2914270-2914290	miRNA	-2.03753	-2.10497	-2.26777	-2.21164	-2.21206	-2.26479
MI0024111	0.163843	-0.0170632	0.431038	0.627787	NA	gga-miR-7445	MIMAT0029044	gga-miR-7445-5p	AADN04015473.1:1684-1705	miRNA	-2.29136	-2.35998	-2.34377	-2.10481	-2.10524	-2.34074
MI0024116	0.163843	-0.0170632	0.431038	0.627787	NA	gga-miR-7445	MIMAT0029044	gga-miR-7445-5p	AADN04015473.1:1648-1669	miRNA	-2.29136	-2.35998	-2.34377	-2.10481	-2.10524	-2.34074
MI0024113	0	0	0.445337	NA	NA	gga-miR-7446	MIMAT0029046	gga-miR-7446-5p	chr1:88559276-88559295	miRNA	0	0	0	0	0	0
MI0024114	0.0539836	0	0.427747	1	NA	gga-miR-7447	MIMAT0029048	gga-miR-7447-5p	chr1:29613912-29613934	miRNA	-2.37282	-2.39708	-2.39135	-2.37116	-2.37131	-2.39028
MI0024115	0.0475984	0	0.427747	1	NA	gga-miR-7448	MIMAT0029050	gga-miR-7448-5p	chr1:126122788-126122815	miRNA	-2.3733	-2.39417	-2.38924	-2.37188	-2.37201	-2.38832
MI0024117	0.479652	0.0411274	0.421666	0.437523	NA	gga-miR-7449	MIMAT0029052	gga-miR-7449-5p	chr1:182377305-182377326	miRNA	-1.31261	-1.54143	-1.13471	-1.79975	-1.80093	-1.94846
MI0024118	0	0	0.445337	NA	NA	gga-miR-7450	MIMAT0029054	gga-miR-7450-5p	chr1:54784281-54784303	miRNA	0	0	0	0	0	0
MI0024121	0.326668	0.019858	0.431989	0.576267	NA	gga-miR-7451	MIMAT0029056	gga-miR-7451-5p	chr1:67209491-67209513	miRNA	0.63618	-1.65929	-0.696585	-1.27556	-1.27809	-1.59427
MI0024122	0.058955	0	0.427747	1	NA	gga-miR-7452	MIMAT0029058	gga-miR-7452-5p	chr1:106605861-106605881	miRNA	-2.3726	-2.39841	-2.39232	-2.37083	-2.37099	-2.39118
MI0024123	0	0	0.445337	NA	NA	gga-miR-7453	MIMAT0029060	gga-miR-7453-5p	chr20:2070286-2070308	miRNA	0	0	0	0	0	0
MI0024124	0	0	0.445337	NA	NA	gga-miR-7454	MIMAT0029062	gga-miR-7454-5p	chr26:5270437-5270459	miRNA	0	0	0	0	0	0
MI0024125	0.456462	-0.0475426	0.429807	0.366796	NA	gga-miR-7455	MIMAT0029064	gga-miR-7455-5p	chr2:90395019-90395041	miRNA	-1.62644	-1.883	-1.8224	-1.60888	-0.408529	-1.18944
MI0024126	0.0866838	0	0.427747	1	NA	gga-miR-7456	MIMAT0029066	gga-miR-7456-5p	chr2:115467795-115467817	miRNA	-2.07524	-2.20472	-2.17414	-2.06638	-2.06719	-2.16842
MI0024127	0	0	0.445337	NA	NA	gga-miR-7457	MIMAT0029068	gga-miR-7457-5p	chr2:44141501-44141523	miRNA	0	0	0	0	0	0
MI0024128	0	0	0.445337	NA	NA	gga-miR-7458	MIMAT0029070	gga-miR-7458-5p	chr2:56306827-56306848	miRNA	0	0	0	0	0	0
MI0031113	0	0	0.445337	NA	NA	gga-miR-7458	MIMAT0029070	gga-miR-7458-5p	chr2:56324867-56324888	miRNA	0	0	0	0	0	0
MI0024129	0	0	0.445337	NA	NA	gga-miR-7459	MIMAT0029072	gga-miR-7459-5p	chr2:57947959-57947982	miRNA	-2.37192	-2.40244	-2.39524	-2.36983	-2.37003	-2.39389
MI0024130	0.765459	-0.0418359	0.367507	0.541799	NA	gga-miR-7460	MIMAT0029074	gga-miR-7460-5p	chr13:10375342-10375366	miRNA	-1.14374	-0.681658	-0.583373	-0.20739	-0.210373	-0.564553
MI0024131	0	0	0.445337	NA	NA	gga-miR-7461	MIMAT0029076	gga-miR-7461-5p	chr2:969812-969834	miRNA	0	0	0	0	0	0
MI0024135	1.15846	0.132492	0.495591	0.124041	NA	gga-miR-7462	MIMAT0029078	gga-miR-7462-5p	chr3:54305757-54305778	miRNA	0.366159	0.14148	-1.12977	-1.03649	-1.03731	-1.12559
MI0024136	0.121448	0.0113052	0.429052	0.747159	NA	gga-miR-7463	MIMAT0029080	gga-miR-7463-5p	chr3:1046130-1046151	miRNA	-1.60447	-2.07082	-1.70205	-1.93431	-1.93511	-2.035
MI0024137	0	0	0.445337	NA	NA	gga-miR-7464	MIMAT0029082	gga-miR-7464-5p	chr3:16898369-16898391	miRNA	0	0	0	0	0	0
MI0024138	1.71929	-0.0893035	0.365568	0.281427	NA	gga-miR-7465	MIMAT0029084	gga-miR-7465-5p	chr3:81847795-81847814	miRNA	-0.141363	-0.59584	-0.036783	-0.108123	-0.111175	0.927861
MI0024139	0	0	0.445337	NA	NA	gga-miR-7466	MIMAT0029086	gga-miR-7466-5p	chr4:58512315-58512334	miRNA	0	0	0	0	0	0
MI0024140	0	0	0.445337	NA	NA	gga-miR-7467	MIMAT0029088	gga-miR-7467-5p	chr4:83395402-83395424	miRNA	0	0	0	0	0	0
MI0024141	0	0	0.445337	NA	NA	gga-miR-7468	MIMAT0029090	gga-miR-7468-5p	chr4:55084437-55084458	miRNA	0	0	0	0	0	0
MI0024142	0.0647863	0	0.427747	1	NA	gga-miR-7469	MIMAT0029092	gga-miR-7469-5p	chr4:18152771-18152793	miRNA	-1.94787	-2.1191	-2.07866	-1.93615	-1.93723	-2.0711
MI0024143	0	0	0.445337	NA	NA	gga-miR-7470	MIMAT0029094	gga-miR-7470-5p	AADN04001900.1:7917-7938	miRNA	0	0	0	0	0	0
MI0024144	0	0	0.445337	NA	NA	gga-miR-7471	MIMAT0029096	gga-miR-7471-5p	AADN04000668.1:9334-9351	miRNA	0	0	0	0	0	0
MI0024145	0.615505	-0.0267978	0.40148	0.629782	NA	gga-miR-7472	MIMAT0029098	gga-miR-7472-5p	chr6:30088763-30088784	miRNA	-1.66784	-1.93578	-1.8725	-1.6495	-1.65118	-1.20841
MI0024146	0	0	0.445337	NA	NA	gga-miR-7473	MIMAT0029100	gga-miR-7473-5p	chr7:33572495-33572517	miRNA	0	0	0	0	0	0
MI0024147	0	0	0.445337	NA	NA	gga-miR-7474	MIMAT0029102	gga-miR-7474-5p	chr7:15412869-15412891	miRNA	0	0	0	0	0	0
MI0024148	6.92554	-0.640692	0.694861	0.00717091	0.0815602	gga-miR-7475	MIMAT0029104	gga-miR-7475-5p	chr9:3662052-3662071	miRNA	1.67685	1.19433	2.27267	3.22009	3.4117	2.82374
MI0024149	0.255633	-0.00377078	0.427594	0.914294	NA	gga-miR-7476	MIMAT0029106	gga-miR-7476-5p	chr15:5022044-5022065	miRNA	-2.08112	-1.69089	-2.15712	-2.07431	-1.81124	-1.88903
MI0024150	0	0	0.445337	NA	NA	gga-miR-7477	MIMAT0029108	gga-miR-7477-5p	chr33:874806-874828	miRNA	0	0	0	0	0	0
MI0024151	0	0	0.445337	NA	NA	gga-miR-7478	MIMAT0029110	gga-miR-7478-5p	AADN04000787.1:1041-1063	miRNA	0	0	0	0	0	0
MI0024156	0	0	0.445337	NA	NA	gga-miR-7479	MIMAT0029112	gga-miR-7479-5p	chrZ:60814556-60814575	miRNA	0	0	0	0	0	0
MI0024157	0	0	0.445337	NA	NA	gga-miR-7479	MIMAT0029112	gga-miR-7479-5p	chrZ:60816997-60817016	miRNA	0	0	0	0	0	0
MI0024158	0	0	0.445337	NA	NA	gga-miR-7479	MIMAT0029112	gga-miR-7479-5p	chrZ:60825894-60825913	miRNA	0	0	0	0	0	0
MI0024159	0	0	0.445337	NA	NA	gga-miR-7480	MIMAT0029114	gga-miR-7480-5p	AADN04003222.1:15326-15348	miRNA	0	0	0	0	0	0
MI0024160	0	0	0.445337	NA	NA	gga-miR-7480	MIMAT0029114	gga-miR-7480-5p	AADN04003518.1:1759-1781	miRNA	0	0	0	0	0	0
MI0031114	0	0	0.445337	NA	NA	gga-miR-7480	MIMAT0029114	gga-miR-7480-5p	AADN04004891.1:7673-7695	miRNA	0	0	0	0	0	0
MI0024161	0	0	0.445337	NA	NA	gga-miR-7481	MIMAT0029116	gga-miR-7481-5p	chrZ:64304208-64304230	miRNA	0	0	0	0	0	0
MI0024162	0	0	0.445337	NA	NA	gga-miR-7482	MIMAT0029118	gga-miR-7482-5p	chrZ:34300480-34300504	miRNA	0	0	0	0	0	0
MI0031115	0	0	0.445337	NA	NA	gga-miR-7482	MIMAT0029118	gga-miR-7482-5p	chrZ:34315561-34315585	miRNA	0	0	0	0	0	0
MI0031116	0	0	0.445337	NA	NA	gga-miR-7482	MIMAT0029118	gga-miR-7482-5p	chrZ:34330947-34330971	miRNA	0	0	0	0	0	0
MI0031117	0	0	0.445337	NA	NA	gga-miR-7482	MIMAT0029118	gga-miR-7482-5p	chrZ:34395460-34395484	miRNA	0	0	0	0	0	0
MI0031118	0	0	0.445337	NA	NA	gga-miR-7482	MIMAT0029118	gga-miR-7482-5p	chrZ:34410494-34410518	miRNA	0	0	0	0	0	0
MI0031119	0	0	0.445337	NA	NA	gga-miR-7482	MIMAT0029118	gga-miR-7482-5p	KQ759519.1:10680-10704	miRNA	0	0	0	0	0	0
MI0024163	0	0	0.445337	NA	NA	gga-miR-7483	MIMAT0029120	gga-miR-7483-5p	chrZ:81533172-81533194	miRNA	0	0	0	0	0	0
MI0004999	0	0	0.445337	NA	NA	gga-miR-757	MIMAT0003779	gga-miR-757	chr2:76674801-76674821	miRNA	0	0	0	0	0	0
MI0008209	0	0	0.445337	NA	NA	gga-miR-762	MIMAT0007752	gga-miR-762	chr15:5751900-5751921	miRNA	0	0	0	0	0	0
MI0001279	1511.92	0.0501332	0.316198	0.499885	0.83537	gga-miR-7b	MIMAT0001192	gga-miR-7b	chrW:3067292-3067313	miRNA	10.639	11.5788	10.5531	10.3907	10.6048	9.64119
MI0003694	232.64	0.365938	0.358473	0.0148057	0.103388	gga-miR-9	MIMAT0001195	gga-miR-9-5p	chr28:3623186-3623208	miRNA	8.36192	7.27025	7.30381	7.05273	6.8625	7.16016
MI0001283	232.593	0.365694	0.358485	0.0148359	0.103388	gga-miR-9	MIMAT0001195	gga-miR-9-5p	chrZ:60469257-60469279	miRNA	8.36191	7.27024	7.3038	7.05272	6.86249	7.16016
MI0029331	232.677	0.360271	0.356957	0.0153542	0.103757	gga-miR-9	MIMAT0001195	gga-miR-9-5p	chr10:12934172-12934194	miRNA	8.36193	7.27026	7.30382	7.05274	6.87753	7.16017
MI0039523	232.593	0.365694	0.358485	0.0148359	0.103388	gga-miR-9	MIMAT0001195	gga-miR-9-5p	chr25:1538431-1538453	miRNA	8.36191	7.27024	7.3038	7.05272	6.86249	7.16016
MI0001179	1228.36	0.00506432	0.114955	0.895328	0.950059	gga-miR-92	MIMAT0001109	gga-miR-92-3p	chr1:148023273-148023293	miRNA	9.93646	9.77264	9.98546	9.98125	9.90112	9.72662
MI0029335	1102.79	0.00596691	0.115833	0.877643	0.950059	gga-miR-92	MIMAT0001109	gga-miR-92-3p	chr4:3994570-3994590	miRNA	9.77909	9.62666	9.82153	9.79765	9.74776	9.57467
MI0029336	17.4154	-0.0160092	0.169696	0.771122	0.950057	gga-miR-96	MIMAT0037540	gga-miR-96-5p	chr1:844307-844328	miRNA	3.44775	4.66602	3.17658	4.16729	4.46906	3.70467
MI0001173	2375.54	-0.0297914	0.105178	0.326183	0.790037	gga-miR-99a	MIMAT0001103	gga-miR-99a-5p	chr1:99018053-99018074	miRNA	10.8657	10.21	11.0296	11.1214	10.8398	10.8911
MI0040667	0	0	0.445337	NA	NA	gga-miR-9b	MIMAT0049903	gga-miR-9b-5p	chr10:12934137-12934157	miRNA	0	0	0	0	0	0
MI0040777	0	0	0.445337	NA	NA	gga-miR-9b	MIMAT0049903	gga-miR-9b-5p	chrZ:60469292-60469312	miRNA	0	0	0	0	0	0

## Sheet: DMV_Trach_11.v.CTRL_Trach_11
Gene	baseMean	log2FoldChange	lfcSE	pvalue	padj	Symbol	Alias	Symbol_arm	Locus	type	DMV_Trachea_11_dpi_R1.rlogCounts	DMV_Trachea_11_dpi_R2.rlogCounts	DMV_Trachea_11_dpi_R3.rlogCounts	CTRL_Trachea_11_dpi_R1.rlogCounts	CTRL_Trachea_11_dpi_R2.rlogCounts	CTRL_Trachea_11_dpi_R3.rlogCounts
MI0001234	101483	-0.117315	0.10094	0.210886	0.471503	gga-let-7a	MIMAT0001101	gga-let-7a-5p	chr12:6092573-6092594	miRNA	16.2015	16.24	16.4576	16.4337	16.366	16.5551
MI0001259	101244	-0.117624	0.100956	0.209744	0.471503	gga-let-7a	MIMAT0001101	gga-let-7a-5p	chr24:3343200-3343221	miRNA	16.1974	16.2355	16.4548	16.4304	16.3632	16.551
MI0001171	101558	-0.117203	0.100933	0.211295	0.471503	gga-let-7a	MIMAT0001101	gga-let-7a-5p	AADN04003343.1:14278-14299	miRNA	16.2025	16.2408	16.459	16.4348	16.367	16.5558
MI0001172	29016.5	-0.0831027	0.125551	0.456298	0.688964	gga-let-7b	MIMAT0001102	gga-let-7b	AADN04003343.1:13447-13468	miRNA	14.3684	14.3273	14.8229	14.6919	14.5335	14.6924
MI0001174	20275.5	-0.204265	0.152637	0.107698	0.321103	gga-let-7c	MIMAT0001104	gga-let-7c-5p	chr1:99018804-99018825	miRNA	13.8057	13.8585	13.9555	14.3048	14.0008	14.1972
MI0001232	120.317	-0.100569	0.175615	0.458405	0.688964	gga-let-7d	MIMAT0001161	gga-let-7d	chr12:6091125-6091145	miRNA	6.35563	6.51154	7.05591	6.6823	6.85409	6.98573
MI0001233	63862.7	-0.196371	0.115227	0.0600671	0.263052	gga-let-7f	MIMAT0001162	gga-let-7f-5p	chr12:6092162-6092183	miRNA	15.5927	15.6261	15.2782	15.8323	15.7194	15.7166
MI0001230	8924.57	-0.110556	0.135739	0.348457	0.597384	gga-let-7g	MIMAT0001160	gga-let-7g-5p	chr12:2971969-2971989	miRNA	12.8134	12.9285	12.5336	12.8906	12.8899	13.0136
MI0001168	27546.6	-0.11259	0.0959123	0.209791	0.471503	gga-let-7i	MIMAT0001098	gga-let-7i	chr1:33060802-33060822	miRNA	14.3716	14.3584	14.2494	14.5082	14.4894	14.4131
MI0001262	101092	-0.118177	0.100957	0.207613	0.471503	gga-let-7j	MIMAT0001181	gga-let-7j-5p	chr26:1639988-1640009	miRNA	16.1951	16.2333	16.451	16.4285	16.3608	16.5488
MI0001263	15734.3	-0.014857	0.142272	0.902791	0.975783	gga-let-7k	MIMAT0001182	gga-let-7k-5p	chr26:1640186-1640207	miRNA	13.7442	13.8005	13.4157	13.8145	13.6054	13.6837
MI0040762	1053.72	-0.178181	0.110841	0.0784932	0.288946	gga-let-7l	MIMAT0050080	gga-let-7l-5p	AADN04005513.1:10299-10320	miRNA	9.49327	9.57498	9.59703	9.7903	9.80612	9.74261
MI0040769	1053.72	-0.178181	0.110841	0.0784932	0.288946	gga-let-7l	MIMAT0050080	gga-let-7l-5p	AADN04020204.1:2067-2088	miRNA	9.49327	9.57498	9.59703	9.7903	9.80612	9.74261
MI0001258	1760.26	0.0820399	0.176079	0.545525	0.774097	gga-miR-100	MIMAT0001178	gga-miR-100-5p	chr24:3335109-3335130	miRNA	10.3157	10.2612	11.184	10.3796	10.5892	10.6237
MI0001270	71689.7	-0.212189	0.163001	0.106767	0.321103	gga-miR-101	MIMAT0001185	gga-miR-101-3p	chrZ:27510701-27510722	miRNA	15.753	15.9114	15.1413	16.0596	15.9583	15.8919
MI0007558	70599.1	-0.212204	0.163273	0.107032	0.321103	gga-miR-101	MIMAT0001185	gga-miR-101-3p	chr8:28360437-28360458	miRNA	15.731	15.8888	15.1178	16.038	15.9351	15.8705
MI0001236	7002.67	0.155176	0.190062	0.264344	0.508661	gga-miR-103	MIMAT0001145	gga-miR-103-3p	chr13:4689877-4689899	miRNA	12.5021	12.309	13.2331	12.4328	12.5005	12.4972
MI0001213	7016.14	0.15576	0.190319	0.262705	0.508661	gga-miR-103	MIMAT0001145	gga-miR-103-3p	chr4:89095078-89095100	miRNA	12.5051	12.3117	13.2379	12.4357	12.5027	12.4988
MI0040699	5.21146	-0.010548	0.29256	0.92248	0.976291	gga-miR-10585	MIMAT0049964	gga-miR-10585-5p	chr2:412761-412784	miRNA	1.49386	2.34906	1.38786	2.34901	1.52921	1.59937
MI0001210	37.2745	-0.197952	0.287941	0.147007	0.381017	gga-miR-106	MIMAT0001142	gga-miR-106-5p	chr4:3995197-3995218	miRNA	4.41759	4.95549	2.38783	5.04446	5.09148	4.83544
MI0001215	1363.68	-0.00434054	0.145407	0.971923	0.986509	gga-miR-107	MIMAT0001147	gga-miR-107-3p	chr6:19401525-19401547	miRNA	10.0187	10.023	10.5739	10.1465	10.2814	10.3222
MI0007559	1261.96	0.189638	0.185699	0.170895	0.413404	gga-miR-10a	MIMAT0007731	gga-miR-10a-5p	chr27:3834177-3834198	miRNA	10.1595	9.77688	10.474	10.0048	9.6888	9.858
MI0001216	1490.65	0.134252	0.160163	0.302893	0.548012	gga-miR-10b	MIMAT0001148	gga-miR-10b-5p	chr7:16343652-16343673	miRNA	10.4687	10.3328	10.4171	10.2374	10.1399	10.3132
MI0040732	96.0227	0.136177	0.241462	0.3153	0.560044	gga-miR-10c	MIMAT0050024	gga-miR-10c-5p	chr33:1093263-1093284	miRNA	6.15652	5.94699	6.27417	5.59418	5.88828	5.78873
MI0001277	7154.77	1.90524	0.712163	6.42666e-05	0.00181413	gga-miR-122	MIMAT0001190	gga-miR-122-5p	chrZ:761129-761151	miRNA	12.1522	13.3987	13.0813	10.2221	10.5526	11.196
MI0001280	7155.36	1.90529	0.71221	6.42801e-05	0.00181413	gga-miR-122	MIMAT0001190	gga-miR-122-5p	chrW:2525232-2525254	miRNA	12.1526	13.3988	13.0813	10.2221	10.5526	11.196
MI0040655	0.053756	0.00503287	0.504063	0.916852	NA	gga-miR-12207	MIMAT0049881	gga-miR-12207-5p	chr1:142052-142074	miRNA	-2.34614	-2.34899	-2.12004	-2.3224	-2.27124	-2.33567
MI0040656	0	0	0.526577	NA	NA	gga-miR-12208	MIMAT0049883	gga-miR-12208-5p	chr1:28697872-28697893	miRNA	0	0	0	0	0	0
MI0040657	0.318559	0.0137054	0.504701	0.779367	NA	gga-miR-12209	MIMAT0049885	gga-miR-12209-5p	chr1:50452656-50452677	miRNA	-2.12067	-1.29697	-1.76795	-2.08363	-2.00382	-1.78102
MI0040658	0.189514	0.00503262	0.504062	0.916857	NA	gga-miR-12210	MIMAT0049887	gga-miR-12210-5p	chr1:54275698-54275719	miRNA	-2.27091	-2.06957	-2.25235	-2.24753	-2.19713	-2.2606
MI0040659	7.48851	0.0164616	0.305755	0.875725	0.962919	gga-miR-12211	MIMAT0049889	gga-miR-12211-5p	chr1:56491757-56491778	miRNA	2.98151	2.72585	2.1568	2.42356	2.5315	2.75364
MI0040660	0	0	0.526577	NA	NA	gga-miR-12212	MIMAT0049891	gga-miR-12212-5p	chr1:71873642-71873661	miRNA	0	0	0	0	0	0
MI0040661	0	0	0.526577	NA	NA	gga-miR-12213	MIMAT0049892	gga-miR-12213-5p	chr1:94675708-94675730	miRNA	0	0	0	0	0	0
MI0040663	10.0864	0.511074	0.721944	0.0186406	0.13152	gga-miR-12214	MIMAT0049896	gga-miR-12214-5p	chr1:168016599-168016620	miRNA	3.95836	3.9213	1.74548	2.77745	0.579217	1.25417
MI0040665	0	0	0.526577	NA	NA	gga-miR-12215	MIMAT0049900	gga-miR-12215-5p	chr1:193059198-193059222	miRNA	0	0	0	0	0	0
MI0040666	0.139441	0.0138741	0.505113	0.775148	NA	gga-miR-12216	MIMAT0049901	gga-miR-12216-5p	chr10:1255072-1255092	miRNA	-1.14596	-1.85095	-1.05191	-1.75313	-1.5649	-1.80197
MI0040668	0	0	0.526577	NA	NA	gga-miR-12217	MIMAT0049905	gga-miR-12217-3p	chr10:19163549-19163567	miRNA	-2.34439	-2.34714	-2.32621	-2.32148	-2.27211	-2.33429
MI0040670	2.47968	0.0243925	0.330594	0.809814	0.926544	gga-miR-12218	MIMAT0049908	gga-miR-12218-5p	chr10:20135955-20135979	miRNA	1.1674	0.330246	-0.0172581	0.0151372	0.944464	0.431883
MI0040671	0	0	0.526577	NA	NA	gga-miR-12219	MIMAT0049910	gga-miR-12219-5p	chr11:1463266-1463289	miRNA	0	0	0	0	0	0
MI0040672	0.0456011	0	0.503859	1	NA	gga-miR-12220	MIMAT0049912	gga-miR-12220-5p	chr12:2561707-2561729	miRNA	-2.38791	-2.38866	-2.38297	-2.38168	-2.36824	-2.38517
MI0040673	0.309801	-0.0115401	0.50468	0.811927	NA	gga-miR-12221	MIMAT0049914	gga-miR-12221-5p	chr12:5317584-5317604	miRNA	-1.64853	-2.05398	-2.01212	-1.20906	-1.90394	-2.02829
MI0040674	0.224969	-0.00376814	0.503973	0.93769	NA	gga-miR-12221	MIMAT0049914	gga-miR-12221-5p	chr12:5317531-5317551	miRNA	-1.96889	-2.20956	-2.18472	-1.9417	-2.1205	-2.19431
MI0040677	0	0	0.526577	NA	NA	gga-miR-12222	MIMAT0049921	gga-miR-12222-5p	AADN04002440.1:345-367	miRNA	0	0	0	0	0	0
MI0040678	6.38344	-0.110172	0.336832	0.340016	0.59544	gga-miR-12223	MIMAT0049923	gga-miR-12223-5p	chr13:17162773-17162796	miRNA	1.32108	1.83195	2.27371	2.12035	2.10363	2.99561
MI0040679	0.262184	0.0181784	0.506005	0.709739	NA	gga-miR-12224	MIMAT0049925	gga-miR-12224-5p	chr14:4005590-4005612	miRNA	-2.09178	-1.11999	-2.05472	-2.04509	-1.94446	-2.0712
MI0040680	0.671845	0.0704694	0.449805	0.449991	NA	gga-miR-12225	MIMAT0049927	gga-miR-12225-5p	chr14:15022076-15022097	miRNA	-1.08666	-0.726699	-1.00449	-1.60727	-1.44327	-1.04162
MI0040681	0.285742	-0.0142763	0.494775	0.80309	NA	gga-miR-12226	MIMAT0049929	gga-miR-12226-5p	chr15:743032-743053	miRNA	-2.03352	-2.03838	-1.64829	-1.99308	-1.9059	-1.32909
MI0040682	0	0	0.526577	NA	NA	gga-miR-12227	MIMAT0049931	gga-miR-12227-5p	chr15:6827182-6827203	miRNA	0	0	0	0	0	0
MI0040683	0.042637	0	0.503859	1	NA	gga-miR-12228	MIMAT0049933	gga-miR-12228-5p	chr15:7896957-7896978	miRNA	-2.24996	-2.25525	-2.215	-2.20591	-2.11097	-2.23054
MI0040684	4.47832	-0.00545553	0.302422	0.958816	0.986509	gga-miR-12229	MIMAT0049935	gga-miR-12229-5p	chr15:9319369-9319390	miRNA	1.35125	1.62621	2.81518	1.20105	2.48982	2.41628
MI0040685	0.185075	0.00503251	0.504062	0.916858	NA	gga-miR-12230	MIMAT0049937	gga-miR-12230-5p	chr17:5512976-5512997	miRNA	-1.34556	-1.94385	-1.87874	-1.86404	-1.71046	-1.90388
MI0040686	0	0	0.526577	NA	NA	gga-miR-12231	MIMAT0049938	gga-miR-12231-5p	chr18:1286249-1286269	miRNA	0	0	0	0	0	0
MI0040687	0.0456011	0	0.503859	1	NA	gga-miR-12232	MIMAT0049940	gga-miR-12232-5p	chr18:5287353-5287374	miRNA	-2.38791	-2.38866	-2.38297	-2.38168	-2.36824	-2.38517
MI0040688	0.0456011	0	0.503859	1	NA	gga-miR-12233	MIMAT0049942	gga-miR-12233-5p	chr19:4141783-4141806	miRNA	-2.33724	-2.33958	-2.32175	-2.31773	-2.27568	-2.32864
MI0040689	0.229447	-0.0125883	0.505131	0.79428	NA	gga-miR-12234	MIMAT0049944	gga-miR-12234-5p	chr19:5346826-5346847	miRNA	-2.1521	-2.15619	-2.1251	-1.82099	-2.04474	-2.13711
MI0040696	0.166596	-0.0125882	0.505131	0.794282	NA	gga-miR-12235	MIMAT0049958	gga-miR-12235-5p	chr19:6062890-6062913	miRNA	-2.26575	-2.2683	-2.24894	-2.24457	-2.19891	-2.07144
MI0040697	10.0808	0.00383136	0.257883	0.974953	0.986509	gga-miR-12236	MIMAT0049960	gga-miR-12236-5p	chr19:8077899-8077921	miRNA	2.009	3.52519	3.05217	3.11056	3.09056	2.82354
MI0040698	0.215456	0.0050325	0.504062	0.916859	NA	gga-miR-12237	MIMAT0049962	gga-miR-12237-5p	chr2:309950-309973	miRNA	-2.10362	-1.74653	-2.07071	-2.06215	-1.97277	-2.08534
MI0040700	0.128772	0.00503274	0.504062	0.916855	NA	gga-miR-12238	MIMAT0049966	gga-miR-12238-3p	chr2:926179-926200	miRNA	-2.20333	-1.97905	-2.18266	-2.17728	-2.12115	-2.19185
MI0040701	0.394896	0.0113128	0.476191	0.868253	NA	gga-miR-12239	MIMAT0049967	gga-miR-12239-5p	chr2:6407989-6408008	miRNA	-1.7937	-1.25775	-1.73991	-1.72593	-1.57985	-1.76382
MI0040702	0	0	0.526577	NA	NA	gga-miR-12240	MIMAT0049969	gga-miR-12240-5p	chr2:17740189-17740211	miRNA	0	0	0	0	0	0
MI0040703	0.127927	0	0.503859	1	NA	gga-miR-12241	MIMAT0049971	gga-miR-12241-3p	chr2:97739117-97739135	miRNA	-2.27333	-2.27626	-2.25396	-2.24892	-2.1963	-2.26257
MI0040704	0	0	0.526577	NA	NA	gga-miR-12242	MIMAT0049972	gga-miR-12242-5p	chr20:8883519-8883542	miRNA	0	0	0	0	0	0
MI0040706	25.7712	0.10473	0.212514	0.451898	0.687317	gga-miR-12243	MIMAT0049976	gga-miR-12243-5p	chr20:10004144-10004169	miRNA	4.57732	4.61467	4.99746	4.63172	3.88744	4.7857
MI0040707	0	0	0.526577	NA	NA	gga-miR-12244	MIMAT0049978	gga-miR-12244-5p	chr20:10276885-10276906	miRNA	0	0	0	0	0	0
MI0040708	0	0	0.526577	NA	NA	gga-miR-12245	MIMAT0049979	gga-miR-12245-5p	chr20:10780065-10780087	miRNA	0	0	0	0	0	0
MI0040709	0.79731	-0.0586009	0.419085	0.539121	NA	gga-miR-12246	MIMAT0049981	gga-miR-12246-5p	chr21:5006652-5006673	miRNA	-0.6657	-1.4669	-0.090448	-0.0567008	-0.23839	-0.14752
MI0040710	0	0	0.526577	NA	NA	gga-miR-12247	MIMAT0049983	gga-miR-12247-5p	chr22:4649592-4649613	miRNA	-2.14448	-2.15007	-2.10756	-2.09796	-1.99767	-2.12397
MI0040711	0	0	0.526577	NA	NA	gga-miR-12247	MIMAT0049983	gga-miR-12247-5p	AADN04008247.1:6037-6058	miRNA	-2.14448	-2.15007	-2.10756	-2.09796	-1.99767	-2.12397
MI0040712	0.136773	-0.0125881	0.505131	0.794283	NA	gga-miR-12248	MIMAT0049985	gga-miR-12248-5p	chr23:4355778-4355800	miRNA	-2.25589	-2.25793	-2.24241	-2.09062	-2.2023	-2.2484
MI0040713	0.146098	-0.0231377	0.507778	0.635426	NA	gga-miR-12249	MIMAT0049987	gga-miR-12249-5p	chr24:450652-450672	miRNA	-2.26161	-2.26394	-2.2462	-2.24219	-2.20033	-1.74436
MI0040714	0	0	0.526577	NA	NA	gga-miR-12250	MIMAT0049989	gga-miR-12250-5p	chr24:5109321-5109343	miRNA	0	0	0	0	0	0
MI0040715	0.0389092	0	0.503859	1	NA	gga-miR-12251	MIMAT0049991	gga-miR-12251-5p	chr25:1578336-1578357	miRNA	-2.33851	-2.34093	-2.32255	-2.3184	-2.27504	-2.32964
MI0040716	0	0	0.526577	NA	NA	gga-miR-12252	MIMAT0049993	gga-miR-12252-5p	chr26:1188258-1188276	miRNA	0	0	0	0	0	0
MI0040718	0	0	0.526577	NA	NA	gga-miR-12253	MIMAT0049997	gga-miR-12253-5p	chr26:3215885-3215906	miRNA	0	0	0	0	0	0
MI0040719	0	0	0.526577	NA	NA	gga-miR-12254	MIMAT0049999	gga-miR-12254-5p	chr27:1416582-1416605	miRNA	0	0	0	0	0	0
MI0040720	0	0	0.526577	NA	NA	gga-miR-12255	MIMAT0050001	gga-miR-12255-5p	chr27:4805604-4805626	miRNA	0	0	0	0	0	0
MI0040721	0.0866838	0	0.503859	1	NA	gga-miR-12256	MIMAT0050003	gga-miR-12256-5p	chr27:5284879-5284898	miRNA	-1.67321	-1.68563	-1.59116	-1.56983	-1.347	-1.62764
MI0040722	0.0846865	0	0.503859	1	NA	gga-miR-12257	MIMAT0050005	gga-miR-12257-5p	chr27:5301432-5301453	miRNA	-2.27865	-2.28185	-2.25747	-2.25197	-2.19447	-2.26689
MI0040723	2.03967	0.00830566	0.341361	0.933095	NA	gga-miR-12258	MIMAT0050007	gga-miR-12258-5p	chr28:3917469-3917491	miRNA	0.852089	0.82695	1.53216	1.06359	1.12501	0.944848
MI0040724	7.03969	-0.0186821	0.28034	0.868382	0.959859	gga-miR-12259	MIMAT0050009	gga-miR-12259-5p	chr3:30349126-30349148	miRNA	1.90667	2.54322	2.64895	2.16436	2.93831	2.40035
MI0040725	0	0	0.526577	NA	NA	gga-miR-12260	MIMAT0050011	gga-miR-12260-5p	chr3:40679173-40679193	miRNA	-2.38679	-2.38747	-2.38232	-2.38116	-2.36902	-2.38431
MI0040726	0	0	0.526577	NA	NA	gga-miR-12261	MIMAT0050013	gga-miR-12261-5p	chr3:43216049-43216069	miRNA	0	0	0	0	0	0
MI0040727	0	0	0.526577	NA	NA	gga-miR-12262	MIMAT0050015	gga-miR-12262-5p	chr3:72329661-72329682	miRNA	0	0	0	0	0	0
MI0040728	0.078811	0	0.503859	1	NA	gga-miR-12263	MIMAT0050016	gga-miR-12263-5p	chr3:87201486-87201507	miRNA	-2.35	-2.35307	-2.32971	-2.32443	-2.26931	-2.33873
MI0040729	2.79508	0.00992051	0.32839	0.921616	0.976291	gga-miR-12264	MIMAT0050018	gga-miR-12264-5p	chr3:87380940-87380961	miRNA	0.114956	0.703859	0.619126	0.296591	1.10082	-0.323768
MI0040730	0.91454	-0.0468532	0.43777	0.598365	NA	gga-miR-12265	MIMAT0050020	gga-miR-12265-5p	chr3:96912472-96912493	miRNA	-1.73744	-1.74854	-0.461776	-1.64502	-0.0760476	-0.965374
MI0040731	1.32817	0.0741088	0.416842	0.457494	NA	gga-miR-12266	MIMAT0050022	gga-miR-12266-5p	AADN04008741.1:4385-4405	miRNA	-0.555311	-0.107848	0.383317	-0.418534	-0.105697	-1.37108
MI0040773	1.32817	0.0741088	0.416842	0.457494	NA	gga-miR-12266	MIMAT0050022	gga-miR-12266-5p	AADN04012084.1:60-80	miRNA	-0.555311	-0.107848	0.383317	-0.418534	-0.105697	-1.37108
MI0040774	1.32817	0.0741088	0.416842	0.457494	NA	gga-miR-12266	MIMAT0050022	gga-miR-12266-5p	KQ759480.1:25919-25939	miRNA	-0.555311	-0.107848	0.383317	-0.418534	-0.105697	-1.37108
MI0040734	0.126518	-0.0125881	0.505131	0.794283	NA	gga-miR-12267	MIMAT0050028	gga-miR-12267-5p	chr33:1576544-1576566	miRNA	-2.16952	-2.17374	-2.14159	-2.13433	-2.05849	-1.84679
MI0040735	1.75632	0.0258887	0.362594	0.790402	NA	gga-miR-12268	MIMAT0050030	gga-miR-12268-5p	chr4:1877718-1877737	miRNA	0.0964469	-0.395762	0.233204	-0.235978	0.0890689	-0.316614
MI0040736	0	0	0.526577	NA	NA	gga-miR-12269	MIMAT0050031	gga-miR-12269-5p	chr4:12350769-12350793	miRNA	0	0	0	0	0	0
MI0040737	0.102455	-0.00376789	0.503973	0.937694	NA	gga-miR-12270	MIMAT0050033	gga-miR-12270-5p	chr4:17843485-17843507	miRNA	-2.28093	-2.28425	-2.01757	-2.25328	-2.19369	-2.02733
MI0040738	0.053756	0.00503287	0.504063	0.916852	NA	gga-miR-12271	MIMAT0050035	gga-miR-12271-5p	chr4:21129613-21129631	miRNA	-2.32624	-2.32795	-2.19017	-2.31195	-2.28116	-2.31994
MI0040740	0.725011	0.175895	0.569531	0.128184	NA	gga-miR-12272	MIMAT0050038	gga-miR-12272-5p	chr4:39800744-39800764	miRNA	-0.152145	-0.623882	-0.0225412	-1.33872	-1.09391	-1.40169
MI0040741	4.67824	-0.0267488	0.3177	0.796283	0.922553	gga-miR-12273	MIMAT0050040	gga-miR-12273-5p	chr4:77944504-77944525	miRNA	2.42663	2.66165	-0.421846	1.57915	2.93836	2.20652
MI0040742	0.0639276	0	0.503859	1	NA	gga-miR-12274	MIMAT0050042	gga-miR-12274-5p	chr4:81308920-81308941	miRNA	-2.39155	-2.39253	-2.38506	-2.38337	-2.36573	-2.38794
MI0040743	0.0973985	-0.0186507	0.506461	0.700836	NA	gga-miR-12275	MIMAT0050044	gga-miR-12275-5p	chr4:86084703-86084724	miRNA	-2.32434	-2.32595	-2.31372	-2.31096	-2.28211	-2.0847
MI0040744	0	0	0.526577	NA	NA	gga-miR-12276	MIMAT0050046	gga-miR-12276-5p	chr4:90626429-90626450	miRNA	0	0	0	0	0	0
MI0040745	8.14564	0.0834762	0.272679	0.492984	0.728011	gga-miR-12277	MIMAT0050048	gga-miR-12277-5p	chr5:85802-85822	miRNA	2.73683	2.57869	2.95388	2.58478	2.509	2.25597
MI0040746	0	0	0.526577	NA	NA	gga-miR-12278	MIMAT0050050	gga-miR-12278-5p	chr5:9003780-9003801	miRNA	0	0	0	0	0	0
MI0040747	0	0	0.526577	NA	NA	gga-miR-12279	MIMAT0050052	gga-miR-12279-5p	chr5:14141539-14141561	miRNA	0	0	0	0	0	0
MI0040751	0.0852583	0	0.503859	1	NA	gga-miR-12280	MIMAT0050060	gga-miR-12280-5p	chr6:4738247-4738267	miRNA	-2.31911	-2.32042	-2.31046	-2.30821	-2.28471	-2.31431
MI0040753	0.0463491	0	0.503859	1	NA	gga-miR-12281	MIMAT0050064	gga-miR-12281-3p	chr8:28361182-28361203	miRNA	-2.20583	-2.20908	-2.18439	-2.17882	-2.1206	-2.19392
MI0040754	0.0933291	-0.0125879	0.505131	0.794286	NA	gga-miR-12282	MIMAT0050065	gga-miR-12282-5p	chr8:28362307-28362331	miRNA	-2.39964	-2.40114	-2.3897	-2.38711	-2.25079	-2.39412
MI0040755	3.79191	-0.0984944	0.369075	0.371505	0.612322	gga-miR-12283	MIMAT0050067	gga-miR-12283-5p	chr9:914575-914597	miRNA	0.769986	0.74394	1.33122	2.44127	-0.267869	1.24995
MI0040756	0	0	0.526577	NA	NA	gga-miR-12284	MIMAT0050069	gga-miR-12284-5p	chr9:15933986-15934006	miRNA	0	0	0	0	0	0
MI0040757	0	0	0.526577	NA	NA	gga-miR-12285	MIMAT0050071	gga-miR-12285-5p	KQ759550.1:41554-41575	miRNA	0	0	0	0	0	0
MI0040758	0.329221	-0.023341	0.481165	0.730145	NA	gga-miR-12286	MIMAT0050073	gga-miR-12286-5p	AADN04000923.1:17930-17952	miRNA	-1.38297	-1.85121	-1.80053	-1.30483	-1.66955	-1.34484
MI0040759	0	0	0.526577	NA	NA	gga-miR-12287	MIMAT0050075	gga-miR-12287-5p	KQ759573.1:15068-15088	miRNA	0	0	0	0	0	0
MI0040760	0.784886	-0.0387118	0.441733	0.65273	NA	gga-miR-12288	MIMAT0050076	gga-miR-12288-5p	AADN04002442.1:2069-2089	miRNA	-1.45621	-1.46301	0.0344898	0.0703207	-0.121868	-1.42452
MI0040761	0.0889861	0	0.503859	1	NA	gga-miR-12289	MIMAT0050078	gga-miR-12289-5p	AADN04004587.1:5135-5155	miRNA	-2.32101	-2.32243	-2.31164	-2.30921	-2.28376	-2.31581
MI0040763	0.0889861	0	0.503859	1	NA	gga-miR-12289	MIMAT0050078	gga-miR-12289-5p	AADN04008593.1:4118-4138	miRNA	-2.32101	-2.32243	-2.31164	-2.30921	-2.28376	-2.31581
MI0040765	0.157622	0	0.503859	1	NA	gga-miR-12290	MIMAT0050083	gga-miR-12290-5p	AADN04014574.1:241-262	miRNA	-2.17937	-2.18462	-2.14473	-2.13572	-2.04163	-2.16013
MI0040767	0.0486993	-0.0125879	0.505131	0.794286	NA	gga-miR-12291	MIMAT0050087	gga-miR-12291-3p	AADN04015410.1:5136-5156	miRNA	-2.09274	-2.0998	-2.04612	-2.034	-1.90739	-1.55396
MI0040770	0	0	0.526577	NA	NA	gga-miR-12292	MIMAT0050088	gga-miR-12292-5p	AADN04023227.1:1305-1322	miRNA	0	0	0	0	0	0
MI0040771	1.82938	-0.0909633	0.397939	0.391365	NA	gga-miR-12293	MIMAT0050090	gga-miR-12293-5p	AADN04024601.1:1238-1260	miRNA	0.5279	-0.00499572	0.148997	0.722679	1.55503	0.0891559
MI0040775	0.0475984	0	0.503859	1	NA	gga-miR-12294	MIMAT0050094	gga-miR-12294-5p	chrZ:768922-768944	miRNA	-2.3881	-2.38886	-2.38307	-2.38177	-2.36811	-2.38531
MI0040776	0.0951969	0	0.503859	1	NA	gga-miR-12295	MIMAT0050096	gga-miR-12295-5p	chrZ:34586154-34586176	miRNA	-2.20783	-2.21117	-2.18578	-2.18005	-2.12017	-2.19558
MI0040772	0.701134	-0.0153994	0.414736	0.862084	NA	gga-miR-122b	MIMAT0050092	gga-miR-122b-5p	chrW:2525199-2525220	miRNA	-0.72154	-1.71527	-1.64512	-0.996544	-1.4638	-1.05655
MI0040778	0.701134	-0.0153994	0.414736	0.862084	NA	gga-miR-122b	MIMAT0050092	gga-miR-122b-5p	KQ759512.1:11858-11879	miRNA	-0.72154	-1.71527	-1.64512	-0.996544	-1.4638	-1.05655
MI0007547	0	0	0.526577	NA	NA	gga-miR-122b	MIMAT0007719	gga-miR-122b	chr4:59089945-59089964	miRNA	0	0	0	0	0	0
MI0008210	1.98045	-0.0113662	0.338742	0.908957	NA	gga-miR-124a	MIMAT0001128	gga-miR-124a-3p	chr20:8883938-8883959	miRNA	0.500152	0.476729	-0.451563	0.0859406	0.854857	-0.0101525
MI0001197	1.98045	-0.0113662	0.338742	0.908957	NA	gga-miR-124a	MIMAT0001128	gga-miR-124a-3p	chr2:114702014-114702035	miRNA	0.500152	0.476729	-0.451563	0.0859406	0.854857	-0.0101525
MI0001252	0	0	0.526577	NA	NA	gga-miR-124b	MIMAT0001174	gga-miR-124b	AADN04001795.1:21698-21719	miRNA	0	0	0	0	0	0
MI0022364	0.042637	0	0.503859	1	NA	gga-miR-124c	MIMAT0025599	gga-miR-124c-5p	chr2:114702012-114702032	miRNA	-2.38754	-2.38827	-2.38275	-2.38151	-2.3685	-2.38488
MI0029337	91151.5	0.163751	0.17261	0.224852	0.475936	gga-miR-125b	MIMAT0001105	gga-miR-125b-5p	chr24:3360830-3360851	miRNA	16.2223	16.0983	16.8607	16.1329	16.0931	16.3439
MI0001175	90597.4	0.163097	0.172682	0.226782	0.476054	gga-miR-125b	MIMAT0001105	gga-miR-125b-5p	chr1:99051095-99051116	miRNA	16.212	16.0888	16.852	16.1237	16.0849	16.3358
MI0001244	102661	0.0868853	0.142851	0.476219	0.707366	gga-miR-126	MIMAT0003723	gga-miR-126-5p	chr17:8233363-8233383	miRNA	16.6882	16.5405	16.0979	16.4236	16.2717	16.4175
MI0001217	12361.4	0.22653	0.132623	0.0508074	0.244916	gga-miR-128	MIMAT0001123	gga-miR-128-3p	chr7:30766372-30766392	miRNA	13.5105	13.3239	13.5745	13.1904	13.0979	13.3316
MI0001192	11591.5	0.221532	0.128727	0.0510593	0.244916	gga-miR-128	MIMAT0001123	gga-miR-128-3p	chr2:45670164-45670184	miRNA	13.4144	13.2358	13.4621	13.0991	13.0198	13.2361
MI0040749	33.9818	0.172282	0.21622	0.220901	0.471503	gga-miR-129	MIMAT0050056	gga-miR-129-5p	chr5:21516911-21516931	miRNA	4.89765	4.83	5.01331	4.44905	4.66926	4.60681
MI0040764	33.9818	0.172282	0.21622	0.220901	0.471503	gga-miR-129	MIMAT0050056	gga-miR-129-5p	AADN04013943.1:1781-1801	miRNA	4.89765	4.83	5.01331	4.44905	4.66926	4.60681
MI0040768	33.9818	0.172282	0.21622	0.220901	0.471503	gga-miR-129	MIMAT0050056	gga-miR-129-5p	AADN04016542.1:2343-2363	miRNA	4.89765	4.83	5.01331	4.44905	4.66926	4.60681
MI0007057	19.8747	-0.0162554	0.256421	0.894775	0.97542	gga-miR-1306	MIMAT0007329	gga-miR-1306-3p	chr15:1294177-1294199	miRNA	4.17399	3.68186	4.08281	4.31846	4.25626	3.54369
MI0001241	2910.03	0.0264562	0.161512	0.839692	0.943725	gga-miR-130a	MIMAT0001167	gga-miR-130a-3p	chr15:407978-407999	miRNA	11.1722	11.3237	10.588	11.0624	10.998	11.0826
MI0001239	1588.02	0.373971	0.165224	0.00471113	0.0664792	gga-miR-130b	MIMAT0001165	gga-miR-130b-3p	chr15:399155-399176	miRNA	10.5352	10.5657	10.5625	9.98956	10.0659	10.103
MI0007560	3167.15	-0.0510057	0.162779	0.697656	0.824208	gga-miR-130c	MIMAT0007733	gga-miR-130c-5p	chr19:7203032-7203053	miRNA	11.5048	11.3744	10.6813	11.387	11.2422	11.3609
MI0006979	240.62	-0.972118	0.456896	0.000118726	0.00274149	gga-miR-1329	MIMAT0007281	gga-miR-1329-5p	chr3:97355549-97355570	miRNA	6.42582	7.25205	6.23113	7.86934	8.06146	8.02287
MI0040692	202.295	-0.147021	0.186641	0.288016	0.537912	gga-miR-132a	MIMAT0049950	gga-miR-132a-5p	chr19:5515240-5515261	miRNA	6.99197	7.31803	7.48987	7.25593	7.63276	7.7325
MI0040693	3.08953	-0.0484952	0.301033	0.657525	0.801413	gga-miR-132b	MIMAT0049952	gga-miR-132b-5p	chr19:5515205-5515225	miRNA	0.534093	0.778297	0.969983	1.23806	0.78052	0.895533
MI0040695	45.4788	-0.139214	0.230542	0.312674	0.55929	gga-miR-132c	MIMAT0049956	gga-miR-132c-5p	chr19:5515771-5515793	miRNA	4.50085	5.14942	4.66555	5.39907	5.12254	4.93415
MI0001195	26126.9	-0.0342368	0.219981	0.802694	0.922553	gga-miR-133a	MIMAT0001126	gga-miR-133a-3p	chr2:102812747-102812768	miRNA	14.1224	13.8712	14.6944	13.9885	14.3421	14.7124
MI0001248	26126.9	-0.0342368	0.219981	0.802694	0.922553	gga-miR-133a	MIMAT0001126	gga-miR-133a-3p	chr20:8327023-8327044	miRNA	14.1224	13.8712	14.6944	13.9885	14.3421	14.7124
MI0001206	1055.76	-0.201714	0.238577	0.152116	0.386376	gga-miR-133b	MIMAT0001138	gga-miR-133b	chr3:108040400-108040420	miRNA	9.5366	9.18149	9.10725	9.52278	9.81844	10.0857
MI0001255	5735.92	-0.0424377	0.214409	0.758654	0.883936	gga-miR-133c	MIMAT0001176	gga-miR-133c-3p	chr23:4357212-4357233	miRNA	11.8681	11.6258	12.5071	11.8214	12.1431	12.4685
MI0007311	0	0	0.526577	NA	NA	gga-miR-1354	MIMAT0007446	gga-miR-1354	chr19:1792063-1792083	miRNA	0	0	0	0	0	0
MI0001231	139.286	-0.376839	0.265499	0.0151203	0.124509	gga-miR-135a	MIMAT0001099	gga-miR-135a-5p	chr12:2999048-2999070	miRNA	5.95291	6.42155	6.80888	6.93968	7.39989	7.25964
MI0001169	139.851	-0.375687	0.264953	0.0153365	0.124509	gga-miR-135a	MIMAT0001099	gga-miR-135a-5p	chr1:46334607-46334629	miRNA	5.93832	6.42197	6.82844	6.94928	7.40036	7.26009
MI0001264	139.374	-0.373924	0.264703	0.0157224	0.124509	gga-miR-135a	MIMAT0001099	gga-miR-135a-5p	chr26:2124061-2124083	miRNA	5.953	6.43194	6.80897	6.93977	7.39999	7.25973
MI0007390	0	0	0.526577	NA	NA	gga-miR-135b	MIMAT0007536	gga-miR-135b	chr3:37593160-37593179	miRNA	0	0	0	0	0	0
MI0001221	219.431	-0.156109	0.227124	0.262155	0.508661	gga-miR-137	MIMAT0001153	gga-miR-137-3p	chr8:12517061-12517082	miRNA	7.22046	7.59553	6.74107	7.38012	7.78745	7.72177
MI0001191	8.31178	-0.229984	0.33619	0.101292	0.321103	gga-miR-138	MIMAT0001122	gga-miR-138-5p	chr2:40874229-40874245	miRNA	2.69056	2.65686	1.96356	3.10117	3.0802	3.60509
MI0001228	12.7503	-0.0687891	0.239955	0.602007	0.792278	gga-miR-138	MIMAT0001122	gga-miR-138-5p	chr11:2104583-2104599	miRNA	3.68974	3.72034	3.43754	3.49769	4.223	3.81936
MI0029345	489.072	2.95894	0.538612	4.08482e-09	5.18772e-07	gga-miR-1388a	MIMAT0037555	gga-miR-1388a-5p	chr20:9710469-9710490	miRNA	9.78564	8.74291	10.2941	6.57127	6.36056	6.63294
MI0040705	1.34644	0.0355171	0.362754	0.71836	NA	gga-miR-1388b	MIMAT0049974	gga-miR-1388b-5p	chr20:9710507-9710529	miRNA	1.15478	0.487378	0.120418	1.08964	-0.593849	0.0587098
MI0006980	0.893807	0.107778	0.486645	0.281409	NA	gga-miR-1397	MIMAT0007283	gga-miR-1397-5p	chr1:126961716-126961737	miRNA	-0.347127	-0.656969	-0.961965	-1.63812	-0.702616	-1.68617
MI0001229	115982	0.12286	0.239808	0.362945	0.606661	gga-miR-140	MIMAT0001159	gga-miR-140-5p	chr11:19310322-19310342	miRNA	16.2345	16.1903	17.3013	16.3489	16.3871	16.2261
MI0006981	766.761	-0.0699253	0.198697	0.615459	0.794555	gga-miR-1416	MIMAT0007285	gga-miR-1416-5p	chrZ:34922647-34922667	miRNA	9.4649	9.12863	9.26807	9.24079	9.46073	9.63497
MI0001281	35142.8	1.16526	0.83216	0.00124128	0.0242527	gga-miR-142	MIMAT0001193	gga-miR-142-5p	chr19:510466-510487	miRNA	15.4406	15.4022	14.7873	13.4172	13.3171	13.2562
MI0006992	2.55675	-0.259802	0.611338	0.075176	0.288946	gga-miR-1434	MIMAT0007295	gga-miR-1434	chr28:1453232-1453251	miRNA	-0.00714341	-0.965611	0.13423	1.83963	0.564926	0.0711275
MI0039505	76139.6	0.113796	0.305327	0.342261	0.59544	gga-miR-143	MIMAT0048645	gga-miR-143-5p	chr13:8493144-8493164	miRNA	16.5689	15.9595	14.9841	15.1973	15.1954	15.7001
MI0004996	1819.97	0.0653705	0.269202	0.588212	0.792278	gga-miR-144	MIMAT0003776	gga-miR-144-3p	chr19:5863202-5863223	miRNA	10.1319	10.9484	9.87888	10.3087	10.0655	9.93917
MI0007054	650.737	0.521719	0.127286	2.36289e-06	0.000120035	gga-miR-1451	MIMAT0007324	gga-miR-1451-5p	chr3:76267757-76267778	miRNA	9.32748	9.30243	9.52924	8.73746	8.78907	8.88353
MI0007056	0.864864	0.0567616	0.421949	0.548084	NA	gga-miR-1452	MIMAT0007328	gga-miR-1452	chrZ:66442106-66442127	miRNA	0.147136	-0.631269	-0.513388	-1.33182	-1.09206	-0.0970251
MI0007058	0.454815	-0.0579639	0.481866	0.465076	NA	gga-miR-1453	MIMAT0007330	gga-miR-1453	chr20:1424644-1424666	miRNA	-1.99441	-2.00024	-1.53216	-1.13423	-1.41755	-1.97302
MI0007059	106.63	-0.0227355	0.187496	0.869163	0.959859	gga-miR-1454	MIMAT0007331	gga-miR-1454	chr3:56963017-56963040	miRNA	6.41783	6.32334	5.97747	6.0053	6.50275	6.42901
MI0007061	5.07384	0.0121025	0.281559	0.913978	0.976291	gga-miR-1456	MIMAT0007333	gga-miR-1456-5p	chrZ:44897415-44897437	miRNA	1.99703	1.96677	2.66094	1.50534	2.80224	2.10834
MI0007062	0	0	0.526577	NA	NA	gga-miR-1457	MIMAT0007335	gga-miR-1457	chr2:137176411-137176432	miRNA	0	0	0	0	0	0
MI0007063	0.779133	0.0197855	0.479636	0.770137	NA	gga-miR-1458	MIMAT0007336	gga-miR-1458	chr9:10673268-10673288	miRNA	-1.44353	0.276699	-1.36803	-0.391523	-1.07029	-1.41251
MI0007064	0.058955	-0.0125879	0.505131	0.794286	NA	gga-miR-1459	MIMAT0007337	gga-miR-1459	chrZ:66445290-66445317	miRNA	-2.3909	-2.39184	-2.38468	-2.31465	-2.36618	-2.38745
MI0029338	5158.24	0.201555	0.35525	0.134061	0.366144	gga-miR-145	MIMAT0037542	gga-miR-145-5p	chr13:8492534-8492557	miRNA	13.0972	12.4224	11.2775	11.3185	11.1605	11.9724
MI0007065	0	0	0.526577	NA	NA	gga-miR-1460	MIMAT0007338	gga-miR-1460	chr1:6954184-6954207	miRNA	0	0	0	0	0	0
MI0007067	0.0390854	0	0.503859	1	NA	gga-miR-1462	MIMAT0007340	gga-miR-1462-5p	chr4:8548227-8548247	miRNA	-2.29107	-2.29491	-2.2657	-2.2591	-2.19019	-2.27698
MI0007068	0	0	0.526577	NA	NA	gga-miR-1463	MIMAT0007341	gga-miR-1463	chr5:10200290-10200314	miRNA	0	0	0	0	0	0
MI0007069	0	0	0.526577	NA	NA	gga-miR-1464	MIMAT0007342	gga-miR-1464	chr15:11505301-11505324	miRNA	-2.13625	-2.13954	-2.11454	-2.10889	-2.04992	-2.12419
MI0007070	0	0	0.526577	NA	NA	gga-miR-1465	MIMAT0007343	gga-miR-1465	chr17:8654159-8654179	miRNA	0	0	0	0	0	0
MI0007071	0	0	0.526577	NA	NA	gga-miR-1466	MIMAT0007344	gga-miR-1466	chr24:4173833-4173856	miRNA	0	0	0	0	0	0
MI0007072	21.4723	-0.195512	0.244579	0.162219	0.396188	gga-miR-1467	MIMAT0007345	gga-miR-1467-5p	chr2:136001054-136001076	miRNA	3.68967	3.85467	4.64509	4.66421	4.63991	4.58008
MI0023550	21.4723	-0.195512	0.244579	0.162219	0.396188	NA	NA	NA	NA	NA	3.68967	3.85467	4.64509	4.66421	4.63991	4.58008
MI0001235	3732.39	0.578305	0.206136	7.78808e-05	0.00197817	gga-miR-146a	MIMAT0001163	gga-miR-146a-5p	chr13:7795829-7795850	miRNA	12.3391	12.0478	12.0922	11.5167	11.2954	11.4229
MI0003695	7538.11	0.512	0.596697	0.014305	0.124509	gga-miR-146b	MIMAT0003351	gga-miR-146b-5p	chr6:23143404-23143425	miRNA	12.5791	12.5743	12.8785	11.0532	11.1396	11.3685
MI0007561	25104.5	0.195685	0.140713	0.105159	0.321103	gga-miR-146c	MIMAT0007736	gga-miR-146c-3p	chr4:89315854-89315875	miRNA	14.6302	14.4543	14.286	14.3207	14.1985	14.1649
MI0003696	498.798	0.822283	0.669932	0.00264485	0.0447861	gga-miR-147	MIMAT0003352	gga-miR-147	chr10:10668561-10668580	miRNA	9.12071	9.04112	8.58972	7.05657	7.69264	7.41756
MI0001189	133976	-0.529438	0.343179	0.00304927	0.0484071	gga-miR-148a	MIMAT0001120	gga-miR-148a-3p	chr2:32178257-32178278	miRNA	16.0337	16.2391	15.4111	17.1179	16.9606	16.6579
MI0040733	7207.66	-0.0482233	0.120425	0.655589	0.801413	gga-miR-148b	MIMAT0050026	gga-miR-148b-5p	chr33:1171914-1171937	miRNA	12.4623	12.4124	12.7135	12.5345	12.6421	12.6552
MI0001188	570.454	-0.0625663	0.193221	0.652198	0.801413	gga-miR-153	MIMAT0001119	gga-miR-153-3p	chr2:8846580-8846599	miRNA	9.09276	9.08426	8.33649	9.03591	8.93708	9.08983
MI0007275	0.957643	-0.0176638	0.422618	0.839449	NA	gga-miR-1550	MIMAT0007403	gga-miR-1550-5p	chr12:12877204-12877224	miRNA	-0.384369	-1.32286	-1.2529	-0.23061	-0.941076	-1.28009
MI0007276	5.56845	0.0186199	0.337895	0.852141	0.953497	gga-miR-1551	MIMAT0007405	gga-miR-1551-5p	chr14:5241021-5241043	miRNA	2.81223	-0.61178	2.91565	2.53931	1.69616	2.20475
MI0007277	132.552	0.301601	0.189633	0.0317031	0.181203	gga-miR-1552	MIMAT0007407	gga-miR-1552-5p	chr1:133682290-133682312	miRNA	6.70178	6.93132	7.43117	6.59087	6.48782	6.63892
MI0007278	0.203294	0	0.503859	1	NA	gga-miR-1553	MIMAT0007409	gga-miR-1553-5p	chr7:23871819-23871842	miRNA	-2.21969	-2.22358	-2.19401	-2.18733	-2.11758	-2.20542
MI0007279	0	0	0.526577	NA	NA	gga-miR-1554	MIMAT0007411	gga-miR-1554	chr14:5821597-5821617	miRNA	-2.39896	-2.40042	-2.38931	-2.3868	-2.36059	-2.3936
MI0007280	0.962309	-0.0441871	0.408747	0.637769	NA	gga-miR-1555	MIMAT0007412	gga-miR-1555-3p	chr1:144936081-144936102	miRNA	-1.23291	-1.24205	0.321523	-0.170433	-0.877112	0.257194
MI0007281	0	0	0.526577	NA	NA	gga-miR-1556	MIMAT0007413	gga-miR-1556	chrZ:34645356-34645377	miRNA	0	0	0	0	0	0
MI0007282	0.0475984	0	0.503859	1	NA	gga-miR-1557	MIMAT0007414	gga-miR-1557	chr2:113270614-113270633	miRNA	-2.3881	-2.38886	-2.38307	-2.38177	-2.36811	-2.38531
MI0007283	0	0	0.526577	NA	NA	gga-miR-1558	MIMAT0007415	gga-miR-1558	chr20:1000517-1000536	miRNA	0	0	0	0	0	0
MI0007284	1052.43	0.0567102	0.17765	0.676879	0.814821	gga-miR-1559	MIMAT0007416	gga-miR-1559-5p	AADN04015323.1:4708-4729	miRNA	10.1503	9.98455	9.30177	9.75196	9.9777	9.61948
MI0001176	229.177	3.24465	0.682026	8.66806e-08	5.50422e-06	gga-miR-155	MIMAT0001106	gga-miR-155	chr1:102485101-102485122	miRNA	8.82089	8.32479	8.11219	4.40747	4.4624	5.05422
MI0007285	2.46477	-0.000481114	0.351046	0.996065	0.996065	gga-miR-1560	MIMAT0007417	gga-miR-1560-5p	chr11:18874379-18874400	miRNA	0.248496	0.771264	0.974512	-0.543726	0.889263	1.28407
MI0007286	0.122966	0	0.503859	1	NA	gga-miR-1561	MIMAT0007419	gga-miR-1561	chr18:6481077-6481097	miRNA	-2.29176	-2.29563	-2.26615	-2.2595	-2.18996	-2.27754
MI0007287	0	0	0.526577	NA	NA	gga-miR-1562	MIMAT0007420	gga-miR-1562-5p	chr8:24243104-24243125	miRNA	0	0	0	0	0	0
MI0007288	2.50565	0.0930304	0.468833	0.340503	0.59544	gga-miR-1563	MIMAT0007422	gga-miR-1563	chr12:783192-783215	miRNA	-0.928977	1.27735	2.11069	-0.792788	1.31512	-0.868812
MI0007289	0	0	0.526577	NA	NA	gga-miR-1564	MIMAT0007423	gga-miR-1564-5p	chr14:12315048-12315070	miRNA	-2.41116	-2.4134	-2.39631	-2.39245	-2.35213	-2.40291
MI0007290	0.0475984	0	0.503859	1	NA	gga-miR-1565	MIMAT0007425	gga-miR-1565	chr28:3621586-3621608	miRNA	-2.32999	-2.33192	-2.31724	-2.31392	-2.27929	-2.32291
MI0007292	0	0	0.526577	NA	NA	gga-miR-1567	MIMAT0007427	gga-miR-1567	chr19:1707078-1707099	miRNA	0	0	0	0	0	0
MI0007293	0	0	0.526577	NA	NA	gga-miR-1568	MIMAT0007428	gga-miR-1568	chr5:8127606-8127626	miRNA	0	0	0	0	0	0
MI0007295	0.096393	0.00503275	0.504062	0.916854	NA	gga-miR-1569	MIMAT0007429	gga-miR-1569	chr2:117059294-117059315	miRNA	-2.05685	-2.06173	-1.67007	-2.01624	-1.92872	-2.03895
MI0007296	0	0	0.526577	NA	NA	NA	NA	NA	NA	NA	0	0	0	0	0	0
MI0007297	0	0	0.526577	NA	NA	gga-miR-1571	MIMAT0007431	gga-miR-1571	chr11:18632422-18632443	miRNA	0	0	0	0	0	0
MI0007298	0.216577	-0.0125882	0.505131	0.794281	NA	gga-miR-1572	MIMAT0007432	gga-miR-1572	chr12:9418125-9418145	miRNA	-2.16427	-2.16888	-2.13386	-1.79135	-2.04335	-2.14738
MI0007299	0	0	0.526577	NA	NA	gga-miR-1573	MIMAT0007433	gga-miR-1573	chr4:12520210-12520229	miRNA	0	0	0	0	0	0
MI0007300	0.0647863	0	0.503859	1	NA	gga-miR-1574	MIMAT0007434	gga-miR-1574-5p	chr10:5628315-5628335	miRNA	-2.39251	-2.39356	-2.38561	-2.38381	-2.36506	-2.38868
MI0007301	0	0	0.526577	NA	NA	gga-miR-1575	MIMAT0007436	gga-miR-1575	chr4:29768274-29768294	miRNA	0	0	0	0	0	0
MI0007302	0	0	0.526577	NA	NA	gga-miR-1576	MIMAT0007437	gga-miR-1576	chr13:18027824-18027844	miRNA	0	0	0	0	0	0
MI0007303	0	0	0.526577	NA	NA	gga-miR-1577	MIMAT0007438	gga-miR-1577	chr9:5464042-5464063	miRNA	0	0	0	0	0	0
MI0007304	0	0	0.526577	NA	NA	gga-miR-1578	MIMAT0007439	gga-miR-1578	chr5:55286136-55286157	miRNA	-2.34332	-2.34601	-2.32555	-2.32092	-2.27264	-2.33345
MI0007305	0.0647863	0	0.503859	1	NA	gga-miR-1579	MIMAT0007440	gga-miR-1579	chr6:2663998-2664018	miRNA	-2.39251	-2.39356	-2.38561	-2.38381	-2.36506	-2.38868
MI0007306	0.078811	0	0.503859	1	NA	gga-miR-1580	MIMAT0007441	gga-miR-1580	chr18:10687042-10687062	miRNA	-2.39585	-2.39711	-2.38753	-2.38536	-2.36275	-2.39123
MI0007307	0	0	0.526577	NA	NA	gga-miR-1581	MIMAT0007442	gga-miR-1581	chr1:49300771-49300793	miRNA	0	0	0	0	0	0
MI0007308	0	0	0.526577	NA	NA	gga-miR-1582	MIMAT0007443	gga-miR-1582	chr7:23825947-23825966	miRNA	0	0	0	0	0	0
MI0007309	0.0877847	-0.012588	0.505131	0.794284	NA	gga-miR-1583	MIMAT0007444	gga-miR-1583	chrZ:70734392-70734411	miRNA	-2.00047	-2.00791	-1.95133	-1.93855	-1.80509	-1.43253
MI0007310	0	0	0.526577	NA	NA	gga-miR-1584	MIMAT0007445	gga-miR-1584	chrZ:18874933-18874952	miRNA	0	0	0	0	0	0
MI0007312	0.261775	0.0186176	0.506115	0.703202	NA	gga-miR-1585	MIMAT0007447	gga-miR-1585	chr19:8857979-8858002	miRNA	-1.26458	-2.12413	-2.08973	-2.08197	-2.00084	-2.10301
MI0007313	0	0	0.526577	NA	NA	gga-miR-1586	MIMAT0007448	gga-miR-1586	chr4:1258873-1258895	miRNA	0	0	0	0	0	0
MI0007314	0.122966	0	0.503859	1	NA	gga-miR-1587	MIMAT0007449	gga-miR-1587	chr19:1798729-1798748	miRNA	-2.33071	-2.33268	-2.31769	-2.3143	-2.27893	-2.32348
MI0007315	0	0	0.526577	NA	NA	gga-miR-1588	MIMAT0007450	gga-miR-1588	chr14:14147564-14147584	miRNA	0	0	0	0	0	0
MI0007316	0	0	0.526577	NA	NA	gga-miR-1589	MIMAT0007451	gga-miR-1589	chr8:16516625-16516646	miRNA	0	0	0	0	0	0
MI0007317	3.1151	-0.148161	0.44164	0.21353	0.471503	gga-miR-1590	MIMAT0007452	gga-miR-1590	chr6:12431087-12431109	miRNA	0.525587	0.502457	-0.816045	0.720505	1.55347	0.973086
MI0007318	0	0	0.526577	NA	NA	gga-miR-1591	MIMAT0007453	gga-miR-1591-5p	chr7:19406920-19406940	miRNA	0	0	0	0	0	0
MI0007319	0.0962977	-0.012588	0.505131	0.794284	NA	gga-miR-1592	MIMAT0007455	gga-miR-1592	chr19:9392658-9392679	miRNA	-2.26123	-2.26354	-2.24594	-2.24197	-2.20046	-2.08459
MI0007320	0.158115	-0.012588	0.505131	0.794284	NA	gga-miR-1593	MIMAT0007456	gga-miR-1593	chr1:59634284-59634304	miRNA	-2.01956	-2.02789	-1.9645	-1.95019	-1.19496	-1.98898
MI0007321	0.191783	0	0.503859	1	NA	gga-miR-1594	MIMAT0007457	gga-miR-1594	chrZ:193930-193950	miRNA	-2.2235	-2.22757	-2.19665	-2.18967	-2.11675	-2.20859
MI0007322	0.497145	-0.0170039	0.44547	0.833985	NA	gga-miR-1595	MIMAT0007458	gga-miR-1595-5p	chr8:20837053-20837074	miRNA	-0.779334	-0.796134	-1.58102	-1.55664	-0.312953	-0.717004
MI0007323	0.303989	-0.00972351	0.504438	0.840828	NA	gga-miR-1596	MIMAT0007460	gga-miR-1596-5p	chr1:5811665-5811687	miRNA	-1.90641	-1.39413	-1.85656	-1.8436	-1.70822	-0.96684
MI0007324	0.798489	0.0967772	0.469874	0.327613	NA	gga-miR-1597	MIMAT0007462	gga-miR-1597-5p	chr2:104089503-104089523	miRNA	-1.15809	-0.796242	-0.671279	-1.67217	-1.5126	-1.11305
MI0007325	0	0	0.526577	NA	NA	gga-miR-1598	MIMAT0007464	gga-miR-1598	chr3:22902079-22902100	miRNA	0	0	0	0	0	0
MI0007326	0	0	0.526577	NA	NA	gga-miR-1599	MIMAT0007465	gga-miR-1599	chr7:24501580-24501599	miRNA	-2.36384	-2.3677	-2.33833	-2.33169	-2.26241	-2.34967
MI0001186	3077.61	-0.0902342	0.170588	0.50104	0.731404	gga-miR-15a	MIMAT0001117	gga-miR-15a	chr1:169399242-169399262	miRNA	11.3846	11.455	10.7849	11.1526	11.2919	11.7197
MI0001223	1925.39	0.205328	0.157482	0.112058	0.327159	gga-miR-15b	MIMAT0001154	gga-miR-15b-5p	chr9:22277124-22277145	miRNA	10.9958	10.5986	11.046	10.5798	10.5904	10.6935
MI0007562	1222.61	0.241256	0.158943	0.0632257	0.267655	gga-miR-15c	MIMAT0007737	gga-miR-15c-5p	chr4:4071855-4071876	miRNA	10.256	10.023	10.4514	9.63245	9.98225	10.1419
MI0001185	16932.3	-0.0257535	0.150086	0.837665	0.943725	gga-miR-16	MIMAT0001116	gga-miR-16-5p	chr1:169399100-169399121	miRNA	13.8835	13.9436	13.2904	13.7999	13.638	13.935
MI0001222	16849.7	-0.0267717	0.150225	0.831432	0.942784	gga-miR-16	MIMAT0001116	gga-miR-16-5p	chr9:22276954-22276975	miRNA	13.8761	13.9371	13.2845	13.7945	13.6325	13.93
MI0007327	0.109529	0	0.503859	1	NA	gga-miR-1600	MIMAT0007466	gga-miR-1600	chr1:194366475-194366494	miRNA	-2.27434	-2.27733	-2.25463	-2.2495	-2.19595	-2.26339
MI0007328	0.0475984	0	0.503859	1	NA	gga-miR-1601	MIMAT0007467	gga-miR-1601	chr24:2012358-2012379	miRNA	-2.3881	-2.38886	-2.38307	-2.38177	-2.36811	-2.38531
MI0007329	0.190621	-0.0125883	0.505131	0.79428	NA	gga-miR-1602	MIMAT0007468	gga-miR-1602	chr4:76824359-76824380	miRNA	-1.8766	-1.88442	-1.82496	-1.81153	-1.67129	-1.29621
MI0007330	0.144256	0	0.503859	1	NA	NA	NA	NA	NA	NA	-1.95727	-1.96589	-1.90031	-1.8855	-1.73082	-1.92564
MI0007331	0	0	0.526577	NA	NA	gga-miR-1604	MIMAT0007470	gga-miR-1604	chr1:317105-317127	miRNA	0	0	0	0	0	0
MI0007332	0.0639276	0	0.503859	1	NA	gga-miR-1605	MIMAT0007471	gga-miR-1605	chr4:63465077-63465098	miRNA	-2.39155	-2.39253	-2.38506	-2.38337	-2.36573	-2.38794
MI0007333	0	0	0.526577	NA	NA	gga-miR-1606	MIMAT0007472	gga-miR-1606	chr4:13488997-13489019	miRNA	0	0	0	0	0	0
MI0007334	0.0390854	0	0.503859	1	NA	gga-miR-1607	MIMAT0007473	gga-miR-1607	chr2:45574714-45574733	miRNA	-2.38621	-2.38685	-2.38199	-2.38089	-2.36942	-2.38386
MI0007335	0.053756	0.00503287	0.504063	0.916852	NA	gga-miR-1608	MIMAT0007474	gga-miR-1608	chr9:5216868-5216889	miRNA	-2.39025	-2.39115	-2.31893	-2.38276	-2.36662	-2.38695
MI0007336	0	0	0.526577	NA	NA	gga-miR-1609	MIMAT0007475	gga-miR-1609	chr13:16932652-16932673	miRNA	-2.33899	-2.34143	-2.32284	-2.31865	-2.2748	-2.33002
MI0007338	0	0	0.526577	NA	NA	gga-miR-1610	MIMAT0007476	gga-miR-1610	chr8:11705546-11705566	miRNA	0	0	0	0	0	0
MI0007339	0	0	0.526577	NA	NA	NA	NA	NA	NA	NA	0	0	0	0	0	0
MI0007340	0.0539836	0	0.503859	1	NA	gga-miR-1612	MIMAT0007478	gga-miR-1612	chr9:4975924-4975945	miRNA	-2.39002	-2.39091	-2.38418	-2.38266	-2.36679	-2.38678
MI0007341	0.279427	0	0.503859	1	NA	gga-miR-1613	MIMAT0007479	gga-miR-1613	chr2:78055625-78055645	miRNA	-2.22219	-2.22619	-2.19574	-2.18886	-2.11703	-2.2075
MI0007343	0	0	0.526577	NA	NA	gga-miR-1614	MIMAT0007480	gga-miR-1614-5p	chr20:5087621-5087641	miRNA	-2.39343	-2.39454	-2.38614	-2.38424	-2.36442	-2.38938
MI0007344	0	0	0.526577	NA	NA	gga-miR-1615	MIMAT0007482	gga-miR-1615	chr14:6750519-6750541	miRNA	0	0	0	0	0	0
MI0007345	0	0	0.526577	NA	NA	gga-miR-1616	MIMAT0007483	gga-miR-1616	chr11:1329589-1329610	miRNA	0	0	0	0	0	0
MI0007346	0	0	0.526577	NA	NA	gga-miR-1617	MIMAT0007484	gga-miR-1617	chr5:28336105-28336126	miRNA	0	0	0	0	0	0
MI0007347	0.171895	0	0.503859	1	NA	gga-miR-1618	MIMAT0007485	gga-miR-1618-3p	chr8:7465672-7465693	miRNA	-1.93344	-1.94152	-1.88004	-1.86616	-1.72115	-1.90378
MI0007348	0.795634	-0.00558528	0.372791	0.953049	NA	NA	NA	NA	NA	NA	-0.083663	-0.796841	-0.692025	-0.226294	-0.394876	-0.733218
MI0007349	0	0	0.526577	NA	NA	gga-miR-1620	MIMAT0007487	gga-miR-1620	chr8:18552963-18552984	miRNA	-2.24749	-2.25267	-2.21329	-2.2044	-2.11151	-2.22849
MI0007350	0	0	0.526577	NA	NA	gga-miR-1621	MIMAT0007488	gga-miR-1621-5p	chr28:3620270-3620289	miRNA	0	0	0	0	0	0
MI0007351	0	0	0.526577	NA	NA	gga-miR-1622	MIMAT0007490	gga-miR-1622	chr2:40348970-40348990	miRNA	0	0	0	0	0	0
MI0007352	0.109186	0.00503275	0.504062	0.916854	NA	gga-miR-1623	MIMAT0007491	gga-miR-1623	AADN04017384.1:1507-1526	miRNA	-2.32524	-2.2063	-2.31428	-2.31143	-2.28166	-2.31915
MI0007353	0	0	0.526577	NA	NA	gga-miR-1624	MIMAT0007492	gga-miR-1624	chr6:15805670-15805690	miRNA	0	0	0	0	0	0
MI0007354	0.166695	-0.00376801	0.503973	0.937692	NA	gga-miR-1625	MIMAT0007493	gga-miR-1625-5p	chr15:7616590-7616614	miRNA	-2.10427	-2.1093	-1.70564	-1.697	-1.97222	-2.08582
MI0007355	0.0467758	0.00503287	0.504063	0.916852	NA	gga-miR-1626	MIMAT0007495	gga-miR-1626-5p	chr1:5693467-5693490	miRNA	-2.21672	-2.32284	-2.31189	-2.30941	-2.28357	-2.31612
MI0007356	0	0	0.526577	NA	NA	gga-miR-1627	MIMAT0007497	gga-miR-1627-5p	chr4:39264548-39264568	miRNA	0	0	0	0	0	0
MI0007357	0	0	0.526577	NA	NA	gga-miR-1628	MIMAT0007499	gga-miR-1628	chr4:1930833-1930854	miRNA	0	0	0	0	0	0
MI0007358	0	0	0.526577	NA	NA	gga-miR-1629	MIMAT0007500	gga-miR-1629	chr25:2201905-2201925	miRNA	0	0	0	0	0	0
MI0007359	0.0835142	0	0.503859	1	NA	gga-miR-1630	MIMAT0007501	gga-miR-1630	chr9:920042-920063	miRNA	-2.39674	-2.39806	-2.38804	-2.38577	-2.36213	-2.39191
MI0007360	0	0	0.526577	NA	NA	gga-miR-1631	MIMAT0007502	gga-miR-1631	chrZ:16452695-16452716	miRNA	-2.39563	-2.39687	-2.3874	-2.38526	-2.3629	-2.39106
MI0007362	0	0	0.526577	NA	NA	gga-miR-1632	MIMAT0007504	gga-miR-1632-5p	chr1:139858357-139858379	miRNA	0	0	0	0	0	0
MI0007363	0	0	0.526577	NA	NA	gga-miR-1633	MIMAT0007506	gga-miR-1633	chr8:5334593-5334615	miRNA	0	0	0	0	0	0
MI0007364	0	0	0.526577	NA	NA	gga-miR-1634	MIMAT0007507	gga-miR-1634	chr11:11478897-11478918	miRNA	0	0	0	0	0	0
MI0023551	0	0	0.526577	NA	NA	gga-miR-1634	MIMAT0007507	gga-miR-1634	AADN04004633.1:10738-10759	miRNA	0	0	0	0	0	0
MI0007365	0	0	0.526577	NA	NA	gga-miR-1635	MIMAT0007508	gga-miR-1635	chr21:1726004-1726028	miRNA	-2.38996	-2.39084	-2.38414	-2.38263	-2.36683	-2.38673
MI0007366	0	0	0.526577	NA	NA	gga-miR-1636	MIMAT0007509	gga-miR-1636	chr15:4735927-4735946	miRNA	-2.38763	-2.38836	-2.3828	-2.38155	-2.36844	-2.38495
MI0007367	0	0	0.526577	NA	NA	gga-miR-1637	MIMAT0007510	gga-miR-1637	chr18:10349195-10349215	miRNA	0	0	0	0	0	0
MI0007368	0	0	0.526577	NA	NA	gga-miR-1638	MIMAT0007511	gga-miR-1638	chr5:56261825-56261844	miRNA	0	0	0	0	0	0
MI0007371	0.0467758	0.00503287	0.504063	0.916852	NA	gga-miR-1639	MIMAT0007514	gga-miR-1639	chr2:3293391-3293411	miRNA	-2.33315	-2.38876	-2.38302	-2.38172	-2.36818	-2.38524
MI0007372	0	0	0.526577	NA	NA	gga-miR-1640	MIMAT0007515	gga-miR-1640	chr15:10018844-10018867	miRNA	0	0	0	0	0	0
MI0007373	0.584964	-0.0211704	0.458844	0.783853	NA	gga-miR-1641	MIMAT0007516	gga-miR-1641	chr3:13265680-13265701	miRNA	-1.15177	-1.16471	-1.72865	-1.71202	-1.5383	-0.385114
MI0007374	0	0	0.526577	NA	NA	gga-miR-1642	MIMAT0007517	gga-miR-1642	chr10:19093380-19093402	miRNA	0	0	0	0	0	0
MI0007375	0.121448	0	0.503859	1	NA	gga-miR-1643	MIMAT0007518	gga-miR-1643-5p	chr11:2000865-2000886	miRNA	-2.20863	-2.21201	-2.18634	-2.18054	-2.11999	-2.19625
MI0007376	0	0	0.526577	NA	NA	gga-miR-1644	MIMAT0007520	gga-miR-1644	chr14:8176892-8176912	miRNA	-2.39563	-2.39687	-2.3874	-2.38526	-2.3629	-2.39106
MI0007377	0	0	0.526577	NA	NA	gga-miR-1645	MIMAT0007521	gga-miR-1645	chr1:23377361-23377380	miRNA	0	0	0	0	0	0
MI0007378	0	0	0.526577	NA	NA	gga-miR-1646	MIMAT0007522	gga-miR-1646	chr1:175210922-175210944	miRNA	0	0	0	0	0	0
MI0007379	0	0	0.526577	NA	NA	gga-miR-1647	MIMAT0007523	gga-miR-1647	chr28:2280591-2280611	miRNA	0	0	0	0	0	0
MI0007380	1.98209	-0.0296851	0.384375	0.754897	NA	gga-miR-1648	MIMAT0007524	gga-miR-1648-5p	chr20:14035961-14035981	miRNA	-0.43911	-1.32836	0.5356	0.222595	0.617146	-1.29182
MI0007381	0.19663	-0.0125883	0.505131	0.79428	NA	gga-miR-1649	MIMAT0007526	gga-miR-1649-5p	chr3:21881924-21881943	miRNA	-2.1988	-2.20171	-2.17951	-2.1745	-2.12214	-1.97596
MI0007382	0.533755	-0.045393	0.438663	0.607513	NA	gga-miR-1650	MIMAT0007528	gga-miR-1650	chr2:22742602-22742625	miRNA	-1.79357	-0.904587	-1.74055	-1.15337	-0.999423	-1.20981
MI0007383	5.96158	0.0940991	0.31729	0.410269	0.647257	gga-miR-1651	MIMAT0007529	gga-miR-1651-5p	chr1:539169-539190	miRNA	2.31341	2.43745	1.88959	1.23527	0.119385	2.5895
MI0007384	0	0	0.526577	NA	NA	gga-miR-1652	MIMAT0007531	gga-miR-1652	chr18:9720267-9720288	miRNA	0	0	0	0	0	0
MI0007385	0.391126	-0.00587857	0.491272	0.920192	NA	gga-miR-1653	MIMAT0007532	gga-miR-1653	chr9:14383864-14383885	miRNA	-1.98996	-1.46336	-1.9397	-1.92663	-1.23724	-1.96204
MI0007386	0.0456011	0	0.503859	1	NA	gga-miR-1654	MIMAT0007533	gga-miR-1654	chr4:89776536-89776556	miRNA	-2.38791	-2.38866	-2.38297	-2.38168	-2.36824	-2.38517
MI0007388	7.34063	0.0621068	0.278443	0.596387	0.792278	gga-miR-1655	MIMAT0007534	gga-miR-1655-5p	chr8:7519323-7519344	miRNA	2.88861	2.75248	2.62098	2.5196	2.43836	2.52716
MI0007389	0.0993571	0.00503275	0.504062	0.916854	NA	gga-miR-1656	MIMAT0007535	gga-miR-1656	chr1:133654041-133654062	miRNA	-2.03574	-2.04193	-1.54489	-1.98421	-1.87313	-2.01302
MI0007391	0	0	0.526577	NA	NA	gga-miR-1657	MIMAT0007537	gga-miR-1657	chr1:188362848-188362870	miRNA	0	0	0	0	0	0
MI0007392	0	0	0.526577	NA	NA	gga-miR-1658	MIMAT0007538	gga-miR-1658-5p	chr9:23035180-23035202	miRNA	0	0	0	0	0	0
MI0007393	0	0	0.526577	NA	NA	gga-miR-1659	MIMAT0007540	gga-miR-1659	chr7:13729444-13729466	miRNA	0	0	0	0	0	0
MI0007394	0	0	0.526577	NA	NA	gga-miR-1660	MIMAT0007541	gga-miR-1660	chr3:58426569-58426590	miRNA	0	0	0	0	0	0
MI0007395	0.186658	-0.0260679	0.508781	0.594757	NA	gga-miR-1661	MIMAT0007542	gga-miR-1661	chr2:19829194-19829217	miRNA	-2.34575	-2.34857	-2.32705	-2.32219	-1.86017	-2.33536
MI0007396	1705.7	-0.289639	0.262011	0.0502798	0.244916	gga-miR-1662	MIMAT0007543	gga-miR-1662	AADN04011454.1:4828-4849	miRNA	9.72898	10.234	10.159	10.5634	10.9826	10.7506
MI0007397	2.44048	0.0951252	0.426202	0.363041	0.606661	NA	NA	NA	NA	NA	0.216779	1.43646	2.91868	-0.594412	0.869478	1.81669
MI0007398	104.492	-0.00488394	0.359543	0.959651	0.986509	gga-miR-1664	MIMAT0007546	gga-miR-1664-5p	chr1:190157113-190157132	miRNA	5.44778	6.66315	5.58652	6.88157	6.32562	0.0203329
MI0007399	0	0	0.526577	NA	NA	gga-miR-1665	MIMAT0007548	gga-miR-1665	chr8:19809656-19809677	miRNA	0	0	0	0	0	0
MI0007400	0	0	0.526577	NA	NA	gga-miR-1666	MIMAT0007549	gga-miR-1666	chr19:5563994-5564015	miRNA	0	0	0	0	0	0
MI0007401	0.0639276	0	0.503859	1	NA	gga-miR-1667	MIMAT0007550	gga-miR-1667-3p	chr24:5291938-5291959	miRNA	-2.3243	-2.32591	-2.31369	-2.31093	-2.28213	-2.31841
MI0007402	1.97917	-0.0907514	0.369909	0.402225	NA	gga-miR-1668	MIMAT0007551	gga-miR-1668-5p	chr33:217322-217343	miRNA	0.632528	0.977031	-0.749364	1.22318	1.29562	0.723406
MI0007403	0	0	0.526577	NA	NA	gga-miR-1669	MIMAT0007553	gga-miR-1669	chr26:3626485-3626504	miRNA	0	0	0	0	0	0
MI0007404	0.247584	0.0138739	0.505113	0.775151	NA	gga-miR-1670	MIMAT0007554	gga-miR-1670	chr10:786680-786701	miRNA	-1.74936	-2.10396	-1.71756	-2.05908	-1.97274	-2.08149
MI0007405	0.0456011	0	0.503859	1	NA	gga-miR-1671	MIMAT0007555	gga-miR-1671	chr15:5090720-5090742	miRNA	-2.34244	-2.34508	-2.32499	-2.32046	-2.27308	-2.33275
MI0007406	0.496789	0.0449801	0.472207	0.564839	NA	gga-miR-1672	MIMAT0007556	gga-miR-1672	chr18:8852737-8852760	miRNA	-1.49345	-1.94891	-0.809498	-1.89036	-1.77771	-1.46325
MI0007407	0.0933291	-0.0125879	0.505131	0.794286	NA	gga-miR-1673	MIMAT0007557	gga-miR-1673	chr15:749689-749710	miRNA	-2.26981	-2.27256	-2.25162	-2.2469	-1.99746	-2.25971
MI0007408	1.10629	0.210214	0.593879	0.099994	NA	gga-miR-1674	MIMAT0007558	gga-miR-1674	chr6:22802938-22802962	miRNA	1.44248	0.112373	1.64331	0.353252	-0.368201	-0.802781
MI0007409	0	0	0.526577	NA	NA	gga-miR-1675	MIMAT0007559	gga-miR-1675	chr8:24727690-24727713	miRNA	0	0	0	0	0	0
MI0007410	0.13919	0.00503265	0.504062	0.916856	NA	gga-miR-1676	MIMAT0007560	gga-miR-1676-5p	chr5:56542878-56542899	miRNA	-2.14747	-2.15136	-1.83895	-2.11508	-2.04527	-2.1332
MI0007411	130.293	-0.0831635	0.204568	0.550672	0.777059	gga-miR-1677	MIMAT0007562	gga-miR-1677-5p	chr3:74231870-74231890	miRNA	6.12347	6.57244	7.03577	6.78225	6.8261	6.81658
MI0007412	0	0	0.526577	NA	NA	gga-miR-1678	MIMAT0007564	gga-miR-1678	chr12:2538562-2538583	miRNA	0	0	0	0	0	0
MI0007413	0	0	0.526577	NA	NA	gga-miR-1679	MIMAT0007565	gga-miR-1679	chr4:51454519-51454541	miRNA	0	0	0	0	0	0
MI0007414	0	0	0.526577	NA	NA	gga-miR-1680	MIMAT0007566	gga-miR-1680-5p	chr10:15878842-15878863	miRNA	-2.28675	-2.29037	-2.26284	-2.25662	-2.19168	-2.27347
MI0007415	0.485257	0.00841916	0.488972	0.889242	NA	gga-miR-1681	MIMAT0007568	gga-miR-1681	chr2:94287003-94287024	miRNA	-2.04217	-1.52683	-1.99383	-1.98126	-1.84999	-2.01532
MI0007416	0	0	0.526577	NA	NA	gga-miR-1682	MIMAT0007569	gga-miR-1682	chr14:4947203-4947223	miRNA	0	0	0	0	0	0
MI0007417	0.0463491	0	0.503859	1	NA	gga-miR-1683	MIMAT0007570	gga-miR-1683	chr1:49924860-49924882	miRNA	-2.34225	-2.34488	-2.32488	-2.32036	-2.27317	-2.3326
MI0007418	22.1381	0.260776	0.345971	0.073951	0.288946	NA	NA	NA	NA	NA	4.99687	4.90459	3.02135	4.17519	2.72858	3.73023
MI0022501	0.830069	-0.051369	0.448092	0.558028	NA	gga-miR-1684b	MIMAT0025785	gga-miR-1684b-3p	chr4:89658931-89658952	miRNA	-1.67378	-1.68513	-0.850195	-0.359193	-1.37563	-1.63213
MI0007419	1.301	0.0539611	0.401418	0.57762	NA	gga-miR-1685	MIMAT0007573	gga-miR-1685-5p	chr2:24811615-24811636	miRNA	-1.09433	0.93041	0.847382	-1.00506	0.344322	0.416909
MI0007420	0	0	0.526577	NA	NA	gga-miR-1686	MIMAT0007575	gga-miR-1686	chr3:75850142-75850163	miRNA	0	0	0	0	0	0
MI0007421	0	0	0.526577	NA	NA	gga-miR-1687	MIMAT0007576	gga-miR-1687-5p	chr20:13296384-13296404	miRNA	-2.38773	-2.38846	-2.38286	-2.38159	-2.36837	-2.38502
MI0007422	0.0452582	0.00503287	0.504063	0.916852	NA	gga-miR-1688	MIMAT0007578	gga-miR-1688	chr10:1296888-1296910	miRNA	-2.3877	-2.33501	-2.38284	-2.38158	-2.36839	-2.385
MI0007423	0.536213	0.0336359	0.479629	0.636828	NA	gga-miR-1689	MIMAT0007579	gga-miR-1689-5p	chr19:9416390-9416411	miRNA	-1.15854	-1.77046	-1.07468	-1.6855	-1.52202	-1.72791
MI0007424	0	0	0.526577	NA	NA	gga-miR-1690	MIMAT0007581	gga-miR-1690-5p	chr1:83828724-83828746	miRNA	0	0	0	0	0	0
MI0007425	0	0	0.526577	NA	NA	gga-miR-1691	MIMAT0007582	gga-miR-1691	chr1:46258895-46258917	miRNA	0	0	0	0	0	0
MI0007427	0.576712	0.102291	0.533835	0.214011	NA	gga-miR-1692	MIMAT0007584	gga-miR-1692	chr9:22226712-22226731	miRNA	0.0280552	1.08368	-0.40092	-1.43842	-1.1321	-1.5179
MI0007428	0.0475984	0	0.503859	1	NA	NA	NA	NA	NA	NA	-2.3215	-2.32295	-2.31195	-2.30947	-2.28352	-2.3162
MI0007429	0	0	0.526577	NA	NA	gga-miR-1694	MIMAT0007586	gga-miR-1694	chr7:5436305-5436326	miRNA	0	0	0	0	0	0
MI0007430	0	0	0.526577	NA	NA	gga-miR-1695	MIMAT0007587	gga-miR-1695	chr1:26725647-26725668	miRNA	0	0	0	0	0	0
MI0007431	0	0	0.526577	NA	NA	gga-miR-1696	MIMAT0007588	gga-miR-1696	chr19:5602884-5602907	miRNA	-2.1176	-2.12315	-2.08094	-2.07141	-1.97187	-2.09724
MI0007432	0	0	0.526577	NA	NA	gga-miR-1697	MIMAT0007589	gga-miR-1697	AADN04010454.1:7382-7403	miRNA	-2.41116	-2.4134	-2.39631	-2.39245	-2.35213	-2.40291
MI0007433	0.0815462	0	0.503859	1	NA	gga-miR-1698	MIMAT0007590	gga-miR-1698	chr19:640959-640980	miRNA	-2.31892	-2.32022	-2.31034	-2.30811	-2.28481	-2.31415
MI0023552	0.0815462	0	0.503859	1	NA	NA	NA	NA	NA	NA	-2.31892	-2.32022	-2.31034	-2.30811	-2.28481	-2.31415
MI0007434	0	0	0.526577	NA	NA	gga-miR-1699	MIMAT0007591	gga-miR-1699	chr11:19730979-19731000	miRNA	-2.33555	-2.3378	-2.3207	-2.31684	-2.27652	-2.3273
MI0007563	4964.71	0.303233	0.19224	0.0315675	0.181203	gga-miR-16c	MIMAT0007739	gga-miR-16c-5p	chr4:4071490-4071511	miRNA	12.2385	11.9996	12.3335	11.6524	11.6954	11.7896
MI0007435	0	0	0.526577	NA	NA	gga-miR-1700	MIMAT0007592	gga-miR-1700	chr1:136743882-136743902	miRNA	-2.38773	-2.38846	-2.38286	-2.38159	-2.36837	-2.38502
MI0007436	0	0	0.526577	NA	NA	gga-miR-1701	MIMAT0007593	gga-miR-1701	chr4:79857023-79857042	miRNA	0	0	0	0	0	0
MI0007437	0	0	0.526577	NA	NA	gga-miR-1702	MIMAT0007594	gga-miR-1702	chr13:2077747-2077767	miRNA	0	0	0	0	0	0
MI0007438	0	0	0.526577	NA	NA	gga-miR-1703	MIMAT0007595	gga-miR-1703-5p	chr5:58127936-58127958	miRNA	0	0	0	0	0	0
MI0007439	0.0389092	0	0.503859	1	NA	gga-miR-1704	MIMAT0007596	gga-miR-1704	chr9:4883800-4883820	miRNA	-2.38575	-2.38636	-2.38172	-2.38068	-2.36973	-2.38351
MI0007440	0.157127	0	0.503859	1	NA	gga-miR-1705	MIMAT0007597	gga-miR-1705	chr17:9286719-9286740	miRNA	-2.157	-2.1613	-2.12863	-2.12125	-2.04418	-2.14124
MI0007441	0.151712	-0.0125882	0.505131	0.794282	NA	gga-miR-1706	MIMAT0007598	gga-miR-1706	chr2:3856401-3856422	miRNA	-2.19736	-2.20021	-2.17852	-2.17362	-2.12245	-1.97961
MI0007442	1.02059	-0.103821	0.487378	0.290334	NA	gga-miR-1707	MIMAT0007599	gga-miR-1707	chr17:2320713-2320735	miRNA	-1.70791	-1.71886	-0.906053	-0.880931	-0.0691463	-1.66771
MI0007444	2.98052	0.0840967	0.355406	0.436478	0.671911	gga-miR-1708	MIMAT0007601	gga-miR-1708	chr1:195334094-195334114	miRNA	1.77055	1.54804	0.851836	1.28283	-0.391723	1.15721
MI0007446	0.042637	0	0.503859	1	NA	gga-miR-1709	MIMAT0007604	gga-miR-1709	chr1:180999379-180999400	miRNA	-2.38754	-2.38827	-2.38275	-2.38151	-2.3685	-2.38488
MI0007447	0.484842	-0.0129564	0.490556	0.828994	NA	gga-miR-1710	MIMAT0007605	gga-miR-1710	chr5:27886413-27886434	miRNA	-1.82229	-1.18539	-1.08283	-1.74085	-0.273527	-1.78639
MI0007448	0	0	0.526577	NA	NA	gga-miR-1711	MIMAT0007606	gga-miR-1711	chr12:16440211-16440230	miRNA	-2.26529	-2.26781	-2.24863	-2.2443	-2.19906	-2.25604
MI0007449	6.70515	0.155384	0.341175	0.214306	0.471503	gga-miR-1712	MIMAT0007607	gga-miR-1712-5p	chr3:79500184-79500205	miRNA	2.86563	2.71768	1.59819	2.2079	1.17747	1.81252
MI0007450	0	0	0.526577	NA	NA	gga-miR-1713	MIMAT0007609	gga-miR-1713	chr7:16338852-16338874	miRNA	0	0	0	0	0	0
MI0007451	0	0	0.526577	NA	NA	gga-miR-1714	MIMAT0007610	gga-miR-1714	chr2:114704982-114705004	miRNA	0	0	0	0	0	0
MI0007452	0	0	0.526577	NA	NA	gga-miR-1715	MIMAT0007611	gga-miR-1715-5p	chr14:14307763-14307786	miRNA	0	0	0	0	0	0
MI0007453	0.053756	0.00503287	0.504063	0.916852	NA	gga-miR-1716	MIMAT0007613	gga-miR-1716	chr5:57845179-57845202	miRNA	-2.33218	-2.33423	-2.16924	-2.31507	-2.2782	-2.32464
MI0007454	0.173456	0	0.503859	1	NA	gga-miR-1717	MIMAT0007614	gga-miR-1717	AADN04010670.1:2306-2328	miRNA	-2.158	-2.16233	-2.12934	-2.12189	-2.04407	-2.14208
MI0007455	0	0	0.526577	NA	NA	gga-miR-1718	MIMAT0007615	gga-miR-1718	chr5:31460508-31460528	miRNA	0	0	0	0	0	0
MI0007456	0.085274	0	0.503859	1	NA	gga-miR-1719	MIMAT0007616	gga-miR-1719	chr12:884909-884929	miRNA	-2.32082	-2.32223	-2.31153	-2.30911	-2.28386	-2.31566
MI0007457	0.502584	0.0148199	0.460938	0.844328	NA	gga-miR-1720	MIMAT0007617	gga-miR-1720-5p	chr10:13134625-13134646	miRNA	-1.27215	-1.85058	-1.78655	-1.77209	-1.62106	-1.81128
MI0007458	0	0	0.526577	NA	NA	gga-miR-1721	MIMAT0007619	gga-miR-1721	chr8:5006778-5006798	miRNA	0	0	0	0	0	0
MI0007459	0	0	0.526577	NA	NA	gga-miR-1722	MIMAT0007620	gga-miR-1722-5p	chr10:17874986-17875008	miRNA	0	0	0	0	0	0
MI0007460	0.249643	0	0.503859	1	NA	gga-miR-1723	MIMAT0007622	gga-miR-1723	chr2:41506179-41506201	miRNA	-2.06975	-2.07606	-2.02805	-2.0172	-1.90395	-2.04658
MI0007461	0.998262	0.0447414	0.387985	0.644141	NA	gga-miR-1724	MIMAT0007623	gga-miR-1724	chr23:2768546-2768568	miRNA	-0.93623	-0.950112	0.172683	-1.56148	-0.544416	-0.443339
MI0007462	0	0	0.526577	NA	NA	gga-miR-1725	MIMAT0007624	gga-miR-1725	chr5:22883988-22884008	miRNA	0	0	0	0	0	0
MI0007463	0	0	0.526577	NA	NA	gga-miR-1726	MIMAT0007625	gga-miR-1726	chr6:32376935-32376956	miRNA	0	0	0	0	0	0
MI0007464	0.100532	0.0138742	0.505113	0.775146	NA	gga-miR-1727	MIMAT0007626	gga-miR-1727	chr1:71561202-71561224	miRNA	-1.68177	-2.14155	-1.64055	-2.08336	-1.97141	-2.11241
MI0007466	0.700484	-0.0967963	0.491796	0.30282	NA	gga-miR-1728	MIMAT0007627	gga-miR-1728-5p	chr4:10981418-10981440	miRNA	-1.41656	-0.580428	-1.35283	-1.32821	-0.110588	0.317381
MI0007468	354.286	-0.0740794	0.183571	0.589924	0.792278	gga-miR-1729	MIMAT0007629	gga-miR-1729-5p	chr15:762739-762761	miRNA	8.23203	8.32698	7.60699	8.09573	8.45453	8.16355
MI0007469	0	0	0.526577	NA	NA	gga-miR-1730	MIMAT0007631	gga-miR-1730-5p	chr4:48534519-48534541	miRNA	0	0	0	0	0	0
MI0007470	3.30499	-0.0585789	0.36423	0.565816	0.789655	gga-miR-1731	MIMAT0007633	gga-miR-1731-5p	chr12:10661026-10661048	miRNA	0.168055	-0.382077	1.20535	-0.201015	0.78096	1.62215
MI0007471	0	0	0.526577	NA	NA	gga-miR-1732	MIMAT0007634	gga-miR-1732	chr2:32706315-32706335	miRNA	0	0	0	0	0	0
MI0023557	0	0	0.526577	NA	NA	NA	NA	NA	NA	NA	0	0	0	0	0	0
MI0023558	0	0	0.526577	NA	NA	NA	NA	NA	NA	NA	0	0	0	0	0	0
MI0007472	0	0	0.526577	NA	NA	gga-miR-1733	MIMAT0007635	gga-miR-1733	chr7:19049833-19049853	miRNA	-2.18285	-2.18775	-2.15048	-2.14207	-2.05416	-2.16487
MI0007473	2.02775	0.0923453	0.413584	0.379471	NA	gga-miR-1734	MIMAT0007636	gga-miR-1734	chr3:46373195-46373215	miRNA	1.08736	-0.0886102	0.065356	0.647887	-0.643497	-0.956253
MI0007474	0	0	0.526577	NA	NA	gga-miR-1735	MIMAT0007637	gga-miR-1735	chr27:4391244-4391264	miRNA	0	0	0	0	0	0
MI0007475	0.205674	0	0.503859	1	NA	gga-miR-1736	MIMAT0007638	gga-miR-1736-5p	chr1:139198700-139198721	miRNA	-1.98539	-1.9916	-1.94432	-1.93364	-1.82212	-1.96258
MI0007476	6.49487	0.322573	0.548531	0.0511045	0.244916	gga-miR-1737	MIMAT0007640	gga-miR-1737	chr10:17092567-17092586	miRNA	2.52482	2.61765	4.08771	1.54788	-0.0417547	2.76928
MI0007477	0.0486993	-0.0125879	0.505131	0.794286	NA	gga-miR-1738	MIMAT0007641	gga-miR-1738	chr1:104756565-104756586	miRNA	-2.25835	-2.26051	-2.24404	-2.24031	-2.20145	-2.09297
MI0007478	0.0475984	0	0.503859	1	NA	gga-miR-1739	MIMAT0007642	gga-miR-1739	chr5:39282324-39282346	miRNA	-2.3881	-2.38886	-2.38307	-2.38177	-2.36811	-2.38531
MI0007479	0.132154	0	0.503859	1	NA	gga-miR-1740	MIMAT0007643	gga-miR-1740-5p	chr3:3796493-3796515	miRNA	-1.95456	-1.9617	-1.90737	-1.8951	-1.76696	-1.92835
MI0007480	0	0	0.526577	NA	NA	gga-miR-1741	MIMAT0007645	gga-miR-1741	chr9:7173113-7173132	miRNA	0	0	0	0	0	0
MI0007481	0	0	0.526577	NA	NA	gga-miR-1742	MIMAT0007646	gga-miR-1742	chr1:51772132-51772151	miRNA	-2.38996	-2.39084	-2.38414	-2.38263	-2.36683	-2.38673
MI0007482	0.0463491	0	0.503859	1	NA	gga-miR-1743	MIMAT0007647	gga-miR-1743	chr1:156695155-156695176	miRNA	-2.2416	-2.2465	-2.2092	-2.20078	-2.1128	-2.22361
MI0007483	2.23188	0.0977484	0.445769	0.342898	NA	NA	NA	NA	NA	NA	1.32844	0.633815	0.45337	0.860902	-0.776924	-1.09481
MI0007484	0	0	0.526577	NA	NA	NA	NA	NA	NA	NA	0	0	0	0	0	0
MI0007486	0	0	0.526577	NA	NA	gga-miR-1746	MIMAT0007651	gga-miR-1746	chr20:8835191-8835212	miRNA	0	0	0	0	0	0
MI0007487	4.10832	0.0199314	0.289146	0.856001	0.953615	gga-miR-1747	MIMAT0007652	gga-miR-1747-5p	chr2:61829420-61829441	miRNA	1.74714	2.72492	1.94796	1.44524	2.55202	2.24055
MI0007488	0.0390854	0	0.503859	1	NA	gga-miR-1748	MIMAT0007653	gga-miR-1748	chr18:810613-810634	miRNA	-2.38621	-2.38685	-2.38199	-2.38089	-2.36942	-2.38386
MI0007489	0	0	0.526577	NA	NA	gga-miR-1749	MIMAT0007654	gga-miR-1749-5p	chr2:573293-573313	miRNA	0	0	0	0	0	0
MI0007491	0	0	0.526577	NA	NA	gga-miR-1750	MIMAT0007657	gga-miR-1750	chr4:10602634-10602655	miRNA	0	0	0	0	0	0
MI0007492	0.053756	0.00503287	0.504063	0.916852	NA	gga-miR-1751	MIMAT0007658	gga-miR-1751-5p	chr4:50422162-50422184	miRNA	-2.39025	-2.39115	-2.31893	-2.38276	-2.36662	-2.38695
MI0007493	0	0	0.526577	NA	NA	gga-miR-1752	MIMAT0007659	gga-miR-1752	chr25:2278045-2278065	miRNA	0	0	0	0	0	0
MI0007494	0.0389092	0	0.503859	1	NA	gga-miR-1753	MIMAT0007660	gga-miR-1753	chr17:6423827-6423848	miRNA	-2.38575	-2.38636	-2.38172	-2.38068	-2.36973	-2.38351
MI0007496	2.3315	0.0777854	0.442887	0.422498	0.658371	gga-miR-1754	MIMAT0007661	gga-miR-1754-5p	AADN04011577.1:6072-6091	miRNA	-0.142046	-0.163125	1.46509	-1.46488	0.838188	-1.53498
MI0007497	0	0	0.526577	NA	NA	gga-miR-1755	MIMAT0007662	gga-miR-1755	chr9:15664261-15664280	miRNA	0	0	0	0	0	0
MI0007498	2.77722	-0.104821	0.361509	0.350434	0.597384	gga-miR-1756a	MIMAT0007663	gga-miR-1756a	chrZ:62791857-62791878	miRNA	0.628827	0.604993	1.15855	0.829398	0.675844	2.08623
MI0007541	0.697763	-0.012311	0.452957	0.874863	NA	gga-miR-1756b	MIMAT0007712	gga-miR-1756b	chr3:14691872-14691894	miRNA	-1.31137	-1.86148	-1.80108	-1.78744	-1.64498	-1.2682
MI0007499	0	0	0.526577	NA	NA	gga-miR-1757	MIMAT0007664	gga-miR-1757	chr4:16645565-16645585	miRNA	0	0	0	0	0	0
MI0007500	0	0	0.526577	NA	NA	gga-miR-1758	MIMAT0007665	gga-miR-1758	chr24:27581-27603	miRNA	0	0	0	0	0	0
MI0007501	0	0	0.526577	NA	NA	gga-miR-1759	MIMAT0007666	gga-miR-1759-5p	chr2:62727682-62727703	miRNA	-2.38763	-2.38836	-2.3828	-2.38155	-2.36844	-2.38495
MI0007502	0.0539836	0	0.503859	1	NA	gga-miR-1760	MIMAT0007667	gga-miR-1760	chr5:3817754-3817776	miRNA	-2.39002	-2.39091	-2.38418	-2.38266	-2.36679	-2.38678
MI0007503	0	0	0.526577	NA	NA	gga-miR-1761	MIMAT0007668	gga-miR-1761	chr8:16867590-16867609	miRNA	0	0	0	0	0	0
MI0007504	0	0	0.526577	NA	NA	gga-miR-1762	MIMAT0007669	gga-miR-1762	chr9:13937101-13937124	miRNA	0	0	0	0	0	0
MI0007505	0	0	0.526577	NA	NA	gga-miR-1763	MIMAT0007670	gga-miR-1763	chr14:12314193-12314215	miRNA	-2.4089	-2.411	-2.39502	-2.39141	-2.3537	-2.40119
MI0040750	0	0	0.526577	NA	NA	gga-miR-1763b	MIMAT0050058	gga-miR-1763b-5p	chr5:57722561-57722582	miRNA	0	0	0	0	0	0
MI0007506	0.0803286	0	0.503859	1	NA	gga-miR-1764	MIMAT0007671	gga-miR-1764-5p	chr15:5824289-5824309	miRNA	-2.39683	-2.39816	-2.38809	-2.38582	-2.36207	-2.39198
MI0007507	1.5686	0.0442946	0.3963	0.643451	NA	gga-miR-1765	MIMAT0007673	gga-miR-1765	chr18:5911224-5911243	miRNA	1.0307	-0.125645	0.922767	-0.930466	1.42173	-0.983727
MI0007508	0	0	0.526577	NA	NA	NA	NA	NA	NA	NA	0	0	0	0	0	0
MI0007510	0	0	0.526577	NA	NA	gga-miR-1767	MIMAT0007675	gga-miR-1767	chr3:43006431-43006450	miRNA	0	0	0	0	0	0
MI0007511	0	0	0.526577	NA	NA	gga-miR-1768	MIMAT0007676	gga-miR-1768	chr2:14132628-14132649	miRNA	0	0	0	0	0	0
MI0007512	1.59828	0.316284	0.729665	0.0416713	NA	gga-miR-1769	MIMAT0007677	gga-miR-1769-5p	chr15:2239917-2239938	miRNA	0.681495	0.0970284	1.55496	-0.719416	-0.418878	-0.798764
MI0007513	0	0	0.526577	NA	NA	gga-miR-1770	MIMAT0007679	gga-miR-1770	chr2:146015828-146015849	miRNA	0	0	0	0	0	0
MI0007514	0.058955	-0.0125879	0.505131	0.794286	NA	gga-miR-1771	MIMAT0007680	gga-miR-1771	chr5:51686116-51686136	miRNA	-2.3909	-2.39184	-2.38468	-2.31465	-2.36618	-2.38745
MI0007515	0.331876	0.00363463	0.503754	0.940143	NA	gga-miR-1772	MIMAT0007681	gga-miR-1772-5p	chr6:10448994-10449015	miRNA	-2.01631	-1.29532	-1.97865	-1.55447	-1.86656	-1.99539
MI0007516	0.0475984	0	0.503859	1	NA	gga-miR-1773	MIMAT0007683	gga-miR-1773-5p	chr20:8317056-8317078	miRNA	-2.3881	-2.38886	-2.38307	-2.38177	-2.36811	-2.38531
MI0007517	0.238775	0.00696949	0.49542	0.900502	NA	gga-miR-1774	MIMAT0007685	gga-miR-1774	chr28:1360729-1360749	miRNA	-2.02274	-2.02955	-1.48331	-1.96611	-1.84404	-1.99778
MI0007518	0	0	0.526577	NA	NA	gga-miR-1775	MIMAT0007686	gga-miR-1775-3p	chr5:2412442-2412463	miRNA	-2.4089	-2.411	-2.39502	-2.39141	-2.3537	-2.40119
MI0007519	0	0	0.526577	NA	NA	gga-miR-1776	MIMAT0007687	gga-miR-1776	chr4:43888230-43888251	miRNA	-2.28099	-2.28431	-2.25902	-2.25331	-2.19366	-2.26879
MI0007520	0	0	0.526577	NA	NA	gga-miR-1777	MIMAT0007688	gga-miR-1777	AADN04011948.1:5985-6004	miRNA	0	0	0	0	0	0
MI0007521	0	0	0.526577	NA	NA	gga-miR-1778	MIMAT0007689	gga-miR-1778	chr13:12142892-12142913	miRNA	-2.39563	-2.39687	-2.3874	-2.38526	-2.3629	-2.39106
MI0007522	0.774912	0.0557662	0.423384	0.55307	NA	gga-miR-1779	MIMAT0007690	gga-miR-1779	chrZ:32310363-32310385	miRNA	-1.1845	-1.19674	-0.394367	-1.07829	-1.54604	-1.13862
MI0007523	0	0	0.526577	NA	NA	gga-miR-1780	MIMAT0007691	gga-miR-1780	chr23:5087402-5087422	miRNA	0	0	0	0	0	0
MI0007524	15.9329	0.108278	0.255878	0.403426	0.640439	gga-miR-1781	MIMAT0007692	gga-miR-1781-5p	chr14:3325564-3325585	miRNA	3.98229	3.82768	3.48011	3.54119	2.98199	3.64233
MI0007525	0.517902	-0.0094094	0.454755	0.903106	NA	gga-miR-1782	MIMAT0007694	gga-miR-1782	chr2:68751383-68751403	miRNA	-1.28605	0.177104	-0.197514	0.762901	-0.898663	-1.24802
MI0007526	0	0	0.526577	NA	NA	gga-miR-1783	MIMAT0007695	gga-miR-1783	chr12:8808657-8808679	miRNA	0	0	0	0	0	0
MI0007527	6.13598	-0.246624	0.456935	0.0889343	0.309443	gga-miR-1784	MIMAT0007696	gga-miR-1784-5p	chr3:35737931-35737952	miRNA	1.24932	1.65493	0.73891	2.25427	1.99789	2.67268
MI0041072	0.244201	-0.00376822	0.503973	0.937689	NA	gga-miR-1784b	MIMAT0050489	gga-miR-1784b-5p	chr3:35737965-35737986	miRNA	-2.10582	-2.11022	-1.75756	-2.06926	-1.99045	-1.77046
MI0007528	0.20288	0.00503256	0.504062	0.916858	NA	gga-miR-1785	MIMAT0007697	gga-miR-1785	chr11:18926719-18926740	miRNA	-2.17564	-1.81109	-2.14204	-2.13331	-2.04206	-2.15698
MI0007529	7.08403	-0.181304	0.404405	0.160254	0.396188	gga-miR-1786	MIMAT0007698	gga-miR-1786	chr14:7768651-7768671	miRNA	2.4048	0.360523	0.559912	2.67132	2.112	2.36636
MI0007530	0	0	0.526577	NA	NA	gga-miR-1787	MIMAT0007699	gga-miR-1787	chr12:8760187-8760206	miRNA	-2.4075	-2.40951	-2.39421	-2.39076	-2.35467	-2.40012
MI0007531	205.896	-1.25589	0.671199	0.000333855	0.00706659	gga-miR-1788	MIMAT0007700	gga-miR-1788-5p	chr7:22479335-22479356	miRNA	5.6827	6.42606	6.12836	7.51365	8.13008	7.72805
MI0007532	0	0	0.526577	NA	NA	gga-miR-1789	MIMAT0007702	gga-miR-1789	chr11:9006409-9006430	miRNA	0	0	0	0	0	0
MI0007533	0	0	0.526577	NA	NA	gga-miR-1790	MIMAT0007703	gga-miR-1790	chr4:11628672-11628691	miRNA	0	0	0	0	0	0
MI0007534	0.530823	0.0129491	0.463815	0.861265	NA	gga-miR-1791	MIMAT0007704	gga-miR-1791-5p	chr11:9086651-9086673	miRNA	-1.916	-1.47023	-1.40504	-1.39397	-1.74673	-1.89235
MI0007535	0.248463	0.0190324	0.49785	0.733955	NA	gga-miR-1792	MIMAT0007706	gga-miR-1792	chr3:7810877-7810899	miRNA	-1.39471	-1.92063	-1.32254	-1.85117	-1.71752	-1.88585
MI0007536	0	0	0.526577	NA	NA	gga-miR-1793	MIMAT0007707	gga-miR-1793	chr9:23640794-23640816	miRNA	0	0	0	0	0	0
MI0007537	0.0539836	0	0.503859	1	NA	gga-miR-1794	MIMAT0007708	gga-miR-1794	chr10:2481030-2481052	miRNA	-2.39002	-2.39091	-2.38418	-2.38266	-2.36679	-2.38678
MI0007538	0	0	0.526577	NA	NA	gga-miR-1795	MIMAT0007709	gga-miR-1795	chr21:2369612-2369633	miRNA	0	0	0	0	0	0
MI0007539	0	0	0.526577	NA	NA	gga-miR-1796	MIMAT0007710	gga-miR-1796	chr2:117887420-117887440	miRNA	-2.38996	-2.39084	-2.38414	-2.38263	-2.36683	-2.38673
MI0007540	0	0	0.526577	NA	NA	gga-miR-1797	MIMAT0007711	gga-miR-1797	chr26:2279214-2279235	miRNA	-2.4085	-2.41057	-2.39479	-2.39122	-2.35398	-2.40088
MI0007542	1.4967	0.0709276	0.399535	0.482431	NA	gga-miR-1798	MIMAT0007713	gga-miR-1798-5p	chr20:9880726-9880745	miRNA	-0.0302715	0.842302	0.10833	-0.869311	-0.608108	0.588978
MI0007543	0	0	0.526577	NA	NA	gga-miR-1799	MIMAT0007715	gga-miR-1799	chr5:39984605-39984625	miRNA	0	0	0	0	0	0
MI0001184	1186.12	-0.215054	0.272106	0.124181	0.34992	gga-miR-17	MIMAT0001114	gga-miR-17-5p	chr1:148024022-148024045	miRNA	9.63806	9.75473	8.08999	10.1224	9.98337	9.95804
MI0007544	0.0456011	0	0.503859	1	NA	gga-miR-1800	MIMAT0007716	gga-miR-1800	chr5:45227080-45227100	miRNA	-2.17101	-2.1759	-2.13871	-2.13031	-2.04259	-2.15307
MI0007545	0.0456011	0	0.503859	1	NA	gga-miR-1801	MIMAT0007717	gga-miR-1801	chr8:3820882-3820903	miRNA	-2.38791	-2.38866	-2.38297	-2.38168	-2.36824	-2.38517
MI0007546	0.0835142	0	0.503859	1	NA	gga-miR-1802	MIMAT0007718	gga-miR-1802	chr5:17069860-17069881	miRNA	-2.3308	-2.33277	-2.31774	-2.31435	-2.27889	-2.32354
MI0007548	0	0	0.526577	NA	NA	gga-miR-1803	MIMAT0007720	gga-miR-1803	chr2:92880270-92880290	miRNA	0	0	0	0	0	0
MI0007549	0	0	0.526577	NA	NA	gga-miR-1804	MIMAT0007721	gga-miR-1804	chr4:46721900-46721921	miRNA	0	0	0	0	0	0
MI0007550	8.19567	-0.00281329	0.302562	0.978741	0.986509	gga-miR-1805	MIMAT0007722	gga-miR-1805-5p	chr1:131070224-131070245	miRNA	2.63558	3.16833	1.48662	3.47649	-0.0558797	2.48974
MI0007551	0	0	0.526577	NA	NA	gga-miR-1806	MIMAT0007724	gga-miR-1806	chr1:93829828-93829849	miRNA	0	0	0	0	0	0
MI0007552	0.053756	0.00503287	0.504063	0.916852	NA	gga-miR-1807	MIMAT0007725	gga-miR-1807	AADN04009833.1:7106-7127	miRNA	-2.39025	-2.39115	-2.31893	-2.38276	-2.36662	-2.38695
MI0007553	2.3363	-0.00573925	0.345355	0.953463	0.986509	gga-miR-1808	MIMAT0007726	gga-miR-1808	chr5:940504-940526	miRNA	0.885331	0.00189978	0.154962	0.725472	0.563867	0.0954714
MI0007554	0	0	0.526577	NA	NA	gga-miR-1809	MIMAT0007727	gga-miR-1809	chr8:22766598-22766621	miRNA	0	0	0	0	0	0
MI0007556	0	0	0.526577	NA	NA	gga-miR-1811	MIMAT0007729	gga-miR-1811	chr4:57456675-57456694	miRNA	0	0	0	0	0	0
MI0007557	1.05483	-0.0594104	0.421533	0.532734	NA	gga-miR-1812	MIMAT0007730	gga-miR-1812-5p	chr7:1275031-1275052	miRNA	-1.5842	-0.404953	-1.5046	-0.230425	-0.412098	-1.53999
MI0007467	0	0	0.526577	NA	NA	gga-miR-1813	MIMAT0007600	gga-miR-1813	chr2:131521363-131521382	miRNA	-2.38679	-2.38747	-2.38232	-2.38116	-2.36902	-2.38431
MI0007443	0	0	0.526577	NA	NA	gga-miR-1813	MIMAT0007600	gga-miR-1813	chr10:16597666-16597685	miRNA	0	0	0	0	0	0
MI0007370	0.0639276	0	0.503859	1	NA	NA	NA	NA	NA	NA	-2.24674	-2.25188	-2.21277	-2.20393	-2.11168	-2.22787
MI0007369	0	0	0.526577	NA	NA	gga-miR-1815	MIMAT0007512	gga-miR-1815	chr6:28124168-28124188	miRNA	0	0	0	0	0	0
MI0007490	0	0	0.526577	NA	NA	gga-miR-1816	MIMAT0007656	gga-miR-1816	chr2:88587402-88587421	miRNA	0	0	0	0	0	0
MI0001218	745.273	0.149427	0.240996	0.274299	0.516089	gga-miR-181a	MIMAT0001168	gga-miR-181a-5p	chr8:2005188-2005210	miRNA	9.38589	8.98994	10.1563	9.09207	9.16059	9.29546
MI0001243	745.512	0.149639	0.241005	0.273667	0.516089	gga-miR-181a	MIMAT0001168	gga-miR-181a-5p	chr17:9982155-9982177	miRNA	9.3859	8.98994	10.1573	9.09208	9.1606	9.29547
MI0001219	255.619	0.0937175	0.191457	0.499495	0.731404	gga-miR-181b	MIMAT0001151	gga-miR-181b-5p	chr8:2005372-2005393	miRNA	7.68747	7.57777	8.15464	7.61565	7.80135	7.60061
MI0001242	265.979	0.109082	0.191136	0.432047	0.669146	gga-miR-181b	MIMAT0001151	gga-miR-181b-5p	chr17:9983787-9983808	miRNA	7.75816	7.63793	8.24982	7.66072	7.83887	7.67265
MI0029339	73.8336	-0.0974418	0.227875	0.47557	0.707366	gga-miR-182	MIMAT0037544	gga-miR-182-5p	chr1:843282-843306	miRNA	6.03592	5.92599	4.73614	6.32048	5.77851	5.66852
MI0001278	18.5505	0.122793	0.24095	0.362229	0.606661	gga-miR-183	MIMAT0001191	gga-miR-183	chr1:844423-844445	miRNA	3.57836	3.93407	3.81361	3.31738	3.54544	3.54793
MI0008206	0	0	0.526577	NA	NA	gga-miR-1845	MIMAT0007749	gga-miR-1845	chr7:6580454-6580471	miRNA	0	0	0	0	0	0
MI0001227	1039.72	0.280035	0.429225	0.0651941	0.271464	gga-miR-184	MIMAT0001158	gga-miR-184-3p	chr10:19996822-19996843	miRNA	9.75459	9.85875	9.75082	8.79245	8.74617	8.17254
MI0040669	0.176833	0.0136758	0.50508	0.778217	NA	gga-miR-184b	MIMAT0049906	gga-miR-184b-5p	chr10:19996820-19996841	miRNA	-1.6817	-0.967024	-0.857337	-1.5872	-1.38353	-1.64004
MI0001193	82.4673	-1.55511	0.254934	2.08036e-10	5.28412e-08	gga-miR-187	MIMAT0001124	gga-miR-187-3p	chr2:83889667-83889686	miRNA	5.01776	5.54069	5.32082	6.92128	6.9747	6.62345
MI0001183	325.444	-0.208241	0.242442	0.139936	0.377638	gga-miR-18a	MIMAT0001113	gga-miR-18a-5p	chr1:148023877-148023898	miRNA	7.70838	7.96101	6.82517	8.13711	8.26815	7.99729
MI0001209	110.001	-0.109506	0.235155	0.418564	0.656267	gga-miR-18b	MIMAT0001141	gga-miR-18b-5p	chr4:3995068-3995089	miRNA	5.81131	6.51033	5.13449	6.19437	6.4052	6.20357
MI0001224	5631.66	-0.21691	0.187235	0.118747	0.338897	gga-miR-190a	MIMAT0001155	gga-miR-190a-5p	chr10:4206050-4206071	miRNA	12.0918	12.2424	11.4412	12.477	12.2311	12.3549
MI0029340	159.436	-0.330234	0.170314	0.0140562	0.124509	gga-miR-190b	MIMAT0037546	gga-miR-190b-5p	chr25:2120372-2120393	miRNA	6.66645	6.80553	6.32612	7.15996	7.23535	6.9578
MI0040675	9463.34	1.51518	0.433488	5.25327e-06	0.000222389	gga-miR-191	MIMAT0049917	gga-miR-191-5p	chr12:11670979-11671001	miRNA	13.5244	13.1856	14.0885	11.9571	12.0146	12.1575
MI0007564	44.8426	0.211725	0.248837	0.133096	0.366144	gga-miR-193a	MIMAT0007740	gga-miR-193a-3p	chr18:6491374-6491395	miRNA	5.05681	4.40122	6.03122	4.66019	4.74944	4.91657
MI0003698	4.48385	0.0700287	0.289459	0.543373	0.774097	gga-miR-193b	MIMAT0003353	gga-miR-193b-3p	chr14:764346-764369	miRNA	2.25081	1.36122	2.44829	1.32876	1.81796	2.08241
MI0001202	87.505	0.0532902	0.368747	NA	NA	gga-miR-194	MIMAT0001133	gga-miR-194	chr3:18822866-18822887	miRNA	3.06559	3.64463	3.60739	2.99093	2.60355	2.95929
MI0001268	2.19661	0.0413512	0.391868	0.665937	NA	gga-miR-196	MIMAT0001121	gga-miR-196-5p	chr27:3775059-3775079	miRNA	0.066443	1.24334	1.16038	1.50069	-0.502728	-0.839718
MI0001190	2.13182	0.0408496	0.393221	0.668884	NA	gga-miR-196	MIMAT0001121	gga-miR-196-5p	chr2:32707532-32707552	miRNA	0.0558433	1.23182	1.14867	1.48859	-0.515853	-0.851623
MI0001282	3.12799	0.0393608	0.362872	0.690893	0.823881	gga-miR-196	MIMAT0001121	gga-miR-196-5p	chr33:1025360-1025380	miRNA	0.191901	1.61607	1.83735	1.64727	0.814948	0.277988
MI0023559	2.13182	0.0408496	0.393221	0.668884	NA	NA	NA	NA	NA	NA	0.0558433	1.23182	1.14867	1.48859	-0.515853	-0.851623
MI0023560	2.13182	0.0408496	0.393221	0.668884	NA	NA	NA	NA	NA	NA	0.0558433	1.23182	1.14867	1.48859	-0.515853	-0.851623
MI0001245	243798	-0.244673	0.158255	0.058985	0.263052	gga-miR-199	MIMAT0001152	gga-miR-199-5p	chr17:5571593-5571615	miRNA	17.3547	17.4554	17.2914	17.7784	17.7559	17.6633
MI0001220	244136	-0.244213	0.158216	0.0594286	0.263052	gga-miR-199	MIMAT0001152	gga-miR-199-5p	chr8:4652492-4652514	miRNA	17.3569	17.4576	17.2948	17.7802	17.7579	17.6651
MI0007426	8.75477	0.0447422	0.293891	0.685976	0.821877	gga-miR-199b	MIMAT0007583	gga-miR-199b	chr3:63130955-63130974	miRNA	2.29	3.15277	1.71094	3.03541	2.30444	0.351675
MI0001182	12348.6	-0.230527	0.233657	0.106918	0.321103	gga-miR-19a	MIMAT0001112	gga-miR-19a-3p	chr1:148023695-148023717	miRNA	13.1752	13.2977	12.0584	13.4609	13.5158	13.5488
MI0029332	26245.9	-0.0873924	0.183656	0.525082	0.753507	gga-miR-19b	MIMAT0001110	gga-miR-19b-3p	chr4:3994717-3994739	miRNA	14.4734	14.4059	13.8317	14.3727	14.423	14.5231
MI0001180	26245.9	-0.0873924	0.183656	0.525082	0.753507	gga-miR-19b	MIMAT0001110	gga-miR-19b-3p	chr1:148023387-148023409	miRNA	14.4734	14.4059	13.8317	14.3727	14.423	14.5231
MI0001247	205104	-0.17498	0.214121	0.214223	0.471503	gga-miR-1a	MIMAT0001127	gga-miR-1a-3p	chr20:8315785-8315805	miRNA	17.0428	16.9889	16.7608	17.2691	17.1999	17.5223
MI0001196	205113	-0.17498	0.21412	0.214223	0.471503	gga-miR-1a	MIMAT0001127	gga-miR-1a-3p	chr2:102815872-102815892	miRNA	17.0429	16.989	16.7608	17.2692	17.2	17.5224
MI0001254	5890.91	0.0625028	0.2743	0.598395	0.792278	gga-miR-1b	MIMAT0001175	gga-miR-1b-3p	chr23:4357066-4357086	miRNA	12.6795	12.0721	11.2078	11.7549	11.6658	12.0364
MI0007361	143.445	-0.158157	0.219978	0.258707	0.508661	gga-miR-1c	MIMAT0007503	gga-miR-1c	chr7:35184316-35184337	miRNA	6.70419	6.56413	6.53499	6.84419	6.38557	7.48798
MI0001249	99372.7	-0.253165	0.190989	0.070956	0.284322	gga-miR-200a	MIMAT0001171	gga-miR-200a-3p	chr21:2591951-2591972	miRNA	15.9382	16.2831	15.7254	16.3984	16.6383	16.3127
MI0001250	14530.5	-0.340098	0.216786	0.0203204	0.139497	gga-miR-200b	MIMAT0001172	gga-miR-200b-3p	chr21:2594279-2594301	miRNA	12.8541	13.4441	13.0415	13.5739	13.936	13.7874
MI0003699	3.53365	0.00707597	0.417898	0.935534	0.985999	gga-miR-202	MIMAT0003354	gga-miR-202-5p	chr6:21486736-21486757	miRNA	2.73864	2.70623	-1.3261	-0.0791783	3.00783	1.85597
MI0001214	9329.95	0.0535238	0.318285	0.616249	0.794555	gga-miR-203a	MIMAT0001146	gga-miR-203a	chr5:50769338-50769359	miRNA	12.2017	11.221	11.2253	11.0818	11.2354	11.3258
MI0029341	0	0	0.526577	NA	NA	gga-miR-203b	MIMAT0037548	gga-miR-203b-3p	chr5:50769298-50769319	miRNA	0	0	0	0	0	0
MI0001271	82.3412	-0.231414	0.24629	0.105044	0.321103	gga-miR-204	MIMAT0001156	gga-miR-204	chrZ:35181211-35181232	miRNA	5.53109	5.82311	5.82068	6.35793	6.1129	6.46545
MI0001225	81.7658	-0.228613	0.246595	0.10872	0.321103	gga-miR-204	MIMAT0001156	gga-miR-204	chr10:5628603-5628624	miRNA	5.53069	5.82271	5.80002	6.34313	6.11246	6.45333
MI0001267	2393.7	0.292663	0.409777	0.0569672	0.263052	gga-miR-205a	MIMAT0001184	gga-miR-205a	chr26:3076091-3076112	miRNA	10.6561	10.508	12.3475	9.96359	10.4366	10.4648
MI0001238	30.066	0.134924	0.26618	0.300032	0.548012	gga-miR-205b	MIMAT0001164	gga-miR-205b	chr1:1273743-1273764	miRNA	4.11986	3.87404	4.77316	3.64994	3.88294	3.98293
MI0040717	0.425233	-0.0430311	0.48939	0.536864	NA	gga-miR-205c	MIMAT0049995	gga-miR-205c-5p	chr26:3076125-3076146	miRNA	-1.65437	-1.66676	-1.57251	-1.55123	-1.32892	-0.341942
MI0001207	4790.89	-0.0876491	0.221717	0.524055	0.753507	gga-miR-206	MIMAT0001139	gga-miR-206	chr3:108045192-108045213	miRNA	11.6744	11.1907	11.4172	11.7072	11.4409	11.863
MI0001181	7025.74	-0.195163	0.187541	0.160044	0.396188	gga-miR-20a	MIMAT0001111	gga-miR-20a-5p	chr1:148023556-148023578	miRNA	12.2782	12.48	11.9079	12.387	12.7358	12.6626
MI0001517	4976.31	0.390255	0.188157	0.00549223	0.0734225	gga-miR-20b	MIMAT0001411	gga-miR-20b-5p	chr4:3994891-3994913	miRNA	12.1993	12.0766	12.1139	11.522	11.5285	11.6276
MI0029342	379.564	0.29428	0.222222	0.0434255	0.234682	gga-miR-210a	MIMAT0037549	gga-miR-210a-5p	chr5:15887078-15887099	miRNA	8.52348	8.36776	8.06604	7.65252	7.82528	7.8522
MI0040748	0	0	0.526577	NA	NA	gga-miR-210b	MIMAT0050054	gga-miR-210b-5p	chr5:15887119-15887138	miRNA	0	0	0	0	0	0
MI0003711	82.406	-0.230219	0.246712	0.106577	0.321103	gga-miR-211	MIMAT0003368	gga-miR-211	chr28:2246994-2247015	miRNA	5.53113	5.82315	5.82072	6.35797	6.11294	6.46549
MI0010731	0	0	0.526577	NA	NA	gga-miR-2126	MIMAT0011202	gga-miR-2126	chr1:14768898-14768915	miRNA	0	0	0	0	0	0
MI0010732	0	0	0.526577	NA	NA	gga-miR-2127	MIMAT0011203	gga-miR-2127	chr1:165880031-165880051	miRNA	0	0	0	0	0	0
MI0010733	0.0475984	0	0.503859	1	NA	gga-miR-2128	MIMAT0011204	gga-miR-2128	chr10:2333562-2333581	miRNA	-2.02929	-2.03634	-1.98271	-1.9706	-1.8441	-2.00342
MI0010734	0.398684	0.00833127	0.489362	0.889907	NA	gga-miR-2129	MIMAT0011205	gga-miR-2129	chr14:4007787-4007809	miRNA	-1.90741	-1.91554	-1.26541	-1.83966	-1.69366	-1.87755
MI0040694	63.2927	-0.043378	0.215978	0.753061	0.881463	gga-miR-212	MIMAT0049954	gga-miR-212-5p	chr19:5515812-5515834	miRNA	5.80949	5.15712	6.00725	5.52887	6.06762	5.82962
MI0010735	0.145363	0.0136759	0.50508	0.778216	NA	gga-miR-2130	MIMAT0011206	gga-miR-2130	chr33:903921-903943	miRNA	-2.14515	-1.87328	-1.84443	-2.11358	-2.04553	-2.13124
MI0010736	255.218	-0.159789	0.203995	0.255225	0.508661	gga-miR-2131	MIMAT0011207	gga-miR-2131-5p	chrZ:70743869-70743892	miRNA	7.34629	7.47834	7.85815	7.97123	7.88666	7.86232
MI0008208	193.425	-0.102563	0.238054	0.444844	0.680665	gga-miR-214	MIMAT0007751	gga-miR-214	chr8:4658383-4658403	miRNA	6.81643	6.91739	7.39776	6.9867	7.57391	7.53178
MI0040752	11.9964	0.199166	0.28148	0.146399	0.381017	gga-miR-214b	MIMAT0050062	gga-miR-214b-5p	chr8:4658381-4658402	miRNA	3.54809	3.15927	3.83231	2.54551	3.5677	2.6934
MI0001203	152.908	7.05267e-05	0.341072	NA	NA	gga-miR-215	MIMAT0001134	gga-miR-215-5p	chr3:18823184-18823204	miRNA	3.50436	4.06924	3.83172	4.18155	3.978	3.14398
MI0001200	40.9807	-0.0458171	0.221791	0.73759	0.867352	gga-miR-216a	MIMAT0001131	gga-miR-216a	chr3:318143-318163	miRNA	4.62427	5.26877	5.05416	5.27853	5.116	5.0085
MI0008205	0.042637	0	0.503859	1	NA	gga-miR-216b	MIMAT0007748	gga-miR-216b	chr3:323535-323556	miRNA	-2.01563	-2.02849	-1.93066	-1.90856	-1.67779	-1.96844
MI0007066	1.16988	0.0469411	0.432185	0.602725	NA	gga-miR-216c	MIMAT0007339	gga-miR-216c	chr3:323499-323520	miRNA	-1.50627	0.141905	-0.0325252	-0.50457	-1.14644	-0.582375
MI0001201	15.2073	0.131847	0.273419	0.304211	0.548012	gga-miR-217	MIMAT0001132	gga-miR-217-5p	chr3:315460-315483	miRNA	3.73046	3.69311	4.10814	3.22797	3.4588	3.38137
MI0001212	4859.39	-0.0652424	0.192885	0.638313	0.801413	gga-miR-218	MIMAT0001144	gga-miR-218-5p	chr4:75581268-75581288	miRNA	12.0961	11.8667	11.3834	12.0497	11.7786	12.0296
MI0001237	4858.82	-0.0653031	0.192858	0.637995	0.801413	gga-miR-218	MIMAT0001144	gga-miR-218-5p	chr13:4563954-4563974	miRNA	12.0952	11.8667	11.3834	12.0494	11.7786	12.0291
MI0040691	1628.66	-0.0783183	0.200194	0.573998	0.791485	gga-miR-2184a	MIMAT0049948	gga-miR-2184a-5p	chr19:5515026-5515047	miRNA	10.2049	10.4855	10.0063	10.4493	10.3547	10.4644
MI0040690	0.793905	0.0926955	0.482163	0.326775	NA	gga-miR-2184b	MIMAT0049946	gga-miR-2184b-5p	chr19:5515060-5515080	miRNA	-1.04289	-1.05707	-0.94673	-1.67427	-1.4747	-1.72604
MI0015374	1053.31	0.104383	0.279205	0.396077	0.637927	gga-miR-2188	MIMAT0016372	gga-miR-2188-5p	chr22:2664399-2664420	miRNA	9.25211	9.74058	10.0285	9.29762	9.2135	9.20939
MI0001246	3.50935	-0.191265	0.40819	0.145799	0.381017	gga-miR-219a	MIMAT0001170	gga-miR-219a	chr17:5485257-5485277	miRNA	1.7205	0.96377	1.62604	3.26212	2.28932	1.11674
MI0015382	764.375	0.0718311	0.175865	0.596416	0.792278	gga-miR-219b	MIMAT0016380	gga-miR-219b	chr17:5485260-5485281	miRNA	9.36289	9.48089	8.65959	9.19388	9.11602	9.04813
MI0004994	58799.1	0.250803	0.216214	0.0805372	0.292235	gga-miR-21	MIMAT0003774	gga-miR-21-5p	chr19:7376264-7376285	miRNA	15.6274	15.8745	15.4713	14.8578	15.4766	15.1582
MI0001178	2594.19	0.23738	0.163474	0.0716402	0.284322	gga-miR-221	MIMAT0001108	gga-miR-221-3p	chr1:110650597-110650619	miRNA	11.0479	11.1002	11.4644	10.663	11.0056	10.979
MI0001177	246.438	0.317992	0.192843	0.0244743	0.158622	gga-miR-222	MIMAT0001107	gga-miR-222a	chr1:110650086-110650109	miRNA	7.66149	7.73848	8.28664	7.13449	7.4609	7.62426
MI0022373	39.856	3.03189	0.9989	9.95892e-06	0.000361367	gga-miR-222b	MIMAT0025618	gga-miR-222b-3p	NA	miRNA	6.75565	5.98981	5.63682	1.61457	1.0158	3.16068
MI0001208	11581.8	0.316025	0.442392	0.04793	0.244916	gga-miR-223	MIMAT0001140	gga-miR-223	chr4:249623-249643	miRNA	13.1593	13.0135	12.5841	11.7515	11.5242	11.9228
MI0006982	1614.66	0.139865	0.144344	0.254603	0.508661	gga-miR-22	MIMAT0007287	gga-miR-22-5p	chr19:5380406-5380427	miRNA	10.3961	10.3999	10.89	10.1435	10.4175	10.6413
MI0001273	12729.4	-0.0867441	0.112309	0.396821	0.637927	gga-miR-23b	MIMAT0001186	gga-miR-23b-3p	chrZ:41649217-41649237	miRNA	13.2766	13.2839	13.4948	13.3239	13.4915	13.6004
MI0001275	8825.75	0.273322	0.128995	0.0161764	0.124509	gga-miR-24	MIMAT0001188	gga-miR-24-3p	chrZ:41649978-41649999	miRNA	12.956	12.9159	13.2251	12.5372	12.7059	12.9056
MI0029333	40503.6	-0.0559808	0.124667	0.613951	0.794555	gga-miR-26a	MIMAT0037538	gga-miR-26a-2-5p	chr7:22670593-22670614	miRNA	14.8534	14.9524	15.2682	14.9203	15.2366	15.1919
MI0001187	40516	-0.0558145	0.124653	0.614975	0.794555	gga-miR-26a	MIMAT0001118	gga-miR-26a-5p	chr2:4575303-4575323	miRNA	14.854	14.9528	15.2688	14.9207	15.2368	15.1923
MI0001274	24710.4	-0.239029	0.152432	0.0595757	0.263052	gga-miR-27b	MIMAT0001187	gga-miR-27b-3p	chrZ:41649462-41649482	miRNA	14.1923	14.2279	13.8415	14.5518	14.4102	14.3696
MI0013634	4402.78	0.0107816	0.311606	0.917249	0.976291	gga-miR-2954	MIMAT0014448	gga-miR-2954	chrZ:70733079-70733100	miRNA	10.0317	9.99062	13.6644	12.4978	12.0395	12.0497
MI0040662	0.0463491	0	0.503859	1	NA	gga-miR-2984	MIMAT0049894	gga-miR-2984-5p	chr1:144520189-144520210	miRNA	-2.32635	-2.32808	-2.31497	-2.31201	-2.2811	-2.32003
MI0040664	0	0	0.526577	NA	NA	gga-miR-2985	MIMAT0049898	gga-miR-2985-5p	chr1:181232531-181232552	miRNA	0	0	0	0	0	0
MI0040739	0	0	0.526577	NA	NA	gga-miR-2985	MIMAT0049898	gga-miR-2985-5p	chr4:21653671-21653692	miRNA	0	0	0	0	0	0
MI0001166	17043.9	0.00607182	0.160511	0.962856	0.986509	gga-miR-29a	MIMAT0001096	gga-miR-29a-3p	chr1:3434830-3434850	miRNA	14.0951	13.9624	13.3037	13.8498	13.8661	13.8143
MI0001167	2697.04	-0.336062	0.242778	0.0249799	0.158622	gga-miR-29b	MIMAT0001097	gga-miR-29b-3p	chr1:3433809-3433831	miRNA	10.9146	10.9808	9.94054	11.4253	11.3603	11.3928
MI0001266	2696.34	-0.336078	0.242712	0.0249671	0.158622	gga-miR-29b	MIMAT0001097	gga-miR-29b-3p	chr26:2699729-2699751	miRNA	10.9131	10.9808	9.94052	11.4249	11.3588	11.3924
MI0001265	17030.8	0.00617938	0.160581	0.962206	0.986509	gga-miR-29c	MIMAT0001183	gga-miR-29c-3p	chr26:2698826-2698845	miRNA	14.0937	13.9614	13.3024	13.849	13.8641	13.8129
MI0001240	2281.85	-0.116737	0.196167	0.402432	0.640439	gga-miR-301a	MIMAT0001166	gga-miR-301a-3p	chr15:406755-406779	miRNA	10.7768	10.9294	9.86421	10.9031	10.8409	10.7816
MI0007565	3628.39	-0.172584	0.195566	0.217554	0.471503	gga-miR-301b	MIMAT0007741	gga-miR-301b-5p	chr19:7202744-7202765	miRNA	11.6263	11.5226	10.5439	11.7284	11.6031	11.6221
MI0001211	0	0	0.526577	NA	NA	gga-miR-302a	MIMAT0001143	gga-miR-302a	chr4:57456886-57456907	miRNA	0	0	0	0	0	0
MI0003700	0	0	0.526577	NA	NA	gga-miR-302b	MIMAT0003356	gga-miR-302b-5p	chr4:57456286-57456308	miRNA	-2.39563	-2.39687	-2.3874	-2.38526	-2.3629	-2.39106
MI0003701	0	0	0.526577	NA	NA	gga-miR-302c	MIMAT0003358	gga-miR-302c-5p	chr4:57456548-57456569	miRNA	0	0	0	0	0	0
MI0003702	0.042637	0	0.503859	1	NA	gga-miR-302d	MIMAT0003360	gga-miR-302d	chr4:57457222-57457244	miRNA	-2.38754	-2.38827	-2.38275	-2.38151	-2.3685	-2.38488
MI0022380	0.615313	0.0409498	0.466708	0.603819	NA	gga-miR-3064	MIMAT0025631	gga-miR-3064-5p	chr18:6961519-6961539	miRNA	-1.49288	-0.142705	-1.41026	-1.38532	-1.12482	-1.45291
MI0001204	12159.6	-0.110605	0.148525	0.376013	0.612322	gga-miR-30a	MIMAT0001135	gga-miR-30a-5p	chr3:82629089-82629110	miRNA	13.2262	13.1974	13.1373	13.2559	13.4408	13.3749
MI0001199	2666.91	-0.203321	0.23482	0.149912	0.384623	gga-miR-30b	MIMAT0001130	gga-miR-30b-5p	chr2:142757765-142757786	miRNA	11.0139	11.1367	9.75288	11.3209	11.2662	11.2693
MI0001257	11405.7	-0.225257	0.192217	0.107896	0.321103	gga-miR-30c	MIMAT0001137	gga-miR-30c-5p	chr23:4947371-4947394	miRNA	13.1517	13.1508	12.4058	13.3357	13.3472	13.4095
MI0001205	11412	-0.224792	0.192241	0.108622	0.321103	gga-miR-30c	MIMAT0001137	gga-miR-30c-5p	chr3:82653704-82653727	miRNA	13.1531	13.152	12.4069	13.3363	13.3484	13.4096
MI0001198	9218.18	0.226347	0.193475	0.106793	0.321103	gga-miR-30d	MIMAT0001129	gga-miR-30d	chr2:142761297-142761318	miRNA	12.9235	12.8224	13.6818	12.6838	12.8862	12.8582
MI0001256	38249.9	-0.22975	0.114104	0.0265856	0.164701	gga-miR-30e	MIMAT0001177	gga-miR-30e-5p	chr23:4946150-4946168	miRNA	14.8556	14.9099	14.5527	15.0384	15.1114	15.0621
MI0001276	5.1904	0.135906	0.345952	0.25941	0.508661	gga-miR-31	MIMAT0001189	gga-miR-31-5p	chrZ:78512300-78512321	miRNA	2.53613	1.40002	2.6301	1.66472	0.840707	1.96621
MI0001194	1008.65	-0.513863	0.341793	0.00371842	0.0555575	gga-miR-32	MIMAT0001125	gga-miR-32-5p	chr2:84498547-84498567	miRNA	9.09664	9.53742	8.67533	10.0198	10.2615	10.1096
MI0001170	941.911	-0.315737	0.233096	0.0326601	0.181203	gga-miR-33	MIMAT0001100	gga-miR-33-5p	chr1:49529917-49529936	miRNA	9.27215	9.67327	8.54494	10.0674	9.89483	9.70094
MI0029334	941.799	-0.315444	0.233194	0.0328163	0.181203	gga-miR-33	MIMAT0037539	gga-miR-33-2-5p	chr14:4937994-4938015	miRNA	9.27214	9.67326	8.54492	10.0674	9.89482	9.70092
MI0029343	14045.5	-0.154637	0.170819	0.249605	0.508661	gga-miR-338	MIMAT0037551	gga-miR-338-5p	chr18:9383535-9383555	miRNA	13.568	13.3805	12.7075	13.6464	13.4336	13.4948
MI0001251	6487.89	-0.0297285	0.210635	0.830081	0.942784	gga-miR-34a	MIMAT0001173	gga-miR-34a-5p	chr21:3263058-3263080	miRNA	12.157	12.4276	12.4703	12.2498	12.5818	12.4824
MI0001260	14793.5	-0.7224	0.759293	0.00658695	0.0836542	gga-miR-34b	MIMAT0001179	gga-miR-34b-5p	chr24:5539146-5539168	miRNA	10.3233	11.6696	13.4388	13.9489	14.4503	14.0883
MI0001261	6096.48	-0.532919	0.641693	0.0140641	0.124509	gga-miR-34c	MIMAT0001180	gga-miR-34c-5p	chr24:5539883-5539905	miRNA	9.12291	10.4967	12.3003	12.6081	13.1363	12.7174
MI0015375	121.828	0.200453	0.176587	0.141243	0.377638	gga-miR-3523	MIMAT0016373	gga-miR-3523	chr13:9054525-9054546	miRNA	6.69047	6.63547	7.27403	6.31701	6.60227	6.82033
MI0015376	0.744968	-0.0203942	0.427853	0.813157	NA	gga-miR-3524a	MIMAT0016374	gga-miR-3524a	chr1:105832044-105832065	miRNA	-0.843458	-1.57169	-0.750362	-0.725438	-0.448984	-1.52239
MI0022472	0	0	0.526577	NA	NA	gga-miR-3524b	MIMAT0025753	gga-miR-3524b-3p	chr2:95943690-95943710	miRNA	0	0	0	0	0	0
MI0015384	52.914	-0.0711276	0.226508	0.601222	0.792278	gga-miR-3525	MIMAT0016382	gga-miR-3525	chr1:105832047-105832068	miRNA	5.02878	5.04787	5.81617	5.47627	5.20682	5.83605
MI0015377	0.181839	0	0.503859	1	NA	gga-miR-3526	MIMAT0016375	gga-miR-3526	chr3:15593970-15593988	miRNA	-2.26761	-2.27025	-2.25017	-2.24563	-2.19827	-2.25792
MI0015379	0.888264	0	0.462208	1	NA	gga-miR-3528	MIMAT0016377	gga-miR-3528	chr17:8208172-8208193	miRNA	-1.59904	-1.61805	-1.4734	-1.44073	-1.09954	-1.52926
MI0015380	49.1217	-0.0722096	0.24972	0.57428	0.791485	gga-miR-3529	MIMAT0016378	gga-miR-3529	chr10:13134738-13134758	miRNA	4.78529	5.13615	5.29873	6.02819	5.37086	3.76439
MI0015381	12.293	0.0551005	0.255879	0.659251	0.801413	gga-miR-3530	MIMAT0016379	gga-miR-3530-3p	chr7:25408559-25408579	miRNA	3.13602	3.75827	3.74113	3.62982	3.193	3.26635
MI0015383	15.1754	-0.0142587	0.25755	0.907207	0.976291	gga-miR-3531	MIMAT0016381	gga-miR-3531-5p	chr23:443963-443983	miRNA	3.57858	4.19941	2.79206	3.63679	3.8653	3.70681
MI0015385	0.430928	-0.010898	0.461264	0.884362	NA	gga-miR-3532	MIMAT0016383	gga-miR-3532-3p	chr5:32991435-32991456	miRNA	-1.6017	-2.00816	-1.9662	-1.55578	-1.85775	-1.98241
MI0015386	1.00251	0.0175781	0.449206	0.826115	NA	gga-miR-3533	MIMAT0016384	gga-miR-3533	chr14:4192502-4192521	miRNA	-1.26551	-1.28593	0.063179	-1.098	-0.719426	-1.19108
MI0015387	0.421225	0.00769423	0.492192	0.894792	NA	gga-miR-3534	MIMAT0016385	gga-miR-3534	KQ759641.1:1888-1909	miRNA	-1.84506	-1.85502	-1.09061	-1.76216	-1.5835	-1.80852
MI0015388	34.217	0.0584068	0.209995	0.673914	0.814821	gga-miR-3535	MIMAT0016386	gga-miR-3535	chr9:15324698-15324722	miRNA	5.0798	4.86611	4.75092	4.6825	5.20092	4.55539
MI0015389	2.05562	0.0827101	0.444698	0.399981	NA	gga-miR-3536	MIMAT0016387	gga-miR-3536	chr25:2139775-2139796	miRNA	-1.10918	1.05279	0.182686	0.231275	-0.541399	-1.02735
MI0015390	0	0	0.526577	NA	NA	gga-miR-3537	MIMAT0016388	gga-miR-3537	chr6:16941080-16941102	miRNA	-2.22002	-2.22392	-2.19423	-2.18753	-2.11751	-2.2057
MI0015391	30.598	0.366278	0.396107	0.0273	0.1651	gga-miR-3538	MIMAT0016389	gga-miR-3538	NA	miRNA	4.96538	4.39675	4.54169	3.48639	3.90286	3.60628
MI0015393	4.04125	0.00282193	0.308791	0.978388	0.986509	gga-miR-3539	MIMAT0016390	gga-miR-3539	chr1:80759500-80759521	miRNA	2.33179	0.3216	1.07116	1.5127	2.03484	0.990482
MI0015394	0.828147	0.017664	0.428169	0.837091	NA	gga-miR-3540	MIMAT0016391	gga-miR-3540	chr10:11060295-11060316	miRNA	-1.64668	-0.440653	-1.56608	-0.744413	-1.32623	-1.60191
MI0022385	0.0926652	0.00503275	0.504062	0.916854	NA	gga-miR-3594	MIMAT0025641	gga-miR-3594-5p	AADN04001051.1:3054-3076	miRNA	-2.23061	-2.235	-1.88222	-2.19403	-2.1152	-2.21448
MI0029344	1128.04	0.259958	0.188634	0.0628735	0.267655	gga-miR-363	MIMAT0037553	gga-miR-363-5p	chr4:3994469-3994490	miRNA	9.85533	9.86242	10.035	9.26937	9.6157	9.60942
MI0003703	381.299	-0.00580429	0.219773	0.966185	0.986509	gga-miR-365	MIMAT0003361	gga-miR-365-3p	chr14:769167-769188	miRNA	8.34822	8.01031	8.45539	8.09343	8.23419	8.58329
MI0003704	381.299	-0.00580429	0.219773	0.966185	0.986509	gga-miR-365	MIMAT0003361	gga-miR-365-3p	chr18:6504909-6504930	miRNA	8.34822	8.01031	8.45539	8.09343	8.23419	8.58329
MI0022403	0	0	0.526577	NA	NA	gga-miR-365b	MIMAT0025674	gga-miR-365b-5p	chr14:769164-769185	miRNA	0	0	0	0	0	0
MI0003712	0	0	0.526577	NA	NA	gga-miR-367	MIMAT0003369	gga-miR-367	chr4:57457361-57457381	miRNA	0	0	0	0	0	0
MI0003705	559.046	-0.395133	0.368202	0.0185174	0.13152	gga-miR-375	MIMAT0003362	gga-miR-375	chr7:22469980-22470001	miRNA	7.32079	8.03804	8.95638	8.82493	9.71366	9.15519
MI0003706	14.7003	0.105397	0.299909	0.376072	0.612322	gga-miR-383	MIMAT0003363	gga-miR-383-5p	AADN04015343.1:4586-4607	miRNA	3.62721	2.62511	4.75696	3.24256	3.027	3.76205
MI0040676	225.738	0.807858	0.633683	0.00233853	0.0424277	gga-miR-425	MIMAT0049919	gga-miR-425-5p	chr12:11671363-11671385	miRNA	7.58747	7.44092	9.36331	6.6178	7.00785	7.1807
MI0003714	12245.3	-0.142565	0.18332	0.30045	0.548012	gga-miR-429	MIMAT0003371	gga-miR-429-3p	chr21:2589443-2589464	miRNA	12.9668	13.3388	12.9872	13.1553	13.5055	13.4372
MI0003715	9447.36	0.24986	0.340651	0.0825945	0.295479	gga-miR-449a	MIMAT0003372	gga-miR-449a	chrZ:16702996-16703016	miRNA	12.3661	13.1051	14.2712	12.3923	12.7645	12.465
MI0007566	88.523	0.256321	0.373068	0.0783177	0.288946	gga-miR-449b	MIMAT0007743	gga-miR-449b-5p	chrZ:16703155-16703177	miRNA	5.96419	6.35741	7.29136	5.39061	5.87042	5.64835
MI0007445	1683.88	0.497575	0.555177	0.0139888	0.124509	gga-miR-449c	MIMAT0007602	gga-miR-449c-5p	chrZ:16704141-16704164	miRNA	10.5305	10.8579	11.5838	9.49713	9.87298	9.58385
MI0039506	1705.47	0.144957	0.286442	0.258094	0.508661	gga-miR-449d	MIMAT0048647	gga-miR-449d-5p	chrZ:16702125-16702149	miRNA	9.84829	10.6747	11.6057	10.0498	10.5689	10.1787
MI0004995	2046.05	0.0611689	0.261165	0.619855	0.795168	gga-miR-451	MIMAT0003775	gga-miR-451	chr19:5863065-5863087	miRNA	10.2286	10.9638	10.3936	10.3554	10.286	10.337
MI0006984	7315	-0.180019	0.134998	0.125365	0.34992	gga-miR-454	MIMAT0007291	gga-miR-454-5p	chr15:400353-400371	miRNA	12.2837	12.5098	12.0587	12.4615	12.6378	12.5379
MI0003707	7883.6	-0.229961	0.215141	0.107098	0.321103	gga-miR-455	MIMAT0003364	gga-miR-455-5p	chr17:5239506-5239527	miRNA	11.9293	12.4188	12.3221	12.6553	12.8047	12.7257
MI0004997	1198.42	-0.242658	0.165866	0.0675082	0.276566	gga-miR-456	MIMAT0003777	gga-miR-456-3p	chr3:31514596-31514617	miRNA	9.71638	9.6539	9.43215	10.0811	10.0267	9.82661
MI0007567	1583.91	-1.52207	0.30163	2.80188e-08	2.37225e-06	gga-miR-458a	MIMAT0007745	gga-miR-458a-5p	chr13:8233377-8233397	miRNA	9.22831	9.24153	9.0528	10.8283	10.878	10.4543
MI0022541	0.0539836	0	0.503859	1	NA	gga-miR-458b	MIMAT0025830	gga-miR-458b-5p	chr13:8233342-8233363	miRNA	-2.39002	-2.39091	-2.38418	-2.38266	-2.36679	-2.38678
MI0004998	245.861	0.0624832	0.164726	0.636062	0.801413	gga-miR-460a	MIMAT0003778	gga-miR-460a-5p	chr2:3692594-3692615	miRNA	7.83448	7.69684	7.39833	7.60057	7.49429	7.65159
MI0007055	67.7776	-0.0802666	0.214031	0.562612	0.789521	gga-miR-460b	MIMAT0007326	gga-miR-460b-5p	chr4:2714102-2714123	miRNA	5.47991	5.56656	6.03951	5.97715	5.62884	6.06085
MI0003713	0	0	0.526577	NA	NA	gga-miR-466	MIMAT0003370	gga-miR-466	chr2:21752944-21752966	miRNA	0	0	0	0	0	0
MI0022440	0	0	0.526577	NA	NA	gga-miR-4732	MIMAT0025717	gga-miR-4732-5p	chr3:30430104-30430124	miRNA	0	0	0	0	0	0
MI0003708	32.116	-0.0195675	0.208786	0.887792	0.971979	gga-miR-489	MIMAT0003365	gga-miR-489-3p	chr2:23147311-23147333	miRNA	4.5101	4.24701	4.52057	4.40562	4.46338	4.57077
MI0003709	11.2721	0.253915	0.530349	0.0845233	0.298179	gga-miR-490	MIMAT0003366	gga-miR-490-3p	chr1:57923994-57924015	miRNA	4.16526	3.333	2.49891	1.90435	2.4745	1.75714
MI0003710	28521.8	-0.292341	0.264996	0.0487292	0.244916	gga-miR-499	MIMAT0003367	gga-miR-499-5p	chr20:2734906-2734928	miRNA	13.7735	14.1562	13.4923	14.5545	14.6648	14.4776
MI0006983	89.5616	-0.179233	0.179256	0.190446	0.456351	gga-miR-551	MIMAT0007289	gga-miR-551-5p	chr9:20500069-20500091	miRNA	6.13876	6.22449	5.65452	6.38547	6.32367	6.31483
MI0022520	3.25521	-0.0458036	0.329702	0.659431	0.801413	gga-miR-6516	MIMAT0025806	gga-miR-6516-5p	chr18:4170850-4170871	miRNA	1.17622	1.14845	0.970467	1.40879	1.91749	0.892388
MI0022359	0.830391	0.0197581	0.433428	0.81585	NA	gga-miR-6542	MIMAT0025589	gga-miR-6542-5p	chr3:4430962-4430983	miRNA	-0.922385	-1.67839	-0.825384	-0.799481	-1.36104	-1.62405
MI0022539	0.11791	-0.0205094	0.506972	0.673321	NA	gga-miR-6543	MIMAT0025826	gga-miR-6543-5p	chr1:133686529-133686552	miRNA	-2.1979	-2.20393	-2.15807	-1.2712	-2.03952	-2.17578
MI0022360	18.7854	-0.155694	0.258748	0.245662	0.507301	gga-miR-6544	MIMAT0025591	gga-miR-6544-5p	chr5:24455343-24455364	miRNA	3.64006	3.86346	2.8503	4.60104	3.68014	3.44811
MI0022361	0	0	0.526577	NA	NA	gga-miR-6545	MIMAT0025593	gga-miR-6545-5p	AADN04002826.1:3993-4013	miRNA	0	0	0	0	0	0
MI0022362	0.544965	0.0625318	0.484238	0.436775	NA	gga-miR-6546	MIMAT0025595	gga-miR-6546-5p	chr7:36448414-36448435	miRNA	-1.67174	-0.924509	-0.339366	-1.57246	-1.3585	-1.62798
MI0022363	0.0803286	0	0.503859	1	NA	gga-miR-6547	MIMAT0025597	gga-miR-6547-5p	chr27:4660708-4660729	miRNA	-2.39683	-2.39816	-2.38809	-2.38582	-2.36207	-2.39198
MI0022365	0.223645	0	0.503859	1	NA	gga-miR-6548	MIMAT0025601	gga-miR-6548-5p	chr14:7328464-7328485	miRNA	-1.93395	-1.94105	-1.88703	-1.87483	-1.74741	-1.90789
MI0022366	0.323963	-0.0301642	0.498702	0.608596	NA	gga-miR-6549	MIMAT0025603	gga-miR-6549-5p	chr8:24565326-24565348	miRNA	-1.94315	-1.95022	-1.89639	-1.36986	-1.75726	-1.4028
MI0022367	0.712802	0.0766	0.486297	0.373624	NA	gga-miR-6550	MIMAT0025605	gga-miR-6550-5p	chr10:19176454-19176473	miRNA	-1.86172	-1.23507	0.04591	-1.78237	-0.918546	-1.82674
MI0022369	0.164687	0.00503263	0.504062	0.916856	NA	gga-miR-6551	MIMAT0025609	gga-miR-6551-5p	chr18:9400673-9400694	miRNA	-1.38769	-1.93273	-1.87406	-1.86081	-1.72242	-1.89671
MI0022370	0.568565	0.0547677	0.505031	0.410236	NA	gga-miR-6552	MIMAT0025611	gga-miR-6552-5p	chr5:45270662-45270682	miRNA	-0.553679	-1.04783	-1.89129	-1.87801	-1.73927	-1.91401
MI0022371	0.957602	0.00294926	0.375574	0.975088	NA	NA	NA	NA	NA	NA	0.0536062	-0.4341	-0.306325	-1.1909	0.0438544	0.128136
MI0022372	0	0	0.526577	NA	NA	gga-miR-6554	MIMAT0025615	gga-miR-6554-5p	chr2:6787513-6787534	miRNA	-2.40442	-2.40623	-2.39244	-2.38933	-2.35681	-2.39777
MI0022374	0.598657	0.0638494	0.453808	0.478971	NA	gga-miR-6555	MIMAT0025619	gga-miR-6555-5p	chr1:167040331-167040352	miRNA	-0.536443	-0.955152	-0.852484	-1.53058	-1.34093	-0.892856
MI0022375	0	0	0.526577	NA	NA	gga-miR-6556	MIMAT0025621	gga-miR-6556-5p	chr9:23720956-23720977	miRNA	0	0	0	0	0	0
MI0022540	0.146825	0.00503263	0.504062	0.916856	NA	NA	NA	NA	NA	NA	-2.08178	-2.08574	-1.76765	-2.0488	-1.97772	-2.06724
MI0022376	0	0	0.526577	NA	NA	gga-miR-6558	MIMAT0025623	gga-miR-6558-5p	chr9:15205969-15205992	miRNA	0	0	0	0	0	0
MI0022377	0.267869	0.0147462	0.505265	0.761706	NA	gga-miR-6559	MIMAT0025625	gga-miR-6559-5p	chr1:133113145-133113167	miRNA	-1.92244	-1.92933	-0.992956	-1.86509	-1.74149	-1.89716
MI0022378	0	0	0.526577	NA	NA	NA	NA	NA	NA	NA	0	0	0	0	0	0
MI0022379	0	0	0.526577	NA	NA	gga-miR-6561	MIMAT0025629	gga-miR-6561-5p	chr8:11216341-11216362	miRNA	0	0	0	0	0	0
MI0022542	0	0	0.526577	NA	NA	gga-miR-6562	MIMAT0025832	gga-miR-6562-5p	AADN04001314.1:25357-25378	miRNA	0	0	0	0	0	0
MI0022543	0.0389092	0	0.503859	1	NA	NA	NA	NA	NA	NA	-2.32152	-2.32296	-2.31196	-2.30947	-2.28351	-2.31621
MI0022381	0.0467758	0.00503287	0.504063	0.916852	NA	gga-miR-6564	MIMAT0025633	gga-miR-6564-5p	chr20:11146455-11146475	miRNA	-2.33315	-2.38876	-2.38302	-2.38172	-2.36818	-2.38524
MI0022382	1.22513	-0.0415701	0.43473	0.638089	NA	gga-miR-6565	MIMAT0025635	gga-miR-6565-5p	chrZ:55504512-55504533	miRNA	-1.31373	-0.440015	0.208066	0.870143	-0.960142	-0.358512
MI0022383	0.377614	-0.0125885	0.505131	0.794277	NA	gga-miR-6566	MIMAT0025637	gga-miR-6566-5p	AADN04000838.1:6059-6079	miRNA	-2.10683	-2.11263	-2.06849	-2.05852	-1.53256	-2.08553
MI0022384	0	0	0.526577	NA	NA	gga-miR-6567	MIMAT0025639	gga-miR-6567-5p	chr20:8632811-8632832	miRNA	0	0	0	0	0	0
MI0022386	0.268762	0.028236	0.485952	0.670349	NA	gga-miR-6568	MIMAT0025643	gga-miR-6568-5p	chr3:55383014-55383034	miRNA	-0.957663	-1.80404	-0.850264	-1.68355	-1.4517	-1.74371
MI0022387	0	0	0.526577	NA	NA	gga-miR-6569	MIMAT0025645	gga-miR-6569-5p	chr13:4700594-4700616	miRNA	0	0	0	0	0	0
MI0022388	0.078811	0	0.503859	1	NA	gga-miR-6570	MIMAT0025647	gga-miR-6570-5p	chr1:185065726-185065749	miRNA	-2.39585	-2.39711	-2.38753	-2.38536	-2.36275	-2.39123
MI0022389	0	0	0.526577	NA	NA	gga-miR-6571	MIMAT0025649	gga-miR-6571-5p	chr2:64574443-64574464	miRNA	0	0	0	0	0	0
MI0022390	0.053756	0.00503287	0.504063	0.916852	NA	gga-miR-6572	MIMAT0025651	gga-miR-6572-5p	chr2:145759878-145759900	miRNA	-2.39025	-2.39115	-2.31893	-2.38276	-2.36662	-2.38695
MI0022391	0.0463491	0	0.503859	1	NA	gga-miR-6573	MIMAT0025653	gga-miR-6573-5p	chr27:1690922-1690943	miRNA	-2.38772	-2.38846	-2.38286	-2.38159	-2.36837	-2.38502
MI0022392	0	0	0.526577	NA	NA	gga-miR-6574	MIMAT0025655	gga-miR-6574-5p	chr9:7623706-7623726	miRNA	0	0	0	0	0	0
MI0022393	0.88895	0.0185686	0.461139	0.806728	NA	gga-miR-6575	MIMAT0025657	gga-miR-6575-5p	chr10:2623712-2623733	miRNA	-1.01946	-0.592456	0.327112	-1.66491	-1.46015	0.25837
MI0022394	0	0	0.526577	NA	NA	gga-miR-6576	MIMAT0025659	gga-miR-6576-5p	chr22:60628-60650	miRNA	0	0	0	0	0	0
MI0022395	0.0452582	0.00503287	0.504063	0.916852	NA	gga-miR-6577	MIMAT0025661	gga-miR-6577-5p	chr6:17227056-17227078	miRNA	-2.32724	-2.20011	-2.31553	-2.31248	-2.28066	-2.32074
MI0022396	0.0905165	0.0125354	0.504909	0.795957	NA	gga-miR-6578	MIMAT0025663	gga-miR-6578-5p	chr3:105429070-105429090	miRNA	-2.32115	-2.11532	-2.31173	-2.30928	-2.2837	-2.31591
MI0022397	0	0	0.526577	NA	NA	gga-miR-6579	MIMAT0025665	gga-miR-6579-5p	chr5:500430-500450	miRNA	0	0	0	0	0	0
MI0022398	0	0	0.526577	NA	NA	gga-miR-6579	MIMAT0025665	gga-miR-6579-5p	AADN04024329.1:285-305	miRNA	0	0	0	0	0	0
MI0022399	0	0	0.526577	NA	NA	gga-miR-6580	MIMAT0025667	gga-miR-6580-5p	chr3:27382850-27382871	miRNA	0	0	0	0	0	0
MI0022400	0	0	0.526577	NA	NA	gga-miR-6581	MIMAT0025669	gga-miR-6581-5p	chr1:48389999-48390021	miRNA	0	0	0	0	0	0
MI0022401	12.2029	-0.117463	0.277999	0.348374	0.597384	gga-miR-6582	MIMAT0025671	gga-miR-6582-5p	chr3:57474235-57474254	miRNA	2.41791	2.8153	3.40325	3.64367	3.6185	2.8455
MI0022402	0.0539836	0	0.503859	1	NA	gga-miR-6583	MIMAT0025673	gga-miR-6583-5p	chr3:762599-762616	miRNA	-2.27399	-2.27696	-2.25439	-2.2493	-2.19607	-2.2631
MI0022404	0.078811	0	0.503859	1	NA	gga-miR-6584	MIMAT0025675	gga-miR-6584-5p	chr2:93858633-93858655	miRNA	-2.33578	-2.33804	-2.32085	-2.31696	-2.2764	-2.32749
MI0022405	0	0	0.526577	NA	NA	gga-miR-6585	MIMAT0025676	gga-miR-6585-5p	chr19:5039465-5039485	miRNA	-2.4085	-2.41057	-2.39479	-2.39122	-2.35398	-2.40088
MI0022406	0	0	0.526577	NA	NA	gga-miR-6586	MIMAT0025677	gga-miR-6586-5p	chr4:69449301-69449323	miRNA	0	0	0	0	0	0
MI0022407	0	0	0.526577	NA	NA	gga-miR-6587	MIMAT0025678	gga-miR-6587-5p	chr5:26193083-26193105	miRNA	0	0	0	0	0	0
MI0022408	0	0	0.526577	NA	NA	gga-miR-6588	MIMAT0025680	gga-miR-6588-3p	chr13:17553428-17553450	miRNA	0	0	0	0	0	0
MI0022409	0	0	0.526577	NA	NA	gga-miR-6589	MIMAT0025681	gga-miR-6589-5p	chr11:11215797-11215819	miRNA	0	0	0	0	0	0
MI0022410	1.22576	-0.0677187	0.430813	0.480368	NA	gga-miR-6590	MIMAT0025682	gga-miR-6590-5p	chr5:46491313-46491335	miRNA	-0.257336	-1.11586	-1.05445	-0.107897	-0.804224	-0.192112
MI0022411	0	0	0.526577	NA	NA	gga-miR-6591	MIMAT0025684	gga-miR-6591-3p	chr4:35010540-35010558	miRNA	0	0	0	0	0	0
MI0022412	0	0	0.526577	NA	NA	gga-miR-6592	MIMAT0025685	gga-miR-6592-3p	chr19:3182099-3182119	miRNA	0	0	0	0	0	0
MI0022413	0	0	0.526577	NA	NA	gga-miR-6593	MIMAT0025686	gga-miR-6593-5p	chr28:1402772-1402794	miRNA	0	0	0	0	0	0
MI0022414	0.578093	-0.0143008	0.441433	0.861644	NA	gga-miR-6594	MIMAT0025688	gga-miR-6594-5p	chr4:598356-598376	miRNA	-1.82459	-1.83235	-1.22032	-1.75999	-1.62075	-1.25507
MI0022415	0	0	0.526577	NA	NA	gga-miR-6595	MIMAT0025689	gga-miR-6595-5p	chr11:13466709-13466733	miRNA	0	0	0	0	0	0
MI0022416	0	0	0.526577	NA	NA	gga-miR-6596	MIMAT0025690	gga-miR-6596-5p	chr10:10770995-10771013	miRNA	0	0	0	0	0	0
MI0022417	0	0	0.526577	NA	NA	gga-miR-6597	MIMAT0025692	gga-miR-6597-3p	chr20:11097618-11097641	miRNA	0	0	0	0	0	0
MI0022418	0	0	0.526577	NA	NA	gga-miR-6598	MIMAT0025693	gga-miR-6598-5p	chr5:37909856-37909876	miRNA	0	0	0	0	0	0
MI0022544	0.0865076	0	0.503859	1	NA	gga-miR-6599	MIMAT0025836	gga-miR-6599-5p	chr18:5100547-5100570	miRNA	-2.31952	-2.32085	-2.31071	-2.30842	-2.28451	-2.31463
MI0022419	0	0	0.526577	NA	NA	gga-miR-6600	MIMAT0025694	gga-miR-6600-3p	chr2:5837842-5837864	miRNA	0	0	0	0	0	0
MI0022420	0	0	0.526577	NA	NA	gga-miR-6601	MIMAT0025695	gga-miR-6601-3p	chr2:23912091-23912111	miRNA	0	0	0	0	0	0
MI0022421	0.0475984	0	0.503859	1	NA	gga-miR-6602	MIMAT0025696	gga-miR-6602-5p	chr26:2287414-2287435	miRNA	-2.3881	-2.38886	-2.38307	-2.38177	-2.36811	-2.38531
MI0022422	0	0	0.526577	NA	NA	gga-miR-6603	MIMAT0025697	gga-miR-6603-3p	chr5:23106709-23106731	miRNA	-2.39343	-2.39454	-2.38614	-2.38424	-2.36442	-2.38938
MI0022423	1.81922	-0.0067335	0.351475	0.94499	NA	gga-miR-6604	MIMAT0025698	gga-miR-6604-5p	chr6:22353398-22353421	miRNA	-1.00827	0.953892	-0.000314444	0.555785	0.384911	-0.0559329
MI0022424	0	0	0.526577	NA	NA	gga-miR-6605	MIMAT0025699	gga-miR-6605-5p	chr3:84548767-84548789	miRNA	-2.40442	-2.40623	-2.39244	-2.38933	-2.35681	-2.39777
MI0022425	14.6909	0.126131	0.427848	0.266526	0.509005	gga-miR-6606	MIMAT0025700	gga-miR-6606-5p	chr1:76447827-76447846	miRNA	3.8066	4.23644	1.88033	-0.342078	3.00912	2.99742
MI0022426	0	0	0.526577	NA	NA	gga-miR-6607	MIMAT0025701	gga-miR-6607-5p	chr26:682675-682698	miRNA	0	0	0	0	0	0
MI0022427	0	0	0.526577	NA	NA	gga-miR-6608	MIMAT0025702	gga-miR-6608-5p	chr1:65891962-65891981	miRNA	0	0	0	0	0	0
MI0023553	0	0	0.526577	NA	NA	gga-miR-6608	MIMAT0025702	gga-miR-6608-5p	chr1:65895172-65895191	miRNA	0	0	0	0	0	0
MI0022428	0	0	0.526577	NA	NA	gga-miR-6609	MIMAT0025704	gga-miR-6609-3p	chr1:79931632-79931654	miRNA	-2.38996	-2.39084	-2.38414	-2.38263	-2.36683	-2.38673
MI0022429	0.058955	-0.0125879	0.505131	0.794286	NA	gga-miR-6610	MIMAT0025705	gga-miR-6610-3p	chr2:4915085-4915106	miRNA	-2.32448	-2.3261	-2.31381	-2.19358	-2.28204	-2.31855
MI0022430	0	0	0.526577	NA	NA	gga-miR-6611	MIMAT0025706	gga-miR-6611-5p	chr9:12336499-12336520	miRNA	0	0	0	0	0	0
MI0022431	0	0	0.526577	NA	NA	NA	NA	NA	NA	NA	0	0	0	0	0	0
MI0022432	0.0390854	0	0.503859	1	NA	gga-miR-6613	MIMAT0025708	gga-miR-6613-3p	chrZ:10606003-10606024	miRNA	-2.38621	-2.38685	-2.38199	-2.38089	-2.36942	-2.38386
MI0022433	0	0	0.526577	NA	NA	gga-miR-6614	MIMAT0025709	gga-miR-6614-3p	chr4:13813980-13813997	miRNA	-2.36345	-2.36729	-2.33809	-2.33149	-2.2626	-2.34936
MI0022434	5.40224	-0.00138246	0.32013	0.989185	0.993095	gga-miR-6615	MIMAT0025710	gga-miR-6615-5p	chr28:1760785-1760808	miRNA	1.91809	0.775333	3.10092	2.75762	-0.221508	2.61171
MI0022435	0	0	0.526577	NA	NA	gga-miR-6616	MIMAT0025712	gga-miR-6616-5p	chr1:92351565-92351586	miRNA	0	0	0	0	0	0
MI0022436	0	0	0.526577	NA	NA	gga-miR-6617	MIMAT0025713	gga-miR-6617-3p	chr9:16236795-16236817	miRNA	0	0	0	0	0	0
MI0022437	0	0	0.526577	NA	NA	gga-miR-6618	MIMAT0025714	gga-miR-6618-5p	chr26:1761754-1761775	miRNA	0	0	0	0	0	0
MI0022438	0.0463491	0	0.503859	1	NA	gga-miR-6619	MIMAT0025715	gga-miR-6619-5p	AADN04005953.1:4315-4336	miRNA	-2.38772	-2.38846	-2.38286	-2.38159	-2.36837	-2.38502
MI0022439	0	0	0.526577	NA	NA	gga-miR-6620	MIMAT0025716	gga-miR-6620-5p	chr25:2809823-2809845	miRNA	-2.38773	-2.38846	-2.38286	-2.38159	-2.36837	-2.38502
MI0022441	0.053756	0.00503287	0.504063	0.916852	NA	gga-miR-6621	MIMAT0025718	gga-miR-6621-5p	chr1:2713364-2713384	miRNA	-2.33001	-2.33194	-2.17686	-2.31393	-2.27928	-2.32293
MI0022537	0	0	0.526577	NA	NA	gga-miR-6622	MIMAT0025825	gga-miR-6622-3p	chr8:22245960-22245982	miRNA	0	0	0	0	0	0
MI0022442	0	0	0.526577	NA	NA	gga-miR-6623	MIMAT0025719	gga-miR-6623-3p	chr8:24695573-24695594	miRNA	0	0	0	0	0	0
MI0022443	0	0	0.526577	NA	NA	gga-miR-6624	MIMAT0025720	gga-miR-6624-3p	chr7:16322050-16322070	miRNA	-2.39356	-2.39468	-2.38621	-2.3843	-2.36433	-2.38948
MI0022444	0	0	0.526577	NA	NA	gga-miR-6625	MIMAT0025721	gga-miR-6625-5p	chr10:2315035-2315056	miRNA	0	0	0	0	0	0
MI0022445	0	0	0.526577	NA	NA	gga-miR-6626	MIMAT0025722	gga-miR-6626-5p	chr21:4626408-4626426	miRNA	0	0	0	0	0	0
MI0022446	0	0	0.526577	NA	NA	gga-miR-6627	MIMAT0025723	gga-miR-6627-3p	chr4:90285215-90285236	miRNA	-2.4075	-2.40951	-2.39421	-2.39076	-2.35467	-2.40012
MI0022447	0	0	0.526577	NA	NA	gga-miR-6628	MIMAT0025724	gga-miR-6628-3p	chr2:12131169-12131189	miRNA	0	0	0	0	0	0
MI0022448	0	0	0.526577	NA	NA	gga-miR-6629	MIMAT0025725	gga-miR-6629-5p	chr1:917757-917782	miRNA	0	0	0	0	0	0
MI0022449	0	0	0.526577	NA	NA	gga-miR-6630	MIMAT0025726	gga-miR-6630-3p	chr2:129537743-129537764	miRNA	0	0	0	0	0	0
MI0022450	4.67866	-0.0129874	0.301263	0.90262	0.975783	gga-miR-6631	MIMAT0025727	gga-miR-6631-5p	chr3:12516682-12516703	miRNA	0.72554	2.32769	0.342801	1.60825	2.11458	0.81771
MI0022451	0	0	0.526577	NA	NA	gga-miR-6632	MIMAT0025728	gga-miR-6632-5p	chr4:45143228-45143252	miRNA	0	0	0	0	0	0
MI0022452	0	0	0.526577	NA	NA	gga-miR-6633	MIMAT0025729	gga-miR-6633-5p	chr3:80493182-80493203	miRNA	0	0	0	0	0	0
MI0022453	0	0	0.526577	NA	NA	gga-miR-6634	MIMAT0025730	gga-miR-6634-5p	chr3:89887347-89887370	miRNA	0	0	0	0	0	0
MI0022454	0	0	0.526577	NA	NA	gga-miR-6635	MIMAT0025731	gga-miR-6635-5p	chr15:6975446-6975469	miRNA	0	0	0	0	0	0
MI0022455	0	0	0.526577	NA	NA	NA	NA	NA	NA	NA	0	0	0	0	0	0
MI0031112	0	0	0.526577	NA	NA	NA	NA	NA	NA	NA	0	0	0	0	0	0
MI0022456	0	0	0.526577	NA	NA	gga-miR-6637	MIMAT0025733	gga-miR-6637-3p	chr23:5225479-5225501	miRNA	0	0	0	0	0	0
MI0022457	0	0	0.526577	NA	NA	gga-miR-6637	MIMAT0025733	gga-miR-6637-3p	chr23:5232935-5232957	miRNA	0	0	0	0	0	0
MI0022458	0	0	0.526577	NA	NA	gga-miR-6639	MIMAT0025735	gga-miR-6639-5p	chr19:8696145-8696167	miRNA	0	0	0	0	0	0
MI0022459	0.042637	0	0.503859	1	NA	gga-miR-6640	MIMAT0025736	gga-miR-6640-5p	chr3:22223168-22223190	miRNA	-2.38754	-2.38827	-2.38275	-2.38151	-2.3685	-2.38488
MI0022460	0	0	0.526577	NA	NA	gga-miR-6641	MIMAT0025737	gga-miR-6641-5p	chr1:179212040-179212061	miRNA	0	0	0	0	0	0
MI0022461	0.053756	0.00503287	0.504063	0.916852	NA	NA	NA	NA	NA	NA	-2.39025	-2.39115	-2.31893	-2.38276	-2.36662	-2.38695
MI0022462	0.0463491	0	0.503859	1	NA	gga-miR-6643	MIMAT0025741	gga-miR-6643-5p	chr14:13204100-13204120	miRNA	-2.32727	-2.32904	-2.31554	-2.31249	-2.28065	-2.32076
MI0022538	0	0	0.526577	NA	NA	NA	NA	NA	NA	NA	0	0	0	0	0	0
MI0022466	0	0	0.526577	NA	NA	gga-miR-6644	MIMAT0025745	gga-miR-6644-3p	chr27:442737-442758	miRNA	0	0	0	0	0	0
MI0022463	1.22954	0.0876783	0.442687	0.381568	NA	gga-miR-6645	MIMAT0025742	gga-miR-6645-5p	chr5:39173731-39173752	miRNA	0.218202	-1.18399	1.20833	-1.09725	0.217902	-0.211732
MI0022464	0	0	0.526577	NA	NA	gga-miR-6646	MIMAT0025743	gga-miR-6646-3p	chr25:2411816-2411837	miRNA	-2.40262	-2.40431	-2.39141	-2.3885	-2.35806	-2.39639
MI0023554	0	0	0.526577	NA	NA	NA	NA	NA	NA	NA	-2.40262	-2.40431	-2.39141	-2.3885	-2.35806	-2.39639
MI0022465	0	0	0.526577	NA	NA	gga-miR-6647	MIMAT0025744	gga-miR-6647-5p	chr8:19872473-19872495	miRNA	0	0	0	0	0	0
MI0022467	0.409616	0.0313336	0.465372	0.683193	NA	gga-miR-6648	MIMAT0025746	gga-miR-6648-5p	chr15:6705958-6705979	miRNA	-1.96315	-1.49845	-1.04487	-1.90777	-1.78839	-1.45517
MI0023555	0.409616	0.0313336	0.465372	0.683193	NA	gga-miR-6648	MIMAT0025746	gga-miR-6648-5p	KQ759460.1:17774-17795	miRNA	-1.96315	-1.49845	-1.04487	-1.90777	-1.78839	-1.45517
MI0022468	0.281015	0.00708535	0.493716	0.901122	NA	gga-miR-6649	MIMAT0025748	gga-miR-6649-5p	chrZ:8585378-8585400	miRNA	-1.23567	-1.79987	-1.15611	-1.7227	-1.57422	-1.19209
MI0022469	0	0	0.526577	NA	NA	gga-miR-6650	MIMAT0025750	gga-miR-6650-5p	chr15:7731074-7731097	miRNA	0	0	0	0	0	0
MI0022470	17.8794	-0.0427243	0.300141	0.694736	0.824208	gga-miR-6651	MIMAT0025751	gga-miR-6651-5p	chrZ:48684591-48684611	miRNA	3.11867	2.31703	4.08181	2.79719	4.65792	2.47512
MI0022471	0.053756	0.00503287	0.504063	0.916852	NA	gga-miR-6652	MIMAT0025752	gga-miR-6652-5p	chr13:8923393-8923413	miRNA	-2.39025	-2.39115	-2.31893	-2.38276	-2.36662	-2.38695
MI0022473	0	0	0.526577	NA	NA	gga-miR-6653	MIMAT0025754	gga-miR-6653-3p	chr8:28849728-28849748	miRNA	0	0	0	0	0	0
MI0022474	0	0	0.526577	NA	NA	gga-miR-6654	MIMAT0025755	gga-miR-6654-3p	chr26:2853112-2853134	miRNA	0	0	0	0	0	0
MI0022475	0.620191	0.0473564	0.490552	0.50417	NA	gga-miR-6655	MIMAT0025756	gga-miR-6655-5p	AADN04014660.1:1037-1059	miRNA	-1.89392	-1.90303	-0.456057	-1.81801	-1.65441	-1.86046
MI0022476	0	0	0.526577	NA	NA	gga-miR-6656	MIMAT0025757	gga-miR-6656-5p	chr1:175931343-175931366	miRNA	0	0	0	0	0	0
MI0022477	0.141879	0.00503263	0.504062	0.916856	NA	gga-miR-6657	MIMAT0025758	gga-miR-6657-3p	chr6:20059192-20059212	miRNA	-2.203	-1.97981	-2.18243	-2.17708	-2.12122	-2.19158
MI0022478	0	0	0.526577	NA	NA	gga-miR-6658	MIMAT0025759	gga-miR-6658-3p	chr4:1209321-1209343	miRNA	0	0	0	0	0	0
MI0022479	0	0	0.526577	NA	NA	gga-miR-6659	MIMAT0025760	gga-miR-6659-3p	chr1:1698325-1698346	miRNA	-2.4089	-2.411	-2.39502	-2.39141	-2.3537	-2.40119
MI0022480	0.264155	-0.00533809	0.494524	0.924442	NA	gga-miR-6660	MIMAT0025761	gga-miR-6660-3p	chr10:1504011-1504034	miRNA	-2.02824	-1.68877	-1.99695	-1.98881	-1.90384	-1.66665
MI0022481	0	0	0.526577	NA	NA	gga-miR-6661	MIMAT0025762	gga-miR-6661-5p	chr4:83231990-83232011	miRNA	0	0	0	0	0	0
MI0022482	0	0	0.526577	NA	NA	gga-miR-6662	MIMAT0025763	gga-miR-6662-3p	AADN04006382.1:7653-7674	miRNA	0	0	0	0	0	0
MI0022483	1.18262	-0.187289	0.545248	0.132419	NA	gga-miR-6663	MIMAT0025764	gga-miR-6663-5p	chr27:4371142-4371162	miRNA	-1.15341	-0.270594	-0.129958	-0.0976641	1.23314	0.680197
MI0022484	0.0452582	0.00503287	0.504063	0.916852	NA	gga-miR-6664	MIMAT0025765	gga-miR-6664-3p	chr20:640897-640918	miRNA	-2.3877	-2.33501	-2.38284	-2.38158	-2.36839	-2.385
MI0022485	1.04271	-0.0119885	0.405048	0.894308	NA	gga-miR-6665	MIMAT0025766	gga-miR-6665-5p	chr8:5229666-5229687	miRNA	-0.834517	-1.56951	-0.29384	-0.261879	-1.25962	-0.782932
MI0022486	0.0835142	0	0.503859	1	NA	gga-miR-6666	MIMAT0025767	gga-miR-6666-3p	chr28:4722781-4722802	miRNA	-2.39674	-2.39806	-2.38804	-2.38577	-2.36213	-2.39191
MI0022487	0	0	0.526577	NA	NA	gga-miR-6667	MIMAT0025768	gga-miR-6667-5p	chr11:19007968-19007988	miRNA	0	0	0	0	0	0
MI0022488	0.0931995	0	0.503859	1	NA	gga-miR-6668	MIMAT0025769	gga-miR-6668-3p	chr4:34288597-34288619	miRNA	-2.18158	-2.18691	-2.14631	-2.13715	-2.04138	-2.16199
MI0022489	2.62778	0.133601	0.439129	0.245185	0.507301	gga-miR-6669	MIMAT0025770	gga-miR-6669-5p	chrZ:27711482-27711505	miRNA	0.480274	1.07682	1.27299	0.137328	-0.596229	0.564274
MI0022490	0	0	0.526577	NA	NA	gga-miR-6670	MIMAT0025772	gga-miR-6670-5p	chr3:79870078-79870103	miRNA	-2.24962	-2.2549	-2.21477	-2.2057	-2.11105	-2.23026
MI0022491	0	0	0.526577	NA	NA	gga-miR-6671	MIMAT0025773	gga-miR-6671-5p	chr24:5039330-5039351	miRNA	0	0	0	0	0	0
MI0022492	0	0	0.526577	NA	NA	gga-miR-6672	MIMAT0025774	gga-miR-6672-3p	chr1:112625630-112625649	miRNA	0	0	0	0	0	0
MI0022493	0	0	0.526577	NA	NA	gga-miR-6673	MIMAT0025775	gga-miR-6673-3p	chr15:8905718-8905739	miRNA	0	0	0	0	0	0
MI0022494	0	0	0.526577	NA	NA	gga-miR-6674	MIMAT0025776	gga-miR-6674-3p	chr20:2236571-2236591	miRNA	-2.33391	-2.33606	-2.31968	-2.31598	-2.27734	-2.326
MI0022495	0.256335	-0.00376827	0.503973	0.937688	NA	gga-miR-6675	MIMAT0025777	gga-miR-6675-5p	chr24:3341743-3341764	miRNA	-1.54674	-2.02815	-1.97845	-1.49231	-1.84999	-1.99764
MI0022496	0.0389092	0	0.503859	1	NA	gga-miR-6676	MIMAT0025779	gga-miR-6676-3p	chr1:907642-907664	miRNA	-2.38575	-2.38636	-2.38172	-2.38068	-2.36973	-2.38351
MI0022497	0	0	0.526577	NA	NA	gga-miR-6677	MIMAT0025780	gga-miR-6677-5p	chr20:13293658-13293682	miRNA	-2.39257	-2.39362	-2.38564	-2.38384	-2.36502	-2.38872
MI0022498	0	0	0.526577	NA	NA	gga-miR-6678	MIMAT0025782	gga-miR-6678-3p	chr3:103172134-103172155	miRNA	0	0	0	0	0	0
MI0022499	0	0	0.526577	NA	NA	gga-miR-6679	MIMAT0025783	gga-miR-6679-5p	chr4:15622057-15622080	miRNA	-2.39896	-2.40042	-2.38931	-2.3868	-2.36059	-2.3936
MI0022500	0	0	0.526577	NA	NA	gga-miR-6680	MIMAT0025784	gga-miR-6680-3p	chr21:2632750-2632771	miRNA	0	0	0	0	0	0
MI0022502	0.103696	0	0.503859	1	NA	gga-miR-6681	MIMAT0025786	gga-miR-6681-5p	chr20:8606368-8606389	miRNA	-2.25886	-2.26106	-2.24438	-2.24061	-2.20127	-2.25082
MI0022503	0	0	0.526577	NA	NA	gga-miR-6682	MIMAT0025787	gga-miR-6682-3p	chr4:21597424-21597445	miRNA	0	0	0	0	0	0
MI0022504	0	0	0.526577	NA	NA	gga-miR-6683	MIMAT0025788	gga-miR-6683-3p	chr5:30174018-30174038	miRNA	0	0	0	0	0	0
MI0022505	0	0	0.526577	NA	NA	gga-miR-6684	MIMAT0025789	gga-miR-6684-5p	chr12:11108243-11108260	miRNA	0	0	0	0	0	0
MI0022506	0.617243	-0.0612563	0.486217	0.438466	NA	gga-miR-6685	MIMAT0025790	gga-miR-6685-5p	chr5:25026279-25026299	miRNA	-1.62147	-1.63453	-1.53518	-0.664751	-1.27839	-0.739647
MI0022507	0	0	0.526577	NA	NA	gga-miR-6686	MIMAT0025792	gga-miR-6686-3p	chr14:759959-759980	miRNA	0	0	0	0	0	0
MI0022508	0	0	0.526577	NA	NA	gga-miR-6687	MIMAT0025793	gga-miR-6687-3p	chr3:81786508-81786530	miRNA	0	0	0	0	0	0
MI0022509	0	0	0.526577	NA	NA	gga-miR-6688	MIMAT0025794	gga-miR-6688-3p	chr4:21966934-21966955	miRNA	0	0	0	0	0	0
MI0022510	0	0	0.526577	NA	NA	gga-miR-6689	MIMAT0025795	gga-miR-6689-3p	chr4:3241223-3241244	miRNA	0	0	0	0	0	0
MI0022511	0	0	0.526577	NA	NA	gga-miR-6690	MIMAT0025796	gga-miR-6690-5p	chr3:107831787-107831809	miRNA	0	0	0	0	0	0
MI0022512	0	0	0.526577	NA	NA	gga-miR-6691	MIMAT0025797	gga-miR-6691-5p	chr7:5793721-5793742	miRNA	0	0	0	0	0	0
MI0023556	0	0	0.526577	NA	NA	NA	NA	NA	NA	NA	0	0	0	0	0	0
MI0022513	0	0	0.526577	NA	NA	gga-miR-6692	MIMAT0025798	gga-miR-6692-5p	chr10:1126240-1126265	miRNA	0	0	0	0	0	0
MI0022514	0	0	0.526577	NA	NA	gga-miR-6693	MIMAT0025799	gga-miR-6693-3p	chr28:4301703-4301724	miRNA	0	0	0	0	0	0
MI0022515	0.254092	0	0.503859	1	NA	gga-miR-6694	MIMAT0025800	gga-miR-6694-3p	chr6:32650908-32650929	miRNA	-2.09418	-2.09832	-2.06683	-2.05972	-1.98545	-2.07899
MI0022516	0	0	0.526577	NA	NA	gga-miR-6695	MIMAT0025801	gga-miR-6695-5p	chr27:1310073-1310096	miRNA	0	0	0	0	0	0
MI0022517	1.99073	0.122595	0.431608	0.274647	NA	gga-miR-6696	MIMAT0025802	gga-miR-6696-5p	chr17:5228316-5228337	miRNA	0.198768	0.176886	0.605537	0.384211	-1.10509	-1.42507
MI0022518	0	0	0.526577	NA	NA	gga-miR-6697	MIMAT0025804	gga-miR-6697-5p	chr3:58225161-58225182	miRNA	-2.32087	-2.32228	-2.31156	-2.30914	-2.28383	-2.3157
MI0022519	0.26758	0.0183261	0.506041	0.707539	NA	gga-miR-6698	MIMAT0025805	gga-miR-6698-3p	chr2:68054455-68054477	miRNA	-1.35046	-1.00283	-1.83017	-1.81694	-1.6788	-1.85278
MI0022521	0	0	0.526577	NA	NA	gga-miR-6699	MIMAT0025808	gga-miR-6699-5p	chr3:67609999-67610020	miRNA	0	0	0	0	0	0
MI0022522	0	0	0.526577	NA	NA	gga-miR-6700	MIMAT0025809	gga-miR-6700-5p	chr1:59412599-59412622	miRNA	0	0	0	0	0	0
MI0022523	0.30522	0.00733088	0.492564	0.899219	NA	gga-miR-6701	MIMAT0025811	gga-miR-6701-3p	chr2:97511175-97511195	miRNA	-0.892945	-1.67379	-0.793458	-1.56137	-1.34503	-0.838193
MI0022524	0	0	0.526577	NA	NA	gga-miR-6702	MIMAT0025812	gga-miR-6702-5p	chr3:107838950-107838972	miRNA	0	0	0	0	0	0
MI0022525	0	0	0.526577	NA	NA	gga-miR-6703	MIMAT0025813	gga-miR-6703-3p	chr10:2448442-2448463	miRNA	0	0	0	0	0	0
MI0022526	0	0	0.526577	NA	NA	gga-miR-6704	MIMAT0025814	gga-miR-6704-5p	chr4:8680312-8680333	miRNA	0	0	0	0	0	0
MI0022527	0.679818	-0.0294028	0.479424	0.674938	NA	NA	NA	NA	NA	NA	-1.95972	-1.96748	-0.935095	-1.89509	-0.258636	-1.93123
MI0022528	0.058955	-0.0125879	0.505131	0.794286	NA	gga-miR-6706	MIMAT0025816	gga-miR-6706-5p	chr5:23667357-23667378	miRNA	-2.32448	-2.3261	-2.31381	-2.19358	-2.28204	-2.31855
MI0022529	0	0	0.526577	NA	NA	gga-miR-6707	MIMAT0025817	gga-miR-6707-5p	chr2:107155795-107155818	miRNA	0	0	0	0	0	0
MI0022530	0	0	0.526577	NA	NA	gga-miR-6708	MIMAT0025818	gga-miR-6708-5p	chr1:292493-292515	miRNA	0	0	0	0	0	0
MI0022531	0	0	0.526577	NA	NA	gga-miR-6709	MIMAT0025819	gga-miR-6709-5p	chr11:615353-615377	miRNA	0	0	0	0	0	0
MI0022532	0.129573	0	0.503859	1	NA	gga-miR-6710	MIMAT0025820	gga-miR-6710-3p	chr2:728252-728272	miRNA	-2.20466	-2.20785	-2.18358	-2.1781	-2.12086	-2.19295
MI0022533	0.078811	0	0.503859	1	NA	gga-miR-6711	MIMAT0025821	gga-miR-6711-5p	chr3:10070562-10070583	miRNA	-2.39585	-2.39711	-2.38753	-2.38536	-2.36275	-2.39123
MI0022534	0	0	0.526577	NA	NA	gga-miR-6712	MIMAT0025822	gga-miR-6712-5p	chr17:10001062-10001083	miRNA	0	0	0	0	0	0
MI0022535	0	0	0.526577	NA	NA	gga-miR-6713	MIMAT0025823	gga-miR-6713-3p	chr2:2521370-2521387	miRNA	0	0	0	0	0	0
MI0022536	0	0	0.526577	NA	NA	NA	NA	NA	NA	NA	0	0	0	0	0	0
MI0001272	3319.18	0.0633276	0.24059	0.62993	0.801413	gga-miR-7	MIMAT0001157	gga-miR-7	chrZ:40078182-40078203	miRNA	11.328	11.4144	11.163	11.362	11.0062	10.9544
MI0001226	3156.85	0.0587014	0.240109	0.655102	0.801413	gga-miR-7	MIMAT0001157	gga-miR-7	chr10:13134778-13134799	miRNA	11.2676	11.3372	11.0742	11.302	10.9454	10.8969
MI0001269	3195.22	0.0607123	0.240272	0.644146	0.801413	gga-miR-7	MIMAT0001157	gga-miR-7	chr28:4892854-4892875	miRNA	11.283	11.3586	11.0977	11.3155	10.9571	10.9121
MI0040766	8.44695	0.0642236	0.273567	0.589753	0.792278	gga-miR-726	MIMAT0050085	gga-miR-726-5p	AADN04014979.1:1887-1909	miRNA	2.29545	2.79475	3.64563	2.85896	2.48404	2.83322
MI0024103	0	0	0.526577	NA	NA	gga-miR-7437	MIMAT0029028	gga-miR-7437-5p	chrZ:68483506-68483528	miRNA	0	0	0	0	0	0
MI0024104	0.196941	0	0.503859	1	NA	gga-miR-7438	MIMAT0029030	gga-miR-7438-5p	chrZ:70775549-70775570	miRNA	-2.10844	-2.11301	-2.07824	-2.07039	-1.98837	-2.09166
MI0024105	0	0	0.526577	NA	NA	gga-miR-7439	MIMAT0029032	gga-miR-7439-5p	chrZ:40652306-40652328	miRNA	0	0	0	0	0	0
MI0024106	0	0	0.526577	NA	NA	gga-miR-7440	MIMAT0029034	gga-miR-7440-5p	chrZ:64670256-64670274	miRNA	0	0	0	0	0	0
MI0024107	0.543387	0.0332634	0.476899	0.645996	NA	gga-miR-7441	MIMAT0029036	gga-miR-7441-5p	chr17:2569205-2569226	miRNA	-0.896398	-1.84773	-1.78408	-1.7697	-1.61956	-1.80866
MI0024108	0.0933291	-0.0125879	0.505131	0.794286	NA	gga-miR-7442	MIMAT0029038	gga-miR-7442-5p	AADN04014272.1:3497-3518	miRNA	-2.39964	-2.40114	-2.3897	-2.38711	-2.25079	-2.39412
MI0024109	0	0	0.526577	NA	NA	gga-miR-7443	MIMAT0029040	gga-miR-7443-5p	chr18:9815975-9815997	miRNA	0	0	0	0	0	0
MI0024110	0.165319	0	0.503859	1	NA	gga-miR-7444	MIMAT0029042	gga-miR-7444-5p	chr19:2914270-2914290	miRNA	-2.26407	-2.26653	-2.24783	-2.2436	-2.19948	-2.25505
MI0024111	0.163843	0	0.503859	1	NA	gga-miR-7445	MIMAT0029044	gga-miR-7445-5p	AADN04015473.1:1684-1705	miRNA	-2.34001	-2.34251	-2.32348	-2.31918	-2.27429	-2.33083
MI0024116	0.163843	0	0.503859	1	NA	gga-miR-7445	MIMAT0029044	gga-miR-7445-5p	AADN04015473.1:1648-1669	miRNA	-2.34001	-2.34251	-2.32348	-2.31918	-2.27429	-2.33083
MI0024113	0	0	0.526577	NA	NA	gga-miR-7446	MIMAT0029046	gga-miR-7446-5p	chr1:88559276-88559295	miRNA	0	0	0	0	0	0
MI0024114	0.0539836	0	0.503859	1	NA	gga-miR-7447	MIMAT0029048	gga-miR-7447-5p	chr1:29613912-29613934	miRNA	-2.39002	-2.39091	-2.38418	-2.38266	-2.36679	-2.38678
MI0024115	0.0475984	0	0.503859	1	NA	gga-miR-7448	MIMAT0029050	gga-miR-7448-5p	chr1:126122788-126122815	miRNA	-2.3881	-2.38886	-2.38307	-2.38177	-2.36811	-2.38531
MI0024117	0.479652	-0.00863824	0.474707	0.899928	NA	gga-miR-7449	MIMAT0029052	gga-miR-7449-5p	chr1:182377305-182377326	miRNA	-1.94645	-1.95333	-1.40095	-1.88918	-1.26569	-1.92121
MI0024118	0	0	0.526577	NA	NA	gga-miR-7450	MIMAT0029054	gga-miR-7450-5p	chr1:54784281-54784303	miRNA	0	0	0	0	0	0
MI0024121	0.326668	0	0.503859	1	NA	gga-miR-7451	MIMAT0029056	gga-miR-7451-5p	chr1:67209491-67209513	miRNA	-1.58997	-1.60471	-1.49255	-1.46722	-1.20266	-1.53586
MI0024122	0.058955	-0.0125879	0.505131	0.794286	NA	gga-miR-7452	MIMAT0029058	gga-miR-7452-5p	chr1:106605861-106605881	miRNA	-2.3909	-2.39184	-2.38468	-2.31465	-2.36618	-2.38745
MI0024123	0	0	0.526577	NA	NA	gga-miR-7453	MIMAT0029060	gga-miR-7453-5p	chr20:2070286-2070308	miRNA	0	0	0	0	0	0
MI0024124	0	0	0.526577	NA	NA	gga-miR-7454	MIMAT0029062	gga-miR-7454-5p	chr26:5270437-5270459	miRNA	0	0	0	0	0	0
MI0024125	0.456462	0.00928167	0.474971	0.892399	NA	gga-miR-7455	MIMAT0029064	gga-miR-7455-5p	chr2:90395019-90395041	miRNA	-0.787147	-1.81771	-1.74655	-1.73048	-1.56263	-1.13828
MI0024126	0.0866838	0	0.503859	1	NA	gga-miR-7456	MIMAT0029066	gga-miR-7456-5p	chr2:115467795-115467817	miRNA	-2.16705	-2.17177	-2.13586	-2.12775	-2.04304	-2.14973
MI0024127	0	0	0.526577	NA	NA	gga-miR-7457	MIMAT0029068	gga-miR-7457-5p	chr2:44141501-44141523	miRNA	0	0	0	0	0	0
MI0024128	0	0	0.526577	NA	NA	gga-miR-7458	MIMAT0029070	gga-miR-7458-5p	chr2:56306827-56306848	miRNA	0	0	0	0	0	0
MI0031113	0	0	0.526577	NA	NA	gga-miR-7458	MIMAT0029070	gga-miR-7458-5p	chr2:56324867-56324888	miRNA	0	0	0	0	0	0
MI0024129	0	0	0.526577	NA	NA	gga-miR-7459	MIMAT0029072	gga-miR-7459-5p	chr2:57947959-57947982	miRNA	-2.39356	-2.39468	-2.38621	-2.3843	-2.36433	-2.38948
MI0024130	0.765459	0.139006	0.523473	0.192936	NA	gga-miR-7460	MIMAT0029074	gga-miR-7460-5p	chr13:10375342-10375366	miRNA	-0.560006	-0.123475	-0.454788	-1.29778	-1.04926	-1.34987
MI0024131	0	0	0.526577	NA	NA	gga-miR-7461	MIMAT0029076	gga-miR-7461-5p	chr2:969812-969834	miRNA	0	0	0	0	0	0
MI0024135	1.15846	0.00925747	0.381041	0.921435	NA	gga-miR-7462	MIMAT0029078	gga-miR-7462-5p	chr3:54305757-54305778	miRNA	-0.00294811	-0.46662	0.422765	-1.09338	0.491051	0.0672326
MI0024136	0.121448	0	0.503859	1	NA	gga-miR-7463	MIMAT0029080	gga-miR-7463-5p	chr3:1046130-1046151	miRNA	-2.03365	-2.0383	-2.00287	-1.99487	-1.91128	-2.01655
MI0024137	0	0	0.526577	NA	NA	gga-miR-7464	MIMAT0029082	gga-miR-7464-5p	chr3:16898369-16898391	miRNA	0	0	0	0	0	0
MI0024138	1.71929	0.0560974	0.357774	0.583197	NA	gga-miR-7465	MIMAT0029084	gga-miR-7465-5p	chr3:81847795-81847814	miRNA	0.564232	0.294046	-0.361882	-1.23585	-0.0194725	0.39643
MI0024139	0	0	0.526577	NA	NA	gga-miR-7466	MIMAT0029086	gga-miR-7466-5p	chr4:58512315-58512334	miRNA	0	0	0	0	0	0
MI0024140	0	0	0.526577	NA	NA	gga-miR-7467	MIMAT0029088	gga-miR-7467-5p	chr4:83395402-83395424	miRNA	0	0	0	0	0	0
MI0024141	0	0	0.526577	NA	NA	gga-miR-7468	MIMAT0029090	gga-miR-7468-5p	chr4:55084437-55084458	miRNA	0	0	0	0	0	0
MI0024142	0.0647863	0	0.503859	1	NA	gga-miR-7469	MIMAT0029092	gga-miR-7469-5p	chr4:18152771-18152793	miRNA	-2.06928	-2.07553	-2.02804	-2.01731	-1.90528	-2.04637
MI0024143	0	0	0.526577	NA	NA	gga-miR-7470	MIMAT0029094	gga-miR-7470-5p	AADN04001900.1:7917-7938	miRNA	0	0	0	0	0	0
MI0024144	0	0	0.526577	NA	NA	gga-miR-7471	MIMAT0029096	gga-miR-7471-5p	AADN04000668.1:9334-9351	miRNA	0	0	0	0	0	0
MI0024145	0.615505	-0.0109851	0.46075	0.883773	NA	gga-miR-7472	MIMAT0029098	gga-miR-7472-5p	chr6:30088763-30088784	miRNA	-1.85782	-1.86759	-1.11439	-1.77649	-0.891109	-1.82197
MI0024146	0	0	0.526577	NA	NA	gga-miR-7473	MIMAT0029100	gga-miR-7473-5p	chr7:33572495-33572517	miRNA	0	0	0	0	0	0
MI0024147	0	0	0.526577	NA	NA	gga-miR-7474	MIMAT0029102	gga-miR-7474-5p	chr7:15412869-15412891	miRNA	0	0	0	0	0	0
MI0024148	6.92554	-0.0646689	0.284528	0.576475	0.791485	gga-miR-7475	MIMAT0029104	gga-miR-7475-5p	chr9:3662052-3662071	miRNA	2.03333	1.8314	1.85657	2.28647	2.83903	1.23066
MI0024149	0.255633	-0.0125884	0.505131	0.794279	NA	gga-miR-7476	MIMAT0029106	gga-miR-7476-5p	chr15:5022044-5022065	miRNA	-2.15167	-2.1553	-2.1277	-2.12147	-2.05638	-1.87466
MI0024150	0	0	0.526577	NA	NA	gga-miR-7477	MIMAT0029108	gga-miR-7477-5p	chr33:874806-874828	miRNA	0	0	0	0	0	0
MI0024151	0	0	0.526577	NA	NA	gga-miR-7478	MIMAT0029110	gga-miR-7478-5p	AADN04000787.1:1041-1063	miRNA	0	0	0	0	0	0
MI0024156	0	0	0.526577	NA	NA	gga-miR-7479	MIMAT0029112	gga-miR-7479-5p	chrZ:60814556-60814575	miRNA	0	0	0	0	0	0
MI0024157	0	0	0.526577	NA	NA	gga-miR-7479	MIMAT0029112	gga-miR-7479-5p	chrZ:60816997-60817016	miRNA	0	0	0	0	0	0
MI0024158	0	0	0.526577	NA	NA	gga-miR-7479	MIMAT0029112	gga-miR-7479-5p	chrZ:60825894-60825913	miRNA	0	0	0	0	0	0
MI0024159	0	0	0.526577	NA	NA	gga-miR-7480	MIMAT0029114	gga-miR-7480-5p	AADN04003222.1:15326-15348	miRNA	0	0	0	0	0	0
MI0024160	0	0	0.526577	NA	NA	gga-miR-7480	MIMAT0029114	gga-miR-7480-5p	AADN04003518.1:1759-1781	miRNA	0	0	0	0	0	0
MI0031114	0	0	0.526577	NA	NA	gga-miR-7480	MIMAT0029114	gga-miR-7480-5p	AADN04004891.1:7673-7695	miRNA	0	0	0	0	0	0
MI0024161	0	0	0.526577	NA	NA	gga-miR-7481	MIMAT0029116	gga-miR-7481-5p	chrZ:64304208-64304230	miRNA	0	0	0	0	0	0
MI0024162	0	0	0.526577	NA	NA	gga-miR-7482	MIMAT0029118	gga-miR-7482-5p	chrZ:34300480-34300504	miRNA	0	0	0	0	0	0
MI0031115	0	0	0.526577	NA	NA	gga-miR-7482	MIMAT0029118	gga-miR-7482-5p	chrZ:34315561-34315585	miRNA	0	0	0	0	0	0
MI0031116	0	0	0.526577	NA	NA	gga-miR-7482	MIMAT0029118	gga-miR-7482-5p	chrZ:34330947-34330971	miRNA	0	0	0	0	0	0
MI0031117	0	0	0.526577	NA	NA	gga-miR-7482	MIMAT0029118	gga-miR-7482-5p	chrZ:34395460-34395484	miRNA	0	0	0	0	0	0
MI0031118	0	0	0.526577	NA	NA	gga-miR-7482	MIMAT0029118	gga-miR-7482-5p	chrZ:34410494-34410518	miRNA	0	0	0	0	0	0
MI0031119	0	0	0.526577	NA	NA	gga-miR-7482	MIMAT0029118	gga-miR-7482-5p	KQ759519.1:10680-10704	miRNA	0	0	0	0	0	0
MI0024163	0	0	0.526577	NA	NA	gga-miR-7483	MIMAT0029120	gga-miR-7483-5p	chrZ:81533172-81533194	miRNA	0	0	0	0	0	0
MI0004999	0	0	0.526577	NA	NA	gga-miR-757	MIMAT0003779	gga-miR-757	chr2:76674801-76674821	miRNA	0	0	0	0	0	0
MI0008209	0	0	0.526577	NA	NA	gga-miR-762	MIMAT0007752	gga-miR-762	chr15:5751900-5751921	miRNA	0	0	0	0	0	0
MI0001279	1511.92	0.210254	0.519684	0.117908	0.338897	gga-miR-7b	MIMAT0001192	gga-miR-7b	chrW:3067292-3067313	miRNA	11.0353	11.1941	8.42721	4.40373	9.4725	9.46746
MI0003694	232.64	0.391458	0.254141	0.0112677	0.119523	gga-miR-9	MIMAT0001195	gga-miR-9-5p	chr28:3623186-3623208	miRNA	7.80773	7.80768	7.61896	7.21994	6.97898	6.83974
MI0001283	232.593	0.391328	0.254174	0.0112935	0.119523	gga-miR-9	MIMAT0001195	gga-miR-9-5p	chrZ:60469257-60469279	miRNA	7.80773	7.80767	7.61895	7.21994	6.97898	6.83973
MI0029331	232.677	0.391754	0.254064	0.0112086	0.119523	gga-miR-9	MIMAT0001195	gga-miR-9-5p	chr10:12934172-12934194	miRNA	7.80774	7.80769	7.61897	7.21995	6.97899	6.83975
MI0039523	232.593	0.391328	0.254174	0.0112935	0.119523	gga-miR-9	MIMAT0001195	gga-miR-9-5p	chr25:1538431-1538453	miRNA	7.80773	7.80767	7.61895	7.21994	6.97898	6.83973
MI0001179	1228.36	0.367304	0.271364	0.0178867	0.13152	gga-miR-92	MIMAT0001109	gga-miR-92-3p	chr1:148023273-148023293	miRNA	9.97314	9.83706	11.2219	9.51496	9.81251	9.83561
MI0029335	1102.79	0.376286	0.276231	0.0160981	0.124509	gga-miR-92	MIMAT0001109	gga-miR-92-3p	chr4:3994570-3994590	miRNA	9.80913	9.70855	11.0745	9.33941	9.65812	9.67365
MI0029336	17.4154	-0.134377	0.269737	0.299066	0.548012	gga-miR-96	MIMAT0037540	gga-miR-96-5p	chr1:844307-844328	miRNA	3.84444	3.67946	2.85461	4.07802	4.05393	3.97532
MI0001173	2375.54	0.12125	0.170255	0.365736	0.607169	gga-miR-99a	MIMAT0001103	gga-miR-99a-5p	chr1:99018053-99018074	miRNA	10.8934	10.809	11.5044	10.7574	10.9778	11.0482
MI0040667	0	0	0.526577	NA	NA	gga-miR-9b	MIMAT0049903	gga-miR-9b-5p	chr10:12934137-12934157	miRNA	0	0	0	0	0	0
MI0040777	0	0	0.526577	NA	NA	gga-miR-9b	MIMAT0049903	gga-miR-9b-5p	chrZ:60469292-60469312	miRNA	0	0	0	0	0	0

## Sheet:  DMV_Trach_11.v.DMV_Trach_4
Gene	baseMean	log2FoldChange	lfcSE	pvalue	padj	Symbol	Alias	Symbol_arm	Locus	type	DMV_Trachea_11_dpi_R1.rlogCounts	DMV_Trachea_11_dpi_R2.rlogCounts	DMV_Trachea_11_dpi_R3.rlogCounts	DMV_Trachea_4_dpi_R1.rlogCounts	DMV_Trachea_4_dpi_R2.rlogCounts	DMV_Trachea_4_dpi_R3.rlogCounts
MI0001234	101483	-0.0333532	0.0920931	0.669033	1	gga-let-7a	MIMAT0001101	gga-let-7a-5p	chr12:6092573-6092594	miRNA	16.2015	16.24	16.4576	16.2455	16.3551	16.4088
MI0001259	101244	-0.0334575	0.0921057	0.668086	1	gga-let-7a	MIMAT0001101	gga-let-7a-5p	chr24:3343200-3343221	miRNA	16.1974	16.2355	16.4548	16.2423	16.351	16.4053
MI0001171	101558	-0.033208	0.0920867	0.670374	1	gga-let-7a	MIMAT0001101	gga-let-7a-5p	AADN04003343.1:14278-14299	miRNA	16.2025	16.2408	16.459	16.2467	16.3558	16.4096
MI0001172	29016.5	0.0853955	0.1114	0.32364	1	gga-let-7b	MIMAT0001102	gga-let-7b	AADN04003343.1:13447-13468	miRNA	14.3684	14.3273	14.8229	14.3338	14.2052	14.5804
MI0001174	20275.5	0.052935	0.128207	0.555628	1	gga-let-7c	MIMAT0001104	gga-let-7c-5p	chr1:99018804-99018825	miRNA	13.8057	13.8585	13.9555	13.8437	13.2722	14.082
MI0001232	120.317	-0.0117703	0.141539	0.894855	1	gga-let-7d	MIMAT0001161	gga-let-7d	chr12:6091125-6091145	miRNA	6.35563	6.51154	7.05591	6.75252	6.46079	6.83749
MI0001233	63862.7	-0.0907606	0.103647	0.277781	1	gga-let-7f	MIMAT0001162	gga-let-7f-5p	chr12:6092162-6092183	miRNA	15.5927	15.6261	15.2782	15.5456	15.6968	15.6485
MI0001230	8924.57	-0.125351	0.120568	0.161486	0.933105	gga-let-7g	MIMAT0001160	gga-let-7g-5p	chr12:2971969-2971989	miRNA	12.8134	12.9285	12.5336	12.8904	13.048	12.9693
MI0001168	27546.6	-0.085822	0.0887154	0.259744	1	gga-let-7i	MIMAT0001098	gga-let-7i	chr1:33060802-33060822	miRNA	14.3716	14.3584	14.2494	14.3888	14.4507	14.4504
MI0001262	101092	-0.0338127	0.092108	0.664782	1	gga-let-7j	MIMAT0001181	gga-let-7j-5p	chr26:1639988-1640009	miRNA	16.1951	16.2333	16.451	16.24	16.3488	16.4029
MI0001263	15734.3	0.0121369	0.121497	0.891157	1	gga-let-7k	MIMAT0001182	gga-let-7k-5p	chr26:1640186-1640207	miRNA	13.7442	13.8005	13.4157	13.4325	13.8202	13.6146
MI0040762	1053.72	-0.201357	0.104213	0.0168546	0.42939	gga-let-7l	MIMAT0050080	gga-let-7l-5p	AADN04005513.1:10299-10320	miRNA	9.49327	9.57498	9.59703	9.77876	9.88841	9.7894
MI0040769	1053.72	-0.201357	0.104213	0.0168546	0.42939	gga-let-7l	MIMAT0050080	gga-let-7l-5p	AADN04020204.1:2067-2088	miRNA	9.49327	9.57498	9.59703	9.77876	9.88841	9.7894
MI0001258	1760.26	0.0630617	0.144318	0.48231	1	gga-miR-100	MIMAT0001178	gga-miR-100-5p	chr24:3335109-3335130	miRNA	10.3157	10.2612	11.184	10.4832	10.3495	10.6126
MI0001270	71689.7	-0.078563	0.135831	0.386242	1	gga-miR-101	MIMAT0001185	gga-miR-101-3p	chrZ:27510701-27510722	miRNA	15.753	15.9114	15.1413	15.6682	15.8399	15.888
MI0007558	70599.1	-0.0789771	0.136029	0.383813	1	gga-miR-101	MIMAT0001185	gga-miR-101-3p	chr8:28360437-28360458	miRNA	15.731	15.8888	15.1178	15.6464	15.8216	15.864
MI0001236	7002.67	0.112378	0.158985	0.216085	0.971475	gga-miR-103	MIMAT0001145	gga-miR-103-3p	chr13:4689877-4689899	miRNA	12.5021	12.309	13.2331	12.374	12.3976	12.4831
MI0001213	7016.14	0.1125	0.159193	0.215522	0.971475	gga-miR-103	MIMAT0001145	gga-miR-103-3p	chr4:89095078-89095100	miRNA	12.5051	12.3117	13.2379	12.376	12.4013	12.4857
MI0040699	5.21146	0.0248228	0.223294	0.68579	1	gga-miR-10585	MIMAT0049964	gga-miR-10585-5p	chr2:412761-412784	miRNA	1.49386	2.34906	1.38786	2.05806	0.614586	1.88191
MI0001210	37.2745	-0.127897	0.243026	0.131769	0.927588	gga-miR-106	MIMAT0001142	gga-miR-106-5p	chr4:3995197-3995218	miRNA	4.41759	4.95549	2.38783	5.18307	4.86122	4.9071
MI0001215	1363.68	0.00406834	0.123397	0.963531	1	gga-miR-107	MIMAT0001147	gga-miR-107-3p	chr6:19401525-19401547	miRNA	10.0187	10.023	10.5739	10.0405	10.2561	10.3107
MI0007559	1261.96	0.0211508	0.146703	0.810597	1	gga-miR-10a	MIMAT0007731	gga-miR-10a-5p	chr27:3834177-3834198	miRNA	10.1595	9.77688	10.474	10.1513	10.1223	10.0045
MI0001216	1490.65	0.154213	0.142085	0.0998335	0.785455	gga-miR-10b	MIMAT0001148	gga-miR-10b-5p	chr7:16343652-16343673	miRNA	10.4687	10.3328	10.4171	10.0735	9.96629	10.2204
MI0040732	96.0227	0.109717	0.205247	0.192932	0.933105	gga-miR-10c	MIMAT0050024	gga-miR-10c-5p	chr33:1093263-1093284	miRNA	6.15652	5.94699	6.27417	5.83478	4.67004	6.0623
MI0001277	7154.77	0.574452	0.597808	0.00245698	0.146134	gga-miR-122	MIMAT0001190	gga-miR-122-5p	chrZ:761129-761151	miRNA	12.1522	13.3987	13.0813	11.2094	11.5288	10.8382
MI0001280	7155.36	0.574344	0.59778	0.00245832	0.146134	gga-miR-122	MIMAT0001190	gga-miR-122-5p	chrW:2525232-2525254	miRNA	12.1526	13.3988	13.0813	11.2094	11.5294	10.8377
MI0040655	0.053756	0.00258716	0.283272	0.865086	1	gga-miR-12207	MIMAT0049881	gga-miR-12207-5p	chr1:142052-142074	miRNA	-2.34614	-2.34899	-2.12004	-2.29069	-2.36889	-2.35042
MI0040656	0	0	0.286163	NA	NA	gga-miR-12208	MIMAT0049883	gga-miR-12208-5p	chr1:28697872-28697893	miRNA	0	0	0	0	0	0
MI0040657	0.318559	0.00823769	0.283834	0.594646	1	gga-miR-12209	MIMAT0049885	gga-miR-12209-5p	chr1:50452656-50452677	miRNA	-2.12067	-1.29697	-1.76795	-2.03416	-2.15616	-2.12735
MI0040658	0.189514	0.00258716	0.283272	0.865086	1	gga-miR-12210	MIMAT0049887	gga-miR-12210-5p	chr1:54275698-54275719	miRNA	-2.27091	-2.06957	-2.25235	-2.21629	-2.29332	-2.27513
[truncated: 852 more rows]

## Sheet: M41_Trach_4.v.CTRL_Trach_4
Gene	baseMean	log2FoldChange	lfcSE	pvalue	padj	Symbol	Alias	Symbol_arm	Locus	type	M41_Trachea_4_dpi_R1.rlogCounts	M41_Trachea_4_dpi_R2.rlogCounts	M41_Trachea_4_dpi_R3.rlogCounts	CTRL_Trachea_4_dpi_R1.rlogCounts	CTRL_Trachea_4_dpi_R2.rlogCounts	CTRL_Trachea_4_dpi_R3.rlogCounts
[truncated: 882 more rows]

[truncated: 2 more sheets: M41_Trach_11.v.CTRL_Trach_11, M41_Trach_11.v.M41_Trach_4]
