# Supplementary material for: Characterization of microRNA candidates at the primary site of infectious bronchitis virus infection: A comparative study of in vitro and in vivo avian models
Source: PLoS One. 2025 Mar 11;20(3):e0319153. doi: 10.1371/journal.pone.0319153 (PMC11896067; doi:10.1371/journal.pone.0319153)
Supplement: S7 Table — (XLSX) [file pone.0319153.s009.xlsx]

## Sheet: venn_res_DOWN_microRNA_trachea
Overlapping Treatment Groups	Total	miRBase Acc. Mature	Symbol (arm)
DMV/1639 11 dpi, Mass41 11 dpi, Mass41 4 dpi	1	MIMAT0001124	gga-miR-187-3p
DMV/1639 11 dpi, Mass41 4 dpi	1	MIMAT0007700	gga-miR-1788-5p
DMV/1639 4 dpi	1	MIMAT0050024	gga-miR-10c-5p
DMV/1639 11 dpi	2	MIMAT0007281	gga-miR-1329-5p
		MIMAT0007745	gga-miR-458a-5p
Mass41 4 dpi	1	MIMAT0001099	gga-miR-135a-5p

## Sheet: venn_res_UP_microRNA_trachea
Overlapping Treatment Groups	Total	miRBase Acc. Mature	Symbol (arm)
DMV/1639 11 dpi, DMV/1639 4 dpi, Mass41 11 dpi, Mass41 4 dpi	1	MIMAT0037555	gga-miR-1388a-5p
DMV/1639 11 dpi, DMV/1639 4 dpi, Mass41 4 dpi	4	MIMAT0001106	gga-miR-155
		MIMAT0025618	gga-miR-222b-3p
		MIMAT0003352	gga-miR-147
		MIMAT0001193	gga-miR-142-5p
DMV/1639 4 dpi, Mass41 4 dpi	2	MIMAT0001140	gga-miR-223
		MIMAT0003774	gga-miR-21-5p
DMV/1639 11 dpi, Mass41 4 dpi	1	MIMAT0049917	gga-miR-191-5p
DMV/1639 4 dpi	6	MIMAT0001158	gga-miR-184-3p
		MIMAT0001108	gga-miR-221-3p
		MIMAT0001146	gga-miR-203a
		MIMAT0001107	gga-miR-222a
		MIMAT0001175	gga-miR-1b-3p
		MIMAT0048645	gga-miR-143-5p
DMV/1639 11 dpi	2	MIMAT0001190	gga-miR-122-5p
		MIMAT0049919	gga-miR-425-5p
Mass41 4 dpi	5	MIMAT0016389	gga-miR-3538
		MIMAT0003351	gga-miR-146b-5p
		MIMAT0001157	gga-miR-7
		MIMAT0001411	gga-miR-20b-5p
		MIMAT0001195	gga-miR-9-5p

## Sheet: venn_res_ALL_microRNA_trachea
Overlapping Treatment Groups	Total	miRBase Acc. Mature	Symbol (arm)
DMV/1639 11 dpi, DMV/1639 4 dpi, Mass41 11 dpi, Mass41 4 dpi	1	MIMAT0037555	gga-miR-1388a-5p
DMV/1639 11 dpi, DMV/1639 4 dpi, Mass41 4 dpi	4	MIMAT0001106	gga-miR-155
		MIMAT0025618	gga-miR-222b-3p
		MIMAT0003352	gga-miR-147
		MIMAT0001193	gga-miR-142-5p
DMV/1639 11 dpi, Mass41 11 dpi, Mass41 4 dpi	1	MIMAT0001124	gga-miR-187-3p
DMV/1639 4 dpi, Mass41 4 dpi	2	MIMAT0001140	gga-miR-223
		MIMAT0003774	gga-miR-21-5p
DMV/1639 11 dpi, Mass41 4 dpi	2	MIMAT0049917	gga-miR-191-5p
		MIMAT0007700	gga-miR-1788-5p
DMV/1639 4 dpi	7	MIMAT0001158	gga-miR-184-3p
		MIMAT0001108	gga-miR-221-3p
		MIMAT0001146	gga-miR-203a
		MIMAT0001107	gga-miR-222a
		MIMAT0050024	gga-miR-10c-5p
		MIMAT0001175	gga-miR-1b-3p
		MIMAT0048645	gga-miR-143-5p
DMV/1639 11 dpi	4	MIMAT0007745	gga-miR-458a-5p
		MIMAT0007281	gga-miR-1329-5p
		MIMAT0001190	gga-miR-122-5p
		MIMAT0049919	gga-miR-425-5p
Mass41 4 dpi	6	MIMAT0016389	gga-miR-3538
		MIMAT0003351	gga-miR-146b-5p
		MIMAT0001157	gga-miR-7
		MIMAT0001099	gga-miR-135a-5p
		MIMAT0001411	gga-miR-20b-5p
		MIMAT0001195	gga-miR-9-5p

## Sheet: venn_res_microRNA_DOWN_UP_trach
Overlapping Treatment Groups	Total	miRBase Acc. Mature	Symbol (arm)
Down-regulated	6	MIMAT0007745	gga-miR-458a-5p
		MIMAT0007281	gga-miR-1329-5p
		MIMAT0007700	gga-miR-1788-5p
		MIMAT0050024	gga-miR-10c-5p
		MIMAT0001099	gga-miR-135a-5p
		MIMAT0001124	gga-miR-187-3p
Up-regulated	21	MIMAT0001158	gga-miR-184-3p
		MIMAT0001108	gga-miR-221-3p
		MIMAT0049917	gga-miR-191-5p
		MIMAT0001106	gga-miR-155
		MIMAT0016389	gga-miR-3538
		MIMAT0025618	gga-miR-222b-3p
		MIMAT0001140	gga-miR-223
		MIMAT0001190	gga-miR-122-5p
		MIMAT0001146	gga-miR-203a
		MIMAT0003352	gga-miR-147
		MIMAT0001193	gga-miR-142-5p
		MIMAT0037555	gga-miR-1388a-5p
		MIMAT0003351	gga-miR-146b-5p
		MIMAT0001107	gga-miR-222a
		MIMAT0001157	gga-miR-7
		MIMAT0001175	gga-miR-1b-3p
		MIMAT0048645	gga-miR-143-5p
		MIMAT0003774	gga-miR-21-5p
		MIMAT0049919	gga-miR-425-5p
		MIMAT0001411	gga-miR-20b-5p
		MIMAT0001195	gga-miR-9-5p
