# Supplementary material for: Characterization of microRNA candidates at the primary site of infectious bronchitis virus infection: A comparative study of in vitro and in vivo avian models
Source: PLoS One. 2025 Mar 11;20(3):e0319153. doi: 10.1371/journal.pone.0319153 (PMC11896067; doi:10.1371/journal.pone.0319153)
Supplement: S8 Table — (XLSX) [file pone.0319153.s010.xlsx]

## Sheet: Novel miRNAs miRDeep2
Novel miRNAs predicted by miRDeep2
provisional id	miRDeep2 score	estimated probability that the miRNA candidate is a true positive	rfam alert	total read count	mature read count	loop read count	star read count	significant randfold p-value	miRBase miRNA	example miRBase miRNA with the same seed	UCSC browser	NCBI blastn	consensus mature sequence	consensus star sequence	consensus precursor sequence	precursor coordinate
AADN04004636.1_Gallus_gallus_breed_Red_Jungle_fowl,_inbred_line_UCD001_isolate_RJF_#256_Contig5103.1,_whole_genome_shotgun_sequence_6592	260000	0.65 ± 0.10		511731	511726	3	2	no				blast	cucgacacaagcuuuugu	cgcggggccggguccggc	cucgacacaagcuuuugucggagcgcggaggcgcgcgagcgcgcgcgcgugcggcgccccggcgcggggccggguccggc	AADN04004636.1_Gallus_gallus_breed_Red_Jungle_fowl,_inbred_line_UCD001_isolate_RJF_#256_Contig5103.1,_whole_genome_shotgun_sequence:9360..9440:+
CM000104.4_Gallus_gallus_isolate_RJF_#256_breed_Red_Jungle_fowl,_inbred_line_UCD001_chromosome_12,_whole_genome_shotgun_sequence_27194	100000	0.65 ± 0.10		210713	210222	0	491	no				blast	gacagucagcaguuggucugugu	cagaucaccucuuggcuguggg	gacagucagcaguuggucugugugagcagccguucucagaucaccucuuggcuguggg	CM000104.4_Gallus_gallus_isolate_RJF_#256_breed_Red_Jungle_fowl,_inbred_line_UCD001_chromosome_12,_whole_genome_shotgun_sequence:11671627..11671685:+
AADN04017081.1_Gallus_gallus_breed_Red_Jungle_fowl,_inbred_line_UCD001_isolate_RJF_#256_Contig18051.1,_whole_genome_shotgun_sequence_8448	87000	0.65 ± 0.10		171808	171353	136	319	no				blast	ggcggcgacucuggacgcgcgcc	cgggcgccgcucgccccc	ggcggcgacucuggacgcgcgccgggccuccguggaucgcccagcugcggcgggcgccgcucgccccc	AADN04017081.1_Gallus_gallus_breed_Red_Jungle_fowl,_inbred_line_UCD001_isolate_RJF_#256_Contig18051.1,_whole_genome_shotgun_sequence:2110..2178:+
AADN04009781.1_Gallus_gallus_breed_Red_Jungle_fowl,_inbred_line_UCD001_isolate_RJF_#256_Contig10464.1,_whole_genome_shotgun_sequence_40687	14000	0.65 ± 0.10		28958	20699	8233	26	no				blast	cuuucaauggguaagacg	ugcaguuuacccgguaaagc	ugcaguuuacccgguaaagcguaaugauugagagguccuuggggccgaaacgaucucaacuauucucaacuuucaauggguaagacg	AADN04009781.1_Gallus_gallus_breed_Red_Jungle_fowl,_inbred_line_UCD001_isolate_RJF_#256_Contig10464.1,_whole_genome_shotgun_sequence:7125..7212:+
AADN04011867.1_Gallus_gallus_breed_Red_Jungle_fowl,_inbred_line_UCD001_isolate_RJF_#256_Contig12641.1,_whole_genome_shotgun_sequence_7979	3800	0.65 ± 0.10		7646	7644	0	2	no				blast	guccugacgugcaaaucg	ccggguauagggcgaaag	guccugacgugcaaaucgucgucgaccggguauagggcgaaag	AADN04011867.1_Gallus_gallus_breed_Red_Jungle_fowl,_inbred_line_UCD001_isolate_RJF_#256_Contig12641.1,_whole_genome_shotgun_sequence:1..44:+
CM000119.4_Gallus_gallus_isolate_RJF_#256_breed_Red_Jungle_fowl,_inbred_line_UCD001_chromosome_28,_whole_genome_shotgun_sequence_36493	1200	0.65 ± 0.10		2420	2416	0	4	no				blast	cggcggcggcggccgcgg	cgggcggugcggaucgcc	cgggcggugcggaucgcccucugccgggcgggaggacucgggccggcaucgcgcggcggcggcggccgcgg	CM000119.4_Gallus_gallus_isolate_RJF_#256_breed_Red_Jungle_fowl,_inbred_line_UCD001_chromosome_28,_whole_genome_shotgun_sequence:3102275..3102346:+
CM000096.4_Gallus_gallus_isolate_RJF_#256_breed_Red_Jungle_fowl,_inbred_line_UCD001_chromosome_4,_whole_genome_shotgun_sequence_16554	570	0.65 ± 0.10		1129	1128	0	1	no				blast	agagaacugaauaccauggacu	guccauggaauucaguucuca	agagaacugaauaccauggacugaacgcauggaauugaaaccaguccauggaauucaguucuca	CM000096.4_Gallus_gallus_isolate_RJF_#256_breed_Red_Jungle_fowl,_inbred_line_UCD001_chromosome_4,_whole_genome_shotgun_sequence:89315853..89315917:+
CM000093.4_Gallus_gallus_isolate_RJF_#256_breed_Red_Jungle_fowl,_inbred_line_UCD001_chromosome_1,_whole_genome_shotgun_sequence_4838	310	0.65 ± 0.10		626	616	0	10	no				blast	auguuuauagauaucaaaaggg	cuuuagauauuuauaaacauu	cuuuagauauuuauaaacauuuaucagauccaauguuuauagauaucaaaaggg	CM000093.4_Gallus_gallus_isolate_RJF_#256_breed_Red_Jungle_fowl,_inbred_line_UCD001_chromosome_1,_whole_genome_shotgun_sequence:129248744..129248798:-
CM000100.4_Gallus_gallus_isolate_RJF_#256_breed_Red_Jungle_fowl,_inbred_line_UCD001_chromosome_8,_whole_genome_shotgun_sequence_23241	290	0.65 ± 0.10		584	577	0	7	no				blast	caggaacaacugaagugaauu	accaccucaguuguuucuaccc	accaccucaguuguuucuacccuuucuguaaagcaggcaggaacaacugaagugaauu	CM000100.4_Gallus_gallus_isolate_RJF_#256_breed_Red_Jungle_fowl,_inbred_line_UCD001_chromosome_8,_whole_genome_shotgun_sequence:24660322..24660380:+
CM000109.4_Gallus_gallus_isolate_RJF_#256_breed_Red_Jungle_fowl,_inbred_line_UCD001_chromosome_17,_whole_genome_shotgun_sequence_30811	210	0.65 ± 0.10		429	365	0	64	no				blast	cgcguaccaaaaguaauaaugg	cauuauuacucacgguacgagu	cauuauuacucacgguacgaguuugaagugucacagcgcguaccaaaaguaauaaugg	CM000109.4_Gallus_gallus_isolate_RJF_#256_breed_Red_Jungle_fowl,_inbred_line_UCD001_chromosome_17,_whole_genome_shotgun_sequence:8233326..8233384:+
CM000093.4_Gallus_gallus_isolate_RJF_#256_breed_Red_Jungle_fowl,_inbred_line_UCD001_chromosome_1,_whole_genome_shotgun_sequence_1877	150	0.65 ± 0.10		305	276	2	27	no				blast	agcagaggauauggaacugucuuu	aagagauuccacauccucugau	aagagauuccacauccucugaugagcaagauucaaggucuaccacuggugaagaagcagaggauauggaacugucuuu	CM000093.4_Gallus_gallus_isolate_RJF_#256_breed_Red_Jungle_fowl,_inbred_line_UCD001_chromosome_1,_whole_genome_shotgun_sequence:105405943..105406021:+
CM000101.4_Gallus_gallus_isolate_RJF_#256_breed_Red_Jungle_fowl,_inbred_line_UCD001_chromosome_9,_whole_genome_shotgun_sequence_24352	98	0.65 ± 0.10		192	189	1	2	no				blast	uucgggggugauuuacagccuuu	ggcuguaaaucacccccgca	uucgggggugauuuacagccuuucggccgcgcagaggggaaguuccccgccgaagggcuguaaaucacccccgca	CM000101.4_Gallus_gallus_isolate_RJF_#256_breed_Red_Jungle_fowl,_inbred_line_UCD001_chromosome_9,_whole_genome_shotgun_sequence:15813804..15813879:+
CM000096.4_Gallus_gallus_isolate_RJF_#256_breed_Red_Jungle_fowl,_inbred_line_UCD001_chromosome_4,_whole_genome_shotgun_sequence_17554	44	0.65 ± 0.10		85	80	0	5	no				blast	cggccgggcgccgcgggcagc	uugcccgcggcgaccggccgcg	uugcccgcggcgaccggccgcgccugagccgcggccgggcgccgcgggcagc	CM000096.4_Gallus_gallus_isolate_RJF_#256_breed_Red_Jungle_fowl,_inbred_line_UCD001_chromosome_4,_whole_genome_shotgun_sequence:77944502..77944554:-
CM000093.4_Gallus_gallus_isolate_RJF_#256_breed_Red_Jungle_fowl,_inbred_line_UCD001_chromosome_1,_whole_genome_shotgun_sequence_2199	40	0.65 ± 0.10		80	71	0	9	no				blast	ugccauaaugacaaaacaugua	cgugcuuugucauuauagcaau	cgugcuuugucauuauagcaauuuguuuaucaagaaucacuugccauaaugacaaaacaugua	CM000093.4_Gallus_gallus_isolate_RJF_#256_breed_Red_Jungle_fowl,_inbred_line_UCD001_chromosome_1,_whole_genome_shotgun_sequence:130580788..130580851:+
CM000097.4_Gallus_gallus_isolate_RJF_#256_breed_Red_Jungle_fowl,_inbred_line_UCD001_chromosome_5,_whole_genome_shotgun_sequence_19770	37	0.65 ± 0.10		75	74	0	1	no				blast	uaauugacucuauuguugcuga	gcuggaauagaguuaauuuucu	gcuggaauagaguuaauuuucuuccuaguagcuaauugacucuauuguugcuga	CM000097.4_Gallus_gallus_isolate_RJF_#256_breed_Red_Jungle_fowl,_inbred_line_UCD001_chromosome_5,_whole_genome_shotgun_sequence:43630093..43630147:-
CM000104.4_Gallus_gallus_isolate_RJF_#256_breed_Red_Jungle_fowl,_inbred_line_UCD001_chromosome_12,_whole_genome_shotgun_sequence_26977	33	0.65 ± 0.10		67	45	0	22	no				blast	uggugagaagcgugcuguggagc	ucauggugcucuucucuuccagg	uggugagaagcgugcuguggagcgugguauggcaaagcuuggugcucauggugcucuucucuuccagg	CM000104.4_Gallus_gallus_isolate_RJF_#256_breed_Red_Jungle_fowl,_inbred_line_UCD001_chromosome_12,_whole_genome_shotgun_sequence:3154776..3154844:+
CM000104.4_Gallus_gallus_isolate_RJF_#256_breed_Red_Jungle_fowl,_inbred_line_UCD001_chromosome_12,_whole_genome_shotgun_sequence_27026	26	0.65 ± 0.10		62	61	0	1	no				blast	gugcucugaaucucaaag	ggagagaaacuggagaca	gugcucugaaucucaaagaaaacacccagccaauuuucaggagagaaacuggagaca	CM000104.4_Gallus_gallus_isolate_RJF_#256_breed_Red_Jungle_fowl,_inbred_line_UCD001_chromosome_12,_whole_genome_shotgun_sequence:5778199..5778256:+
CM000101.4_Gallus_gallus_isolate_RJF_#256_breed_Red_Jungle_fowl,_inbred_line_UCD001_chromosome_9,_whole_genome_shotgun_sequence_24895	21	0.65 ± 0.10		40	36	1	3	no				blast	ugcgggggugauuuacagcccuu	aggcuguaaaucacccccgaa	ugcgggggugauuuacagcccuucggcggggaacuuccccucugcgcggccgaaaggcuguaaaucacccccgaa	CM000101.4_Gallus_gallus_isolate_RJF_#256_breed_Red_Jungle_fowl,_inbred_line_UCD001_chromosome_9,_whole_genome_shotgun_sequence:15813804..15813879:-
KQ759566.1_Gallus_gallus_isolate_RJF_#256_breed_Red_Jungle_fowl,_inbred_line_UCD001_unplaced_genomic_scaffold_chrUn_Scaffold1441,_whole_genome_shotgun_sequence_39534	20	0.65 ± 0.10		42	34	0	8	no				blast	ugcaguaucgcgauagaugcagu	ugcagugucgcaauagaugcagu	ugcagugucgcaauagaugcaguguuaucgugauaggugcugcaguaucgcgauagaugcagu	KQ759566.1_Gallus_gallus_isolate_RJF_#256_breed_Red_Jungle_fowl,_inbred_line_UCD001_unplaced_genomic_scaffold_chrUn_Scaffold1441,_whole_genome_shotgun_sequence:19358..19421:-
CM000094.4_Gallus_gallus_isolate_RJF_#256_breed_Red_Jungle_fowl,_inbred_line_UCD001_chromosome_2,_whole_genome_shotgun_sequence_11644	20	0.65 ± 0.10		41	34	0	7	no				blast	uaugauucuacgauucccucag	gagggaaucauagaaucauau	gagggaaucauagaaucauaucauuguagaaucacagaguaugauucuacgauucccucag	CM000094.4_Gallus_gallus_isolate_RJF_#256_breed_Red_Jungle_fowl,_inbred_line_UCD001_chromosome_2,_whole_genome_shotgun_sequence:115940207..115940268:-
CM000101.4_Gallus_gallus_isolate_RJF_#256_breed_Red_Jungle_fowl,_inbred_line_UCD001_chromosome_9,_whole_genome_shotgun_sequence_24109	20	0.65 ± 0.10		40	39	0	1	no				blast	cggguucgagucccggcg	ccgugcugcgcaugcgcg	ccgugcugcgcaugcgcggagugggggcggcuccggucgcggguucgagucccggcg	CM000101.4_Gallus_gallus_isolate_RJF_#256_breed_Red_Jungle_fowl,_inbred_line_UCD001_chromosome_9,_whole_genome_shotgun_sequence:3450925..3450982:+
AADN04002600.1_Gallus_gallus_breed_Red_Jungle_fowl,_inbred_line_UCD001_isolate_RJF_#256_Contig2925.1,_whole_genome_shotgun_sequence_39882	20	0.65 ± 0.10		39	13	0	26	no				blast	uguggcacacacaugugcagg	ugacacgugugugugccaggcgug	ugacacgugugugugccaggcgugugacacguguggcacacacaugugcagg	AADN04002600.1_Gallus_gallus_breed_Red_Jungle_fowl,_inbred_line_UCD001_isolate_RJF_#256_Contig2925.1,_whole_genome_shotgun_sequence:672..724:+
CM000098.4_Gallus_gallus_isolate_RJF_#256_breed_Red_Jungle_fowl,_inbred_line_UCD001_chromosome_6,_whole_genome_shotgun_sequence_21247	19	0.65 ± 0.10		38	33	0	5	no				blast	gaugggaugaagggucuucug	agaggaccauucagccuucaucu	agaggaccauucagccuucaucuuaggcacucgucuuaggaugggaugaagggucuucug	CM000098.4_Gallus_gallus_isolate_RJF_#256_breed_Red_Jungle_fowl,_inbred_line_UCD001_chromosome_6,_whole_genome_shotgun_sequence:27783791..27783851:-
CM000103.4_Gallus_gallus_isolate_RJF_#256_breed_Red_Jungle_fowl,_inbred_line_UCD001_chromosome_11,_whole_genome_shotgun_sequence_26667	18	0.65 ± 0.10		38	34	0	4	no				blast	uuaaacaucuauuaacaguca	aguguuaauagauguuuaaga	uuaaacaucuauuaacagucaaucuguuaacaucuaaauagaguguuaauagauguuuaaga	CM000103.4_Gallus_gallus_isolate_RJF_#256_breed_Red_Jungle_fowl,_inbred_line_UCD001_chromosome_11,_whole_genome_shotgun_sequence:10115540..10115602:-
CM000109.4_Gallus_gallus_isolate_RJF_#256_breed_Red_Jungle_fowl,_inbred_line_UCD001_chromosome_17,_whole_genome_shotgun_sequence_30529	15	0.65 ± 0.10		30	28	0	2	no				blast	caucuccaccagcagcacugugu	cagugccgacguguggggaugcgc	cagugccgacguguggggaugcgccguggggcagagcccaucuccaccagcagcacugugu	CM000109.4_Gallus_gallus_isolate_RJF_#256_breed_Red_Jungle_fowl,_inbred_line_UCD001_chromosome_17,_whole_genome_shotgun_sequence:1481028..1481089:+
CM000118.4_Gallus_gallus_isolate_RJF_#256_breed_Red_Jungle_fowl,_inbred_line_UCD001_chromosome_27,_whole_genome_shotgun_sequence_36090	15	0.65 ± 0.10		31	29	0	2	no				blast	ucccugugcucugcucccagg	ugggagcccagcacagagauggga	ugggagcccagcacagagaugggacuugggguucucccugugcucugcucccagg	CM000118.4_Gallus_gallus_isolate_RJF_#256_breed_Red_Jungle_fowl,_inbred_line_UCD001_chromosome_27,_whole_genome_shotgun_sequence:1795149..1795204:-
CM000124.4_Gallus_gallus_isolate_RJF_#256_breed_Red_Jungle_fowl,_inbred_line_UCD001_chromosome_25,_whole_genome_shotgun_sequence_34903	14	0.65 ± 0.10		28	18	0	10	no				blast	accuaauaucaaacauaucaga	agaauauguuugauauuuaguug	agaauauguuugauauuuaguugguuuccaaucaaacaaccuaauaucaaacauaucaga	CM000124.4_Gallus_gallus_isolate_RJF_#256_breed_Red_Jungle_fowl,_inbred_line_UCD001_chromosome_25,_whole_genome_shotgun_sequence:2120335..2120395:+
CM000094.4_Gallus_gallus_isolate_RJF_#256_breed_Red_Jungle_fowl,_inbred_line_UCD001_chromosome_2,_whole_genome_shotgun_sequence_10965	14	0.65 ± 0.10		28	27	0	1	no				blast	aacauuauugcagaaagcacg	ugcuuucuguaaugcugaugu	aacauuauugcagaaagcacgguugaaacuuaaauucuugugcuuucuguaaugcugaugu	CM000094.4_Gallus_gallus_isolate_RJF_#256_breed_Red_Jungle_fowl,_inbred_line_UCD001_chromosome_2,_whole_genome_shotgun_sequence:49128767..49128828:-
CM000095.4_Gallus_gallus_isolate_RJF_#256_breed_Red_Jungle_fowl,_inbred_line_UCD001_chromosome_3,_whole_genome_shotgun_sequence_13540	12	0.65 ± 0.10		23	12	0	11	no				blast	cggacgaggcuucccgcgcugu	ccgcgcgggaagccucggccga	ccgcgcgggaagccucggccgacgagcaaccggcggacgaggcuucccgcgcugu	CM000095.4_Gallus_gallus_isolate_RJF_#256_breed_Red_Jungle_fowl,_inbred_line_UCD001_chromosome_3,_whole_genome_shotgun_sequence:81811343..81811398:+
CM000100.4_Gallus_gallus_isolate_RJF_#256_breed_Red_Jungle_fowl,_inbred_line_UCD001_chromosome_8,_whole_genome_shotgun_sequence_23816	12	0.65 ± 0.10		25	24	0	1	no				blast	cugguuguacucugcucccagg	uggggggaaagugcaauccugca	uggggggaaagugcaauccugcauuuggaaaccugguuguacucugcucccagg	CM000100.4_Gallus_gallus_isolate_RJF_#256_breed_Red_Jungle_fowl,_inbred_line_UCD001_chromosome_8,_whole_genome_shotgun_sequence:21706755..21706809:-
CM000094.4_Gallus_gallus_isolate_RJF_#256_breed_Red_Jungle_fowl,_inbred_line_UCD001_chromosome_2,_whole_genome_shotgun_sequence_10168	11	0.65 ± 0.10		23	22	0	1	no				blast	accugagcucagagcagcucug	gagaugcacugggcucaggaau	accugagcucagagcagcucugggcauugcagcagagaugcacugggcucaggaau	CM000094.4_Gallus_gallus_isolate_RJF_#256_breed_Red_Jungle_fowl,_inbred_line_UCD001_chromosome_2,_whole_genome_shotgun_sequence:128811557..128811613:+
AADN04020477.1_Gallus_gallus_breed_Red_Jungle_fowl,_inbred_line_UCD001_isolate_RJF_#256_Contig21612.1,_whole_genome_shotgun_sequence_41817	11	0.65 ± 0.10		23	10	0	13	no				blast	caccacgugucgcgauauaggc	cagauaucgcgauaugugaggcg	cagauaucgcgauaugugaggcgucacaauaaucagcugucacacauugcaccacgugucgcgauauaggc	AADN04020477.1_Gallus_gallus_breed_Red_Jungle_fowl,_inbred_line_UCD001_isolate_RJF_#256_Contig21612.1,_whole_genome_shotgun_sequence:1938..2009:+
AADN04009330.1_Gallus_gallus_breed_Red_Jungle_fowl,_inbred_line_UCD001_isolate_RJF_#256_Contig10003.1,_whole_genome_shotgun_sequence_12191	10	0.65 ± 0.10		21	16	0	5	no				blast	uaagcaugguauuucugugagg	ucacagaaauaccaugcuuaug	ucacagaaauaccaugcuuaugaaacaaguuccauuauauuuaagcaugguauuucugugagg	AADN04009330.1_Gallus_gallus_breed_Red_Jungle_fowl,_inbred_line_UCD001_isolate_RJF_#256_Contig10003.1,_whole_genome_shotgun_sequence:8633..8696:+
CM000094.4_Gallus_gallus_isolate_RJF_#256_breed_Red_Jungle_fowl,_inbred_line_UCD001_chromosome_2,_whole_genome_shotgun_sequence_11078	10	0.65 ± 0.10		21	16	0	5	no				blast	uaagcaugguauuucugugagg	ucacagaaauaccaugcuuaug	ucacagaaauaccaugcuuaugaaacaaguuccauuauauuuaagcaugguauuucugugagg	CM000094.4_Gallus_gallus_isolate_RJF_#256_breed_Red_Jungle_fowl,_inbred_line_UCD001_chromosome_2,_whole_genome_shotgun_sequence:60473961..60474024:-
CM000097.4_Gallus_gallus_isolate_RJF_#256_breed_Red_Jungle_fowl,_inbred_line_UCD001_chromosome_5,_whole_genome_shotgun_sequence_18853	10	0.65 ± 0.10		20	19	0	1	no				blast	cuguacgugucccuguuugcug	gugagcagggacaccuacagc	gugagcagggacaccuacagcuccaucaggugcucagagcuguacgugucccuguuugcug	CM000097.4_Gallus_gallus_isolate_RJF_#256_breed_Red_Jungle_fowl,_inbred_line_UCD001_chromosome_5,_whole_genome_shotgun_sequence:49858512..49858573:+
CM000117.4_Gallus_gallus_isolate_RJF_#256_breed_Red_Jungle_fowl,_inbred_line_UCD001_chromosome_26,_whole_genome_shotgun_sequence_35550	9.9	0.68 ± 0.09		19	9	0	10	no				blast	cugcuugcccaggauggggguau	cagccccaccaugggcagggaga	cugcuugcccaggauggggguauguagugggcgcacagccccaccaugggcagggaga	CM000117.4_Gallus_gallus_isolate_RJF_#256_breed_Red_Jungle_fowl,_inbred_line_UCD001_chromosome_26,_whole_genome_shotgun_sequence:4908130..4908188:+
CM000122.4_Gallus_gallus_isolate_RJF_#256_breed_Red_Jungle_fowl,_inbred_line_UCD001_chromosome_Z,_whole_genome_shotgun_sequence_38351	9.6	0.68 ± 0.09		20	19	0	1	no				blast	guaugugcugggcugaggu	gcagcacggcugugcucugc	guaugugcugggcugagguguugucugcagcacggcugugcucugc	CM000122.4_Gallus_gallus_isolate_RJF_#256_breed_Red_Jungle_fowl,_inbred_line_UCD001_chromosome_Z,_whole_genome_shotgun_sequence:9506922..9506968:-
CM000094.4_Gallus_gallus_isolate_RJF_#256_breed_Red_Jungle_fowl,_inbred_line_UCD001_chromosome_2,_whole_genome_shotgun_sequence_9330	9.5	0.68 ± 0.09		21	20	0	1	no				blast	uuggaaucaacuuuggaaucac	cuuccauugugcuuccaggucu	uuggaaucaacuuuggaaucacugugcuucugcuaugcuuccauugugcuuccaggucu	CM000094.4_Gallus_gallus_isolate_RJF_#256_breed_Red_Jungle_fowl,_inbred_line_UCD001_chromosome_2,_whole_genome_shotgun_sequence:40001903..40001962:+
CM000095.4_Gallus_gallus_isolate_RJF_#256_breed_Red_Jungle_fowl,_inbred_line_UCD001_chromosome_3,_whole_genome_shotgun_sequence_14854	9.2	0.68 ± 0.09		18	16	0	2	no				blast	uucuugcuagcuagcuucugugu	uacaagcuggccuccaagagca	uacaagcuggccuccaagagcagugcacaaaagcaguucuugcuagcuagcuucugugu	CM000095.4_Gallus_gallus_isolate_RJF_#256_breed_Red_Jungle_fowl,_inbred_line_UCD001_chromosome_3,_whole_genome_shotgun_sequence:81847130..81847189:-
CM000093.4_Gallus_gallus_isolate_RJF_#256_breed_Red_Jungle_fowl,_inbred_line_UCD001_chromosome_1,_whole_genome_shotgun_sequence_2096	8.9	0.69 ± 0.08		18	12	0	6	no				blast	caaggcauuacuguccauugc	uagaggaggguaaggccuucugc	uagaggaggguaaggccuucugcaucugaucuuagucacaaggcauuacuguccauugc	CM000093.4_Gallus_gallus_isolate_RJF_#256_breed_Red_Jungle_fowl,_inbred_line_UCD001_chromosome_1,_whole_genome_shotgun_sequence:123327477..123327536:+
CM000101.4_Gallus_gallus_isolate_RJF_#256_breed_Red_Jungle_fowl,_inbred_line_UCD001_chromosome_9,_whole_genome_shotgun_sequence_24753	8.9	0.69 ± 0.08		18	8	0	10	no				blast	uuuagagugguuacagaccgugg	ucggucugcauccacucugacu	uuuagagugguuacagaccguggcuauuguuugaugcaucggucugcauccacucugacu	CM000101.4_Gallus_gallus_isolate_RJF_#256_breed_Red_Jungle_fowl,_inbred_line_UCD001_chromosome_9,_whole_genome_shotgun_sequence:11496410..11496470:-
CM000111.4_Gallus_gallus_isolate_RJF_#256_breed_Red_Jungle_fowl,_inbred_line_UCD001_chromosome_19,_whole_genome_shotgun_sequence_32214	7.7	0.72 ± 0.07		18	6	0	12	no				blast	cuaacaucuuccuuccuuccuaag	aaggggaaggaaguuguaguug	aaggggaaggaaguuguaguugaaucagacgcugacugcuaacaucuuccuuccuuccuaag	CM000111.4_Gallus_gallus_isolate_RJF_#256_breed_Red_Jungle_fowl,_inbred_line_UCD001_chromosome_19,_whole_genome_shotgun_sequence:7473249..7473311:+
CM000114.4_Gallus_gallus_isolate_RJF_#256_breed_Red_Jungle_fowl,_inbred_line_UCD001_chromosome_22,_whole_genome_shotgun_sequence_33888	7.4	0.72 ± 0.07		14	13	0	1	no				blast	gcggugcggagcugcggg	gcagcagcggcggugcgc	gcagcagcggcggugcgcggagcggugcggagcugcggg	CM000114.4_Gallus_gallus_isolate_RJF_#256_breed_Red_Jungle_fowl,_inbred_line_UCD001_chromosome_22,_whole_genome_shotgun_sequence:341441..341480:-
CM000100.4_Gallus_gallus_isolate_RJF_#256_breed_Red_Jungle_fowl,_inbred_line_UCD001_chromosome_8,_whole_genome_shotgun_sequence_23037	7.4	0.72 ± 0.07		14	13	0	1	no				blast	gagacggugugcagggccug	gccgcgcuguggggagag	gccgcgcuguggggagagcguugcaugggcgcgagacggugugcagggccug	CM000100.4_Gallus_gallus_isolate_RJF_#256_breed_Red_Jungle_fowl,_inbred_line_UCD001_chromosome_8,_whole_genome_shotgun_sequence:13620638..13620690:+
CM000102.4_Gallus_gallus_isolate_RJF_#256_breed_Red_Jungle_fowl,_inbred_line_UCD001_chromosome_10,_whole_genome_shotgun_sequence_25866	7.3	0.72 ± 0.07		14	13	0	1	no				blast	uucucaucgguggucugcucag	uuugcagaccaccgaugagaacg	uuugcagaccaccgaugagaacggaaaagauucccuuuucucaucgguggucugcucag	CM000102.4_Gallus_gallus_isolate_RJF_#256_breed_Red_Jungle_fowl,_inbred_line_UCD001_chromosome_10,_whole_genome_shotgun_sequence:14704762..14704821:-
CM000103.4_Gallus_gallus_isolate_RJF_#256_breed_Red_Jungle_fowl,_inbred_line_UCD001_chromosome_11,_whole_genome_shotgun_sequence_26849	7	0.72 ± 0.07		15	14	0	1	no				blast	cugcgcacgccucuucccgcaga	cagacggaggaggccgcgg	cugcgcacgccucuucccgcagagucccagcagacggaggaggccgcgg	CM000103.4_Gallus_gallus_isolate_RJF_#256_breed_Red_Jungle_fowl,_inbred_line_UCD001_chromosome_11,_whole_genome_shotgun_sequence:20108563..20108612:-
CM000122.4_Gallus_gallus_isolate_RJF_#256_breed_Red_Jungle_fowl,_inbred_line_UCD001_chromosome_Z,_whole_genome_shotgun_sequence_37547	7	0.72 ± 0.07		15	10	0	5	no				blast	ucuauuuagaggauaaagaauu	cucuuuaucucuaaauuggaga	cucuuuaucucuaaauuggagagauuugaagggugcucuauuuagaggauaaagaauu	CM000122.4_Gallus_gallus_isolate_RJF_#256_breed_Red_Jungle_fowl,_inbred_line_UCD001_chromosome_Z,_whole_genome_shotgun_sequence:7771718..7771776:+
CM000111.4_Gallus_gallus_isolate_RJF_#256_breed_Red_Jungle_fowl,_inbred_line_UCD001_chromosome_19,_whole_genome_shotgun_sequence_32090	6.7	0.75 ± 0.06		15	10	0	5	no				blast	ucuggaauguuuauagugaggcu	ucuacccuauaaacauucugaug	ucuggaauguuuauagugaggcugagcuuuauaggucuacccuauaaacauucugaug	CM000111.4_Gallus_gallus_isolate_RJF_#256_breed_Red_Jungle_fowl,_inbred_line_UCD001_chromosome_19,_whole_genome_shotgun_sequence:6035262..6035320:+
CM000094.4_Gallus_gallus_isolate_RJF_#256_breed_Red_Jungle_fowl,_inbred_line_UCD001_chromosome_2,_whole_genome_shotgun_sequence_11186	6.3	0.75 ± 0.06		11	7	0	4	no				blast	ucagccacugucagugcucaga	ugagcacugacagugccugaga	ugagcacugacagugccugagaaaagccccagcuuucucagccacugucagugcucaga	CM000094.4_Gallus_gallus_isolate_RJF_#256_breed_Red_Jungle_fowl,_inbred_line_UCD001_chromosome_2,_whole_genome_shotgun_sequence:75542462..75542521:-
CM000093.4_Gallus_gallus_isolate_RJF_#256_breed_Red_Jungle_fowl,_inbred_line_UCD001_chromosome_1,_whole_genome_shotgun_sequence_2309	6.1	0.75 ± 0.06		12	8	0	4	no				blast	aacucuacaacauauauguugu	aacauacauguuguagaguu	aacauacauguuguagaguuaaguuagaguuguuguuaacucuacaacauauauguugu	CM000093.4_Gallus_gallus_isolate_RJF_#256_breed_Red_Jungle_fowl,_inbred_line_UCD001_chromosome_1,_whole_genome_shotgun_sequence:137072823..137072882:+
CM000096.4_Gallus_gallus_isolate_RJF_#256_breed_Red_Jungle_fowl,_inbred_line_UCD001_chromosome_4,_whole_genome_shotgun_sequence_17670	6.1	0.75 ± 0.06		13	6	0	7	no				blast	ugaucccuguccccucccugcag	ucacgguggggaugguagaucug	ucacgguggggaugguagaucugcagcagauguugaucccuguccccucccugcag	CM000096.4_Gallus_gallus_isolate_RJF_#256_breed_Red_Jungle_fowl,_inbred_line_UCD001_chromosome_4,_whole_genome_shotgun_sequence:90158099..90158155:-
CM000104.4_Gallus_gallus_isolate_RJF_#256_breed_Red_Jungle_fowl,_inbred_line_UCD001_chromosome_12,_whole_genome_shotgun_sequence_26928	6	0.75 ± 0.06		13	12	0	1	no				blast	ugugacaggauuggugucguc	cgaagccuuuuucuggcacaga	ugugacaggauuggugucgucuuccucuuggaaaugcugacgaagccuuuuucuggcacaga	CM000104.4_Gallus_gallus_isolate_RJF_#256_breed_Red_Jungle_fowl,_inbred_line_UCD001_chromosome_12,_whole_genome_shotgun_sequence:713607..713669:+
CM000096.4_Gallus_gallus_isolate_RJF_#256_breed_Red_Jungle_fowl,_inbred_line_UCD001_chromosome_4,_whole_genome_shotgun_sequence_16320	6	0.75 ± 0.06		12	3	0	9	no				blast	cucuccgcugcugccgccg	gcgcgcucggcggagccu	gcgcgcucggcggagccucccccucuccgcugcugccgccg	CM000096.4_Gallus_gallus_isolate_RJF_#256_breed_Red_Jungle_fowl,_inbred_line_UCD001_chromosome_4,_whole_genome_shotgun_sequence:69506406..69506447:+
CM000094.4_Gallus_gallus_isolate_RJF_#256_breed_Red_Jungle_fowl,_inbred_line_UCD001_chromosome_2,_whole_genome_shotgun_sequence_12077	5.8	0.74 ± 0.07		13	10	0	3	no				blast	caggcaguauugaaguggaugagg	ucacugcuucucucucugcccag	caggcaguauugaaguggaugagggugccuguuucucacugcuucucucucugcccag	CM000094.4_Gallus_gallus_isolate_RJF_#256_breed_Red_Jungle_fowl,_inbred_line_UCD001_chromosome_2,_whole_genome_shotgun_sequence:149343448..149343506:-
AADN04001582.1_Gallus_gallus_breed_Red_Jungle_fowl,_inbred_line_UCD001_isolate_RJF_#256_Contig1794.1,_whole_genome_shotgun_sequence_12108	5.8	0.74 ± 0.07		13	10	0	3	no				blast	caggcaguauugaaguggaugagg	ucacugcuucucucucugcccag	caggcaguauugaaguggaugagggugccuguuucucacugcuucucucucugcccag	AADN04001582.1_Gallus_gallus_breed_Red_Jungle_fowl,_inbred_line_UCD001_isolate_RJF_#256_Contig1794.1,_whole_genome_shotgun_sequence:8714..8772:+
CM000117.4_Gallus_gallus_isolate_RJF_#256_breed_Red_Jungle_fowl,_inbred_line_UCD001_chromosome_26,_whole_genome_shotgun_sequence_35273	4.9	0.76 ± 0.06		8	3	0	5	no				blast	cccgggaagcgacgcccggugc	uaccgggggcgcugcccggggg	cccgggaagcgacgcccggugccguuuccggugccgguaccgggggcgcugcccggggg	CM000117.4_Gallus_gallus_isolate_RJF_#256_breed_Red_Jungle_fowl,_inbred_line_UCD001_chromosome_26,_whole_genome_shotgun_sequence:1138439..1138498:+
CM000113.4_Gallus_gallus_isolate_RJF_#256_breed_Red_Jungle_fowl,_inbred_line_UCD001_chromosome_21,_whole_genome_shotgun_sequence_33354	4.8	0.76 ± 0.06		12	8	3	1	no				blast	agaugguggagaaccugagcg	ucuuggguuguucaccug	agaugguggagaaccugagcgcugcaugggauuacgggaagaaucaucagauggcaguugcuguucuuggguuguucaccug	CM000113.4_Gallus_gallus_isolate_RJF_#256_breed_Red_Jungle_fowl,_inbred_line_UCD001_chromosome_21,_whole_genome_shotgun_sequence:3425160..3425242:+
CM000102.4_Gallus_gallus_isolate_RJF_#256_breed_Red_Jungle_fowl,_inbred_line_UCD001_chromosome_10,_whole_genome_shotgun_sequence_25350	4.8	0.76 ± 0.06		10	9	0	1	no				blast	auccugaaaauuguaucgcaugg	ugcagaacaguuuucuggacug	auccugaaaauuguaucgcauggguaaagcacagcacugcccaugcagaacaguuuucuggacug	CM000102.4_Gallus_gallus_isolate_RJF_#256_breed_Red_Jungle_fowl,_inbred_line_UCD001_chromosome_10,_whole_genome_shotgun_sequence:12646178..12646243:+
CM000097.4_Gallus_gallus_isolate_RJF_#256_breed_Red_Jungle_fowl,_inbred_line_UCD001_chromosome_5,_whole_genome_shotgun_sequence_17847	4.5	0.76 ± 0.06		8	6	0	2	no				blast	cugaccccugccauccccuagg	gggggggggcgggcggcg	gggggggggcgggcggcgggcacagugaggcugucccacgugcugaccccugccauccccuagg	CM000097.4_Gallus_gallus_isolate_RJF_#256_breed_Red_Jungle_fowl,_inbred_line_UCD001_chromosome_5,_whole_genome_shotgun_sequence:296418..296482:+
CM000119.4_Gallus_gallus_isolate_RJF_#256_breed_Red_Jungle_fowl,_inbred_line_UCD001_chromosome_28,_whole_genome_shotgun_sequence_36671	4.5	0.76 ± 0.06		13	10	0	3	no				blast	ucaagaacaaagcauguggccu	agcacugcacuguucucguaggau	ucaagaacaaagcauguggccucauguuuugcagaaaaaagagcacugcacuguucucguaggau	CM000119.4_Gallus_gallus_isolate_RJF_#256_breed_Red_Jungle_fowl,_inbred_line_UCD001_chromosome_28,_whole_genome_shotgun_sequence:1588178..1588243:-
CM000093.4_Gallus_gallus_isolate_RJF_#256_breed_Red_Jungle_fowl,_inbred_line_UCD001_chromosome_1,_whole_genome_shotgun_sequence_3148	4.3	0.76 ± 0.06		9	8	0	1	no				blast	uuggcucacuucaaaggguguga	caucccuuuguucagagccaa	caucccuuuguucagagccaaaggguaauaauuuauagcuuggcucacuucaaaggguguga	CM000093.4_Gallus_gallus_isolate_RJF_#256_breed_Red_Jungle_fowl,_inbred_line_UCD001_chromosome_1,_whole_genome_shotgun_sequence:14908954..14909016:-
CM000100.4_Gallus_gallus_isolate_RJF_#256_breed_Red_Jungle_fowl,_inbred_line_UCD001_chromosome_8,_whole_genome_shotgun_sequence_23878	4.2	0.76 ± 0.06		9	8	0	1	no				blast	uagaaacaacugaggugguucu	uucacuucaguuguuccugccu	uucacuucaguuguuccugccugcuuuacagaaaggguagaaacaacugaggugguucu	CM000100.4_Gallus_gallus_isolate_RJF_#256_breed_Red_Jungle_fowl,_inbred_line_UCD001_chromosome_8,_whole_genome_shotgun_sequence:24660319..24660378:-
KQ759547.1_Gallus_gallus_isolate_RJF_#256_breed_Red_Jungle_fowl,_inbred_line_UCD001_unplaced_genomic_scaffold_chrUn_Scaffold865,_whole_genome_shotgun_sequence_39300	4	0.76 ± 0.06		7	4	0	3	no				blast	cuguggggguccuggugccccau	ugggguccuggugccccaugg	ugggguccuggugccccauggcugugggguuccaauuauccauggcuguggggguccuggugccccau	KQ759547.1_Gallus_gallus_isolate_RJF_#256_breed_Red_Jungle_fowl,_inbred_line_UCD001_unplaced_genomic_scaffold_chrUn_Scaffold865,_whole_genome_shotgun_sequence:27959..28027:+
CM000110.4_Gallus_gallus_isolate_RJF_#256_breed_Red_Jungle_fowl,_inbred_line_UCD001_chromosome_18,_whole_genome_shotgun_sequence_31718	4	0.76 ± 0.06		8	1	1	6	no				blast	gggauggggugggacgugg	ugcugaccucauuccccgcagc	gggauggggugggacguggggcugggaugcagggcuggauguguugcagggacacaugcugaccucauuccccgcagc	CM000110.4_Gallus_gallus_isolate_RJF_#256_breed_Red_Jungle_fowl,_inbred_line_UCD001_chromosome_18,_whole_genome_shotgun_sequence:9297722..9297800:-
CM000122.4_Gallus_gallus_isolate_RJF_#256_breed_Red_Jungle_fowl,_inbred_line_UCD001_chromosome_Z,_whole_genome_shotgun_sequence_37892	3.9	0.75 ± 0.06		8	7	0	1	no				blast	ccaugcaauaggaaacauuuauu	gaaugcuuccuauugcaagau	ccaugcaauaggaaacauuuauuaaugcauucauucaugaaugcuuccuauugcaagau	CM000122.4_Gallus_gallus_isolate_RJF_#256_breed_Red_Jungle_fowl,_inbred_line_UCD001_chromosome_Z,_whole_genome_shotgun_sequence:37110262..37110321:+
CM000096.4_Gallus_gallus_isolate_RJF_#256_breed_Red_Jungle_fowl,_inbred_line_UCD001_chromosome_4,_whole_genome_shotgun_sequence_16598	3.6	0.75 ± 0.06		8	5	2	1	no				blast	aggacuucuugguggaucc	caugcuccagaaaauccca	aggacuucuugguggaucccaggagcuugcccaggaaccagguggugugagggaaggguccuggcaugcuccagaaaauccca	CM000096.4_Gallus_gallus_isolate_RJF_#256_breed_Red_Jungle_fowl,_inbred_line_UCD001_chromosome_4,_whole_genome_shotgun_sequence:90284408..90284491:+
CM000119.4_Gallus_gallus_isolate_RJF_#256_breed_Red_Jungle_fowl,_inbred_line_UCD001_chromosome_28,_whole_genome_shotgun_sequence_36490	3	0.75 ± 0.06		6	3	1	2	no				blast	cagagucccuuuggaggugcu	cccuucuauauguagcauug	cagagucccuuuggaggugcugggggcccccgccagccuggggggggccauuuguuucccuucccuucuauauguagcauug	CM000119.4_Gallus_gallus_isolate_RJF_#256_breed_Red_Jungle_fowl,_inbred_line_UCD001_chromosome_28,_whole_genome_shotgun_sequence:3082766..3082848:+
CM000115.4_Gallus_gallus_isolate_RJF_#256_breed_Red_Jungle_fowl,_inbred_line_UCD001_chromosome_23,_whole_genome_shotgun_sequence_34095	2.8	0.73 ± 0.06		6	5	0	1	no				blast	cugguggauaugguccugcag	uagaaccauguuaccugcuacc	uagaaccauguuaccugcuaccuaaggucucugcugcugcggugguagcugguggauaugguccugcag	CM000115.4_Gallus_gallus_isolate_RJF_#256_breed_Red_Jungle_fowl,_inbred_line_UCD001_chromosome_23,_whole_genome_shotgun_sequence:3739577..3739646:+
CM000094.4_Gallus_gallus_isolate_RJF_#256_breed_Red_Jungle_fowl,_inbred_line_UCD001_chromosome_2,_whole_genome_shotgun_sequence_11712	2.3	0.73 ± 0.06		5	4	0	1	no				blast	gccuugugguaaccaucuuuga	agagauggucuuacaagagcag	agagauggucuuacaagagcagggccuauauuuguguugugcugccuugugguaaccaucuuuga	CM000094.4_Gallus_gallus_isolate_RJF_#256_breed_Red_Jungle_fowl,_inbred_line_UCD001_chromosome_2,_whole_genome_shotgun_sequence:121822121..121822186:-
CM000123.4_Gallus_gallus_isolate_RJF_#256_breed_Red_Jungle_fowl,_inbred_line_UCD001_chromosome_33,_whole_genome_shotgun_sequence_37072	2.3	0.73 ± 0.06		4	3	0	1	no				blast	cccacggggccagccguggcgug	gguauggggcugcauggg	cccacggggccagccguggcgugggcuuugcacgguauggggcugcauggg	CM000123.4_Gallus_gallus_isolate_RJF_#256_breed_Red_Jungle_fowl,_inbred_line_UCD001_chromosome_33,_whole_genome_shotgun_sequence:791268..791319:+
CM000102.4_Gallus_gallus_isolate_RJF_#256_breed_Red_Jungle_fowl,_inbred_line_UCD001_chromosome_10,_whole_genome_shotgun_sequence_25695	2.1	0.73 ± 0.06		5	2	0	3	no				blast	cacggaucuguuuguuug	gcgagguuuuguuacagg	gcgagguuuuguuacaggaguaggugccuggccccgcgaugcucacacggaucuguuuguuug	CM000102.4_Gallus_gallus_isolate_RJF_#256_breed_Red_Jungle_fowl,_inbred_line_UCD001_chromosome_10,_whole_genome_shotgun_sequence:7357155..7357218:-
CM000124.4_Gallus_gallus_isolate_RJF_#256_breed_Red_Jungle_fowl,_inbred_line_UCD001_chromosome_25,_whole_genome_shotgun_sequence_34915	2.1	0.73 ± 0.06		4	3	0	1	no				blast	uucagcgcgucucucccgcagg	cugggagagguggggggg	cugggagaggugggggggagcucagugccagcacagccuucagcgcgucucucccgcagg	CM000124.4_Gallus_gallus_isolate_RJF_#256_breed_Red_Jungle_fowl,_inbred_line_UCD001_chromosome_25,_whole_genome_shotgun_sequence:2156614..2156674:+
AADN04012339.1_Gallus_gallus_breed_Red_Jungle_fowl,_inbred_line_UCD001_isolate_RJF_#256_Contig13137.1,_whole_genome_shotgun_sequence_40985	1.8	0.44 ± 0.06		1891	767	1124	0	no				blast	ccgcggggggcgccgggg	ccggccccccggcgcc	ccgcggggggcgccgggggggccccuuccccuucuguucggccgccuccguucccgcggggggcggcccguucgggggccgggcccgccggccccccggcgcc	AADN04012339.1_Gallus_gallus_breed_Red_Jungle_fowl,_inbred_line_UCD001_isolate_RJF_#256_Contig13137.1,_whole_genome_shotgun_sequence:2775..2878:+
CM000100.4_Gallus_gallus_isolate_RJF_#256_breed_Red_Jungle_fowl,_inbred_line_UCD001_chromosome_8,_whole_genome_shotgun_sequence_23549	1.8	0.44 ± 0.06		4	3	0	1	no				blast	ccaccaccuucacagcccggaga	cccgcgcugugcaggcgggcgga	ccaccaccuucacagcccggagaggagcgauuccccauuccccgcgcugugcaggcgggcgga	CM000100.4_Gallus_gallus_isolate_RJF_#256_breed_Red_Jungle_fowl,_inbred_line_UCD001_chromosome_8,_whole_genome_shotgun_sequence:6516320..6516383:-
AADN04017884.1_Gallus_gallus_breed_Red_Jungle_fowl,_inbred_line_UCD001_isolate_RJF_#256_Contig18884.1,_whole_genome_shotgun_sequence_41594	1.6	0.44 ± 0.06		40	40	0	0	no				blast	ccccccggagggcccccc	gcugccuugcaggggggg	gcugccuugcaggggggggggccccccgaagaagccgcccccccccccggagggcccccc	AADN04017884.1_Gallus_gallus_breed_Red_Jungle_fowl,_inbred_line_UCD001_isolate_RJF_#256_Contig18884.1,_whole_genome_shotgun_sequence:1368..1428:-
CM000104.4_Gallus_gallus_isolate_RJF_#256_breed_Red_Jungle_fowl,_inbred_line_UCD001_chromosome_12,_whole_genome_shotgun_sequence_27651	1.5	0.44 ± 0.06		43	43	0	0	no				blast	gcucggcgcggcuccgcu	cggggccgagcugggcug	cggggccgagcugggcugggcucggcgcggcuccgcu	CM000104.4_Gallus_gallus_isolate_RJF_#256_breed_Red_Jungle_fowl,_inbred_line_UCD001_chromosome_12,_whole_genome_shotgun_sequence:19441387..19441424:-
CM000098.4_Gallus_gallus_isolate_RJF_#256_breed_Red_Jungle_fowl,_inbred_line_UCD001_chromosome_6,_whole_genome_shotgun_sequence_20792	1.5	0.44 ± 0.06		14	14	0	0	no				blast	uguaagggaacuuggcugccgc	ggcagccaaguucccuuacagc	ggcagccaaguucccuuacagccuggcgguuaccgcagggcuguaagggaacuuggcugccgc	CM000098.4_Gallus_gallus_isolate_RJF_#256_breed_Red_Jungle_fowl,_inbred_line_UCD001_chromosome_6,_whole_genome_shotgun_sequence:4738239..4738302:-
AADN04013013.1_Gallus_gallus_breed_Red_Jungle_fowl,_inbred_line_UCD001_isolate_RJF_#256_Contig13835.1,_whole_genome_shotgun_sequence_41073	1.5	0.44 ± 0.06		2817	2817	0	0	no				blast	ggcggugcggagccgcgg	gcccccgccgcgccuccc	ggcggugcggagccgcggugacaucugggcggagcccggaagucccgcccccgccgcgccuccc	AADN04013013.1_Gallus_gallus_breed_Red_Jungle_fowl,_inbred_line_UCD001_isolate_RJF_#256_Contig13835.1,_whole_genome_shotgun_sequence:2377..2441:-
AADN04010241.1_Gallus_gallus_breed_Red_Jungle_fowl,_inbred_line_UCD001_isolate_RJF_#256_Contig10949.1,_whole_genome_shotgun_sequence_40743	1.4	0.44 ± 0.06		2817	2817	0	0	no				blast	ggcggugcggagccgcgg	gccccccgccgcgccuc	ggcggugcggagccgcggugacaucugggcggagcccggaagucccgccccccgccgcgccuc	AADN04010241.1_Gallus_gallus_breed_Red_Jungle_fowl,_inbred_line_UCD001_isolate_RJF_#256_Contig10949.1,_whole_genome_shotgun_sequence:3369..3432:-
CM000104.4_Gallus_gallus_isolate_RJF_#256_breed_Red_Jungle_fowl,_inbred_line_UCD001_chromosome_12,_whole_genome_shotgun_sequence_27652	1.4	0.44 ± 0.06		43	43	0	0	no				blast	gcucggcgcggcuccgcu	cggggcggggccgagcug	cggggcggggccgagcugggcugggcucggcgcggcuccgcu	CM000104.4_Gallus_gallus_isolate_RJF_#256_breed_Red_Jungle_fowl,_inbred_line_UCD001_chromosome_12,_whole_genome_shotgun_sequence:19441387..19441429:-
AADN04013958.1_Gallus_gallus_breed_Red_Jungle_fowl,_inbred_line_UCD001_isolate_RJF_#256_Contig14823.1,_whole_genome_shotgun_sequence_41187	1.4	0.44 ± 0.06		4651	4651	0	0	no				blast	cggcggugcggagccgcggg	cgccccccgccgcgcc	cggcggugcggagccgcgggugacaucugggcggagcccggaagucccgccccccgccgcgcc	AADN04013958.1_Gallus_gallus_breed_Red_Jungle_fowl,_inbred_line_UCD001_isolate_RJF_#256_Contig14823.1,_whole_genome_shotgun_sequence:1276..1339:-
CM000122.4_Gallus_gallus_isolate_RJF_#256_breed_Red_Jungle_fowl,_inbred_line_UCD001_chromosome_Z,_whole_genome_shotgun_sequence_38290	1.4	0.44 ± 0.06		22	22	0	0	no				blast	ggcggugcggagcugcgg	gcggcucugcgagcgccga	ggcggugcggagcugcggggagcgcggccgcuuccgcgccggagggaacgccgcgcggccccgggcggcucugcgagcgccga	CM000122.4_Gallus_gallus_isolate_RJF_#256_breed_Red_Jungle_fowl,_inbred_line_UCD001_chromosome_Z,_whole_genome_shotgun_sequence:81794643..81794726:+
AADN04008247.1_Gallus_gallus_breed_Red_Jungle_fowl,_inbred_line_UCD001_isolate_RJF_#256_Contig8870.1,_whole_genome_shotgun_sequence_34001	1.3	0.44 ± 0.06		13	3	10	0	no				blast	gucgcaucucuucgugcugca	cugcgugagcggggccg	cugcgugagcggggccgcggggcgggcggggggcugcgguggggcgggggccgcggcucaccccgcugucgccccgcagucgcaucucuucgugcugca	AADN04008247.1_Gallus_gallus_breed_Red_Jungle_fowl,_inbred_line_UCD001_isolate_RJF_#256_Contig8870.1,_whole_genome_shotgun_sequence:2953..3052:-
CM000096.4_Gallus_gallus_isolate_RJF_#256_breed_Red_Jungle_fowl,_inbred_line_UCD001_chromosome_4,_whole_genome_shotgun_sequence_16720	1.3	0.44 ± 0.06		17	17	0	0	no				blast	cgcucgguacuuagggagc	ggccaggcggcgggcgcg	ggccaggcggcgggcgcggggccgcgcucgguacuuagggagc	CM000096.4_Gallus_gallus_isolate_RJF_#256_breed_Red_Jungle_fowl,_inbred_line_UCD001_chromosome_4,_whole_genome_shotgun_sequence:3285296..3285339:-
CM000112.4_Gallus_gallus_isolate_RJF_#256_breed_Red_Jungle_fowl,_inbred_line_UCD001_chromosome_20,_whole_genome_shotgun_sequence_33133	1.3	0.44 ± 0.06		28	28	0	0	no				blast	cacuguauggugcuguacgcau	gggugcagcaccauacagugug	cacuguauggugcuguacgcaugggcaggagaagggcauggggugcagcaccauacagugug	CM000112.4_Gallus_gallus_isolate_RJF_#256_breed_Red_Jungle_fowl,_inbred_line_UCD001_chromosome_20,_whole_genome_shotgun_sequence:9815103..9815165:-
AADN04020476.1_Gallus_gallus_breed_Red_Jungle_fowl,_inbred_line_UCD001_isolate_RJF_#256_Contig21611.1,_whole_genome_shotgun_sequence_41814	1.3	0.44 ± 0.06		17	17	0	0	no				blast	guccccguggggucucuucggg	cguggggucucuucgggguccc	cguggggucucuucgggguccccguggugaugauuugggguccccguggggucucuucggg	AADN04020476.1_Gallus_gallus_breed_Red_Jungle_fowl,_inbred_line_UCD001_isolate_RJF_#256_Contig21611.1,_whole_genome_shotgun_sequence:1053..1114:+
AADN04013013.1_Gallus_gallus_breed_Red_Jungle_fowl,_inbred_line_UCD001_isolate_RJF_#256_Contig13835.1,_whole_genome_shotgun_sequence_41074	1.3	0.44 ± 0.06		2817	2817	0	0	no				blast	ggcggugcggagccgcgg	gcggcgggcgccgcaug	gcggcgggcgccgcauggcggggccgggcggggggcgcgggccgcggaacggcggcggugcggagccgcgg	AADN04013013.1_Gallus_gallus_breed_Red_Jungle_fowl,_inbred_line_UCD001_isolate_RJF_#256_Contig13835.1,_whole_genome_shotgun_sequence:2423..2494:-
AADN04012339.1_Gallus_gallus_breed_Red_Jungle_fowl,_inbred_line_UCD001_isolate_RJF_#256_Contig13137.1,_whole_genome_shotgun_sequence_40987	1.2	0.44 ± 0.06		60	54	0	6	no				blast	ucggucguccgccccggg	gguggcgguccgucgcgg	gguggcgguccgucgcgguccugccgugccccucggucguccgccccggg	AADN04012339.1_Gallus_gallus_breed_Red_Jungle_fowl,_inbred_line_UCD001_isolate_RJF_#256_Contig13137.1,_whole_genome_shotgun_sequence:3248..3298:+
CM000093.4_Gallus_gallus_isolate_RJF_#256_breed_Red_Jungle_fowl,_inbred_line_UCD001_chromosome_1,_whole_genome_shotgun_sequence_4872	1.2	0.44 ± 0.06		20	20	0	0	no				blast	ucggcccugggagugucguucuu	caacggcaccuccgggcgccgcgg	caacggcaccuccgggcgccgcgggcugaaggcggcccucggcccugggagugucguucuu	CM000093.4_Gallus_gallus_isolate_RJF_#256_breed_Red_Jungle_fowl,_inbred_line_UCD001_chromosome_1,_whole_genome_shotgun_sequence:131726834..131726895:-
CM000096.4_Gallus_gallus_isolate_RJF_#256_breed_Red_Jungle_fowl,_inbred_line_UCD001_chromosome_4,_whole_genome_shotgun_sequence_17377	1.2	0.44 ± 0.06		22	21	0	1	no				blast	cggcgccgcguguggcgcg	ccgggccggcgcggcccg	cggcgccgcguguggcgcgcggggguggccauguugccgggccggcgcggcccg	CM000096.4_Gallus_gallus_isolate_RJF_#256_breed_Red_Jungle_fowl,_inbred_line_UCD001_chromosome_4,_whole_genome_shotgun_sequence:60296943..60296997:-
AADN04010241.1_Gallus_gallus_breed_Red_Jungle_fowl,_inbred_line_UCD001_isolate_RJF_#256_Contig10949.1,_whole_genome_shotgun_sequence_40744	1.2	0.44 ± 0.06		2819	2817	2	0	no				blast	ggcggugcggagccgcgg	gcggcgggcgccgcaug	gcggcgggcgccgcauggcggggccgggcggggggcgcggggccgcggaacggcggcggugcggagccgcgg	AADN04010241.1_Gallus_gallus_breed_Red_Jungle_fowl,_inbred_line_UCD001_isolate_RJF_#256_Contig10949.1,_whole_genome_shotgun_sequence:3414..3486:-
AADN04016338.1_Gallus_gallus_breed_Red_Jungle_fowl,_inbred_line_UCD001_isolate_RJF_#256_Contig17282.1,_whole_genome_shotgun_sequence_29411	1.2	0.44 ± 0.06		22	22	0	0	no				blast	gggccugagagcggccug	ggcuccucgcgggcaagu	gggccugagagcggccugcugcggggccuugucccaccuggcuccucgcgggcaagu	AADN04016338.1_Gallus_gallus_breed_Red_Jungle_fowl,_inbred_line_UCD001_isolate_RJF_#256_Contig17282.1,_whole_genome_shotgun_sequence:779..836:-
AADN04008953.1_Gallus_gallus_breed_Red_Jungle_fowl,_inbred_line_UCD001_isolate_RJF_#256_Contig9610.1,_whole_genome_shotgun_sequence_7519	1.2	0.44 ± 0.06		61	55	0	6	no				blast	cggucguccgccccggguc	gguggcgguccgucgcgg	gguggcgguccgucgcgguccugccgugccccucggucguccgccccggguc	AADN04008953.1_Gallus_gallus_breed_Red_Jungle_fowl,_inbred_line_UCD001_isolate_RJF_#256_Contig9610.1,_whole_genome_shotgun_sequence:3368..3420:+
CM000095.4_Gallus_gallus_isolate_RJF_#256_breed_Red_Jungle_fowl,_inbred_line_UCD001_chromosome_3,_whole_genome_shotgun_sequence_13263	1.2	0.44 ± 0.06		911	911	0	0	no				blast	ccccgcgguggggcgcgg	gcgcugccaaucuggggcc	gcgcugccaaucuggggccgcccccgcgguggggcgcgg	CM000095.4_Gallus_gallus_isolate_RJF_#256_breed_Red_Jungle_fowl,_inbred_line_UCD001_chromosome_3,_whole_genome_shotgun_sequence:66042326..66042365:+
CM000106.4_Gallus_gallus_isolate_RJF_#256_breed_Red_Jungle_fowl,_inbred_line_UCD001_chromosome_14,_whole_genome_shotgun_sequence_28760	1.2	0.44 ± 0.06		22	22	0	0	no				blast	gggccugagagcggccug	ggcuccucgcgggcaagu	gggccugagagcggccugcugcggggccuugucccaccuggcuccucgcgggcaagu	CM000106.4_Gallus_gallus_isolate_RJF_#256_breed_Red_Jungle_fowl,_inbred_line_UCD001_chromosome_14,_whole_genome_shotgun_sequence:4856428..4856485:+
CM000096.4_Gallus_gallus_isolate_RJF_#256_breed_Red_Jungle_fowl,_inbred_line_UCD001_chromosome_4,_whole_genome_shotgun_sequence_17358	1.2	0.44 ± 0.06		12	12	0	0	no				blast	gcagggcgaggagcugccccgg	agggcagcuccgcagccccuucccc	agggcagcuccgcagccccuucccccggcagcaccagggcagggcgaggagcugccccgg	CM000096.4_Gallus_gallus_isolate_RJF_#256_breed_Red_Jungle_fowl,_inbred_line_UCD001_chromosome_4,_whole_genome_shotgun_sequence:58156675..58156735:-
CM000095.4_Gallus_gallus_isolate_RJF_#256_breed_Red_Jungle_fowl,_inbred_line_UCD001_chromosome_3,_whole_genome_shotgun_sequence_13254	1.2	0.44 ± 0.06		18	18	0	0	no				blast	gcgccgcggcgcggcggcg	ccgcugcccgcagagcgcgg	gcgccgcggcgcggcggcggcguccucaagagcccggccgcugcccgcagagcgcgg	CM000095.4_Gallus_gallus_isolate_RJF_#256_breed_Red_Jungle_fowl,_inbred_line_UCD001_chromosome_3,_whole_genome_shotgun_sequence:64738178..64738235:+
CM000109.4_Gallus_gallus_isolate_RJF_#256_breed_Red_Jungle_fowl,_inbred_line_UCD001_chromosome_17,_whole_genome_shotgun_sequence_30531	1.2	0.44 ± 0.06		95	91	0	4	no				blast	uucuccagucugaaucaguccu	cugacugauucagacuggaga	cugacugauucagacuggagaagggaauggagguucucuucuccagucugaaucaguccu	CM000109.4_Gallus_gallus_isolate_RJF_#256_breed_Red_Jungle_fowl,_inbred_line_UCD001_chromosome_17,_whole_genome_shotgun_sequence:1601829..1601889:+
AADN04004278.1_Gallus_gallus_breed_Red_Jungle_fowl,_inbred_line_UCD001_isolate_RJF_#256_Contig4728.1,_whole_genome_shotgun_sequence_6428	1.2	0.44 ± 0.06		3450	3449	0	1	no				blast	gcggugcgccgcgaccgg	agcggcugccggcgggcag	gcggugcgccgcgaccggccuccggacggcugggaaagcggcugccggcgggcag	AADN04004278.1_Gallus_gallus_breed_Red_Jungle_fowl,_inbred_line_UCD001_isolate_RJF_#256_Contig4728.1,_whole_genome_shotgun_sequence:4116..4171:+
CM000101.4_Gallus_gallus_isolate_RJF_#256_breed_Red_Jungle_fowl,_inbred_line_UCD001_chromosome_9,_whole_genome_shotgun_sequence_24110	1.2	0.44 ± 0.06		39	39	0	0	no				blast	cggguucgagucccggcg	ccggccugcucaccccgc	cggguucgagucccggcgccgccggccugcucaccccgc	CM000101.4_Gallus_gallus_isolate_RJF_#256_breed_Red_Jungle_fowl,_inbred_line_UCD001_chromosome_9,_whole_genome_shotgun_sequence:3450964..3451003:+
CM000104.4_Gallus_gallus_isolate_RJF_#256_breed_Red_Jungle_fowl,_inbred_line_UCD001_chromosome_12,_whole_genome_shotgun_sequence_27195	1.2	0.44 ± 0.06		36	36	0	0	no				blast	cuccgcgucgccccgcgguugg	agcgguggggcagugcggcugcc	agcgguggggcagugcggcugcccggccucgcuuuggcuccgcgucgccccgcgguugg	CM000104.4_Gallus_gallus_isolate_RJF_#256_breed_Red_Jungle_fowl,_inbred_line_UCD001_chromosome_12,_whole_genome_shotgun_sequence:11672122..11672181:+
AADN04011265.1_Gallus_gallus_breed_Red_Jungle_fowl,_inbred_line_UCD001_isolate_RJF_#256_Contig12016.1,_whole_genome_shotgun_sequence_7876	1.2	0.44 ± 0.06		4782	3468	1314	0	no				blast	cgggccgccuccguuccc	ggucggggcgucacggccccag	ggucggggcgucacggccccagccggagggcgggggggggggcgaaccuucccccuucuguuucgggccgccuccguuccc	AADN04011265.1_Gallus_gallus_breed_Red_Jungle_fowl,_inbred_line_UCD001_isolate_RJF_#256_Contig12016.1,_whole_genome_shotgun_sequence:7940..8021:-
CM000099.4_Gallus_gallus_isolate_RJF_#256_breed_Red_Jungle_fowl,_inbred_line_UCD001_chromosome_7,_whole_genome_shotgun_sequence_21694	1.2	0.44 ± 0.06		12	12	0	0	no				blast	gaguuuguaaacaggagcgugg	ccgcccucugcgcugcgc	gaguuuguaaacaggagcguggcacggccaggcgaggugccggcuccgcccucugcgcugcgc	CM000099.4_Gallus_gallus_isolate_RJF_#256_breed_Red_Jungle_fowl,_inbred_line_UCD001_chromosome_7,_whole_genome_shotgun_sequence:16719085..16719148:+
CM000094.4_Gallus_gallus_isolate_RJF_#256_breed_Red_Jungle_fowl,_inbred_line_UCD001_chromosome_2,_whole_genome_shotgun_sequence_12027	1.2	0.44 ± 0.06		59	58	0	1	no				blast	caucuuggaguauaagguaccuga	uaccugcaccccaagaugacu	caucuuggaguauaagguaccugauagagggugcagcagguaccugcaccccaagaugacu	CM000094.4_Gallus_gallus_isolate_RJF_#256_breed_Red_Jungle_fowl,_inbred_line_UCD001_chromosome_2,_whole_genome_shotgun_sequence:145259936..145259997:-
CM000102.4_Gallus_gallus_isolate_RJF_#256_breed_Red_Jungle_fowl,_inbred_line_UCD001_chromosome_10,_whole_genome_shotgun_sequence_25515	1.2	0.44 ± 0.06		24	19	0	5	no				blast	ccggagcccucgcuucucuugu	cacagaggggcgcgggcccaac	ccggagcccucgcuucucuugugcucagaggcguagcacagaggggcgcgggcccaac	CM000102.4_Gallus_gallus_isolate_RJF_#256_breed_Red_Jungle_fowl,_inbred_line_UCD001_chromosome_10,_whole_genome_shotgun_sequence:776513..776571:-
CM000104.4_Gallus_gallus_isolate_RJF_#256_breed_Red_Jungle_fowl,_inbred_line_UCD001_chromosome_12,_whole_genome_shotgun_sequence_27187	1.2	0.44 ± 0.06		90	89	1	0	no				blast	ccgcgccggagcugcgggugccg	gucccccagacccgcgccgcc	gucccccagacccgcgccgccggggccaccacggagcggccgcgccggagcugcgggugccg	CM000104.4_Gallus_gallus_isolate_RJF_#256_breed_Red_Jungle_fowl,_inbred_line_UCD001_chromosome_12,_whole_genome_shotgun_sequence:11670236..11670298:+
AADN04003367.1_Gallus_gallus_breed_Red_Jungle_fowl,_inbred_line_UCD001_isolate_RJF_#256_Contig3758.1,_whole_genome_shotgun_sequence_6100	1.1	0.44 ± 0.06		134	133	0	1	no				blast	cgggcgaggccgcggggg	ggaccggcgccggggggg	cgggcgaggccgcgggggcgggggggggcgcgcggcgagcgaccggacggaccggaccgcggcgugcggaccgacggcggaccggcgccggggggg	AADN04003367.1_Gallus_gallus_breed_Red_Jungle_fowl,_inbred_line_UCD001_isolate_RJF_#256_Contig3758.1,_whole_genome_shotgun_sequence:15362..15458:+
KQ759573.1_Gallus_gallus_isolate_RJF_#256_breed_Red_Jungle_fowl,_inbred_line_UCD001_unplaced_genomic_scaffold_chrUn_Scaffold1923,_whole_genome_shotgun_sequence_39616	1.1	0.44 ± 0.06		17	17	0	0	no				blast	cggggggugagggggggguuguggg	uguguccccccccucccaccccccagg	cggggggugagggggggguuguggggguccgggccacagcgugaccccaucuguguccccccccucccaccccccagg	KQ759573.1_Gallus_gallus_isolate_RJF_#256_breed_Red_Jungle_fowl,_inbred_line_UCD001_unplaced_genomic_scaffold_chrUn_Scaffold1923,_whole_genome_shotgun_sequence:8610..8688:+
CM000095.4_Gallus_gallus_isolate_RJF_#256_breed_Red_Jungle_fowl,_inbred_line_UCD001_chromosome_3,_whole_genome_shotgun_sequence_14497	1.1	0.44 ± 0.06		14	14	0	0	no				blast	gcggcgguuguugacgcg	cuuagcgacgggcgcgc	gcggcgguuguugacgcguugcuuagcgacgggcgcgc	CM000095.4_Gallus_gallus_isolate_RJF_#256_breed_Red_Jungle_fowl,_inbred_line_UCD001_chromosome_3,_whole_genome_shotgun_sequence:44610633..44610671:-
CM000099.4_Gallus_gallus_isolate_RJF_#256_breed_Red_Jungle_fowl,_inbred_line_UCD001_chromosome_7,_whole_genome_shotgun_sequence_21875	1.1	0.44 ± 0.06		18	18	0	0	no				blast	gagggagggcgggaggcg	ccccugcccucccccc	ccccugcccuccccccgccccacgucccucucaccucccgagccacggccggagggagggcgggaggcg	CM000099.4_Gallus_gallus_isolate_RJF_#256_breed_Red_Jungle_fowl,_inbred_line_UCD001_chromosome_7,_whole_genome_shotgun_sequence:25644045..25644114:+
CM000122.4_Gallus_gallus_isolate_RJF_#256_breed_Red_Jungle_fowl,_inbred_line_UCD001_chromosome_Z,_whole_genome_shotgun_sequence_38289	1.1	0.44 ± 0.06		22	22	0	0	no				blast	ggcggugcggagcugcgg	agggcugcgggccccuc	agggcugcgggccccuccgcguugcgcggcguagaggcggugcggagcugcgg	CM000122.4_Gallus_gallus_isolate_RJF_#256_breed_Red_Jungle_fowl,_inbred_line_UCD001_chromosome_Z,_whole_genome_shotgun_sequence:81794608..81794661:+
CM000100.4_Gallus_gallus_isolate_RJF_#256_breed_Red_Jungle_fowl,_inbred_line_UCD001_chromosome_8,_whole_genome_shotgun_sequence_23038	1.1	0.44 ± 0.06		13	13	0	0	no				blast	gagacggugugcagggccug	ugccugcgcuccgcuucgc	gagacggugugcagggccugcggccguccggcugcugccugcgcuccgcuucgc	CM000100.4_Gallus_gallus_isolate_RJF_#256_breed_Red_Jungle_fowl,_inbred_line_UCD001_chromosome_8,_whole_genome_shotgun_sequence:13620670..13620724:+
CM000094.4_Gallus_gallus_isolate_RJF_#256_breed_Red_Jungle_fowl,_inbred_line_UCD001_chromosome_2,_whole_genome_shotgun_sequence_11553	1.1	0.44 ± 0.06		52	3	49	0	no				blast	gagugagagggccgggccg	gccggcagcccggcacuuuc	gagugagagggccgggccgggcggcggcgcgccccgccgggccggcagcccggcacuuuc	CM000094.4_Gallus_gallus_isolate_RJF_#256_breed_Red_Jungle_fowl,_inbred_line_UCD001_chromosome_2,_whole_genome_shotgun_sequence:106844984..106845044:-
AADN04012230.1_Gallus_gallus_breed_Red_Jungle_fowl,_inbred_line_UCD001_isolate_RJF_#256_Contig13020.1,_whole_genome_shotgun_sequence_8022	1.1	0.44 ± 0.06		104047	55916	47448	683	no				blast	gcggcgacucuggacgcgcgc	ccuccuugccccuccgcc	gcggcgacucuggacgcgcgcggcccuucccguggaucgccccagcugcggcggcgccgcucgcccccuccuugccccuccgcc	AADN04012230.1_Gallus_gallus_breed_Red_Jungle_fowl,_inbred_line_UCD001_isolate_RJF_#256_Contig13020.1,_whole_genome_shotgun_sequence:1751..1835:+
CM000100.4_Gallus_gallus_isolate_RJF_#256_breed_Red_Jungle_fowl,_inbred_line_UCD001_chromosome_8,_whole_genome_shotgun_sequence_23276	1.1	0.44 ± 0.06		15	15	0	0	no				blast	cgcugagaagcggagcug	gcgcugccggcgcu	cgcugagaagcggagcugcugccgcccggcccgccggaaacauggcggguaucaaagguaccgagcgcugccggcgcu	CM000100.4_Gallus_gallus_isolate_RJF_#256_breed_Red_Jungle_fowl,_inbred_line_UCD001_chromosome_8,_whole_genome_shotgun_sequence:28417237..28417315:+
CM000098.4_Gallus_gallus_isolate_RJF_#256_breed_Red_Jungle_fowl,_inbred_line_UCD001_chromosome_6,_whole_genome_shotgun_sequence_20532	1.1	0.44 ± 0.06		18	18	0	0	no				blast	ggcggugcggagcugcgg	ccggcuccuccccgcagc	ggcggugcggagcugcgguucggaggccggagccgcugcgguggguugggccgucucucccugcccggcuccuccccgcagc	CM000098.4_Gallus_gallus_isolate_RJF_#256_breed_Red_Jungle_fowl,_inbred_line_UCD001_chromosome_6,_whole_genome_shotgun_sequence:22357412..22357494:+
CM000093.4_Gallus_gallus_isolate_RJF_#256_breed_Red_Jungle_fowl,_inbred_line_UCD001_chromosome_1,_whole_genome_shotgun_sequence_2799	1.1	0.44 ± 0.06		13	13	0	0	no				blast	gcggagaagccgguggga	cggccggcuccacauuggcgg	cggccggcuccacauuggcggaagggcgcggagaagccgguggga	CM000093.4_Gallus_gallus_isolate_RJF_#256_breed_Red_Jungle_fowl,_inbred_line_UCD001_chromosome_1,_whole_genome_shotgun_sequence:186091024..186091069:+
CM000110.4_Gallus_gallus_isolate_RJF_#256_breed_Red_Jungle_fowl,_inbred_line_UCD001_chromosome_18,_whole_genome_shotgun_sequence_31759	1	0.44 ± 0.06		21	21	0	0	no				blast	aucaccaaggcugggugcuguga	ggagcagccagcuuugggaugg	aucaccaaggcugggugcugugagagccacaugcagaucggagcagccagcuuugggaugg	CM000110.4_Gallus_gallus_isolate_RJF_#256_breed_Red_Jungle_fowl,_inbred_line_UCD001_chromosome_18,_whole_genome_shotgun_sequence:9969048..9969109:-
CM000094.4_Gallus_gallus_isolate_RJF_#256_breed_Red_Jungle_fowl,_inbred_line_UCD001_chromosome_2,_whole_genome_shotgun_sequence_10911	1	0.44 ± 0.06		56	54	0	2	no				blast	cggccauugcuaggcgacgcug	ccgcgccggcuguaauggcagca	cggccauugcuaggcgacgcugccgcggaugcucgcgccgcgccggcuguaauggcagca	CM000094.4_Gallus_gallus_isolate_RJF_#256_breed_Red_Jungle_fowl,_inbred_line_UCD001_chromosome_2,_whole_genome_shotgun_sequence:44942265..44942325:-
CM000098.4_Gallus_gallus_isolate_RJF_#256_breed_Red_Jungle_fowl,_inbred_line_UCD001_chromosome_6,_whole_genome_shotgun_sequence_20531	1	0.44 ± 0.06		18	18	0	0	no				blast	ggcggugcggagcugcgg	gguaacgcucugacag	gguaacgcucugacagcccgggcagagcagcgcuccuuccgggcggcggugcggagcugcgg	CM000098.4_Gallus_gallus_isolate_RJF_#256_breed_Red_Jungle_fowl,_inbred_line_UCD001_chromosome_6,_whole_genome_shotgun_sequence:22357368..22357430:+
CM000094.4_Gallus_gallus_isolate_RJF_#256_breed_Red_Jungle_fowl,_inbred_line_UCD001_chromosome_2,_whole_genome_shotgun_sequence_9522	1	0.44 ± 0.06		113	113	0	0	no				blast	cccccuucgcuggggcgg	ggcccgaggcggcaggugag	cccccuucgcuggggcggggccggcccgaggcggcaggugag	CM000094.4_Gallus_gallus_isolate_RJF_#256_breed_Red_Jungle_fowl,_inbred_line_UCD001_chromosome_2,_whole_genome_shotgun_sequence:59766514..59766556:+
CM000096.4_Gallus_gallus_isolate_RJF_#256_breed_Red_Jungle_fowl,_inbred_line_UCD001_chromosome_4,_whole_genome_shotgun_sequence_15648	1	0.44 ± 0.06		22	22	0	0	no				blast	ccgcggcgagagcgggucc	gcagccgcgcggcc	ccgcggcgagagcggguccugucagggcagccgcgcggcc	CM000096.4_Gallus_gallus_isolate_RJF_#256_breed_Red_Jungle_fowl,_inbred_line_UCD001_chromosome_4,_whole_genome_shotgun_sequence:14166556..14166596:+
CM000094.4_Gallus_gallus_isolate_RJF_#256_breed_Red_Jungle_fowl,_inbred_line_UCD001_chromosome_2,_whole_genome_shotgun_sequence_9527	1	0.44 ± 0.06		14	14	0	0	no				blast	uaagcaugguauuucugugagg	ucacagaaauaccaugcuuaaa	ucacagaaauaccaugcuuaaauauaauggaacuuguuucauaagcaugguauuucugugagg	CM000094.4_Gallus_gallus_isolate_RJF_#256_breed_Red_Jungle_fowl,_inbred_line_UCD001_chromosome_2,_whole_genome_shotgun_sequence:60473963..60474026:+
CM000116.4_Gallus_gallus_isolate_RJF_#256_breed_Red_Jungle_fowl,_inbred_line_UCD001_chromosome_24,_whole_genome_shotgun_sequence_34824	1	0.44 ± 0.06		13	13	0	0	no				blast	ugcgagggacgcucacccugc	ggggcuggcgccugagcacu	ggggcuggcgccugagcacugcuacaucgagaacgugcgagggacgcucacccugc	CM000116.4_Gallus_gallus_isolate_RJF_#256_breed_Red_Jungle_fowl,_inbred_line_UCD001_chromosome_24,_whole_genome_shotgun_sequence:5680915..5680971:-
KQ759405.1_Gallus_gallus_isolate_RJF_#256_breed_Red_Jungle_fowl,_inbred_line_UCD001_chromosome_4_unlocalized_genomic_scaffold_chr4random_Scaffold286,_whole_genome_shotgun_sequence_17698	1	0.44 ± 0.06		12	12	0	0	no				blast	gagccgcgugcggucagcgccg	gcccugagcccgcggggccg	gcccugagcccgcggggccgcguggaaauaaagagcggagccgcgugcggucagcgccg	KQ759405.1_Gallus_gallus_isolate_RJF_#256_breed_Red_Jungle_fowl,_inbred_line_UCD001_chromosome_4_unlocalized_genomic_scaffold_chr4random_Scaffold286,_whole_genome_shotgun_sequence:79127..79186:-
AADN04011533.1_Gallus_gallus_breed_Red_Jungle_fowl,_inbred_line_UCD001_isolate_RJF_#256_Contig12289.1,_whole_genome_shotgun_sequence_26051	1	0.44 ± 0.06		21	21	0	0	no				blast	gcgccgcgcgcguguccc	cacggcgccggaaguga	cacggcgccggaagugacgcgccgcgcgcguguccc	AADN04011533.1_Gallus_gallus_breed_Red_Jungle_fowl,_inbred_line_UCD001_isolate_RJF_#256_Contig12289.1,_whole_genome_shotgun_sequence:6725..6761:+
AADN04014024.1_Gallus_gallus_breed_Red_Jungle_fowl,_inbred_line_UCD001_isolate_RJF_#256_Contig14889.1,_whole_genome_shotgun_sequence_41197	1	0.44 ± 0.06		12	12	0	0	no				blast	cagcgccccauagcgacc	acgcuguggggcaccgug	acgcuguggggcaccguggaccucagcgccccauagcgacc	AADN04014024.1_Gallus_gallus_breed_Red_Jungle_fowl,_inbred_line_UCD001_isolate_RJF_#256_Contig14889.1,_whole_genome_shotgun_sequence:6094..6135:+
AADN04008845.1_Gallus_gallus_breed_Red_Jungle_fowl,_inbred_line_UCD001_isolate_RJF_#256_Contig9496.1,_whole_genome_shotgun_sequence_40576	1	0.44 ± 0.06		12	9	0	3	no				blast	ucccuaugggugucacuauggg	ccuaugggguaucuaugg	ccuaugggguaucuauggggucacuauaggaucuuuacggguccucuaugggguccgcuauggugucccuaugggugucacuauggg	AADN04008845.1_Gallus_gallus_breed_Red_Jungle_fowl,_inbred_line_UCD001_isolate_RJF_#256_Contig9496.1,_whole_genome_shotgun_sequence:4112..4199:-
AADN04017158.1_Gallus_gallus_breed_Red_Jungle_fowl,_inbred_line_UCD001_isolate_RJF_#256_Contig18136.1,_whole_genome_shotgun_sequence_41531	1	0.44 ± 0.06		1471	1471	0	0	no				blast	ucaaaguaauccaggauaggcu	ccuguccuccguuaacuugggc	ucaaaguaauccaggauaggcugugcccccccccggccuguccuccguuaacuugggc	AADN04017158.1_Gallus_gallus_breed_Red_Jungle_fowl,_inbred_line_UCD001_isolate_RJF_#256_Contig18136.1,_whole_genome_shotgun_sequence:2007..2065:-
AADN04024675.1_Gallus_gallus_breed_Red_Jungle_fowl,_inbred_line_UCD001_isolate_RJF_#256_Contig26038.1,_whole_genome_shotgun_sequence_42084	1	0.44 ± 0.06		74	50	24	0	no				blast	ucccuauggggucucauugug	caaugcaucccaaugggguc	ucccuauggggucucauuguguccccauguaucccuaugggguccuuauggggucccaaugcaucccaaugggguc	AADN04024675.1_Gallus_gallus_breed_Red_Jungle_fowl,_inbred_line_UCD001_isolate_RJF_#256_Contig26038.1,_whole_genome_shotgun_sequence:426..502:+
AADN04009330.1_Gallus_gallus_breed_Red_Jungle_fowl,_inbred_line_UCD001_isolate_RJF_#256_Contig10003.1,_whole_genome_shotgun_sequence_12194	1	0.44 ± 0.06		14	14	0	0	no				blast	uaagcaugguauuucugugagg	ucacagaaauaccaugcuuaaa	ucacagaaauaccaugcuuaaauauaauggaacuuguuucauaagcaugguauuucugugagg	AADN04009330.1_Gallus_gallus_breed_Red_Jungle_fowl,_inbred_line_UCD001_isolate_RJF_#256_Contig10003.1,_whole_genome_shotgun_sequence:8631..8694:-
CM000095.4_Gallus_gallus_isolate_RJF_#256_breed_Red_Jungle_fowl,_inbred_line_UCD001_chromosome_3,_whole_genome_shotgun_sequence_12683	1	0.44 ± 0.06		27	27	0	0	no				blast	ucccgagccgggaugugg	gcuccuucccggaacggagc	gcuccuucccggaacggagcgagcggccccugcgagcggcggcgaagucccucccgagccgggaugugg	CM000095.4_Gallus_gallus_isolate_RJF_#256_breed_Red_Jungle_fowl,_inbred_line_UCD001_chromosome_3,_whole_genome_shotgun_sequence:25893310..25893379:+
AADN04017605.1_Gallus_gallus_breed_Red_Jungle_fowl,_inbred_line_UCD001_isolate_RJF_#256_Contig18598.1,_whole_genome_shotgun_sequence_41574	1	0.44 ± 0.06		296	296	0	0	no				blast	uuauugcuggagaauacgcguag	acggguauucucgggcgcgauaaca	acggguauucucgggcgcgauaacacggccgccgcuguuauugcuggagaauacgcguag	AADN04017605.1_Gallus_gallus_breed_Red_Jungle_fowl,_inbred_line_UCD001_isolate_RJF_#256_Contig18598.1,_whole_genome_shotgun_sequence:186..246:-
CM003637.1_Gallus_gallus_isolate_RJF_#256_breed_Red_Jungle_fowl,_inbred_line_UCD001_chromosome_30,_whole_genome_shotgun_sequence_36896	1	0.44 ± 0.06		65	65	0	0	no				blast	cugagugacugaucccugcagg	ugcaggggggucuggucagcu	ugcaggggggucuggucagcuugggggucgcaucccggcccccccugagugacugaucccugcagg	CM003637.1_Gallus_gallus_isolate_RJF_#256_breed_Red_Jungle_fowl,_inbred_line_UCD001_chromosome_30,_whole_genome_shotgun_sequence:12855..12921:-
CM000103.4_Gallus_gallus_isolate_RJF_#256_breed_Red_Jungle_fowl,_inbred_line_UCD001_chromosome_11,_whole_genome_shotgun_sequence_26850	1	0.44 ± 0.06		14	14	0	0	no				blast	cugcgcacgccucuucccgcaga	ggcggggggggcgaggcguugug	ggcggggggggcgaggcguugugugccucuacaguucgacacugcgcacgccucuucccgcaga	CM000103.4_Gallus_gallus_isolate_RJF_#256_breed_Red_Jungle_fowl,_inbred_line_UCD001_chromosome_11,_whole_genome_shotgun_sequence:20108589..20108653:-
AADN04009004.1_Gallus_gallus_breed_Red_Jungle_fowl,_inbred_line_UCD001_isolate_RJF_#256_Contig9664.1,_whole_genome_shotgun_sequence_40584	1	0.44 ± 0.06		26	26	0	0	no				blast	uacaucacguggguguggcgucg	acgucauaugucacguggggugug	uacaucacguggguguggcgucguaugucacgcgggugugacgucauaugucacguggggugug	AADN04009004.1_Gallus_gallus_breed_Red_Jungle_fowl,_inbred_line_UCD001_isolate_RJF_#256_Contig9664.1,_whole_genome_shotgun_sequence:595..659:+
CM000110.4_Gallus_gallus_isolate_RJF_#256_breed_Red_Jungle_fowl,_inbred_line_UCD001_chromosome_18,_whole_genome_shotgun_sequence_31408	0.9	0.10 ± 0.05		16	16	0	0	no				blast	cgugacgaaccgggggugcu	caccgggaggggaacgucggggg	cgugacgaaccgggggugcugccaaaggcaccgggaggggaacgucggggg	CM000110.4_Gallus_gallus_isolate_RJF_#256_breed_Red_Jungle_fowl,_inbred_line_UCD001_chromosome_18,_whole_genome_shotgun_sequence:9628355..9628406:+
AADN04001212.1_Gallus_gallus_breed_Red_Jungle_fowl,_inbred_line_UCD001_isolate_RJF_#256_Contig1360.1,_whole_genome_shotgun_sequence_36914	0.9	0.10 ± 0.05		61	61	0	0	no				blast	cuucccccuucuguuugg	ggauugaagcgggggaaggg	cuucccccuucuguuugggacccuggcaucugggauagggugggauugaagcgggggaaggg	AADN04001212.1_Gallus_gallus_breed_Red_Jungle_fowl,_inbred_line_UCD001_isolate_RJF_#256_Contig1360.1,_whole_genome_shotgun_sequence:4645..4707:+
CM000122.4_Gallus_gallus_isolate_RJF_#256_breed_Red_Jungle_fowl,_inbred_line_UCD001_chromosome_Z,_whole_genome_shotgun_sequence_37779	0.9	0.10 ± 0.05		39	39	0	0	no				blast	ccuccccgcggcggggcgcg	cggcgcugcccaggacggagggc	cggcgcugcccaggacggagggcccagcaacacccccuccccgcggcggggcgcg	CM000122.4_Gallus_gallus_isolate_RJF_#256_breed_Red_Jungle_fowl,_inbred_line_UCD001_chromosome_Z,_whole_genome_shotgun_sequence:26557069..26557124:+
CM000104.4_Gallus_gallus_isolate_RJF_#256_breed_Red_Jungle_fowl,_inbred_line_UCD001_chromosome_12,_whole_genome_shotgun_sequence_27288	0.9	0.10 ± 0.05		25	25	0	0	no				blast	cucgaagcggaggguucu	aacucccugcccauuugggga	aacucccugcccauuuggggaaggggccucgaagcggaggguucu	CM000104.4_Gallus_gallus_isolate_RJF_#256_breed_Red_Jungle_fowl,_inbred_line_UCD001_chromosome_12,_whole_genome_shotgun_sequence:254107..254152:-
CM000093.4_Gallus_gallus_isolate_RJF_#256_breed_Red_Jungle_fowl,_inbred_line_UCD001_chromosome_1,_whole_genome_shotgun_sequence_1251	0.9	0.10 ± 0.05		82	82	0	0	no				blast	uuuaugcuucugaaugccuuug	aaggcagucaggagccuaauuc	aaggcagucaggagccuaauuccuuucuagaaugagauuuaugcuucugaaugccuuug	CM000093.4_Gallus_gallus_isolate_RJF_#256_breed_Red_Jungle_fowl,_inbred_line_UCD001_chromosome_1,_whole_genome_shotgun_sequence:66061720..66061779:+
KQ759405.1_Gallus_gallus_isolate_RJF_#256_breed_Red_Jungle_fowl,_inbred_line_UCD001_chromosome_4_unlocalized_genomic_scaffold_chr4random_Scaffold286,_whole_genome_shotgun_sequence_17697	0.9	0.10 ± 0.05		13	12	0	1	no				blast	gagccgcgugcggucagcgccg	cccgcagugcggagcugug	gagccgcgugcggucagcgccggcagugcccgccgggacccgcagugcggagcugug	KQ759405.1_Gallus_gallus_isolate_RJF_#256_breed_Red_Jungle_fowl,_inbred_line_UCD001_chromosome_4_unlocalized_genomic_scaffold_chr4random_Scaffold286,_whole_genome_shotgun_sequence:79092..79149:-
AADN04001212.1_Gallus_gallus_breed_Red_Jungle_fowl,_inbred_line_UCD001_isolate_RJF_#256_Contig1360.1,_whole_genome_shotgun_sequence_36913	0.9	0.10 ± 0.05		61	61	0	0	no				blast	cuucccccuucuguuugg	gggcaggagggggggggg	gggcaggagggggggggggggucuuguccuccugccuucccccuucuguuugg	AADN04001212.1_Gallus_gallus_breed_Red_Jungle_fowl,_inbred_line_UCD001_isolate_RJF_#256_Contig1360.1,_whole_genome_shotgun_sequence:4610..4663:+
AADN04008845.1_Gallus_gallus_breed_Red_Jungle_fowl,_inbred_line_UCD001_isolate_RJF_#256_Contig9496.1,_whole_genome_shotgun_sequence_40575	0.9	0.10 ± 0.05		12	9	3	0	no				blast	ucccuaugggugucacuauggg	uaugggaucccuauggggcag	ucccuaugggugucacuauggguucucuauagggucgcuauggggucugcuaugggaucccuauggggcag	AADN04008845.1_Gallus_gallus_breed_Red_Jungle_fowl,_inbred_line_UCD001_isolate_RJF_#256_Contig9496.1,_whole_genome_shotgun_sequence:4063..4134:-
AADN04016867.1_Gallus_gallus_breed_Red_Jungle_fowl,_inbred_line_UCD001_isolate_RJF_#256_Contig17828.1,_whole_genome_shotgun_sequence_41480	0.9	0.10 ± 0.05		986	981	0	5	no				blast	uccauacuggucgguacuggu	gucaguacugguuuauacug	uccauacuggucgguacugguugguaccggucgguacuggucaguacugguuuauacug	AADN04016867.1_Gallus_gallus_breed_Red_Jungle_fowl,_inbred_line_UCD001_isolate_RJF_#256_Contig17828.1,_whole_genome_shotgun_sequence:3276..3335:+
AADN04004551.1_Gallus_gallus_breed_Red_Jungle_fowl,_inbred_line_UCD001_isolate_RJF_#256_Contig5013.1,_whole_genome_shotgun_sequence_40055	0.9	0.10 ± 0.05		19	19	0	0	no				blast	cacgccgcgcgcgcguca	agccguugccguggc	agccguugccguggcaacgccacgccgcgcgcgcguca	AADN04004551.1_Gallus_gallus_breed_Red_Jungle_fowl,_inbred_line_UCD001_isolate_RJF_#256_Contig5013.1,_whole_genome_shotgun_sequence:14441..14479:+
CM000093.4_Gallus_gallus_isolate_RJF_#256_breed_Red_Jungle_fowl,_inbred_line_UCD001_chromosome_1,_whole_genome_shotgun_sequence_3380	0.9	0.10 ± 0.05		38	38	0	0	no				blast	uuguguagugguucucugccuug	aggcagagaaccauuauauaaug	aggcagagaaccauuauauaaugguuucaguuuucucauuguguagugguucucugccuug	CM000093.4_Gallus_gallus_isolate_RJF_#256_breed_Red_Jungle_fowl,_inbred_line_UCD001_chromosome_1,_whole_genome_shotgun_sequence:37775865..37775926:-
AADN04014437.1_Gallus_gallus_breed_Red_Jungle_fowl,_inbred_line_UCD001_isolate_RJF_#256_Contig15315.1,_whole_genome_shotgun_sequence_41226	0.9	0.10 ± 0.05		986	981	0	5	no				blast	uccauacuggucgguacuggu	gucaguacugguuuauacug	uccauacuggucgguacugguugguaccggucgguacuggucaguacugguuuauacug	AADN04014437.1_Gallus_gallus_breed_Red_Jungle_fowl,_inbred_line_UCD001_isolate_RJF_#256_Contig15315.1,_whole_genome_shotgun_sequence:1420..1479:+
CM000112.4_Gallus_gallus_isolate_RJF_#256_breed_Red_Jungle_fowl,_inbred_line_UCD001_chromosome_20,_whole_genome_shotgun_sequence_33134	0.9	0.10 ± 0.05		28	28	0	0	no				blast	cacuguauggugcuguacgcau	gcagugcuguaugccaugcgguguu	gcagugcuguaugccaugcgguguugccugcucugcuucacacuguauggugcuguacgcau	CM000112.4_Gallus_gallus_isolate_RJF_#256_breed_Red_Jungle_fowl,_inbred_line_UCD001_chromosome_20,_whole_genome_shotgun_sequence:9815143..9815205:-
CM000119.4_Gallus_gallus_isolate_RJF_#256_breed_Red_Jungle_fowl,_inbred_line_UCD001_chromosome_28,_whole_genome_shotgun_sequence_36683	0.9	0.10 ± 0.05		12	12	0	0	no				blast	caggagggauguggguccccau	ggggucuuguaucccuccacac	caggagggauguggguccccauggaggaugucacuaauggggucuuguaucccuccacac	CM000119.4_Gallus_gallus_isolate_RJF_#256_breed_Red_Jungle_fowl,_inbred_line_UCD001_chromosome_28,_whole_genome_shotgun_sequence:1742885..1742945:-
CM000115.4_Gallus_gallus_isolate_RJF_#256_breed_Red_Jungle_fowl,_inbred_line_UCD001_chromosome_23,_whole_genome_shotgun_sequence_34025	0.9	0.10 ± 0.05		45	35	0	10	no				blast	ugcgcuuucucaucccggcagg	uugggaugggauggugcugcacu	uugggaugggauggugcugcacugcccagcucugauggcgcugcgcuuucucaucccggcagg	CM000115.4_Gallus_gallus_isolate_RJF_#256_breed_Red_Jungle_fowl,_inbred_line_UCD001_chromosome_23,_whole_genome_shotgun_sequence:1281694..1281757:+
CM000122.4_Gallus_gallus_isolate_RJF_#256_breed_Red_Jungle_fowl,_inbred_line_UCD001_chromosome_Z,_whole_genome_shotgun_sequence_38961	0.9	0.10 ± 0.05		18	18	0	0	no				blast	gcggcaugaaggagccgg	gccuccucgucgcuuucug	gcggcaugaaggagccggcgcugcccggcaccucgcugcagcgggccugccgccuccucgucgcuuucug	CM000122.4_Gallus_gallus_isolate_RJF_#256_breed_Red_Jungle_fowl,_inbred_line_UCD001_chromosome_Z,_whole_genome_shotgun_sequence:70650437..70650507:-
AADN04012253.1_Gallus_gallus_breed_Red_Jungle_fowl,_inbred_line_UCD001_isolate_RJF_#256_Contig13045.1,_whole_genome_shotgun_sequence_40976	0.9	0.10 ± 0.05		26	26	0	0	no				blast	uacaucacguggguguggcgucg	acgucauaugucacgugggugug	uacaucacguggguguggcgucguaugucacgcgggugugacgucauaugucacgugggugug	AADN04012253.1_Gallus_gallus_breed_Red_Jungle_fowl,_inbred_line_UCD001_isolate_RJF_#256_Contig13045.1,_whole_genome_shotgun_sequence:611..674:+
CM000120.3_Gallus_gallus_isolate_RJF_#256_breed_Red_Jungle_fowl,_inbred_line_UCD001_chromosome_32,_whole_genome_shotgun_sequence_36937	0.9	0.10 ± 0.05		24	24	0	0	no				blast	ucuggcugcucagugcucugcu	caggagcacugggugacgaggagc	caggagcacugggugacgaggagccucgcacagcucuggcugcucagugcucugcu	CM000120.3_Gallus_gallus_isolate_RJF_#256_breed_Red_Jungle_fowl,_inbred_line_UCD001_chromosome_32,_whole_genome_shotgun_sequence:15533..15589:+
CM000093.4_Gallus_gallus_isolate_RJF_#256_breed_Red_Jungle_fowl,_inbred_line_UCD001_chromosome_1,_whole_genome_shotgun_sequence_3526	0.8	0.10 ± 0.05		27	27	0	0	no				blast	ucuuuccuguaggacucugcuu	gcagagccccaggcaacaugcug	gcagagccccaggcaacaugcuguggugcugucacaucuuuccuguaggacucugcuu	CM000093.4_Gallus_gallus_isolate_RJF_#256_breed_Red_Jungle_fowl,_inbred_line_UCD001_chromosome_1,_whole_genome_shotgun_sequence:47966897..47966955:-
AADN04003454.1_Gallus_gallus_breed_Red_Jungle_fowl,_inbred_line_UCD001_isolate_RJF_#256_Contig3858.1,_whole_genome_shotgun_sequence_39934	0.8	0.10 ± 0.05		13	13	0	0	no				blast	cgcggacggggugaggccc	gcuuccagcccuucuugcg	gcuuccagcccuucuugcgguuccgggggccgcgguuccgucuccgaacggcggucgcggggucccgcgcggacggggugaggccc	AADN04003454.1_Gallus_gallus_breed_Red_Jungle_fowl,_inbred_line_UCD001_isolate_RJF_#256_Contig3858.1,_whole_genome_shotgun_sequence:7418..7504:-
CM000108.4_Gallus_gallus_isolate_RJF_#256_breed_Red_Jungle_fowl,_inbred_line_UCD001_chromosome_16,_whole_genome_shotgun_sequence_30267	0.8	0.10 ± 0.05		13	4	9	0	no				blast	cgcgggggcggcggcggg	cggcgcuuuuggggcg	cggcgcuuuuggggcgaaaagcgccauguuuggguguucgcgcgggggcggcggcggg	CM000108.4_Gallus_gallus_isolate_RJF_#256_breed_Red_Jungle_fowl,_inbred_line_UCD001_chromosome_16,_whole_genome_shotgun_sequence:100576..100634:+
CM000099.4_Gallus_gallus_isolate_RJF_#256_breed_Red_Jungle_fowl,_inbred_line_UCD001_chromosome_7,_whole_genome_shotgun_sequence_21903	0.8	0.10 ± 0.05		11	3	8	0	no				blast	cgcgggcggcucggccgcuuag	gggcggccccgcuccgcccccgga	gggcggccccgcuccgcccccggaggugcgcgccgggcuccgcgggacagcggcggcggcggcggcuccgcgggcggcucggccgcuuag	CM000099.4_Gallus_gallus_isolate_RJF_#256_breed_Red_Jungle_fowl,_inbred_line_UCD001_chromosome_7,_whole_genome_shotgun_sequence:27947494..27947584:+
CM000095.4_Gallus_gallus_isolate_RJF_#256_breed_Red_Jungle_fowl,_inbred_line_UCD001_chromosome_3,_whole_genome_shotgun_sequence_13938	0.8	0.10 ± 0.05		653	653	0	0	no				blast	gguggagcaugagcgcgc	ccgcucccccgcccgccau	ccgcucccccgcccgccaugaggaagcgcaacgagucggucacgguggagcaugagcgcgc	CM000095.4_Gallus_gallus_isolate_RJF_#256_breed_Red_Jungle_fowl,_inbred_line_UCD001_chromosome_3,_whole_genome_shotgun_sequence:4236920..4236981:-
CM000114.4_Gallus_gallus_isolate_RJF_#256_breed_Red_Jungle_fowl,_inbred_line_UCD001_chromosome_22,_whole_genome_shotgun_sequence_33895	0.8	0.10 ± 0.05		12	12	0	0	no				blast	cugacugcgcugcggagagcu	cuuuccguagcaucgcagugauuu	cugacugcgcugcggagagcugcgcuucgccuccccggcgcaccccgcgccccuuuccguagcaucgcagugauuu	CM000114.4_Gallus_gallus_isolate_RJF_#256_breed_Red_Jungle_fowl,_inbred_line_UCD001_chromosome_22,_whole_genome_shotgun_sequence:500513..500589:-
CM000098.4_Gallus_gallus_isolate_RJF_#256_breed_Red_Jungle_fowl,_inbred_line_UCD001_chromosome_6,_whole_genome_shotgun_sequence_21054	0.8	0.10 ± 0.05		727	727	0	0	no				blast	cuccgcgcguggggcgcg	ugcuccgcuguccgcgagcu	ugcuccgcuguccgcgagcugcagcuccgcgcguggggcgcg	CM000098.4_Gallus_gallus_isolate_RJF_#256_breed_Red_Jungle_fowl,_inbred_line_UCD001_chromosome_6,_whole_genome_shotgun_sequence:16673034..16673076:-
CM000123.4_Gallus_gallus_isolate_RJF_#256_breed_Red_Jungle_fowl,_inbred_line_UCD001_chromosome_33,_whole_genome_shotgun_sequence_37060	0.8	0.10 ± 0.05		13	3	10	0	no				blast	cggccgcgcucuccccgcagu	ggcgggugagugagugaccccccgca	cggccgcgcucuccccgcagugcgauuucucggaggaacaaacggcgggugagugagugaccccccgca	CM000123.4_Gallus_gallus_isolate_RJF_#256_breed_Red_Jungle_fowl,_inbred_line_UCD001_chromosome_33,_whole_genome_shotgun_sequence:689892..689961:+
CM000095.4_Gallus_gallus_isolate_RJF_#256_breed_Red_Jungle_fowl,_inbred_line_UCD001_chromosome_3,_whole_genome_shotgun_sequence_14714	0.8	0.10 ± 0.05		52	52	0	0	no				blast	guuuaguuagaacugagucaca	ugacucaguucuuacuaaaugc	ugacucaguucuuacuaaaugcaaucacagaaguuuaguuagaacugagucaca	CM000095.4_Gallus_gallus_isolate_RJF_#256_breed_Red_Jungle_fowl,_inbred_line_UCD001_chromosome_3,_whole_genome_shotgun_sequence:64064757..64064811:-
CM000110.4_Gallus_gallus_isolate_RJF_#256_breed_Red_Jungle_fowl,_inbred_line_UCD001_chromosome_18,_whole_genome_shotgun_sequence_31705	0.8	0.10 ± 0.05		16	16	0	0	no				blast	ccugcuccagaagccuugucug	ggcagguccuggggugagc	ccugcuccagaagccuugucugggugucugccaucuccaggcagguccuggggugagc	CM000110.4_Gallus_gallus_isolate_RJF_#256_breed_Red_Jungle_fowl,_inbred_line_UCD001_chromosome_18,_whole_genome_shotgun_sequence:8881870..8881928:-
CM000123.4_Gallus_gallus_isolate_RJF_#256_breed_Red_Jungle_fowl,_inbred_line_UCD001_chromosome_33,_whole_genome_shotgun_sequence_37288	0.8	0.10 ± 0.05		12	12	0	0	no				blast	gccgcgaggaucgcuccg	gagcgcagcaccgcgagccc	gagcgcagcaccgcgagcccagagcagcucccgcagccgcgccgcgaggaucgcuccg	CM000123.4_Gallus_gallus_isolate_RJF_#256_breed_Red_Jungle_fowl,_inbred_line_UCD001_chromosome_33,_whole_genome_shotgun_sequence:1601935..1601993:-
CM000119.4_Gallus_gallus_isolate_RJF_#256_breed_Red_Jungle_fowl,_inbred_line_UCD001_chromosome_28,_whole_genome_shotgun_sequence_36668	0.8	0.10 ± 0.05		28	28	0	0	no				blast	uacagcacggcugaccucagc	uggggccagucugcaugcu	uggggccagucugcaugcugcccuguauugggauugugguacagcacggcugaccucagc	CM000119.4_Gallus_gallus_isolate_RJF_#256_breed_Red_Jungle_fowl,_inbred_line_UCD001_chromosome_28,_whole_genome_shotgun_sequence:1468328..1468388:-
CM000122.4_Gallus_gallus_isolate_RJF_#256_breed_Red_Jungle_fowl,_inbred_line_UCD001_chromosome_Z,_whole_genome_shotgun_sequence_38412	0.8	0.10 ± 0.05		29	29	0	0	no				blast	cggcaaagauggugagug	cucgcucucuuuggugcuggc	cucgcucucuuuggugcuggcggccggcaaagauggugagug	CM000122.4_Gallus_gallus_isolate_RJF_#256_breed_Red_Jungle_fowl,_inbred_line_UCD001_chromosome_Z,_whole_genome_shotgun_sequence:12920913..12920955:-
CM000094.4_Gallus_gallus_isolate_RJF_#256_breed_Red_Jungle_fowl,_inbred_line_UCD001_chromosome_2,_whole_genome_shotgun_sequence_11089	0.8	0.10 ± 0.05		11	11	0	0	no				blast	cgggccggccgugccgcgg	ucggcgcgggguucgag	cgggccggccgugccgcggggcccgccgcgcugccggcacccggcccggccgguggggcucggcgcgggguucgag	CM000094.4_Gallus_gallus_isolate_RJF_#256_breed_Red_Jungle_fowl,_inbred_line_UCD001_chromosome_2,_whole_genome_shotgun_sequence:61265279..61265355:-
CM000111.4_Gallus_gallus_isolate_RJF_#256_breed_Red_Jungle_fowl,_inbred_line_UCD001_chromosome_19,_whole_genome_shotgun_sequence_32266	0.8	0.10 ± 0.05		13	13	0	0	no				blast	gagccgaauccggagcgg	ccuaccgucuuggagucca	gagccgaauccggagcggcgcuggggacggccaccuaccgucuuggagucca	CM000111.4_Gallus_gallus_isolate_RJF_#256_breed_Red_Jungle_fowl,_inbred_line_UCD001_chromosome_19,_whole_genome_shotgun_sequence:8980338..8980390:+
CM000110.4_Gallus_gallus_isolate_RJF_#256_breed_Red_Jungle_fowl,_inbred_line_UCD001_chromosome_18,_whole_genome_shotgun_sequence_31532	0.8	0.10 ± 0.05		52	51	0	1	no				blast	ugcugagcuuucuugugcugcagc	gcacaggugcacagcacagcg	gcacaggugcacagcacagcgggucguucccugagcccuugugcugagcuuucuugugcugcagc	CM000110.4_Gallus_gallus_isolate_RJF_#256_breed_Red_Jungle_fowl,_inbred_line_UCD001_chromosome_18,_whole_genome_shotgun_sequence:3284073..3284138:-
AADN04005196.1_Gallus_gallus_breed_Red_Jungle_fowl,_inbred_line_UCD001_isolate_RJF_#256_Contig5693.1,_whole_genome_shotgun_sequence_40121	0.8	0.10 ± 0.05		17	17	0	0	no				blast	cuggggggugggggggcugcag	gaccccccuccccccccca	cuggggggugggggggcugcagaccccuccccacagcucugaccccccuccccccccca	AADN04005196.1_Gallus_gallus_breed_Red_Jungle_fowl,_inbred_line_UCD001_isolate_RJF_#256_Contig5693.1,_whole_genome_shotgun_sequence:8632..8691:-
AADN04009004.1_Gallus_gallus_breed_Red_Jungle_fowl,_inbred_line_UCD001_isolate_RJF_#256_Contig9664.1,_whole_genome_shotgun_sequence_40583	0.8	0.10 ± 0.05		26	26	0	0	no				blast	uacaucacguggguguggcgucg	gugucaugcgucaugugugugug	gugucaugcgucaugugugugugacgucauacggggggggggggcgucguaagggugcaugaugucauacaucacguggguguggcgucg	AADN04009004.1_Gallus_gallus_breed_Red_Jungle_fowl,_inbred_line_UCD001_isolate_RJF_#256_Contig9664.1,_whole_genome_shotgun_sequence:528..618:+
KQ759547.1_Gallus_gallus_isolate_RJF_#256_breed_Red_Jungle_fowl,_inbred_line_UCD001_unplaced_genomic_scaffold_chrUn_Scaffold865,_whole_genome_shotgun_sequence_39298	0.8	0.10 ± 0.05		56	56	0	0	no				blast	ugauccagugguugaccagugg	agugguugauccgaugguuaac	ugauccagugguugaccagugguuguccaaugguuguccagugguugaccagugguugauccgaugguuaac	KQ759547.1_Gallus_gallus_isolate_RJF_#256_breed_Red_Jungle_fowl,_inbred_line_UCD001_unplaced_genomic_scaffold_chrUn_Scaffold865,_whole_genome_shotgun_sequence:21881..21953:+
CM000100.4_Gallus_gallus_isolate_RJF_#256_breed_Red_Jungle_fowl,_inbred_line_UCD001_chromosome_8,_whole_genome_shotgun_sequence_23173	0.8	0.10 ± 0.05		13	13	0	0	no				blast	cucacaucugcugcucccuuccag	gguggggagcugggggugugcu	gguggggagcugggggugugcuggcugggugcccugcauugcucacaucugcugcucccuuccag	CM000100.4_Gallus_gallus_isolate_RJF_#256_breed_Red_Jungle_fowl,_inbred_line_UCD001_chromosome_8,_whole_genome_shotgun_sequence:20854287..20854352:+
CM000103.4_Gallus_gallus_isolate_RJF_#256_breed_Red_Jungle_fowl,_inbred_line_UCD001_chromosome_11,_whole_genome_shotgun_sequence_26236	0.7	0.10 ± 0.05		101	88	0	13	no				blast	uacacacacauguauauauaca	uauauauaugugcauguguguau	uauauauaugugcauguguguauauguauacauguauauacacacacauguauauauaca	CM000103.4_Gallus_gallus_isolate_RJF_#256_breed_Red_Jungle_fowl,_inbred_line_UCD001_chromosome_11,_whole_genome_shotgun_sequence:7747548..7747608:+
AADN04019797.1_Gallus_gallus_breed_Red_Jungle_fowl,_inbred_line_UCD001_isolate_RJF_#256_Contig20894.1,_whole_genome_shotgun_sequence_20167	0.7	0.10 ± 0.05		28	28	0	0	no				blast	ucucaugggcugcagccuuuc	auggcugcagccuuucagggcc	auggcugcagccuuucagggccacuuagcagguguucucaugggcugcagccuuuc	AADN04019797.1_Gallus_gallus_breed_Red_Jungle_fowl,_inbred_line_UCD001_isolate_RJF_#256_Contig20894.1,_whole_genome_shotgun_sequence:168..224:+
CM000095.4_Gallus_gallus_isolate_RJF_#256_breed_Red_Jungle_fowl,_inbred_line_UCD001_chromosome_3,_whole_genome_shotgun_sequence_14556	0.7	0.10 ± 0.05		16	16	0	0	no				blast	ucuugcagcagugagaaccaga	uguuuuucccuguugccgaggggg	uguuuuucccuguugccgaggggguuuuagcaugagccucuugcagcagugagaaccaga	CM000095.4_Gallus_gallus_isolate_RJF_#256_breed_Red_Jungle_fowl,_inbred_line_UCD001_chromosome_3,_whole_genome_shotgun_sequence:52265189..52265249:-
CM000104.4_Gallus_gallus_isolate_RJF_#256_breed_Red_Jungle_fowl,_inbred_line_UCD001_chromosome_12,_whole_genome_shotgun_sequence_27154	0.7	0.10 ± 0.05		18	18	0	0	no				blast	ugcgccccgcgcgcgcguc	cgugcgcgcgccccgccac	ugcgccccgcgcgcgcguccccgacgccgccgcgugcgcgcgccccgccac	CM000104.4_Gallus_gallus_isolate_RJF_#256_breed_Red_Jungle_fowl,_inbred_line_UCD001_chromosome_12,_whole_genome_shotgun_sequence:11449862..11449913:+
CM000107.4_Gallus_gallus_isolate_RJF_#256_breed_Red_Jungle_fowl,_inbred_line_UCD001_chromosome_15,_whole_genome_shotgun_sequence_29934	0.7	0.10 ± 0.05		12	12	0	0	no				blast	ucguucuccuuaucguccccag	gaggggcggggggagccugacu	gaggggcggggggagccugacuugugcucuuucgcgacaugucguucuccuuaucguccccag	CM000107.4_Gallus_gallus_isolate_RJF_#256_breed_Red_Jungle_fowl,_inbred_line_UCD001_chromosome_15,_whole_genome_shotgun_sequence:5503958..5504021:-
CM000103.4_Gallus_gallus_isolate_RJF_#256_breed_Red_Jungle_fowl,_inbred_line_UCD001_chromosome_11,_whole_genome_shotgun_sequence_26526	0.7	0.10 ± 0.05		11	11	0	0	no				blast	gcggcuuuugggucagug	cguggagaccacguggugg	cguggagaccacgugguggggcgaggcggggcguggccuggcggcuuuugggucagug	CM000103.4_Gallus_gallus_isolate_RJF_#256_breed_Red_Jungle_fowl,_inbred_line_UCD001_chromosome_11,_whole_genome_shotgun_sequence:1047557..1047615:-
CM000093.4_Gallus_gallus_isolate_RJF_#256_breed_Red_Jungle_fowl,_inbred_line_UCD001_chromosome_1,_whole_genome_shotgun_sequence_3877	0.7	0.10 ± 0.05		50	50	0	0	no				blast	gcaggaagcugcguguug	gcagucagcauccugcag	gcaggaagcugcguguuggacccuccucgggaggggaagcagucagcauccugcag	CM000093.4_Gallus_gallus_isolate_RJF_#256_breed_Red_Jungle_fowl,_inbred_line_UCD001_chromosome_1,_whole_genome_shotgun_sequence:56935078..56935134:-
CM000112.4_Gallus_gallus_isolate_RJF_#256_breed_Red_Jungle_fowl,_inbred_line_UCD001_chromosome_20,_whole_genome_shotgun_sequence_32935	0.7	0.10 ± 0.05		69	69	0	0	no				blast	uuacuccuugcugcugucugcagg	ugcaggaagcggaagaggcuguggag	uuacuccuugcugcugucugcaggaagaagcuggccauucggcugcaggaagcggaagaggcuguggag	CM000112.4_Gallus_gallus_isolate_RJF_#256_breed_Red_Jungle_fowl,_inbred_line_UCD001_chromosome_20,_whole_genome_shotgun_sequence:2725978..2726047:-
CM000107.4_Gallus_gallus_isolate_RJF_#256_breed_Red_Jungle_fowl,_inbred_line_UCD001_chromosome_15,_whole_genome_shotgun_sequence_29769	0.7	0.10 ± 0.05		17	17	0	0	no				blast	cugagccuucugucccugcaga	agcagggaugggggcagugcc	agcagggaugggggcagugccggcccguugugcugagccuucugucccugcaga	CM000107.4_Gallus_gallus_isolate_RJF_#256_breed_Red_Jungle_fowl,_inbred_line_UCD001_chromosome_15,_whole_genome_shotgun_sequence:10874914..10874968:+
CM000094.4_Gallus_gallus_isolate_RJF_#256_breed_Red_Jungle_fowl,_inbred_line_UCD001_chromosome_2,_whole_genome_shotgun_sequence_9480	0.7	0.10 ± 0.05		14	14	0	0	no				blast	ucaccacugacacaggaugccu	gcgcucugugcaggcaguggucugg	ucaccacugacacaggaugccugugagaggcucaggcgcucugugcaggcaguggucugg	CM000094.4_Gallus_gallus_isolate_RJF_#256_breed_Red_Jungle_fowl,_inbred_line_UCD001_chromosome_2,_whole_genome_shotgun_sequence:54219869..54219929:+
CM000103.4_Gallus_gallus_isolate_RJF_#256_breed_Red_Jungle_fowl,_inbred_line_UCD001_chromosome_11,_whole_genome_shotgun_sequence_26612	0.7	0.10 ± 0.05		30	30	0	0	no				blast	gugcgguguaguggugagua	cacgcgcacugugccgcugag	cacgcgcacugugccgcugagugugcgguguaguggugagua	CM000103.4_Gallus_gallus_isolate_RJF_#256_breed_Red_Jungle_fowl,_inbred_line_UCD001_chromosome_11,_whole_genome_shotgun_sequence:2562266..2562308:-
CM000094.4_Gallus_gallus_isolate_RJF_#256_breed_Red_Jungle_fowl,_inbred_line_UCD001_chromosome_2,_whole_genome_shotgun_sequence_10934	0.7	0.10 ± 0.05		25	25	0	0	no				blast	aucuggcagagcacagugcugga	aagcaggcuguccugcugcuagcucc	aagcaggcuguccugcugcuagcuccaacugcaugggaaccuggaucuggcagagcacagugcugga	CM000094.4_Gallus_gallus_isolate_RJF_#256_breed_Red_Jungle_fowl,_inbred_line_UCD001_chromosome_2,_whole_genome_shotgun_sequence:46412175..46412242:-
CM000096.4_Gallus_gallus_isolate_RJF_#256_breed_Red_Jungle_fowl,_inbred_line_UCD001_chromosome_4,_whole_genome_shotgun_sequence_15878	0.7	0.10 ± 0.05		50	49	0	1	no				blast	cuccucaucaggugcaaaugga	uuugcaccugaugaagaagcuug	cuccucaucaggugcaaauggaauaaaaccuuugcaauccauuugcaccugaugaagaagcuug	CM000096.4_Gallus_gallus_isolate_RJF_#256_breed_Red_Jungle_fowl,_inbred_line_UCD001_chromosome_4,_whole_genome_shotgun_sequence:31643330..31643394:+
CM000102.4_Gallus_gallus_isolate_RJF_#256_breed_Red_Jungle_fowl,_inbred_line_UCD001_chromosome_10,_whole_genome_shotgun_sequence_25951	0.6	0.10 ± 0.05		19	19	0	0	no				blast	gccggcggugcggggccgcgg	gggucccacugcgggcag	gccggcggugcggggccgcgggcgggcugggucccacugcgggcag	CM000102.4_Gallus_gallus_isolate_RJF_#256_breed_Red_Jungle_fowl,_inbred_line_UCD001_chromosome_10,_whole_genome_shotgun_sequence:18691858..18691904:-
CM000105.4_Gallus_gallus_isolate_RJF_#256_breed_Red_Jungle_fowl,_inbred_line_UCD001_chromosome_13,_whole_genome_shotgun_sequence_27993	0.6	0.10 ± 0.05		11	11	0	0	no				blast	ucagcuguccccuugcccuc	gggucaaggggacagcgggu	gggucaaggggacagcgggugcuggugaguggcagggcucagcuguccccuugcccuc	CM000105.4_Gallus_gallus_isolate_RJF_#256_breed_Red_Jungle_fowl,_inbred_line_UCD001_chromosome_13,_whole_genome_shotgun_sequence:13039781..13039839:+
CM000094.4_Gallus_gallus_isolate_RJF_#256_breed_Red_Jungle_fowl,_inbred_line_UCD001_chromosome_2,_whole_genome_shotgun_sequence_11533	0.6	0.10 ± 0.05		12	10	0	2	no				blast	uauuuauacagauuaagugguuucu	agcacuuaaucugcaugaaugug	uauuuauacagauuaagugguuucuaauacuccaaagagcacuuaaucugcaugaaugug	CM000094.4_Gallus_gallus_isolate_RJF_#256_breed_Red_Jungle_fowl,_inbred_line_UCD001_chromosome_2,_whole_genome_shotgun_sequence:105268568..105268628:-
CM000093.4_Gallus_gallus_isolate_RJF_#256_breed_Red_Jungle_fowl,_inbred_line_UCD001_chromosome_1,_whole_genome_shotgun_sequence_3072	0.6	0.10 ± 0.05		18	18	0	0	no				blast	ccguggaaccgagaagcccucu	aguuugcuucuugguucugcagca	aguuugcuucuugguucugcagcagaaagcugggaagugaugccguggaaccgagaagcccucu	CM000093.4_Gallus_gallus_isolate_RJF_#256_breed_Red_Jungle_fowl,_inbred_line_UCD001_chromosome_1,_whole_genome_shotgun_sequence:7043934..7043998:-
CM000096.4_Gallus_gallus_isolate_RJF_#256_breed_Red_Jungle_fowl,_inbred_line_UCD001_chromosome_4,_whole_genome_shotgun_sequence_17077	0.6	0.10 ± 0.05		10	8	2	0	no				blast	uccgugcgugaggaaccc	gcgcugcgaggggc	uccgugcgugaggaaccccgcggcgccgcgccgccgggugccgccgagagcgccggggcggcgcggccgcggggcgcugcgaggggc	CM000096.4_Gallus_gallus_isolate_RJF_#256_breed_Red_Jungle_fowl,_inbred_line_UCD001_chromosome_4,_whole_genome_shotgun_sequence:32574255..32574342:-
AADN04012253.1_Gallus_gallus_breed_Red_Jungle_fowl,_inbred_line_UCD001_isolate_RJF_#256_Contig13045.1,_whole_genome_shotgun_sequence_40975	0.6	0.10 ± 0.05		26	26	0	0	no				blast	uacaucacguggguguggcgucg	gugucaugcgucaugugugugug	gugucaugcgucaugugugugugacgucauacggggggggggggggcgucguaagggugcaugaugucauacaucacguggguguggcgucg	AADN04012253.1_Gallus_gallus_breed_Red_Jungle_fowl,_inbred_line_UCD001_isolate_RJF_#256_Contig13045.1,_whole_genome_shotgun_sequence:542..634:+
CM000118.4_Gallus_gallus_isolate_RJF_#256_breed_Red_Jungle_fowl,_inbred_line_UCD001_chromosome_27,_whole_genome_shotgun_sequence_35924	0.6	0.10 ± 0.05		14	13	0	1	no				blast	ccuuccccugcugcaggacag	ugagcaggaacaggaaag	ccuuccccugcugcaggacagaagggguuuugcccugagcaggaacaggaaag	CM000118.4_Gallus_gallus_isolate_RJF_#256_breed_Red_Jungle_fowl,_inbred_line_UCD001_chromosome_27,_whole_genome_shotgun_sequence:4347129..4347182:+
CM000116.4_Gallus_gallus_isolate_RJF_#256_breed_Red_Jungle_fowl,_inbred_line_UCD001_chromosome_24,_whole_genome_shotgun_sequence_34537	0.6	0.10 ± 0.05		23	23	0	0	no				blast	ucuucuccuuccucaccccaga	uggaaaaaggaagagggggugg	uggaaaaaggaagaggggguggugagugggaacgggaguaucuaaaugccucuucuccuuccucaccccaga	CM000116.4_Gallus_gallus_isolate_RJF_#256_breed_Red_Jungle_fowl,_inbred_line_UCD001_chromosome_24,_whole_genome_shotgun_sequence:1580928..1581000:+
AADN04024672.1_Gallus_gallus_breed_Red_Jungle_fowl,_inbred_line_UCD001_isolate_RJF_#256_Contig26035.1,_whole_genome_shotgun_sequence_42080	0.6	0.10 ± 0.05		73	55	18	0	no				blast	cugucacugugccauuggcacu	ugucacuggcacugugucacca	cugucacugugccauuggcacuguguguggcacugugucacugucacugugucacuggcacugugucacca	AADN04024672.1_Gallus_gallus_breed_Red_Jungle_fowl,_inbred_line_UCD001_isolate_RJF_#256_Contig26035.1,_whole_genome_shotgun_sequence:1374..1445:+
AADN04006969.1_Gallus_gallus_breed_Red_Jungle_fowl,_inbred_line_UCD001_isolate_RJF_#256_Contig7556.1,_whole_genome_shotgun_sequence_7151	0.6	0.10 ± 0.05		60709	60707	0	2	no				blast	uucguacguagcagagca	ugcgaucuaugagaguca	uucguacguagcagagcagcuccucgcugcgaucuaugagaguca	AADN04006969.1_Gallus_gallus_breed_Red_Jungle_fowl,_inbred_line_UCD001_isolate_RJF_#256_Contig7556.1,_whole_genome_shotgun_sequence:3585..3630:-
CM000106.4_Gallus_gallus_isolate_RJF_#256_breed_Red_Jungle_fowl,_inbred_line_UCD001_chromosome_14,_whole_genome_shotgun_sequence_29336	0.6	0.10 ± 0.05		29	29	0	0	no				blast	ugugcuguuuccaccaugucuc	ggcaugguugcaggagcacacagc	ggcaugguugcaggagcacacagcgugccugagcugugcuguuuccaccaugucuc	CM000106.4_Gallus_gallus_isolate_RJF_#256_breed_Red_Jungle_fowl,_inbred_line_UCD001_chromosome_14,_whole_genome_shotgun_sequence:12784701..12784757:-
KQ759564.1_Gallus_gallus_isolate_RJF_#256_breed_Red_Jungle_fowl,_inbred_line_UCD001_unplaced_genomic_scaffold_chrUn_Scaffold1392,_whole_genome_shotgun_sequence_39525	0.6	0.10 ± 0.05		165	165	0	0	no				blast	guccugccgcggucgcca	gaggagcgcuggcgcggcua	guccugccgcggucgccagugggaggagcgcuggcgcggcua	KQ759564.1_Gallus_gallus_isolate_RJF_#256_breed_Red_Jungle_fowl,_inbred_line_UCD001_unplaced_genomic_scaffold_chrUn_Scaffold1392,_whole_genome_shotgun_sequence:18357..18399:-
CM000094.4_Gallus_gallus_isolate_RJF_#256_breed_Red_Jungle_fowl,_inbred_line_UCD001_chromosome_2,_whole_genome_shotgun_sequence_9521	0.6	0.10 ± 0.05		113	113	0	0	no				blast	cccccuucgcuggggcgg	acccuacagcuggcgau	acccuacagcuggcgaucgcuuacgaucccccuucgcuggggcgg	CM000094.4_Gallus_gallus_isolate_RJF_#256_breed_Red_Jungle_fowl,_inbred_line_UCD001_chromosome_2,_whole_genome_shotgun_sequence:59766487..59766532:+
AADN04015400.1_Gallus_gallus_breed_Red_Jungle_fowl,_inbred_line_UCD001_isolate_RJF_#256_Contig16311.1,_whole_genome_shotgun_sequence_41331	0.5	0.10 ± 0.05		267	267	0	0	no				blast	accgucagagcgagcgga	cgcgacgcucccgcccu	cgcgacgcucccgcccuuuccccgucuccucagucggcgacagaccgucagagcgagcgga	AADN04015400.1_Gallus_gallus_breed_Red_Jungle_fowl,_inbred_line_UCD001_isolate_RJF_#256_Contig16311.1,_whole_genome_shotgun_sequence:2748..2809:+
CM000098.4_Gallus_gallus_isolate_RJF_#256_breed_Red_Jungle_fowl,_inbred_line_UCD001_chromosome_6,_whole_genome_shotgun_sequence_20791	0.5	0.10 ± 0.05		14	14	0	0	no				blast	uguaagggaacuuggcugccgc	gacggccaggaccccgccagc	uguaagggaacuuggcugccgccucaaacacccaccgcaccgcugcugacgggcgacggccaggaccccgccagc	CM000098.4_Gallus_gallus_isolate_RJF_#256_breed_Red_Jungle_fowl,_inbred_line_UCD001_chromosome_6,_whole_genome_shotgun_sequence:4738186..4738261:-
CM000122.4_Gallus_gallus_isolate_RJF_#256_breed_Red_Jungle_fowl,_inbred_line_UCD001_chromosome_Z,_whole_genome_shotgun_sequence_37734	0.5	0.10 ± 0.05		11	10	1	0	no				blast	agcgcugugaguggagug	cucuauguuguggucgcugc	agcgcugugaguggagugcgcggcaggcggacgugcgcucgcuccuccuccccucgccaccucuauguuguggucgcugc	CM000122.4_Gallus_gallus_isolate_RJF_#256_breed_Red_Jungle_fowl,_inbred_line_UCD001_chromosome_Z,_whole_genome_shotgun_sequence:23905076..23905156:+
CM000097.4_Gallus_gallus_isolate_RJF_#256_breed_Red_Jungle_fowl,_inbred_line_UCD001_chromosome_5,_whole_genome_shotgun_sequence_17845	0.5	0.10 ± 0.05		11	8	3	0	no				blast	ucagccuucgucucaucucc	agggaggugggcugagg	agggaggugggcugagggcugugggugugacacgcgggcucugucucucagccuucgucucaucucc	CM000097.4_Gallus_gallus_isolate_RJF_#256_breed_Red_Jungle_fowl,_inbred_line_UCD001_chromosome_5,_whole_genome_shotgun_sequence:118238..118305:+
CM000117.4_Gallus_gallus_isolate_RJF_#256_breed_Red_Jungle_fowl,_inbred_line_UCD001_chromosome_26,_whole_genome_shotgun_sequence_35695	0.5	0.10 ± 0.05		14	14	0	0	no				blast	agggagacugugaaaugg	gugcgcgccguaucccggg	agggagacugugaaauggcugcgcaggucgcugcggugcgcgccguaucccggg	CM000117.4_Gallus_gallus_isolate_RJF_#256_breed_Red_Jungle_fowl,_inbred_line_UCD001_chromosome_26,_whole_genome_shotgun_sequence:3746176..3746230:-
CM000102.4_Gallus_gallus_isolate_RJF_#256_breed_Red_Jungle_fowl,_inbred_line_UCD001_chromosome_10,_whole_genome_shotgun_sequence_25962	0.5	0.10 ± 0.05		16	12	4	0	no				blast	ggggcucgggauuccgagcgg	guccaucaacccagagccccca	guccaucaacccagagcccccaccuccgcaguuaucagguuaguguucgccgcggcgcuggggcucgggauuccgagcgg	CM000102.4_Gallus_gallus_isolate_RJF_#256_breed_Red_Jungle_fowl,_inbred_line_UCD001_chromosome_10,_whole_genome_shotgun_sequence:19281880..19281960:-
CM000097.4_Gallus_gallus_isolate_RJF_#256_breed_Red_Jungle_fowl,_inbred_line_UCD001_chromosome_5,_whole_genome_shotgun_sequence_18854	0.5	0.10 ± 0.05		19	19	0	0	no				blast	cuguacgugucccuguuugcug	gggagcuggacaagcagca	cuguacgugucccuguuugcugcaggggagcuggacaagcagca	CM000097.4_Gallus_gallus_isolate_RJF_#256_breed_Red_Jungle_fowl,_inbred_line_UCD001_chromosome_5,_whole_genome_shotgun_sequence:49858551..49858595:+
AADN04024329.1_Gallus_gallus_breed_Red_Jungle_fowl,_inbred_line_UCD001_isolate_RJF_#256_Contig25701.1,_whole_genome_shotgun_sequence_41998	0.5	0.10 ± 0.05		28	28	0	0	no				blast	ucucaugggcugcagccuuuc	ugggcugcagccuuucagggcc	ugggcugcagccuuucagggccacuuagcagguguucucaugggcugcagccuuuc	AADN04024329.1_Gallus_gallus_breed_Red_Jungle_fowl,_inbred_line_UCD001_isolate_RJF_#256_Contig25701.1,_whole_genome_shotgun_sequence:9..65:-
KQ759547.1_Gallus_gallus_isolate_RJF_#256_breed_Red_Jungle_fowl,_inbred_line_UCD001_unplaced_genomic_scaffold_chrUn_Scaffold865,_whole_genome_shotgun_sequence_39297	0.5	0.10 ± 0.05		57	57	0	0	no				blast	ugauccagugguugaccagugg	agugguugauccaaugguuaac	agugguugauccaaugguuaacuaacaguugauccagugguugaccagugg	KQ759547.1_Gallus_gallus_isolate_RJF_#256_breed_Red_Jungle_fowl,_inbred_line_UCD001_unplaced_genomic_scaffold_chrUn_Scaffold865,_whole_genome_shotgun_sequence:21852..21903:+
CM000096.4_Gallus_gallus_isolate_RJF_#256_breed_Red_Jungle_fowl,_inbred_line_UCD001_chromosome_4,_whole_genome_shotgun_sequence_17058	0.5	0.10 ± 0.05		670	670	0	0	no				blast	cagccauucugcgauucugug	cuugagcagaggcuggg	cuugagcagaggcugggccucauugccuccagagggccugacccaccucagccauucugcgauucugug	CM000096.4_Gallus_gallus_isolate_RJF_#256_breed_Red_Jungle_fowl,_inbred_line_UCD001_chromosome_4,_whole_genome_shotgun_sequence:30983552..30983621:-
CM000105.4_Gallus_gallus_isolate_RJF_#256_breed_Red_Jungle_fowl,_inbred_line_UCD001_chromosome_13,_whole_genome_shotgun_sequence_27998	0.5	0.10 ± 0.05		11	10	1	0	no				blast	cccguauuggcggcggag	cauagcggcucgggga	cccguauuggcggcggagcgcagcggagcggugccgggagccccgcggcugcaggugggcucauagcggcucgggga	CM000105.4_Gallus_gallus_isolate_RJF_#256_breed_Red_Jungle_fowl,_inbred_line_UCD001_chromosome_13,_whole_genome_shotgun_sequence:13048351..13048428:+
CM000097.4_Gallus_gallus_isolate_RJF_#256_breed_Red_Jungle_fowl,_inbred_line_UCD001_chromosome_5,_whole_genome_shotgun_sequence_19019	0.5	0.10 ± 0.05		34	34	0	0	no				blast	uagcuaaacagacugauguu	cgugguuggguuggcuuaagca	cgugguuggguuggcuuaagcagugaggugcuguagcuaaacagacugauguu	CM000097.4_Gallus_gallus_isolate_RJF_#256_breed_Red_Jungle_fowl,_inbred_line_UCD001_chromosome_5,_whole_genome_shotgun_sequence:58366731..58366784:+
AADN04010380.1_Gallus_gallus_breed_Red_Jungle_fowl,_inbred_line_UCD001_isolate_RJF_#256_Contig11086.1,_whole_genome_shotgun_sequence_40754	0.5	0.10 ± 0.05		267	267	0	0	no				blast	accgucagagcgagcgga	cgcgacgcucccgcccu	cgcgacgcucccgcccuuuccccgucuccucagucggcgacagaccgucagagcgagcgga	AADN04010380.1_Gallus_gallus_breed_Red_Jungle_fowl,_inbred_line_UCD001_isolate_RJF_#256_Contig11086.1,_whole_genome_shotgun_sequence:5200..5261:-
CM000107.4_Gallus_gallus_isolate_RJF_#256_breed_Red_Jungle_fowl,_inbred_line_UCD001_chromosome_15,_whole_genome_shotgun_sequence_29867	0.5	0.10 ± 0.05		41	41	0	0	no				blast	uagugaugggacuagaaacuug	agauccuggccccaccaccuac	uagugaugggacuagaaacuugggcucccggccuuccaagauccuggccccaccaccuac	CM000107.4_Gallus_gallus_isolate_RJF_#256_breed_Red_Jungle_fowl,_inbred_line_UCD001_chromosome_15,_whole_genome_shotgun_sequence:2619471..2619531:-
CM000104.4_Gallus_gallus_isolate_RJF_#256_breed_Red_Jungle_fowl,_inbred_line_UCD001_chromosome_12,_whole_genome_shotgun_sequence_27287	0.5	0.10 ± 0.05		24	24	0	0	no				blast	gccucgaagcggaggguu	cccgucuccuuuuaggcua	gccucgaagcggaggguucucgucgcgcccgucuccuuuuaggcua	CM000104.4_Gallus_gallus_isolate_RJF_#256_breed_Red_Jungle_fowl,_inbred_line_UCD001_chromosome_12,_whole_genome_shotgun_sequence:254081..254127:-
CM000106.4_Gallus_gallus_isolate_RJF_#256_breed_Red_Jungle_fowl,_inbred_line_UCD001_chromosome_14,_whole_genome_shotgun_sequence_29309	0.4	0.10 ± 0.05		30	30	0	0	no				blast	gugguauuucugagggug	cuuccagugauccau	gugguauuucugagggugcucucugugggugagggcugcucacucaugaggcaguaacuuccagugauccau	CM000106.4_Gallus_gallus_isolate_RJF_#256_breed_Red_Jungle_fowl,_inbred_line_UCD001_chromosome_14,_whole_genome_shotgun_sequence:11856460..11856532:-
CM000103.4_Gallus_gallus_isolate_RJF_#256_breed_Red_Jungle_fowl,_inbred_line_UCD001_chromosome_11,_whole_genome_shotgun_sequence_26814	0.4	0.10 ± 0.05		21	21	0	0	no				blast	ucuggcugccgccuacugacac	ggcaggagguggccgugcagagc	ggcaggagguggccgugcagagcacgaugacacgacgaugcccagcucuggcugccgccuacugacac	CM000103.4_Gallus_gallus_isolate_RJF_#256_breed_Red_Jungle_fowl,_inbred_line_UCD001_chromosome_11,_whole_genome_shotgun_sequence:18685065..18685133:-
CM000110.4_Gallus_gallus_isolate_RJF_#256_breed_Red_Jungle_fowl,_inbred_line_UCD001_chromosome_18,_whole_genome_shotgun_sequence_31108	0.4	0.10 ± 0.05		69	69	0	0	no				blast	ccucuacacaagcuuuua	gcagcugcaugagagaggg	ccucuacacaagcuuuuaggaaggcagcugcaugagagaggg	CM000110.4_Gallus_gallus_isolate_RJF_#256_breed_Red_Jungle_fowl,_inbred_line_UCD001_chromosome_18,_whole_genome_shotgun_sequence:855026..855068:+
AADN04004491.1_Gallus_gallus_breed_Red_Jungle_fowl,_inbred_line_UCD001_isolate_RJF_#256_Contig4950.1,_whole_genome_shotgun_sequence_6564	0.4	0.10 ± 0.05		17565	17564	0	1	no				blast	cgugagacagguuaguuu	auguuguugcgcuguaau	cgugagacagguuaguuuuaccuacugaugauguuguugcgcuguaau	AADN04004491.1_Gallus_gallus_breed_Red_Jungle_fowl,_inbred_line_UCD001_isolate_RJF_#256_Contig4950.1,_whole_genome_shotgun_sequence:11708..11756:+
AADN04003671.1_Gallus_gallus_breed_Red_Jungle_fowl,_inbred_line_UCD001_isolate_RJF_#256_Contig4091.1,_whole_genome_shotgun_sequence_36931	0.4	0.10 ± 0.05		54	54	0	0	no				blast	cgcugcaggugcagaucc	auuguacucugugcuggg	auuguacucugugcugggcuguccgcugcaggugcagaucc	AADN04003671.1_Gallus_gallus_breed_Red_Jungle_fowl,_inbred_line_UCD001_isolate_RJF_#256_Contig4091.1,_whole_genome_shotgun_sequence:15775..15816:+
AADN04011273.1_Gallus_gallus_breed_Red_Jungle_fowl,_inbred_line_UCD001_isolate_RJF_#256_Contig12023.1,_whole_genome_shotgun_sequence_7901	0.4	0.10 ± 0.05		1719630	1368554	343336	7740	no				blast	ccucgacacaagcuuuugu	ccugauucugggucgggg	ccugauucugggucgggguucguacguagcagagcagcucccucgcugcgaucuauugagaguagcccucgacacaagcuuuugu	AADN04011273.1_Gallus_gallus_breed_Red_Jungle_fowl,_inbred_line_UCD001_isolate_RJF_#256_Contig12023.1,_whole_genome_shotgun_sequence:3304..3389:+
AADN04007255.1_Gallus_gallus_breed_Red_Jungle_fowl,_inbred_line_UCD001_isolate_RJF_#256_Contig7847.1,_whole_genome_shotgun_sequence_7231	0.4	0.10 ± 0.05		16139	16139	0	0	no				blast	cggaccaaggagucuagc	uacccacccccgucugaa	uacccacccccgucugaaaccggaccaaggagucuagc	AADN04007255.1_Gallus_gallus_breed_Red_Jungle_fowl,_inbred_line_UCD001_isolate_RJF_#256_Contig7847.1,_whole_genome_shotgun_sequence:1214..1252:+
CM000096.4_Gallus_gallus_isolate_RJF_#256_breed_Red_Jungle_fowl,_inbred_line_UCD001_chromosome_4,_whole_genome_shotgun_sequence_16742	0.4	0.10 ± 0.05		50	50	0	0	no				blast	aucagauguggagaggug	ccuguuugcgucagaggc	ccuguuugcgucagaggcugauaagcgagagcucgauaccgagugcuguuguuggagaucagauguggagaggug	CM000096.4_Gallus_gallus_isolate_RJF_#256_breed_Red_Jungle_fowl,_inbred_line_UCD001_chromosome_4,_whole_genome_shotgun_sequence:3584879..3584954:-
CM000096.4_Gallus_gallus_isolate_RJF_#256_breed_Red_Jungle_fowl,_inbred_line_UCD001_chromosome_4,_whole_genome_shotgun_sequence_16419	0.4	0.10 ± 0.05		190	190	0	0	no				blast	ucagaaggcugcguguuc	acagugguuuacugaca	acagugguuuacugacagucuauacuauauauauauuuguauguauacuggccguauaugcuguaucagaaggcugcguguuc	CM000096.4_Gallus_gallus_isolate_RJF_#256_breed_Red_Jungle_fowl,_inbred_line_UCD001_chromosome_4,_whole_genome_shotgun_sequence:76542950..76543033:+
CM000098.4_Gallus_gallus_isolate_RJF_#256_breed_Red_Jungle_fowl,_inbred_line_UCD001_chromosome_6,_whole_genome_shotgun_sequence_20323	0.4	0.10 ± 0.05		12	12	0	0	no				blast	auggaguguuugggcugagagc	ugagggcaccagguguugagugc	ugagggcaccagguguugagugcaggcauggaguguuugggcugagagc	CM000098.4_Gallus_gallus_isolate_RJF_#256_breed_Red_Jungle_fowl,_inbred_line_UCD001_chromosome_6,_whole_genome_shotgun_sequence:11538364..11538413:+
CM000094.4_Gallus_gallus_isolate_RJF_#256_breed_Red_Jungle_fowl,_inbred_line_UCD001_chromosome_2,_whole_genome_shotgun_sequence_11065	0.4	0.10 ± 0.05		40	40	0	0	no				blast	gugcugugaagagacaug	agccuccagcccauug	gugcugugaagagacaugaccacagcagcuccaccagcccugcccccagccuccagcccauug	CM000094.4_Gallus_gallus_isolate_RJF_#256_breed_Red_Jungle_fowl,_inbred_line_UCD001_chromosome_2,_whole_genome_shotgun_sequence:59926246..59926309:-
CM000119.4_Gallus_gallus_isolate_RJF_#256_breed_Red_Jungle_fowl,_inbred_line_UCD001_chromosome_28,_whole_genome_shotgun_sequence_36579	0.4	0.10 ± 0.05		26	26	0	0	no				blast	guugugacucugcuuuugccuuc	aggcaaaugugggacagcca	aggcaaaugugggacagccaggaguugaguaaaugguugugacucugcuuuugccuuc	CM000119.4_Gallus_gallus_isolate_RJF_#256_breed_Red_Jungle_fowl,_inbred_line_UCD001_chromosome_28,_whole_genome_shotgun_sequence:4745204..4745262:+
CM000113.4_Gallus_gallus_isolate_RJF_#256_breed_Red_Jungle_fowl,_inbred_line_UCD001_chromosome_21,_whole_genome_shotgun_sequence_33594	0.4	0.10 ± 0.05		18	18	0	0	no				blast	uccuuuguguccacucuuuagg	aaggggguuggcaccgagaguc	aaggggguuggcaccgagagucggcuccagucgucacgcugauccuuuguguccacucuuuagg	CM000113.4_Gallus_gallus_isolate_RJF_#256_breed_Red_Jungle_fowl,_inbred_line_UCD001_chromosome_21,_whole_genome_shotgun_sequence:4414671..4414735:-
CM000107.4_Gallus_gallus_isolate_RJF_#256_breed_Red_Jungle_fowl,_inbred_line_UCD001_chromosome_15,_whole_genome_shotgun_sequence_29770	0.4	0.10 ± 0.05		18	17	0	1	no				blast	cugagccuucugucccugcaga	cgagcccuggugcugggggccucagc	cugagccuucugucccugcagaugaagcgagcccuggugcugggggccucagc	CM000107.4_Gallus_gallus_isolate_RJF_#256_breed_Red_Jungle_fowl,_inbred_line_UCD001_chromosome_15,_whole_genome_shotgun_sequence:10874946..10874999:+
AADN04001321.1_Gallus_gallus_breed_Red_Jungle_fowl,_inbred_line_UCD001_isolate_RJF_#256_Contig1490.1,_whole_genome_shotgun_sequence_39536	0.4	0.10 ± 0.05		90	90	0	0	no				blast	gucccuucguggucgcca	gcgcgccaaaggugucccc	gcgcgccaaagguguccccucucucaacugguccugcagccgaacagagagggucccuucguggucgcca	AADN04001321.1_Gallus_gallus_breed_Red_Jungle_fowl,_inbred_line_UCD001_isolate_RJF_#256_Contig1490.1,_whole_genome_shotgun_sequence:4200..4270:-
CM000093.4_Gallus_gallus_isolate_RJF_#256_breed_Red_Jungle_fowl,_inbred_line_UCD001_chromosome_1,_whole_genome_shotgun_sequence_157	0.4	0.10 ± 0.05		27	27	0	0	no				blast	ucacaugcuggacuuauuucucu	aguggaaagucuggcaggucccc	aguggaaagucuggcagguccccaggauggauaucuggucacaugcuggacuuauuucucu	CM000093.4_Gallus_gallus_isolate_RJF_#256_breed_Red_Jungle_fowl,_inbred_line_UCD001_chromosome_1,_whole_genome_shotgun_sequence:5692609..5692670:+
CM000112.4_Gallus_gallus_isolate_RJF_#256_breed_Red_Jungle_fowl,_inbred_line_UCD001_chromosome_20,_whole_genome_shotgun_sequence_33223	0.3	0.10 ± 0.05		19	19	0	0	no				blast	cuguuugcuggacugagag	accagaacccacugcagcu	cuguuugcuggacugagagccaugggcugggccagcucagucacacugggaccaggagccuguggccaccagaacccacugcagcu	CM000112.4_Gallus_gallus_isolate_RJF_#256_breed_Red_Jungle_fowl,_inbred_line_UCD001_chromosome_20,_whole_genome_shotgun_sequence:13961764..13961850:-
CM000107.4_Gallus_gallus_isolate_RJF_#256_breed_Red_Jungle_fowl,_inbred_line_UCD001_chromosome_15,_whole_genome_shotgun_sequence_29839	0.3	0.10 ± 0.05		42817	42817	0	0	no				blast	ggagaugaagcacuguagcuu	gcacagagcucauacccuccag	ggagaugaagcacuguagcuucagugccagcugaauuuggaacaccagcggcuggggcacagagcucauacccuccag	CM000107.4_Gallus_gallus_isolate_RJF_#256_breed_Red_Jungle_fowl,_inbred_line_UCD001_chromosome_15,_whole_genome_shotgun_sequence:472003..472081:-
CM000093.4_Gallus_gallus_isolate_RJF_#256_breed_Red_Jungle_fowl,_inbred_line_UCD001_chromosome_1,_whole_genome_shotgun_sequence_5079	0.3	0.10 ± 0.05		57	57	0	0	no				blast	cuaaggagugaguaacaag	uguacucaaagccugccug	cuaaggagugaguaacaagucugggagacuuguacucaaagccugccug	CM000093.4_Gallus_gallus_isolate_RJF_#256_breed_Red_Jungle_fowl,_inbred_line_UCD001_chromosome_1,_whole_genome_shotgun_sequence:145595185..145595234:-
CM000107.4_Gallus_gallus_isolate_RJF_#256_breed_Red_Jungle_fowl,_inbred_line_UCD001_chromosome_15,_whole_genome_shotgun_sequence_29903	0.3	0.10 ± 0.05	rRNA/tRNA	3228	3130	20	78	no				blast	ggggauguagcucagugguaga	gaggccccggguucaauccccggca	ggggauguagcucagugguagagcgcaugcuuugcauguaugaggccccggguucaauccccggca	CM000107.4_Gallus_gallus_isolate_RJF_#256_breed_Red_Jungle_fowl,_inbred_line_UCD001_chromosome_15,_whole_genome_shotgun_sequence:4916513..4916579:-
CM000122.4_Gallus_gallus_isolate_RJF_#256_breed_Red_Jungle_fowl,_inbred_line_UCD001_chromosome_Z,_whole_genome_shotgun_sequence_38518	0.3	0.10 ± 0.05		12	12	0	0	no				blast	gaugcaaugaaggugagg	uggcuuuuggggccacug	uggcuuuuggggccacugaggggcuuccuaucgggacgaugcaaugaaggugagg	CM000122.4_Gallus_gallus_isolate_RJF_#256_breed_Red_Jungle_fowl,_inbred_line_UCD001_chromosome_Z,_whole_genome_shotgun_sequence:21729975..21730030:-
CM000093.4_Gallus_gallus_isolate_RJF_#256_breed_Red_Jungle_fowl,_inbred_line_UCD001_chromosome_1,_whole_genome_shotgun_sequence_2599	0.3	0.10 ± 0.05		12	12	0	0	no				blast	ccaugcugauuuauaucagcua	gcuggaguaaaucagcagacagcu	gcuggaguaaaucagcagacagcuuccaaagccaagcaagccaugcugauuuauaucagcua	CM000093.4_Gallus_gallus_isolate_RJF_#256_breed_Red_Jungle_fowl,_inbred_line_UCD001_chromosome_1,_whole_genome_shotgun_sequence:174221119..174221181:+
CM000096.4_Gallus_gallus_isolate_RJF_#256_breed_Red_Jungle_fowl,_inbred_line_UCD001_chromosome_4,_whole_genome_shotgun_sequence_15404	0.3	0.10 ± 0.05		41	41	0	0	no				blast	cucucagcucaugucauccca	gggugaugcacaggaggg	cucucagcucaugucaucccacagggugaugcacaggaggg	CM000096.4_Gallus_gallus_isolate_RJF_#256_breed_Red_Jungle_fowl,_inbred_line_UCD001_chromosome_4,_whole_genome_shotgun_sequence:598393..598434:+
CM000107.4_Gallus_gallus_isolate_RJF_#256_breed_Red_Jungle_fowl,_inbred_line_UCD001_chromosome_15,_whole_genome_shotgun_sequence_29936	0.3	0.10 ± 0.05		11	10	1	0	no				blast	gccgcaauggcgagcgug	uggaagccguggugguga	uggaagccgugguggugauuggccggcgggcgcagccgguuucccuggcgggaggcguccgggcgccgcaauggcgagcgug	CM000107.4_Gallus_gallus_isolate_RJF_#256_breed_Red_Jungle_fowl,_inbred_line_UCD001_chromosome_15,_whole_genome_shotgun_sequence:5504228..5504310:-
CM000124.4_Gallus_gallus_isolate_RJF_#256_breed_Red_Jungle_fowl,_inbred_line_UCD001_chromosome_25,_whole_genome_shotgun_sequence_34969	0.3	0.10 ± 0.05		170	170	0	0	no				blast	cuuuucuuugugaagggc	cccaaaaccgaacagug	cccaaaaccgaacagugcuuuaugggggcagggcugaagccacacugccgugccaucggaaugcuuuucuuugugaagggc	CM000124.4_Gallus_gallus_isolate_RJF_#256_breed_Red_Jungle_fowl,_inbred_line_UCD001_chromosome_25,_whole_genome_shotgun_sequence:2821770..2821851:+
CM000119.4_Gallus_gallus_isolate_RJF_#256_breed_Red_Jungle_fowl,_inbred_line_UCD001_chromosome_28,_whole_genome_shotgun_sequence_36649	0.3	0.10 ± 0.05		11	11	0	0	no				blast	uucuucccugccggacguucgg	uuuccucccgcagggaagauac	uucuucccugccggacguucggucgcccuccuuuccucccgcagggaagauac	CM000119.4_Gallus_gallus_isolate_RJF_#256_breed_Red_Jungle_fowl,_inbred_line_UCD001_chromosome_28,_whole_genome_shotgun_sequence:1327710..1327763:-
CM000111.4_Gallus_gallus_isolate_RJF_#256_breed_Red_Jungle_fowl,_inbred_line_UCD001_chromosome_19,_whole_genome_shotgun_sequence_32067	0.3	0.10 ± 0.05		44	44	0	0	no				blast	cgcucgcugcugugcagc	ugcuuagcacgaaggg	ugcuuagcacgaagggcuucauccgcucgcugcugugcagc	CM000111.4_Gallus_gallus_isolate_RJF_#256_breed_Red_Jungle_fowl,_inbred_line_UCD001_chromosome_19,_whole_genome_shotgun_sequence:5746200..5746241:+
CM000112.4_Gallus_gallus_isolate_RJF_#256_breed_Red_Jungle_fowl,_inbred_line_UCD001_chromosome_20,_whole_genome_shotgun_sequence_32827	0.3	0.10 ± 0.05		84	84	0	0	no				blast	caguuccacagaacagccguu	cagcuguucuauggcacagca	cagcuguucuauggcacagcacuuccugacacagcaguuccacagaacagccguu	CM000112.4_Gallus_gallus_isolate_RJF_#256_breed_Red_Jungle_fowl,_inbred_line_UCD001_chromosome_20,_whole_genome_shotgun_sequence:10837402..10837457:+
CM000106.4_Gallus_gallus_isolate_RJF_#256_breed_Red_Jungle_fowl,_inbred_line_UCD001_chromosome_14,_whole_genome_shotgun_sequence_29343	0.3	0.10 ± 0.05		15	15	0	0	no				blast	ccaccccugccagccuugggac	cccagagcaaggcaggacaggca	ccaccccugccagccuugggacggugguuucccagaagccccagagcaaggcaggacaggca	CM000106.4_Gallus_gallus_isolate_RJF_#256_breed_Red_Jungle_fowl,_inbred_line_UCD001_chromosome_14,_whole_genome_shotgun_sequence:13204025..13204087:-
AADN04017636.1_Gallus_gallus_breed_Red_Jungle_fowl,_inbred_line_UCD001_isolate_RJF_#256_Contig18629.1,_whole_genome_shotgun_sequence_8516	0.3	0.10 ± 0.05		17015	17015	0	0	no				blast	caggucuccaaggugaacag	ggcaagccggucggacuucggc	caggucuccaaggugaacagcccugcugggcaugugguacaaugcacgguaguagggauauuggcaagccggucggacuucggc	AADN04017636.1_Gallus_gallus_breed_Red_Jungle_fowl,_inbred_line_UCD001_isolate_RJF_#256_Contig18629.1,_whole_genome_shotgun_sequence:2809..2893:+
AADN04002442.1_Gallus_gallus_breed_Red_Jungle_fowl,_inbred_line_UCD001_isolate_RJF_#256_Contig2757.1,_whole_genome_shotgun_sequence_39792	0.2	0.10 ± 0.05		8	7	0	1	no				blast	uacgccgggaugcagcgagg	ccucgcugcaucccggcgugcc	uacgccgggaugcagcgaggcggaagcgccucgcugcaucccggcgugcc	AADN04002442.1_Gallus_gallus_breed_Red_Jungle_fowl,_inbred_line_UCD001_isolate_RJF_#256_Contig2757.1,_whole_genome_shotgun_sequence:2041..2091:+
CM000095.4_Gallus_gallus_isolate_RJF_#256_breed_Red_Jungle_fowl,_inbred_line_UCD001_chromosome_3,_whole_genome_shotgun_sequence_12539	0.2	0.10 ± 0.05		28	28	0	0	no				blast	cagcaggugcagaucuuu	auuacugcuccuccaggca	auuacugcuccuccaggcauuggugaagaacaccugcagcaggugcagaucuuu	CM000095.4_Gallus_gallus_isolate_RJF_#256_breed_Red_Jungle_fowl,_inbred_line_UCD001_chromosome_3,_whole_genome_shotgun_sequence:15516854..15516908:+
CM000093.4_Gallus_gallus_isolate_RJF_#256_breed_Red_Jungle_fowl,_inbred_line_UCD001_chromosome_1,_whole_genome_shotgun_sequence_795	0.2	0.10 ± 0.05		28	28	0	0	no				blast	cgccagacguuggcuauaau	cguggcagggagguggggacgga	cguggcagggagguggggacggaggugcuguccaaucagcgcucgccagacguuggcuauaau	CM000093.4_Gallus_gallus_isolate_RJF_#256_breed_Red_Jungle_fowl,_inbred_line_UCD001_chromosome_1,_whole_genome_shotgun_sequence:49141328..49141391:+
CM000096.4_Gallus_gallus_isolate_RJF_#256_breed_Red_Jungle_fowl,_inbred_line_UCD001_chromosome_4,_whole_genome_shotgun_sequence_17420	0.2	0.10 ± 0.05		11	11	0	0	no				blast	ugaggaucacagaaucauugc	agugauccugugaggaucacc	agugauccugugaggaucaccaguuaguuacaaucugugaggaucacagaaucauugc	CM000096.4_Gallus_gallus_isolate_RJF_#256_breed_Red_Jungle_fowl,_inbred_line_UCD001_chromosome_4,_whole_genome_shotgun_sequence:63484289..63484347:-
AADN04012339.1_Gallus_gallus_breed_Red_Jungle_fowl,_inbred_line_UCD001_isolate_RJF_#256_Contig13137.1,_whole_genome_shotgun_sequence_40988	0.2	0.10 ± 0.05		54	54	0	0	no				blast	ucggucguccgccccggg	cggggcgcccgccuccu	ucggucguccgccccgggucucggggcgcccgccuccu	AADN04012339.1_Gallus_gallus_breed_Red_Jungle_fowl,_inbred_line_UCD001_isolate_RJF_#256_Contig13137.1,_whole_genome_shotgun_sequence:3280..3318:+
CM000093.4_Gallus_gallus_isolate_RJF_#256_breed_Red_Jungle_fowl,_inbred_line_UCD001_chromosome_1,_whole_genome_shotgun_sequence_1188	0.2	0.10 ± 0.05		11	11	0	0	no				blast	cuccagaccugcucuggugucugcu	gagacucagagaggucuggguuu	cuccagaccugcucuggugucugcugaagacccuaagagacucagagaggucuggguuu	CM000093.4_Gallus_gallus_isolate_RJF_#256_breed_Red_Jungle_fowl,_inbred_line_UCD001_chromosome_1,_whole_genome_shotgun_sequence:62273744..62273803:+
CM000094.4_Gallus_gallus_isolate_RJF_#256_breed_Red_Jungle_fowl,_inbred_line_UCD001_chromosome_2,_whole_genome_shotgun_sequence_10930	0.2	0.10 ± 0.05		4	3	0	1	no				blast	gcagucuuucagauguug	gcaucagauggaggacuc	gcaucagauggaggacuccuaaaagccugcagucuuucagauguug	CM000094.4_Gallus_gallus_isolate_RJF_#256_breed_Red_Jungle_fowl,_inbred_line_UCD001_chromosome_2,_whole_genome_shotgun_sequence:46137283..46137329:-
CM000096.4_Gallus_gallus_isolate_RJF_#256_breed_Red_Jungle_fowl,_inbred_line_UCD001_chromosome_4,_whole_genome_shotgun_sequence_16981	0.2	0.10 ± 0.05		14	14	0	0	no				blast	cacuuccuguauucacaugucu	acaggugaaugcaggacuuuca	cacuuccuguauucacaugucugauaacacagacaggugaaugcaggacuuuca	CM000096.4_Gallus_gallus_isolate_RJF_#256_breed_Red_Jungle_fowl,_inbred_line_UCD001_chromosome_4,_whole_genome_shotgun_sequence:20778258..20778312:-
CM000113.4_Gallus_gallus_isolate_RJF_#256_breed_Red_Jungle_fowl,_inbred_line_UCD001_chromosome_21,_whole_genome_shotgun_sequence_33509	0.2	0.10 ± 0.05		25	25	0	0	no				blast	uuaucauuuagaggaaggg	uuuccccuaaauuuugagg	uuaucauuuagaggaagggugauguuuuuccccuaaauuuugagg	CM000113.4_Gallus_gallus_isolate_RJF_#256_breed_Red_Jungle_fowl,_inbred_line_UCD001_chromosome_21,_whole_genome_shotgun_sequence:2523958..2524003:-
AADN04010723.1_Gallus_gallus_breed_Red_Jungle_fowl,_inbred_line_UCD001_isolate_RJF_#256_Contig11444.1,_whole_genome_shotgun_sequence_33757	0.2	0.10 ± 0.05		25	25	0	0	no				blast	uuaucauuuagaggaaggg	uuuccccuaaauuuugagg	uuaucauuuagaggaagggugauguuuuuccccuaaauuuugagg	AADN04010723.1_Gallus_gallus_breed_Red_Jungle_fowl,_inbred_line_UCD001_isolate_RJF_#256_Contig11444.1,_whole_genome_shotgun_sequence:3270..3315:-
CM000107.4_Gallus_gallus_isolate_RJF_#256_breed_Red_Jungle_fowl,_inbred_line_UCD001_chromosome_15,_whole_genome_shotgun_sequence_29949	0.1	0.10 ± 0.05		9	9	0	0	no				blast	uggccgcagugcaugcugggagc	ucccaauaggggcgcgcggcggccuuc	uggccgcagugcaugcugggagccguggucucgcggcucccaauaggggcgcgcggcggccuuc	CM000107.4_Gallus_gallus_isolate_RJF_#256_breed_Red_Jungle_fowl,_inbred_line_UCD001_chromosome_15,_whole_genome_shotgun_sequence:5935572..5935636:-
CM000118.4_Gallus_gallus_isolate_RJF_#256_breed_Red_Jungle_fowl,_inbred_line_UCD001_chromosome_27,_whole_genome_shotgun_sequence_35996	0.1	0.10 ± 0.05		249	249	0	0	no				blast	cagugguguuacccgaugg	caugggauuucugcagugcc	cagugguguuacccgaugguuucuggggaucagaugcagucaaaccuccccucaccccucaugggauuucugcagugcc	CM000118.4_Gallus_gallus_isolate_RJF_#256_breed_Red_Jungle_fowl,_inbred_line_UCD001_chromosome_27,_whole_genome_shotgun_sequence:5159029..5159108:+
CM000119.4_Gallus_gallus_isolate_RJF_#256_breed_Red_Jungle_fowl,_inbred_line_UCD001_chromosome_28,_whole_genome_shotgun_sequence_36803	0.1	0.10 ± 0.05		18	2	16	0	no				blast	gcccugggcugugcuuugc	agcgcggcuccccu	agcgcggcuccccuggaauaagcuaguugugauuugucuuugaugcuuuugcucgugcuguccggguagugacguguuucgaggcccugggcugugcuuugc	CM000119.4_Gallus_gallus_isolate_RJF_#256_breed_Red_Jungle_fowl,_inbred_line_UCD001_chromosome_28,_whole_genome_shotgun_sequence:4015386..4015488:-
CM000099.4_Gallus_gallus_isolate_RJF_#256_breed_Red_Jungle_fowl,_inbred_line_UCD001_chromosome_7,_whole_genome_shotgun_sequence_22514	0.1	0.10 ± 0.05		69	69	0	0	no				blast	uugcaguccaugggcauaa	cugcccugggagcaagc	cugcccugggagcaagcuccucuguugcaguccaugggcauaa	CM000099.4_Gallus_gallus_isolate_RJF_#256_breed_Red_Jungle_fowl,_inbred_line_UCD001_chromosome_7,_whole_genome_shotgun_sequence:20848482..20848525:-
CM000095.4_Gallus_gallus_isolate_RJF_#256_breed_Red_Jungle_fowl,_inbred_line_UCD001_chromosome_3,_whole_genome_shotgun_sequence_14853	0.1	0.10 ± 0.05		16	16	0	0	no				blast	uucuugcuagcuagcuucugugu	acuaaucagcuggcuguagccuugcu	uucuugcuagcuagcuucugugucugcagguuuuguugcacuaaucagcuggcuguagccuugcu	CM000095.4_Gallus_gallus_isolate_RJF_#256_breed_Red_Jungle_fowl,_inbred_line_UCD001_chromosome_3,_whole_genome_shotgun_sequence:81847088..81847153:-
CM000097.4_Gallus_gallus_isolate_RJF_#256_breed_Red_Jungle_fowl,_inbred_line_UCD001_chromosome_5,_whole_genome_shotgun_sequence_19276	0.1	0.10 ± 0.05		16	16	0	0	no				blast	ucugucacugcuucuugcagg	ugugagaugcagaugaagccacagg	ugugagaugcagaugaagccacaggccugaguucaaaccucugucacugcuucuugcagg	CM000097.4_Gallus_gallus_isolate_RJF_#256_breed_Red_Jungle_fowl,_inbred_line_UCD001_chromosome_5,_whole_genome_shotgun_sequence:14017742..14017802:-
CM000098.4_Gallus_gallus_isolate_RJF_#256_breed_Red_Jungle_fowl,_inbred_line_UCD001_chromosome_6,_whole_genome_shotgun_sequence_20693	0.1	0.10 ± 0.05		44	44	0	0	no				blast	gccgccguggugucggag	ccgccgccucccgccg	ccgccgccucccgccgucgccaccgccgcgaugcugccgccguggugucggag	CM000098.4_Gallus_gallus_isolate_RJF_#256_breed_Red_Jungle_fowl,_inbred_line_UCD001_chromosome_6,_whole_genome_shotgun_sequence:31306129..31306182:+
CM000102.4_Gallus_gallus_isolate_RJF_#256_breed_Red_Jungle_fowl,_inbred_line_UCD001_chromosome_10,_whole_genome_shotgun_sequence_25243	0.1	0.10 ± 0.05		598	598	0	0	no				blast	gcaggucuccaaggugaa	caccagggaaguuugugg	caccagggaaguuugugguguugaggcaggucuccaaggugaa	CM000102.4_Gallus_gallus_isolate_RJF_#256_breed_Red_Jungle_fowl,_inbred_line_UCD001_chromosome_10,_whole_genome_shotgun_sequence:6545349..6545392:+
AADN04008953.1_Gallus_gallus_breed_Red_Jungle_fowl,_inbred_line_UCD001_isolate_RJF_#256_Contig9610.1,_whole_genome_shotgun_sequence_7520	0.1	0.10 ± 0.05		54	54	0	0	no				blast	ucggucguccgccccggg	cggggcgcccgccuccu	ucggucguccgccccgggucucggggcgcccgccuccu	AADN04008953.1_Gallus_gallus_breed_Red_Jungle_fowl,_inbred_line_UCD001_isolate_RJF_#256_Contig9610.1,_whole_genome_shotgun_sequence:3400..3438:+
CM000103.4_Gallus_gallus_isolate_RJF_#256_breed_Red_Jungle_fowl,_inbred_line_UCD001_chromosome_11,_whole_genome_shotgun_sequence_26403	0	0.10 ± 0.05		40	40	0	0	no				blast	ucuggauaaggacuggcu	cuguaaauucuccagacu	cuguaaauucuccagacucuuuuuuuaaaaauagauuaacagauaagucuggauaaggacuggcu	CM000103.4_Gallus_gallus_isolate_RJF_#256_breed_Red_Jungle_fowl,_inbred_line_UCD001_chromosome_11,_whole_genome_shotgun_sequence:18159551..18159616:+
CM000093.4_Gallus_gallus_isolate_RJF_#256_breed_Red_Jungle_fowl,_inbred_line_UCD001_chromosome_1,_whole_genome_shotgun_sequence_3597	0	0.10 ± 0.05		2030	2025	2	3	no				blast	gaaauaccacuacucuga	ccagagaggugguggaguc	gaaauaccacuacucugaaaggguggucaggcacuggaaugggcugcccagagaggugguggaguc	CM000093.4_Gallus_gallus_isolate_RJF_#256_breed_Red_Jungle_fowl,_inbred_line_UCD001_chromosome_1,_whole_genome_shotgun_sequence:48855393..48855459:-
CM000096.4_Gallus_gallus_isolate_RJF_#256_breed_Red_Jungle_fowl,_inbred_line_UCD001_chromosome_4,_whole_genome_shotgun_sequence_16420	0	0.10 ± 0.05	rRNA/tRNA	190	190	0	0	no				blast	ucagaaggcugcguguuc	accgugcccugcgc	ucagaaggcugcguguucggucugggcgugagccagaaauguguccuuguagcccagaaacccaaccgugcccugcgc	CM000096.4_Gallus_gallus_isolate_RJF_#256_breed_Red_Jungle_fowl,_inbred_line_UCD001_chromosome_4,_whole_genome_shotgun_sequence:76543015..76543093:+
CM000104.4_Gallus_gallus_isolate_RJF_#256_breed_Red_Jungle_fowl,_inbred_line_UCD001_chromosome_12,_whole_genome_shotgun_sequence_27529	0	0.10 ± 0.05		10	6	4	0	no				blast	gugguuugugguucggguug	gccucgcgccucgcgccu	gugguuugugguucggguugcuuucgcgcgcgaugagcggcgggagcugcgccucgcgccucgcgccu	CM000104.4_Gallus_gallus_isolate_RJF_#256_breed_Red_Jungle_fowl,_inbred_line_UCD001_chromosome_12,_whole_genome_shotgun_sequence:8610130..8610198:-
CM000104.4_Gallus_gallus_isolate_RJF_#256_breed_Red_Jungle_fowl,_inbred_line_UCD001_chromosome_12,_whole_genome_shotgun_sequence_27001	0	0.10 ± 0.05		10	7	3	0	no				blast	cuggagccggugagcggcc	uagcgucaugcuucgcg	uagcgucaugcuucgcgucagcuggcaaugccggaaguacugcgcgcuggagccggugagcggcc	CM000104.4_Gallus_gallus_isolate_RJF_#256_breed_Red_Jungle_fowl,_inbred_line_UCD001_chromosome_12,_whole_genome_shotgun_sequence:4379045..4379110:+
CM000097.4_Gallus_gallus_isolate_RJF_#256_breed_Red_Jungle_fowl,_inbred_line_UCD001_chromosome_5,_whole_genome_shotgun_sequence_19315	0	0.10 ± 0.05		23	23	0	0	no				blast	cccugaugcggggauuugg	aggucucagcauuaggaugac	cccugaugcggggauuuggaaguguuuuguguaaggaguuuccaggucucagcauuaggaugac	CM000097.4_Gallus_gallus_isolate_RJF_#256_breed_Red_Jungle_fowl,_inbred_line_UCD001_chromosome_5,_whole_genome_shotgun_sequence:15421340..15421404:-
CM000099.4_Gallus_gallus_isolate_RJF_#256_breed_Red_Jungle_fowl,_inbred_line_UCD001_chromosome_7,_whole_genome_shotgun_sequence_21540	0	0.10 ± 0.05		112	112	0	0	no				blast	cgggcugcgcucagugcc	cacaaagguguagacagua	cgggcugcgcucagugccccuucaacaacagcuucagggguucccacaaagguguagacagua	CM000099.4_Gallus_gallus_isolate_RJF_#256_breed_Red_Jungle_fowl,_inbred_line_UCD001_chromosome_7,_whole_genome_shotgun_sequence:6811188..6811251:+
CM000111.4_Gallus_gallus_isolate_RJF_#256_breed_Red_Jungle_fowl,_inbred_line_UCD001_chromosome_19,_whole_genome_shotgun_sequence_32316	0	0.10 ± 0.05		61	61	0	0	no				blast	cugcugagcuugacucua	gaguuucgcucacggug	cugcugagcuugacucuaaugaguuucgcucacggug	CM000111.4_Gallus_gallus_isolate_RJF_#256_breed_Red_Jungle_fowl,_inbred_line_UCD001_chromosome_19,_whole_genome_shotgun_sequence:2090224..2090261:-
CM000099.4_Gallus_gallus_isolate_RJF_#256_breed_Red_Jungle_fowl,_inbred_line_UCD001_chromosome_7,_whole_genome_shotgun_sequence_21503	0	0.10 ± 0.05		13	13	0	0	no				blast	agcagggaugcagggagaugc	ccauccuugcacugcucugcuca	ccauccuugcacugcucugcucaaagugaaccagcagcagggaugcagggagaugc	CM000099.4_Gallus_gallus_isolate_RJF_#256_breed_Red_Jungle_fowl,_inbred_line_UCD001_chromosome_7,_whole_genome_shotgun_sequence:4792588..4792644:+
CM000095.4_Gallus_gallus_isolate_RJF_#256_breed_Red_Jungle_fowl,_inbred_line_UCD001_chromosome_3,_whole_genome_shotgun_sequence_12634	0	0.10 ± 0.05		77	77	0	0	no				blast	gcacagaaaagguguugg	aguccauaucugugcug	gcacagaaaagguguuggagagggcucuaaaaaucucuaguccauaucugugcug	CM000095.4_Gallus_gallus_isolate_RJF_#256_breed_Red_Jungle_fowl,_inbred_line_UCD001_chromosome_3,_whole_genome_shotgun_sequence:21454075..21454130:+
AADN04017902.1_Gallus_gallus_breed_Red_Jungle_fowl,_inbred_line_UCD001_isolate_RJF_#256_Contig18902.1,_whole_genome_shotgun_sequence_8530	0	0.10 ± 0.05		21	20	0	1	no				blast	gcuaaaaucaaagagcuccugc	gcucuuaggcuuuaccucuu	gcucuuaggcuuuaccucuuccuuuucugaaagugcuaaaaucaaagagcuccugc	AADN04017902.1_Gallus_gallus_breed_Red_Jungle_fowl,_inbred_line_UCD001_isolate_RJF_#256_Contig18902.1,_whole_genome_shotgun_sequence:117..173:-
CM000095.4_Gallus_gallus_isolate_RJF_#256_breed_Red_Jungle_fowl,_inbred_line_UCD001_chromosome_3,_whole_genome_shotgun_sequence_14532	0	0.10 ± 0.05		712	712	0	0	no				blast	ugaaaacauccuugacuggac	aaggucgaggaaguagauaaaa	aaggucgaggaaguagauaaaagcuguggcaagcuaccaaacugcuuugaaaacauccuugacuggac	CM000095.4_Gallus_gallus_isolate_RJF_#256_breed_Red_Jungle_fowl,_inbred_line_UCD001_chromosome_3,_whole_genome_shotgun_sequence:48512288..48512356:-
CM000099.4_Gallus_gallus_isolate_RJF_#256_breed_Red_Jungle_fowl,_inbred_line_UCD001_chromosome_7,_whole_genome_shotgun_sequence_22711	0	0.10 ± 0.05		20	20	0	0	no				blast	ucagcaaccaccauuuuguu	caaaauggaggcaagcuggau	ucagcaaccaccauuuuguuacguuucucucucagcaacaaaauggaggcaagcuggau	CM000099.4_Gallus_gallus_isolate_RJF_#256_breed_Red_Jungle_fowl,_inbred_line_UCD001_chromosome_7,_whole_genome_shotgun_sequence:33500779..33500838:-
CM000095.4_Gallus_gallus_isolate_RJF_#256_breed_Red_Jungle_fowl,_inbred_line_UCD001_chromosome_3,_whole_genome_shotgun_sequence_14764	0	0.10 ± 0.05		10	10	0	0	no				blast	gcguugagagucgcagag	cugacggccucucgcgg	cugacggccucucgcggcguucccgcguugagagucgcagag	CM000095.4_Gallus_gallus_isolate_RJF_#256_breed_Red_Jungle_fowl,_inbred_line_UCD001_chromosome_3,_whole_genome_shotgun_sequence:68009051..68009093:-
CM000093.4_Gallus_gallus_isolate_RJF_#256_breed_Red_Jungle_fowl,_inbred_line_UCD001_chromosome_1,_whole_genome_shotgun_sequence_2888	0	0.10 ± 0.05		2029	2025	2	2	no				blast	gaaauaccacuacucuga	ccagagaggugguggaguc	gaaauaccacuacucugaaaggguggucaggcacuggaaugggcugcccagagaggugguggaguc	CM000093.4_Gallus_gallus_isolate_RJF_#256_breed_Red_Jungle_fowl,_inbred_line_UCD001_chromosome_1,_whole_genome_shotgun_sequence:193267767..193267833:+
CM000093.4_Gallus_gallus_isolate_RJF_#256_breed_Red_Jungle_fowl,_inbred_line_UCD001_chromosome_1,_whole_genome_shotgun_sequence_3870	0	0.10 ± 0.05		21	20	0	1	no				blast	gcuaaaaucaaagagcuccugc	gcucuuaggcuuuaccucuu	gcucuuaggcuuuaccucuuccuuuucugaaagugcuaaaaucaaagagcuccugc	CM000093.4_Gallus_gallus_isolate_RJF_#256_breed_Red_Jungle_fowl,_inbred_line_UCD001_chromosome_1,_whole_genome_shotgun_sequence:56813303..56813359:-
CM000106.4_Gallus_gallus_isolate_RJF_#256_breed_Red_Jungle_fowl,_inbred_line_UCD001_chromosome_14,_whole_genome_shotgun_sequence_28899	0	0.10 ± 0.05		17	17	0	0	no				blast	uguguucugcugugugugcagg	ugcacacacagcuauuaccuu	ugcacacacagcuauuaccuuauggacaaaaaucuguauguuaaacuguguguucugcugugugugcagg	CM000106.4_Gallus_gallus_isolate_RJF_#256_breed_Red_Jungle_fowl,_inbred_line_UCD001_chromosome_14,_whole_genome_shotgun_sequence:8579005..8579075:+
CM000099.4_Gallus_gallus_isolate_RJF_#256_breed_Red_Jungle_fowl,_inbred_line_UCD001_chromosome_7,_whole_genome_shotgun_sequence_22718	0	0.10 ± 0.05		10	10	0	0	no				blast	aguuacgcauguaaaucucuu	gagauuuacgugccuaagucc	gagauuuacgugccuaagucccauaagaguuaaugggaguuacgcauguaaaucucuu	CM000099.4_Gallus_gallus_isolate_RJF_#256_breed_Red_Jungle_fowl,_inbred_line_UCD001_chromosome_7,_whole_genome_shotgun_sequence:33572494..33572552:-
CM000104.4_Gallus_gallus_isolate_RJF_#256_breed_Red_Jungle_fowl,_inbred_line_UCD001_chromosome_12,_whole_genome_shotgun_sequence_27289	0	0.10 ± 0.05		55	55	0	0	no				blast	ugacuugccaguagaggugg	acccugaguugcagggauaa	ugacuugccaguagagguggaugccuuucugcucagccacccugaguugcagggauaa	CM000104.4_Gallus_gallus_isolate_RJF_#256_breed_Red_Jungle_fowl,_inbred_line_UCD001_chromosome_12,_whole_genome_shotgun_sequence:392047..392105:-

## Sheet: Survey of miRDeep2 performance
Survey of miRDeep2 performance for score cut-offs -10 to 10
	novel miRNAs	known miRBase miRNAs
miRDeep2 score	predicted by miRDeep2	estimated false positives	estimated true positives	in species	in data	detected by miRDeep2	estimated signal-to-noise	excision gearing
10	35	12 ± 3	23 ± 3 (65 ± 10%)	1235	664	340 (51%)	20.7	3
9	39	12 ± 3	27 ± 3 (68 ± 9%)	1235	664	346 (52%)	20.7	3
8	41	13 ± 3	28 ± 3 (69 ± 8%)	1235	664	348 (52%)	20.6	3
7	47	13 ± 3	34 ± 3 (72 ± 7%)	1235	664	352 (53%)	20.8	3
6	53	13 ± 3	40 ± 3 (75 ± 6%)	1235	664	359 (54%)	21	3
5	55	14 ± 4	41 ± 4 (74 ± 7%)	1235	664	362 (55%)	20	3
4	64	15 ± 4	49 ± 4 (76 ± 6%)	1235	664	368 (55%)	19.7	3
3	67	17 ± 4	50 ± 4 (75 ± 6%)	1235	664	373 (56%)	18.3	3
2	72	19 ± 4	53 ± 4 (73 ± 6%)	1235	664	375 (56%)	16.1	3
1	136	76 ± 8	60 ± 8 (44 ± 6%)	1235	664	401 (60%)	5.2	3
0	283	254 ± 16	29 ± 15 (10 ± 5%)	1235	664	490 (74%)	2.4	3
-1	384	353 ± 16	31 ± 16 (8 ± 4%)	1235	664	502 (76%)	2.1	3
-2	469	439 ± 19	30 ± 18 (6 ± 4%)	1235	664	506 (76%)	1.9	3
-3	583	574 ± 23	15 ± 17 (3 ± 3%)	1235	664	517 (78%)	1.6	3
-4	755	846 ± 27	0 ± 0 (0 ± 0%)	1235	664	519 (78%)	1.3	3
-5	905	1039 ± 29	0 ± 0 (0 ± 0%)	1235	664	521 (78%)	1.2	3
-6	1025	1163 ± 30	0 ± 0 (0 ± 0%)	1235	664	521 (78%)	1.2	3
-7	1110	1255 ± 31	0 ± 0 (0 ± 0%)	1235	664	523 (79%)	1.2	3
-8	1211	1327 ± 30	0 ± 0 (0 ± 0%)	1235	664	523 (79%)	1.2	3
-9	1283	1382 ± 31	0 ± 0 (0 ± 0%)	1235	664	523 (79%)	1.2	3
-10	1342	1427 ± 33	0 ± 1 (0 ± 0%)	1235	664	523 (79%)	1.2	3
