# Supplementary material for: Characterization of microRNA candidates at the primary site of infectious bronchitis virus infection: A comparative study of in vitro and in vivo avian models
Source: PLoS One. 2025 Mar 11;20(3):e0319153. doi: 10.1371/journal.pone.0319153 (PMC11896067; doi:10.1371/journal.pone.0319153)
Supplement: S9 Table — (XLSX) [file pone.0319153.s011.xlsx]

## Sheet: targets of all down-reg miRNA
Target Score	miRNA Name	Gene ID	Gene Symbol	Transcript Accession	Gene Description
100	gga-miR-135a-5p	427286	CPLX1	XM_424869	complexin 1
100	gga-miR-1329-5p	426869	SCN8A	XM_424477	sodium voltage-gated channel alpha subunit 8
99	gga-miR-135a-5p	423402	FOXN3	XM_015287743	forkhead box N3
99	gga-miR-135a-5p	396327	SYT2	XM_003642713	synaptotagmin 2
99	gga-miR-1329-5p	418618	TXLNG	XM_015273423	taxilin gamma
99	gga-miR-1329-5p	420585	THSD7A	XM_015281884	thrombospondin type 1 domain containing 7A
99	gga-miR-1329-5p	771837	GTF2H3	NM_001277519	general transcription factor IIH subunit 3
98	gga-miR-1788-5p	395417	SIK1	NM_204682	salt inducible kinase 1
98	gga-miR-1788-5p	417844	CPSF6	XM_015281728	cleavage and polyadenylation specific factor 6
98	gga-miR-135a-5p	418567	DDX3X	NM_001030800	DEAD-box helicase 3 X-linked
98	gga-miR-135a-5p	418110	KDM7A	XM_015287459	lysine demethylase 7A
98	gga-miR-135a-5p	419531	ENTPD4	XM_417683	ectonucleoside triphosphate diphosphohydrolase 4
98	gga-miR-1329-5p	415385	MCEE	NM_001293217	methylmalonyl-CoA epimerase
98	gga-miR-1329-5p	416639	C16orf72	XM_015294583	chromosome 16 open reading frame 72
98	gga-miR-1329-5p	420435	PRKAG2	NM_001030965	protein kinase AMP-activated non-catalytic subunit gamma 2
98	gga-miR-1329-5p	427259	RFK	XM_004949174	riboflavin kinase
98	gga-miR-1329-5p	427971	ADAMTS5	XM_425541	ADAM metallopeptidase with thrombospondin type 1 motif 5
97	gga-miR-10c-5p	770342	KLHL29	XM_015285054	kelch like family member 29
97	gga-miR-1788-5p	422332	MAGT1	NM_001006435	magnesium transporter 1
97	gga-miR-135a-5p	428772	ELOVL6	NM_001031539	ELOVL fatty acid elongase 6
97	gga-miR-135a-5p	374131	NR3C2	NM_001159345	nuclear receptor subfamily 3 group C member 2
97	gga-miR-135a-5p	420202	SNX16	NM_001199488	sorting nexin 16
97	gga-miR-135a-5p	395783	CHD1Z	NM_204941	chromodomain helicase DNA binding protein 1-Z
97	gga-miR-135a-5p	421533	CCSAP	XM_015284391	centriole, cilia and spindle associated protein
97	gga-miR-135a-5p	420439	ACTR3B	XM_418544	ARP3 actin related protein 3 homolog B
97	gga-miR-1329-5p	416332	KIF3A	NM_001030622	kinesin family member 3A
97	gga-miR-1329-5p	770907	KCNMB2	XM_015291506	potassium calcium-activated channel subfamily M regulatory beta subunit 2
97	gga-miR-1329-5p	395337	IL6	XM_015281283	interleukin 6
97	gga-miR-1329-5p	424665	USP24	XM_015291188	ubiquitin specific peptidase 24
97	gga-miR-1329-5p	418499	PAXBP1	XM_416707	PAX3 and PAX7 binding protein 1
97	gga-miR-1329-5p	395179	ROR1	XM_015290941	receptor tyrosine kinase like orphan receptor 1
96	gga-miR-10c-5p	418872	TRIM13	XM_015276325	tripartite motif containing 13
96	gga-miR-1788-5p	428799	ADRA2C	XM_004936302	adrenoceptor alpha 2C
96	gga-miR-1788-5p	418657	MXRA5	XM_416853	matrix remodeling associated 5
96	gga-miR-1788-5p	418322	SPICE1	XM_416545	spindle and centriole associated protein 1
96	gga-miR-135a-5p	418003	ST13	NM_001030757	ST13, Hsp70 interacting protein
96	gga-miR-135a-5p	418488	BACH1	XM_416696	BTB domain and CNC homolog 1
96	gga-miR-135a-5p	423144	ANO1	XM_421072	anoctamin 1
96	gga-miR-135a-5p	395512	EBF1	XM_015293739	early B-cell factor 1
96	gga-miR-135a-5p	419588	MAN1C1	XM_417735	mannosidase, alpha, class 1C, member 1
96	gga-miR-135a-5p	420337	NDUFB9	XM_418444	NADH:ubiquinone oxidoreductase subunit B9
96	gga-miR-135a-5p	414797	ST8SIA5	NM_001001747	ST8 alpha-N-acetyl-neuraminide alpha-2,8-sialyltransferase 5
96	gga-miR-135a-5p	423305	G2E3	NM_001012900	G2/M-phase specific E3 ubiquitin protein ligase
96	gga-miR-135a-5p	420154	UHRF1	XM_015300187	ubiquitin like with PHD and ring finger domains 1
96	gga-miR-135a-5p	418532	C2CD2	XM_416741	C2 calcium dependent domain containing 2
96	gga-miR-135a-5p	421557	C3H6orf120	NM_001031065	chromosome 3 C6orf120 homolog
96	gga-miR-1329-5p	395326	NFIL3	NM_204618	nuclear factor, interleukin 3 regulated
96	gga-miR-1329-5p	408082	EDNRB	NM_001001127	endothelin receptor type B
96	gga-miR-1329-5p	417771	CAPZA2	NM_001004380	capping actin protein of muscle Z-line alpha subunit 2
96	gga-miR-1329-5p	417205	ZER1	XM_415488	zyg-11 related cell cycle regulator
96	gga-miR-1329-5p	424180	SCN3A	XM_015289740	sodium voltage-gated channel alpha subunit 3
96	gga-miR-1329-5p	420124	ELL	XM_015300056	elongation factor for RNA polymerase II
96	gga-miR-1329-5p	421851	SH3BGRL2	XM_419869	SH3 domain binding glutamate rich protein like 2
96	gga-miR-1329-5p	424088	FAM117B	XM_421944	family with sequence similarity 117 member B
96	gga-miR-1329-5p	417105	STRBP	XM_015279424	spermatid perinuclear RNA binding protein
96	gga-miR-1329-5p	422407	GUCY1A1	XM_420375	guanylate cyclase 1 soluble subunit alpha 1
96	gga-miR-1329-5p	771133	FUT9	XM_015284664	fucosyltransferase 9
95	gga-miR-10c-5p	419327	TFAP2C	XM_417497	transcription factor AP-2 gamma
95	gga-miR-10c-5p	418491	TIAM1	XM_416699	T cell lymphoma invasion and metastasis 1
95	gga-miR-10c-5p	416319	SKP1	NM_001006153	S-phase kinase-associated protein 1
95	gga-miR-1788-5p	396444	SNAP25	XM_015283456	synaptosome associated protein 25
95	gga-miR-135a-5p	418792	GPR180	XM_015274693	G protein-coupled receptor 180
95	gga-miR-135a-5p	427218	TNPO1	XM_424806	transportin 1
95	gga-miR-135a-5p	374231	FOXO1	NM_204328	forkhead box O1
95	gga-miR-135a-5p	415444	SLC30A4	NM_001293283	solute carrier family 30 member 4
95	gga-miR-135a-5p	417763	TSPAN12	NM_001007849	tetraspanin 12
95	gga-miR-135a-5p	395568	COL5A1	NM_204790	collagen type V alpha 1 chain
95	gga-miR-135a-5p	374115	ARNTL	NM_001001463	aryl hydrocarbon receptor nuclear translocator like
95	gga-miR-1329-5p	424135	AGPS	XM_421987	alkylglycerone phosphate synthase
95	gga-miR-1329-5p	423394	GALC	XM_421304	galactosylceramidase
95	gga-miR-1329-5p	420194	ZNF704	XM_418305	zinc finger protein 704
95	gga-miR-1329-5p	425016	SCHIP1	XM_004943521	schwannomin interacting protein 1
95	gga-miR-1329-5p	424001	MAP2	XM_015289347	microtubule associated protein 2
95	gga-miR-1329-5p	423742	SEC24C	XM_421617	SEC24 homolog C, COPII coat complex component
95	gga-miR-1329-5p	373992	FBN1	XM_015291934	fibrillin 1
95	gga-miR-1329-5p	423641	UBE2D1	NM_001199526	ubiquitin conjugating enzyme E2 D1
95	gga-miR-1329-5p	107055215	LOC107055215	XM_015299169	uncharacterized LOC107055215
94	gga-miR-10c-5p	427266	DAZAP1	NM_001031428	DAZ associated protein 1
94	gga-miR-10c-5p	423783	TMEM273	XM_430096	transmembrane protein 273
94	gga-miR-10c-5p	421738	KPNA5	XM_419770	karyopherin subunit alpha 5
94	gga-miR-10c-5p	421899	CSMD1	XM_015284921	CUB and Sushi multiple domains 1
94	gga-miR-10c-5p	395176	EBF2	XM_015297299	early B cell factor 2
94	gga-miR-1788-5p	424157	MYO3B	XM_015289680	myosin IIIB
94	gga-miR-1788-5p	419912	BAK1	NM_001030920	BCL2 antagonist/killer 1
94	gga-miR-1788-5p	100858906	PCBP3	XM_004942538	poly(rC) binding protein 3
94	gga-miR-1788-5p	422866	ABLIM2	XM_015285832	actin binding LIM protein family member 2
94	gga-miR-1788-5p	419223	TAF4	XM_417400	TATA-box binding protein associated factor 4
94	gga-miR-1788-5p	395398	NRXN1	NM_001198975	neurexin 1
94	gga-miR-135a-5p	417627	PPM1E	XM_415871	protein phosphatase, Mg2+/Mn2+ dependent 1E
94	gga-miR-135a-5p	419859	CAMK1G	XM_015299047	calcium/calmodulin-dependent protein kinase IG
94	gga-miR-135a-5p	420226	RNF151	XM_004939949	ring finger protein 151
94	gga-miR-135a-5p	425886	CDYL2	XM_015292543	chromodomain Y-like 2
94	gga-miR-135a-5p	428922	ATG14	XM_015287924	autophagy related 14
94	gga-miR-135a-5p	417105	STRBP	XM_015279424	spermatid perinuclear RNA binding protein
94	gga-miR-135a-5p	429208	DNAJC16	NM_001039330	DnaJ heat shock protein family (Hsp40) member C16
94	gga-miR-135a-5p	418528	TMPRSS2	XM_416737	transmembrane serine protease 2
94	gga-miR-135a-5p	421966	HS1BP3	XM_419977	HCLS1 binding protein 3
94	gga-miR-1329-5p	427458	HNRNPK	XM_425032	heterogeneous nuclear ribonucleoprotein K
94	gga-miR-1329-5p	396221	LDHA	NM_205284	lactate dehydrogenase A
94	gga-miR-1329-5p	416965	RNF185	NM_001007840	ring finger protein 185
94	gga-miR-1329-5p	422765	FRYL	XM_015285502	FRY like transcription coactivator
94	gga-miR-1329-5p	416315	JADE2	XM_414632	jade family PHD finger 2
94	gga-miR-1329-5p	395753	MAP6	NM_204919	microtubule associated protein 6
94	gga-miR-1329-5p	101750872	LOC101750872	XM_015299170	Ig heavy chain V region C3-like
94	gga-miR-1329-5p	421914	PXDN	XM_419931	peroxidasin
94	gga-miR-1329-5p	422418	RAPGEF2	XM_420387	Rap guanine nucleotide exchange factor 2
93	gga-miR-10c-5p	421541	PGBD5	XM_015284385	piggyBac transposable element derived 5
93	gga-miR-10c-5p	415377	RORA	NM_001289887	RAR related orphan receptor A
93	gga-miR-10c-5p	422095	SPAG9	XM_015295542	sperm associated antigen 9
93	gga-miR-10c-5p	395997	EPHA5	NM_205105	EPH receptor A5
93	gga-miR-1788-5p	415833	CA5B	XM_004944283	carbonic anhydrase 5B
93	gga-miR-1788-5p	421497	AKT3	XM_015283984	AKT serine/threonine kinase 3
93	gga-miR-135a-5p	395644	USP15	NM_204840	ubiquitin specific peptidase 15
93	gga-miR-135a-5p	419875	SLC16A1	NM_001006323	solute carrier family 16 member 1
93	gga-miR-135a-5p	374182	ROCK2	XM_015276087	Rho associated coiled-coil containing protein kinase 2
93	gga-miR-135a-5p	423460	PPP2R5C	NM_001079482	protein phosphatase 2 regulatory subunit B'gamma
93	gga-miR-135a-5p	423722	ZCCHC24	XM_421599	zinc finger CCHC-type containing 24
93	gga-miR-135a-5p	100857281	CPLX2	XM_015293892	complexin 2
93	gga-miR-135a-5p	420273	EMC2	XM_015283011	ER membrane protein complex subunit 2
93	gga-miR-135a-5p	423116	PPP6R3	NM_001031183	protein phosphatase 6 regulatory subunit 3
93	gga-miR-135a-5p	427820	YWHAG	NM_001031477	tyrosine 3-monooxygenase/tryptophan 5-monooxygenase activation protein gamma
93	gga-miR-1329-5p	427751	SCAI	XM_015279844	suppressor of cancer cell invasion
93	gga-miR-1329-5p	422520	GRID2	XM_015276600	glutamate ionotropic receptor delta type subunit 2
93	gga-miR-1329-5p	100858115	MEGF9	XM_015279589	multiple EGF-like-domains 9
93	gga-miR-1329-5p	426304	ANKRD46	XM_003640842	ankyrin repeat domain 46
93	gga-miR-1329-5p	415961	ATG7	XM_015293054	autophagy related 7
93	gga-miR-1329-5p	416667	CREBBP	XM_015294628	CREB binding protein
93	gga-miR-1329-5p	424545	ADGRL2	NM_001190477	adhesion G protein-coupled receptor L2
93	gga-miR-1329-5p	419824	NFASC	NM_001004493	neurofascin
93	gga-miR-1329-5p	395734	RHOB	NM_204909	ras homolog family member B
93	gga-miR-1329-5p	421193	USP34	NM_001199416	ubiquitin specific peptidase 34
93	gga-miR-1329-5p	418763	ABHD13	NM_001008681	abhydrolase domain containing 13
93	gga-miR-1329-5p	421915	MYT1L	XM_004940506	myelin transcription factor 1 like
92	gga-miR-10c-5p	429028	FIGN	XM_004942819	fidgetin, microtubule severing factor
92	gga-miR-10c-5p	415990	BICD2	XM_004944560	BICD cargo adaptor 2
92	gga-miR-10c-5p	373907	AHR	NM_204118	aryl hydrocarbon receptor
92	gga-miR-10c-5p	396186	BDNF	XM_015286152	brain derived neurotrophic factor
92	gga-miR-1788-5p	395883	TMOD1	NM_205027	tropomodulin 1
92	gga-miR-1788-5p	420432	XYLB	XM_004939125	xylulokinase
92	gga-miR-135a-5p	422520	GRID2	XM_015276600	glutamate ionotropic receptor delta type subunit 2
92	gga-miR-135a-5p	395195	NBEA	NM_001252140	neurobeachin
92	gga-miR-135a-5p	417305	GAS7	XM_015295220	growth arrest specific 7
92	gga-miR-135a-5p	423986	COL5A2	XM_015289203	collagen type V alpha 2 chain
92	gga-miR-135a-5p	395782	TBXT	NM_204940	T brachyury transcription factor
92	gga-miR-135a-5p	423608	WAPL	NM_001199511	WAPL cohesin release factor
92	gga-miR-135a-5p	428372	PDP1	NM_001199910	pyruvate dehyrogenase phosphatase catalytic subunit 1
92	gga-miR-135a-5p	424103	INO80D	XM_015289521	INO80 complex subunit D
92	gga-miR-135a-5p	424116	PDE1A	XM_421969	phosphodiesterase 1A
92	gga-miR-135a-5p	424124	ZNF385B	XM_015289561	zinc finger protein 385B
92	gga-miR-1329-5p	386579	RPS6KA1L	NM_001109771	ribosomal protein S6 kinase A1-like
92	gga-miR-1329-5p	418567	DDX3X	NM_001030800	DEAD-box helicase 3 X-linked
92	gga-miR-1329-5p	417378	CSNK1D	XM_415634	casein kinase 1 delta
92	gga-miR-1329-5p	419517	CDS2	XM_417669	CDP-diacylglycerol synthase (phosphatidate cytidylyltransferase) 2
92	gga-miR-1329-5p	424054	PGAP1	XM_015289490	post-GPI attachment to proteins 1
92	gga-miR-1329-5p	420996	NR4A3	XM_419081	nuclear receptor subfamily 4 group A member 3
92	gga-miR-1329-5p	421553	ERMARD	XM_419594	ER membrane associated RNA degradation
92	gga-miR-1329-5p	418232	SULT4A1	XM_015291195	sulfotransferase family 4A member 1
92	gga-miR-1329-5p	427195	PAIP1	NM_001281743	poly(A) binding protein interacting protein 1
92	gga-miR-1329-5p	396381	LHX1	XM_015295682	LIM homeobox 1
92	gga-miR-1329-5p	396334	TCF12	XM_015278766	transcription factor 12
91	gga-miR-10c-5p	420558	CDK6	NM_001007892	cyclin dependent kinase 6
91	gga-miR-10c-5p	416815	NCOR2	XM_015275621	nuclear receptor corepressor 2
91	gga-miR-10c-5p	374123	UBE2I	NM_204265	ubiquitin conjugating enzyme E2 I
91	gga-miR-10c-5p	770959	LHFPL4	XM_001234276	lipoma HMGIC fusion partner-like 4
91	gga-miR-1788-5p	415811	MPHOSPH6	NM_001277139	M-phase phosphoprotein 6
91	gga-miR-1788-5p	415444	SLC30A4	NM_001293283	solute carrier family 30 member 4
91	gga-miR-1788-5p	416220	KIF20A	NM_001012783	kinesin family member 20A
91	gga-miR-1788-5p	416688	ANKRD16	XM_015283965	ankyrin repeat domain 16
91	gga-miR-135a-5p	418949	LATS2	XM_015279299	large tumor suppressor kinase 2
91	gga-miR-135a-5p	395508	TCF7L2	NM_001206510	transcription factor 7-like 2 (T-cell specific, HMG-box)
91	gga-miR-135a-5p	420319	ZFAT	XM_004940050	zinc finger and AT-hook domain containing
91	gga-miR-135a-5p	428075	B3GLCT	XM_004938762	beta 3-glucosyltransferase
91	gga-miR-135a-5p	422287	SLITRK4	XM_004940726	SLIT and NTRK like family member 4
91	gga-miR-135a-5p	769337	PRR16	XM_001232592	proline rich 16
91	gga-miR-135a-5p	770254	KLF4	XM_004949369	Kruppel like factor 4
91	gga-miR-135a-5p	418642	ARHGAP6	XM_416840	Rho GTPase activating protein 6
91	gga-miR-135a-5p	395897	TGFBI	NM_205036	transforming growth factor beta induced
91	gga-miR-135a-5p	422940	UBOX5	XM_015286030	U-box domain containing 5
91	gga-miR-135a-5p	425053	GGNBP2	NM_001001899	gametogenetin binding protein 2
91	gga-miR-135a-5p	419024	DLG2	XM_015280102	discs large MAGUK scaffold protein 2
91	gga-miR-135a-5p	424336	NTNG1	XM_015290346	netrin G1
91	gga-miR-135a-5p	373926	FGB	NM_001167683	fibrinogen beta chain
91	gga-miR-1329-5p	422425	SPOCK3	XM_420393	SPARC (osteonectin), cwcv and kazal like domains proteoglycan 3
91	gga-miR-1329-5p	772374	AGMO	XM_001235520	alkylglycerol monooxygenase
91	gga-miR-1329-5p	769007	MEF2C	XM_004949410	myocyte enhancer factor 2C
91	gga-miR-1329-5p	554217	TLR5	XM_015283742	toll like receptor 5
91	gga-miR-1329-5p	423572	SOS2	XM_015276737	SOS Ras/Rho guanine nucleotide exchange factor 2
91	gga-miR-1329-5p	416098	PPP4R2	NM_001006142	protein phosphatase 4 regulatory subunit 2
91	gga-miR-1329-5p	428446	POMGNT2	XM_015281574	protein O-linked mannose N-acetylglucosaminyltransferase 2 (beta 1,4-)
91	gga-miR-1329-5p	422238	MOSPD1	XM_420226	motile sperm domain containing 1
91	gga-miR-1329-5p	395924	CSNK1A1L	XM_015293673	casein kinase 1 alpha 1 like
91	gga-miR-1329-5p	420879	PRPF4B	XM_015276010	pre-mRNA processing factor 4B
91	gga-miR-1329-5p	395967	EPHA7	XM_015284603	EPH receptor A7
91	gga-miR-1329-5p	374214	GABRA1	NM_204318	gamma-aminobutyric acid type A receptor alpha1 subunit
91	gga-miR-1329-5p	395624	FOXF1	XM_414186	forkhead box F1
91	gga-miR-1329-5p	768473	FAM155A	XM_001231424	family with sequence similarity 155 member A
91	gga-miR-1329-5p	374177	HIF1A	NM_204297	hypoxia inducible factor 1 subunit alpha
90	gga-miR-10c-5p	416548	SYNGR3	NM_001007834	synaptogyrin 3
90	gga-miR-10c-5p	776816	ACTC2L	NM_001308613	actin, cytoplasmic 2-like
90	gga-miR-10c-5p	418010	TNRC6B	XM_015288813	trinucleotide repeat containing 6B
90	gga-miR-10c-5p	771869	FBXL20	XM_015299535	F-box and leucine rich repeat protein 20
90	gga-miR-10c-5p	418550	AGPAT3	XM_004934600	1-acylglycerol-3-phosphate O-acyltransferase 3
90	gga-miR-1788-5p	424228	BIN1	NM_001006524	bridging integrator 1
90	gga-miR-1788-5p	422222	PLS3	XM_015278236	plastin 3
90	gga-miR-1788-5p	422263	PCDH19	XM_015278277	protocadherin 19
90	gga-miR-1788-5p	420749	KBTBD2	XM_015281668	kelch repeat and BTB domain containing 2
90	gga-miR-135a-5p	428098	KCTD21	XM_004938933	potassium channel tetramerization domain containing 21
90	gga-miR-135a-5p	424125	SESTD1	XM_015289564	SEC14 and spectrin domain containing 1
90	gga-miR-135a-5p	418973	CWF19L2	XM_015279608	CWF19 like cell cycle control factor 2
90	gga-miR-135a-5p	419227	OSBPL2	NM_001008448	oxysterol binding protein like 2
90	gga-miR-135a-5p	416869	PPTC7	XM_415161	PTC7 protein phosphatase homolog
90	gga-miR-135a-5p	420174	SLCO5A1	XM_015282904	solute carrier organic anion transporter family member 5A1
90	gga-miR-135a-5p	424446	RGL1	NM_001031271	ral guanine nucleotide dissociation stimulator like 1
90	gga-miR-135a-5p	396156	SMC2	NM_205230	structural maintenance of chromosomes 2
90	gga-miR-135a-5p	428554	KCNK12	XM_003640904	potassium two pore domain channel subfamily K member 12
90	gga-miR-135a-5p	419785	BCL9L	XM_015298270	B-cell CLL/lymphoma 9-like
90	gga-miR-135a-5p	421960	SDC1	XM_419972	syndecan 1
90	gga-miR-135a-5p	396154	VLDLR	NM_205229	very low density lipoprotein receptor
90	gga-miR-135a-5p	418989	TRPC6	XM_417184	transient receptor potential cation channel subfamily C member 6
90	gga-miR-135a-5p	419201	GDAP1L1	XM_001234176	ganglioside induced differentiation associated protein 1 like 1
90	gga-miR-1329-5p	422440	NAA15	XM_015276694	N(alpha)-acetyltransferase 15, NatA auxiliary subunit
90	gga-miR-1329-5p	101749809	CNKSR2L	XM_015278509	connector enhancer of kinase suppressor of Ras 2-like
90	gga-miR-1329-5p	422529	SGMS2	XM_015276206	sphingomyelin synthase 2
90	gga-miR-1329-5p	419805	SLC6A17	XM_015299148	solute carrier family 6 member 17
90	gga-miR-1329-5p	396043	JAG1	XM_415035	jagged 1
90	gga-miR-1329-5p	416288	CANX	XM_015293792	calnexin
90	gga-miR-1329-5p	422029	XKR6	XM_015285178	XK related 6
90	gga-miR-1329-5p	424553	USP33	XM_422389	ubiquitin specific peptidase 33
90	gga-miR-1329-5p	421844	IBTK	XM_419865	inhibitor of Bruton tyrosine kinase
90	gga-miR-1329-5p	420537	ADAM22	XM_015281975	ADAM metallopeptidase domain 22
90	gga-miR-1329-5p	422471	ARHGAP10	XM_420436	Rho GTPase activating protein 10
90	gga-miR-1329-5p	421494	DESI2	NM_001008460	desumoylating isopeptidase 2
90	gga-miR-1329-5p	423041	AMPD3	XM_015286376	adenosine monophosphate deaminase 3
90	gga-miR-1329-5p	374212	ADORA1	NM_204316	adenosine A1 receptor
89	gga-miR-10c-5p	415407	PRTG	NM_001030548	protogenin
89	gga-miR-10c-5p	417109	RC3H2	XM_004946005	ring finger and CCCH-type domains 2
89	gga-miR-1788-5p	417728	PHTF2	NM_001006226	putative homeodomain transcription factor 2
89	gga-miR-1788-5p	429110	PRKAA2	NM_001039605	protein kinase AMP-activated catalytic subunit alpha 2
89	gga-miR-1788-5p	426644	ERMP1	XM_424271	endoplasmic reticulum metallopeptidase 1
89	gga-miR-1788-5p	427140	IL31RA	XM_004937245	interleukin 31 receptor A
89	gga-miR-1788-5p	417708	SYPL1	NM_001199458	synaptophysin like 1
89	gga-miR-1788-5p	431593	HSPB3	XM_001231557	heat shock protein family B (small) member 3
89	gga-miR-1788-5p	424790	DAW1	XM_422608	dynein assembly factor with WD repeats 1
89	gga-miR-1788-5p	427967	TMPRSS15	XM_015298902	transmembrane serine protease 15
89	gga-miR-1788-5p	420529	NMT2	XM_418632	N-myristoyltransferase 2
89	gga-miR-135a-5p	421422	DAAM2	XM_015283801	dishevelled associated activator of morphogenesis 2
89	gga-miR-135a-5p	421654	SNX9	XM_015284226	sorting nexin 9
89	gga-miR-135a-5p	772215	RETREG3	XM_001234117	reticulophagy regulator family member 3
89	gga-miR-135a-5p	395895	CACNA1D	NM_205034	calcium voltage-gated channel subunit alpha1 D
89	gga-miR-135a-5p	776390	ACPP	XM_001235913	acid phosphatase, prostate
89	gga-miR-135a-5p	420599	HDAC9	NM_001030981	histone deacetylase 9
89	gga-miR-135a-5p	396459	PVALB	XM_015284580	parvalbumin
89	gga-miR-135a-5p	423574	ATP5S	NM_001277562	ATP synthase, H+ transporting, mitochondrial Fo complex subunit s (factor B)
89	gga-miR-135a-5p	415607	APC	XM_015280450	APC, WNT signaling pathway regulator
89	gga-miR-135a-5p	769464	FCHO2	XM_015277664	FCH domain only 2
89	gga-miR-135a-5p	418622	CLTRN	XM_416821	collectrin, amino acid transport regulator
89	gga-miR-135a-5p	373891	RECQL5	NM_204102	RecQ like helicase 5
89	gga-miR-135a-5p	421348	EPRS	NM_001006398	glutamyl-prolyl-tRNA synthetase
89	gga-miR-1329-5p	424010	BARD1	NM_001031246	BRCA1 associated RING domain 1
89	gga-miR-1329-5p	415710	ESRP2	XM_015292353	epithelial splicing regulatory protein 2
89	gga-miR-1329-5p	424024	AGAP1	XM_421880	ArfGAP with GTPase domain, ankyrin repeat and PH domain 1
89	gga-miR-1329-5p	428181	SKI	XM_015296936	SKI proto-oncogene
89	gga-miR-1329-5p	396085	NF1	XM_415914	neurofibromin 1
89	gga-miR-1329-5p	425073	ENSA	NM_001007965	endosulfine alpha
89	gga-miR-1329-5p	378891	CSNK1E	NM_204377	casein kinase 1 epsilon
89	gga-miR-1329-5p	415701	FBXL8	NM_001277683	F-box and leucine rich repeat protein 8
89	gga-miR-1329-5p	418915	FRY	XM_015278600	FRY microtubule binding protein
89	gga-miR-1329-5p	429070	ASTN1	XM_004943258	astrotactin 1
89	gga-miR-1329-5p	395959	NEUROD4	XM_015300228	neuronal differentiation 4
89	gga-miR-1329-5p	430336	SMARCD3	XM_015281035	SWI/SNF related, matrix associated, actin dependent regulator of chromatin, subfamily d, member 3
89	gga-miR-1329-5p	427840	MNT	XM_015295873	MAX network transcriptional repressor
89	gga-miR-1329-5p	418817	KLF12	XM_003640556	Kruppel-like factor 12
89	gga-miR-1329-5p	423122	FADS2	NM_001160428	fatty acid desaturase 2
89	gga-miR-1329-5p	416906	SEZ6L	XM_015275491	seizure related 6 homolog like
89	gga-miR-1329-5p	428363	XKR9	XM_015282822	XK related 9
89	gga-miR-1329-5p	418000	EP300	XM_004937710	E1A binding protein p300
89	gga-miR-187-3p	417729	MAGI2	XM_015275749	membrane associated guanylate kinase, WW and PDZ domain containing 2
88	gga-miR-458a-5p	422970	GAS2	XM_015286177	growth arrest specific 2
88	gga-miR-10c-5p	415711	NFATC3	XM_015292363	nuclear factor of activated T-cells 3
88	gga-miR-10c-5p	772325	NR6A1	XM_015279584	nuclear receptor subfamily 6 group A member 1
88	gga-miR-10c-5p	416293	CNOT6	XM_015293943	CCR4-NOT transcription complex subunit 6
88	gga-miR-10c-5p	420661	RBMS3	XM_015281782	RNA binding motif single stranded interacting protein 3
88	gga-miR-1788-5p	423315	NPAS3	XM_015287646	neuronal PAS domain protein 3
88	gga-miR-1788-5p	396270	INCENP	NM_205330	inner centromere protein
88	gga-miR-1788-5p	418181	PIK3C2G	XM_015292003	phosphatidylinositol-4-phosphate 3-kinase catalytic subunit type 2 gamma
88	gga-miR-1788-5p	421381	KCNH1	XM_015283863	potassium voltage-gated channel subfamily H member 1
88	gga-miR-1788-5p	396379	HMGCS1	XM_015277254	3-hydroxy-3-methylglutaryl-CoA synthase 1
88	gga-miR-1788-5p	426869	SCN8A	XM_424477	sodium voltage-gated channel alpha subunit 8
88	gga-miR-1788-5p	420473	ARHGAP12	XM_015282121	Rho GTPase activating protein 12
88	gga-miR-1788-5p	421557	C3H6orf120	XM_015284059	chromosome 3 C6orf120 homolog
88	gga-miR-135a-5p	419084	GDPD4	XM_417276	glycerophosphodiester phosphodiesterase domain containing 4
88	gga-miR-135a-5p	422592	MAPK10	NM_001318224	mitogen-activated protein kinase 10
88	gga-miR-135a-5p	373894	SDK1	NM_204105	sidekick cell adhesion molecule 1
88	gga-miR-135a-5p	423549	EXOC5	NM_001012589	exocyst complex component 5
88	gga-miR-135a-5p	421288	FOXN2	NM_001039284	forkhead box N2
88	gga-miR-135a-5p	100538348	TMEM189	NM_001205100	transmembrane protein 189
88	gga-miR-135a-5p	100859655	PITPNC1	XM_015279981	phosphatidylinositol transfer protein, cytoplasmic 1
88	gga-miR-135a-5p	416887	WSCD2	XM_415178	WSC domain containing 2
88	gga-miR-135a-5p	428964	ZNF518A	XM_015288827	zinc finger protein 518A
88	gga-miR-1329-5p	428911	RCOR1	XM_015287816	REST corepressor 1
88	gga-miR-1329-5p	396375	PTPRS	XM_015300030	protein tyrosine phosphatase, receptor type S
88	gga-miR-1329-5p	770874	RGS7BP	XM_001234191	regulator of G-protein signaling 7 binding protein
88	gga-miR-1329-5p	416804	PIWIL1	XM_015275260	piwi like RNA-mediated gene silencing 1
88	gga-miR-1329-5p	427553	CDH8	XM_015292513	cadherin 8
88	gga-miR-1329-5p	418990	ARHGAP42	XM_417185	Rho GTPase activating protein 42
88	gga-miR-1329-5p	424030	ASB1	XM_004942513	ankyrin repeat and SOCS box containing 1
88	gga-miR-1329-5p	417600	PIGL	XM_015295850	phosphatidylinositol glycan anchor biosynthesis class L
88	gga-miR-1329-5p	416580	USP31	XM_015294503	ubiquitin specific peptidase 31
88	gga-miR-1329-5p	423300	NOVA1	NM_001199712	uncharacterized LOC423300
88	gga-miR-1329-5p	418226	TSPO	XM_015290491	translocator protein
87	gga-miR-10c-5p	427993	IL1RAPL1	XM_425563	interleukin 1 receptor accessory protein like 1
87	gga-miR-10c-5p	423967	C10orf143	XM_004942361	chromosome 10 open reading frame 143
87	gga-miR-1788-5p	428772	ELOVL6	NM_001031539	ELOVL fatty acid elongase 6
87	gga-miR-1788-5p	420319	ZFAT	XM_004940050	zinc finger and AT-hook domain containing
87	gga-miR-1788-5p	373991	CLOCK	XM_015285392	clock circadian regulator
87	gga-miR-1788-5p	420235	C2H8ORF37	XM_015282936	chromosome 2 open reading frame, human C8orf37
87	gga-miR-1788-5p	423794	HTR7	XM_015288395	5-hydroxytryptamine (serotonin) receptor 7, adenylate cyclase-coupled
87	gga-miR-1788-5p	422605	COQ2	XM_004941125	coenzyme Q2, polyprenyltransferase
87	gga-miR-1788-5p	417105	STRBP	XM_015279422	spermatid perinuclear RNA binding protein
87	gga-miR-1788-5p	424451	FAM129A	XM_015290307	family with sequence similarity 129 member A
87	gga-miR-1788-5p	419422	ERFE	XM_417583	erythroferrone
87	gga-miR-1788-5p	418939	AMER2	XM_004938794	APC membrane recruitment protein 2
87	gga-miR-1788-5p	424831	ITM2C	NM_001277418	integral membrane protein 2C
87	gga-miR-135a-5p	415809	PNAT3	XM_015292529	N-acetyltransferase, pineal gland isozyme NAT-3
87	gga-miR-135a-5p	424717	ZRANB2	NM_001031297	zinc finger RANBP2-type containing 2
87	gga-miR-135a-5p	431588	ZNF131	XM_429143	zinc finger protein 131
87	gga-miR-135a-5p	420336	MTSS1	XM_015283100	MTSS1, I-BAR domain containing
87	gga-miR-135a-5p	770633	PGGT1B	XM_003643102	protein geranylgeranyltransferase type I subunit beta
87	gga-miR-135a-5p	395956	GLI2	NM_001271902	GLI family zinc finger 2
87	gga-miR-135a-5p	420387	SEC22C	XM_418493	SEC22 homolog C, vesicle trafficking protein
87	gga-miR-135a-5p	408251	ADCYAP1	NM_001001291	adenylate cyclase activating polypeptide 1
87	gga-miR-135a-5p	427992	LANCL3	XM_425562	LanC like 3
87	gga-miR-135a-5p	417350	SEC14L1	XM_015295282	SEC14 like lipid binding 1
87	gga-miR-135a-5p	418514	CHAF1B	XM_015299476	chromatin assembly factor 1 subunit B
87	gga-miR-135a-5p	417897	NUDT4	XM_015284166	nudix hydrolase 4
87	gga-miR-1329-5p	418619	SYAP1	NM_001277737	synapse associated protein 1
87	gga-miR-1329-5p	424110	NBEAL1	XM_004942674	neurobeachin like 1
87	gga-miR-1329-5p	429219	RNF157	XM_015295312	ring finger protein 157
87	gga-miR-1329-5p	419222	CDH4	XM_015296374	cadherin 4
87	gga-miR-1329-5p	424353	ZBTB41	XM_004943123	zinc finger and BTB domain containing 41
87	gga-miR-1329-5p	373854	TENM2	NM_204097	teneurin transmembrane protein 2
87	gga-miR-1329-5p	428260	STK38	XM_015299139	serine/threonine kinase 38
87	gga-miR-1329-5p	770709	CHCHD7	XM_015282688	coiled-coil-helix-coiled-coil-helix domain containing 7
87	gga-miR-1329-5p	417804	ARID2	XM_004937552	AT-rich interaction domain 2
87	gga-miR-1329-5p	424555	AK5	XM_422391	adenylate kinase 5
87	gga-miR-1329-5p	428916	ZBTB1	XM_015287876	zinc finger and BTB domain containing 1
87	gga-miR-1329-5p	418185	PDE3A	XM_015291850	phosphodiesterase 3A
87	gga-miR-1329-5p	423116	PPP6R3	XM_015286779	protein phosphatase 6 regulatory subunit 3
87	gga-miR-1329-5p	100858913	SMAP1	XM_003641020	small ArfGAP 1
87	gga-miR-1329-5p	423510	WDR89	XM_015287499	WD repeat domain 89
86	gga-miR-10c-5p	419122	NCOA6	XM_015296281	nuclear receptor coactivator 6
86	gga-miR-10c-5p	418319	NAA50	NM_001030778	N(alpha)-acetyltransferase 50, NatE catalytic subunit
86	gga-miR-10c-5p	427273	FAM174A	XM_424856	family with sequence similarity 174 member A
86	gga-miR-10c-5p	419468	IFFO2	XM_003642530	intermediate filament family orphan 2
86	gga-miR-10c-5p	421278	LGALSL	NM_001008456	galectin like
86	gga-miR-1788-5p	374269	TP63	XM_015291367	tumor protein p63
86	gga-miR-1788-5p	426102	PHRF1	XM_015286718	PHD and ring finger domains 1
86	gga-miR-1788-5p	769122	B3GALT2	XM_001231893	beta-1,3-galactosyltransferase 2
86	gga-miR-1788-5p	421679	CCDC28A	XM_419716	coiled-coil domain containing 28A
86	gga-miR-135a-5p	418954	ZMYM2	XM_004938815	zinc finger MYM-type containing 2
86	gga-miR-135a-5p	396083	SYT1	NM_205171	synaptotagmin 1
86	gga-miR-135a-5p	418594	PCYT1B	XM_015302696	phosphate cytidylyltransferase 1, choline, beta
86	gga-miR-135a-5p	107054826	B4GALT5	XM_015296479	beta-1,4-galactosyltransferase 5
86	gga-miR-135a-5p	421460	RASGRP3	NM_001006401	RAS guanyl releasing protein 3
86	gga-miR-135a-5p	415611	MAN2A1	XM_003643046	mannosidase alpha class 2A member 1
86	gga-miR-135a-5p	423289	ARHGAP11A	NM_001006479	Rho GTPase activating protein 11A
86	gga-miR-135a-5p	395760	SLC8A1	XM_015283444	solute carrier family 8 member A1
86	gga-miR-135a-5p	416423	PARN	NM_001030629	poly(A)-specific ribonuclease
86	gga-miR-135a-5p	423876	SH3PXD2A	XM_015288722	SH3 and PX domains 2A
86	gga-miR-135a-5p	419223	TAF4	XM_417400	TATA-box binding protein associated factor 4
86	gga-miR-135a-5p	414891	SLC24A2	XM_015280086	solute carrier family 24 member 2
86	gga-miR-135a-5p	428547	SSTR4	XM_015283378	somatostatin receptor 4
86	gga-miR-1329-5p	396137	GRIA4	NM_001113186	glutamate ionotropic receptor AMPA type subunit 4
86	gga-miR-1329-5p	427987	UMODL1	XM_015301032	uromodulin like 1
86	gga-miR-1329-5p	417830	TBC1D30	XM_015282717	TBC1 domain family member 30
86	gga-miR-1329-5p	420647	SATB1	NM_001199644	SATB homeobox 1
86	gga-miR-1329-5p	424280	DPP10	XM_422126	dipeptidyl peptidase like 10
86	gga-miR-1329-5p	416130	FGD5	XM_004944732	FYVE, RhoGEF and PH domain containing 5
86	gga-miR-1329-5p	417529	RFFL	NM_001030711	ring finger and FYVE like domain containing E3 ubiquitin protein ligase
86	gga-miR-1329-5p	423166	C5H11orf74	XM_015286996	chromosome 5 C11orf74 homolog
86	gga-miR-1329-5p	421561	DACT2	XM_015284364	dishevelled binding antagonist of beta catenin 2
86	gga-miR-1329-5p	420267	LRP12	XM_418378	LDL receptor related protein 12
86	gga-miR-1329-5p	420259	ATP6V1C1	XM_418370	ATPase H+ transporting V1 subunit C1
86	gga-miR-1329-5p	416414	RRN3	XM_015294142	RRN3 homolog, RNA polymerase I transcription factor
86	gga-miR-1329-5p	420595	TSPAN13	NM_001199612	tetraspanin 13
86	gga-miR-1329-5p	396489	GLUL	NM_205493	glutamate-ammonia ligase
86	gga-miR-1329-5p	415790	RRAD	NM_001277606	RRAD, Ras related glycolysis inhibitor and calcium channel regulator
86	gga-miR-1329-5p	429005	SLC39A10	XM_004942586	solute carrier family 39 member 10
86	gga-miR-1329-5p	417764	ANKRD26	NM_001287187	ankyrin repeat domain 26
86	gga-miR-1329-5p	431583	ERBIN	XM_015277611	erbb2 interacting protein
86	gga-miR-1329-5p	101748342	INSYN2	XM_004942352	inhibitory synaptic factor 2A
86	gga-miR-1329-5p	100857902	GPR19	XM_003640430	G protein-coupled receptor 19
85	gga-miR-10c-5p	395961	NR5A2	NM_205078	nuclear receptor subfamily 5 group A member 2
85	gga-miR-10c-5p	374102	SDC2	NM_001001462	syndecan 2
85	gga-miR-10c-5p	420650	SGO1	NM_001199648	shugoshin 1
85	gga-miR-10c-5p	418463	CADM2	XM_015298395	cell adhesion molecule 2
85	gga-miR-1788-5p	378919	TRIB2	NM_204401	tribbles pseudokinase 2
85	gga-miR-135a-5p	395718	EYA1	XM_418290	EYA transcriptional coactivator and phosphatase 1
85	gga-miR-135a-5p	427423	MTMR12	XM_424996	myotubularin related protein 12
85	gga-miR-135a-5p	427577	GLYCTK	XM_015292863	glycerate kinase
85	gga-miR-135a-5p	418428	ZNF654	XM_416639	zinc finger protein 654
85	gga-miR-135a-5p	420780	TPK1	XM_015275899	thiamin pyrophosphokinase 1
85	gga-miR-135a-5p	427242	CCDC171	XM_003642995	coiled-coil domain containing 171
85	gga-miR-135a-5p	425441	SLC4A8	XM_015300385	solute carrier family 4 member 8
85	gga-miR-135a-5p	429156	NAALADL2	XM_015291703	N-acetylated alpha-linked acidic dipeptidase like 2
85	gga-miR-135a-5p	420848	NUP153	XM_015275969	nucleoporin 153
85	gga-miR-135a-5p	418797	SLITRK6	XM_003640550	SLIT and NTRK like family member 6
85	gga-miR-135a-5p	768914	CABLES1	XM_015278006	Cdk5 and Abl enzyme substrate 1
85	gga-miR-135a-5p	100857774	CEP85L	XM_015284484	centrosomal protein 85 like
85	gga-miR-1329-5p	420199	IMPA1	XM_004939935	inositol monophosphatase 1
85	gga-miR-1329-5p	415724	TOX3	NM_001277137	TOX high mobility group box family member 3
85	gga-miR-1329-5p	419987	ZNF652	XM_003642788	zinc finger protein 652
85	gga-miR-1329-5p	418616	NHS	XM_015272985	NHS actin remodeling regulator
85	gga-miR-1329-5p	396029	ZEB1	NM_205131	zinc finger E-box binding homeobox 1
85	gga-miR-1329-5p	431646	LINGO2	XM_004949600	leucine rich repeat and Ig domain containing 2
85	gga-miR-1329-5p	107052097	TMEM255A	XM_015278629	transmembrane protein 255A
85	gga-miR-1329-5p	100538348	TMEM189	NM_001205100	transmembrane protein 189
85	gga-miR-1329-5p	771761	THL	XM_001235000	tyrosine hydroxylase-like
85	gga-miR-1329-5p	423817	BTAF1	XM_015288828	B-TFIID TATA-box binding protein associated factor 1
85	gga-miR-1329-5p	424086	CDK15	XM_004942625	cyclin dependent kinase 15
85	gga-miR-1329-5p	395974	IKZF1	XM_015282277	IKAROS family zinc finger 1
85	gga-miR-1329-5p	770428	IL22RA2	XM_001233761	interleukin 22 receptor subunit alpha 2
85	gga-miR-1329-5p	417777	TMEM168	XM_015282365	transmembrane protein 168
85	gga-miR-1329-5p	417711	SRPK2	XM_015275772	SRSF protein kinase 2
85	gga-miR-1329-5p	771589	ITPRIPL2	XM_003642123	inositol 1,4,5-trisphosphate receptor interacting protein like 2
84	gga-miR-458a-5p	417109	RC3H2	XM_004946005	ring finger and CCCH-type domains 2
84	gga-miR-10c-5p	427798	FOXK2	XM_015295264	forkhead box K2
84	gga-miR-10c-5p	428253	NCAM1	NM_001128828	neural cell adhesion molecule 1
84	gga-miR-10c-5p	428922	ATG14	XM_015287924	autophagy related 14
84	gga-miR-10c-5p	415380	OTUD7A	XM_015279004	OTU deubiquitinase 7A
84	gga-miR-10c-5p	419288	MAPRE1	NM_001030860	microtubule associated protein RP/EB family member 1
84	gga-miR-1788-5p	418215	TM7SF3	XM_416441	transmembrane 7 superfamily member 3
84	gga-miR-1788-5p	423875	NEURL1	XM_015288648	neuralized E3 ubiquitin protein ligase 1
84	gga-miR-135a-5p	415710	ESRP2	NM_001030566	epithelial splicing regulatory protein 2
84	gga-miR-135a-5p	422858	PPP2R2C	XM_420804	protein phosphatase 2 regulatory subunit Bgamma
84	gga-miR-135a-5p	422443	SETD7	XM_420409	SET domain containing lysine methyltransferase 7
84	gga-miR-135a-5p	422024	HMBOX1	XM_015285126	homeobox containing 1
84	gga-miR-135a-5p	771599	LRRN1	NM_001097539	leucine rich repeat neuronal 1
84	gga-miR-135a-5p	395292	ROBO1	XM_004938345	roundabout guidance receptor 1
84	gga-miR-135a-5p	420815	NFATC1	XM_015275940	nuclear factor of activated T cells 1
84	gga-miR-135a-5p	423099	TOLLIP	NM_001006471	toll interacting protein
84	gga-miR-135a-5p	101751177	IPMK	XM_004942058	inositol polyphosphate multikinase
84	gga-miR-135a-5p	421402	ABCG8	XM_015283834	ATP binding cassette subfamily G member 8
84	gga-miR-135a-5p	425019	MLF1	XM_004943541	myeloid leukemia factor 1
84	gga-miR-1329-5p	420953	RPRD1A	XM_015282325	regulation of nuclear pre-mRNA domain containing 1A
84	gga-miR-1329-5p	416954	RSPH14	XM_415246	radial spoke head 14 homolog
84	gga-miR-1329-5p	107055371	RAB3A	XM_015300160	RAB3A, member RAS oncogene family
84	gga-miR-1329-5p	427218	TNPO1	XM_424806	transportin 1
84	gga-miR-1329-5p	418690	INPP4A	XM_004938484	inositol polyphosphate-4-phosphatase type I A
84	gga-miR-1329-5p	417761	CPED1	XM_416005	cadherin-like and PC-esterase domain containing 1
84	gga-miR-1329-5p	395743	GAD1	NM_204913	glutamate decarboxylase 1
84	gga-miR-1329-5p	422867	SH3TC1	XM_015285844	SH3 domain and tetratricopeptide repeats 1
84	gga-miR-1329-5p	770670	ZSWIM6	XM_001234009	zinc finger SWIM-type containing 6
84	gga-miR-1329-5p	416037	CHCHD4	NM_001113759	coiled-coil-helix-coiled-coil-helix domain containing 4
84	gga-miR-1329-5p	424044	STAT1	NM_001012914	signal transducer and activator of transcription 1
84	gga-miR-1329-5p	424302	KYNU	XM_004943013	kynureninase
84	gga-miR-1329-5p	427134	UBE2R2L	XM_424727	ubiquitin-conjugating enzyme E2 R2-like
84	gga-miR-1329-5p	420762	VPS41	XM_015281554	VPS41, HOPS complex subunit
83	gga-miR-458a-5p	422535	NPNT	XM_015276572	nephronectin
83	gga-miR-10c-5p	418824	DIAPH3	XM_015276853	diaphanous related formin 3
83	gga-miR-10c-5p	417529	RFFL	NM_001030711	ring finger and FYVE like domain containing E3 ubiquitin protein ligase
83	gga-miR-10c-5p	417406	SUZ12	XM_004946169	SUZ12, polycomb repressive complex 2 subunit
83	gga-miR-10c-5p	770364	GOPC	XM_015284490	golgi associated PDZ and coiled-coil motif containing
83	gga-miR-1788-5p	418600	ACOT9	XM_015302447	acyl-CoA thioesterase 9
83	gga-miR-135a-5p	417668	AKAP1	XM_015295864	A-kinase anchoring protein 1
83	gga-miR-135a-5p	421726	MAN1A1	XM_419762	mannosidase alpha class 1A member 1
83	gga-miR-135a-5p	771251	UBFD1	XM_015294495	ubiquitin family domain containing 1
83	gga-miR-135a-5p	421499	CEP170	XM_015283969	centrosomal protein 170
83	gga-miR-135a-5p	419259	ZBTB46	XM_015296613	zinc finger and BTB domain containing 46
83	gga-miR-135a-5p	426771	ADGRA2	XM_015297424	adhesion G protein-coupled receptor A2
83	gga-miR-135a-5p	419388	PRDM16	XM_417551	PR/SET domain 16
83	gga-miR-135a-5p	421530	SPRTN	XM_419571	SprT-like N-terminal domain
83	gga-miR-135a-5p	395352	DPF1	NM_204640	double PHD fingers 1
83	gga-miR-135a-5p	426860	TRMT1L	XM_003643174	tRNA methyltransferase 1 like
83	gga-miR-135a-5p	770453	SRD5A1	XM_004935131	steroid-5-alpha-reductase, alpha polypeptide 1 (3-oxo-5 alpha-steroid delta 4-dehydrogenase alpha 1)
83	gga-miR-135a-5p	422010	STMN4	XM_420017	stathmin 4
83	gga-miR-135a-5p	768824	ZNF706	NM_001097531	zinc finger protein 706
83	gga-miR-135a-5p	422064	PTCHD4	XM_015285145	patched domain containing 4
83	gga-miR-1329-5p	427369	LOC427369	XM_015280725	uncharacterized LOC427369
83	gga-miR-1329-5p	420263	DCAF13	NM_001030948	DDB1 and CUL4 associated factor 13
83	gga-miR-1329-5p	419605	RRAGC	NM_001030896	Ras related GTP binding C
83	gga-miR-1329-5p	417896	EEA1	XM_015284181	early endosome antigen 1
83	gga-miR-1329-5p	395389	ALDH1A3	NM_204669	aldehyde dehydrogenase 1 family member A3
83	gga-miR-1329-5p	423299	STXBP6	XM_015287352	syntaxin binding protein 6
83	gga-miR-1329-5p	423064	PDE3B	NM_001031182	phosphodiesterase 3B
83	gga-miR-1329-5p	422329	ZDHHC15	XM_420303	zinc finger DHHC-type containing 15
83	gga-miR-1329-5p	395449	RAD54B	XM_015282911	RAD54 homolog B
83	gga-miR-1329-5p	420282	SAMD12	XM_015283056	sterile alpha motif domain containing 12
83	gga-miR-1329-5p	423560	GMFB	NM_001031214	glia maturation factor beta
83	gga-miR-1329-5p	422022	EXTL3	XM_015285187	exostosin like glycosyltransferase 3
83	gga-miR-1329-5p	422734	ZDHHC2	XM_420689	zinc finger DHHC-type containing 2
83	gga-miR-1329-5p	418651	SHROOM2	XM_004938410	shroom family member 2
83	gga-miR-1329-5p	419403	NADK	XM_015296862	NAD kinase
83	gga-miR-1329-5p	428948	PDLIM1	XM_004942091	PDZ and LIM domain 1
83	gga-miR-1329-5p	422505	WRN	XM_015276198	Werner syndrome RecQ like helicase
83	gga-miR-1329-5p	395470	ITGB8	XM_015281861	integrin subunit beta 8
83	gga-miR-1329-5p	422481	FBXW7	NM_001349722	F-box and WD repeat domain containing 7
83	gga-miR-187-3p	395086	F7	XM_015277821	coagulation factor VII
82	gga-miR-458a-5p	417129	QSOX2	XM_004945983	quiescin sulfhydryl oxidase 2
82	gga-miR-10c-5p	423081	GTF2H1	NM_001199592	general transcription factor IIH subunit 1
82	gga-miR-10c-5p	421324	WDR26	XM_015283907	WD repeat domain 26
82	gga-miR-10c-5p	769797	RAP2A	XM_001233103	RAP2A, member of RAS oncogene family
82	gga-miR-10c-5p	418700	LYGL	XM_416896	lysozyme g-like
82	gga-miR-1788-5p	427388	COMMD10	NM_001031443	COMM domain containing 10
82	gga-miR-1788-5p	776390	ACPP	XM_001235913	acid phosphatase, prostate
82	gga-miR-1788-5p	107049082	LOC107049082	XM_015282718	sodium/potassium-transporting ATPase subunit beta-1-interacting protein 3-like
82	gga-miR-1788-5p	420437	KMT2C	XM_015281230	lysine methyltransferase 2C
82	gga-miR-1788-5p	423442	GSKIP	XM_015287456	GSK3B interacting protein
82	gga-miR-1788-5p	100859265	ZBTB20	XM_015295512	zinc finger and BTB domain containing 20
82	gga-miR-1788-5p	428860	APIP	NM_001031547	APAF1 interacting protein
82	gga-miR-135a-5p	395631	LDB2	XM_015285728	LIM domain binding 2
82	gga-miR-135a-5p	417582	NUFIP2	XM_015295882	NUFIP2, FMR1 interacting protein 2
82	gga-miR-135a-5p	428146	KCNB1	XM_425704	potassium voltage-gated channel subfamily B member 1
82	gga-miR-135a-5p	428616	CLVS2	XM_426173	clavesin 2
82	gga-miR-135a-5p	426879	CERS5	XM_424486	ceramide synthase 5
82	gga-miR-135a-5p	423029	BTBD10	NM_001199575	BTB domain containing 10
82	gga-miR-135a-5p	418335	GSK3A	XM_416557	glycogen synthase kinase 3 alpha
82	gga-miR-135a-5p	418818	KLF5	XM_417013	Kruppel like factor 5
82	gga-miR-135a-5p	396144	CNGA3	NM_205221	cyclic nucleotide gated channel alpha 3
82	gga-miR-135a-5p	420176	NCOA2	XM_015282895	nuclear receptor coactivator 2
82	gga-miR-1329-5p	417578	FAM222B	NM_001030718	family with sequence similarity 222 member B
82	gga-miR-1329-5p	425119	KMT5B	XM_015286822	lysine methyltransferase 5B
82	gga-miR-1329-5p	421986	PPM1G	XM_003641050	protein phosphatase, Mg2+/Mn2+ dependent 1G
82	gga-miR-1329-5p	423512	PPP2R5E	XM_015287890	protein phosphatase 2 regulatory subunit B'epsilon
82	gga-miR-1329-5p	428996	LRRFIP1	XM_015289297	LRR binding FLII interacting protein 1
82	gga-miR-1329-5p	428216	SRRM1	XM_015297691	serine and arginine repetitive matrix 1
82	gga-miR-1329-5p	101749861	CUX1	XM_015295636	cut like homeobox 1
82	gga-miR-1329-5p	417091	ZBTB43	XM_415377	zinc finger and BTB domain containing 43
82	gga-miR-1329-5p	420905	ZCCHC2	XM_015282199	zinc finger CCHC-type containing 2
82	gga-miR-1329-5p	424059	HSPD1	NM_001012916	heat shock protein family D (Hsp60) member 1
82	gga-miR-1329-5p	419177	RPN2	NM_001006288	ribophorin II
82	gga-miR-1329-5p	428902	KCNK10	XM_004941854	potassium two pore domain channel subfamily K member 10
82	gga-miR-1329-5p	428928	NIN	XM_004936503	ninein
82	gga-miR-187-3p	419826	RBBP5	XM_015298922	RB binding protein 5, histone lysine methyltransferase complex subunit
81	gga-miR-10c-5p	420191	GDAP1	XM_418303	ganglioside induced differentiation associated protein 1
81	gga-miR-10c-5p	420455	ZMYND11	XM_418557	zinc finger MYND-type containing 11
81	gga-miR-1788-5p	101751667	BTN3A3	XM_015300544	butyrophilin, subfamily 3, member A3
81	gga-miR-1788-5p	419880	HIPK1	XM_015299023	homeodomain interacting protein kinase 1
81	gga-miR-1788-5p	420788	ADCY1	XM_418883	adenylate cyclase 1
81	gga-miR-1788-5p	426827	LOC426827	XM_015300549	butyrophilin, subfamily 2, member A1-like
81	gga-miR-1788-5p	771199	GPR34	XM_015301571	G protein-coupled receptor 34
81	gga-miR-135a-5p	772356	CADM3	XM_015298674	cell adhesion molecule 3
81	gga-miR-135a-5p	420264	RIMS2	XM_015282988	regulating synaptic membrane exocytosis 2
81	gga-miR-135a-5p	101750621	LOC101750621	XM_004940718	uncharacterized LOC101750621
81	gga-miR-135a-5p	374120	PPARA	XM_015289929	peroxisome proliferator activated receptor alpha
81	gga-miR-135a-5p	427983	KCNJ6	XM_004934546	potassium voltage-gated channel subfamily J member 6
81	gga-miR-135a-5p	421105	MAPRE2	NM_001031017	microtubule associated protein RP/EB family member 2
81	gga-miR-135a-5p	419762	CADM1	XM_015298224	cell adhesion molecule 1
81	gga-miR-135a-5p	418639	PRPS2	XM_015273663	phosphoribosyl pyrophosphate synthetase 2
81	gga-miR-135a-5p	418418	PHLDB2	XM_015297663	pleckstrin homology like domain family B member 2
81	gga-miR-135a-5p	415432	MYEF2	NM_001012768	myelin expression factor 2
81	gga-miR-135a-5p	373887	FZD4	NM_204099	frizzled class receptor 4
81	gga-miR-135a-5p	420989	AHRR	XM_015282378	aryl-hydrocarbon receptor repressor
81	gga-miR-135a-5p	769410	SPTB	XM_015286286	spectrin beta, erythrocytic
81	gga-miR-135a-5p	770660	RIT2	XM_001233996	Ras like without CAAX 2
81	gga-miR-1329-5p	107052520	LOC107052520	XM_015281718	atherin-like
81	gga-miR-1329-5p	419402	GNB1	NM_001012835	G protein subunit beta 1
81	gga-miR-1329-5p	417117	DAB2IP	XM_015279829	DAB2 interacting protein
81	gga-miR-1329-5p	404531	RBM12	NM_206986	RNA binding motif protein 12
81	gga-miR-1329-5p	395668	TENM1	XM_015278189	teneurin transmembrane protein 1
81	gga-miR-1329-5p	422461	ANAPC10	XM_015276177	anaphase promoting complex subunit 10
81	gga-miR-1329-5p	420868	BMP6	XM_015275997	bone morphogenetic protein 6
81	gga-miR-1329-5p	420309	DENND3	XM_015283234	DENN domain containing 3
81	gga-miR-1329-5p	772206	SMCO4	NM_001164340	single-pass membrane protein with coiled-coil domains 4
81	gga-miR-1329-5p	374126	NAB1	XM_015289085	NGFI-A binding protein 1
81	gga-miR-1329-5p	772299	UBR7	NM_001318461	ubiquitin protein ligase E3 component n-recognin 7 (putative)
81	gga-miR-1329-5p	428588	NTPCR	NM_001031523	nucleoside-triphosphatase, cancer-related
81	gga-miR-1329-5p	418649	WWC3	XM_015273752	WWC family member 3
81	gga-miR-1329-5p	422463	OTUD4	XM_015276716	OTU deubiquitinase 4
81	gga-miR-1329-5p	418220	CYB5R3	XM_416445	cytochrome b5 reductase 3
81	gga-miR-1329-5p	428769	NDST3	XM_004941244	N-deacetylase and N-sulfotransferase 3
81	gga-miR-1329-5p	426732	NME5	NM_001257371	NME/NM23 family member 5
81	gga-miR-1329-5p	416791	GOLGA3	XM_015275675	golgin A3
81	gga-miR-1329-5p	419530	SLC25A37	XM_417682	solute carrier family 25 (mitochondrial iron transporter), member 37
81	gga-miR-187-3p	418200	ABCC9	XM_015291577	ATP binding cassette subfamily C member 9
81	gga-miR-187-3p	395176	EBF2	NM_001164536	early B cell factor 2
80	gga-miR-10c-5p	420420	MYD88	NM_001030962	myeloid differentiation primary response 88
80	gga-miR-10c-5p	431243	APH1A	XM_428797	aph-1 homolog A, gamma-secretase subunit
80	gga-miR-10c-5p	395502	HOXB3	XM_015299431	homeobox B3
80	gga-miR-10c-5p	423749	SORBS1	XM_015288520	sorbin and SH3 domain containing 1
80	gga-miR-10c-5p	424060	PLCL1	XM_421916	phospholipase C like 1
80	gga-miR-10c-5p	420955	GALNT1	NM_001006381	polypeptide N-acetylgalactosaminyltransferase 1
80	gga-miR-10c-5p	428078	USP12	XM_015278916	ubiquitin specific peptidase 12
80	gga-miR-10c-5p	395829	WNT9A	NM_204981	Wnt family member 9A
80	gga-miR-1788-5p	422142	ENOX2	XM_015278216	ecto-NOX disulfide-thiol exchanger 2
80	gga-miR-1788-5p	427983	KCNJ6	XM_004934546	potassium voltage-gated channel subfamily J member 6
80	gga-miR-1788-5p	768557	SIK2	XM_015298071	salt inducible kinase 2
80	gga-miR-1788-5p	424224	PECR	NM_001006522	peroxisomal trans-2-enoyl-CoA reductase
80	gga-miR-1788-5p	416645	RBFOX1	XM_015294594	RNA binding protein, fox-1 homolog 1
80	gga-miR-1788-5p	396154	VLDLR	NM_205229	very low density lipoprotein receptor
80	gga-miR-135a-5p	423734	KAT6B	XM_421609	lysine acetyltransferase 6B
80	gga-miR-135a-5p	421136	SDCBP	NM_001031024	syndecan binding protein
80	gga-miR-135a-5p	428001	CDKL5	XM_015272943	cyclin dependent kinase like 5
80	gga-miR-135a-5p	419972	NSF	NM_001024456	N-ethylmaleimide sensitive factor, vesicle fusing ATPase
80	gga-miR-135a-5p	423566	DNAAF2	XM_421456	dynein axonemal assembly factor 2
80	gga-miR-135a-5p	422762	DCUN1D4	XM_015285518	defective in cullin neddylation 1 domain containing 4
80	gga-miR-135a-5p	418479	ADAMTS1	XM_015299177	ADAM metallopeptidase with thrombospondin type 1 motif 1
80	gga-miR-135a-5p	420859	MAK	XM_015275984	male germ cell associated kinase
80	gga-miR-1329-5p	421478	PRKD3	XM_015283746	protein kinase D3
80	gga-miR-1329-5p	423281	MPP5	XM_015287339	membrane palmitoylated protein 5
80	gga-miR-1329-5p	417920	CDK17	XM_015283876	cyclin dependent kinase 17
80	gga-miR-1329-5p	420846	RBM24	NM_001012863	RNA binding motif protein 24
80	gga-miR-1329-5p	418609	MAP3K15	XM_003640489	mitogen-activated protein kinase kinase kinase 15
80	gga-miR-1329-5p	422779	TMEM33	XM_420732	transmembrane protein 33
80	gga-miR-1329-5p	420427	WDR48	NM_001030964	WD repeat domain 48
80	gga-miR-1329-5p	418588	TAB3	XM_015302242	TGF-beta activated kinase 1 (MAP3K7) binding protein 3
80	gga-miR-1329-5p	426230	PCNX1	XM_015287579	pecanex 1
80	gga-miR-1329-5p	395309	IKZF2	XM_015289097	IKAROS family zinc finger 2
80	gga-miR-1329-5p	418373	SFT2D2	XM_416592	SFT2 domain containing 2
80	gga-miR-1329-5p	423408	RPS6KA5	NM_001012587	ribosomal protein S6 kinase A5
80	gga-miR-1329-5p	417892	DCN	NM_001030747	decorin
80	gga-miR-1329-5p	396239	BRAF	XM_015284526	B-Raf proto-oncogene, serine/threonine kinase
80	gga-miR-1329-5p	421461	LTBP1	NM_001282608	latent transforming growth factor beta binding protein 1
80	gga-miR-1329-5p	101750732	GIN1	XM_004949304	gypsy retrotransposon integrase 1
80	gga-miR-1329-5p	422095	SPAG9	XM_015295548	sperm associated antigen 9
80	gga-miR-1329-5p	424647	PODN	XM_015291208	podocan
80	gga-miR-1329-5p	101749102	RIPPLY3	XM_004934543	ripply transcriptional repressor 3
80	gga-miR-1329-5p	422153	PDZD11	XM_015278222	PDZ domain containing 11
79	gga-miR-10c-5p	418407	BBX	XM_015297349	BBX, HMG-box containing
79	gga-miR-10c-5p	428952	HIF1AN	XM_426507	hypoxia inducible factor 1 subunit alpha inhibitor
79	gga-miR-10c-5p	396087	SKIL	NM_205174	SKI like proto-oncogene
79	gga-miR-1788-5p	770095	EVC2	XM_015285796	EvC ciliary complex subunit 2
79	gga-miR-1788-5p	427545	LOC427545	XM_425117	histamine H3 receptor-like
79	gga-miR-1788-5p	427878	ANO4	XM_015289621	anoctamin 4
79	gga-miR-1788-5p	422971	SLC17A6	XM_015286180	solute carrier family 17 member 6
79	gga-miR-1788-5p	419991	UBE2Z	XM_418113	ubiquitin conjugating enzyme E2 Z
79	gga-miR-1788-5p	396486	OPN1MSW	NM_205490	opsin, green sensitive (rhodopsin-like)
79	gga-miR-1788-5p	416255	CNOT8	XM_015293772	CCR4-NOT transcription complex subunit 8
79	gga-miR-1788-5p	424416	LHX4-AS1	NM_001277547	LHX4 antisense RNA 1
79	gga-miR-1788-5p	422781	APBB2	XM_420735	amyloid beta precursor protein binding family B member 2
79	gga-miR-135a-5p	422247	ARHGEF6	XM_015278264	Rac/Cdc42 guanine nucleotide exchange factor 6
79	gga-miR-135a-5p	428653	KCNS3	XM_015285073	potassium voltage-gated channel modifier subfamily S member 3
79	gga-miR-135a-5p	415708	RIPK3	XM_004944149	receptor-interacting serine-threonine kinase 3
79	gga-miR-135a-5p	418125	PTN	XM_015285608	pleiotrophin
79	gga-miR-135a-5p	428592	MPC1	NM_001031524	mitochondrial pyruvate carrier 1
79	gga-miR-135a-5p	428799	ADRA2C	XM_004936302	adrenoceptor alpha 2C
79	gga-miR-135a-5p	415978	HDAC11	NM_001277141	histone deacetylase 11
79	gga-miR-135a-5p	427449	DAB2	XM_015277541	DAB2, clathrin adaptor protein
79	gga-miR-135a-5p	425033	MBNL1	NM_001163327	muscleblind like splicing regulator 1
79	gga-miR-135a-5p	422220	LRCH2	XM_420210	leucine rich repeats and calponin homology domain containing 2
79	gga-miR-135a-5p	427508	SV2B	XM_425081	synaptic vesicle glycoprotein 2B
79	gga-miR-135a-5p	419823	MDM4	XM_015299095	MDM4, p53 regulator
79	gga-miR-135a-5p	423589	FERMT2	XM_004936527	fermitin family member 2
79	gga-miR-135a-5p	418023	JOSD1	XM_416259	Josephin domain containing 1
79	gga-miR-1329-5p	415951	IPPK	NM_001293322	inositol-pentakisphosphate 2-kinase
79	gga-miR-1329-5p	101751828	ZFP36L1	NM_001319031	ZFP36 ring finger protein like 1
79	gga-miR-1329-5p	417923	TMPO	XM_015284666	thymopoietin
79	gga-miR-1329-5p	426849	LMAN1	XM_015277293	lectin, mannose binding 1
79	gga-miR-1329-5p	421497	AKT3	XM_015283984	AKT serine/threonine kinase 3
79	gga-miR-1329-5p	423082	TSG101	XM_015286583	tumor susceptibility gene 101
79	gga-miR-1329-5p	415780	LOC415780	XM_414141	transcription initiation factor TFIID subunit 4-like
79	gga-miR-1329-5p	419196	SERINC3	NM_001006291	serine incorporator 3
79	gga-miR-1329-5p	395129	ANGPT1	NM_001199447	angiopoietin 1
79	gga-miR-1329-5p	418094	WASHC3	XM_416327	WASH complex subunit 3
79	gga-miR-1329-5p	395995	TBP	NM_205103	TATA-box binding protein
79	gga-miR-1329-5p	422762	DCUN1D4	XM_015285516	defective in cullin neddylation 1 domain containing 4
79	gga-miR-1329-5p	419762	CADM1	XM_015298219	cell adhesion molecule 1
79	gga-miR-1329-5p	396019	PPP1CB	NM_205122	protein phosphatase 1 catalytic subunit beta
79	gga-miR-1329-5p	418429	C1H3ORF38	XM_416640	chromosome 1 open reading frame, human C3orf38
79	gga-miR-1329-5p	423935	WDR11	XM_421795	WD repeat domain 11
79	gga-miR-1329-5p	426769	ERLIN2	XM_424380	ER lipid raft associated 2
79	gga-miR-1329-5p	422411	GLRB	XM_004940905	glycine receptor beta
79	gga-miR-187-3p	474379	GNAL	XM_015282481	G protein subunit alpha L
78	gga-miR-10c-5p	421705	L3MBTL3	XM_419742	L3MBTL3, histone methyl-lysine binding protein
78	gga-miR-10c-5p	771246	HOXD10	XM_015289593	homeobox D10
78	gga-miR-10c-5p	422029	XKR6	XM_015285178	XK related 6
78	gga-miR-10c-5p	424606	MAST2	XM_015291259	microtubule associated serine/threonine kinase 2
78	gga-miR-1788-5p	424503	GLMN	XM_004936604	glomulin, FKBP associated protein
78	gga-miR-1788-5p	424188	SLC4A10	XM_015289718	solute carrier family 4 member 10
78	gga-miR-1788-5p	428523	ANKRD29	XM_426077	ankyrin repeat domain 29
78	gga-miR-1788-5p	416382	RNF165	XM_414696	ring finger protein 165
78	gga-miR-1788-5p	100859846	PGPEP1L	XM_015292274	pyroglutamyl-peptidase I-like
78	gga-miR-1788-5p	426813	GRAMD3	XM_015280825	GRAM domain containing 3
78	gga-miR-1788-5p	416707	MAL	NM_001199391	mal, T cell differentiation protein
78	gga-miR-1788-5p	422549	PRIMPOL	XM_015276230	primase and DNA directed polymerase
78	gga-miR-1788-5p	419153	PXMP4	XM_417337	peroxisomal membrane protein 4
78	gga-miR-135a-5p	396257	CA2	NM_205317	carbonic anhydrase 2
78	gga-miR-135a-5p	422746	CEP135	XM_004936021	centrosomal protein 135
78	gga-miR-135a-5p	422375	LONRF3	XM_004940846	LON peptidase N-terminal domain and ring finger 3
78	gga-miR-135a-5p	416872	PPP1CC	NM_001006190	protein phosphatase 1 catalytic subunit gamma
78	gga-miR-135a-5p	428685	CDR2L	XM_426243	cerebellar degeneration related protein 2 like
78	gga-miR-135a-5p	423897	ZDHHC6	XM_015288964	zinc finger DHHC-type containing 6
78	gga-miR-135a-5p	407088	MASP1	NM_213586	mannan binding lectin serine peptidase 1
78	gga-miR-135a-5p	427990	SYTL5	XM_004934619	synaptotagmin like 5
78	gga-miR-135a-5p	415349	PSTPIP1	XM_413733	proline-serine-threonine phosphatase interacting protein 1
78	gga-miR-135a-5p	417777	TMEM168	XM_416021	transmembrane protein 168
78	gga-miR-1329-5p	422841	ZNF518B	XM_004936164	zinc finger protein 518B
78	gga-miR-1329-5p	423894	SHOC2	NM_001031236	SHOC2, leucine rich repeat scaffold protein
78	gga-miR-1329-5p	378788	FZD6	NM_001271931	frizzled class receptor 6
78	gga-miR-1329-5p	395410	ABL2	XM_015290509	ABL proto-oncogene 2, non-receptor tyrosine kinase
78	gga-miR-1329-5p	423895	GPAM	XM_015288971	glycerol-3-phosphate acyltransferase, mitochondrial
78	gga-miR-1329-5p	416311	C13H5orf24	XM_015294097	chromosome 13 C5orf24 homolog
78	gga-miR-1329-5p	418010	TNRC6B	XM_015288794	trinucleotide repeat containing 6B
78	gga-miR-1329-5p	420426	GORASP1	NM_001030963	golgi reassembly stacking protein 1
78	gga-miR-1329-5p	416821	TMED2	NM_001006186	transmembrane p24 trafficking protein 2
78	gga-miR-1329-5p	424515	LRRC8C	XM_015290662	leucine rich repeat containing 8 family member C
78	gga-miR-1329-5p	418067	MTERF2	XM_004937811	mitochondrial transcription termination factor 2
78	gga-miR-1329-5p	419554	PUM1	NM_001012840	pumilio RNA binding family member 1
78	gga-miR-1329-5p	421945	LPIN1	XM_004935773	lipin 1
78	gga-miR-1329-5p	395319	PCLO	XM_015300112	piccolo presynaptic cytomatrix protein
78	gga-miR-1329-5p	424103	INO80D	XM_015289521	INO80 complex subunit D
78	gga-miR-1329-5p	373975	IRX2	XM_015282366	iroquois homeobox 2
77	gga-miR-10c-5p	421102	ASXL3	XM_015282614	ASXL transcriptional regulator 3
77	gga-miR-10c-5p	421167	IPO9	XM_015298721	importin 9
77	gga-miR-10c-5p	420989	AHRR	XM_015282378	aryl-hydrocarbon receptor repressor
77	gga-miR-1788-5p	420818	ALDH5A1	XM_418909	aldehyde dehydrogenase 5 family member A1
77	gga-miR-1788-5p	420471	EPC1	XM_418573	enhancer of polycomb homolog 1
77	gga-miR-1788-5p	431639	DNAJC25	XM_003643082	DnaJ heat shock protein family (Hsp40) member C25
77	gga-miR-1788-5p	418946	MICU2	XM_417140	mitochondrial calcium uptake 2
77	gga-miR-1788-5p	772259	LHX6	XM_015279837	LIM homeobox 6
77	gga-miR-1788-5p	770869	MGARP	XM_015276695	mitochondria localized glutamic acid rich protein
77	gga-miR-135a-5p	424463	DPH5	XM_422306	diphthamide biosynthesis 5
77	gga-miR-135a-5p	100857164	MC3R	XM_004947236	melanocortin 3 receptor
77	gga-miR-135a-5p	373970	ROCK1	NM_001199448	Rho-associated, coiled-coil containing protein kinase 1
77	gga-miR-135a-5p	421895	FBXO9	NM_001006414	F-box protein 9
77	gga-miR-135a-5p	421465	RMDN2	XM_419514	regulator of microtubule dynamics 2
77	gga-miR-135a-5p	420774	HECW1	XM_418870	HECT, C2 and WW domain containing E3 ubiquitin protein ligase 1
77	gga-miR-135a-5p	421055	EPB41L3	XM_015282582	erythrocyte membrane protein band 4.1 like 3
77	gga-miR-135a-5p	420847	CAP2	XM_004939641	cyclase associated actin cytoskeleton regulatory protein 2
77	gga-miR-135a-5p	417637	RPS6KB1	XM_015295787	ribosomal protein S6 kinase B1
77	gga-miR-135a-5p	100859817	SWT1	XM_004949882	SWT1, RNA endoribonuclease homolog
77	gga-miR-1329-5p	414880	LIMS1	XM_015277838	LIM zinc finger domain containing 1
77	gga-miR-1329-5p	428845	ZNF143	XM_426401	zinc finger protein 143
77	gga-miR-1329-5p	395858	H2AFY	NM_205007	H2A histone family, member Y
77	gga-miR-1329-5p	420881	SLC22A23	XM_015276013	solute carrier family 22 member 23
77	gga-miR-1329-5p	422997	PTDSS2	NM_001199503	phosphatidylserine synthase 2
77	gga-miR-1329-5p	418739	TFDP1	XM_015277902	transcription factor Dp-1
77	gga-miR-1329-5p	427645	PDE8B	XM_004937329	phosphodiesterase 8B
77	gga-miR-1329-5p	423800	SLC35G1	XM_015288857	solute carrier family 35 member G1
77	gga-miR-1329-5p	396494	EGFR	NM_205497	epidermal growth factor receptor
77	gga-miR-1329-5p	431449	RFKL	NM_001031605	riboflavin kinase-like
77	gga-miR-1329-5p	426186	TMEM106C	XM_015272612	transmembrane protein 106C
77	gga-miR-1329-5p	420398	ARF1	NM_001006352	ADP ribosylation factor 1
77	gga-miR-1329-5p	418403	NXPE3	XM_416618	neurexophilin and PC-esterase domain family member 3
77	gga-miR-1329-5p	415600	ADAMTS19	XM_413968	ADAM metallopeptidase with thrombospondin type 1 motif, 19
77	gga-miR-1329-5p	428427	SLC25A13	NM_001012949	solute carrier family 25 member 13
77	gga-miR-1329-5p	417845	FRS2	XM_015281751	fibroblast growth factor receptor substrate 2
77	gga-miR-1329-5p	426495	ARL2BP	NM_001007970	ADP ribosylation factor like GTPase 2 binding protein
77	gga-miR-1329-5p	423356	YLPM1	XM_015287699	YLP motif containing 1
76	gga-miR-10c-5p	416286	MAML1	XM_414607	mastermind like transcriptional coactivator 1
76	gga-miR-10c-5p	424235	EPB41L5	XM_015290030	erythrocyte membrane protein band 4.1 like 5
76	gga-miR-10c-5p	395900	HOXB1	NM_001080859	homeobox B1
76	gga-miR-10c-5p	768825	CDC42SE2	NM_001302117	CDC42 small effector 2
76	gga-miR-10c-5p	100858127	LHFPL3	XM_015275770	LHFPL tetraspan subfamily member 3
76	gga-miR-1788-5p	427430	C1QTNF3	XM_425002	C1q and tumor necrosis factor related protein 3
76	gga-miR-1788-5p	771009	CLCA2	XM_015290840	chloride channel accessory 2
76	gga-miR-1788-5p	415969	CECR5L	XM_414312	cat eye syndrome chromosome region, candidate 5-like
76	gga-miR-1788-5p	423031	MICAL2	XM_015286432	microtubule associated monooxygenase, calponin and LIM domain containing 2
76	gga-miR-1788-5p	427592	LRIG1	XM_425165	leucine rich repeats and immunoglobulin like domains 1
76	gga-miR-1788-5p	395730	KCNAB3	NM_204906	potassium voltage-gated channel subfamily A regulatory beta subunit 3
76	gga-miR-1788-5p	101747799	LOC101747799	XM_004937653	E3 ubiquitin-protein ligase ICP0-like
76	gga-miR-1788-5p	416037	CHCHD4	NM_001113759	coiled-coil-helix-coiled-coil-helix domain containing 4
76	gga-miR-1788-5p	427949	CLCN1	XM_015294025	chloride voltage-gated channel 1
76	gga-miR-1788-5p	425978	SH2D7	XM_015298430	SH2 domain containing 7
76	gga-miR-1788-5p	101751545	CDKN1AL	XM_015290832	cyclin dependent kinase inhibitor 1A-like
76	gga-miR-1788-5p	421605	ARL14EP	XM_015286162	ADP ribosylation factor like GTPase 14 effector protein
76	gga-miR-1788-5p	503574	SNRNP200	NM_001012701	small nuclear ribonucleoprotein U5 200kDa subunit
76	gga-miR-135a-5p	421634	AKAP12	XM_004935624	A-kinase anchoring protein 12
76	gga-miR-135a-5p	418624	PIGA	NM_001030808	phosphatidylinositol glycan anchor biosynthesis class A
76	gga-miR-135a-5p	423895	GPAM	XM_015288971	glycerol-3-phosphate acyltransferase, mitochondrial
76	gga-miR-135a-5p	419595	CLIC4	XM_015297737	chloride intracellular channel 4
76	gga-miR-135a-5p	395627	MAPKAP1	XM_015279322	mitogen-activated protein kinase associated protein 1
76	gga-miR-135a-5p	420747	RP9	XM_418845	RP9, pre-mRNA splicing factor
76	gga-miR-135a-5p	418353	ZDHHC23	NM_001012819	zinc finger DHHC-type containing 23
76	gga-miR-1329-5p	421886	HMGCLL1	XM_015284899	3-hydroxymethyl-3-methylglutaryl-CoA lyase like 1
76	gga-miR-1329-5p	771074	TTPA	XM_001234375	alpha tocopherol transfer protein
76	gga-miR-1329-5p	420558	CDK6	NM_001007892	cyclin dependent kinase 6
76	gga-miR-1329-5p	428577	CDC42EP3	XM_426134	CDC42 effector protein 3
76	gga-miR-1329-5p	421802	NDUFAF4	XM_004940366	NADH:ubiquinone oxidoreductase complex assembly factor 4
76	gga-miR-1329-5p	395520	C5H11orf58	XM_015286530	chromosome 5 C11orf58 homolog
76	gga-miR-1329-5p	421727	FAM184A	XM_015284479	family with sequence similarity 184 member A
76	gga-miR-1329-5p	420839	JARID2	NM_001012862	jumonji and AT-rich interaction domain containing 2
76	gga-miR-1329-5p	427370	CZH9orf72	XM_015280727	chromosome Z C9orf72 homolog
76	gga-miR-1329-5p	427150	PLK2	XM_424739	polo like kinase 2
76	gga-miR-1329-5p	422348	COL4A5	XM_015278607	collagen type IV alpha 5 chain
76	gga-miR-1329-5p	417806	SLC38A1	XM_015281308	solute carrier family 38 member 1
76	gga-miR-1329-5p	423520	TRMT5	XM_004936446	tRNA methyltransferase 5
76	gga-miR-1329-5p	100858145	NME7	XM_015296724	NME/NM23 family member 7
76	gga-miR-1329-5p	422360	STAG2	XM_004940828	stromal antigen 2
76	gga-miR-1329-5p	418463	CADM2	XM_015298395	cell adhesion molecule 2
76	gga-miR-1329-5p	429124	PCOLCE2	XM_015276963	procollagen C-endopeptidase enhancer 2
76	gga-miR-1329-5p	423728	DLG5	XM_015288292	discs large MAGUK scaffold protein 5
76	gga-miR-1329-5p	374147	BMPR2	XM_015289366	bone morphogenetic protein receptor type 2
76	gga-miR-1329-5p	415545	MEGF11	XM_015292237	multiple EGF like domains 11
76	gga-miR-1329-5p	419687	FUCA1	XM_417835	fucosidase, alpha-L- 1, tissue
76	gga-miR-1329-5p	373997	LDHB	NM_204177	lactate dehydrogenase B
75	gga-miR-10c-5p	421775	SOBP	XM_015284514	sine oculis binding protein homolog
75	gga-miR-10c-5p	418825	PCDH17	XM_015276837	protocadherin 17
75	gga-miR-10c-5p	426810	ZNF608	XM_015280813	zinc finger protein 608
75	gga-miR-10c-5p	418294	C1S	NM_001030777	complement C1s
75	gga-miR-10c-5p	416121	CAND2	XM_414452	cullin associated and neddylation dissociated 2 (putative)
75	gga-miR-1788-5p	419402	GNB1	XM_015296856	G protein subunit beta 1
75	gga-miR-1788-5p	427297	HOOK3	XM_015280495	hook microtubule tethering protein 3
75	gga-miR-1788-5p	417095	GAPVD1	NM_001282210	GTPase activating protein and VPS9 domains 1
75	gga-miR-1788-5p	419318	RAB22A	NM_001030867	RAB22A, member RAS oncogene family
75	gga-miR-1788-5p	428628	GRIK2	XM_015284534	glutamate ionotropic receptor kainate type subunit 2
75	gga-miR-1788-5p	396519	CALB1	NM_205513	calbindin 1
75	gga-miR-1788-5p	419212	CSE1L	XM_417389	chromosome segregation 1 like
75	gga-miR-1788-5p	423743	SYNPO2L	XM_421618	synaptopodin 2 like
75	gga-miR-1788-5p	419850	PFKFB2	XM_004934969	6-phosphofructo-2-kinase/fructose-2,6-biphosphatase 2
75	gga-miR-1788-5p	429058	KCNT2	XM_015290384	potassium sodium-activated channel subfamily T member 2
75	gga-miR-135a-5p	395271	DMBX1	XM_001234035	diencephalon/mesencephalon homeobox 1
75	gga-miR-135a-5p	417279	RNF208	XM_015279635	ring finger protein 208
75	gga-miR-135a-5p	429117	SLC44A5	XM_426673	solute carrier family 44 member 5
75	gga-miR-135a-5p	415962	VGLL4	NM_001030593	vestigial like family member 4
75	gga-miR-135a-5p	395825	SEMA3A	XM_015295177	semaphorin 3A
75	gga-miR-135a-5p	418407	BBX	XM_015297349	BBX, HMG-box containing
75	gga-miR-135a-5p	396465	MYH10	NM_205474	myosin, heavy chain 10, non-muscle
75	gga-miR-135a-5p	420549	KRIT1	NM_001030973	KRIT1, ankyrin repeat containing
75	gga-miR-135a-5p	422318	CHIC1	NM_001031122	cysteine rich hydrophobic domain 1
75	gga-miR-135a-5p	419611	MANEAL	XM_417758	mannosidase endo-alpha like
75	gga-miR-135a-5p	417213	ODF2	NM_001012799	outer dense fiber of sperm tails 2
75	gga-miR-135a-5p	418927	LOC418927	XM_417121	uncharacterized LOC418927
75	gga-miR-1329-5p	424114	PIKFYVE	XM_421967	phosphoinositide kinase, FYVE-type zinc finger containing
75	gga-miR-1329-5p	448833	BTC	NM_001004769	betacellulin
75	gga-miR-1329-5p	100857974	ONECUT2	XM_003642903	one cut homeobox 2
75	gga-miR-1329-5p	428079	GPR12	XM_004938778	G protein-coupled receptor 12
75	gga-miR-1329-5p	101748527	CLNK	XM_015285811	cytokine dependent hematopoietic cell linker
75	gga-miR-1329-5p	100859406	ANKK1	XM_003642615	ankyrin repeat and kinase domain containing 1
75	gga-miR-1329-5p	418229	MPPED1	XM_015291240	metallophosphoesterase domain containing 1
75	gga-miR-1329-5p	424984	FNDC3B	NM_001252324	fibronectin type III domain containing 3B
75	gga-miR-1329-5p	416939	CRKL	XM_415233	CRK like proto-oncogene, adaptor protein
75	gga-miR-1329-5p	422665	SPATA5	XM_004941208	spermatogenesis associated 5
75	gga-miR-1329-5p	418337	VANGL1	XM_015294808	VANGL planar cell polarity protein 1
75	gga-miR-1329-5p	421402	ABCG8	XM_419458	ATP binding cassette subfamily G member 8
75	gga-miR-1329-5p	424264	LMLN	XM_004942958	leishmanolysin like peptidase
75	gga-miR-1329-5p	771085	LOC771085	XM_004938518	pinopsin-like
75	gga-miR-1329-5p	424500	EVI5	XM_004936599	ecotropic viral integration site 5
75	gga-miR-1329-5p	100858701	DEFB1	NM_001348511	defensin beta 1
75	gga-miR-1329-5p	427214	CRHBP	XM_003642958	corticotropin releasing hormone binding protein
75	gga-miR-187-3p	428549	NKX2-2	XM_015283379	NK2 homeobox 2
75	gga-miR-187-3p	417746	TRABD	NM_001030732	TraB domain containing
74	gga-miR-10c-5p	107052520	LOC107052520	XM_015281718	atherin-like
74	gga-miR-10c-5p	427995	PTCHD1	XM_425565	patched domain containing 1
74	gga-miR-10c-5p	395145	HMGCR	XM_015277227	3-hydroxy-3-methylglutaryl-CoA reductase
74	gga-miR-10c-5p	395945	SCN2A	XM_015289634	sodium voltage-gated channel alpha subunit 2
74	gga-miR-10c-5p	417089	RALGPS1	XM_015279858	Ral GEF with PH domain and SH3 binding motif 1
74	gga-miR-1788-5p	100858736	MORN3	XM_015275588	MORN repeat containing 3
74	gga-miR-1788-5p	420970	CCDC127	XM_015282330	coiled-coil domain containing 127
74	gga-miR-1788-5p	424797	COL4A3	XM_015276989	collagen type IV alpha 3 chain
74	gga-miR-1788-5p	415953	ECM2	XM_015293485	extracellular matrix protein 2
74	gga-miR-135a-5p	100858171	XKR4	XM_015282690	XK related 4
74	gga-miR-135a-5p	419902	C26H6orf106	NM_001030919	chromosome 26 C6orf106 homolog
74	gga-miR-135a-5p	395302	SP3	XM_015289377	Sp3 transcription factor
74	gga-miR-135a-5p	418373	SFT2D2	XM_416592	SFT2 domain containing 2
74	gga-miR-135a-5p	418077	WASHC4	XM_015287824	WASH complex subunit 4
74	gga-miR-135a-5p	420228	ESRP1	XM_004939951	epithelial splicing regulatory protein 1
74	gga-miR-135a-5p	424264	LMLN	XM_422111	leishmanolysin like peptidase
74	gga-miR-135a-5p	417310	MYH1C	NM_001113709	myosin, heavy chain 1C, skeletal muscle
74	gga-miR-1329-5p	422677	PDE5A	XM_004941237	phosphodiesterase 5A
74	gga-miR-1329-5p	427437	SKP2	XM_015277331	S-phase kinase associated protein 2
74	gga-miR-1329-5p	421578	AGPAT4	XM_419616	1-acylglycerol-3-phosphate O-acyltransferase 4
74	gga-miR-1329-5p	428607	PCMT1	NM_001031525	protein-L-isoaspartate (D-aspartate) O-methyltransferase
74	gga-miR-1329-5p	422535	NPNT	XM_015276573	nephronectin
74	gga-miR-1329-5p	417671	IFT20	XM_015295867	intraflagellar transport 20
74	gga-miR-1329-5p	428646	ELOVL5	NM_001199197	ELOVL fatty acid elongase 5
74	gga-miR-1329-5p	395201	SH3GL3	XM_015291974	SH3 domain containing GRB2 like 3, endophilin A3
74	gga-miR-1329-5p	427139	SLC38A9	XM_015277572	solute carrier family 38 member 9
74	gga-miR-1329-5p	418808	MYCBP2	XM_015277279	MYC binding protein 2, E3 ubiquitin protein ligase
74	gga-miR-1329-5p	416645	RBFOX1	XM_015294589	RNA binding protein, fox-1 homolog 1
74	gga-miR-1329-5p	421414	TTC7A	XM_015283704	tetratricopeptide repeat domain 7A
74	gga-miR-1329-5p	420387	SEC22C	XM_004939070	SEC22 homolog C, vesicle trafficking protein
74	gga-miR-1329-5p	771794	DENR	NM_001079505	density regulated re-initiation and release factor
74	gga-miR-187-3p	415953	ECM2	XM_414297	extracellular matrix protein 2
73	gga-miR-10c-5p	420900	SERPINB5	XM_418986	serpin family B member 5
73	gga-miR-10c-5p	423684	MYPN	XM_004942018	myopalladin
73	gga-miR-10c-5p	771649	LYPD6	XM_015289872	LY6/PLAUR domain containing 6
73	gga-miR-10c-5p	421494	DESI2	NM_001008460	desumoylating isopeptidase 2
73	gga-miR-1788-5p	424164	KLHL41	XM_422010	kelch like family member 41
73	gga-miR-1788-5p	416075	CADPS	XM_015293303	calcium dependent secretion activator
73	gga-miR-1788-5p	418211	SSPN	XM_416438	sarcospan
73	gga-miR-1788-5p	418233	PNPLA3	XM_015291186	patatin like phospholipase domain containing 3
73	gga-miR-1788-5p	417346	CD7	XM_004946095	CD7 molecule
73	gga-miR-1788-5p	428266	YOD1	NM_001031499	YOD1 deubiquitinase
73	gga-miR-135a-5p	415404	MYZAP	XM_015278914	myocardial zonula adherens protein
73	gga-miR-135a-5p	425328	PPP1R3C	XM_423102	protein phosphatase 1 regulatory subunit 3C
73	gga-miR-135a-5p	417707	NAMPT	XM_015275716	nicotinamide phosphoribosyltransferase
73	gga-miR-135a-5p	419043	FAR2	XM_417235	fatty acyl-CoA reductase 2
73	gga-miR-135a-5p	415716	LPCAT2	NM_001030568	lysophosphatidylcholine acyltransferase 2
73	gga-miR-135a-5p	431181	KCNB2	XM_003640825	potassium voltage-gated channel subfamily B member 2
73	gga-miR-135a-5p	424761	ARHGEF4	XM_004936967	Rho guanine nucleotide exchange factor 4
73	gga-miR-135a-5p	419168	ARHGAP40	XM_015296354	Rho GTPase activating protein 40
73	gga-miR-135a-5p	423803	FRA10AC1	XM_015288856	FRA10A associated CGG repeat 1
73	gga-miR-135a-5p	396195	SRSF2	NM_001001305	serine and arginine rich splicing factor 2
73	gga-miR-135a-5p	769924	GNA12	XM_001233236	G protein subunit alpha 12
73	gga-miR-1329-5p	416641	TMEM186	XM_015294585	transmembrane protein 186
73	gga-miR-1329-5p	421276	SERTAD2	NM_001031037	SERTA domain containing 2
73	gga-miR-1329-5p	429007	MOB4	NM_001031557	MOB family member 4, phocein
73	gga-miR-1329-5p	374102	SDC2	NM_001001462	syndecan 2
73	gga-miR-1329-5p	422900	TMEM129	NM_001031168	transmembrane protein 129
73	gga-miR-1329-5p	429558	HIST1H2B5L	XM_004934773	histone cluster 1, H2B-V-like
73	gga-miR-1329-5p	421669	PEX3	XM_419708	peroxisomal biogenesis factor 3
73	gga-miR-1329-5p	417170	SETX	XM_004945912	senataxin
73	gga-miR-1329-5p	417639	MED13	XM_004946722	mediator complex subunit 13
73	gga-miR-1329-5p	423847	LCOR	XM_015288789	ligand dependent nuclear receptor corepressor
73	gga-miR-1329-5p	769288	STOX2	XM_004941065	storkhead box 2
73	gga-miR-1329-5p	771874	TMBIM4	XM_001235092	transmembrane BAX inhibitor motif containing 4
73	gga-miR-1329-5p	100858889	CCDC149	XM_004936149	coiled-coil domain containing 149
73	gga-miR-1329-5p	422342	PAK3	XM_015278598	p21 (RAC1) activated kinase 3
73	gga-miR-187-3p	772237	SEM1	NM_001085439	SEM1, 26S proteasome complex subunit
72	gga-miR-458a-5p	415545	MEGF11	XM_015292241	multiple EGF like domains 11
72	gga-miR-10c-5p	427107	ARRDC3	XM_424699	arrestin domain containing 3
72	gga-miR-10c-5p	769337	PRR16	XM_001232592	proline rich 16
72	gga-miR-10c-5p	421934	KLF11	NM_001006417	Kruppel like factor 11
72	gga-miR-10c-5p	417815	SLC16A7	XM_015281443	solute carrier family 16 member 7
72	gga-miR-1788-5p	772190	RD3L	XM_004936386	retinal degeneration 3 like
72	gga-miR-1788-5p	428602	RCN1	XM_426159	reticulocalbin 1
72	gga-miR-1788-5p	431302	KRT80	XM_428853	keratin 80
72	gga-miR-1788-5p	421244	SLC24A3	XM_004940143	solute carrier family 24 member 3
72	gga-miR-1788-5p	395306	F2	NM_204605	coagulation factor II, thrombin
72	gga-miR-1788-5p	418062	LARGE1	XM_015285402	LARGE xylosyl- and glucuronyltransferase 1
72	gga-miR-1788-5p	426932	BBOX1	XM_004941332	gamma-butyrobetaine hydroxylase 1
72	gga-miR-1788-5p	419566	RPA4	NM_001030892	replication protein A4
72	gga-miR-1788-5p	426797	SNX2	XM_015280786	sorting nexin 2
72	gga-miR-1788-5p	417658	SYNRG	XM_015296164	synergin gamma
72	gga-miR-135a-5p	427110	KIAA0825	XM_015280547	KIAA0825
72	gga-miR-135a-5p	417555	MYO1C	XM_015295743	myosin IC
72	gga-miR-135a-5p	427641	TRPC7	XM_015293981	transient receptor potential cation channel subfamily C member 7
72	gga-miR-135a-5p	768550	C20H20ORF24	NM_001079737	chromosome 20 open reading frame, human C20orf24
72	gga-miR-135a-5p	423385	NRXN3	XM_015287434	neurexin 3
72	gga-miR-135a-5p	420143	SLC35E1	XM_418259	solute carrier family 35 member E1
72	gga-miR-135a-5p	416560	E4F1	XM_015294473	E4F transcription factor 1
72	gga-miR-135a-5p	396051	CYP1A2	NM_205146	cytochrome P450, family 1, subfamily A, polypeptide 2
72	gga-miR-135a-5p	107048990	ZNF217L	XM_015302302	zinc finger protein 217-like
72	gga-miR-135a-5p	418307	TRPV5	XM_004938142	transient receptor potential cation channel subfamily V member 5
72	gga-miR-135a-5p	378918	TRAM1	NM_204400	translocation associated membrane protein 1
72	gga-miR-135a-5p	420792	TNS3	XM_015275851	tensin 3
72	gga-miR-135a-5p	420919	TRIO	XM_015282226	trio Rho guanine nucleotide exchange factor
72	gga-miR-135a-5p	426076	DHTKD1	XM_423753	dehydrogenase E1 and transketolase domain containing 1
72	gga-miR-1329-5p	419514	GFPT1	NM_001030882	glutamine--fructose-6-phosphate transaminase 1
72	gga-miR-1329-5p	418780	STK24	NM_001030817	serine/threonine kinase 24
72	gga-miR-1329-5p	424115	DNAJC10	XM_421968	DnaJ heat shock protein family (Hsp40) member C10
72	gga-miR-1329-5p	426151	CAPRIN1	XM_015286808	cell cycle associated protein 1
72	gga-miR-1329-5p	420471	EPC1	XM_418573	enhancer of polycomb homolog 1
72	gga-miR-1329-5p	422573	VEGFC	XM_420532	vascular endothelial growth factor C
72	gga-miR-1329-5p	396407	TEC	XM_015285422	tec protein tyrosine kinase
72	gga-miR-1329-5p	427243	PIP5K1B	XM_015280281	phosphatidylinositol-4-phosphate 5-kinase type 1 beta
72	gga-miR-1329-5p	423071	NUCB2	XM_015286582	nucleobindin 2
72	gga-miR-1329-5p	427384	TNFAIP8	NM_001031441	TNF alpha induced protein 8
72	gga-miR-1329-5p	396324	ACVR2A	XM_015289792	activin A receptor type 2A
72	gga-miR-1329-5p	423440	GLRX5	NM_001008472	glutaredoxin 5
72	gga-miR-1329-5p	770548	LOC770548	NM_001195439	uncharacterized LOC770548
72	gga-miR-1329-5p	771980	FAM78A	XM_001233856	family with sequence similarity 78 member A
72	gga-miR-1329-5p	408047	TMSB4X	NM_001001315	thymosin beta 4 X-linked
72	gga-miR-1329-5p	416728	HAO1	XM_015283479	hydroxyacid oxidase 1
72	gga-miR-1329-5p	395346	BCO1	XM_015292519	beta-carotene oxygenase 1
72	gga-miR-1329-5p	396133	FN1	NM_001198712	fibronectin 1
72	gga-miR-1329-5p	421199	BCL11A	NM_001031031	B cell CLL/lymphoma 11A
72	gga-miR-1329-5p	428717	GAB3	XM_015278621	GRB2 associated binding protein 3
72	gga-miR-1329-5p	419010	NAALAD2	XM_015280387	N-acetylated alpha-linked acidic dipeptidase 2
72	gga-miR-1329-5p	386581	ATP4B	NM_204418	ATPase H+/K+ transporting subunit beta
72	gga-miR-1329-5p	421523	SIPA1L2	XM_015284398	signal induced proliferation associated 1 like 2
72	gga-miR-1329-5p	416653	FAM234A	XM_414950	family with sequence similarity 234 member A
72	gga-miR-1329-5p	421693	AHI1	XM_004935725	Abelson helper integration site 1
71	gga-miR-10c-5p	420709	KIAA1143	NM_001006369	KIAA1143
71	gga-miR-10c-5p	422703	EIF4E	XM_015285643	eukaryotic translation initiation factor 4E
71	gga-miR-1788-5p	768406	STAT4	XM_015289449	signal transducer and activator of transcription 4
71	gga-miR-1788-5p	415732	ADCY7	XM_015292404	adenylate cyclase 7
71	gga-miR-1788-5p	417747	ZNF800	NM_001199499	zinc finger protein 800
71	gga-miR-1788-5p	101749287	LOC101749287	XM_004949962	uncharacterized LOC101749287
71	gga-miR-1788-5p	425035	IGSF10	XM_422837	immunoglobulin superfamily member 10
71	gga-miR-1788-5p	418544	LOC418544	XM_015300896	cystathionine beta-synthase-like
71	gga-miR-1788-5p	420489	ABI1	NM_001039281	abl interactor 1
71	gga-miR-1788-5p	776910	OR14A16L14	XM_015301278	olfactory receptor 14A16-like 14
71	gga-miR-1788-5p	107049258	LOC107049258	XM_015272601	olfactory receptor 14A16-like
71	gga-miR-1788-5p	427225	PDCD1LG2	XM_004949068	programmed cell death 1 ligand 2
71	gga-miR-1788-5p	420176	NCOA2	XM_015282895	nuclear receptor coactivator 2
71	gga-miR-135a-5p	395660	PRLR	XM_015277237	prolactin receptor
71	gga-miR-135a-5p	424993	SEC62	NM_001012602	SEC62 homolog, preprotein translocation factor
71	gga-miR-135a-5p	770448	DESI1	XM_001233782	desumoylating isopeptidase 1
71	gga-miR-135a-5p	421020	SOCS6	NM_001127312	suppressor of cytokine signaling 6
71	gga-miR-135a-5p	422788	RFC1	NM_001006456	replication factor C subunit 1
71	gga-miR-135a-5p	420744	BMPER	XM_015281550	BMP binding endothelial regulator
71	gga-miR-135a-5p	418402	CEP97	XM_015297183	centrosomal protein 97
71	gga-miR-135a-5p	422776	ATP8A1	XM_015285474	ATPase phospholipid transporting 8A1
71	gga-miR-135a-5p	416777	SEPT2L	XM_015275238	septin 2-like
71	gga-miR-135a-5p	395317	CNTN5	NM_204612	contactin 5
71	gga-miR-135a-5p	415829	ZCCHC14	XM_015292651	zinc finger CCHC-type containing 14
71	gga-miR-135a-5p	423809	KIF11	NM_001031230	kinesin family member 11
71	gga-miR-135a-5p	396414	RRBP1	NM_001257346	ribosome binding protein 1
71	gga-miR-135a-5p	421915	MYT1L	XM_015284942	myelin transcription factor 1 like
71	gga-miR-1329-5p	423752	LOC423752	XM_015288524	uncharacterized LOC423752
71	gga-miR-1329-5p	418855	LRCH1	XM_004938696	leucine rich repeats and calponin homology domain containing 1
71	gga-miR-1329-5p	427003	LYRM1	XM_015294809	LYR motif containing 1
71	gga-miR-1329-5p	421007	TDP2	XM_015282387	tyrosyl-DNA phosphodiesterase 2
71	gga-miR-1329-5p	423395	GPR65	XM_015287729	G protein-coupled receptor 65
71	gga-miR-1329-5p	418832	NAA16	XM_004938662	N(alpha)-acetyltransferase 16, NatA auxiliary subunit
71	gga-miR-1329-5p	428703	FOXO4	XM_015278657	forkhead box O4
71	gga-miR-1329-5p	768550	C20H20ORF24	NM_001079737	chromosome 20 open reading frame, human C20orf24
71	gga-miR-1329-5p	419880	HIPK1	XM_015299023	homeodomain interacting protein kinase 1
71	gga-miR-1329-5p	100857733	CORIN	XM_015285490	corin, serine peptidase
71	gga-miR-1329-5p	417927	ANKS1B	XM_015284710	ankyrin repeat and sterile alpha motif domain containing 1B
71	gga-miR-1329-5p	395546	SFRP2	NM_204773	secreted frizzled related protein 2
71	gga-miR-1329-5p	421102	ASXL3	XM_015282611	ASXL transcriptional regulator 3
71	gga-miR-1329-5p	107054465	LOC107054465	XM_015293503	protocadherin beta-15-like
71	gga-miR-1329-5p	396092	ALCAM	NM_205179	activated leukocyte cell adhesion molecule
71	gga-miR-1329-5p	420460	WDR37	XM_418562	WD repeat domain 37
71	gga-miR-1329-5p	421424	KCNK5	XM_419478	potassium two pore domain channel subfamily K member 5
71	gga-miR-1329-5p	417414	ERN1	NM_001285499	endoplasmic reticulum to nucleus signaling 1
71	gga-miR-1329-5p	416083	MAGI1	XM_015293270	membrane associated guanylate kinase, WW and PDZ domain containing 1
71	gga-miR-1329-5p	424778	XRN1	XM_015276962	5'-3' exoribonuclease 1
71	gga-miR-1329-5p	396125	NR1D2	NM_205205	nuclear receptor subfamily 1 group D member 2
71	gga-miR-187-3p	417787	PDZRN4	XM_015282412	PDZ domain containing ring finger 4
71	gga-miR-187-3p	428062	TBC1D4	XM_015277031	TBC1 domain family member 4
71	gga-miR-187-3p	107053103	POU3F2	XM_015284671	POU class 3 homeobox 2
70	gga-miR-10c-5p	431666	AGXT2	XM_429219	alanine--glyoxylate aminotransferase 2
70	gga-miR-10c-5p	420654	NKIRAS1	XM_004939403	NFKB inhibitor interacting Ras like 1
70	gga-miR-10c-5p	395099	CREB1	XM_015289371	cAMP responsive element binding protein 1
70	gga-miR-10c-5p	418866	SETDB2	XM_417061	SET domain bifurcated 2
70	gga-miR-10c-5p	423876	SH3PXD2A	XM_015288722	SH3 and PX domains 2A
70	gga-miR-10c-5p	421809	BACH2	XM_015284687	BTB domain and CNC homolog 2
70	gga-miR-10c-5p	427425	SUB1	NM_001008479	SUB1 homolog, transcriptional regulator
70	gga-miR-1788-5p	428780	TMEM165	XM_015285537	transmembrane protein 165
70	gga-miR-1788-5p	416598	FOPNL	NM_001006170	FGFR1OP N-terminal like
70	gga-miR-1788-5p	417417	MILR1	XM_004946186	mast cell immunoglobulin-like receptor 1
70	gga-miR-1788-5p	422788	RFC1	NM_001006456	replication factor C subunit 1
70	gga-miR-1788-5p	417881	SLC6A15	XM_416124	solute carrier family 6 member 15
70	gga-miR-1788-5p	771678	GUCY1A2	XM_001233953	guanylate cyclase 1 soluble subunit alpha 2
70	gga-miR-1788-5p	396142	E2F1	XM_015296338	E2F transcription factor 1
70	gga-miR-1788-5p	101750781	SSH1	XM_004945616	slingshot homolog 1 (Drosophila)
70	gga-miR-1788-5p	417090	ZBTB34	NM_001012795	zinc finger and BTB domain containing 34
70	gga-miR-1788-5p	771649	LYPD6	XM_015289872	LY6/PLAUR domain containing 6
70	gga-miR-1788-5p	424551	FUBP1	XM_015290828	far upstream element binding protein 1
70	gga-miR-1788-5p	768473	FAM155A	XM_001231424	family with sequence similarity 155 member A
70	gga-miR-135a-5p	423630	SFTPA1	NM_001039166	surfactant protein A1
70	gga-miR-135a-5p	417118	STOM	XM_415401	stomatin
70	gga-miR-135a-5p	416902	ANKRD13A	XM_415193	ankyrin repeat domain 13A
70	gga-miR-135a-5p	426017	DAGLA	XM_015286097	diacylglycerol lipase alpha
70	gga-miR-135a-5p	769191	ASIC4	XM_015290115	acid sensing ion channel subunit family member 4
70	gga-miR-135a-5p	396000	COL6A1	NM_205107	collagen type VI alpha 1 chain
70	gga-miR-135a-5p	418825	PCDH17	XM_015276813	protocadherin 17
70	gga-miR-135a-5p	417479	CALN1	XM_015295942	calneuron 1
70	gga-miR-135a-5p	416237	UBLCP1	NM_001030613	ubiquitin like domain containing CTD phosphatase 1
70	gga-miR-135a-5p	423724	ZMIZ1	XM_015288288	zinc finger MIZ-type containing 1
70	gga-miR-135a-5p	419086	CAPN5	XM_417278	calpain 5
70	gga-miR-135a-5p	417560	WDR81	XM_415806	WD repeat domain 81
70	gga-miR-135a-5p	404747	SLC6A4	XM_015295699	solute carrier family 6 member 4
70	gga-miR-135a-5p	428084	GJA3	XM_015278214	gap junction protein alpha 3
70	gga-miR-135a-5p	418640	FRMPD4	XM_416838	FERM and PDZ domain containing 4
70	gga-miR-1329-5p	417450	FAM104A	NM_001030708	family with sequence similarity 104 member A
70	gga-miR-1329-5p	417627	PPM1E	XM_415871	protein phosphatase, Mg2+/Mn2+ dependent 1E
70	gga-miR-1329-5p	770081	EPS8L2	XM_015286284	EPS8 like 2
70	gga-miR-1329-5p	423802	LGI1	XM_015288602	leucine rich glioma inactivated 1
70	gga-miR-1329-5p	422518	CCSER1	XM_004941037	coiled-coil serine rich protein 1
70	gga-miR-1329-5p	420092	RFX2	XM_004948746	regulatory factor X2
70	gga-miR-1329-5p	424156	GORASP2	NM_001012594	golgi reassembly stacking protein 2
70	gga-miR-1329-5p	770141	LOC770141	XM_015280438	transcription factor AP-1-like
70	gga-miR-1329-5p	428737	PURG	XM_004941020	purine rich element binding protein G
70	gga-miR-1329-5p	395821	ATP6V1A	XM_015294475	ATPase H+ transporting V1 subunit A
70	gga-miR-1329-5p	373995	KERA	XM_015283699	keratocan
70	gga-miR-1329-5p	769832	CCDC3	XM_003640333	coiled-coil domain containing 3
70	gga-miR-1329-5p	431530	RFX7	XM_429081	regulatory factor X7
70	gga-miR-1329-5p	416162	NUDCD2	XM_414494	NudC domain containing 2
70	gga-miR-1329-5p	422456	GAB1	XM_004940952	GRB2 associated binding protein 1
70	gga-miR-1329-5p	423882	CFAP58	XM_421748	cilia and flagella associated protein 58
70	gga-miR-1329-5p	768782	DPY19L3	XM_001231904	dpy-19 like C-mannosyltransferase 3
70	gga-miR-187-3p	422060	MEP1A	NM_001277721	meprin A subunit alpha
70	gga-miR-187-3p	420970	CCDC127	NM_001031006	coiled-coil domain containing 127
70	gga-miR-187-3p	428095	RAB38	XM_015280353	RAB38, member RAS oncogene family
69	gga-miR-458a-5p	421417	BABAM2	NM_001008458	BRISC and BRCA1 A complex member 2
69	gga-miR-10c-5p	424590	UROD	XM_015291288	uroporphyrinogen decarboxylase
69	gga-miR-10c-5p	417262	DPH7	XM_015279667	diphthamide biosynthesis 7
69	gga-miR-10c-5p	422229	DOCK11	XM_015278444	dedicator of cytokinesis 11
69	gga-miR-10c-5p	418469	HSPA13	NM_001030793	heat shock protein family A (Hsp70) member 13
69	gga-miR-10c-5p	424499	TMED1	NM_001007956	transmembrane p24 trafficking protein 1
69	gga-miR-10c-5p	416509	TOM1L2	NM_001270967	target of myb1 like 2 membrane trafficking protein
69	gga-miR-10c-5p	415424	SCG3	NM_001293278	secretogranin III
69	gga-miR-1788-5p	429506	GRHL2	XM_427063	grainyhead like transcription factor 2
69	gga-miR-1788-5p	424753	WDR33	XM_015277193	WD repeat domain 33
69	gga-miR-1788-5p	428925	MGAT2	XM_015276736	mannosyl (alpha-1,6-)-glycoprotein beta-1,2-N-acetylglucosaminyltransferase
69	gga-miR-1788-5p	418083	HCFC2	XM_015287771	host cell factor C2
69	gga-miR-1788-5p	417895	PLEKHG7	XM_015283842	pleckstrin homology and RhoGEF domain containing G7
69	gga-miR-1788-5p	395175	EBF3	XM_015289027	early B cell factor 3
69	gga-miR-1788-5p	101751947	ZSWIM1	XM_004947201	zinc finger SWIM-type containing 1
69	gga-miR-1788-5p	107054979	HHLA2	XM_015297495	HERV-H LTR-associating 2
69	gga-miR-1788-5p	422112	OTOP3	XM_015295461	otopetrin 3
69	gga-miR-1788-5p	426464	PIDD1	XM_004941462	p53-induced death domain protein 1
69	gga-miR-135a-5p	771487	MAPKBP1	XM_015287120	mitogen-activated protein kinase binding protein 1
69	gga-miR-135a-5p	374102	SDC2	NM_001001462	syndecan 2
69	gga-miR-135a-5p	426109	ANP32E	NM_001006564	acidic nuclear phosphoprotein 32 family member E
69	gga-miR-135a-5p	418684	GABRA5	XM_004938469	gamma-aminobutyric acid type A receptor alpha5 subunit
69	gga-miR-135a-5p	416352	JAKMIP2	XM_015294048	janus kinase and microtubule interacting protein 2
69	gga-miR-135a-5p	101751203	MMP11	XM_004934502	matrix metallopeptidase 11
69	gga-miR-135a-5p	424556	PIGK	NM_001031278	phosphatidylinositol glycan anchor biosynthesis class K
69	gga-miR-135a-5p	768703	SHISA6	XM_015295241	shisa family member 6
69	gga-miR-135a-5p	100859083	ZNHIT3	XM_015296154	zinc finger HIT-type containing 3
69	gga-miR-135a-5p	373939	VAV3	NM_206863	vav 3 guanine nucleotide exchange factor
69	gga-miR-135a-5p	415450	SPPL2A	NM_001012769	signal peptide peptidase like 2A
69	gga-miR-1329-5p	395660	PRLR	XM_015277237	prolactin receptor
69	gga-miR-1329-5p	418751	MYO16	XM_004938536	myosin XVI
69	gga-miR-1329-5p	416396	SEC14L5	XM_004945423	SEC14 like lipid binding 5
69	gga-miR-1329-5p	416163	HMMR	XM_015293666	hyaluronan mediated motility receptor
69	gga-miR-1329-5p	426919	TMEM161B	XM_424528	transmembrane protein 161B
69	gga-miR-1329-5p	429823	HMCN1	XM_015290591	hemicentin 1
69	gga-miR-1329-5p	768611	PRPF38B	XM_001231649	pre-mRNA processing factor 38B
69	gga-miR-1329-5p	428799	ADRA2C	XM_004936302	adrenoceptor alpha 2C
69	gga-miR-1329-5p	422758	USP46	XM_004936029	ubiquitin specific peptidase 46
69	gga-miR-1329-5p	420780	TPK1	XM_015275899	thiamin pyrophosphokinase 1
69	gga-miR-1329-5p	101752260	LOC101752260	XM_015287758	uncharacterized LOC101752260
69	gga-miR-1329-5p	423439	SYNE3	XM_421348	spectrin repeat containing nuclear envelope family member 3
69	gga-miR-1329-5p	419435	RERE	XM_015297144	arginine-glutamic acid dipeptide repeats
69	gga-miR-1329-5p	419104	USP6NL	NM_001030840	USP6 N-terminal like
69	gga-miR-1329-5p	422392	IDS	XM_015278303	iduronate 2-sulfatase
69	gga-miR-1329-5p	424771	C9H3orf58	XM_422591	chromosome 9 C3orf58 homolog
69	gga-miR-1329-5p	418110	KDM7A	XM_015287467	lysine demethylase 7A
69	gga-miR-1329-5p	420472	KIF5B	XM_418574	kinesin family member 5B
69	gga-miR-1329-5p	420031	ZNF385C	XM_004948613	zinc finger protein 385C
69	gga-miR-187-3p	374251	TGFBR3	NM_204339	transforming growth factor beta receptor 3
69	gga-miR-187-3p	421003	FAM65B	XM_015282382	family with sequence similarity 65, member B
68	gga-miR-10c-5p	420396	IBA57	NM_001030958	IBA57 homolog, iron-sulfur cluster assembly
68	gga-miR-10c-5p	100858277	ADAMTS18	XM_004944253	ADAM metallopeptidase with thrombospondin type 1 motif 18
68	gga-miR-10c-5p	419179	PIGT	XM_417358	phosphatidylinositol glycan anchor biosynthesis class T
68	gga-miR-10c-5p	423927	EIF3A	XM_421787	eukaryotic translation initiation factor 3 subunit A
68	gga-miR-1788-5p	415779	KCTD15	XM_015292469	potassium channel tetramerization domain containing 15
68	gga-miR-1788-5p	421288	FOXN2	NM_001039284	forkhead box N2
68	gga-miR-1788-5p	427242	CCDC171	XM_003642995	coiled-coil domain containing 171
68	gga-miR-1788-5p	420214	CPNE3	XM_418324	copine 3
68	gga-miR-1788-5p	423862	ACTR1A	NM_001007948	ARP1 actin related protein 1 homolog A
68	gga-miR-1788-5p	419796	DLAT	XM_417933	dihydrolipoamide S-acetyltransferase
68	gga-miR-1788-5p	769986	APH1B	XM_001233301	aph-1 homolog B, gamma-secretase subunit
68	gga-miR-1788-5p	428175	KLHL21	XM_015296992	kelch like family member 21
68	gga-miR-1788-5p	395434	POPDC3	NM_204697	popeye domain containing 3
68	gga-miR-1788-5p	419857	PLXNA2	XM_015299042	plexin A2
68	gga-miR-1788-5p	419168	ARHGAP40	XM_015296353	Rho GTPase activating protein 40
68	gga-miR-1788-5p	427240	LOC427240	XM_004949125	uncharacterized LOC427240
68	gga-miR-1788-5p	428901	FLRT2	XM_004941848	fibronectin leucine rich transmembrane protein 2
68	gga-miR-135a-5p	419097	LRP6	XM_015290906	LDL receptor related protein 6
68	gga-miR-135a-5p	395537	VSX1	NM_204769	visual system homeobox 1
68	gga-miR-135a-5p	425522	CAMK1D	XM_003640331	calcium/calmodulin dependent protein kinase ID
68	gga-miR-135a-5p	421823	RARS2	XM_015284618	arginyl-tRNA synthetase 2, mitochondrial
68	gga-miR-135a-5p	770958	SSBP2	XM_001234273	single stranded DNA binding protein 2
68	gga-miR-135a-5p	395670	MEF2A	NM_204864	myocyte enhancer factor 2A
68	gga-miR-135a-5p	414870	SLC5A7	XM_015277834	solute carrier family 5 member 7
68	gga-miR-135a-5p	417922	NEDD1	NM_001030750	neural precursor cell expressed, developmentally down-regulated 1
68	gga-miR-135a-5p	395877	SERPIND1	XM_001232766	serpin peptidase inhibitor, clade D (heparin cofactor), member 1
68	gga-miR-1329-5p	427050	VPS13A	XM_015280270	vacuolar protein sorting 13 homolog A
68	gga-miR-1329-5p	769605	ANAPC13	NM_001277482	anaphase promoting complex subunit 13
68	gga-miR-1329-5p	428453	FYCO1	XM_015281580	FYVE and coiled-coil domain containing 1
68	gga-miR-1329-5p	418282	PIANP	XM_004938115	PILR alpha associated neural protein
68	gga-miR-1329-5p	771493	BTBD11	XM_015287907	BTB domain containing 11
68	gga-miR-1329-5p	396158	MYBL1	XM_015282737	MYB proto-oncogene like 1
68	gga-miR-1329-5p	415369	USP3	XM_015278952	ubiquitin specific peptidase 3
68	gga-miR-1329-5p	428934	GRID1	XM_426488	glutamate ionotropic receptor delta type subunit 1
68	gga-miR-1329-5p	416934	DERL3	NM_001270716	derlin 3
68	gga-miR-1329-5p	428635	SNAP91	XM_015284639	synaptosome associated protein 91
68	gga-miR-1329-5p	416293	CNOT6	XM_015293943	CCR4-NOT transcription complex subunit 6
68	gga-miR-1329-5p	771227	GTF2E2	NM_001012888	general transcription factor IIE subunit 2
68	gga-miR-1329-5p	423714	SGPL1	XM_015288208	sphingosine-1-phosphate lyase 1
68	gga-miR-1329-5p	428687	BCORL1	XM_015278363	BCL6 corepressor like 1
68	gga-miR-1329-5p	768914	CABLES1	XM_015278006	Cdk5 and Abl enzyme substrate 1
68	gga-miR-1329-5p	416319	SKP1	NM_001006153	S-phase kinase-associated protein 1
68	gga-miR-1329-5p	428352	RAB8A	NM_001031504	RAB8A, member RAS oncogene family
68	gga-miR-1329-5p	421879	RAB23	XM_015284829	ras-related protein Rab-23
68	gga-miR-187-3p	770448	DESI1	XM_001233782	desumoylating isopeptidase 1
68	gga-miR-187-3p	417604	EMC6	XM_001234670	ER membrane protein complex subunit 6
67	gga-miR-10c-5p	100858115	MEGF9	XM_015279589	multiple EGF-like-domains 9
67	gga-miR-10c-5p	768703	SHISA6	XM_015295241	shisa family member 6
67	gga-miR-1788-5p	423689	SLC25A16	XM_421570	solute carrier family 25 member 16
67	gga-miR-1788-5p	423156	SLC1A2	NM_001012899	solute carrier family 1 member 2
67	gga-miR-1788-5p	374135	CTGF	NM_204274	connective tissue growth factor
67	gga-miR-1788-5p	429028	FIGN	XM_004942817	fidgetin, microtubule severing factor
67	gga-miR-1788-5p	101750527	ADGRF5	XM_015285167	adhesion G protein-coupled receptor F5
67	gga-miR-1788-5p	396397	LHX9	XM_015290251	LIM homeobox 9
67	gga-miR-1788-5p	396225	ITGA8	XM_015281310	integrin subunit alpha 8
67	gga-miR-1788-5p	422380	NRK	NM_001031126	Nik related kinase
67	gga-miR-1788-5p	422153	PDZD11	NM_001031111	PDZ domain containing 11
67	gga-miR-135a-5p	769654	SNTB2	XM_001232941	syntrophin beta 2
67	gga-miR-135a-5p	423118	CPT1A	XM_015286798	carnitine palmitoyltransferase 1A
67	gga-miR-135a-5p	423525	PPM1A	XM_015287916	protein phosphatase, Mg2+/Mn2+ dependent 1A
67	gga-miR-135a-5p	422518	CCSER1	XM_004941037	coiled-coil serine rich protein 1
67	gga-miR-135a-5p	415535	IGDCC3	XM_413904	immunoglobulin superfamily DCC subclass member 3
67	gga-miR-135a-5p	426919	TMEM161B	XM_424528	transmembrane protein 161B
67	gga-miR-135a-5p	100859784	LYPD1	XM_003641592	LY6/PLAUR domain containing 1
67	gga-miR-135a-5p	426725	AQP11	XM_015280878	aquaporin 11
67	gga-miR-135a-5p	374233	FKBP1A	XM_015296321	FK506 binding protein 1A
67	gga-miR-135a-5p	423792	PANK1	XM_421664	pantothenate kinase 1
67	gga-miR-135a-5p	424214	PLCD4	XM_015290075	phospholipase C delta 4
67	gga-miR-135a-5p	418992	MTMR2	NM_001039274	myotubularin related protein 2
67	gga-miR-1329-5p	421423	KCNK17	XM_419477	potassium two pore domain channel subfamily K member 17
67	gga-miR-1329-5p	395509	PDGFRA	XM_015285414	platelet-derived growth factor receptor, alpha polypeptide
67	gga-miR-1329-5p	770954	KCNK2	XM_004935320	potassium two pore domain channel subfamily K member 2
67	gga-miR-1329-5p	419527	DOCK5	XM_015297322	dedicator of cytokinesis 5
67	gga-miR-1329-5p	424878	C3orf70	XM_015277166	chromosome 3 open reading frame 70
67	gga-miR-1329-5p	419236	SLC17A9	NM_001006292	solute carrier family 17 member 9
67	gga-miR-1329-5p	421183	MAPK14	XM_419263	mitogen-activated protein kinase 14
67	gga-miR-1329-5p	395372	CLSTN1	NM_001197050	calsyntenin 1
67	gga-miR-1329-5p	426312	SULF1	XM_015282902	sulfatase 1
67	gga-miR-1329-5p	423183	SLC39A13	NM_001008471	solute carrier family 39 member 13
67	gga-miR-1329-5p	422220	LRCH2	XM_420210	leucine rich repeats and calponin homology domain containing 2
67	gga-miR-1329-5p	396548	COL6A3	NM_205534	collagen type VI alpha 3 chain
67	gga-miR-1329-5p	418307	TRPV5	XM_004938142	transient receptor potential cation channel subfamily V member 5
67	gga-miR-1329-5p	417429	CACNG5	XM_015279957	calcium voltage-gated channel auxiliary subunit gamma 5
67	gga-miR-1329-5p	396478	LAMB1	XM_415943	laminin subunit beta 1
67	gga-miR-187-3p	374244	ATP2B1	XM_015277056	ATPase plasma membrane Ca2+ transporting 1
67	gga-miR-187-3p	417136	SEC16A	XM_415419	SEC16 homolog A, endoplasmic reticulum export factor
67	gga-miR-187-3p	427864	DYRK2	XM_015281985	dual specificity tyrosine phosphorylation regulated kinase 2
67	gga-miR-187-3p	428902	KCNK10	XM_004941854	potassium two pore domain channel subfamily K member 10
66	gga-miR-10c-5p	417229	NAIF1	NM_001030692	nuclear apoptosis inducing factor 1
66	gga-miR-10c-5p	419452	CASZ1	XM_004947466	castor zinc finger 1
66	gga-miR-1788-5p	416847	TMEM120B	NM_001030659	transmembrane protein 120B
66	gga-miR-1788-5p	423623	RAP1GDS1L	XM_421507	rap1 GTPase-GDP dissociation stimulator 1-like
66	gga-miR-1788-5p	428122	THAP12	XM_425679	THAP domain containing 12
66	gga-miR-1788-5p	100858171	XKR4	XM_015282690	XK related 4
66	gga-miR-1788-5p	415571	FAM96A	NM_001030555	family with sequence similarity 96 member A
66	gga-miR-1788-5p	428670	OPN5	XM_015285151	opsin 5
66	gga-miR-1788-5p	418763	ABHD13	XM_015274162	abhydrolase domain containing 13
66	gga-miR-1788-5p	420826	MBOAT1	XM_015275862	membrane bound O-acyltransferase domain containing 1
66	gga-miR-135a-5p	769200	LMTK2	XM_001232428	lemur tyrosine kinase 2
66	gga-miR-135a-5p	424669	C8B	NM_001321543	complement C8 beta chain
66	gga-miR-135a-5p	415711	NFATC3	XM_015292363	nuclear factor of activated T-cells 3
66	gga-miR-135a-5p	100857368	ZCCHC6	NM_001271947	zinc finger CCHC-type containing 6
66	gga-miR-135a-5p	421867	RIMS1	XM_419884	regulating synaptic membrane exocytosis 1
66	gga-miR-135a-5p	424713	LRRC40	NM_001031295	leucine rich repeat containing 40
66	gga-miR-135a-5p	420961	FRRS1L	XM_015282349	ferric chelate reductase 1 like
66	gga-miR-135a-5p	421828	ZNF292	XM_419852	zinc finger protein 292
66	gga-miR-135a-5p	418329	RABL3	NM_001030780	RAB, member of RAS oncogene family like 3
66	gga-miR-135a-5p	421597	HIPK3	NM_001199411	homeodomain interacting protein kinase 3
66	gga-miR-1329-5p	429162	PPM1L	XM_426717	protein phosphatase, Mg2+/Mn2+ dependent 1L
66	gga-miR-1329-5p	415493	ABHD2	XM_015292048	abhydrolase domain containing 2
66	gga-miR-1329-5p	770021	REEP5	NM_001252077	receptor accessory protein 5
66	gga-miR-1329-5p	415526	SPG21	NM_001198603	SPG21, maspardin
66	gga-miR-1329-5p	424503	GLMN	XM_004936604	glomulin, FKBP associated protein
66	gga-miR-1329-5p	769685	LRRC30	XM_004939749	leucine rich repeat containing 30
66	gga-miR-1329-5p	423726	RPS24	NM_001277344	ribosomal protein S24
66	gga-miR-1329-5p	416410	XPO6	XM_015294701	exportin 6
66	gga-miR-1329-5p	417409	ADAP2	XM_415661	ArfGAP with dual PH domains 2
66	gga-miR-1329-5p	416314	SAR1B	XM_015294016	secretion associated Ras related GTPase 1B
66	gga-miR-1329-5p	770757	DRD3	XM_004938205	dopamine receptor D3
66	gga-miR-1329-5p	420315	COL22A1	XM_015283174	collagen type XXII alpha 1 chain
66	gga-miR-1329-5p	107054196	MEX3B	XM_015292033	mex-3 homolog B (C. elegans)
66	gga-miR-1329-5p	420946	FIGNL1	XM_001234038	fidgetin like 1
66	gga-miR-1329-5p	422523	SEC24B	NM_001031135	SEC24 homolog B, COPII coat complex component
66	gga-miR-187-3p	416261	MFAP3	NM_001012784	microfibrillar associated protein 3
66	gga-miR-187-3p	396126	INHBB	NM_205206	inhibin subunit beta B
66	gga-miR-187-3p	428108	P2RY2	XM_004938999	purinergic receptor P2Y2
65	gga-miR-10c-5p	416251	SGCD	XM_015293901	sarcoglycan delta
65	gga-miR-10c-5p	772210	KCNK13	XM_001235375	potassium two pore domain channel subfamily K member 13
65	gga-miR-10c-5p	428710	FRMD7	XM_426268	FERM domain containing 7
65	gga-miR-10c-5p	422540	TET2	XM_015276224	tet methylcytosine dioxygenase 2
65	gga-miR-1788-5p	428727	NPY1R	XM_015285306	neuropeptide Y receptor Y1
65	gga-miR-1788-5p	100857188	TRIM67	XM_015284378	tripartite motif containing 67
65	gga-miR-1788-5p	418795	GPC5	XM_004938587	glypican 5
65	gga-miR-1788-5p	418624	PIGA	NM_001030808	phosphatidylinositol glycan anchor biosynthesis class A
65	gga-miR-1788-5p	395911	CD247	NM_206879	CD247 molecule
65	gga-miR-1788-5p	421277	AFTPH	XM_004940207	aftiphilin
65	gga-miR-1788-5p	416830	PITPNM2	XM_004945543	phosphatidylinositol transfer protein membrane associated 2
65	gga-miR-1788-5p	396013	MYBPC3	XM_015286987	myosin binding protein C, cardiac
65	gga-miR-1788-5p	395329	VIPR1	XM_015281047	vasoactive intestinal peptide receptor 1
65	gga-miR-1788-5p	422272	HDX	XM_015278279	highly divergent homeobox
65	gga-miR-1788-5p	420463	KLF6	NM_001030969	Kruppel like factor 6
65	gga-miR-135a-5p	423646	SIRT1	XM_015288090	sirtuin 1
65	gga-miR-135a-5p	415346	HMG20A	NM_001030394	high mobility group 20A
65	gga-miR-135a-5p	420121	KLHL26	XM_015300139	kelch like family member 26
65	gga-miR-135a-5p	428605	LGR4	XM_426162	leucine rich repeat containing G protein-coupled receptor 4
65	gga-miR-135a-5p	417259	TPRN	XM_415534	taperin
65	gga-miR-135a-5p	416137	UBE2D2	XM_414470	ubiquitin conjugating enzyme E2 D2
65	gga-miR-135a-5p	424959	MCF2L2	XM_004943438	MCF.2 cell line derived transforming sequence-like 2
65	gga-miR-135a-5p	769223	LOC769223	XM_015299787	complexin-3-like
65	gga-miR-135a-5p	423176	ASTL	NM_001305090	astacin like metalloendopeptidase
65	gga-miR-135a-5p	769024	GPR17	XM_001231869	G protein-coupled receptor 17
65	gga-miR-1329-5p	422364	CUL4B	XM_420335	cullin 4B
65	gga-miR-1329-5p	415455	PDE8A	XM_015292024	phosphodiesterase 8A
65	gga-miR-1329-5p	421564	AFDN	XM_015284355	afadin, adherens junction formation factor
65	gga-miR-1329-5p	429010	FAM126B	XM_015289467	family with sequence similarity 126 member B
65	gga-miR-1329-5p	374188	PSEN2	XM_015283432	presenilin 2 (Alzheimer disease 4)
65	gga-miR-1329-5p	423986	COL5A2	XM_015289203	collagen type V alpha 2 chain
65	gga-miR-1329-5p	418748	MCF2L	XM_015277847	MCF.2 cell line derived transforming sequence like
65	gga-miR-1329-5p	428442	RPL15	NM_001305165	ribosomal protein L15
65	gga-miR-1329-5p	414797	ST8SIA5	NM_001001747	ST8 alpha-N-acetyl-neuraminide alpha-2,8-sialyltransferase 5
65	gga-miR-1329-5p	418903	DCLK1	XM_015277820	doublecortin like kinase 1
65	gga-miR-1329-5p	423270	PLEKHH1	XM_004941713	pleckstrin homology, MyTH4 and FERM domain containing H1
65	gga-miR-1329-5p	422731	MTMR7	XM_420686	myotubularin related protein 7
65	gga-miR-1329-5p	426812	ALDH7A1	XM_424422	aldehyde dehydrogenase 7 family member A1
65	gga-miR-1329-5p	423809	KIF11	NM_001031230	kinesin family member 11
65	gga-miR-1329-5p	415316	NPTN	NM_001293209	neuroplastin
65	gga-miR-1329-5p	428188	H6PD	XM_425746	hexose-6-phosphate dehydrogenase/glucose 1-dehydrogenase
65	gga-miR-1329-5p	395832	PXN	XM_015275215	paxillin
64	gga-miR-10c-5p	395253	NR2C2	XM_414462	nuclear receptor subfamily 2 group C member 2
64	gga-miR-10c-5p	414854	CYP19A1	XM_015291897	cytochrome P450 family 19 subfamily A member 1
64	gga-miR-10c-5p	415978	HDAC11	XM_015293066	histone deacetylase 11
64	gga-miR-10c-5p	429847	MAP1S	XM_015299953	microtubule associated protein 1S
64	gga-miR-10c-5p	423973	INPP5A	XM_015289008	inositol polyphosphate-5-phosphatase A
64	gga-miR-10c-5p	419843	SRGAP2	XM_004934955	SLIT-ROBO Rho GTPase activating protein 2
64	gga-miR-10c-5p	419403	NADK	NM_001030870	NAD kinase
64	gga-miR-1788-5p	428911	RCOR1	XM_015287816	REST corepressor 1
64	gga-miR-1788-5p	373854	TENM2	XM_015293581	teneurin transmembrane protein 2
64	gga-miR-1788-5p	373979	FBLN1	XM_015289893	fibulin 1
64	gga-miR-1788-5p	416417	SNX29	XM_004945079	sorting nexin 29
64	gga-miR-1788-5p	769288	STOX2	XM_015276551	storkhead box 2
64	gga-miR-1788-5p	419012	NOX4	XM_015280045	NADPH oxidase 4
64	gga-miR-1788-5p	423234	ZNF106	XM_015287106	zinc finger protein 106
64	gga-miR-1788-5p	421951	GEN1	XM_004935780	GEN1, Holliday junction 5' flap endonuclease
64	gga-miR-135a-5p	395945	SCN2A	XM_015289631	sodium voltage-gated channel alpha subunit 2
64	gga-miR-135a-5p	395751	TJP2	NM_204918	tight junction protein 2
64	gga-miR-135a-5p	374195	CHDB1	XM_015300460	chromodomain helicase DNA binding protein 1
64	gga-miR-135a-5p	428221	COL8A2	XM_425780	collagen type VIII alpha 2 chain
64	gga-miR-135a-5p	422566	CEP44	XM_015276539	centrosomal protein 44
64	gga-miR-135a-5p	423929	GRK5	XM_421789	G protein-coupled receptor kinase 5
64	gga-miR-135a-5p	419724	ARHGAP32	XM_004947963	Rho GTPase activating protein 32
64	gga-miR-135a-5p	100859484	LOC100859484	XM_015293534	protocadherin alpha-2-like
64	gga-miR-135a-5p	426145	SPTLC1	XM_004949252	serine palmitoyltransferase long chain base subunit 1
64	gga-miR-1329-5p	100858225	MIEN1	XM_015299544	migration and invasion enhancer 1
64	gga-miR-1329-5p	424753	WDR33	XM_015277193	WD repeat domain 33
64	gga-miR-1329-5p	424743	GIGYF2	NM_001252128	GRB10 interacting GYF protein 2
64	gga-miR-1329-5p	416559	PGP	NM_001030638	phosphoglycolate phosphatase
64	gga-miR-1329-5p	107049127	SERPINA3/4L	XM_015287769	serpin A3-4-like
64	gga-miR-1329-5p	418119	MRPS33	XM_015285566	mitochondrial ribosomal protein S33
64	gga-miR-1329-5p	416767	PI4KA	XM_004945480	phosphatidylinositol 4-kinase alpha
64	gga-miR-1329-5p	422492	SMIM19	NM_001197056	small integral membrane protein 19
64	gga-miR-1329-5p	421862	CD109	XM_419879	CD109 molecule
64	gga-miR-1329-5p	428420	CACNB2	XM_425981	calcium voltage-gated channel auxiliary subunit beta 2
64	gga-miR-1329-5p	100857837	EPT1L	XM_015282646	ethanolaminephosphotransferase 1-like
64	gga-miR-1329-5p	395822	NEO1	XM_015279054	neogenin 1
64	gga-miR-1329-5p	421757	SLC22A16	XM_015284571	solute carrier family 22 member 16
64	gga-miR-1329-5p	428776	SLC9B2	XM_015285612	solute carrier family 9 member B2
64	gga-miR-1329-5p	107052848	INSM1	XM_015283391	INSM transcriptional repressor 1
64	gga-miR-1329-5p	423242	UBR1	XM_015287099	ubiquitin protein ligase E3 component n-recognin 1
64	gga-miR-1329-5p	421884	DST	XM_004940462	dystonin
64	gga-miR-1329-5p	100859655	PITPNC1	XM_015279977	phosphatidylinositol transfer protein, cytoplasmic 1
64	gga-miR-1329-5p	107048993	HPS5	XM_421011	HPS5, biogenesis of lysosomal organelles complex 2 subunit 2
64	gga-miR-1329-5p	427493	KLF13	XM_425065	Kruppel like factor 13
64	gga-miR-1329-5p	421893	KLHL31	XM_419909	kelch like family member 31
64	gga-miR-1329-5p	420162	TNFAIP8L1	NM_001006343	TNF alpha induced protein 8 like 1
64	gga-miR-1329-5p	373891	RECQL5	NM_204102	RecQ like helicase 5
64	gga-miR-1329-5p	418095	DRAM1	XM_015287722	DNA damage regulated autophagy modulator 1
64	gga-miR-187-3p	419789	SLC37A4	XM_001233001	solute carrier family 37 member 4
64	gga-miR-187-3p	415593	ZNF280D	XM_004943779	zinc finger protein 280D
63	gga-miR-458a-5p	428937	NRG3	XM_015288041	neuregulin 3
63	gga-miR-458a-5p	428277	PTHRL	XM_425837	parathyroid hormone/parathyroid hormone-related peptide receptor-like
63	gga-miR-458a-5p	395703	WNT5A	XM_015292954	Wnt family member 5A
63	gga-miR-458a-5p	416689	FAM208B	XM_414985	family with sequence similarity 208 member B
63	gga-miR-10c-5p	419160	PTPRT	XM_004946990	protein tyrosine phosphatase, receptor type T
63	gga-miR-10c-5p	421284	TMEM17	NM_001276388	transmembrane protein 17
63	gga-miR-10c-5p	427380	TSTD2	XM_424952	thiosulfate sulfurtransferase like domain containing 2
63	gga-miR-10c-5p	423588	GNPNAT1	XM_421476	glucosamine-phosphate N-acetyltransferase 1
63	gga-miR-10c-5p	428266	YOD1	NM_001031499	YOD1 deubiquitinase
63	gga-miR-1788-5p	419287	DNMT3B	XM_015296402	DNA methyltransferase 3 beta
63	gga-miR-1788-5p	424046	NABP1	XM_421902	nucleic acid binding protein 1
63	gga-miR-1788-5p	421025	DOK6	XM_419111	docking protein 6
63	gga-miR-1788-5p	426786	ZMAT4	XM_015297406	zinc finger matrin-type 4
63	gga-miR-1788-5p	427968	NCAM2	XM_425540	neural cell adhesion molecule 2
63	gga-miR-1788-5p	416024	MGLL	NM_001277142	monoglyceride lipase
63	gga-miR-135a-5p	374199	JAK2	XM_015280061	Janus kinase 2
63	gga-miR-135a-5p	427031	HECTD2	XM_004942150	HECT domain E3 ubiquitin protein ligase 2
63	gga-miR-135a-5p	420588	SCIN	NM_001244593	scinderin
63	gga-miR-135a-5p	419768	BACE1	XM_015298239	beta-secretase 1
63	gga-miR-135a-5p	101748417	SBK3	XM_004949781	SH3 domain binding kinase family member 3
63	gga-miR-135a-5p	428435	CREB5	XM_015281825	cAMP responsive element binding protein 5
63	gga-miR-135a-5p	771502	LRRTM1	XM_015285928	leucine rich repeat transmembrane neuronal 1
63	gga-miR-135a-5p	100858121	BCLAF3	XM_015272723	BCLAF1 and THRAP3 family member 3
63	gga-miR-135a-5p	419198	HNF4A	NM_001030855	hepatocyte nuclear factor 4 alpha
63	gga-miR-135a-5p	429811	KLF3	XM_015285673	Kruppel-like factor 3 (basic)
63	gga-miR-135a-5p	421085	SS18	XM_015277944	SS18, nBAF chromatin remodeling complex subunit
63	gga-miR-135a-5p	420574	ASNS	NM_001030977	asparagine synthetase (glutamine-hydrolyzing)
63	gga-miR-135a-5p	421396	HAAO	XM_004935356	3-hydroxyanthranilate 3,4-dioxygenase
63	gga-miR-135a-5p	418613	SCML2	XM_004934692	sex comb on midleg-like 2 (Drosophila)
63	gga-miR-135a-5p	422379	IL1RAPL2	XM_015278639	interleukin 1 receptor accessory protein like 2
63	gga-miR-135a-5p	417807	SLC38A2	NM_001305439	solute carrier family 38 member 2
63	gga-miR-1329-5p	771066	LOC771066	NM_001277933	claw keratin-like
63	gga-miR-1329-5p	418166	TUBA8A	XM_416397	tubulin alpha 8a
63	gga-miR-1329-5p	374242	DCX	XM_015278177	doublecortin
63	gga-miR-1329-5p	107056693	LOC107056693	XM_004936638	uncharacterized LOC107056693
63	gga-miR-1329-5p	769469	PDE4D	XM_004937258	phosphodiesterase 4D
63	gga-miR-1329-5p	429422	C5H14orf4	XM_015287717	interferon regulatory factor 2 binding protein-like
63	gga-miR-1329-5p	768780	RSBN1L	XM_015275759	round spermatid basic protein 1 like
63	gga-miR-1329-5p	418994	FAM76B	XM_015280590	family with sequence similarity 76 member B
63	gga-miR-1329-5p	420654	NKIRAS1	XM_015281796	NFKB inhibitor interacting Ras like 1
63	gga-miR-1329-5p	421680	NHSL1	XM_419717	NHS like 1
63	gga-miR-1329-5p	429110	PRKAA2	NM_001039605	protein kinase AMP-activated catalytic subunit alpha 2
63	gga-miR-1329-5p	416352	JAKMIP2	XM_004945054	janus kinase and microtubule interacting protein 2
63	gga-miR-1329-5p	423444	BCL11B	XM_004941933	B-cell CLL/lymphoma 11B
63	gga-miR-1329-5p	396397	LHX9	XM_015290250	LIM homeobox 9
63	gga-miR-1329-5p	423316	EGLN3	XM_421233	egl-9 family hypoxia inducible factor 3
63	gga-miR-1329-5p	427373	CORO2A	XM_424946	coronin 2A
63	gga-miR-1329-5p	418124	DGKI	XM_015286157	diacylglycerol kinase iota
63	gga-miR-1329-5p	415417	GNB5	NM_001293242	G protein subunit beta 5
63	gga-miR-1329-5p	431192	SOS1	XM_003640931	SOS Ras/Rac guanine nucleotide exchange factor 1
63	gga-miR-1329-5p	107049059	LOC107049059	XM_015299206	feather keratin Cos1-1/Cos1-3/Cos2-1-like
63	gga-miR-1329-5p	427678	GRIN2A	XM_015294579	glutamate ionotropic receptor NMDA type subunit 2A
63	gga-miR-1329-5p	416364	AGGF1	XM_004937335	angiogenic factor with G-patch and FHA domains 1
63	gga-miR-1329-5p	420796	NFX1	XM_004935068	nuclear transcription factor, X-box binding 1
63	gga-miR-1329-5p	423670	ERLIN1	NM_001031223	ER lipid raft associated 1
63	gga-miR-1329-5p	420690	NPHP3	XM_418790	nephrocystin 3
63	gga-miR-1329-5p	420957	TMEM245	XM_015282351	transmembrane protein 245
63	gga-miR-1329-5p	768684	CAPN14	XM_015278135	calpain 14
63	gga-miR-1329-5p	770239	KCMF1	XM_001233571	potassium channel modulatory factor 1
63	gga-miR-1329-5p	427021	UBE2R2	NM_001031411	ubiquitin conjugating enzyme E2 R2
63	gga-miR-1329-5p	425103	FAM83D	XM_422895	family with sequence similarity 83 member D
62	gga-miR-10c-5p	416102	CHL1	XM_015293211	cell adhesion molecule L1 like
62	gga-miR-10c-5p	418441	MPZL1	XM_416652	myelin protein zero like 1
62	gga-miR-10c-5p	425237	RRP1B	NM_001031334	ribosomal RNA processing 1B
62	gga-miR-10c-5p	418160	ADA2	XM_015285830	adenosine deaminase 2
62	gga-miR-1788-5p	416465	ELFN1	XM_015294341	extracellular leucine rich repeat and fibronectin type III domain containing 1
62	gga-miR-1788-5p	426919	TMEM161B	XM_424528	transmembrane protein 161B
62	gga-miR-1788-5p	769400	KCTD4	NM_001199326	potassium channel tetramerization domain containing 4
62	gga-miR-1788-5p	422740	DLC1	XM_004936009	DLC1 Rho GTPase activating protein
62	gga-miR-1788-5p	101748418	EXPH5	XM_004938823	exophilin 5
62	gga-miR-1788-5p	422029	XKR6	XM_015285178	XK related 6
62	gga-miR-1788-5p	428643	KHDRBS2	XM_426201	KH RNA binding domain containing, signal transduction associated 2
62	gga-miR-1788-5p	421783	CRYBG1	XM_015284542	crystallin beta-gamma domain containing 1
62	gga-miR-1788-5p	422315	ARHGEF9	XM_004940783	Cdc42 guanine nucleotide exchange factor 9
62	gga-miR-1788-5p	428090	ENDOD1	XM_425648	endonuclease domain containing 1
62	gga-miR-1788-5p	100859633	DISC1	XM_003640955	disrupted in schizophrenia 1
62	gga-miR-1788-5p	415401	SLTM	XM_015278903	SAFB like transcription modulator
62	gga-miR-135a-5p	418896	SUPT20H	XM_015277740	SPT20 homolog, SAGA complex component
62	gga-miR-135a-5p	417998	CHADL	NM_001252276	chondroadherin-like
62	gga-miR-135a-5p	419803	AHCYL1	NM_001030913	adenosylhomocysteinase like 1
62	gga-miR-135a-5p	396312	LMX1B	NM_205358	LIM homeobox transcription factor 1 beta
62	gga-miR-135a-5p	421109	UBE2V2	NM_001031018	ubiquitin conjugating enzyme E2 V2
62	gga-miR-135a-5p	419106	GATA3	XM_015293371	GATA binding protein 3
62	gga-miR-135a-5p	415566	GLCE	XM_015292214	glucuronic acid epimerase
62	gga-miR-135a-5p	420645	PLCL2	XM_015281813	phospholipase C like 2
62	gga-miR-135a-5p	418662	CD99	XM_015277695	CD99 molecule (Xg blood group)
62	gga-miR-135a-5p	418210	RASSF8	XM_416437	Ras association domain family member 8
62	gga-miR-1329-5p	373903	DIO2	NM_001324555	iodothyronine deiodinase 2
62	gga-miR-1329-5p	429075	ARPC5	NM_001031561	actin related protein 2/3 complex subunit 5
62	gga-miR-1329-5p	425209	TCHP	XM_015275504	trichoplein keratin filament binding
62	gga-miR-1329-5p	417864	NAP1L1	XM_004937580	nucleosome assembly protein 1 like 1
62	gga-miR-1329-5p	374209	ITGB3	XM_015299304	integrin subunit beta 3
62	gga-miR-1329-5p	769400	KCTD4	NM_001199326	potassium channel tetramerization domain containing 4
62	gga-miR-1329-5p	771032	C22H8ORF4	XM_001232954	chromosome 22 open reading frame, human C8orf4
62	gga-miR-1329-5p	418449	PTGFRN	XM_416660	prostaglandin F2 receptor inhibitor
62	gga-miR-1329-5p	422434	SH3RF1	XM_420402	SH3 domain containing ring finger 1
62	gga-miR-1329-5p	423460	PPP2R5C	NM_001079482	protein phosphatase 2 regulatory subunit B'gamma
62	gga-miR-1329-5p	416926	DGCR2	XM_003642212	DiGeorge syndrome critical region gene 2
62	gga-miR-1329-5p	425328	PPP1R3C	XM_423102	protein phosphatase 1 regulatory subunit 3C
62	gga-miR-1329-5p	417504	COL26A1	XM_004946472	collagen type XXVI alpha 1 chain
62	gga-miR-1329-5p	395682	ZFHX3	NM_001293088	zinc finger homeobox 3
62	gga-miR-1329-5p	770884	ARFIP1	XM_015276329	ADP ribosylation factor interacting protein 1
62	gga-miR-1329-5p	428984	PDZD8	XM_426541	PDZ domain containing 8
62	gga-miR-1329-5p	419522	BNIP3L	NM_001030885	BCL2 interacting protein 3 like
62	gga-miR-1329-5p	421874	LMBRD1	XM_015284746	LMBR1 domain containing 1
62	gga-miR-1329-5p	431003	LOC431003	XM_015300446	E3 ubiquitin-protein ligase KCMF1-like
62	gga-miR-1329-5p	423973	INPP5A	XM_015289010	inositol polyphosphate-5-phosphatase A
62	gga-miR-1329-5p	101747587	UBB	XM_004946664	ubiquitin B
62	gga-miR-1329-5p	431181	KCNB2	XM_003640825	potassium voltage-gated channel subfamily B member 2
62	gga-miR-1329-5p	416026	ABTB1	NM_001030598	ankyrin repeat and BTB domain containing 1
62	gga-miR-1329-5p	427193	TMEM267	XM_424781	transmembrane protein 267
62	gga-miR-1329-5p	374058	ITGB1	NM_001039254	integrin subunit beta 1
62	gga-miR-1329-5p	428078	USP12	XM_015278916	ubiquitin specific peptidase 12
62	gga-miR-1329-5p	420200	ZFAND1	XM_418311	zinc finger AN1-type containing 1
62	gga-miR-1329-5p	416084	SLC25A26	XM_015293110	solute carrier family 25 member 26
62	gga-miR-1329-5p	416376	SETBP1	XM_015277426	SET binding protein 1
62	gga-miR-1329-5p	419794	C24H11orf57	XM_015298307	chromosome 24 C11orf57 homolog
62	gga-miR-1329-5p	420898	OVALX	XM_015282173	ovalbumin-related protein X (SERPINB14C)
62	gga-miR-1329-5p	428016	SOWAHC	XM_015277914	sosondowah ankyrin repeat domain family member C
62	gga-miR-1329-5p	395180	CXCL12	XM_015288350	C-X-C motif chemokine ligand 12
61	gga-miR-10c-5p	100857927	SLITRK2	XM_420364	SLIT and NTRK like family member 2
61	gga-miR-10c-5p	427494	TRPM1	XM_015278984	transient receptor potential cation channel subfamily M member 1
61	gga-miR-10c-5p	418446	MAEL	XM_416657	maelstrom spermatogenic transposon silencer
61	gga-miR-1788-5p	427790	MYOCD	XM_015295173	myocardin
61	gga-miR-1788-5p	431611	GNA14	XM_429163	G protein subunit alpha 14
61	gga-miR-1788-5p	417363	SRP68	NM_001006204	signal recognition particle 68
61	gga-miR-1788-5p	424287	TMEM163	XM_422132	transmembrane protein 163
61	gga-miR-1788-5p	424782	RASA2	XM_015276887	RAS p21 protein activator 2
61	gga-miR-1788-5p	427195	PAIP1	NM_001281743	poly(A) binding protein interacting protein 1
61	gga-miR-1788-5p	101751641	ZBTB44	XM_015298127	zinc finger and BTB domain containing 44
61	gga-miR-1788-5p	100859365	VEPH1	XM_015291796	ventricular zone expressed PH domain containing 1
61	gga-miR-1788-5p	421215	EML6	XM_015283381	echinoderm microtubule associated protein like 6
61	gga-miR-1788-5p	418661	XG	XM_015277732	Xg glycoprotein (Xg blood group)
61	gga-miR-1788-5p	404747	SLC6A4	XM_015295699	solute carrier family 6 member 4
61	gga-miR-1788-5p	421692	PDE7B	XM_015284175	phosphodiesterase 7B
61	gga-miR-1788-5p	422777	BEND4	XM_420730	BEN domain containing 4
61	gga-miR-1788-5p	424103	INO80D	XM_015289521	INO80 complex subunit D
61	gga-miR-135a-5p	421018	NETO1	XM_419104	neuropilin and tolloid like 1
61	gga-miR-135a-5p	419420	ACAP3	XM_417581	ArfGAP with coiled-coil, ankyrin repeat and PH domains 3
61	gga-miR-135a-5p	416919	ZNRF3	XM_015275473	zinc and ring finger 3
61	gga-miR-135a-5p	419934	ATP2B4	XM_015298964	ATPase plasma membrane Ca2+ transporting 4
61	gga-miR-135a-5p	770108	STARD5	XM_001232611	StAR related lipid transfer domain containing 5
61	gga-miR-135a-5p	424856	UBXN7	XM_422667	UBX domain protein 7
61	gga-miR-135a-5p	422590	AFF1	XM_004941100	AF4/FMR2 family member 1
61	gga-miR-135a-5p	417746	TRABD	NM_001030732	TraB domain containing
61	gga-miR-135a-5p	418149	CCDC77	XM_015286891	coiled-coil domain containing 77
61	gga-miR-135a-5p	420195	PAG1	XM_015282858	phosphoprotein membrane anchor with glycosphingolipid microdomains 1
61	gga-miR-135a-5p	421215	EML6	XM_015283382	echinoderm microtubule associated protein like 6
61	gga-miR-135a-5p	416615	C14H16ORF52	XM_414916	chromosome 14 open reading frame, human C16orf52
61	gga-miR-135a-5p	429148	LPP	XM_015291432	LIM domain containing preferred translocation partner in lipoma
61	gga-miR-135a-5p	100859828	TBC1D24	XM_015294746	TBC1 domain family member 24
61	gga-miR-1329-5p	427439	LOC427439	XM_015277524	Nipped-B homolog-like
61	gga-miR-1329-5p	771136	TGM6L	XM_015296686	protein-glutamine gamma-glutamyltransferase 6-like
61	gga-miR-1329-5p	100859603	TRPM6	XM_015280350	transient receptor potential cation channel subfamily M member 6
61	gga-miR-1329-5p	420733	GPR141	XM_004939529	G protein-coupled receptor 141
61	gga-miR-1329-5p	420800	TPPP	XM_418894	tubulin polymerization promoting protein
61	gga-miR-1329-5p	418604	KLHL34	XM_004934669	kelch like family member 34
61	gga-miR-1329-5p	416871	HVCN1	XM_015275298	hydrogen voltage gated channel 1
61	gga-miR-1329-5p	424257	HEG1	XM_015289963	heart development protein with EGF like domains 1
61	gga-miR-1329-5p	421699	SLC18B1	NM_001277913	solute carrier family 18 member B1
61	gga-miR-1329-5p	107049174	LOC107049174	XM_015300432	Golgi phosphoprotein 3-like
61	gga-miR-1329-5p	417815	SLC16A7	XM_015281443	solute carrier family 16 member 7
61	gga-miR-1329-5p	422087	PGS1	NM_001008463	phosphatidylglycerophosphate synthase 1
61	gga-miR-1329-5p	420087	ANP32B	NM_001030934	acidic (leucine-rich) nuclear phosphoprotein 32 family, member B
61	gga-miR-1329-5p	418598	KLHL15	XM_015302426	kelch like family member 15
61	gga-miR-1329-5p	395876	F10	NM_205022	coagulation factor X
61	gga-miR-1329-5p	415992	DCP1A	XM_015293406	decapping mRNA 1A
61	gga-miR-1329-5p	419449	KIF1C	XM_417608	kinesin family member 1C
61	gga-miR-1329-5p	416381	CZH18ORF25	XM_015277420	chromosome Z open reading frame, human C18orf25
61	gga-miR-1329-5p	418794	GPC6	XM_015274672	glypican 6
61	gga-miR-1329-5p	421181	TBC1D22B	XM_419261	TBC1 domain family member 22B
61	gga-miR-1329-5p	416989	SRRM4	XM_415281	serine/arginine repetitive matrix 4
61	gga-miR-1329-5p	100857885	KIAA1549	XM_015287597	KIAA1549
61	gga-miR-187-3p	423871	NT5C2	XM_015288644	5'-nucleotidase, cytosolic II
61	gga-miR-187-3p	422862	TBC1D14	XM_015285763	TBC1 domain family member 14
60	gga-miR-10c-5p	416261	MFAP3	NM_001012784	microfibrillar associated protein 3
60	gga-miR-10c-5p	418751	MYO16	XM_004938536	myosin XVI
60	gga-miR-10c-5p	423698	HKDC1	XM_421579	hexokinase domain containing 1
60	gga-miR-10c-5p	423471	TRAF3	XM_015287826	TNF receptor associated factor 3
60	gga-miR-10c-5p	418247	PFKFB3	XM_015291215	6-phosphofructo-2-kinase/fructose-2,6-biphosphatase 3
60	gga-miR-10c-5p	418211	SSPN	XM_416438	sarcospan
60	gga-miR-10c-5p	772279	SLC24A4	XM_004941876	solute carrier family 24 member 4
60	gga-miR-10c-5p	419249	MYT1	XM_015296626	myelin transcription factor 1
60	gga-miR-10c-5p	422553	ING2	XM_015276547	inhibitor of growth family member 2
60	gga-miR-10c-5p	395400	BAZ2B	XM_015290144	bromodomain adjacent to zinc finger domain 2B
60	gga-miR-10c-5p	421461	LTBP1	XM_015283722	latent transforming growth factor beta binding protein 1
60	gga-miR-10c-5p	429011	KLF7	XM_015289510	Kruppel like factor 7
60	gga-miR-10c-5p	100858851	ZNF367	XM_003643009	zinc finger protein 367
60	gga-miR-10c-5p	100859235	TMEM252	XM_003642915	transmembrane protein 252
60	gga-miR-10c-5p	421980	GPN1	XM_419990	GPN-loop GTPase 1
60	gga-miR-1788-5p	417348	TNRC6C	XM_015295275	trinucleotide repeat containing 6C
60	gga-miR-1788-5p	418968	ACAT1	NM_001277779	acetyl-CoA acetyltransferase 1
60	gga-miR-1788-5p	396174	MAP1B	XM_004937371	microtubule associated protein 1B
60	gga-miR-1788-5p	427919	BICD1	XM_015287190	BICD cargo adaptor 1
60	gga-miR-1788-5p	396214	PLP1	XM_015278201	proteolipid protein 1
60	gga-miR-1788-5p	423789	LIPA	XM_421661	lipase A, lysosomal acid type
60	gga-miR-1788-5p	418920	KATNAL1	XM_015278631	katanin catalytic subunit A1 like 1
60	gga-miR-1788-5p	395792	TBX6	NM_001030367	T-box 6
60	gga-miR-1788-5p	429156	NAALADL2	XM_015291703	N-acetylated alpha-linked acidic dipeptidase like 2
60	gga-miR-1788-5p	424504	KIAA1107	XM_015290685	KIAA1107
60	gga-miR-1788-5p	419843	SRGAP2	XM_004934955	SLIT-ROBO Rho GTPase activating protein 2
60	gga-miR-1788-5p	419180	DBNDD2	XM_417359	dysbindin domain containing 2
60	gga-miR-1788-5p	417758	FAM3C	NM_001097646	family with sequence similarity 3, member C
60	gga-miR-1788-5p	431626	ANKRD34B	XM_015280667	ankyrin repeat domain 34B
60	gga-miR-1788-5p	419235	GID8	NM_001007871	GID complex subunit 8 homolog
60	gga-miR-135a-5p	776013	PELI2	XM_001234987	pellino E3 ubiquitin protein ligase family member 2
60	gga-miR-135a-5p	396140	ST3GAL1	NM_205217	ST3 beta-galactoside alpha-2,3-sialyltransferase 1
60	gga-miR-135a-5p	422542	UFSP2	XM_015276226	UFM1 specific peptidase 2
60	gga-miR-135a-5p	396306	THBS4	XM_004937318	thrombospondin 4
60	gga-miR-135a-5p	395274	FAS	XM_015288354	Fas cell surface death receptor
60	gga-miR-135a-5p	416405	FBXL16	XM_015294664	F-box and leucine rich repeat protein 16
60	gga-miR-135a-5p	421328	FBXO28	XM_015283908	F-box protein 28
60	gga-miR-135a-5p	417965	GRIN2B	XM_015289359	glutamate ionotropic receptor NMDA type subunit 2B
60	gga-miR-135a-5p	416054	KLHDC8B	XM_015293332	kelch domain containing 8B
60	gga-miR-1329-5p	416261	MFAP3	NM_001012784	microfibrillar associated protein 3
60	gga-miR-1329-5p	100857927	SLITRK2	XM_420364	SLIT and NTRK like family member 2
60	gga-miR-1329-5p	396463	POU2F1	NM_205472	POU class 2 homeobox 1
60	gga-miR-1329-5p	416417	SNX29	XM_015294302	sorting nexin 29
60	gga-miR-1329-5p	420455	ZMYND11	XM_004939164	zinc finger MYND-type containing 11
60	gga-miR-1329-5p	427463	ISCA1	NM_001271936	iron-sulfur cluster assembly 1
60	gga-miR-1329-5p	419227	OSBPL2	NM_001008448	oxysterol binding protein like 2
60	gga-miR-1329-5p	422637	STBD1	XM_429975	starch binding domain 1
60	gga-miR-1329-5p	424945	CAPN10	XM_015291569	calpain 10
60	gga-miR-1329-5p	423210	INO80	NM_001199657	INO80 complex subunit
60	gga-miR-1329-5p	420457	LARP4B	XM_015282141	La ribonucleoprotein domain family member 4B
60	gga-miR-1329-5p	420713	ULK4	XM_418812	unc-51 like kinase 4
60	gga-miR-1329-5p	427934	MCAT	XM_015291298	malonyl-CoA-acyl carrier protein transacylase
60	gga-miR-1329-5p	427986	ZBTB21	XM_015301124	zinc finger and BTB domain containing 21
60	gga-miR-1329-5p	422832	CPEB2	XM_015285803	cytoplasmic polyadenylation element binding protein 2
60	gga-miR-1329-5p	100857521	SLC6A14	XM_015278437	solute carrier family 6 member 14
60	gga-miR-1329-5p	415419	MAPK6	NM_001030549	mitogen-activated protein kinase 6
60	gga-miR-1329-5p	416856	BCL7A	XM_004945565	BCL tumor suppressor 7A
60	gga-miR-1329-5p	424477	PLPPR2	XM_422320	phospholipid phosphatase related 2
60	gga-miR-1329-5p	374065	KCNMA1	XM_015288186	potassium calcium-activated channel subfamily M alpha 1
60	gga-miR-1329-5p	415976	IQSEC1	XM_015293461	IQ motif and Sec7 domain 1
60	gga-miR-187-3p	427446	OSMR	XM_425020	oncostatin M receptor
60	gga-miR-187-3p	420953	RPRD1A	XM_015282325	regulation of nuclear pre-mRNA domain containing 1A

## Sheet: targets of all up-reg miRNA
Target Score	miRNA Name	Gene ID	Gene Symbol	Transcript Accession	Gene Description
100	gga-miR-142-5p	422325	NEXMIF	XM_015278588	neurite extension and migration factor
100	gga-miR-223	422481	FBXW7	NM_001349722	F-box and WD repeat domain containing 7
100	gga-miR-222b-3p	374214	GABRA1	NM_204318	gamma-aminobutyric acid type A receptor alpha1 subunit
100	gga-miR-221-3p	374214	GABRA1	NM_204318	gamma-aminobutyric acid type A receptor alpha1 subunit
100	gga-miR-20b-5p	421265	FBXO48	XM_419336	F-box protein 48
100	gga-miR-20b-5p	419318	RAB22A	NM_001030867	RAB22A, member RAS oncogene family
100	gga-miR-20b-5p	424049	STK17B	NM_001031249	serine/threonine kinase 17b
100	gga-miR-20b-5p	771589	ITPRIPL2	XM_003642123	inositol 1,4,5-trisphosphate receptor interacting protein like 2
100	gga-miR-222a	374214	GABRA1	NM_204318	gamma-aminobutyric acid type A receptor alpha1 subunit
100	gga-miR-425-5p	107049580	LOC107049580	XM_015273309	bolA-like protein 1
100	gga-miR-9-5p	445340	PRDM1	XM_015284539	PR/SET domain 1
100	gga-miR-9-5p	424353	ZBTB41	XM_004943124	zinc finger and BTB domain containing 41
100	gga-miR-9-5p	100857974	ONECUT2	XM_003642903	one cut homeobox 2
100	gga-miR-9-5p	415407	PRTG	NM_001030548	protogenin
100	gga-miR-9-5p	419589	LDLRAP1	XM_015297732	low density lipoprotein receptor adaptor protein 1
100	gga-miR-9-5p	426800	PRDM6	XM_015280835	PR/SET domain 6
99	gga-miR-142-5p	395872	IL8L1	NM_205018	interleukin 8-like 1
99	gga-miR-142-5p	768703	SHISA6	XM_015295241	shisa family member 6
99	gga-miR-142-5p	421138	TOX	XM_015282673	thymocyte selection associated high mobility group box
99	gga-miR-222b-3p	374106	CDKN1B	NM_204256	cyclin dependent kinase inhibitor 1B
99	gga-miR-155	395920	RREB1	NM_205049	ras responsive element binding protein 1
99	gga-miR-155	424190	TANK	NM_001277871	TRAF family member associated NFKB activator
99	gga-miR-155	420829	KDM1B	XM_015275951	lysine demethylase 1B
99	gga-miR-221-3p	374106	CDKN1B	NM_204256	cyclin dependent kinase inhibitor 1B
99	gga-miR-143-5p	416065	PXK	XM_015293311	PX domain containing serine/threonine kinase like
99	gga-miR-203a	422394	AFF2	XM_015278653	AF4/FMR2 family member 2
99	gga-miR-203a	427119	ELL2	XM_424711	elongation factor for RNA polymerase II 2
99	gga-miR-203a	421946	FAM84A	XM_015276094	family with sequence similarity 84 member A
99	gga-miR-1b-3p	421008	ZNF236	XM_015282415	zinc finger protein 236
99	gga-miR-1b-3p	420580	GLCCI1	NM_001012855	glucocorticoid induced 1
99	gga-miR-1b-3p	420800	TPPP	XM_418894	tubulin polymerization promoting protein
99	gga-miR-1b-3p	432368	SNAI2	XM_419196	snail family transcriptional repressor 2
99	gga-miR-20b-5p	395559	EPHA4	NM_204781	EPH receptor A4
99	gga-miR-20b-5p	420023	EZH1	XM_015299636	enhancer of zeste 1 polycomb repressive complex 2 subunit
99	gga-miR-20b-5p	421276	SERTAD2	NM_001031037	SERTA domain containing 2
99	gga-miR-20b-5p	769198	PLEKHO2	XM_003641823	pleckstrin homology domain containing O2
99	gga-miR-20b-5p	424621	STIL	XM_422457	SCL/TAL1 interrupting locus
99	gga-miR-20b-5p	429159	PHC3	XM_004943490	polyhomeotic homolog 3
99	gga-miR-20b-5p	427566	ATXN1L	XM_015292701	ataxin 1 like
99	gga-miR-20b-5p	424225	MAP3K2	XM_422075	mitogen-activated protein kinase kinase kinase 2
99	gga-miR-20b-5p	107049013	FGD4	XM_015287255	FYVE, RhoGEF and PH domain containing 4
99	gga-miR-20b-5p	424128	PLEKHA3	NM_001031251	pleckstrin homology domain containing A3
99	gga-miR-20b-5p	423316	EGLN3	XM_421233	egl-9 family hypoxia inducible factor 3
99	gga-miR-20b-5p	427808	RAB11FIP4	XM_425379	RAB11 family interacting protein 4 (class II)
99	gga-miR-20b-5p	424782	RASA2	NM_001012929	RAS p21 protein activator 2
99	gga-miR-20b-5p	420473	ARHGAP12	XM_015282124	Rho GTPase activating protein 12
99	gga-miR-20b-5p	428932	GPR137C	XM_015276773	G protein-coupled receptor 137C
99	gga-miR-20b-5p	424797	COL4A3	XM_015276989	collagen type IV alpha 3 chain
99	gga-miR-20b-5p	429155	PEX5L	XM_426710	peroxisomal biogenesis factor 5 like
99	gga-miR-20b-5p	769464	FCHO2	XM_015277664	FCH domain only 2
99	gga-miR-20b-5p	396154	VLDLR	NM_205229	very low density lipoprotein receptor
99	gga-miR-20b-5p	423602	FAM13C	XM_004941941	family with sequence similarity 13 member C
99	gga-miR-20b-5p	418126	CHRM2	XM_015285640	cholinergic receptor muscarinic 2
99	gga-miR-20b-5p	420989	AHRR	XM_015282378	aryl-hydrocarbon receptor repressor
99	gga-miR-20b-5p	415762	TSHZ3	XM_015292483	teashirt zinc finger homeobox 3
99	gga-miR-222a	374106	CDKN1B	NM_204256	cyclin dependent kinase inhibitor 1B
99	gga-miR-7	421000	BLOC1S4	XM_419086	biogenesis of lysosomal organelles complex 1 subunit 4
99	gga-miR-9-5p	415711	NFATC3	XM_015292363	nuclear factor of activated T-cells 3
99	gga-miR-9-5p	419954	MAP3K3	XM_015299376	mitogen-activated protein kinase kinase kinase 3
99	gga-miR-9-5p	419434	SAMD11	NM_001030877	sterile alpha motif domain containing 11
99	gga-miR-9-5p	395242	EMB	NM_204557	embigin
99	gga-miR-9-5p	415704	MBTPS1	XM_003641897	membrane bound transcription factor peptidase, site 1
98	gga-miR-21-5p	420549	KRIT1	NM_001030973	KRIT1, ankyrin repeat containing
98	gga-miR-21-5p	420212	WWP1	NM_001012554	WW domain containing E3 ubiquitin protein ligase 1
98	gga-miR-142-5p	427683	KLHDC10	XM_004937414	kelch domain containing 10
98	gga-miR-142-5p	416512	GID4	XM_414816	GID complex subunit 4 homolog
98	gga-miR-223	396307	FGA	NM_205356	fibrinogen alpha chain
98	gga-miR-223	396324	ACVR2A	NM_205367	activin A receptor type 2A
98	gga-miR-223	420185	UBE2W	XM_015282784	ubiquitin conjugating enzyme E2 W (putative)
98	gga-miR-223	422565	FBXO8	XM_015276238	F-box protein 8
98	gga-miR-222b-3p	428616	CLVS2	XM_426173	clavesin 2
98	gga-miR-222b-3p	427252	ABHD17B	NM_001031423	abhydrolase domain containing 17B
98	gga-miR-222b-3p	415550	SNAPC5	NM_001007829	small nuclear RNA activating complex polypeptide 5
98	gga-miR-222b-3p	431530	RFX7	XM_429081	regulatory factor X7
98	gga-miR-155	416247	ITK	XM_414568	IL2 inducible T-cell kinase
98	gga-miR-221-3p	427031	HECTD2	XM_004942150	HECT domain E3 ubiquitin protein ligase 2
98	gga-miR-221-3p	428616	CLVS2	XM_426173	clavesin 2
98	gga-miR-221-3p	427252	ABHD17B	NM_001031423	abhydrolase domain containing 17B
98	gga-miR-221-3p	415550	SNAPC5	NM_001007829	small nuclear RNA activating complex polypeptide 5
98	gga-miR-221-3p	431530	RFX7	XM_429081	regulatory factor X7
98	gga-miR-143-5p	426878	LIMA1	XM_004949728	LIM domain and actin binding 1
98	gga-miR-203a	418990	ARHGAP42	XM_417185	Rho GTPase activating protein 42
98	gga-miR-1b-3p	422897	NSD2	XM_015285999	nuclear receptor binding SET domain protein 2
98	gga-miR-1b-3p	415962	VGLL4	NM_001030593	vestigial like family member 4
98	gga-miR-1b-3p	100859904	SMIM10L1	XM_004945308	small integral membrane protein 10 like 1
98	gga-miR-1b-3p	396186	BDNF	XM_015286153	brain derived neurotrophic factor
98	gga-miR-1b-3p	418023	JOSD1	XM_416259	Josephin domain containing 1
98	gga-miR-20b-5p	415493	ABHD2	XM_015292048	abhydrolase domain containing 2
98	gga-miR-20b-5p	427993	IL1RAPL1	XM_425563	interleukin 1 receptor accessory protein like 1
98	gga-miR-20b-5p	415720	AKTIP	NM_001005838	AKT interacting protein
98	gga-miR-20b-5p	421738	KPNA5	XM_419770	karyopherin subunit alpha 5
98	gga-miR-20b-5p	100859132	RASGRF2	XM_004949460	Ras protein specific guanine nucleotide releasing factor 2
98	gga-miR-20b-5p	101750781	SSH1	XM_015275531	slingshot homolog 1 (Drosophila)
98	gga-miR-20b-5p	428236	KCNJ1	XM_004947967	potassium voltage-gated channel subfamily J member 1
98	gga-miR-20b-5p	427224	CD274	XM_424811	CD274 molecule
98	gga-miR-20b-5p	418794	GPC6	XM_015274672	glypican 6
98	gga-miR-20b-5p	427225	PDCD1LG2	XM_424812	programmed cell death 1 ligand 2
98	gga-miR-20b-5p	427235	ACER2	XM_424820	alkaline ceramidase 2
98	gga-miR-20b-5p	421915	MYT1L	XM_015284942	myelin transcription factor 1 like
98	gga-miR-222a	428616	CLVS2	XM_426173	clavesin 2
98	gga-miR-222a	427252	ABHD17B	NM_001031423	abhydrolase domain containing 17B
98	gga-miR-222a	415550	SNAPC5	NM_001007829	small nuclear RNA activating complex polypeptide 5
98	gga-miR-222a	431530	RFX7	XM_429081	regulatory factor X7
98	gga-miR-7	418607	MAP7D2	XM_015272706	MAP7 domain containing 2
98	gga-miR-7	421424	KCNK5	XM_419478	potassium two pore domain channel subfamily K member 5
98	gga-miR-7	420661	RBMS3	XM_015281782	RNA binding motif single stranded interacting protein 3
98	gga-miR-7	422017	ZNF395	XM_015285189	zinc finger protein 395
98	gga-miR-9-5p	396463	POU2F1	XM_015295868	POU class 2 homeobox 1
98	gga-miR-9-5p	420666	CMTM7	NM_001007894	CKLF like MARVEL transmembrane domain containing 7
98	gga-miR-9-5p	421431	MDGA1	NM_001044647	MAM domain containing glycosylphosphatidylinositol anchor 1
98	gga-miR-9-5p	420517	STAM	XM_015282001	signal transducing adaptor molecule
98	gga-miR-9-5p	373992	FBN1	XM_015291934	fibrillin 1
98	gga-miR-9-5p	418621	AP1S2	NM_001006261	adaptor related protein complex 1 subunit sigma 2
98	gga-miR-9-5p	421914	PXDN	XM_419931	peroxidasin
98	gga-miR-9-5p	420617	IGF2BP3	NM_001006359	insulin like growth factor 2 mRNA binding protein 3
97	gga-miR-21-5p	416865	KNTC1	XM_015275578	kinetochore associated 1
97	gga-miR-142-5p	418739	TFDP1	XM_015277902	transcription factor Dp-1
97	gga-miR-223	419628	AGO3	NM_001030900	argonaute 3, RISC catalytic component
97	gga-miR-223	374163	HSP90B1	NM_204289	heat shock protein 90 beta family member 1
97	gga-miR-222b-3p	445340	PRDM1	XM_015284539	PR/SET domain 1
97	gga-miR-222b-3p	427031	HECTD2	XM_004942150	HECT domain E3 ubiquitin protein ligase 2
97	gga-miR-222b-3p	428226	RIMS3	XM_015297840	regulating synaptic membrane exocytosis 3
97	gga-miR-222b-3p	416830	PITPNM2	XM_015275601	phosphatidylinositol transfer protein membrane associated 2
97	gga-miR-222b-3p	429011	KLF7	XM_015289510	Kruppel like factor 7
97	gga-miR-155	423471	TRAF3	XM_015287827	TNF receptor associated factor 3
97	gga-miR-155	419987	ZNF652	XM_003642788	zinc finger protein 652
97	gga-miR-155	421772	SNX3	NM_001006408	sorting nexin 3
97	gga-miR-155	770217	CHAF1A	NM_001079752	chromatin assembly factor 1 subunit A
97	gga-miR-155	420698	LZTFL1	XM_015281747	leucine zipper transcription factor like 1
97	gga-miR-221-3p	445340	PRDM1	XM_015284539	PR/SET domain 1
97	gga-miR-221-3p	428226	RIMS3	XM_015297840	regulating synaptic membrane exocytosis 3
97	gga-miR-221-3p	416830	PITPNM2	XM_015275601	phosphatidylinositol transfer protein membrane associated 2
97	gga-miR-221-3p	429011	KLF7	XM_015289510	Kruppel like factor 7
97	gga-miR-143-5p	768795	SH3BGRL3	NM_001302096	SH3 domain binding glutamate rich protein like 3
97	gga-miR-143-5p	418265	MAN1A2	XM_416490	mannosidase alpha class 1A member 2
97	gga-miR-203a	404537	ZPBP	NM_001030380	zona pellucida binding protein
97	gga-miR-203a	422461	ANAPC10	XM_015276177	anaphase promoting complex subunit 10
97	gga-miR-203a	414344	TRH	NM_001030383	thyrotropin releasing hormone
97	gga-miR-203a	418173	RERG	XM_416404	RAS like estrogen regulated growth inhibitor
97	gga-miR-1b-3p	419207	ZMYND8	XM_015296702	zinc finger MYND-type containing 8
97	gga-miR-1b-3p	416125	TMCC1	XM_015293163	transmembrane and coiled-coil domain family 1
97	gga-miR-1b-3p	374208	PTPRG	NM_204314	protein tyrosine phosphatase, receptor type G
97	gga-miR-1b-3p	426797	SNX2	NM_001012607	sorting nexin 2
97	gga-miR-1b-3p	420079	AP3D1	XM_004948765	adaptor related protein complex 3 subunit delta 1
97	gga-miR-1b-3p	416010	IP6K2	NM_001030596	inositol hexakisphosphate kinase 2
97	gga-miR-20b-5p	428621	HS3ST5	XM_426178	heparan sulfate-glucosamine 3-sulfotransferase 5
97	gga-miR-20b-5p	425036	MED12L	XM_015291835	mediator complex subunit 12 like
97	gga-miR-20b-5p	373991	CLOCK	XM_015285392	clock circadian regulator
97	gga-miR-20b-5p	418673	PLCXD1	NM_001128637	phosphatidylinositol specific phospholipase C X domain containing 1
97	gga-miR-20b-5p	424639	ZFYVE9	XM_015291221	zinc finger FYVE-type containing 9
97	gga-miR-20b-5p	417305	GAS7	XM_015295214	growth arrest specific 7
97	gga-miR-20b-5p	423444	BCL11B	XM_004941933	B-cell CLL/lymphoma 11B
97	gga-miR-20b-5p	424046	NABP1	XM_421902	nucleic acid binding protein 1
97	gga-miR-20b-5p	422452	TBC1D9	XM_015276688	TBC1 domain family member 9
97	gga-miR-20b-5p	395878	PAPOLA	NM_001198601	poly(A) polymerase alpha
97	gga-miR-20b-5p	416593	UNKL	XM_015294524	unkempt family like zinc finger
97	gga-miR-20b-5p	416834	ABCB9	XM_415125	ATP binding cassette subfamily B member 9
97	gga-miR-222a	445340	PRDM1	XM_015284539	PR/SET domain 1
97	gga-miR-222a	427031	HECTD2	XM_004942150	HECT domain E3 ubiquitin protein ligase 2
97	gga-miR-222a	428226	RIMS3	XM_015297840	regulating synaptic membrane exocytosis 3
97	gga-miR-222a	416830	PITPNM2	XM_015275601	phosphatidylinositol transfer protein membrane associated 2
97	gga-miR-222a	429011	KLF7	XM_015289510	Kruppel like factor 7
97	gga-miR-7	428858	SHANK2	XM_015286890	SH3 and multiple ankyrin repeat domains 2
97	gga-miR-7	420769	GLI3	XM_015281558	GLI family zinc finger 3
97	gga-miR-146b-5p	423300	NOVA1	NM_001199713	uncharacterized LOC423300
97	gga-miR-9-5p	419999	PIP4K2B	XM_015299519	phosphatidylinositol-5-phosphate 4-kinase type 2 beta
97	gga-miR-9-5p	418083	HCFC2	XM_015287764	host cell factor C2
97	gga-miR-9-5p	428260	STK38	XM_015299139	serine/threonine kinase 38
97	gga-miR-9-5p	420104	SBNO2	XM_015299980	strawberry notch homolog 2
97	gga-miR-9-5p	416161	CCNG1	XM_414493	cyclin G1
97	gga-miR-9-5p	424356	CDC73	NM_001031265	cell division cycle 73
97	gga-miR-9-5p	107054176	ONECUT1	XM_015291888	one cut homeobox 1
97	gga-miR-9-5p	428922	ATG14	XM_015287924	autophagy related 14
96	gga-miR-21-5p	428181	SKI	XM_015296936	SKI proto-oncogene
96	gga-miR-21-5p	395897	TGFBI	NM_205036	transforming growth factor beta induced
96	gga-miR-142-5p	373978	COL18A1	NM_204164	collagen, type XVIII, alpha 1
96	gga-miR-142-5p	396397	LHX9	XM_015290251	LIM homeobox 9
96	gga-miR-142-5p	417927	ANKS1B	NM_001252062	ankyrin repeat and sterile alpha motif domain containing 1B
96	gga-miR-142-5p	427301	SLC44A1	XM_015280512	solute carrier family 44 (choline transporter), member 1
96	gga-miR-142-5p	422231	STK26	NM_001031117	serine/threonine kinase 26
96	gga-miR-223	421634	AKAP12	XM_004935624	A-kinase anchoring protein 12
96	gga-miR-223	374129	LMO2	NM_204271	LIM domain only 2
96	gga-miR-223	418139	DENND5B	XM_004937901	DENN domain containing 5B
96	gga-miR-222b-3p	396545	EIF5A	NM_205532	eukaryotic translation initiation factor 5A
96	gga-miR-222b-3p	420841	MYLIP	NM_001012561	myosin regulatory light chain interacting protein
96	gga-miR-222b-3p	418915	FRY	XM_015278600	FRY microtubule binding protein
96	gga-miR-222b-3p	423241	TTBK2	XM_421164	tau tubulin kinase 2
96	gga-miR-222b-3p	423327	RALGAPA1	NM_001277454	Ral GTPase activating protein catalytic alpha subunit 1
96	gga-miR-222b-3p	416080	ADAMTS9	XM_015293287	ADAM metallopeptidase with thrombospondin type 1 motif 9
96	gga-miR-155	427107	ARRDC3	XM_424699	arrestin domain containing 3
96	gga-miR-155	422381	C4HCXorf57	XM_015278635	chromosome 4 CXorf57 homolog
96	gga-miR-155	417387	MBTD1	XM_015295354	mbt domain containing 1
96	gga-miR-155	374214	GABRA1	NM_204318	gamma-aminobutyric acid type A receptor alpha1 subunit
96	gga-miR-221-3p	396545	EIF5A	NM_205532	eukaryotic translation initiation factor 5A
96	gga-miR-221-3p	421972	ATAD2B	XM_419982	ATPase family, AAA domain containing 2B
96	gga-miR-221-3p	420841	MYLIP	NM_001012561	myosin regulatory light chain interacting protein
96	gga-miR-221-3p	418915	FRY	XM_015278600	FRY microtubule binding protein
96	gga-miR-221-3p	423241	TTBK2	XM_421164	tau tubulin kinase 2
96	gga-miR-221-3p	423327	RALGAPA1	NM_001277454	Ral GTPase activating protein catalytic alpha subunit 1
96	gga-miR-221-3p	416080	ADAMTS9	XM_015293287	ADAM metallopeptidase with thrombospondin type 1 motif 9
96	gga-miR-143-5p	420696	CCR2	XM_015281503	C-C motif chemokine receptor 2
96	gga-miR-143-5p	431530	RFX7	XM_429081	regulatory factor X7
96	gga-miR-143-5p	423696	VPS26A	XM_421577	VPS26, retromer complex component A
96	gga-miR-203a	427504	BNC1	XM_004943823	basonuclin 1
96	gga-miR-203a	424666	PLPP3	NM_001130488	phospholipid phosphatase 3
96	gga-miR-203a	771678	GUCY1A2	XM_001233953	guanylate cyclase 1 soluble subunit alpha 2
96	gga-miR-203a	427809	SMURF2	XM_425380	SMAD specific E3 ubiquitin protein ligase 2
96	gga-miR-1b-3p	424476	PLPPR4	XM_422319	phospholipid phosphatase related 4
96	gga-miR-1b-3p	428946	SAMD8	XM_426501	sterile alpha motif domain containing 8
96	gga-miR-1b-3p	419604	PDIK1L	XM_015297759	PDLIM1 interacting kinase 1 like
96	gga-miR-1b-3p	426151	CAPRIN1	XM_015286808	cell cycle associated protein 1
96	gga-miR-1b-3p	417397	MMD	NM_001030704	monocyte to macrophage differentiation associated
96	gga-miR-1b-3p	424188	SLC4A10	XM_015289724	solute carrier family 4 member 10
96	gga-miR-1b-3p	424260	SNX4	XM_004942954	sorting nexin 4
96	gga-miR-1b-3p	424553	USP33	XM_422389	ubiquitin specific peptidase 33
96	gga-miR-1b-3p	421610	UTRN	XM_015284311	utrophin
96	gga-miR-1b-3p	419190	YWHAB	NM_001006289	tyrosine 3-monooxygenase/tryptophan 5-monooxygenase activation protein beta
96	gga-miR-1b-3p	420206	E2F5	NM_001030942	E2F transcription factor 5
96	gga-miR-1b-3p	396335	KTN1	NM_205376	kinectin 1
96	gga-miR-1b-3p	422703	EIF4E	XM_015285643	eukaryotic translation initiation factor 4E
96	gga-miR-1b-3p	768763	MSANTD2	NM_001109786	Myb/SANT DNA binding domain containing 2
96	gga-miR-20b-5p	423246	DNAL1	NM_001199681	dynein axonemal light chain 1
96	gga-miR-20b-5p	424110	NBEAL1	XM_004942674	neurobeachin like 1
96	gga-miR-20b-5p	422829	FBXL5	XM_420776	F-box and leucine rich repeat protein 5
96	gga-miR-20b-5p	421705	L3MBTL3	XM_419742	L3MBTL3, histone methyl-lysine binding protein
96	gga-miR-20b-5p	421375	LPGAT1	NM_001031049	lysophosphatidylglycerol acyltransferase 1
96	gga-miR-20b-5p	426469	ANKRD52	NM_001012939	ankyrin repeat domain 52
96	gga-miR-20b-5p	428523	ANKRD29	XM_426077	ankyrin repeat domain 29
96	gga-miR-20b-5p	422758	USP46	XM_004936029	ubiquitin specific peptidase 46
96	gga-miR-20b-5p	415722	CHD9	XM_015292386	chromodomain helicase DNA binding protein 9
96	gga-miR-20b-5p	424746	ATG16L1	XM_422568	autophagy related 16 like 1
96	gga-miR-20b-5p	419698	RCAN3	NM_001030907	RCAN family member 3
96	gga-miR-20b-5p	422382	RNF128	XM_420351	ring finger protein 128, E3 ubiquitin protein ligase
96	gga-miR-20b-5p	423408	RPS6KA5	NM_001012587	ribosomal protein S6 kinase A5
96	gga-miR-20b-5p	418402	CEP97	XM_416617	centrosomal protein 97
96	gga-miR-20b-5p	422756	RASL11B	XM_420710	RAS like family 11 member B
96	gga-miR-20b-5p	418748	MCF2L	NM_001252063	MCF.2 cell line derived transforming sequence like
96	gga-miR-20b-5p	421045	FAM210A	NM_001031014	family with sequence similarity 210 member A
96	gga-miR-20b-5p	426878	LIMA1	XM_015300254	LIM domain and actin binding 1
96	gga-miR-20b-5p	425840	ARID4B	XM_004935478	AT-rich interaction domain 4B
96	gga-miR-20b-5p	415377	RORA	NM_001289887	RAR related orphan receptor A
96	gga-miR-20b-5p	416130	FGD5	XM_004944732	FYVE, RhoGEF and PH domain containing 5
96	gga-miR-20b-5p	418491	TIAM1	XM_416699	T cell lymphoma invasion and metastasis 1
96	gga-miR-20b-5p	422345	ACSL4	XM_420317	acyl-CoA synthetase long chain family member 4
96	gga-miR-20b-5p	418139	DENND5B	XM_004937901	DENN domain containing 5B
96	gga-miR-20b-5p	100859860	EHD4	XM_015287117	EH domain containing 4
96	gga-miR-20b-5p	419289	BPIFB3	NM_001030861	BPI fold containing family B member 3
96	gga-miR-222a	396545	EIF5A	NM_205532	eukaryotic translation initiation factor 5A
96	gga-miR-222a	420841	MYLIP	NM_001012561	myosin regulatory light chain interacting protein
96	gga-miR-222a	418915	FRY	XM_015278600	FRY microtubule binding protein
96	gga-miR-222a	423241	TTBK2	XM_421164	tau tubulin kinase 2
96	gga-miR-222a	423327	RALGAPA1	NM_001277454	Ral GTPase activating protein catalytic alpha subunit 1
96	gga-miR-222a	416080	ADAMTS9	XM_015293287	ADAM metallopeptidase with thrombospondin type 1 motif 9
96	gga-miR-425-5p	423411	PPP4R3A	XM_004941870	protein phosphatase 4 regulatory subunit 3A
96	gga-miR-425-5p	424790	DAW1	XM_422608	dynein assembly factor with WD repeats 1
96	gga-miR-7	429785	KCNJ9	XM_427340	potassium inwardly-rectifying channel, subfamily J, member 9
96	gga-miR-7	422253	MCF2	XM_015278485	MCF.2 cell line derived transforming sequence
96	gga-miR-7	422029	XKR6	XM_015285178	XK related 6
96	gga-miR-7	424237	RALB	XM_422085	RAS like proto-oncogene B
96	gga-miR-7	417807	SLC38A2	NM_001305439	solute carrier family 38 member 2
96	gga-miR-146b-5p	395306	F2	NM_204605	coagulation factor II, thrombin
96	gga-miR-146b-5p	423252	ZFYVE1	NM_001199686	zinc finger FYVE-type containing 1
96	gga-miR-9-5p	421778	BEND3	XM_015284547	BEN domain containing 3
96	gga-miR-9-5p	416902	ANKRD13A	XM_415193	ankyrin repeat domain 13A
96	gga-miR-9-5p	415473	TLNRD1	XM_015292034	talin rod domain containing 1
96	gga-miR-9-5p	415987	CARD19	XM_414329	caspase recruitment domain family member 19
96	gga-miR-9-5p	770269	ARPC1A	NM_001079495	actin related protein 2/3 complex subunit 1A
96	gga-miR-9-5p	428975	CNNM2	XM_015288731	cyclin and CBS domain divalent metal cation transport mediator 2
95	gga-miR-21-5p	374147	BMPR2	XM_015289366	bone morphogenetic protein receptor type 2
95	gga-miR-142-5p	420098	PTBP1	NM_001030935	polypyrimidine tract binding protein 1
95	gga-miR-142-5p	423796	PCGF5	XM_015288398	polycomb group ring finger 5
95	gga-miR-142-5p	768913	CHEK2	NM_001080107	checkpoint kinase 2
95	gga-miR-142-5p	420741	SEPT7	XM_015281549	septin 7
95	gga-miR-142-5p	421835	CEP162	XM_015284712	centrosomal protein 162
95	gga-miR-223	396085	NF1	XM_415914	neurofibromin 1
95	gga-miR-223	423062	RRAS2	NM_001006466	RAS related 2
95	gga-miR-222b-3p	420843	ATXN1	XM_015275967	ataxin 1
95	gga-miR-222b-3p	396334	TCF12	XM_015278773	transcription factor 12
95	gga-miR-222b-3p	417926	APAF1	XM_015289693	apoptotic peptidase activating factor 1
95	gga-miR-222b-3p	428089	SESN3	XM_015280554	sestrin 3
95	gga-miR-222b-3p	430580	PPP6R2	XM_015280352	protein phosphatase 6, regulatory subunit 2
95	gga-miR-155	427002	DCUN1D3	XM_015294823	defective in cullin neddylation 1 domain containing 3
95	gga-miR-221-3p	420843	ATXN1	XM_015275967	ataxin 1
95	gga-miR-221-3p	396334	TCF12	XM_015278773	transcription factor 12
95	gga-miR-221-3p	417926	APAF1	XM_015289693	apoptotic peptidase activating factor 1
95	gga-miR-221-3p	428089	SESN3	XM_015280554	sestrin 3
95	gga-miR-221-3p	430580	PPP6R2	XM_015280352	protein phosphatase 6, regulatory subunit 2
95	gga-miR-143-5p	422739	SGCZ	XM_015285552	sarcoglycan zeta
95	gga-miR-143-5p	420678	ZNRF2	XM_015281773	zinc and ring finger 2
95	gga-miR-143-5p	420509	MLLT10	XM_418610	MLLT10, histone lysine methyltransferase DOT1L cofactor
95	gga-miR-203a	420325	KCNQ3	XM_015283117	potassium voltage-gated channel subfamily Q member 3
95	gga-miR-203a	424830	CAB39	XM_004937029	calcium binding protein 39
95	gga-miR-203a	418598	KLHL15	NM_001030802	kelch like family member 15
95	gga-miR-203a	420963	PTPN3	XM_419047	protein tyrosine phosphatase, non-receptor type 3
95	gga-miR-203a	426857	ATP8B1	XM_015277294	ATPase phospholipid transporting 8B1
95	gga-miR-203a	422777	BEND4	XM_420730	BEN domain containing 4
95	gga-miR-1b-3p	417818	MON2	NM_001199605	MON2 homolog, regulator of endosome-to-Golgi trafficking
95	gga-miR-1b-3p	416718	SNX5	XM_015283465	sorting nexin 5
95	gga-miR-1b-3p	100857983	GPR35L	XM_015277070	G protein-coupled receptor 35-like
95	gga-miR-1b-3p	378903	CREM	NM_001278133	cAMP responsive element modulator
95	gga-miR-1b-3p	771678	GUCY1A2	XM_001233953	guanylate cyclase 1 soluble subunit alpha 2
95	gga-miR-1b-3p	422930	EIF2AK3	XM_420868	eukaryotic translation initiation factor 2 alpha kinase 3
95	gga-miR-1b-3p	428001	CDKL5	XM_015272943	cyclin dependent kinase like 5
95	gga-miR-1b-3p	421717	NCOA7	NM_001012878	nuclear receptor coactivator 7
95	gga-miR-1b-3p	422772	GNPDA2	XM_004936066	glucosamine-6-phosphate deaminase 2
95	gga-miR-1b-3p	423817	BTAF1	XM_015288828	B-TFIID TATA-box binding protein associated factor 1
95	gga-miR-1b-3p	427113	MCTP1	XM_004949394	multiple C2 and transmembrane domain containing 1
95	gga-miR-20b-5p	416468	SNX8	XM_414774	sorting nexin 8
95	gga-miR-20b-5p	770607	DNAJC28	XM_004934505	DnaJ heat shock protein family (Hsp40) member C28
95	gga-miR-20b-5p	421287	PPP1R21	NM_001012873	protein phosphatase 1 regulatory subunit 21
95	gga-miR-20b-5p	428146	KCNB1	XM_425704	potassium voltage-gated channel subfamily B member 1
95	gga-miR-20b-5p	395594	HAS2	NM_204806	hyaluronan synthase 2
95	gga-miR-20b-5p	769337	PRR16	XM_001232592	proline rich 16
95	gga-miR-20b-5p	423082	TSG101	NM_001277415	tumor susceptibility gene 101
95	gga-miR-20b-5p	423064	PDE3B	NM_001031182	phosphodiesterase 3B
95	gga-miR-20b-5p	396281	PTHLH	XM_015292135	parathyroid hormone like hormone
95	gga-miR-20b-5p	424141	LNPK	XM_015289597	lunapark, ER junction formation factor
95	gga-miR-20b-5p	431192	SOS1	XM_003640931	SOS Ras/Rac guanine nucleotide exchange factor 1
95	gga-miR-20b-5p	421334	BROX	XM_419397	BRO1 domain and CAAX motif containing
95	gga-miR-20b-5p	396399	TGFBR2	NM_205428	transforming growth factor beta receptor 2
95	gga-miR-20b-5p	374119	NEDD4L	XM_015277389	neural precursor cell expressed, developmentally down-regulated 4-like, E3 ubiquitin protein ligase
95	gga-miR-20b-5p	428441	KAT2B	XM_015281803	lysine acetyltransferase 2B
95	gga-miR-20b-5p	100857997	FANCM	XM_015276780	FA complementation group M
95	gga-miR-20b-5p	427105	POLR3G	XM_424697	RNA polymerase III subunit G
95	gga-miR-20b-5p	423320	CFL2	NM_001004406	cofilin 2
95	gga-miR-20b-5p	374147	BMPR2	NM_001001465	bone morphogenetic protein receptor type 2
95	gga-miR-20b-5p	414891	SLC24A2	XM_015280086	solute carrier family 24 member 2
95	gga-miR-20b-5p	424299	SPOPL	XM_422144	speckle type BTB/POZ protein like
95	gga-miR-222a	420843	ATXN1	XM_015275967	ataxin 1
95	gga-miR-222a	396334	TCF12	XM_015278773	transcription factor 12
95	gga-miR-222a	417926	APAF1	XM_015289693	apoptotic peptidase activating factor 1
95	gga-miR-222a	428089	SESN3	XM_015280554	sestrin 3
95	gga-miR-222a	430580	PPP6R2	XM_015280352	protein phosphatase 6, regulatory subunit 2
95	gga-miR-425-5p	431643	GLIS3	XM_004949062	GLIS family zinc finger 3
95	gga-miR-122-5p	418171	AKR1E2	NM_001243590	aldo-keto reductase family 1 member E2
95	gga-miR-7	395984	HDLBP	XM_015276821	high density lipoprotein binding protein
95	gga-miR-7	424522	SH3GLB1	NM_001006534	SH3 domain containing GRB2 like endophilin B1
95	gga-miR-7	416241	LSM11	XM_015293898	LSM11, U7 small nuclear RNA associated
95	gga-miR-7	415598	CHSY3	XM_413966	chondroitin sulfate synthase 3
95	gga-miR-7	395393	SNCA	NM_204673	synuclein alpha
95	gga-miR-7	395479	PPARD	NM_204728	peroxisome proliferator activated receptor delta
95	gga-miR-7	420832	KIF13A	XM_418923	kinesin family member 13A
95	gga-miR-7	427468	FANCC	XM_015280315	FA complementation group C
95	gga-miR-7	420749	KBTBD2	XM_015281670	kelch repeat and BTB domain containing 2
95	gga-miR-146b-5p	419987	ZNF652	XM_003642788	zinc finger protein 652
95	gga-miR-146b-5p	417105	STRBP	NM_001030680	spermatid perinuclear RNA binding protein
95	gga-miR-9-5p	395569	GDNF	XM_425018	glial cell derived neurotrophic factor
95	gga-miR-9-5p	421745	DSE	XM_419777	dermatan sulfate epimerase
95	gga-miR-9-5p	423936	ATE1	NM_001079733	arginyltransferase 1
95	gga-miR-9-5p	416093	EIF4E3	XM_004944690	eukaryotic translation initiation factor 4E family member 3
95	gga-miR-9-5p	417555	MYO1C	NM_001006220	myosin IC
95	gga-miR-9-5p	424478	SNX7	XM_422321	sorting nexin 7
95	gga-miR-9-5p	420447	UBE3C	XM_015281334	ubiquitin protein ligase E3C
95	gga-miR-9-5p	770646	CREG2	XM_001233981	cellular repressor of E1A stimulated genes 2
95	gga-miR-9-5p	395332	TES	XM_015277434	testin LIM domain protein
95	gga-miR-9-5p	423072	ABCC8	XM_421005	ATP binding cassette subfamily C member 8
95	gga-miR-9-5p	420832	KIF13A	XM_418923	kinesin family member 13A
95	gga-miR-9-5p	416092	FOXP3	XM_015293116	forkhead box P3
95	gga-miR-9-5p	373939	VAV3	NM_206863	vav 3 guanine nucleotide exchange factor
95	gga-miR-9-5p	424491	TECR	XM_015290726	trans-2,3-enoyl-CoA reductase
95	gga-miR-9-5p	395648	GPRIN2	NM_204844	G protein regulated inducer of neurite outgrowth 2
94	gga-miR-21-5p	421279	PELI1	NM_001012872	pellino E3 ubiquitin protein ligase 1
94	gga-miR-21-5p	427388	COMMD10	XM_015280616	COMM domain containing 10
94	gga-miR-21-5p	422713	UBE2D3	NM_001031153	ubiquitin conjugating enzyme E2 D3
94	gga-miR-142-5p	419145	ITCH	XM_417330	itchy E3 ubiquitin protein ligase
94	gga-miR-142-5p	395176	EBF2	NM_001164536	early B cell factor 2
94	gga-miR-142-5p	421597	HIPK3	XM_015286318	homeodomain interacting protein kinase 3
94	gga-miR-1388a-5p	421766	SESN1	XM_419796	sestrin 1
94	gga-miR-1388a-5p	423068	SOX6	XM_015286513	SRY-box 6
94	gga-miR-184-3p	404304	PLA2R1	NM_206983	phospholipase A2 receptor 1
94	gga-miR-223	424479	PTBP2	XM_004936574	polypyrimidine tract binding protein 2
94	gga-miR-223	396158	MYBL1	XM_015282737	MYB proto-oncogene like 1
94	gga-miR-223	420765	RALA	XM_418863	RAS like proto-oncogene A
94	gga-miR-223	771447	SRM	XM_015297174	spermidine synthase
94	gga-miR-223	416620	POLR3E	XM_015294568	RNA polymerase III subunit E
94	gga-miR-223	418784	MBNL2	NM_001163376	muscleblind like splicing regulator 2
94	gga-miR-222b-3p	100858115	MEGF9	XM_015279589	multiple EGF-like-domains 9
94	gga-miR-222b-3p	421114	PCMTD1	NM_001031019	protein-L-isoaspartate (D-aspartate) O-methyltransferase domain containing 1
94	gga-miR-222b-3p	421972	ATAD2B	XM_419982	ATPase family, AAA domain containing 2B
94	gga-miR-222b-3p	396060	PTPRA	NM_205154	protein tyrosine phosphatase, receptor type A
94	gga-miR-222b-3p	416774	YPEL1	XM_415068	yippee like 1
94	gga-miR-155	418488	BACH1	XM_416696	BTB domain and CNC homolog 1
94	gga-miR-155	423624	TSPAN14	NM_001031218	tetraspanin 14
94	gga-miR-155	101751271	LOC101751271	XM_015290395	1-phosphatidylinositol phosphodiesterase-like
94	gga-miR-155	420839	JARID2	NM_001012862	jumonji and AT-rich interaction domain containing 2
94	gga-miR-155	396512	FOS	NM_205508	Fos proto-oncogene, AP-1 transcription factor subunit
94	gga-miR-155	421989	ZNF513	XM_015285023	zinc finger protein 513
94	gga-miR-155	770958	SSBP2	XM_001234273	single stranded DNA binding protein 2
94	gga-miR-155	422625	LEPROTL1	XM_420582	leptin receptor overlapping transcript like 1
94	gga-miR-155	395879	SPI1	NM_205023	Spi-1 proto-oncogene
94	gga-miR-155	431607	PTAR1	XM_004949155	protein prenyltransferase alpha subunit repeat containing 1
94	gga-miR-221-3p	100858115	MEGF9	XM_015279589	multiple EGF-like-domains 9
94	gga-miR-221-3p	421114	PCMTD1	NM_001031019	protein-L-isoaspartate (D-aspartate) O-methyltransferase domain containing 1
94	gga-miR-221-3p	396060	PTPRA	NM_205154	protein tyrosine phosphatase, receptor type A
94	gga-miR-221-3p	416774	YPEL1	XM_415068	yippee like 1
94	gga-miR-143-5p	425840	ARID4B	XM_004935477	AT-rich interaction domain 4B
94	gga-miR-143-5p	420682	SH3BP5	NM_001030989	SH3 domain binding protein 5
94	gga-miR-143-5p	427146	MIER3	XM_015277582	MIER family member 3
94	gga-miR-143-5p	424225	MAP3K2	XM_422075	mitogen-activated protein kinase kinase kinase 2
94	gga-miR-143-5p	421216	SPTBN1	NM_001199425	spectrin beta, non-erythrocytic 1
94	gga-miR-143-5p	422730	SLC7A2	XM_015285434	solute carrier family 7 member 2
94	gga-miR-143-5p	396281	PTHLH	XM_015292135	parathyroid hormone like hormone
94	gga-miR-203a	421681	ARFGEF3	XM_419718	ARFGEF family member 3
94	gga-miR-203a	422425	SPOCK3	XM_420393	SPARC (osteonectin), cwcv and kazal like domains proteoglycan 3
94	gga-miR-203a	423156	SLC1A2	NM_001012899	solute carrier family 1 member 2
94	gga-miR-203a	497270	EPGN	NM_001012404	epithelial mitogen
94	gga-miR-203a	416337	AFF4	XM_015294064	AF4/FMR2 family member 4
94	gga-miR-203a	770884	ARFIP1	XM_015276329	ADP ribosylation factor interacting protein 1
94	gga-miR-203a	418883	VPS36	XM_417077	vacuolar protein sorting 36 homolog
94	gga-miR-203a	373969	DLX5	NM_204159	distal-less homeobox 5
94	gga-miR-203a	419453	TARDBP	NM_001030878	TAR DNA binding protein
94	gga-miR-1b-3p	415711	NFATC3	XM_015292363	nuclear factor of activated T-cells 3
94	gga-miR-1b-3p	424922	LRCH4	XM_015291480	leucine rich repeats and calponin homology domain containing 4
94	gga-miR-1b-3p	422560	GALNTL6	XM_420520	polypeptide N-acetylgalactosaminyltransferase-like 6
94	gga-miR-1b-3p	425003	PDCD10	NM_001006554	programmed cell death 10
94	gga-miR-1b-3p	420427	WDR48	NM_001030964	WD repeat domain 48
94	gga-miR-1b-3p	418647	TMEM243	XM_015299511	transmembrane protein 243
94	gga-miR-1b-3p	417305	GAS7	XM_015295214	growth arrest specific 7
94	gga-miR-1b-3p	416410	XPO6	XM_414725	exportin 6
94	gga-miR-1b-3p	415525	ANKDD1A	NM_001293188	ankyrin repeat and death domain containing 1A
94	gga-miR-1b-3p	395629	DDX5	NM_204827	DEAD-box helicase 5
94	gga-miR-1b-3p	423104	TSPAN4	XM_421038	tetraspanin 4
94	gga-miR-1b-3p	417845	FRS2	XM_015281751	fibroblast growth factor receptor substrate 2
94	gga-miR-1b-3p	425199	PDE7A	XM_422982	phosphodiesterase 7A
94	gga-miR-1b-3p	419201	GDAP1L1	XM_417379	ganglioside induced differentiation associated protein 1 like 1
94	gga-miR-1b-3p	770621	FAM91A1	XM_001233959	family with sequence similarity 91 member A1
94	gga-miR-1b-3p	420444	RBM33	XM_004939156	RNA binding motif protein 33
94	gga-miR-20b-5p	423315	NPAS3	XM_015287645	neuronal PAS domain protein 3
94	gga-miR-20b-5p	420881	SLC22A23	XM_418968	solute carrier family 22 member 23
94	gga-miR-20b-5p	101748816	TMPRSS11D	XM_015276394	transmembrane protease, serine 11D
94	gga-miR-20b-5p	431262	FEM1C	XM_428816	fem-1 homolog C
94	gga-miR-20b-5p	771556	TRAPPC10	XM_003640505	trafficking protein particle complex 10
94	gga-miR-20b-5p	100857561	GPR63	XM_015284676	G protein-coupled receptor 63
94	gga-miR-20b-5p	421077	TTC39C	XM_015277984	tetratricopeptide repeat domain 39C
94	gga-miR-20b-5p	428528	DSG4	XM_015282599	desmoglein 4
94	gga-miR-20b-5p	422055	ENPP4	NM_001006422	ectonucleotide pyrophosphatase/phosphodiesterase 4
94	gga-miR-20b-5p	771781	TBC1D20	XM_015296460	TBC1 domain family member 20
94	gga-miR-20b-5p	419145	ITCH	XM_417330	itchy E3 ubiquitin protein ligase
94	gga-miR-20b-5p	100859211	USP40	XM_015289068	ubiquitin specific peptidase 40
94	gga-miR-20b-5p	100857678	UBE2B	XM_015294094	ubiquitin conjugating enzyme E2 B
94	gga-miR-20b-5p	421936	RRM2	XM_001231544	ribonucleotide reductase regulatory subunit M2
94	gga-miR-20b-5p	422384	PASD1	XM_015278644	PAS domain containing repressor 1
94	gga-miR-20b-5p	101747493	GPR6	XM_004940310	G protein-coupled receptor 6
94	gga-miR-20b-5p	422513	HERC4L	XM_420476	hect domain and RLD 4-like
94	gga-miR-20b-5p	418337	VANGL1	XM_015294808	VANGL planar cell polarity protein 1
94	gga-miR-20b-5p	417822	C1H12ORF66	XM_416063	chromosome 1 open reading frame, human C12orf66
94	gga-miR-20b-5p	417860	CCDC107	XM_429533	coiled-coil domain containing 107
94	gga-miR-20b-5p	373907	AHR	NM_204118	aryl hydrocarbon receptor
94	gga-miR-20b-5p	420206	E2F5	NM_001030942	E2F transcription factor 5
94	gga-miR-20b-5p	395778	GINM1	NM_001199386	glycoprotein integral membrane 1
94	gga-miR-20b-5p	100858072	RNF150	XM_003641153	ring finger protein 150
94	gga-miR-20b-5p	425091	KLHL20	NM_001031329	kelch like family member 20
94	gga-miR-20b-5p	422456	GAB1	XM_004940952	GRB2 associated binding protein 1
94	gga-miR-20b-5p	417617	SLC47A1	NM_001030720	solute carrier family 47 member 1
94	gga-miR-20b-5p	395433	NPAS2	NM_001030542	neuronal PAS domain protein 2
94	gga-miR-20b-5p	423276	ZFYVE26	XM_004941715	zinc finger FYVE-type containing 26
94	gga-miR-20b-5p	419964	MAP3K14	NM_001030927	mitogen-activated protein kinase kinase kinase 14
94	gga-miR-20b-5p	424121	ITGA4	XM_421974	integrin subunit alpha 4
94	gga-miR-222a	100858115	MEGF9	XM_015279589	multiple EGF-like-domains 9
94	gga-miR-222a	421114	PCMTD1	NM_001031019	protein-L-isoaspartate (D-aspartate) O-methyltransferase domain containing 1
94	gga-miR-222a	421972	ATAD2B	XM_419982	ATPase family, AAA domain containing 2B
94	gga-miR-222a	396060	PTPRA	NM_205154	protein tyrosine phosphatase, receptor type A
94	gga-miR-222a	416774	YPEL1	XM_415068	yippee like 1
94	gga-miR-425-5p	416337	AFF4	XM_004945032	AF4/FMR2 family member 4
94	gga-miR-122-5p	417550	LRRC75A	XM_015296029	leucine rich repeat containing 75A
94	gga-miR-122-5p	424093	CCNYL1	XM_015289509	cyclin Y like 1
94	gga-miR-122-5p	417201	LRRC8A	XM_015279569	leucine rich repeat containing 8 family member A
94	gga-miR-7	395550	LY6E	NM_204775	lymphocyte antigen 6 family member E
94	gga-miR-7	424576	SLC6A9	XM_015290994	solute carrier family 6 member 9
94	gga-miR-7	420742	HERPUD2	XM_418840	HERPUD family member 2
94	gga-miR-7	424262	OSBPL11	XM_015289957	oxysterol binding protein like 11
94	gga-miR-7	422741	KIAA1456	XM_420694	KIAA1456
94	gga-miR-7	416920	KREMEN1	XM_015275481	kringle containing transmembrane protein 1
94	gga-miR-7	416886	RPH3A	XM_015275538	rabphilin 3A
94	gga-miR-9-5p	772367	DGKB	XM_015281879	diacylglycerol kinase beta
94	gga-miR-9-5p	431576	ZBTB7C	XM_429131	zinc finger and BTB domain containing 7C
94	gga-miR-9-5p	100858989	CA13	XM_003640811	carbonic anhydrase 13
94	gga-miR-9-5p	423646	SIRT1	XM_015288090	sirtuin 1
94	gga-miR-9-5p	421650	ARID1B	XM_015284238	AT-rich interaction domain 1B
94	gga-miR-9-5p	422971	SLC17A6	XM_015286180	solute carrier family 17 member 6
94	gga-miR-9-5p	426771	ADGRA2	XM_015297424	adhesion G protein-coupled receptor A2
94	gga-miR-9-5p	428523	ANKRD29	XM_426077	ankyrin repeat domain 29
94	gga-miR-9-5p	417504	COL26A1	XM_015295993	collagen type XXVI alpha 1 chain
94	gga-miR-9-5p	421102	ASXL3	XM_015282614	ASXL transcriptional regulator 3
94	gga-miR-9-5p	416220	KIF20A	NM_001012783	kinesin family member 20A
94	gga-miR-9-5p	419012	NOX4	XM_015280045	NADPH oxidase 4
94	gga-miR-9-5p	427758	RALGDS	XM_015279775	ral guanine nucleotide dissociation stimulator
93	gga-miR-21-5p	418195	SOX5	XM_015290191	SRY-box 5
93	gga-miR-21-5p	420130	MAST3	XM_015300152	microtubule associated serine/threonine kinase 3
93	gga-miR-21-5p	429811	KLF3	XM_015285673	Kruppel-like factor 3 (basic)
93	gga-miR-142-5p	422675	MAD2L1	NM_001277749	mitotic arrest deficient 2 like 1
93	gga-miR-142-5p	422802	RBPJ	XM_004936138	recombination signal binding protein for immunoglobulin kappa J region
93	gga-miR-142-5p	420856	HIVEP1	XM_015275980	human immunodeficiency virus type I enhancer binding protein 1
93	gga-miR-142-5p	429084	F3	XM_426640	coagulation factor III, tissue factor
93	gga-miR-142-5p	418364	NEPRO	XM_004938222	nucleolus and neural progenitor protein
93	gga-miR-142-5p	427310	RNF20	NM_001031434	ring finger protein 20
93	gga-miR-142-5p	427134	UBE2R2L	XM_424727	ubiquitin-conjugating enzyme E2 R2-like
93	gga-miR-142-5p	771525	TFAP2D	XM_015285153	transcription factor AP-2 delta
93	gga-miR-1388a-5p	420375	CDC25A	NM_001199572	cell division cycle 25A
93	gga-miR-184-3p	418286	PTMS	XM_015293826	parathymosin
93	gga-miR-223	419259	ZBTB46	XM_015296613	zinc finger and BTB domain containing 46
93	gga-miR-223	418910	PDS5B	NM_001012827	PDS5 cohesin associated factor B
93	gga-miR-223	395432	FGF10	XM_015277235	fibroblast growth factor 10
93	gga-miR-222b-3p	423299	STXBP6	NM_001199711	syntaxin binding protein 6
93	gga-miR-222b-3p	415416	FAM214A	NM_001005811	family with sequence similarity 214 member A
93	gga-miR-222b-3p	419880	HIPK1	XM_015299023	homeodomain interacting protein kinase 1
93	gga-miR-222b-3p	426718	ETV3	XM_015298458	ETS variant 3
93	gga-miR-222b-3p	421342	MARK1	XM_015283899	microtubule affinity regulating kinase 1
93	gga-miR-222b-3p	423400	EML5	XM_421310	echinoderm microtubule associated protein like 5
93	gga-miR-222b-3p	421341	C3H1ORF115	XM_429841	chromosome 3 open reading frame, human C1orf115
93	gga-miR-222b-3p	422931	RPIA	NM_001031170	ribose 5-phosphate isomerase A
93	gga-miR-222b-3p	422395	FMR1	XM_003641125	fragile X mental retardation 1
93	gga-miR-222b-3p	427235	ACER2	XM_424820	alkaline ceramidase 2
93	gga-miR-155	395660	PRLR	XM_015277237	prolactin receptor
93	gga-miR-155	107053700	LOC107053700	XM_015288825	homeobox protein vent1-like
93	gga-miR-155	427566	ATXN1L	XM_015292701	ataxin 1 like
93	gga-miR-155	421871	FAM135A	XM_015284800	family with sequence similarity 135 member A
93	gga-miR-155	374080	TLE4Z1	XM_015280232	transducin like enhancer of split 4-Z 1
93	gga-miR-155	423045	WEE1	NM_001031181	WEE1 G2 checkpoint kinase
93	gga-miR-155	423915	ATRNL1	XM_004942302	attractin like 1
93	gga-miR-221-3p	423299	STXBP6	NM_001199711	syntaxin binding protein 6
93	gga-miR-221-3p	415416	FAM214A	NM_001005811	family with sequence similarity 214 member A
93	gga-miR-221-3p	419880	HIPK1	XM_015299023	homeodomain interacting protein kinase 1
93	gga-miR-221-3p	426718	ETV3	XM_015298458	ETS variant 3
93	gga-miR-221-3p	421342	MARK1	XM_015283899	microtubule affinity regulating kinase 1
93	gga-miR-221-3p	423400	EML5	XM_421310	echinoderm microtubule associated protein like 5
93	gga-miR-221-3p	421341	C3H1ORF115	XM_429841	chromosome 3 open reading frame, human C1orf115
93	gga-miR-221-3p	422931	RPIA	NM_001031170	ribose 5-phosphate isomerase A
93	gga-miR-221-3p	422395	FMR1	XM_003641125	fragile X mental retardation 1
93	gga-miR-221-3p	427235	ACER2	XM_424820	alkaline ceramidase 2
93	gga-miR-143-5p	423281	MPP5	XM_015287339	membrane palmitoylated protein 5
93	gga-miR-143-5p	100857350	PHF10	XM_015284374	PHD finger protein 10
93	gga-miR-143-5p	420334	WASHC5	XM_015283144	WASH complex subunit 5
93	gga-miR-143-5p	418228	SCUBE1	XM_015291284	signal peptide, CUB domain and EGF like domain containing 1
93	gga-miR-143-5p	396383	ISL1	XM_015277257	ISL LIM homeobox 1
93	gga-miR-143-5p	418739	TFDP1	XM_015277902	transcription factor Dp-1
93	gga-miR-143-5p	418459	GPR89B	NM_001030791	G protein-coupled receptor 89B
93	gga-miR-143-5p	373974	IRX4	NM_001001744	iroquois homeobox 4
93	gga-miR-143-5p	417789	GXYLT1	NM_001030736	glucoside xylosyltransferase 1
93	gga-miR-203a	419100	UPF2	XM_015297667	UPF2, regulator of nonsense mediated mRNA decay
93	gga-miR-203a	418297	CLSTN3	XM_015293918	calsyntenin 3
93	gga-miR-203a	395601	SIX4	XM_003641442	SIX homeobox 4
93	gga-miR-203a	771745	FAM19A2	XM_001234988	family with sequence similarity 19 member A2, C-C motif chemokine like
93	gga-miR-203a	770874	RGS7BP	XM_001234191	regulator of G-protein signaling 7 binding protein
93	gga-miR-203a	100858171	XKR4	XM_015282690	XK related 4
93	gga-miR-203a	423724	ZMIZ1	XM_015288288	zinc finger MIZ-type containing 1
93	gga-miR-203a	416869	PPTC7	XM_415161	PTC7 protein phosphatase homolog
93	gga-miR-203a	416206	CREBRF	XM_004944871	CREB3 regulatory factor
93	gga-miR-203a	424060	PLCL1	XM_421916	phospholipase C like 1
93	gga-miR-203a	429156	NAALADL2	XM_015291703	N-acetylated alpha-linked acidic dipeptidase like 2
93	gga-miR-203a	423817	BTAF1	XM_015288828	B-TFIID TATA-box binding protein associated factor 1
93	gga-miR-203a	420639	BTD	NM_001199624	biotinidase
93	gga-miR-1b-3p	422417	FNIP2	XM_420386	folliculin interacting protein 2
93	gga-miR-1b-3p	416207	BNIP1	XM_414533	BCL2 interacting protein 1
93	gga-miR-1b-3p	554217	TLR5	XM_015283741	toll like receptor 5
93	gga-miR-1b-3p	428122	THAP12	XM_425679	THAP domain containing 12
93	gga-miR-1b-3p	422423	MSMO1	NM_001006438	methylsterol monooxygenase 1
93	gga-miR-1b-3p	415326	CPEB1	NM_001293219	cytoplasmic polyadenylation element binding protein 1
93	gga-miR-1b-3p	418835	AKAP11	XM_004938674	A-kinase anchoring protein 11
93	gga-miR-1b-3p	424512	ZNF326	NM_001006533	zinc finger protein 326
93	gga-miR-1b-3p	427625	SH3PXD2B	XM_425197	SH3 and PX domains 2B
93	gga-miR-1b-3p	420517	STAM	XM_015282001	signal transducing adaptor molecule
93	gga-miR-1b-3p	421561	DACT2	XM_015284364	dishevelled binding antagonist of beta catenin 2
93	gga-miR-1b-3p	396322	GSTT1	NM_205365	glutathione S-transferase theta 1
93	gga-miR-1b-3p	396266	RARB	NM_205326	retinoic acid receptor beta
93	gga-miR-1b-3p	770660	RIT2	XM_001233996	Ras like without CAAX 2
93	gga-miR-20b-5p	421640	SYNE1	XM_004935632	spectrin repeat containing, nuclear envelope 1
93	gga-miR-20b-5p	428208	HIVEP3	XM_425767	human immunodeficiency virus type I enhancer binding protein 3
93	gga-miR-20b-5p	770816	OSBPL5	XM_015286676	oxysterol binding protein like 5
93	gga-miR-20b-5p	423156	SLC1A2	NM_001012899	solute carrier family 1 member 2
93	gga-miR-20b-5p	418855	LRCH1	XM_004938696	leucine rich repeats and calponin homology domain containing 1
93	gga-miR-20b-5p	420857	TMEM170B	XM_418945	transmembrane protein 170B
93	gga-miR-20b-5p	420550	ANKIB1	XM_015281961	ankyrin repeat and IBR domain containing 1
93	gga-miR-20b-5p	417896	EEA1	XM_416138	early endosome antigen 1
93	gga-miR-20b-5p	422630	PPP1R3B	XM_420586	protein phosphatase 1 regulatory subunit 3B
93	gga-miR-20b-5p	423770	MARCH8	NM_001286368	membrane associated ring-CH-type finger 8
93	gga-miR-20b-5p	417093	PBX3	NM_001030678	PBX homeobox 3
93	gga-miR-20b-5p	415793	DYNC1LI2	XM_015292500	dynein cytoplasmic 1 light intermediate chain 2
93	gga-miR-20b-5p	771904	PFN1	NM_001079760	profilin 1
93	gga-miR-20b-5p	395945	SCN2A	NM_001293281	sodium voltage-gated channel alpha subunit 2
93	gga-miR-20b-5p	423596	KLHL28	XM_015276787	kelch like family member 28
93	gga-miR-20b-5p	416957	PRR14L	XM_015275419	proline rich 14-like
93	gga-miR-20b-5p	395329	VIPR1	XM_015281047	vasoactive intestinal peptide receptor 1
93	gga-miR-20b-5p	419087	ACER3	XM_417279	alkaline ceramidase 3
93	gga-miR-20b-5p	417603	TRPV2	XM_004946685	transient receptor potential cation channel subfamily V member 2
93	gga-miR-20b-5p	420351	ZHX2	XM_015283162	zinc fingers and homeoboxes 2
93	gga-miR-20b-5p	423771	ZFAND4	XM_015288445	zinc finger AN1-type containing 4
93	gga-miR-20b-5p	423588	GNPNAT1	XM_421476	glucosamine-phosphate N-acetyltransferase 1
93	gga-miR-20b-5p	417525	AP2B1	XM_415772	adaptor related protein complex 2 subunit beta 1
93	gga-miR-20b-5p	374253	TNKS2	NM_204341	tankyrase 2
93	gga-miR-20b-5p	421145	YTHDF3	NM_001006391	YTH N6-methyladenosine RNA binding protein 3
93	gga-miR-20b-5p	428266	YOD1	NM_001031499	YOD1 deubiquitinase
93	gga-miR-20b-5p	419484	MFN2	XM_015297206	mitofusin 2
93	gga-miR-20b-5p	423592	DDHD1	XM_015276779	DDHD domain containing 1
93	gga-miR-222a	423299	STXBP6	NM_001199711	syntaxin binding protein 6
93	gga-miR-222a	415416	FAM214A	NM_001005811	family with sequence similarity 214 member A
93	gga-miR-222a	419880	HIPK1	XM_015299023	homeodomain interacting protein kinase 1
93	gga-miR-222a	426718	ETV3	XM_015298458	ETS variant 3
93	gga-miR-222a	421342	MARK1	XM_015283899	microtubule affinity regulating kinase 1
93	gga-miR-222a	423400	EML5	XM_421310	echinoderm microtubule associated protein like 5
93	gga-miR-222a	421341	C3H1ORF115	XM_429841	chromosome 3 open reading frame, human C1orf115
93	gga-miR-222a	422931	RPIA	NM_001031170	ribose 5-phosphate isomerase A
93	gga-miR-222a	422395	FMR1	XM_003641125	fragile X mental retardation 1
93	gga-miR-222a	427235	ACER2	XM_424820	alkaline ceramidase 2
93	gga-miR-425-5p	416768	HIC2	XM_015275229	hypermethylated in cancer 2
93	gga-miR-122-5p	421492	HNRNPU	XM_015283991	heterogeneous nuclear ribonucleoprotein U
93	gga-miR-122-5p	420550	ANKIB1	XM_418652	ankyrin repeat and IBR domain containing 1
93	gga-miR-122-5p	395372	CLSTN1	NM_001197050	calsyntenin 1
93	gga-miR-7	415614	FER	XM_413981	fer (fps/fes related) tyrosine kinase
93	gga-miR-7	418715	IL1R2	XM_015277810	interleukin 1 receptor type 2
93	gga-miR-7	417091	ZBTB43	XM_415377	zinc finger and BTB domain containing 43
93	gga-miR-7	427839	KSR1	XM_004946781	kinase suppressor of ras 1
93	gga-miR-7	418463	CADM2	XM_015298395	cell adhesion molecule 2
93	gga-miR-7	416320	VDAC1	NM_001033869	voltage dependent anion channel 1
93	gga-miR-7	424855	TM4SF19	NM_001277435	transmembrane 4 L six family member 19
93	gga-miR-146b-5p	396116	MMP16	NM_205197	matrix metallopeptidase 16
93	gga-miR-146b-5p	417719	NAPEPLD	NM_001030730	N-acyl phosphatidylethanolamine phospholipase D
93	gga-miR-146b-5p	415761	ZNF536	XM_015292490	zinc finger protein 536
93	gga-miR-146b-5p	420078	DOT1L	XM_015299868	DOT1 like histone lysine methyltransferase
93	gga-miR-9-5p	423343	ENTPD5	XM_015287669	ectonucleoside triphosphate diphosphohydrolase 5
93	gga-miR-9-5p	416900	KCTD10	XM_415191	potassium channel tetramerization domain containing 10
93	gga-miR-9-5p	422508	CNOT6L	XM_420472	CCR4-NOT transcription complex subunit 6 like
93	gga-miR-9-5p	422580	ANTXR2	XM_015276523	ANTXR cell adhesion molecule 2
93	gga-miR-9-5p	770845	NELL1	XM_015286243	neural EGFL like 1
93	gga-miR-9-5p	422544	SNX25	XM_015276562	sorting nexin 25
93	gga-miR-9-5p	415962	VGLL4	XM_015293057	vestigial like family member 4
93	gga-miR-9-5p	415655	NUTF2	NM_001030562	nuclear transport factor 2
93	gga-miR-9-5p	395340	ADCY5	NM_204631	adenylate cyclase 5
93	gga-miR-9-5p	428001	CDKL5	XM_015272943	cyclin dependent kinase like 5
93	gga-miR-9-5p	423816	CPEB3	XM_421688	cytoplasmic polyadenylation element binding protein 3
93	gga-miR-9-5p	420661	RBMS3	XM_015281782	RNA binding motif single stranded interacting protein 3
93	gga-miR-9-5p	428928	NIN	XM_004936503	ninein
93	gga-miR-9-5p	771589	ITPRIPL2	XM_003642123	inositol 1,4,5-trisphosphate receptor interacting protein like 2
92	gga-miR-21-5p	419350	ADNP	XM_004947264	activity dependent neuroprotector homeobox
92	gga-miR-21-5p	420580	GLCCI1	NM_001012855	glucocorticoid induced 1
92	gga-miR-142-5p	416332	KIF3A	NM_001030622	kinesin family member 3A
92	gga-miR-142-5p	428387	TMEM65	XM_015283110	transmembrane protein 65
92	gga-miR-142-5p	419011	FOLH1	XM_417205	folate hydrolase 1
92	gga-miR-142-5p	421948	MYCN	XM_015276045	MYCN proto-oncogene, bHLH transcription factor
92	gga-miR-142-5p	416276	TCOF1	XM_015293787	treacle ribosome biogenesis factor 1
92	gga-miR-142-5p	421936	RRM2	XM_001231544	ribonucleotide reductase regulatory subunit M2
92	gga-miR-142-5p	424973	MFN1	NM_001012931	mitofusin 1
92	gga-miR-142-5p	424262	OSBPL11	XM_015289956	oxysterol binding protein like 11
92	gga-miR-142-5p	418065	PRDM4	XM_004937807	PR/SET domain 4
92	gga-miR-142-5p	419441	SPSB1	XM_004947450	splA/ryanodine receptor domain and SOCS box containing 1
92	gga-miR-1388a-5p	420269	ZFPM2	XM_418380	zinc finger protein, FOG family member 2
92	gga-miR-1388a-5p	421860	FILIP1	XM_015284758	filamin A interacting protein 1
92	gga-miR-1388a-5p	428185	B3GALT6	XM_015297129	beta-1,3-galactosyltransferase 6
92	gga-miR-223	100859902	WWTR1	XM_003641786	WW domain containing transcription regulator 1
92	gga-miR-223	426454	GPR155	XM_424099	G protein-coupled receptor 155
92	gga-miR-223	423736	AP3M1	NM_001031227	adaptor related protein complex 3 subunit mu 1
92	gga-miR-222b-3p	418185	PDE3A	XM_015291850	phosphodiesterase 3A
92	gga-miR-222b-3p	423746	USP54	XM_015288337	ubiquitin specific peptidase 54
92	gga-miR-222b-3p	424649	CPT2	NM_001031287	carnitine palmitoyltransferase 2
92	gga-miR-222b-3p	417807	SLC38A2	NM_001305439	solute carrier family 38 member 2
92	gga-miR-222b-3p	424906	CCDC50	XM_015291402	coiled-coil domain containing 50
92	gga-miR-155	422518	CCSER1	XM_004941037	coiled-coil serine rich protein 1
92	gga-miR-155	418502	IFNGR2	NM_001008676	interferon gamma receptor 2
92	gga-miR-155	420978	GALNT12	XM_015282397	polypeptide N-acetylgalactosaminyltransferase 12
92	gga-miR-155	427005	TMEM159	XM_015294824	transmembrane protein 159
92	gga-miR-155	101748691	FOXI2	XM_003641507	forkhead box I2
92	gga-miR-155	423408	RPS6KA5	NM_001012587	ribosomal protein S6 kinase A5
92	gga-miR-155	374119	NEDD4L	XM_424462	neural precursor cell expressed, developmentally down-regulated 4-like, E3 ubiquitin protein ligase
92	gga-miR-155	395300	SULT1C3	NM_204601	sulfotransferase family 1C member 3
92	gga-miR-155	419435	RERE	XM_015297144	arginine-glutamic acid dipeptide repeats
92	gga-miR-155	424439	RC3H1	XM_015290534	ring finger and CCCH-type domains 1
92	gga-miR-155	415762	TSHZ3	XM_015292483	teashirt zinc finger homeobox 3
92	gga-miR-221-3p	418185	PDE3A	XM_015291850	phosphodiesterase 3A
92	gga-miR-221-3p	423746	USP54	XM_015288337	ubiquitin specific peptidase 54
92	gga-miR-221-3p	424649	CPT2	NM_001031287	carnitine palmitoyltransferase 2
92	gga-miR-221-3p	417807	SLC38A2	NM_001305439	solute carrier family 38 member 2
92	gga-miR-221-3p	424906	CCDC50	XM_015291402	coiled-coil domain containing 50
92	gga-miR-143-5p	422513	HERC4L	XM_420476	hect domain and RLD 4-like
92	gga-miR-143-5p	396189	VSNL1	NM_205255	visinin like 1
92	gga-miR-143-5p	100858939	DHRS13	XM_003642430	dehydrogenase/reductase 13
92	gga-miR-143-5p	418074	NUAK1	XM_416310	NUAK family kinase 1
92	gga-miR-143-5p	427368	TEK	XM_004949580	TEK receptor tyrosine kinase
92	gga-miR-143-5p	770239	KCMF1	XM_001233571	potassium channel modulatory factor 1
92	gga-miR-143-5p	424439	RC3H1	XM_015290534	ring finger and CCCH-type domains 1
92	gga-miR-143-5p	374177	HIF1A	NM_204297	hypoxia inducible factor 1 subunit alpha
92	gga-miR-143-5p	416540	MSRB1	NM_001346746	methionine sulfoxide reductase B1
92	gga-miR-143-5p	421469	HEATR5B	XM_015283750	HEAT repeat containing 5B
92	gga-miR-143-5p	101752017	ARRDC5	XM_015282051	arrestin domain containing 5
92	gga-miR-143-5p	426615	MIER3L	XM_015300440	mesoderm induction early response protein 3-like
92	gga-miR-143-5p	427242	CCDC171	XM_003642995	coiled-coil domain containing 171
92	gga-miR-203a	420580	GLCCI1	NM_001012855	glucocorticoid induced 1
92	gga-miR-203a	417450	FAM104A	NM_001030708	family with sequence similarity 104 member A
92	gga-miR-203a	415509	ARRDC4	XM_015292275	arrestin domain containing 4
92	gga-miR-203a	416714	ACSS1	XM_415011	acyl-CoA synthetase short-chain family member 1
92	gga-miR-203a	428597	STX11	XM_015284312	syntaxin 11
92	gga-miR-203a	422649	SLC4A4	XM_420603	solute carrier family 4 member 4
92	gga-miR-203a	422345	ACSL4	XM_420317	acyl-CoA synthetase long chain family member 4
92	gga-miR-203a	418794	GPC6	XM_015274672	glypican 6
92	gga-miR-203a	418264	PARP11	XM_416489	poly(ADP-ribose) polymerase family member 11
92	gga-miR-1b-3p	373953	MAPK1	XM_015275131	mitogen-activated protein kinase 1
92	gga-miR-1b-3p	424890	DLG1	XM_422701	discs large MAGUK scaffold protein 1
92	gga-miR-1b-3p	420649	RAB5A	NM_001006363	RAB5A, member RAS oncogene family
92	gga-miR-1b-3p	770254	KLF4	XM_004949369	Kruppel like factor 4
92	gga-miR-1b-3p	420678	ZNRF2	XM_015281773	zinc and ring finger 2
92	gga-miR-1b-3p	427156	KIF2A	NM_001039312	kinesin heavy chain member 2A
92	gga-miR-1b-3p	422851	EVC	XM_015285762	EvC ciliary complex subunit 1
92	gga-miR-1b-3p	417707	NAMPT	XM_015275716	nicotinamide phosphoribosyltransferase
92	gga-miR-1b-3p	428932	GPR137C	XM_015276773	G protein-coupled receptor 137C
92	gga-miR-1b-3p	427360	MPDZ	XM_015280125	multiple PDZ domain protein
92	gga-miR-1b-3p	768914	CABLES1	XM_015278006	Cdk5 and Abl enzyme substrate 1
92	gga-miR-1b-3p	395272	CLTC	NM_001080117	clathrin heavy chain
92	gga-miR-1b-3p	418178	MGST1	NM_001135550	microsomal glutathione S-transferase 1
92	gga-miR-20b-5p	423604	BICC1	XM_015287964	BicC family RNA binding protein 1
92	gga-miR-20b-5p	423667	SLC16A9	XM_015288132	solute carrier family 16 member 9
92	gga-miR-20b-5p	418582	PRRG1	NM_001277736	proline rich and Gla domain 1
92	gga-miR-20b-5p	100859766	PLAGL2	XM_015296458	PLAG1 like zinc finger 2
92	gga-miR-20b-5p	415902	SFMBT1	XM_015292760	Scm-like with four mbt domains 1
92	gga-miR-20b-5p	416065	PXK	XM_015293308	PX domain containing serine/threonine kinase like
92	gga-miR-20b-5p	420308	SLC45A4	XM_418418	solute carrier family 45 member 4
92	gga-miR-20b-5p	417705	HBP1	XM_015275712	HMG-box transcription factor 1
92	gga-miR-20b-5p	418924	SLC46A3	XM_015277964	solute carrier family 46 member 3
92	gga-miR-20b-5p	427160	ADAMTS6	XM_424749	ADAM metallopeptidase with thrombospondin type 1 motif 6
92	gga-miR-20b-5p	424259	ZNF148	XM_015289967	zinc finger protein 148
92	gga-miR-20b-5p	420135	MYO9B	NM_001286169	myosin IXB
92	gga-miR-20b-5p	769652	SLC2A13	XM_001232939	solute carrier family 2 member 13
92	gga-miR-20b-5p	771811	LOC771811	XM_015291277	mucin-5B-like
92	gga-miR-20b-5p	770198	SLC13A1	XM_004937527	solute carrier family 13 member 1
92	gga-miR-20b-5p	415990	BICD2	XM_004944560	BICD cargo adaptor 2
92	gga-miR-20b-5p	423046	IPO7	XM_003641394	importin 7
92	gga-miR-20b-5p	100529061	RAB5B	NM_001199848	RAB5B, member RAS oncogene family
92	gga-miR-20b-5p	770780	WBP2NL	NM_001318465	WBP2 N-terminal like
92	gga-miR-20b-5p	425467	KLB	XM_003641245	klotho beta
92	gga-miR-20b-5p	424337	SLC25A24	XM_015290367	solute carrier family 25 member 24
92	gga-miR-20b-5p	423128	ZFP91	XM_015286837	ZFP91 zinc finger protein
92	gga-miR-20b-5p	421612	FBXO30	XM_015284304	F-box protein 30
92	gga-miR-20b-5p	395470	ITGB8	XM_015281861	integrin subunit beta 8
92	gga-miR-222a	418185	PDE3A	XM_015291850	phosphodiesterase 3A
92	gga-miR-222a	423746	USP54	XM_015288337	ubiquitin specific peptidase 54
92	gga-miR-222a	424649	CPT2	NM_001031287	carnitine palmitoyltransferase 2
92	gga-miR-222a	417807	SLC38A2	NM_001305439	solute carrier family 38 member 2
92	gga-miR-222a	424906	CCDC50	XM_015291402	coiled-coil domain containing 50
92	gga-miR-122-5p	107056441	LOC107056441	XM_015301489	coronin-1B-like
92	gga-miR-122-5p	419324	RAE1	NM_001030868	ribonucleic acid export 1
92	gga-miR-122-5p	771464	ADTRP	XM_001234746	androgen dependent TFPI regulating protein
92	gga-miR-7	422104	EME1	XM_004946332	essential meiotic structure-specific endonuclease 1
92	gga-miR-7	769595	WTIP	XM_015292451	Wilms tumor 1 interacting protein
92	gga-miR-7	420996	NR4A3	XM_419081	nuclear receptor subfamily 4 group A member 3
92	gga-miR-7	418010	TNRC6B	XM_015288813	trinucleotide repeat containing 6B
92	gga-miR-7	427666	C1QTNF8	XM_425240	C1q and tumor necrosis factor related protein 8
92	gga-miR-7	423062	RRAS2	NM_001006466	RAS related 2
92	gga-miR-7	427830	SLC13A2	XM_425404	solute carrier family 13 member 2
92	gga-miR-7	428687	BCORL1	XM_015278363	BCL6 corepressor like 1
92	gga-miR-146b-5p	419257	TPD52L2	NM_001030858	tumor protein D52 like 2
92	gga-miR-146b-5p	418402	CEP97	XM_416617	centrosomal protein 97
92	gga-miR-146b-5p	415380	OTUD7A	XM_015279004	OTU deubiquitinase 7A
92	gga-miR-146b-5p	101750757	LOC101750757	XM_015298464	uncharacterized LOC101750757
92	gga-miR-9-5p	418239	ARHGAP8	NM_001204389	Rho GTPase activating protein 8
92	gga-miR-9-5p	395489	C1H21ORF91	NM_204737	chromosome 1 open reading frame, human C21orf91
92	gga-miR-9-5p	423892	RBM20	XM_015288973	RNA binding motif protein 20
92	gga-miR-9-5p	418425	CD200	NM_001030787	CD200 molecule
92	gga-miR-9-5p	427292	MAT2A	XM_424874	methionine adenosyltransferase 2A
92	gga-miR-9-5p	428062	TBC1D4	XM_015277042	TBC1 domain family member 4
92	gga-miR-9-5p	423307	SCFD1	NM_001199714	sec1 family domain containing 1
92	gga-miR-9-5p	421386	TRERF1	XM_015283853	transcriptional regulating factor 1
92	gga-miR-9-5p	417220	SLC27A4	XM_015279553	solute carrier family 27 member 4
92	gga-miR-9-5p	374021	RNF111	NM_001199751	ring finger protein 111
91	gga-miR-21-5p	420476	JCAD	XM_418578	junctional cadherin 5 associated
91	gga-miR-21-5p	416293	CNOT6	XM_015293943	CCR4-NOT transcription complex subunit 6
91	gga-miR-21-5p	426385	LOC426385	XM_015285147	serine/threonine kinase 35-like
91	gga-miR-142-5p	416952	BCR	XM_015275441	BCR, RhoGEF and GTPase activating protein
91	gga-miR-142-5p	418895	TRPC4	XM_417089	transient receptor potential cation channel subfamily C member 4
91	gga-miR-142-5p	418588	TAB3	XM_015302242	TGF-beta activated kinase 1 (MAP3K7) binding protein 3
91	gga-miR-142-5p	424316	RIF1	XM_422162	replication timing regulatory factor 1
91	gga-miR-142-5p	396020	PPP1R12A	NM_205123	protein phosphatase 1 regulatory subunit 12A
91	gga-miR-142-5p	423436	SPIA9	XM_004941898	serpin peptidase inhibitor, clade A (alpha-1 antiproteinase, antitrypsin), member 9
91	gga-miR-142-5p	424143	WIPF1	NM_001012917	WAS/WASL interacting protein family member 1
91	gga-miR-142-5p	429089	CYR61	NM_001031563	cysteine rich angiogenic inducer 61
91	gga-miR-142-5p	771554	DCAF7	NM_001079504	DDB1 and CUL4 associated factor 7
91	gga-miR-1388a-5p	430027	MYO5C	XM_015291971	myosin VC
91	gga-miR-1388a-5p	420550	ANKIB1	XM_015281961	ankyrin repeat and IBR domain containing 1
91	gga-miR-1388a-5p	416078	ATXN7	XM_004944660	ataxin 7
91	gga-miR-223	396209	NFIB	XM_015280077	nuclear factor I B
91	gga-miR-223	422469	TMEM184C	NM_001008468	transmembrane protein 184C
91	gga-miR-223	418319	NAA50	XM_015294536	N(alpha)-acetyltransferase 50, NatE catalytic subunit
91	gga-miR-223	419284	KIF3B	NM_001012834	kinesin family member 3B
91	gga-miR-223	423440	GLRX5	NM_001008472	glutaredoxin 5
91	gga-miR-223	422651	ANKRD17	XM_004941185	ankyrin repeat domain 17
91	gga-miR-223	425014	IFT80	XM_015291771	intraflagellar transport 80
91	gga-miR-222b-3p	770775	IRX5	XM_015292371	iroquois homeobox 5
91	gga-miR-222b-3p	768780	RSBN1L	XM_015275759	round spermatid basic protein 1 like
91	gga-miR-222b-3p	378804	PPP3R1	NM_204376	protein phosphatase 3 regulatory subunit B, alpha
91	gga-miR-222b-3p	422825	PROM1	NM_001291651	prominin 1
91	gga-miR-222b-3p	421140	CHD7	NM_001077586	chromodomain helicase DNA binding protein 7
91	gga-miR-222b-3p	769725	ARF4	XM_015293388	ADP ribosylation factor 4
91	gga-miR-155	395218	FBP1	NM_001278048	fructose-bisphosphatase 1
91	gga-miR-155	395197	RAB5C	NM_204525	RAB5C, member RAS oncogene family
91	gga-miR-155	424462	S1PR1	XM_004936550	sphingosine-1-phosphate receptor 1
91	gga-miR-155	420907	RELCH	XM_015282204	RAB11 binding and LisH domain, coiled-coil and HEAT repeat containing
91	gga-miR-155	395924	CSNK1A1L	XM_015293672	casein kinase 1 alpha 1 like
91	gga-miR-155	418760	ANKRD10	NM_001030815	ankyrin repeat domain 10
91	gga-miR-155	396268	HNRNPAB	NM_205328	heterogeneous nuclear ribonucleoprotein A/B
91	gga-miR-155	373939	VAV3	NM_206863	vav 3 guanine nucleotide exchange factor
91	gga-miR-155	420571	DYNC1I1	XM_015281912	dynein cytoplasmic 1 intermediate chain 1
91	gga-miR-221-3p	770775	IRX5	XM_015292371	iroquois homeobox 5
91	gga-miR-221-3p	768780	RSBN1L	XM_015275759	round spermatid basic protein 1 like
91	gga-miR-221-3p	378804	PPP3R1	NM_204376	protein phosphatase 3 regulatory subunit B, alpha
91	gga-miR-221-3p	422825	PROM1	NM_001291651	prominin 1
91	gga-miR-221-3p	421140	CHD7	NM_001077586	chromodomain helicase DNA binding protein 7
91	gga-miR-221-3p	769725	ARF4	XM_015293388	ADP ribosylation factor 4
91	gga-miR-143-5p	420841	MYLIP	NM_001012561	myosin regulatory light chain interacting protein
91	gga-miR-143-5p	100857227	ITGA2	XM_015277561	integrin subunit alpha 2
91	gga-miR-143-5p	428513	TSHZ1	XM_015282420	teashirt zinc finger homeobox 1
91	gga-miR-143-5p	421278	LGALSL	NM_001008456	galectin like
91	gga-miR-203a	421134	FAM110B	XM_015282686	family with sequence similarity 110 member B
91	gga-miR-203a	424024	AGAP1	XM_421880	ArfGAP with GTPase domain, ankyrin repeat and PH domain 1
91	gga-miR-203a	431261	MTAP	NM_001031604	methylthioadenosine phosphorylase
91	gga-miR-203a	416605	SMG1	XM_414907	SMG1, nonsense mediated mRNA decay associated PI3K related kinase
91	gga-miR-203a	420174	SLCO5A1	XM_015282904	solute carrier organic anion transporter family member 5A1
91	gga-miR-203a	429069	RASAL2	XM_015290520	RAS protein activator like 2
91	gga-miR-203a	423791	SLC16A12	XM_421663	solute carrier family 16 member 12
91	gga-miR-203a	770083	NECAP1	XM_003640439	NECAP endocytosis associated 1
91	gga-miR-1b-3p	772196	PGRMC1	NM_001271939	progesterone receptor membrane component 1
91	gga-miR-1b-3p	770103	TPM3	NM_001245927	tropomyosin 3
91	gga-miR-1b-3p	423070	PIK3C2A	XM_015286631	phosphatidylinositol-4-phosphate 3-kinase catalytic subunit type 2 alpha
91	gga-miR-1b-3p	418609	MAP3K15	XM_003640489	mitogen-activated protein kinase kinase kinase 15
91	gga-miR-1b-3p	422432	CLCN3	XM_004940930	chloride voltage-gated channel 3
91	gga-miR-1b-3p	374191	PDCD4	XM_015288544	programmed cell death 4
91	gga-miR-1b-3p	396235	ETS1	XM_015297968	v-ets avian erythroblastosis virus E26 oncogene homolog 1
91	gga-miR-1b-3p	421570	RPS6KA2	XM_419611	ribosomal protein S6 kinase A2
91	gga-miR-1b-3p	423292	SPRED1	NM_001199709	sprouty related EVH1 domain containing 1
91	gga-miR-1b-3p	427949	CLCN1	XM_425521	chloride voltage-gated channel 1
91	gga-miR-1b-3p	107053409	LOC107053409	XM_015286694	mucin-5AC-like
91	gga-miR-1b-3p	100857562	TRIM2	XM_015285265	tripartite motif containing 2
91	gga-miR-1b-3p	101751545	CDKN1AL	XM_015290807	cyclin dependent kinase inhibitor 1A-like
91	gga-miR-1b-3p	428455	MYRIP	XM_015281727	myosin VIIA and Rab interacting protein
91	gga-miR-20b-5p	423328	BRMS1L	NM_001007935	BRMS1 like transcriptional repressor
91	gga-miR-20b-5p	421613	SHPRH	XM_004935583	SNF2 histone linker PHD RING helicase
91	gga-miR-20b-5p	417747	ZNF800	NM_001199499	zinc finger protein 800
91	gga-miR-20b-5p	423587	STYX	XM_015276774	serine/threonine/tyrosine interacting protein
91	gga-miR-20b-5p	422952	RAB11FIP5	XM_420890	RAB11 family interacting protein 5
91	gga-miR-20b-5p	395998	SORL1	NM_001305160	sortilin related receptor 1
91	gga-miR-20b-5p	418895	TRPC4	XM_417089	transient receptor potential cation channel subfamily C member 4
91	gga-miR-20b-5p	415369	USP3	XM_413755	ubiquitin specific peptidase 3
91	gga-miR-20b-5p	429110	PRKAA2	XM_015291061	protein kinase AMP-activated catalytic subunit alpha 2
91	gga-miR-20b-5p	101750689	BHLHE41	XM_015291485	basic helix-loop-helix family member e41
91	gga-miR-20b-5p	415298	SEMA7A	XM_015278804	semaphorin 7A (John Milton Hagen blood group)
91	gga-miR-20b-5p	422318	CHIC1	NM_001031122	cysteine rich hydrophobic domain 1
91	gga-miR-20b-5p	422578	BMP2K	XM_004941089	BMP2 inducible kinase
91	gga-miR-20b-5p	417586	SSH2	XM_415832	slingshot protein phosphatase 2
91	gga-miR-20b-5p	427449	DAB2	XM_015277543	DAB2, clathrin adaptor protein
91	gga-miR-20b-5p	100859265	ZBTB20	XM_015295512	zinc finger and BTB domain containing 20
91	gga-miR-20b-5p	421113	SNTG1	XM_419197	syntrophin gamma 1
91	gga-miR-20b-5p	417015	MTMR3	NM_001305666	myotubularin related protein 3
91	gga-miR-20b-5p	416774	YPEL1	XM_415068	yippee like 1
91	gga-miR-20b-5p	428440	PP2D1	XM_015281806	protein phosphatase 2C-like domain containing 1
91	gga-miR-20b-5p	100858851	ZNF367	XM_003643009	zinc finger protein 367
91	gga-miR-20b-5p	424182	COBLL1	XM_422028	cordon-bleu WH2 repeat protein like 1
91	gga-miR-20b-5p	417711	SRPK2	XM_015275773	SRSF protein kinase 2
91	gga-miR-20b-5p	417498	DERL2	XM_015295984	derlin 2
91	gga-miR-20b-5p	415683	PDPR	XM_015279218	pyruvate dehydrogenase phosphatase regulatory subunit
91	gga-miR-222a	770775	IRX5	XM_015292371	iroquois homeobox 5
91	gga-miR-222a	768780	RSBN1L	XM_015275759	round spermatid basic protein 1 like
91	gga-miR-222a	378804	PPP3R1	NM_204376	protein phosphatase 3 regulatory subunit B, alpha
91	gga-miR-222a	422825	PROM1	NM_001291651	prominin 1
91	gga-miR-222a	421140	CHD7	NM_001077586	chromodomain helicase DNA binding protein 7
91	gga-miR-222a	769725	ARF4	XM_015293388	ADP ribosylation factor 4
91	gga-miR-425-5p	430807	ESM1	XM_428357	endothelial cell specific molecule 1
91	gga-miR-425-5p	420597	AGR3	XM_015281411	anterior gradient 3, protein disulphide isomerase family member
91	gga-miR-7	423541	ARID4A	XM_015287509	AT-rich interaction domain 4A
91	gga-miR-7	431590	HCN1	XM_429145	hyperpolarization activated cyclic nucleotide gated potassium channel 1
91	gga-miR-7	770874	RGS7BP	XM_001234191	regulator of G-protein signaling 7 binding protein
91	gga-miR-7	395220	ORM1	NM_204541	orosomucoid 1 (ovoglycoprotein)
91	gga-miR-7	416147	LOC416147	XM_414478	E3 ubiquitin/ISG15 ligase TRIM25-like
91	gga-miR-7	770254	KLF4	XM_004949369	Kruppel like factor 4
91	gga-miR-7	396248	CKB	NM_205310	creatine kinase B
91	gga-miR-7	768550	C20H20ORF24	NM_001079737	chromosome 20 open reading frame, human C20orf24
91	gga-miR-7	424344	WDR47	XM_004943108	WD repeat domain 47
91	gga-miR-7	418451	IGSF3	XM_015298233	immunoglobulin superfamily member 3
91	gga-miR-7	426120	PARD3B	XM_015289524	par-3 family cell polarity regulator beta
91	gga-miR-7	425903	PPP4R1	XM_015282503	protein phosphatase 4 regulatory subunit 1
91	gga-miR-7	416061	ARIH2	NM_001199221	ariadne RBR E3 ubiquitin protein ligase 2
91	gga-miR-146b-5p	428727	NPY1R	XM_015285306	neuropeptide Y receptor Y1
91	gga-miR-146b-5p	424671	MYSM1	NM_001012927	Myb like, SWIRM and MPN domains 1
91	gga-miR-146b-5p	418222	LOC418222	XM_416447	heat shock transcription factor, X-linked-like
91	gga-miR-146b-5p	374215	POU1F1	XM_015295656	POU class 1 homeobox 1
91	gga-miR-146b-5p	396500	REL	NM_001167726	REL proto-oncogene, NF-kB subunit
91	gga-miR-9-5p	100859117	ATL2	XM_003640929	atlastin GTPase 2
91	gga-miR-9-5p	395668	TENM1	XM_015278190	teneurin transmembrane protein 1
91	gga-miR-9-5p	423088	PHLDA2	NM_001199595	pleckstrin homology like domain family A member 2
91	gga-miR-9-5p	421288	FOXN2	XM_015278070	forkhead box N2
91	gga-miR-9-5p	427983	KCNJ6	XM_004934546	potassium voltage-gated channel subfamily J member 6
91	gga-miR-9-5p	100858275	TESK2	XM_003641688	testis-specific kinase 2
91	gga-miR-9-5p	421223	NPHP1	XM_015283361	nephrocystin 1
91	gga-miR-9-5p	769051	FAM155B	XM_015278333	family with sequence similarity 155 member B
91	gga-miR-9-5p	418408	CD47	NM_001004388	CD47 molecule
91	gga-miR-9-5p	419201	GDAP1L1	XM_015296726	ganglioside induced differentiation associated protein 1 like 1
91	gga-miR-9-5p	418040	CDC42EP1	XM_429544	CDC42 effector protein 1
91	gga-miR-9-5p	396422	VCL	XM_015288200	vinculin
91	gga-miR-9-5p	770712	PCGF6	XM_001234042	polycomb group ring finger 6
91	gga-miR-9-5p	426359	WASF2	XM_424015	WAS protein family member 2
90	gga-miR-21-5p	396043	JAG1	XM_415035	jagged 1
90	gga-miR-21-5p	373900	UGP2	NM_204111	UDP-glucose pyrophosphorylase 2
90	gga-miR-21-5p	422593	ARHGAP24	XM_015276494	Rho GTPase activating protein 24
90	gga-miR-21-5p	420647	SATB1	NM_001199644	SATB homeobox 1
90	gga-miR-21-5p	395584	SPRY2	NM_204800	sprouty RTK signaling antagonist 2
90	gga-miR-142-5p	420769	GLI3	XM_015281558	GLI family zinc finger 3
90	gga-miR-142-5p	416338	ZCCHC10	XM_004945034	zinc finger CCHC-type containing 10
90	gga-miR-1388a-5p	396237	MYO5A	NM_205300	myosin VA
90	gga-miR-1388a-5p	418779	DOCK9	XM_015274839	dedicator of cytokinesis 9
90	gga-miR-184-3p	419423	SDF4	NM_001006302	stromal cell derived factor 4
90	gga-miR-223	415972	EFCC1	XM_414315	EF-hand and coiled-coil domain containing 1
90	gga-miR-223	422799	STIM2	XM_004936132	stromal interaction molecule 2
90	gga-miR-223	395145	HMGCR	XM_015277227	3-hydroxy-3-methylglutaryl-CoA reductase
90	gga-miR-223	427327	RASA1	XM_424907	RAS p21 protein activator 1
90	gga-miR-223	416904	GRK3	XM_015275494	G protein-coupled receptor kinase 3
90	gga-miR-223	423234	ZNF106	XM_015287106	zinc finger protein 106
90	gga-miR-222b-3p	416143	ANKHD1	XM_015293520	ankyrin repeat and KH domain containing 1
90	gga-miR-222b-3p	416125	TMCC1	XM_015293162	transmembrane and coiled-coil domain family 1
90	gga-miR-222b-3p	418934	WASF3	XM_004938781	WAS protein family member 3
90	gga-miR-222b-3p	771457	MIGA1	XM_015290914	mitoguardin 1
90	gga-miR-222b-3p	424294	LCT	XM_015289831	lactase
90	gga-miR-222b-3p	100857401	KIAA1257	XM_015293468	KIAA1257
90	gga-miR-222b-3p	374001	CHRNA7	NM_204181	cholinergic receptor nicotinic alpha 7 subunit
90	gga-miR-222b-3p	419932	BTG2	XM_418053	BTG anti-proliferation factor 2
90	gga-miR-155	396351	DNTT	XM_015288597	DNA nucleotidylexotransferase
90	gga-miR-155	425843	ADAM12	NM_001142850	ADAM metallopeptidase domain 12
90	gga-miR-155	101750333	GCAT	XM_004950905	glycine C-acetyltransferase
90	gga-miR-155	100857954	MPEG1	XM_003641374	macrophage expressed 1
90	gga-miR-155	423059	RIC3	XM_420991	RIC3 acetylcholine receptor chaperone
90	gga-miR-155	421672	HIVEP2	XM_015284201	human immunodeficiency virus type I enhancer binding protein 2
90	gga-miR-155	395313	MX1	NM_204609	MX dynamin like GTPase 1
90	gga-miR-155	422769	COMMD8	NM_001277821	COMM domain containing 8
90	gga-miR-147	772135	NDUFA4	NM_001302107	NDUFA4, mitochondrial complex associated
90	gga-miR-221-3p	416143	ANKHD1	XM_015293520	ankyrin repeat and KH domain containing 1
90	gga-miR-221-3p	416125	TMCC1	XM_015293162	transmembrane and coiled-coil domain family 1
90	gga-miR-221-3p	418934	WASF3	XM_004938781	WAS protein family member 3
90	gga-miR-221-3p	771457	MIGA1	XM_015290914	mitoguardin 1
90	gga-miR-221-3p	424294	LCT	XM_015289831	lactase
90	gga-miR-221-3p	100857401	KIAA1257	XM_015293468	KIAA1257
90	gga-miR-221-3p	374001	CHRNA7	NM_204181	cholinergic receptor nicotinic alpha 7 subunit
90	gga-miR-221-3p	419932	BTG2	XM_418053	BTG anti-proliferation factor 2
90	gga-miR-143-5p	427845	SLC26A4	XM_425419	solute carrier family 26 member 4
90	gga-miR-143-5p	418217	STK38L	XM_015290295	serine/threonine kinase 38 like
90	gga-miR-143-5p	100859904	SMIM10L1	XM_004945308	small integral membrane protein 10 like 1
90	gga-miR-143-5p	422771	GABRG1	XM_420725	gamma-aminobutyric acid type A receptor gamma1 subunit
90	gga-miR-143-5p	428181	SKI	XM_015296936	SKI proto-oncogene
90	gga-miR-143-5p	417525	AP2B1	XM_415772	adaptor related protein complex 2 subunit beta 1
90	gga-miR-143-5p	395634	ELAVL4	XM_015290955	ELAV like RNA binding protein 4
90	gga-miR-143-5p	423133	SLC43A3	XM_003641377	solute carrier family 43 member 3
90	gga-miR-203a	421854	PHIP	XM_015284730	pleckstrin homology domain interacting protein
90	gga-miR-203a	417669	NLK	XM_015295865	nemo like kinase
90	gga-miR-203a	395688	PTPN1	XM_015296332	protein tyrosine phosphatase, non-receptor type 1
90	gga-miR-203a	432368	SNAI2	XM_419196	snail family transcriptional repressor 2
90	gga-miR-203a	101750594	MSMB	XM_004942118	microseminoprotein, beta-
90	gga-miR-203a	420539	ZNF804B	XM_015281605	zinc finger protein 804B
90	gga-miR-203a	427384	TNFAIP8	NM_001031441	TNF alpha induced protein 8
90	gga-miR-203a	422613	WDFY3	XM_015276464	WD repeat and FYVE domain containing 3
90	gga-miR-203a	427285	GNE	NM_001031432	glucosamine (UDP-N-acetyl)-2-epimerase/N-acetylmannosamine kinase
90	gga-miR-203a	428922	ATG14	XM_015287924	autophagy related 14
90	gga-miR-203a	430463	KCNS2	XM_004939974	potassium voltage-gated channel modifier subfamily S member 2
90	gga-miR-203a	395904	ZFHX4	XM_425925	zinc finger homeobox 4
90	gga-miR-203a	414797	ST8SIA5	NM_001001747	ST8 alpha-N-acetyl-neuraminide alpha-2,8-sialyltransferase 5
90	gga-miR-203a	427840	MNT	XM_015295873	MAX network transcriptional repressor
90	gga-miR-203a	395168	FAT1	XM_420680	FAT atypical cadherin 1
90	gga-miR-203a	374001	CHRNA7	NM_204181	cholinergic receptor nicotinic alpha 7 subunit
90	gga-miR-203a	417775	GPR85	XM_004937542	G protein-coupled receptor 85
90	gga-miR-203a	422703	EIF4E	XM_015285643	eukaryotic translation initiation factor 4E
90	gga-miR-203a	420561	TFPI2	XM_418662	tissue factor pathway inhibitor 2
90	gga-miR-1b-3p	428566	SYT14	XM_015283860	synaptotagmin 14
90	gga-miR-1b-3p	395195	NBEA	NM_001252140	neurobeachin
90	gga-miR-1b-3p	374137	MEOX2	NM_001005427	mesenchyme homeobox 2
90	gga-miR-1b-3p	424495	FNBP1L	XM_015290720	formin binding protein 1 like
90	gga-miR-1b-3p	419196	SERINC3	NM_001006291	serine incorporator 3
90	gga-miR-1b-3p	768335	HIGD1A	NM_001030957	HIG1 hypoxia inducible domain family member 1A
90	gga-miR-1b-3p	420461	ADARB2	XM_418563	adenosine deaminase, RNA specific B2 (inactive)
90	gga-miR-1b-3p	396431	THRB	NM_001252221	thyroid hormone receptor beta
90	gga-miR-1b-3p	420854	EDN1	XM_418943	endothelin 1
90	gga-miR-1b-3p	418606	EIF1AY	NM_001030804	eukaryotic translation initiation factor 1A, Y-linked
90	gga-miR-1b-3p	415383	FAN1	XM_004943761	FANCD2 and FANCI associated nuclease 1
90	gga-miR-1b-3p	419210	PREX1	XM_015296691	phosphatidylinositol-3,4,5-trisphosphate dependent Rac exchange factor 1
90	gga-miR-1b-3p	418828	ELF1	NM_001006269	E74 like ETS transcription factor 1
90	gga-miR-1b-3p	423261	SLC39A9	NM_001007933	solute carrier family 39 member 9
90	gga-miR-1b-3p	100859828	TBC1D24	XM_015294746	TBC1 domain family member 24
90	gga-miR-1b-3p	415317	ADPGK	NM_001293210	ADP dependent glucokinase
90	gga-miR-1b-3p	425619	YWHAZ	NM_001031343	tyrosine 3-monooxygenase/tryptophan 5-monooxygenase activation protein zeta
90	gga-miR-20b-5p	373953	MAPK1	XM_015275131	mitogen-activated protein kinase 1
90	gga-miR-20b-5p	420589	ARL4A	XM_418690	ADP ribosylation factor like GTPase 4A
90	gga-miR-20b-5p	417728	PHTF2	NM_001006226	putative homeodomain transcription factor 2
90	gga-miR-20b-5p	429100	CMPK1	NM_001031564	cytidine/uridine monophosphate kinase 1
90	gga-miR-20b-5p	396192	ROS1	NM_205257	ROS proto-oncogene 1, receptor tyrosine kinase
90	gga-miR-20b-5p	415833	CA5B	XM_414195	carbonic anhydrase 5B
90	gga-miR-20b-5p	426765	APCDD1	NM_001012941	APC down-regulated 1
90	gga-miR-20b-5p	423936	ATE1	NM_001079733	arginyltransferase 1
90	gga-miR-20b-5p	395253	NR2C2	XM_414462	nuclear receptor subfamily 2 group C member 2
90	gga-miR-20b-5p	422119	JPT1	NM_001006425	Jupiter microtubule associated homolog 1
90	gga-miR-20b-5p	769853	SCAMP2	XM_015279040	secretory carrier membrane protein 2
90	gga-miR-20b-5p	421116	RB1CC1	XM_015282659	RB1 inducible coiled-coil 1
90	gga-miR-20b-5p	428435	CREB5	XM_015281825	cAMP responsive element binding protein 5
90	gga-miR-20b-5p	415881	PHLPP2	XM_015292693	PH domain and leucine rich repeat protein phosphatase 2
90	gga-miR-20b-5p	416827	C15H12ORF65	XM_015275275	chromosome 15 open reading frame, human C12orf65
90	gga-miR-20b-5p	425792	MAP3K9	XM_015287580	mitogen-activated protein kinase kinase kinase 9
90	gga-miR-20b-5p	428737	PURG	XM_004941020	purine rich element binding protein G
90	gga-miR-20b-5p	423174	PRDM11	XM_421099	PR/SET domain 11
90	gga-miR-20b-5p	428580	ZBTB18	XM_015283986	zinc finger and BTB domain containing 18
90	gga-miR-20b-5p	422649	SLC4A4	XM_420603	solute carrier family 4 member 4
90	gga-miR-20b-5p	427182	JMY	XM_003642911	junction mediating and regulatory protein, p53 cofactor
90	gga-miR-20b-5p	421514	LYST	XM_015284416	lysosomal trafficking regulator
90	gga-miR-20b-5p	415716	LPCAT2	NM_001030568	lysophosphatidylcholine acyltransferase 2
90	gga-miR-20b-5p	417366	ACOX1	NM_001006205	acyl-CoA oxidase 1
90	gga-miR-20b-5p	772259	LHX6	XM_015279837	LIM homeobox 6
90	gga-miR-20b-5p	417758	FAM3C	NM_001097646	family with sequence similarity 3, member C
90	gga-miR-20b-5p	421054	TMEM200C	XM_004939752	transmembrane protein 200C
90	gga-miR-222a	416143	ANKHD1	XM_015293520	ankyrin repeat and KH domain containing 1
90	gga-miR-222a	416125	TMCC1	XM_015293162	transmembrane and coiled-coil domain family 1
90	gga-miR-222a	418934	WASF3	XM_004938781	WAS protein family member 3
90	gga-miR-222a	771457	MIGA1	XM_015290914	mitoguardin 1
90	gga-miR-222a	424294	LCT	XM_015289831	lactase
90	gga-miR-222a	100857401	KIAA1257	XM_015293468	KIAA1257
90	gga-miR-222a	374001	CHRNA7	NM_204181	cholinergic receptor nicotinic alpha 7 subunit
90	gga-miR-222a	419932	BTG2	XM_418053	BTG anti-proliferation factor 2
90	gga-miR-425-5p	417106	RABGAP1	XM_415391	RAB GTPase activating protein 1
90	gga-miR-122-5p	420197	FABP5	NM_001006346	fatty acid binding protein 5
90	gga-miR-122-5p	420281	COLEC10	XM_015283021	collectin subfamily member 10
90	gga-miR-122-5p	420955	GALNT1	NM_001006381	polypeptide N-acetylgalactosaminyltransferase 1
90	gga-miR-122-5p	417731	BRD1	NM_001199482	bromodomain containing 1
90	gga-miR-122-5p	396099	ESR1	NM_205183	estrogen receptor 1
90	gga-miR-7	107051846	LOC107051846	XM_015277004	uncharacterized LOC107051846
90	gga-miR-7	424975	ACTL6A	XM_422784	actin like 6A
90	gga-miR-7	421750	TUBE1	XM_419781	tubulin epsilon 1
90	gga-miR-7	422713	UBE2D3	XM_015285431	ubiquitin conjugating enzyme E2 D3
90	gga-miR-7	418325	TNFRSF1A	NM_001030779	TNF receptor superfamily member 1A
90	gga-miR-7	771560	PLA2G4EL4	XM_001234823	phospholipase A2 group IVE like 4
90	gga-miR-7	415716	LPCAT2	NM_001030568	lysophosphatidylcholine acyltransferase 2
90	gga-miR-7	396455	CTTN	NM_205468	cortactin
90	gga-miR-146b-5p	416770	SDF2L1	XM_001232857	stromal cell derived factor 2 like 1
90	gga-miR-146b-5p	107052808	LOC107052808	XM_015283193	feather keratin 1-like
90	gga-miR-146b-5p	423439	SYNE3	XM_421348	spectrin repeat containing nuclear envelope family member 3
90	gga-miR-146b-5p	416745	COQ8B	NM_001199413	coenzyme Q8B
90	gga-miR-146b-5p	422297	VAMP7	XM_015278285	vesicle associated membrane protein 7
90	gga-miR-146b-5p	428266	YOD1	NM_001031499	YOD1 deubiquitinase
90	gga-miR-146b-5p	100857710	LOC100857710	XM_003643687	feather keratin 1-like
90	gga-miR-146b-5p	421597	HIPK3	XM_015286318	homeodomain interacting protein kinase 3
90	gga-miR-9-5p	422529	SGMS2	NM_001277826	sphingomyelin synthase 2
90	gga-miR-9-5p	769007	MEF2C	XM_004949410	myocyte enhancer factor 2C
90	gga-miR-9-5p	418749	ATP11A	XM_416948	ATPase phospholipid transporting 11A
90	gga-miR-9-5p	427479	CELF6	XM_425051	CUGBP, Elav-like family member 6
90	gga-miR-9-5p	419991	UBE2Z	XM_418113	ubiquitin conjugating enzyme E2 Z
90	gga-miR-9-5p	418241	KIAA0930	XM_416465	KIAA0930
90	gga-miR-9-5p	100859827	TSC22D2	XM_015291852	TSC22 domain family member 2
90	gga-miR-9-5p	427473	CDC14B	XM_004949237	cell division cycle 14B
90	gga-miR-9-5p	395822	NEO1	XM_015279054	neogenin 1
90	gga-miR-9-5p	418732	SEPT10	XM_015277915	septin 10
90	gga-miR-9-5p	416184	CTNNA1	XM_414513	catenin alpha 1
90	gga-miR-9-5p	418228	SCUBE1	XM_015291284	signal peptide, CUB domain and EGF like domain containing 1
90	gga-miR-9-5p	420090	ACSBG2	NM_001012846	acyl-CoA synthetase bubblegum family member 2
90	gga-miR-9-5p	419823	MDM4	XM_015299096	MDM4, p53 regulator
90	gga-miR-9-5p	420627	HNRNPA2B1	XM_015281458	heterogeneous nuclear ribonucleoprotein A2/B1
89	gga-miR-21-5p	421807	MANEA	XM_419831	mannosidase endo-alpha
89	gga-miR-21-5p	418625	ASB9	XM_015273215	ankyrin repeat and SOCS box containing 9
89	gga-miR-21-5p	425792	MAP3K9	XM_015287580	mitogen-activated protein kinase kinase kinase 9
89	gga-miR-21-5p	418110	KDM7A	XM_015287459	lysine demethylase 7A
89	gga-miR-21-5p	424374	CRIP2	XM_015290407	cysteine rich protein 2
89	gga-miR-21-5p	417867	ZDHHC17	NM_001030745	zinc finger DHHC-type containing 17
89	gga-miR-21-5p	420190	JPH1	XM_015282874	junctophilin 1
89	gga-miR-21-5p	421597	HIPK3	NM_001199411	homeodomain interacting protein kinase 3
89	gga-miR-142-5p	395803	SFPQ	XM_015297810	splicing factor proline and glutamine rich
89	gga-miR-142-5p	373991	CLOCK	NM_204174	clock circadian regulator
89	gga-miR-142-5p	100857244	TOPAZ1	XM_015281779	testis and ovary specific PAZ domain containing 1
89	gga-miR-142-5p	421593	DEPDC7	NM_001199406	DEP domain containing 7
89	gga-miR-142-5p	426876	LARP4	XM_015300229	La ribonucleoprotein domain family member 4
89	gga-miR-142-5p	418703	REV1	XM_015277717	REV1, DNA directed polymerase
89	gga-miR-142-5p	422438	PCDH18	XM_004940935	protocadherin 18
89	gga-miR-142-5p	427164	TRIM23	XM_424752	tripartite motif containing 23
89	gga-miR-142-5p	427021	UBE2R2	NM_001031411	ubiquitin conjugating enzyme E2 R2
89	gga-miR-223	418529	RIPK4	XM_004934565	receptor interacting serine/threonine kinase 4
89	gga-miR-223	429823	HMCN1	XM_015290586	hemicentin 1
89	gga-miR-223	431264	S1PR3	XM_004949243	sphingosine-1-phosphate receptor 3
89	gga-miR-223	419832	ELK4	XM_417965	ELK4, ETS transcription factor
89	gga-miR-223	374076	SIAH1	XM_015292419	siah E3 ubiquitin protein ligase 1
89	gga-miR-223	395980	RORB	NM_205093	RAR related orphan receptor B
89	gga-miR-223	421754	GTF3C6	NM_001031076	general transcription factor IIIC subunit 6
89	gga-miR-223	419916	OARD1	NM_001030921	O-acyl-ADP-ribose deacylase 1
89	gga-miR-222b-3p	395810	TEAD3	XM_015298759	TEA domain transcription factor 3
89	gga-miR-222b-3p	421608	LIN7C	NM_001031067	lin-7 homolog C, crumbs cell polarity complex component
89	gga-miR-222b-3p	396512	FOS	NM_205508	Fos proto-oncogene, AP-1 transcription factor subunit
89	gga-miR-222b-3p	395456	PCSK5	XM_015280354	proprotein convertase subtilisin/kexin type 5
89	gga-miR-222b-3p	422281	BRWD3	XM_015278524	bromodomain and WD repeat domain containing 3
89	gga-miR-222b-3p	427146	MIER3	XM_015277582	MIER family member 3
89	gga-miR-222b-3p	416630	SOCS1	XM_015294233	suppressor of cytokine signaling 1
89	gga-miR-222b-3p	396529	ATP1B1	NM_205520	ATPase Na+/K+ transporting subunit beta 1
89	gga-miR-222b-3p	396286	ASMT	NM_205343	acetylserotonin O-methyltransferase
89	gga-miR-222b-3p	100857260	PEAK1	XM_015278735	pseudopodium enriched atypical kinase 1
89	gga-miR-155	420664	GPD1L	XM_418763	glycerol-3-phosphate dehydrogenase 1-like
89	gga-miR-155	423442	GSKIP	XM_015287456	GSK3B interacting protein
89	gga-miR-155	422420	MARCH1	NM_001286224	membrane associated ring-CH-type finger 1
89	gga-miR-155	428873	PAPLN	XM_004941666	papilin, proteoglycan like sulfated glycoprotein
89	gga-miR-155	415439	FGF7	XM_015291985	fibroblast growth factor 7
89	gga-miR-155	396186	BDNF	XM_015286153	brain derived neurotrophic factor
89	gga-miR-221-3p	395810	TEAD3	XM_015298759	TEA domain transcription factor 3
89	gga-miR-221-3p	421608	LIN7C	NM_001031067	lin-7 homolog C, crumbs cell polarity complex component
89	gga-miR-221-3p	396512	FOS	NM_205508	Fos proto-oncogene, AP-1 transcription factor subunit
89	gga-miR-221-3p	395456	PCSK5	XM_015280354	proprotein convertase subtilisin/kexin type 5
89	gga-miR-221-3p	422281	BRWD3	XM_015278524	bromodomain and WD repeat domain containing 3
89	gga-miR-221-3p	427146	MIER3	XM_015277582	MIER family member 3
89	gga-miR-221-3p	416630	SOCS1	XM_015294233	suppressor of cytokine signaling 1
89	gga-miR-221-3p	396529	ATP1B1	NM_205520	ATPase Na+/K+ transporting subunit beta 1
89	gga-miR-221-3p	396286	ASMT	NM_205343	acetylserotonin O-methyltransferase
89	gga-miR-221-3p	100857260	PEAK1	XM_015278735	pseudopodium enriched atypical kinase 1
89	gga-miR-143-5p	428563	MARC1	NM_001282381	mitochondrial amidoxime reducing component 1
89	gga-miR-143-5p	771218	MYNN	XM_001233289	myoneurin
89	gga-miR-143-5p	415377	RORA	NM_001289887	RAR related orphan receptor A
89	gga-miR-143-5p	427844	LRRK2	NM_001287193	leucine rich repeat kinase 2
89	gga-miR-143-5p	420196	MRPL53	NM_001199473	mitochondrial ribosomal protein L53
89	gga-miR-143-5p	416224	RNF44	XM_015293889	ring finger protein 44
89	gga-miR-143-5p	417799	NELL2	XM_015281255	neural EGFL like 2
89	gga-miR-143-5p	428252	DRD2	XM_015298031	dopamine receptor D2
89	gga-miR-143-5p	417366	ACOX1	NM_001006205	acyl-CoA oxidase 1
89	gga-miR-143-5p	431264	S1PR3	XM_004949243	sphingosine-1-phosphate receptor 3
89	gga-miR-143-5p	419235	GID8	NM_001007871	GID complex subunit 8 homolog
89	gga-miR-203a	768536	TAAR1	XM_015284165	trace amine associated receptor 1
89	gga-miR-203a	395679	SMAD5	XM_015293967	SMAD family member 5
89	gga-miR-203a	771400	DIP2A	XM_004942550	disco interacting protein 2 homolog A
89	gga-miR-203a	395885	CNTFR	XM_015277246	ciliary neurotrophic factor receptor
89	gga-miR-203a	396201	NCL	NM_205265	nucleolin
89	gga-miR-203a	417449	COG1	XM_015279895	component of oligomeric golgi complex 1
89	gga-miR-203a	420289	TRPS1	XM_015283042	transcriptional repressor GATA binding 1
89	gga-miR-203a	422415	RXFP1	XM_420385	relaxin family peptide receptor 1
89	gga-miR-203a	427181	HOMER1	XM_424768	homer scaffolding protein 1
89	gga-miR-203a	427160	ADAMTS6	XM_424749	ADAM metallopeptidase with thrombospondin type 1 motif 6
89	gga-miR-203a	427399	NUDT2	XM_424973	nudix hydrolase 2
89	gga-miR-203a	431449	RFKL	NM_001031605	riboflavin kinase-like
89	gga-miR-203a	396324	ACVR2A	XM_015289792	activin A receptor type 2A
89	gga-miR-203a	421791	CCNC	NM_001167765	cyclin C
89	gga-miR-203a	415607	APC	XM_015280450	APC, WNT signaling pathway regulator
89	gga-miR-203a	416602	NOMO3	XM_414903	NODAL modulator 3
89	gga-miR-203a	425033	MBNL1	NM_001163327	muscleblind like splicing regulator 1
89	gga-miR-203a	396020	PPP1R12A	NM_205123	protein phosphatase 1 regulatory subunit 12A
89	gga-miR-203a	424898	ATP13A3	XM_015291597	ATPase 13A3
89	gga-miR-203a	100858889	CCDC149	XM_004936149	coiled-coil domain containing 149
89	gga-miR-1b-3p	421492	HNRNPU	XM_015283991	heterogeneous nuclear ribonucleoprotein U
89	gga-miR-1b-3p	395560	NRP1	XM_015281290	neuropilin 1
89	gga-miR-1b-3p	423867	WBP1L	XM_421732	WW domain binding protein 1-like
89	gga-miR-1b-3p	423447	CCDC85C	XM_421357	coiled-coil domain containing 85C
89	gga-miR-1b-3p	418673	PLCXD1	NM_001128637	phosphatidylinositol specific phospholipase C X domain containing 1
89	gga-miR-1b-3p	423331	MIPOL1	XM_421248	mirror-image polydactyly 1
89	gga-miR-1b-3p	428789	NWD2	XM_015285681	NACHT and WD repeat domain containing 2
89	gga-miR-1b-3p	768390	PDPN	XM_004947496	podoplanin
89	gga-miR-1b-3p	374126	NAB1	XM_015289085	NGFI-A binding protein 1
89	gga-miR-1b-3p	426680	PPP4R3B	XM_424305	protein phosphatase 4 regulatory subunit 3B
89	gga-miR-1b-3p	395475	KANK1	NM_001293232	KN motif and ankyrin repeat domains 1
89	gga-miR-1b-3p	408047	TMSB4X	NM_001001315	thymosin beta 4 X-linked
89	gga-miR-1b-3p	423560	GMFB	NM_001031214	glia maturation factor beta
89	gga-miR-1b-3p	428313	KLHL11	XM_003642822	kelch like family member 11
89	gga-miR-1b-3p	420254	AZIN1	NM_001008729	antizyme inhibitor 1
89	gga-miR-1b-3p	425791	EHF	XM_015287090	ETS homologous factor
89	gga-miR-1b-3p	421597	HIPK3	NM_001199411	homeodomain interacting protein kinase 3
89	gga-miR-20b-5p	421775	SOBP	XM_015284514	sine oculis binding protein homolog
89	gga-miR-20b-5p	423414	TRIP11	XM_421324	thyroid hormone receptor interactor 11
89	gga-miR-20b-5p	421499	CEP170	XM_015283969	centrosomal protein 170
89	gga-miR-20b-5p	417228	FAM102A	XM_015279494	family with sequence similarity 102 member A
89	gga-miR-20b-5p	422857	WFS1	XM_420803	Wolfram syndrome 1 (wolframin)
89	gga-miR-20b-5p	417914	NTN4	XM_015283916	netrin 4
89	gga-miR-20b-5p	416314	SAR1B	NM_001030621	secretion associated Ras related GTPase 1B
89	gga-miR-20b-5p	395359	SALL3	XM_015275833	spalt like transcription factor 3
89	gga-miR-20b-5p	421994	RAB10	NM_001031097	RAB10, member RAS oncogene family
89	gga-miR-20b-5p	429811	KLF3	XM_015285673	Kruppel-like factor 3 (basic)
89	gga-miR-20b-5p	417395	HLF	XM_415649	HLF, PAR bZIP transcription factor
89	gga-miR-20b-5p	424815	PXYLP1	XM_015277044	2-phosphoxylose phosphatase 1
89	gga-miR-20b-5p	423634	TMEM254	NM_001282077	transmembrane protein 254
89	gga-miR-20b-5p	100857793	EP400	XM_015275646	E1A binding protein p400
89	gga-miR-20b-5p	417961	HEBP1	XM_015289364	heme binding protein 1
89	gga-miR-20b-5p	416389	CAPN15	XM_414704	calpain 15
89	gga-miR-20b-5p	425224	PLCE1	XM_015288858	phospholipase C epsilon 1
89	gga-miR-20b-5p	424283	NCKAP5	XM_015289934	NCK associated protein 5
89	gga-miR-20b-5p	417147	ADAMTSL2	XM_004945948	ADAMTS like 2
89	gga-miR-20b-5p	420031	ZNF385C	XM_004948613	zinc finger protein 385C
89	gga-miR-222a	395810	TEAD3	XM_015298759	TEA domain transcription factor 3
89	gga-miR-222a	421608	LIN7C	NM_001031067	lin-7 homolog C, crumbs cell polarity complex component
89	gga-miR-222a	396512	FOS	NM_205508	Fos proto-oncogene, AP-1 transcription factor subunit
89	gga-miR-222a	395456	PCSK5	XM_015280354	proprotein convertase subtilisin/kexin type 5
89	gga-miR-222a	422281	BRWD3	XM_015278524	bromodomain and WD repeat domain containing 3
89	gga-miR-222a	427146	MIER3	XM_015277582	MIER family member 3
89	gga-miR-222a	416630	SOCS1	XM_015294233	suppressor of cytokine signaling 1
89	gga-miR-222a	396529	ATP1B1	NM_205520	ATPase Na+/K+ transporting subunit beta 1
89	gga-miR-222a	396286	ASMT	NM_205343	acetylserotonin O-methyltransferase
89	gga-miR-222a	100857260	PEAK1	XM_015278735	pseudopodium enriched atypical kinase 1
89	gga-miR-425-5p	770395	FAM124A	XM_001233731	family with sequence similarity 124 member A
89	gga-miR-425-5p	423373	POMT2	XM_004941832	protein O-mannosyltransferase 2
89	gga-miR-425-5p	420457	LARP4B	XM_015282137	La ribonucleoprotein domain family member 4B
89	gga-miR-425-5p	396268	HNRNPAB	XM_015293751	heterogeneous nuclear ribonucleoprotein A/B
89	gga-miR-425-5p	419468	IFFO2	XM_003642530	intermediate filament family orphan 2
89	gga-miR-425-5p	421831	SYNCRIP	NM_001031083	synaptotagmin binding cytoplasmic RNA interacting protein
89	gga-miR-122-5p	395878	PAPOLA	XM_015287288	poly(A) polymerase alpha
89	gga-miR-122-5p	100858127	LHFPL3	XM_015275771	LHFPL tetraspan subfamily member 3
89	gga-miR-122-5p	418293	LPCAT3	XM_416516	lysophosphatidylcholine acyltransferase 3
89	gga-miR-7	429219	RNF157	XM_015295312	ring finger protein 157
89	gga-miR-7	416342	NDFIP1	XM_414658	Nedd4 family interacting protein 1
89	gga-miR-7	100858749	TRIM10	XM_003642238	tripartite motif containing 10
89	gga-miR-7	420226	RNF151	XM_004939949	ring finger protein 151
89	gga-miR-7	771624	C12orf75	XM_015286078	chromosome 12 open reading frame 75
89	gga-miR-7	416237	UBLCP1	NM_001030613	ubiquitin like domain containing CTD phosphatase 1
89	gga-miR-7	424515	LRRC8C	XM_015290662	leucine rich repeat containing 8 family member C
89	gga-miR-7	418598	KLHL15	XM_015302394	kelch like family member 15
89	gga-miR-7	421260	KIF16B	XM_419330	kinesin family member 16B
89	gga-miR-7	420229	DPY19L4	XM_015282938	dpy-19 like 4
89	gga-miR-7	422549	PRIMPOL	NM_001031137	primase and DNA directed polymerase
89	gga-miR-7	420673	ABHD4	NM_001278145	abhydrolase domain containing 4
89	gga-miR-146b-5p	418225	TTLL1	XM_004938021	tubulin tyrosine ligase like 1
89	gga-miR-146b-5p	427469	ERCC6L2	XM_015280386	excision repair cross-complementation group 6 like 2
89	gga-miR-146b-5p	418993	CEP57	XM_417188	centrosomal protein 57
89	gga-miR-146b-5p	420951	VSTM2A	XM_004935154	V-set and transmembrane domain containing 2A
89	gga-miR-146b-5p	422777	BEND4	XM_420730	BEN domain containing 4
89	gga-miR-9-5p	422332	MAGT1	NM_001006435	magnesium transporter 1
89	gga-miR-9-5p	396521	CAPZA1	NM_205515	capping actin protein of muscle Z-line alpha subunit 1
89	gga-miR-9-5p	395880	RBMS1	XM_015289628	RNA binding motif single stranded interacting protein 1
89	gga-miR-9-5p	770907	KCNMB2	XM_015291506	potassium calcium-activated channel subfamily M regulatory beta subunit 2
89	gga-miR-9-5p	416965	RNF185	NM_001007840	ring finger protein 185
89	gga-miR-9-5p	428252	DRD2	XM_015298031	dopamine receptor D2
89	gga-miR-9-5p	100857312	ONECUT3	XM_003642857	one cut homeobox 3
89	gga-miR-9-5p	422623	REST	XM_015276447	RE1 silencing transcription factor
89	gga-miR-9-5p	427373	CORO2A	XM_424946	coronin 2A
89	gga-miR-9-5p	427424	ZFR2	XM_424997	zinc finger RNA binding protein 2
89	gga-miR-9-5p	422935	PANK2	XM_420873	pantothenate kinase 2
89	gga-miR-9-5p	427384	TNFAIP8	NM_001031441	TNF alpha induced protein 8
89	gga-miR-9-5p	428128	TBC1D22A	NM_001031490	TBC1 domain family member 22A
89	gga-miR-9-5p	396261	GOT1	NM_205321	glutamic-oxaloacetic transaminase 1
89	gga-miR-9-5p	415781	LSM14A	NM_001012778	LSM14A, mRNA processing body assembly factor
89	gga-miR-9-5p	420421	OXSR1	XM_418527	oxidative stress responsive 1
89	gga-miR-9-5p	415566	GLCE	XM_015292214	glucuronic acid epimerase
89	gga-miR-9-5p	418992	MTMR2	NM_001039274	myotubularin related protein 2
89	gga-miR-9-5p	423736	AP3M1	NM_001031227	adaptor related protein complex 3 subunit mu 1
89	gga-miR-9-5p	418419	ABHD10	XM_416633	abhydrolase domain containing 10
89	gga-miR-9-5p	421786	LIN28B	XM_015284525	lin-28 homolog B
89	gga-miR-9-5p	424817	SLC25A36	NM_001007960	solute carrier family 25 member 36
89	gga-miR-9-5p	418000	EP300	XM_004937710	E1A binding protein p300
89	gga-miR-9-5p	422597	SEC31A	NM_001031141	SEC31 homolog A, COPII coat complex component
89	gga-miR-9-5p	416726	DTD1	NM_001199402	D-tyrosyl-tRNA deacylase 1
89	gga-miR-9-5p	423379	SPTLC2	NM_001006483	serine palmitoyltransferase long chain base subunit 2
88	gga-miR-21-5p	420804	RECK	XM_015275926	reversion inducing cysteine rich protein with kazal motifs
88	gga-miR-21-5p	418022	GTPBP1	NM_001201447	GTP binding protein 1
88	gga-miR-21-5p	422439	ELF2	XM_015276699	E74 like ETS transcription factor 2
88	gga-miR-21-5p	374191	PDCD4	XM_015288544	programmed cell death 4
88	gga-miR-21-5p	422920	RMND5A	NM_001305422	required for meiotic nuclear division 5 homolog A
88	gga-miR-21-5p	427597	CNTN6	XM_004944706	contactin 6
88	gga-miR-21-5p	419167	SLC32A1	XM_417347	solute carrier family 32 member 1
88	gga-miR-142-5p	770644	CCDC112	XM_015280824	coiled-coil domain containing 112
88	gga-miR-142-5p	415733	PAPD5	XM_015292408	poly(A) RNA polymerase D5, non-canonical
88	gga-miR-142-5p	416034	ZXDC	XM_414374	ZXD family zinc finger C
88	gga-miR-142-5p	423734	KAT6B	XM_015288301	lysine acetyltransferase 6B
88	gga-miR-142-5p	395575	ESR2	NM_204794	estrogen receptor 2
88	gga-miR-142-5p	424087	NOP58	XM_421942	NOP58 ribonucleoprotein
88	gga-miR-142-5p	424088	FAM117B	XM_421944	family with sequence similarity 117 member B
88	gga-miR-142-5p	418760	ANKRD10	NM_001030815	ankyrin repeat domain 10
88	gga-miR-142-5p	100858913	SMAP1	XM_003641020	small ArfGAP 1
88	gga-miR-1388a-5p	419382	TP73	XM_004947368	tumor protein p73
88	gga-miR-1388a-5p	396086	RAD51	XM_015286146	RAD51 recombinase
88	gga-miR-1388a-5p	417131	CEP350L	XM_015279813	centrosome-associated protein 350-like
88	gga-miR-184-3p	424666	PLPP3	NM_001130488	phospholipid phosphatase 3
88	gga-miR-223	424181	SLC38A11	XM_004942810	solute carrier family 38 member 11
88	gga-miR-223	100859322	TAAR2	XM_003640968	trace amine associated receptor 2
88	gga-miR-223	418635	RAB9A	NM_001008678	RAB9A, member RAS oncogene family
88	gga-miR-223	395302	SP3	XM_015289377	Sp3 transcription factor
88	gga-miR-223	424623	TRABD2B	XM_422458	TraB domain containing 2B
88	gga-miR-223	418116	ADCK2	XM_416350	aarF domain containing kinase 2
88	gga-miR-223	420277	SYBU	XM_015283015	syntabulin
88	gga-miR-223	419180	DBNDD2	XM_417359	dysbindin domain containing 2
88	gga-miR-223	373916	ACO1	NM_001030536	aconitase 1, soluble
88	gga-miR-222b-3p	417582	NUFIP2	XM_015295882	NUFIP2, FMR1 interacting protein 2
88	gga-miR-222b-3p	419317	VAPB	NM_001006296	VAMP associated protein B and C
88	gga-miR-222b-3p	417911	VEZT	XM_004937637	vezatin, adherens junctions transmembrane protein
88	gga-miR-222b-3p	419227	OSBPL2	NM_001008448	oxysterol binding protein like 2
88	gga-miR-222b-3p	415430	SEMA6D	XM_015291944	semaphorin 6D
88	gga-miR-222b-3p	418761	ARHGEF7	XM_004938542	Rho guanine nucleotide exchange factor 7
88	gga-miR-222b-3p	770422	BICDL1	XM_015275396	BICD family like cargo adaptor 1
88	gga-miR-222b-3p	428769	NDST3	XM_015276360	N-deacetylase and N-sulfotransferase 3
88	gga-miR-222b-3p	418096	GNPTAB	XM_004937840	N-acetylglucosamine-1-phosphate transferase subunits alpha and beta
88	gga-miR-222b-3p	396195	SRSF2	XM_015295121	serine and arginine rich splicing factor 2
88	gga-miR-222b-3p	421798	FBXL4	XM_015284669	F-box and leucine rich repeat protein 4
88	gga-miR-155	420199	IMPA1	XM_004939936	inositol monophosphatase 1
88	gga-miR-155	378789	SLC15A1	NM_204365	solute carrier family 15 member 1
88	gga-miR-155	423979	HIBCH	XM_015289157	3-hydroxyisobutyryl-CoA hydrolase
88	gga-miR-155	423308	STRN3	XM_015287636	striatin 3
88	gga-miR-155	424830	CAB39	XM_015277058	calcium binding protein 39
88	gga-miR-155	422824	TAPT1	XM_015285737	transmembrane anterior posterior transformation 1
88	gga-miR-155	416167	WWC1	NM_001277150	WW and C2 domain containing 1
88	gga-miR-155	423480	MARK3	XM_421385	microtubule affinity regulating kinase 3
88	gga-miR-155	425224	PLCE1	XM_015288858	phospholipase C epsilon 1
88	gga-miR-155	422251	ZIC3	XM_015278482	Zic family member 3
88	gga-miR-155	422797	PCDH7	XM_015285689	protocadherin 7
88	gga-miR-155	421534	ACTA1	XM_015284056	actin, alpha 1, skeletal muscle
88	gga-miR-191-5p	395446	SALL1	NM_204707	spalt like transcription factor 1
88	gga-miR-191-5p	420647	SATB1	NM_001199644	SATB homeobox 1
88	gga-miR-221-3p	417582	NUFIP2	XM_015295882	NUFIP2, FMR1 interacting protein 2
88	gga-miR-221-3p	419317	VAPB	NM_001006296	VAMP associated protein B and C
88	gga-miR-221-3p	417911	VEZT	XM_004937637	vezatin, adherens junctions transmembrane protein
88	gga-miR-221-3p	419227	OSBPL2	NM_001008448	oxysterol binding protein like 2
88	gga-miR-221-3p	415430	SEMA6D	XM_015291944	semaphorin 6D
88	gga-miR-221-3p	418761	ARHGEF7	XM_004938542	Rho guanine nucleotide exchange factor 7
88	gga-miR-221-3p	770422	BICDL1	XM_015275396	BICD family like cargo adaptor 1
88	gga-miR-221-3p	419824	NFASC	NM_001004493	neurofascin
88	gga-miR-221-3p	428769	NDST3	XM_015276360	N-deacetylase and N-sulfotransferase 3
88	gga-miR-221-3p	418096	GNPTAB	XM_004937840	N-acetylglucosamine-1-phosphate transferase subunits alpha and beta
88	gga-miR-221-3p	396195	SRSF2	XM_015295121	serine and arginine rich splicing factor 2
88	gga-miR-221-3p	421798	FBXL4	XM_015284669	F-box and leucine rich repeat protein 4
88	gga-miR-143-5p	100859132	RASGRF2	XM_003643077	Ras protein specific guanine nucleotide releasing factor 2
88	gga-miR-143-5p	100529061	RAB5B	NM_001199848	RAB5B, member RAS oncogene family
88	gga-miR-143-5p	421694	HBS1L	XM_015284167	HBS1 like translational GTPase
88	gga-miR-143-5p	417885	C1H12orf50	XM_015283577	chromosome 1 C12orf50 homolog
88	gga-miR-143-5p	421045	FAM210A	NM_001031014	family with sequence similarity 210 member A
88	gga-miR-143-5p	423503	BRF1	XM_421405	BRF1, RNA polymerase III transcription initiation factor subunit
88	gga-miR-143-5p	425041	SELENOT	NM_001006557	selenoprotein T
88	gga-miR-143-5p	422535	NPNT	XM_015276573	nephronectin
88	gga-miR-143-5p	421579	MAP3K4	XM_015284324	mitogen-activated protein kinase kinase kinase 4
88	gga-miR-203a	100859595	RBM15	XM_015299147	RNA binding motif protein 15
88	gga-miR-203a	421352	TGFB2	NM_001031045	transforming growth factor beta 2
88	gga-miR-203a	769007	MEF2C	XM_004949410	myocyte enhancer factor 2C
88	gga-miR-203a	100857974	ONECUT2	XM_003642903	one cut homeobox 2
88	gga-miR-203a	415970	RAB43	XM_015293064	RAB43, member RAS oncogene family
88	gga-miR-203a	421887	GFRAL	XM_015284896	GDNF family receptor alpha like
88	gga-miR-203a	421896	ICK	XM_004940476	intestinal cell kinase
88	gga-miR-203a	423242	UBR1	XM_015287099	ubiquitin protein ligase E3 component n-recognin 1
88	gga-miR-203a	416765	CLTCL1	XM_015275700	clathrin, heavy chain-like 1
88	gga-miR-203a	418682	HERC2	XM_015277712	HECT and RLD domain containing E3 ubiquitin protein ligase 2
88	gga-miR-1b-3p	428760	ADAMTS3	XM_015276403	ADAM metallopeptidase with thrombospondin type 1 motif 3
88	gga-miR-1b-3p	424353	ZBTB41	XM_004943124	zinc finger and BTB domain containing 41
88	gga-miR-1b-3p	770513	VAMP4	XM_001233851	vesicle associated membrane protein 4
88	gga-miR-1b-3p	396526	ACTB	NM_205518	actin, beta
88	gga-miR-1b-3p	417761	CPED1	XM_416005	cadherin-like and PC-esterase domain containing 1
88	gga-miR-1b-3p	419527	DOCK5	XM_417678	dedicator of cytokinesis 5
88	gga-miR-1b-3p	417857	TBC1D15	NM_001012809	TBC1 domain family member 15
88	gga-miR-1b-3p	421541	PGBD5	XM_015284385	piggyBac transposable element derived 5
88	gga-miR-1b-3p	421102	ASXL3	XM_015282614	ASXL transcriptional regulator 3
88	gga-miR-1b-3p	421355	GPATCH2	XM_015283656	G-patch domain containing 2
88	gga-miR-1b-3p	418698	MITD1	XM_416894	microtubule interacting and trafficking domain containing 1
88	gga-miR-1b-3p	416092	FOXP3	XM_015293116	forkhead box P3
88	gga-miR-1b-3p	420611	FAM126A	NM_001030983	family with sequence similarity 126 member A
88	gga-miR-1b-3p	415553	AAGAB	XM_015292097	alpha- and gamma-adaptin binding protein
88	gga-miR-1b-3p	429005	SLC39A10	XM_004942586	solute carrier family 39 member 10
88	gga-miR-1b-3p	422325	NEXMIF	XM_015278588	neurite extension and migration factor
88	gga-miR-20b-5p	422508	CNOT6L	XM_015276619	CCR4-NOT transcription complex subunit 6 like
88	gga-miR-20b-5p	423926	CACUL1	NM_001031238	CDK2 associated cullin domain 1
88	gga-miR-20b-5p	423541	ARID4A	XM_015287509	AT-rich interaction domain 4A
88	gga-miR-20b-5p	427116	ARSK	NM_001031415	arylsulfatase family member K
88	gga-miR-20b-5p	770964	TMEM64	XM_001234280	transmembrane protein 64
88	gga-miR-20b-5p	418736	RASA3	NM_001012825	RAS p21 protein activator 3
88	gga-miR-20b-5p	395537	VSX1	NM_204769	visual system homeobox 1
88	gga-miR-20b-5p	373965	CALD1	NM_204158	caldesmon 1
88	gga-miR-20b-5p	417537	NF2L	XM_015296024	neurofibromin 2-like
88	gga-miR-20b-5p	420357	DEPDC6	NM_001199502	DEP domain containing 6
88	gga-miR-20b-5p	418153	ERC1	XM_004937931	ELKS/RAB6-interacting/CAST family member 1
88	gga-miR-20b-5p	424003	UNC80	XM_015289306	unc-80 homolog, NALCN channel complex subunit
88	gga-miR-20b-5p	422062	TNFRSF21	NM_001031103	TNF receptor superfamily member 21
88	gga-miR-20b-5p	422683	SEC24D	XM_015276358	SEC24 homolog D, COPII coat complex component
88	gga-miR-20b-5p	423029	BTBD10	NM_001199575	BTB domain containing 10
88	gga-miR-20b-5p	420460	WDR37	XM_418562	WD repeat domain 37
88	gga-miR-20b-5p	417368	WBP2	NM_001278018	WW domain binding protein 2
88	gga-miR-20b-5p	415567	KIF23	NM_001030554	kinesin family member 23
88	gga-miR-20b-5p	417435	SLC16A6	XM_415687	solute carrier family 16 member 6
88	gga-miR-20b-5p	418724	TGFBRAP1	XM_416922	transforming growth factor beta receptor associated protein 1
88	gga-miR-20b-5p	422733	CNOT7	NM_001006454	CCR4-NOT transcription complex subunit 7
88	gga-miR-20b-5p	419589	LDLRAP1	XM_015297732	low density lipoprotein receptor adaptor protein 1
88	gga-miR-20b-5p	426131	ORMDL3	XM_015299548	ORMDL sphingolipid biosynthesis regulator 3
88	gga-miR-20b-5p	419220	PPP1R3D	XM_004947077	protein phosphatase 1 regulatory subunit 3D
88	gga-miR-222a	417582	NUFIP2	XM_015295882	NUFIP2, FMR1 interacting protein 2
88	gga-miR-222a	419317	VAPB	NM_001006296	VAMP associated protein B and C
88	gga-miR-222a	417911	VEZT	XM_004937637	vezatin, adherens junctions transmembrane protein
88	gga-miR-222a	419227	OSBPL2	NM_001008448	oxysterol binding protein like 2
88	gga-miR-222a	415430	SEMA6D	XM_015291944	semaphorin 6D
88	gga-miR-222a	418761	ARHGEF7	XM_004938542	Rho guanine nucleotide exchange factor 7
88	gga-miR-222a	770422	BICDL1	XM_015275396	BICD family like cargo adaptor 1
88	gga-miR-222a	428769	NDST3	XM_015276360	N-deacetylase and N-sulfotransferase 3
88	gga-miR-222a	418096	GNPTAB	XM_004937840	N-acetylglucosamine-1-phosphate transferase subunits alpha and beta
88	gga-miR-222a	396195	SRSF2	XM_015295121	serine and arginine rich splicing factor 2
88	gga-miR-222a	421798	FBXL4	XM_015284669	F-box and leucine rich repeat protein 4
88	gga-miR-425-5p	421018	NETO1	XM_419104	neuropilin and tolloid like 1
88	gga-miR-425-5p	428609	NOX3	XM_004935649	NADPH oxidase 3
88	gga-miR-425-5p	769604	ZC2HC1A	XM_015282905	zinc finger, C2HC-type containing 1A
88	gga-miR-425-5p	423653	SLC22A15L	XM_015288144	solute carrier family 22 member 15-like
88	gga-miR-425-5p	395136	PCSK2	XM_004940214	proprotein convertase subtilisin/kexin type 2
88	gga-miR-122-5p	101752065	LOC101752065	XM_015285195	angiopoietin-related protein 7-like
88	gga-miR-122-5p	101749861	CUX1	XM_015295632	cut like homeobox 1
88	gga-miR-122-5p	395584	SPRY2	NM_204800	sprouty RTK signaling antagonist 2
88	gga-miR-7	424437	CACYBP	XM_422279	calcyclin binding protein
88	gga-miR-7	423402	FOXN3	XM_015287743	forkhead box N3
88	gga-miR-7	417794	ADAMTS20	XM_015282444	ADAM metallopeptidase with thrombospondin type 1 motif 20
88	gga-miR-7	101751641	ZBTB44	XM_015298126	zinc finger and BTB domain containing 44
88	gga-miR-7	418899	RFXAP	XM_004938746	regulatory factor X associated protein
88	gga-miR-7	422688	CAMK2D	XM_015276282	calcium/calmodulin dependent protein kinase II delta
88	gga-miR-7	421135	UBXN2B	NM_001031023	UBX domain protein 2B
88	gga-miR-7	417738	MOV10L1	XM_015273353	Mov10 like RISC complex RNA helicase 1
88	gga-miR-7	396353	NREP	NM_205391	neuronal regeneration related protein
88	gga-miR-7	770457	FGF5	XM_015276520	fibroblast growth factor 5
88	gga-miR-7	395134	NDC80	NM_204477	NDC80, kinetochore complex component
88	gga-miR-146b-5p	101751874	LOC101751874	XM_015283386	uncharacterized LOC101751874
88	gga-miR-146b-5p	424429	RALGPS2	XM_015290287	Ral GEF with PH domain and SH3 binding motif 2
88	gga-miR-146b-5p	770642	SMIM15	XM_015277370	small integral membrane protein 15
88	gga-miR-9-5p	418113	RAB19	NM_001278002	RAB19, member RAS oncogene family
88	gga-miR-9-5p	416768	HIC2	XM_015275229	hypermethylated in cancer 2
88	gga-miR-9-5p	395517	TBPL1	NM_204755	TATA-box binding protein like 1
88	gga-miR-9-5p	416278	HMGXB3	XM_015293925	HMG-box containing 3
88	gga-miR-9-5p	374203	FBN2	XM_424715	fibrillin 2
88	gga-miR-9-5p	418498	SYNJ1	XM_015299851	synaptojanin 1
88	gga-miR-9-5p	396057	STMN1	NM_001001858	stathmin 1
88	gga-miR-9-5p	100858849	RAB34	XM_015296089	RAB34, member RAS oncogene family
88	gga-miR-9-5p	422377	FAM199X	XM_003641087	family with sequence similarity 199, X-linked
88	gga-miR-9-5p	422973	ANO5	NM_001168384	anoctamin 5
88	gga-miR-9-5p	417870	PAWR	XM_015283263	pro-apoptotic WT1 regulator
88	gga-miR-9-5p	416363	CPEB4	XM_414678	cytoplasmic polyadenylation element binding protein 4
88	gga-miR-9-5p	416907	HPS4	XM_415198	HPS4, biogenesis of lysosomal organelles complex 3 subunit 2
88	gga-miR-9-5p	770154	APELA	XM_015285308	apelin receptor early endogenous ligand
88	gga-miR-9-5p	396371	YBX3	NM_205406	Y-box binding protein 3
88	gga-miR-9-5p	426024	MAEA	NM_001012604	macrophage erythroblast attacher
88	gga-miR-9-5p	395067	CRIM1	NM_204425	cysteine rich transmembrane BMP regulator 1
88	gga-miR-9-5p	422832	CPEB2	XM_015285803	cytoplasmic polyadenylation element binding protein 2
88	gga-miR-9-5p	417614	ULK2	XM_004946695	unc-51 like autophagy activating kinase 2
88	gga-miR-9-5p	100857935	ARL5A	XM_015301620	ADP ribosylation factor like GTPase 5A
88	gga-miR-9-5p	428753	PRKG2	XM_004941095	protein kinase cGMP-dependent 2
88	gga-miR-9-5p	416319	SKP1	NM_001006153	S-phase kinase-associated protein 1
88	gga-miR-9-5p	396469	MYH9	NM_205477	myosin, heavy chain 9, non-muscle
87	gga-miR-21-5p	374214	GABRA1	NM_204318	gamma-aminobutyric acid type A receptor alpha1 subunit
87	gga-miR-21-5p	427196	NNT	XM_015277555	nicotinamide nucleotide transhydrogenase
87	gga-miR-21-5p	429058	KCNT2	XM_015290384	potassium sodium-activated channel subfamily T member 2
87	gga-miR-21-5p	426412	MUC1	XM_015279046	mucin 1, cell surface associated
87	gga-miR-21-5p	770435	DUSP8	XM_015286687	dual specificity phosphatase 8
87	gga-miR-21-5p	417463	POM121	XM_015295907	POM121 transmembrane nucleoporin
87	gga-miR-142-5p	419460	SPEN	XM_015297009	spen family transcriptional repressor
87	gga-miR-142-5p	415568	TLE3	XM_015292203	transducin like enhancer of split 3
87	gga-miR-142-5p	423271	PIGH	XM_015287338	phosphatidylinositol glycan anchor biosynthesis class H
87	gga-miR-142-5p	418910	PDS5B	XM_015277870	PDS5 cohesin associated factor B
87	gga-miR-142-5p	101750534	PRR15	XM_004939383	proline rich 15
87	gga-miR-142-5p	395820	DLL1	NM_204973	delta like canonical Notch ligand 1
87	gga-miR-142-5p	417033	TPCN1	XM_004934492	two pore segment channel 1
87	gga-miR-142-5p	374017	BARX1	NM_204193	BARX homeobox 1
87	gga-miR-142-5p	424185	IFIH1	NM_001193638	interferon induced with helicase C domain 1
87	gga-miR-142-5p	395685	WSB1	NM_204872	WD repeat and SOCS box containing 1
87	gga-miR-142-5p	423234	ZNF106	XM_421158	zinc finger protein 106
87	gga-miR-1388a-5p	418468	ABCC13	XM_416677	ATP binding cassette subfamily C member 13 (pseudogene)
87	gga-miR-1388a-5p	419539	LRRTM4	XM_004947641	leucine rich repeat transmembrane neuronal 4
87	gga-miR-1388a-5p	418059	HMGXB4	XM_015287945	HMG-box containing 4
87	gga-miR-1388a-5p	427773	ENTPD2L	XM_004945791	ectonucleoside triphosphate diphosphohydrolase 2-like
87	gga-miR-1388a-5p	420991	MSANTD3	XM_419077	Myb/SANT DNA binding domain containing 3
87	gga-miR-223	421854	PHIP	XM_015284730	pleckstrin homology domain interacting protein
87	gga-miR-223	422802	RBPJ	XM_015285709	recombination signal binding protein for immunoglobulin kappa J region
87	gga-miR-223	418690	INPP4A	XM_004938484	inositol polyphosphate-4-phosphatase type I A
87	gga-miR-223	421699	SLC18B1	NM_001277913	solute carrier family 18 member B1
87	gga-miR-223	427559	MAP1LC3B2	NM_001031461	microtubule associated protein 1 light chain 3 beta 2
87	gga-miR-223	423260	PLEKHD1	XM_015287588	pleckstrin homology and coiled-coil domain containing D1
87	gga-miR-222b-3p	417348	TNRC6C	XM_015295281	trinucleotide repeat containing 6C
87	gga-miR-222b-3p	418755	NAXD	XM_015277874	NAD(P)HX dehydratase
87	gga-miR-222b-3p	396172	CCNA2	NM_205244	cyclin A2
87	gga-miR-222b-3p	422976	DBX1	NM_001199474	developing brain homeobox 1
87	gga-miR-222b-3p	415573	EIF3J	NM_001012771	eukaryotic translation initiation factor 3 subunit J
87	gga-miR-222b-3p	419824	NFASC	NM_001004493	neurofascin
87	gga-miR-222b-3p	396406	CSF1R	NM_001321517	colony stimulating factor 1 receptor
87	gga-miR-222b-3p	378919	TRIB2	NM_204401	tribbles pseudokinase 2
87	gga-miR-222b-3p	421622	TAB2	XM_015284275	TGF-beta activated kinase 1 (MAP3K7) binding protein 2
87	gga-miR-155	420824	E2F3	XM_015275950	E2F transcription factor 3
87	gga-miR-155	422860	KIAA0232	XM_015285823	KIAA0232
87	gga-miR-155	415395	THSD4	XM_015278912	thrombospondin type 1 domain containing 4
87	gga-miR-155	418176	DERA	NM_001006248	deoxyribose-phosphate aldolase
87	gga-miR-155	418107	AKR1D1	NM_001277393	aldo-keto reductase family 1 member D1
87	gga-miR-155	423182	PSMC3	NM_001031190	proteasome 26S subunit, ATPase 3
87	gga-miR-155	423932	INPP5F	XM_421792	inositol polyphosphate-5-phosphatase F
87	gga-miR-155	418632	GPM6B	XM_015273517	glycoprotein M6B
87	gga-miR-155	428499	CMBLL	XM_004935120	carboxymethylenebutenolidase homolog-like
87	gga-miR-155	416764	SLC25A1	XM_415059	solute carrier family 25 member 1
87	gga-miR-221-3p	418755	NAXD	XM_015277874	NAD(P)HX dehydratase
87	gga-miR-221-3p	396172	CCNA2	NM_205244	cyclin A2
87	gga-miR-221-3p	422976	DBX1	NM_001199474	developing brain homeobox 1
87	gga-miR-221-3p	415573	EIF3J	NM_001012771	eukaryotic translation initiation factor 3 subunit J
87	gga-miR-221-3p	396406	CSF1R	NM_001321517	colony stimulating factor 1 receptor
87	gga-miR-221-3p	378919	TRIB2	NM_204401	tribbles pseudokinase 2
87	gga-miR-221-3p	421622	TAB2	XM_015284275	TGF-beta activated kinase 1 (MAP3K7) binding protein 2
87	gga-miR-143-5p	374136	IL1RL1	NM_204275	interleukin 1 receptor like 1
87	gga-miR-143-5p	396458	PCK1	NM_205471	phosphoenolpyruvate carboxykinase 1
87	gga-miR-143-5p	417109	RC3H2	XM_004946005	ring finger and CCCH-type domains 2
87	gga-miR-143-5p	420487	MASTL	XM_418589	microtubule associated serine/threonine kinase like
87	gga-miR-143-5p	428523	ANKRD29	XM_426077	ankyrin repeat domain 29
87	gga-miR-203a	424780	TFDP2	NM_001184713	transcription factor Dp-2
87	gga-miR-203a	421895	FBXO9	NM_001006414	F-box protein 9
87	gga-miR-203a	418954	ZMYM2	XM_004938815	zinc finger MYM-type containing 2
87	gga-miR-203a	420577	MIOS	XM_418678	meiosis regulator for oocyte development
87	gga-miR-203a	416000	ARHGEF3	XM_015293069	Rho guanine nucleotide exchange factor 3
87	gga-miR-203a	416524	EPN2	XM_015294188	epsin 2
87	gga-miR-203a	426919	TMEM161B	XM_004949415	transmembrane protein 161B
87	gga-miR-203a	424457	TPR	XM_422300	translocated promoter region, nuclear basket protein
87	gga-miR-203a	776127	ADSSL1	XM_001235679	adenylosuccinate synthase like 1
87	gga-miR-203a	418271	KPNA1	NM_001030774	karyopherin subunit alpha 1
87	gga-miR-203a	427242	CCDC171	XM_003642995	coiled-coil domain containing 171
87	gga-miR-203a	415722	CHD9	XM_015292386	chromodomain helicase DNA binding protein 9
87	gga-miR-203a	427302	FSD1L	XM_424884	fibronectin type III and SPRY domain containing 1 like
87	gga-miR-203a	420045	KRT20	NM_001277981	keratin 20
87	gga-miR-203a	415774	SLC7A10	XM_414136	solute carrier family 7 member 10
87	gga-miR-203a	417614	ULK2	XM_004946695	unc-51 like autophagy activating kinase 2
87	gga-miR-203a	423728	DLG5	XM_421604	discs large MAGUK scaffold protein 5
87	gga-miR-203a	768599	ASAP2	XM_015276075	ArfGAP with SH3 domain, ankyrin repeat and PH domain 2
87	gga-miR-203a	425028	GMPS	NM_001006556	guanine monophosphate synthase
87	gga-miR-1b-3p	421745	DSE	XM_419777	dermatan sulfate epimerase
87	gga-miR-1b-3p	423281	MPP5	XM_015287339	membrane palmitoylated protein 5
87	gga-miR-1b-3p	421910	ALKAL2	XM_015284934	ALK and LTK ligand 2
87	gga-miR-1b-3p	426126	MTHFD2	NM_001031360	methylenetetrahydrofolate dehydrogenase (NADP+ dependent) 2, methenyltetrahydrofolate cyclohydrolase
87	gga-miR-1b-3p	416678	UBE2H	NM_001030647	ubiquitin conjugating enzyme E2 H
87	gga-miR-1b-3p	769770	ATP6V0E2	NM_001277387	ATPase H+ transporting V0 subunit e2
87	gga-miR-1b-3p	426876	LARP4	NM_001012700	La ribonucleoprotein domain family member 4
87	gga-miR-1b-3p	417504	COL26A1	XM_015295993	collagen type XXVI alpha 1 chain
87	gga-miR-1b-3p	423213	NUSAP1	NM_001031193	nucleolar and spindle associated protein 1
87	gga-miR-1b-3p	427678	GRIN2A	XM_015294579	glutamate ionotropic receptor NMDA type subunit 2A
87	gga-miR-1b-3p	428198	EPHA8	XM_015297218	EPH receptor A8
87	gga-miR-1b-3p	423639	FAM149B1	XM_421523	family with sequence similarity 149 member B1
87	gga-miR-1b-3p	416856	BCL7A	XM_415148	BCL tumor suppressor 7A
87	gga-miR-1b-3p	417230	SLC25A25	XM_415513	solute carrier family 25 member 25
87	gga-miR-1b-3p	374163	HSP90B1	NM_204289	heat shock protein 90 beta family member 1
87	gga-miR-20b-5p	395572	FZD3	NM_001271940	frizzled class receptor 3
87	gga-miR-20b-5p	417500	RPAIN	XM_415749	RPA interacting protein
87	gga-miR-20b-5p	424024	AGAP1	XM_421880	ArfGAP with GTPase domain, ankyrin repeat and PH domain 1
87	gga-miR-20b-5p	416428	TXNDC11	XM_414741	thioredoxin domain containing 11
87	gga-miR-20b-5p	429010	FAM126B	XM_015289467	family with sequence similarity 126 member B
87	gga-miR-20b-5p	422381	C4HCXorf57	XM_015278635	chromosome 4 CXorf57 homolog
87	gga-miR-20b-5p	420880	PXDC1	XM_418967	PX domain containing 1
87	gga-miR-20b-5p	422090	LOC422090	NM_001006423	uncharacterized LOC422090
87	gga-miR-20b-5p	429269	MKNK2	XM_015299873	MAP kinase interacting serine/threonine kinase 2
87	gga-miR-20b-5p	423888	MXI1	NM_001012911	MAX interactor 1, dimerization protein
87	gga-miR-20b-5p	420658	SLC4A7	XM_418757	solute carrier family 4 member 7
87	gga-miR-20b-5p	421620	STXBP5	XM_419658	syntaxin binding protein 5
87	gga-miR-20b-5p	428729	MFAP3L	XM_426287	microfibril associated protein 3 like
87	gga-miR-20b-5p	420963	PTPN3	XM_419047	protein tyrosine phosphatase, non-receptor type 3
87	gga-miR-20b-5p	417776	BMT2	NM_001030734	base methyltransferase of 25S rRNA 2 homolog
87	gga-miR-20b-5p	417197	SH3GLB2	NM_001006200	SH3 domain containing GRB2 like endophilin B2
87	gga-miR-20b-5p	421973	UBXN2A	XM_015284975	UBX domain protein 2A
87	gga-miR-20b-5p	424778	XRN1	XM_422596	5'-3' exoribonuclease 1
87	gga-miR-20b-5p	422465	ZNF827	XM_015276711	zinc finger protein 827
87	gga-miR-20b-5p	428928	NIN	XM_004936503	ninein
87	gga-miR-20b-5p	424385	SUCO	XM_422229	SUN domain containing ossification factor
87	gga-miR-20b-5p	427277	RGMB	XM_424860	repulsive guidance molecule family member b
87	gga-miR-20b-5p	426800	PRDM6	XM_015280835	PR/SET domain 6
87	gga-miR-222a	418755	NAXD	XM_015277874	NAD(P)HX dehydratase
87	gga-miR-222a	396172	CCNA2	NM_205244	cyclin A2
87	gga-miR-222a	422976	DBX1	NM_001199474	developing brain homeobox 1
87	gga-miR-222a	415573	EIF3J	NM_001012771	eukaryotic translation initiation factor 3 subunit J
87	gga-miR-222a	419824	NFASC	NM_001004493	neurofascin
87	gga-miR-222a	422448	MGAT4D	XM_420414	MGAT4 family member D
87	gga-miR-222a	396406	CSF1R	NM_001321517	colony stimulating factor 1 receptor
87	gga-miR-222a	378919	TRIB2	NM_204401	tribbles pseudokinase 2
87	gga-miR-222a	421622	TAB2	XM_015284275	TGF-beta activated kinase 1 (MAP3K7) binding protein 2
87	gga-miR-425-5p	418173	RERG	XM_015292067	RAS like estrogen regulated growth inhibitor
87	gga-miR-3538	418780	STK24	NM_001030817	serine/threonine kinase 24
87	gga-miR-122-5p	421660	DYNLT1	XM_419699	dynein light chain Tctex-type 1
87	gga-miR-122-5p	428754	HSD17B11L	XM_426310	estradiol 17-beta-dehydrogenase 11-like
87	gga-miR-122-5p	424733	PPP2R3A	XM_004936921	protein phosphatase 2 regulatory subunit B''alpha
87	gga-miR-122-5p	418828	ELF1	NM_001006269	E74 like ETS transcription factor 1
87	gga-miR-7	772196	PGRMC1	NM_001271939	progesterone receptor membrane component 1
87	gga-miR-7	423471	TRAF3	XM_015287827	TNF receptor associated factor 3
87	gga-miR-7	770816	OSBPL5	XM_015286676	oxysterol binding protein like 5
87	gga-miR-7	426919	TMEM161B	XM_424528	transmembrane protein 161B
87	gga-miR-7	418449	PTGFRN	XM_416660	prostaglandin F2 receptor inhibitor
87	gga-miR-7	422711	BANK1	XM_015285617	B cell scaffold protein with ankyrin repeats 1
87	gga-miR-7	426793	VDAC3	XM_015302425	voltage dependent anion channel 3
87	gga-miR-7	396225	ITGA8	XM_015281310	integrin subunit alpha 8
87	gga-miR-7	396334	TCF12	NM_205375	transcription factor 12
87	gga-miR-7	423905	CCDC186	XM_015288959	coiled-coil domain containing 186
87	gga-miR-7	428594	MAS1	XM_015284429	MAS1 proto-oncogene, G protein-coupled receptor
87	gga-miR-7	420804	RECK	XM_015275926	reversion inducing cysteine rich protein with kazal motifs
87	gga-miR-7	416989	SRRM4	XM_415281	serine/arginine repetitive matrix 4
87	gga-miR-146b-5p	427856	WNT16	XM_001233677	Wnt family member 16
87	gga-miR-146b-5p	423293	C5H15orf41	NM_001031200	chromosome 5 C15orf41 homolog
87	gga-miR-9-5p	422501	PGRMC2	NM_001006441	progesterone receptor membrane component 2
87	gga-miR-9-5p	422188	GLA	XM_420183	galactosidase alpha
87	gga-miR-9-5p	770067	CYYR1	XM_015299155	cysteine and tyrosine rich 1
87	gga-miR-9-5p	419971	CCDC43	NM_001007884	coiled-coil domain containing 43
87	gga-miR-9-5p	428275	SMARCD2	XM_015299406	SWI/SNF related, matrix associated, actin dependent regulator of chromatin, subfamily d, member 2
87	gga-miR-9-5p	415886	ADAT1	XM_015292610	adenosine deaminase, tRNA specific 1
87	gga-miR-9-5p	419033	ARHGEF5	XM_015292277	Rho guanine nucleotide exchange factor 5
87	gga-miR-9-5p	427146	MIER3	XM_015277582	MIER family member 3
87	gga-miR-9-5p	428195	KIAA2013	XM_015297207	KIAA2013
87	gga-miR-9-5p	420154	UHRF1	XM_015300187	ubiquitin like with PHD and ring finger domains 1
87	gga-miR-9-5p	424968	FXR1	NM_001012601	FMR1 autosomal homolog 1
87	gga-miR-9-5p	417338	RAB40B	NM_001278050	RAB40B, member RAS oncogene family
86	gga-miR-21-5p	427164	TRIM23	XM_004937283	tripartite motif containing 23
86	gga-miR-21-5p	772210	KCNK13	XM_001235375	potassium two pore domain channel subfamily K member 13
86	gga-miR-21-5p	771284	MKX	XM_015282064	mohawk homeobox
86	gga-miR-142-5p	424110	NBEAL1	XM_004942672	neurobeachin like 1
86	gga-miR-142-5p	373970	ROCK1	XM_015277931	Rho-associated, coiled-coil containing protein kinase 1
86	gga-miR-142-5p	421595	CSTF3	NM_001012568	cleavage stimulation factor subunit 3
86	gga-miR-142-5p	769515	ARL15	XM_015277566	ADP ribosylation factor like GTPase 15
86	gga-miR-142-5p	424188	SLC4A10	XM_015289718	solute carrier family 4 member 10
86	gga-miR-142-5p	424495	FNBP1L	XM_015290719	formin binding protein 1 like
86	gga-miR-142-5p	428883	ARHGAP5	XM_426439	Rho GTPase activating protein 5
86	gga-miR-142-5p	421017	FBXO15	XM_004935205	F-box protein 15
86	gga-miR-142-5p	424716	CTH	XM_422542	cystathionine gamma-lyase
86	gga-miR-142-5p	421817	PNRC1	NM_001012291	proline rich nuclear receptor coactivator 1
86	gga-miR-142-5p	423489	KIF26A	XM_421394	kinesin family member 26A
86	gga-miR-142-5p	419235	GID8	NM_001007871	GID complex subunit 8 homolog
86	gga-miR-1388a-5p	420558	CDK6	NM_001007892	cyclin dependent kinase 6
86	gga-miR-184-3p	416792	CHFR	XM_004945492	checkpoint with forkhead and ring finger domains
86	gga-miR-223	417672	TNFAIP1	NM_001030726	TNF alpha induced protein 1
86	gga-miR-223	418288	GPR162	XM_015293857	G protein-coupled receptor 162
86	gga-miR-223	418010	TNRC6B	XM_015288813	trinucleotide repeat containing 6B
86	gga-miR-223	428786	RHOH	XM_004936113	ras homolog family member H
86	gga-miR-223	396252	CDK1	NM_205314	cyclin dependent kinase 1
86	gga-miR-223	418665	P2RY8	XM_015277699	P2Y receptor family member 8
86	gga-miR-223	428432	OSBPL3	XM_015281837	oxysterol binding protein like 3
86	gga-miR-222b-3p	395229	TCF7	XM_015294004	transcription factor 7 (T-cell specific, HMG-box)
86	gga-miR-222b-3p	416968	SPPL3	XM_415261	signal peptide peptidase like 3
86	gga-miR-222b-3p	420645	PLCL2	XM_015281813	phospholipase C like 2
86	gga-miR-222b-3p	374083	DAB1	NM_204238	DAB1, reelin adaptor protein
86	gga-miR-222b-3p	416595	KIAA0430	XM_015294529	KIAA0430
86	gga-miR-155	425999	KDM2A	XM_015272624	lysine (K)-specific demethylase 2A
86	gga-miR-155	420289	TRPS1	XM_015283041	transcriptional repressor GATA binding 1
86	gga-miR-155	421569	RNASET2	NM_001039491	ribonuclease T2
86	gga-miR-155	419480	DHRS3	NM_001277910	dehydrogenase/reductase 3
86	gga-miR-155	415923	RNF123	NM_001293314	ring finger protein 123
86	gga-miR-191-5p	426023	LOC426023	XM_015300341	poly(rC)-binding protein 2-like
86	gga-miR-191-5p	416153	PWWP2A	XM_015293662	PWWP domain containing 2A
86	gga-miR-221-3p	417348	TNRC6C	XM_015295281	trinucleotide repeat containing 6C
86	gga-miR-221-3p	395229	TCF7	XM_015294004	transcription factor 7 (T-cell specific, HMG-box)
86	gga-miR-221-3p	416968	SPPL3	XM_415261	signal peptide peptidase like 3
86	gga-miR-221-3p	420645	PLCL2	XM_015281813	phospholipase C like 2
86	gga-miR-221-3p	374083	DAB1	NM_204238	DAB1, reelin adaptor protein
86	gga-miR-143-5p	420358	DSCC1	XM_004940016	DNA replication and sister chromatid cohesion 1
86	gga-miR-143-5p	417925	IKBIP	XM_416166	IKBKB interacting protein
86	gga-miR-143-5p	428621	HS3ST5	XM_004940294	heparan sulfate-glucosamine 3-sulfotransferase 5
86	gga-miR-143-5p	420909	RNF152	NM_001305034	ring finger protein 152
86	gga-miR-143-5p	428996	LRRFIP1	XM_015289297	LRR binding FLII interacting protein 1
86	gga-miR-143-5p	422119	JPT1	NM_001006425	Jupiter microtubule associated homolog 1
86	gga-miR-143-5p	420879	PRPF4B	XM_015276010	pre-mRNA processing factor 4B
86	gga-miR-143-5p	423895	GPAM	XM_015288971	glycerol-3-phosphate acyltransferase, mitochondrial
86	gga-miR-143-5p	421633	MTHFD1L	XM_004935617	methylenetetrahydrofolate dehydrogenase (NADP+ dependent) 1 like
86	gga-miR-143-5p	426535	CDC37L1	XM_424174	cell division cycle 37 like 1
86	gga-miR-143-5p	418939	AMER2	XM_004938794	APC membrane recruitment protein 2
86	gga-miR-143-5p	429059	RGS13	XM_004943138	regulator of G-protein signaling 13
86	gga-miR-203a	417582	NUFIP2	XM_015295882	NUFIP2, FMR1 interacting protein 2
86	gga-miR-203a	100857927	SLITRK2	XM_420364	SLIT and NTRK like family member 2
86	gga-miR-203a	426430	OAT	XM_015288997	ornithine aminotransferase
86	gga-miR-203a	426789	KAT6A	XM_424402	lysine acetyltransferase 6A
86	gga-miR-203a	427879	ART4	NM_001142255	ADP-ribosyltransferase 4 (Dombrock blood group)
86	gga-miR-203a	770277	LOC770277	XM_004947565	D(1B) dopamine receptor-like
86	gga-miR-203a	422233	MBNL3	NM_001163340	muscleblind like splicing regulator 3
86	gga-miR-203a	422736	MICU3	XM_015285646	mitochondrial calcium uptake family member 3
86	gga-miR-203a	395291	ROBO2	XM_015298628	roundabout guidance receptor 2
86	gga-miR-203a	422776	ATP8A1	XM_015285474	ATPase phospholipid transporting 8A1
86	gga-miR-203a	428984	PDZD8	XM_426541	PDZ domain containing 8
86	gga-miR-203a	418307	TRPV5	XM_004938142	transient receptor potential cation channel subfamily V member 5
86	gga-miR-203a	417807	SLC38A2	NM_001305439	solute carrier family 38 member 2
86	gga-miR-203a	421489	SMYD3	XM_015283995	SET and MYND domain containing 3
86	gga-miR-203a	421921	CMPK2	XM_015284945	cytidine/uridine monophosphate kinase 2
86	gga-miR-203a	771427	PRICKLE2	XM_004944663	prickle planar cell polarity protein 2
86	gga-miR-1b-3p	424932	PDE6D	XM_015291499	phosphodiesterase 6D
86	gga-miR-1b-3p	424277	CCDC93	XM_015289828	coiled-coil domain containing 93
86	gga-miR-1b-3p	422467	SLC10A7	NM_001031131	solute carrier family 10 member 7
86	gga-miR-1b-3p	395736	NEDD9	XM_418946	neural precursor cell expressed, developmentally down-regulated 9
86	gga-miR-1b-3p	420550	ANKIB1	XM_015281961	ankyrin repeat and IBR domain containing 1
86	gga-miR-1b-3p	424321	GPD2	XM_015290197	glycerol-3-phosphate dehydrogenase 2
86	gga-miR-1b-3p	417159	MED22	XM_015279443	mediator complex subunit 22
86	gga-miR-1b-3p	425991	PICALM	XM_015280767	phosphatidylinositol binding clathrin assembly protein
86	gga-miR-1b-3p	418308	EPHB6	NM_001004387	EPH receptor B6
86	gga-miR-20b-5p	421770	AFG1L	XM_015284551	AFG1 like ATPase
86	gga-miR-20b-5p	421646	CNKSR3	XM_419685	CNKSR family member 3
86	gga-miR-20b-5p	424064	C7H2ORF69	NM_001039306	chromosome 7 open reading frame, human C2orf69
86	gga-miR-20b-5p	423013	C5H15orf52	XM_004941295	chromosome 5 C15orf52 homolog
86	gga-miR-20b-5p	420199	IMPA1	XM_418310	inositol monophosphatase 1
86	gga-miR-20b-5p	421559	SMOC2	XM_419600	SPARC related modular calcium binding 2
86	gga-miR-20b-5p	422623	REST	XM_015276447	RE1 silencing transcription factor
86	gga-miR-20b-5p	415783	GPI	NM_001006128	glucose-6-phosphate isomerase
86	gga-miR-20b-5p	422776	ATP8A1	XM_015285474	ATPase phospholipid transporting 8A1
86	gga-miR-20b-5p	424633	EPS15	NM_001031283	epidermal growth factor receptor pathway substrate 15
86	gga-miR-20b-5p	424499	TMED1	NM_001007956	transmembrane p24 trafficking protein 1
86	gga-miR-20b-5p	418705	AFF3	XM_015277791	AF4/FMR2 family member 3
86	gga-miR-20b-5p	427342	TOPORS	XM_004949524	TOP1 binding arginine/serine rich protein
86	gga-miR-20b-5p	417965	GRIN2B	XM_015289359	glutamate ionotropic receptor NMDA type subunit 2B
86	gga-miR-20b-5p	424291	ZRANB3	XM_003641593	zinc finger RANBP2-type containing 3
86	gga-miR-20b-5p	422026	KIF13B	XM_004935890	kinesin family member 13B
86	gga-miR-20b-5p	416507	RASD1	NM_001044636	ras related dexamethasone induced 1
86	gga-miR-20b-5p	422441	RAB33B	NM_001008466	RAB33B, member RAS oncogene family
86	gga-miR-20b-5p	395838	MIXL1	NM_204990	Mix paired-like homeobox
86	gga-miR-20b-5p	420463	KLF6	NM_001030969	Kruppel like factor 6
86	gga-miR-222a	417348	TNRC6C	XM_015295281	trinucleotide repeat containing 6C
86	gga-miR-222a	395229	TCF7	XM_015294004	transcription factor 7 (T-cell specific, HMG-box)
86	gga-miR-222a	374209	ITGB3	NM_204315	integrin subunit beta 3
86	gga-miR-222a	416968	SPPL3	XM_415261	signal peptide peptidase like 3
86	gga-miR-222a	420645	PLCL2	XM_015281813	phospholipase C like 2
86	gga-miR-222a	374083	DAB1	NM_204238	DAB1, reelin adaptor protein
86	gga-miR-425-5p	424064	C7H2ORF69	NM_001039306	chromosome 7 open reading frame, human C2orf69
86	gga-miR-425-5p	424149	MAP3K20	XM_015289608	mitogen-activated protein kinase kinase kinase 20
86	gga-miR-425-5p	418649	WWC3	XM_015273752	WWC family member 3
86	gga-miR-425-5p	427968	NCAM2	XM_425540	neural cell adhesion molecule 2
86	gga-miR-425-5p	416746	CDC42BPA	XM_015283517	CDC42 binding protein kinase alpha
86	gga-miR-425-5p	415379	BNIP2	XM_015279006	BCL2 interacting protein 2
86	gga-miR-122-5p	421932	YWHAQ	NM_001006415	tyrosine 3-monooxygenase/tryptophan 5-monooxygenase activation protein theta
86	gga-miR-122-5p	418030	PICK1	XM_416267	protein interacting with PRKCA 1
86	gga-miR-7	420017	PSME3	NM_001012550	proteasome activator subunit 3
86	gga-miR-7	419248	PCMTD2	XM_417422	protein-L-isoaspartate (D-aspartate) O-methyltransferase domain containing 2
86	gga-miR-7	420635	SCRN1	XM_004939384	secernin 1
86	gga-miR-7	416567	PRKCB	XM_015294481	protein kinase C beta
86	gga-miR-7	421972	ATAD2B	XM_419982	ATPase family, AAA domain containing 2B
86	gga-miR-7	419685	LYPLA2	XM_015297673	lysophospholipase II
86	gga-miR-7	424759	FAM168B	XM_422581	family with sequence similarity 168 member B
86	gga-miR-7	100859412	KDM3B	XM_015294040	lysine demethylase 3B
86	gga-miR-7	396402	EPHA3	XM_015295857	EPH receptor A3
86	gga-miR-7	428222	AGO1	NM_001317212	argonaute 1, RISC catalytic component
86	gga-miR-7	417226	CDK9	NM_001006201	cyclin dependent kinase 9
86	gga-miR-7	428158	ASXL1	XM_015296598	ASXL transcriptional regulator 1
86	gga-miR-7	374214	GABRA1	NM_204318	gamma-aminobutyric acid type A receptor alpha1 subunit
86	gga-miR-7	395518	MAFK	NM_204756	MAF bZIP transcription factor K
86	gga-miR-146b-5p	422955	EXOC6B	XM_015286067	exocyst complex component 6B
86	gga-miR-146b-5p	424551	FUBP1	XM_015290827	far upstream element binding protein 1
86	gga-miR-146b-5p	424458	RNPC3	XM_015290803	RNA binding region (RNP1, RRM) containing 3
86	gga-miR-146b-5p	424103	INO80D	XM_015289521	INO80 complex subunit D
86	gga-miR-146b-5p	768509	EDN3	XM_015296552	endothelin 3
86	gga-miR-9-5p	417728	PHTF2	NM_001006226	putative homeodomain transcription factor 2
86	gga-miR-9-5p	428201	STC1	XM_004947560	stanniocalcin 1
86	gga-miR-9-5p	421986	PPM1G	XM_003641050	protein phosphatase, Mg2+/Mn2+ dependent 1G
86	gga-miR-9-5p	423144	ANO1	XM_015286870	anoctamin 1
86	gga-miR-9-5p	428801	FOXI3	XM_015285933	forkhead box I3
86	gga-miR-9-5p	423413	FBLN5	NM_001277474	fibulin 5
86	gga-miR-9-5p	422314	AMER1	XM_015278574	APC membrane recruitment protein 1
86	gga-miR-9-5p	421711	PTPRK	XM_015284454	protein tyrosine phosphatase, receptor type K
86	gga-miR-9-5p	427646	AP3B1	XM_003642955	adaptor related protein complex 3 beta 1 subunit
86	gga-miR-9-5p	395241	HOPX	NM_204556	HOP homeobox
86	gga-miR-9-5p	422282	TENT5D	XM_420263	terminal nucleotidyltransferase 5D
86	gga-miR-9-5p	395777	PHEX	XM_015302343	phosphate regulating endopeptidase homolog, X-linked
86	gga-miR-9-5p	428932	GPR137C	XM_015276773	G protein-coupled receptor 137C
86	gga-miR-9-5p	395924	CSNK1A1L	XM_015293673	casein kinase 1 alpha 1 like
86	gga-miR-9-5p	426324	MCTP2	XM_015292280	multiple C2 and transmembrane domain containing 2
86	gga-miR-9-5p	419211	ARFGEF2	XM_417388	ADP ribosylation factor guanine nucleotide exchange factor 2
85	gga-miR-21-5p	422630	PPP1R3B	XM_420586	protein phosphatase 1 regulatory subunit 3B
85	gga-miR-21-5p	427276	PPIP5K2	XM_424859	diphosphoinositol pentakisphosphate kinase 2
85	gga-miR-21-5p	424650	C8H1orf123	XM_015291214	chromosome 8 C1orf123 homolog
85	gga-miR-21-5p	107057175	BORL4	XM_015302196	borealin-like 4
85	gga-miR-21-5p	395253	NR2C2	XM_414462	nuclear receptor subfamily 2 group C member 2
85	gga-miR-21-5p	771742	DEXI	NM_001277614	Dexi homolog
85	gga-miR-21-5p	428315	CCR7	NM_001198752	C-C motif chemokine receptor 7
85	gga-miR-21-5p	423174	PRDM11	XM_421099	PR/SET domain 11
85	gga-miR-21-5p	424469	LRRC39	XM_004936554	leucine rich repeat containing 39
85	gga-miR-21-5p	417289	FBXW5	NM_001030694	F-box and WD repeat domain containing 5
85	gga-miR-142-5p	418714	MAP4K4	XM_015277809	mitogen-activated protein kinase kinase kinase kinase 4
85	gga-miR-142-5p	770513	VAMP4	XM_001233851	vesicle associated membrane protein 4
85	gga-miR-142-5p	419817	C26H6orf89	XM_015298901	chromosome 26 C6orf89 homolog
85	gga-miR-142-5p	421813	ANKRD6	XM_015284693	ankyrin repeat domain 6
85	gga-miR-142-5p	424046	NABP1	XM_421902	nucleic acid binding protein 1
85	gga-miR-142-5p	422051	LOC422051	XM_004935920	zinc finger protein 91-like
85	gga-miR-1388a-5p	423001	LUZP2	XM_015286211	leucine zipper protein 2
85	gga-miR-1388a-5p	386572	GRB2	XM_015295378	growth factor receptor bound protein 2
85	gga-miR-1388a-5p	396195	SRSF2	NM_001001305	serine and arginine rich splicing factor 2
85	gga-miR-223	422985	BET1L	NM_001031173	Bet1 golgi vesicular membrane trafficking protein like
85	gga-miR-223	423775	ANTXRL	XM_015288443	anthrax toxin receptor-like
85	gga-miR-223	424856	UBXN7	XM_015277123	UBX domain protein 7
85	gga-miR-223	417395	HLF	XM_415649	HLF, PAR bZIP transcription factor
85	gga-miR-223	396529	ATP1B1	NM_205520	ATPase Na+/K+ transporting subunit beta 1
85	gga-miR-223	417658	SYNRG	XM_015296156	synergin gamma
85	gga-miR-223	419311	CTSZ	XM_417483	cathepsin Z
85	gga-miR-223	420557	FAM133B	NM_001030975	family with sequence similarity 133 member B
85	gga-miR-222b-3p	769337	PRR16	XM_001232592	proline rich 16
85	gga-miR-222b-3p	421329	TP53BP2	XM_419394	tumor protein p53 binding protein 2
85	gga-miR-222b-3p	427809	SMURF2	XM_425380	SMAD specific E3 ubiquitin protein ligase 2
85	gga-miR-222b-3p	418242	UPK3A	XM_004938042	uroplakin 3A
85	gga-miR-222b-3p	422777	BEND4	XM_420730	BEN domain containing 4
85	gga-miR-155	415989	FGD3	XM_414331	FYVE, RhoGEF and PH domain containing 3
85	gga-miR-155	395446	SALL1	NM_204707	spalt like transcription factor 1
85	gga-miR-155	424657	TCEANC2	NM_001195594	transcription elongation factor A N-terminal and central domain containing 2
85	gga-miR-155	429811	KLF3	XM_015285673	Kruppel-like factor 3 (basic)
85	gga-miR-155	420227	KIAA1429	XM_418337	KIAA1429
85	gga-miR-155	422747	EXOC1	XM_015285542	exocyst complex component 1
85	gga-miR-155	415781	LSM14A	NM_001012778	LSM14A, mRNA processing body assembly factor
85	gga-miR-155	396406	CSF1R	NM_001321517	colony stimulating factor 1 receptor
85	gga-miR-155	416504	COPS3	NM_001006163	COP9 signalosome subunit 3
85	gga-miR-221-3p	769337	PRR16	XM_001232592	proline rich 16
85	gga-miR-221-3p	421329	TP53BP2	XM_419394	tumor protein p53 binding protein 2
85	gga-miR-221-3p	427809	SMURF2	XM_425380	SMAD specific E3 ubiquitin protein ligase 2
85	gga-miR-221-3p	418242	UPK3A	XM_004938042	uroplakin 3A
85	gga-miR-221-3p	422777	BEND4	XM_420730	BEN domain containing 4
85	gga-miR-221-3p	416595	KIAA0430	XM_015294529	KIAA0430
85	gga-miR-143-5p	424301	LRP1B	XM_422146	LDL receptor related protein 1B
85	gga-miR-143-5p	418881	NEK5	XM_015276034	NIMA related kinase 5
85	gga-miR-143-5p	422968	ANO3	XM_015286171	anoctamin 3
85	gga-miR-143-5p	423804	CEP55	XM_015288854	centrosomal protein 55
85	gga-miR-203a	428348	MAU2	XM_425908	MAU2 sister chromatid cohesion factor
85	gga-miR-203a	418098	CHPT1	XM_015285482	choline phosphotransferase 1
85	gga-miR-203a	422623	REST	XM_015276447	RE1 silencing transcription factor
85	gga-miR-203a	426725	AQP11	XM_015280876	aquaporin 11
85	gga-miR-203a	422209	ZMYM3	XM_015278405	zinc finger MYM-type containing 3
85	gga-miR-203a	417844	CPSF6	XM_015281728	cleavage and polyadenylation specific factor 6
85	gga-miR-203a	417580	PHF12	XM_015296079	PHD finger protein 12
85	gga-miR-203a	396294	FYN	XM_015284496	FYN proto-oncogene, Src family tyrosine kinase
85	gga-miR-203a	422968	ANO3	XM_015286171	anoctamin 3
85	gga-miR-203a	428769	NDST3	XM_004941244	N-deacetylase and N-sulfotransferase 3
85	gga-miR-203a	428015	EDAR	XM_015277863	ectodysplasin A receptor
85	gga-miR-203a	396062	CD3E	NM_206904	CD3e molecule
85	gga-miR-203a	100859133	PTGES3	NM_001276306	prostaglandin E synthase 3
85	gga-miR-203a	374177	HIF1A	NM_204297	hypoxia inducible factor 1 subunit alpha
85	gga-miR-203a	424142	ATP5MC3	NM_001277855	ATP synthase membrane subunit c locus 3
85	gga-miR-203a	424991	PRKCI	NM_001031319	protein kinase C iota
85	gga-miR-1b-3p	416893	CORO1C	NM_001277868	coronin 1C
85	gga-miR-1b-3p	769421	HS3ST3B1L	XM_015295253	heparan sulfate glucosamine 3-O-sulfotransferase 3B1-like
85	gga-miR-1b-3p	771902	C20H20ORF112	XM_015296599	chromosome 20 open reading frame, human C20orf112
85	gga-miR-1b-3p	373991	CLOCK	NM_001289834	clock circadian regulator
85	gga-miR-1b-3p	428583	PIGM	NM_001031522	phosphatidylinositol glycan anchor biosynthesis class M
85	gga-miR-1b-3p	770141	LOC770141	XM_015280438	transcription factor AP-1-like
85	gga-miR-1b-3p	418898	ALG5	XM_417093	ALG5, dolichyl-phosphate beta-glucosyltransferase
85	gga-miR-1b-3p	770416	SAPCD2	XM_015279606	suppressor APC domain containing 2
85	gga-miR-1b-3p	423301	LOC423301	XM_015287620	uncharacterized LOC423301
85	gga-miR-1b-3p	427301	SLC44A1	XM_003643040	solute carrier family 44 (choline transporter), member 1
85	gga-miR-1b-3p	427840	MNT	XM_015295873	MAX network transcriptional repressor
85	gga-miR-1b-3p	421199	BCL11A	NM_001031031	B cell CLL/lymphoma 11A
85	gga-miR-1b-3p	415566	GLCE	XM_015292214	glucuronic acid epimerase
85	gga-miR-1b-3p	396503	COL17A1	NM_001305202	collagen type XVII alpha 1 chain
85	gga-miR-20b-5p	419037	BEND7	NM_001282235	BEN domain containing 7
85	gga-miR-20b-5p	417494	ANKFY1	XM_415742	ankyrin repeat and FYVE domain containing 1
85	gga-miR-20b-5p	428201	STC1	XM_004947560	stanniocalcin 1
85	gga-miR-20b-5p	428453	FYCO1	XM_015281581	FYVE and coiled-coil domain containing 1
85	gga-miR-20b-5p	417420	KPNA2	NM_001006209	karyopherin subunit alpha 2
85	gga-miR-20b-5p	100859545	KCNK9	XM_003640857	potassium two pore domain channel subfamily K member 9
85	gga-miR-20b-5p	428067	TNFSF11	XM_015275777	TNF superfamily member 11
85	gga-miR-20b-5p	420202	SNX16	NM_001199488	sorting nexin 16
85	gga-miR-20b-5p	770845	NELL1	XM_015286243	neural EGFL like 1
85	gga-miR-20b-5p	428608	TFB1M	XM_426165	transcription factor B1, mitochondrial
85	gga-miR-20b-5p	772279	SLC24A4	XM_004941876	solute carrier family 24 member 4
85	gga-miR-20b-5p	416519	SMCR8	XM_004945206	Smith-Magenis syndrome chromosome region, candidate 8
85	gga-miR-20b-5p	416286	MAML1	XM_414607	mastermind like transcriptional coactivator 1
85	gga-miR-20b-5p	419900	UHRF1BP1	XM_418025	UHRF1 binding protein 1
85	gga-miR-20b-5p	422528	CYP2U1	XM_420491	cytochrome P450 family 2 subfamily U member 1
85	gga-miR-20b-5p	100858460	LOC100858460	XM_015288479	arf-GAP with dual PH domain-containing protein 1-like
85	gga-miR-20b-5p	423514	KCNH5	XM_015287902	potassium voltage-gated channel subfamily H member 5
85	gga-miR-20b-5p	416379	EPG5	XM_004949045	ectopic P-granules autophagy protein 5 homolog
85	gga-miR-20b-5p	427327	RASA1	XM_424907	RAS p21 protein activator 1
85	gga-miR-20b-5p	395629	DDX5	NM_204827	DEAD-box helicase 5
85	gga-miR-20b-5p	415376	VPS13C	XM_001232999	vacuolar protein sorting 13 homolog C
85	gga-miR-20b-5p	770250	SLC36A1	XM_004944938	solute carrier family 36 member 1
85	gga-miR-20b-5p	423876	SH3PXD2A	XM_015288722	SH3 and PX domains 2A
85	gga-miR-20b-5p	422407	GUCY1A1	XM_420375	guanylate cyclase 1 soluble subunit alpha 1
85	gga-miR-20b-5p	428524	LAMA3	XM_426078	laminin subunit alpha 3
85	gga-miR-20b-5p	428242	ABCG4	XM_015298208	ATP binding cassette subfamily G member 4
85	gga-miR-20b-5p	419531	ENTPD4	XM_417683	ectonucleoside triphosphate diphosphohydrolase 4
85	gga-miR-20b-5p	770511	GABRA2	XM_015285483	gamma-aminobutyric acid type A receptor alpha2 subunit
85	gga-miR-20b-5p	423261	SLC39A9	NM_001007933	solute carrier family 39 member 9
85	gga-miR-222a	769337	PRR16	XM_001232592	proline rich 16
85	gga-miR-222a	421329	TP53BP2	XM_419394	tumor protein p53 binding protein 2
85	gga-miR-222a	427809	SMURF2	XM_425380	SMAD specific E3 ubiquitin protein ligase 2
85	gga-miR-222a	418242	UPK3A	XM_004938042	uroplakin 3A
85	gga-miR-222a	422777	BEND4	XM_420730	BEN domain containing 4
85	gga-miR-222a	416595	KIAA0430	XM_015294529	KIAA0430
85	gga-miR-425-5p	395429	POSTN	XM_015277625	periostin
85	gga-miR-425-5p	415960	SLC6A1	XM_414303	solute carrier family 6 member 1
85	gga-miR-425-5p	420224	TMEM67	XM_418334	transmembrane protein 67
85	gga-miR-122-5p	396519	CALB1	NM_205513	calbindin 1
85	gga-miR-122-5p	428552	FLRT3	XM_015283423	fibronectin leucine rich transmembrane protein 3
85	gga-miR-122-5p	421702	VNN1	NM_001039288	vanin 1
85	gga-miR-7	424135	AGPS	XM_421987	alkylglycerone phosphate synthase
85	gga-miR-7	771493	BTBD11	XM_015287907	BTB domain containing 11
85	gga-miR-7	422518	CCSER1	XM_004941037	coiled-coil serine rich protein 1
85	gga-miR-7	770342	KLHL29	XM_015285054	kelch like family member 29
85	gga-miR-7	420897	OVALY	NM_001031001	ovalbumin-related protein Y (SERPINB14B)
85	gga-miR-7	395903	KCNJ4	XM_015288579	potassium voltage-gated channel subfamily J member 4
85	gga-miR-7	107054332	LOC107054332	XM_015292676	poly [ADP-ribose] polymerase 11-like
85	gga-miR-7	428312	DNAJC7	NM_001031502	DnaJ heat shock protein family (Hsp40) member C7
85	gga-miR-7	396422	VCL	XM_015288200	vinculin
85	gga-miR-7	776018	IFNAL3	XM_015277438	interferon type A1/A2-like 3
85	gga-miR-146b-5p	416381	CZH18ORF25	XM_015277419	chromosome Z open reading frame, human C18orf25
85	gga-miR-146b-5p	427233	FOCAD	XM_015280091	focadhesin
85	gga-miR-9-5p	771494	LOC771494	XM_015275676	uncharacterized LOC771494
85	gga-miR-9-5p	418217	STK38L	XM_015290295	serine/threonine kinase 38 like
85	gga-miR-9-5p	427276	PPIP5K2	XM_424859	diphosphoinositol pentakisphosphate kinase 2
85	gga-miR-9-5p	416752	ANKFN1L	XM_015294772	ankyrin repeat and fibronectin type-III domain-containing 1-like
85	gga-miR-9-5p	373991	CLOCK	NM_001289834	clock circadian regulator
85	gga-miR-9-5p	422500	LARP1B	XM_015276631	La ribonucleoprotein domain family member 1B
85	gga-miR-9-5p	421560	SULT6B1L	XM_419601	sulfotransferase family, cytosolic, 6B, member 1-like
85	gga-miR-9-5p	395596	EPAS1	XM_015283618	endothelial PAS domain protein 1
85	gga-miR-9-5p	420226	RNF151	XM_004939949	ring finger protein 151
85	gga-miR-9-5p	422488	CSGALNACT1	XM_015276651	chondroitin sulfate N-acetylgalactosaminyltransferase 1
85	gga-miR-9-5p	424496	DR1	NM_001008478	down-regulator of transcription 1
85	gga-miR-9-5p	396191	TFR2	XM_015291382	transferrin receptor 2
85	gga-miR-9-5p	425886	CDYL2	XM_015292543	chromodomain Y-like 2
85	gga-miR-9-5p	419236	SLC17A9	NM_001006292	solute carrier family 17 member 9
85	gga-miR-9-5p	772226	CC2D1B	XM_001235392	coiled-coil and C2 domain containing 1B
85	gga-miR-9-5p	420525	PTER	XM_418628	phosphotriesterase related
85	gga-miR-9-5p	422797	PCDH7	XM_015285689	protocadherin 7
85	gga-miR-9-5p	424603	GPBP1L1	NM_001277583	GC-rich promoter binding protein 1 like 1
84	gga-miR-21-5p	418588	TAB3	XM_015302242	TGF-beta activated kinase 1 (MAP3K7) binding protein 3
84	gga-miR-21-5p	374208	PTPRG	NM_204314	protein tyrosine phosphatase, receptor type G
84	gga-miR-21-5p	427144	MAP3K1	XM_015277575	mitogen-activated protein kinase kinase kinase 1
84	gga-miR-21-5p	423940	PLEKHA1	XM_015288897	pleckstrin homology domain containing A1
84	gga-miR-21-5p	420661	RBMS3	XM_015281782	RNA binding motif single stranded interacting protein 3
84	gga-miR-21-5p	422876	HGFAC	XM_420819	HGF activator
84	gga-miR-21-5p	424782	RASA2	NM_001012929	RAS p21 protein activator 2
84	gga-miR-142-5p	415846	CBFA2T3	NM_001030580	CBFA2/RUNX1 translocation partner 3
84	gga-miR-142-5p	424409	RGS16	XM_015290274	regulator of G-protein signaling 16
84	gga-miR-142-5p	373987	THBS1	NM_001199453	thrombospondin 1
84	gga-miR-142-5p	422253	MCF2	XM_015278484	MCF.2 cell line derived transforming sequence
84	gga-miR-142-5p	395322	NKX2-1	XM_015287274	NK2 homeobox 1
84	gga-miR-142-5p	395307	HOXA4	NM_001030346	homeobox A4
84	gga-miR-142-5p	416645	RBFOX1	XM_015294594	RNA binding protein, fox-1 homolog 1
84	gga-miR-1388a-5p	418032	MICALL1	XM_015285305	MICAL like 1
84	gga-miR-1388a-5p	418569	USP9X	XM_015301738	ubiquitin specific peptidase 9 X-linked
84	gga-miR-223	418112	SLC37A3	NM_001012538	solute carrier family 37 member 3
84	gga-miR-223	427906	ELFN2	XM_015288343	extracellular leucine rich repeat and fibronectin type III domain containing 2
84	gga-miR-223	424049	STK17B	NM_001031249	serine/threonine kinase 17b
84	gga-miR-223	418062	LARGE1	XM_015285402	LARGE xylosyl- and glucuronyltransferase 1
84	gga-miR-223	416843	RNF34	NM_001006188	ring finger protein 34
84	gga-miR-223	430917	COPS2	NM_001031596	COP9 signalosome subunit 2
84	gga-miR-223	417637	RPS6KB1	NM_001030721	ribosomal protein S6 kinase B1
84	gga-miR-222b-3p	427688	BTBD3	XM_015283526	BTB domain containing 3
84	gga-miR-222b-3p	424721	LHX8	NM_001040466	LIM homeobox 8
84	gga-miR-155	416006	DENND6A	NM_001012781	DENN domain containing 6A
84	gga-miR-155	423664	RHOBTB1	NM_001199608	Rho related BTB domain containing 1
84	gga-miR-155	418800	PCDH9	XM_416995	protocadherin 9
84	gga-miR-155	100859701	RSPH10B	XM_004945098	radial spoke head 10 homolog B
84	gga-miR-155	417664	VEZF1	XM_015295801	vascular endothelial zinc finger 1
84	gga-miR-155	396149	CNTN4	XM_015293181	contactin 4
84	gga-miR-155	419526	KCTD9	NM_001012839	potassium channel tetramerization domain containing 9
84	gga-miR-155	421279	PELI1	NM_001012872	pellino E3 ubiquitin protein ligase 1
84	gga-miR-155	417250	EHMT1	XM_015279496	euchromatic histone lysine methyltransferase 1
84	gga-miR-155	419452	CASZ1	XM_015297154	castor zinc finger 1
84	gga-miR-155	418110	KDM7A	XM_015287467	lysine demethylase 7A
84	gga-miR-155	427713	SUDS3	NM_001031471	SDS3 homolog, SIN3A corepressor complex component
84	gga-miR-147	396186	BDNF	XM_015286153	brain derived neurotrophic factor
84	gga-miR-221-3p	427688	BTBD3	XM_015283526	BTB domain containing 3
84	gga-miR-221-3p	422029	XKR6	XM_015285178	XK related 6
84	gga-miR-221-3p	424721	LHX8	NM_001040466	LIM homeobox 8
84	gga-miR-143-5p	404774	SNTB1	NM_001005798	syntrophin beta 1
84	gga-miR-143-5p	417506	MYL10	NM_001097526	myosin, light chain 10, regulatory
84	gga-miR-143-5p	419464	NECAP2	NM_001012837	NECAP endocytosis associated 2
84	gga-miR-143-5p	426857	ATP8B1	XM_015277294	ATPase phospholipid transporting 8B1
84	gga-miR-143-5p	771145	MAPK13	XM_001234442	mitogen-activated protein kinase 13
84	gga-miR-143-5p	422099	ABCC3	XM_015295528	ATP binding cassette subfamily C member 3
84	gga-miR-143-5p	395883	TMOD1	NM_205027	tropomodulin 1
84	gga-miR-203a	395530	COL4A1	NM_001162399	collagen type IV alpha 1 chain
84	gga-miR-203a	395326	NFIL3	NM_204618	nuclear factor, interleukin 3 regulated
84	gga-miR-203a	420308	SLC45A4	XM_418418	solute carrier family 45 member 4
84	gga-miR-203a	374182	ROCK2	XM_015276087	Rho associated coiled-coil containing protein kinase 2
84	gga-miR-203a	422029	XKR6	XM_015285178	XK related 6
84	gga-miR-203a	424721	LHX8	XM_015291057	LIM homeobox 8
84	gga-miR-203a	417105	STRBP	XM_015279424	spermatid perinuclear RNA binding protein
84	gga-miR-203a	424876	MAP3K13	XM_004936985	mitogen-activated protein kinase kinase kinase 13
84	gga-miR-203a	421635	ZBTB2	NM_001031070	zinc finger and BTB domain containing 2
84	gga-miR-203a	426495	ARL2BP	NM_001007970	ADP ribosylation factor like GTPase 2 binding protein
84	gga-miR-203a	422175	ZC3H12B	XM_015285257	zinc finger CCCH-type containing 12B
84	gga-miR-203a	768509	EDN3	XM_015296553	endothelin 3
84	gga-miR-1b-3p	424993	SEC62	NM_001012602	SEC62 homolog, preprotein translocation factor
84	gga-miR-1b-3p	423407	TTC7B	NM_001006484	tetratricopeptide repeat domain 7B
84	gga-miR-1b-3p	769489	SMARCB1	NM_001039255	SWI/SNF related, matrix associated, actin dependent regulator of chromatin, subfamily b, member 1
84	gga-miR-1b-3p	421249	ABHD12	NM_001012871	abhydrolase domain containing 12
84	gga-miR-1b-3p	420510	SKIDA1	XM_015281606	SKI/DACH domain containing 1
84	gga-miR-1b-3p	427272	SYK	NM_001031430	spleen associated tyrosine kinase
84	gga-miR-1b-3p	429090	WDR63	XM_426646	WD repeat domain 63
84	gga-miR-1b-3p	417797	TWF1	NM_001278095	twinfilin actin binding protein 1
84	gga-miR-20b-5p	417919	ELK3	NM_001030749	ELK3, ETS transcription factor
84	gga-miR-20b-5p	416306	FBXL21	NM_001270994	F-box and leucine rich repeat protein 21
84	gga-miR-20b-5p	395446	SALL1	NM_204707	spalt like transcription factor 1
84	gga-miR-20b-5p	427031	HECTD2	XM_004942150	HECT domain E3 ubiquitin protein ligase 2
84	gga-miR-20b-5p	428622	REV3L	XM_015284579	REV3 like, DNA directed polymerase zeta catalytic subunit
84	gga-miR-20b-5p	420829	KDM1B	XM_015275951	lysine demethylase 1B
84	gga-miR-20b-5p	428079	GPR12	XM_004938778	G protein-coupled receptor 12
84	gga-miR-20b-5p	421497	AKT3	XM_015283984	AKT serine/threonine kinase 3
84	gga-miR-20b-5p	424920	RUBCN	XM_015291467	RUN and cysteine rich domain containing beclin 1 interacting protein
84	gga-miR-20b-5p	395332	TES	XM_015277434	testin LIM domain protein
84	gga-miR-20b-5p	420896	SERPINB2	XM_418982	serpin family B member 2
84	gga-miR-20b-5p	428899	CEP128	XM_004941843	centrosomal protein 128
84	gga-miR-20b-5p	426535	CDC37L1	XM_424174	cell division cycle 37 like 1
84	gga-miR-20b-5p	100857207	TMEM127	XM_015273193	transmembrane protein 127
84	gga-miR-20b-5p	428412	CCNY	XM_425973	cyclin Y
84	gga-miR-20b-5p	107048990	ZNF217L	XM_015302302	zinc finger protein 217-like
84	gga-miR-20b-5p	416512	GID4	XM_414816	GID complex subunit 4 homolog
84	gga-miR-20b-5p	419877	MAGI3	NM_001012697	membrane associated guanylate kinase, WW and PDZ domain containing 3
84	gga-miR-20b-5p	101750708	C6orf132	XM_004934991	chromosome 6 open reading frame 132
84	gga-miR-20b-5p	424898	ATP13A3	XM_015291597	ATPase 13A3
84	gga-miR-20b-5p	419210	PREX1	XM_015296691	phosphatidylinositol-3,4,5-trisphosphate dependent Rac exchange factor 1
84	gga-miR-20b-5p	418627	MOSPD2	NM_001177517	motile sperm domain containing 2
84	gga-miR-20b-5p	421364	VASH2	XM_015283881	vasohibin 2
84	gga-miR-20b-5p	428455	MYRIP	XM_015281727	myosin VIIA and Rab interacting protein
84	gga-miR-20b-5p	373890	ADRA1B	XM_414483	adrenoceptor alpha 1B
84	gga-miR-20b-5p	428309	CNTNAP1	XM_015299638	contactin associated protein 1
84	gga-miR-20b-5p	374096	SMAD6	NM_204248	SMAD family member 6
84	gga-miR-222a	427688	BTBD3	XM_015283526	BTB domain containing 3
84	gga-miR-222a	424721	LHX8	NM_001040466	LIM homeobox 8
84	gga-miR-425-5p	421691	MTFR2	XM_419728	mitochondrial fission regulator 2
84	gga-miR-425-5p	422364	CUL4B	XM_420335	cullin 4B
84	gga-miR-425-5p	425003	PDCD10	XM_015291669	programmed cell death 10
84	gga-miR-425-5p	378903	CREM	NM_001278133	cAMP responsive element modulator
84	gga-miR-425-5p	415805	PLCG2	XM_004944258	phospholipase C gamma 2
84	gga-miR-3538	420893	MYLK4	XM_015282190	myosin light chain kinase family member 4
84	gga-miR-122-5p	420594	BZW2	NM_001006358	basic leucine zipper and W2 domains 2
84	gga-miR-122-5p	416095	RYBP	XM_015293232	RING1 and YY1 binding protein
84	gga-miR-122-5p	415914	C12H3orf18	XM_015292780	chromosome 12 C3orf18 homolog
84	gga-miR-7	374269	TP63	XM_015291361	tumor protein p63
84	gga-miR-7	419159	SOGA1	XM_015296789	suppressor of glucose, autophagy associated 1
84	gga-miR-7	417809	SLC38A4	NM_001199549	solute carrier family 38 member 4
84	gga-miR-7	395255	VEGFD	XM_015273093	vascular endothelial growth factor D
84	gga-miR-7	415346	HMG20A	NM_001030394	high mobility group 20A
84	gga-miR-7	424085	ALS2	XM_015289451	amyotrophic lateral sclerosis 2 (juvenile)
84	gga-miR-7	419311	CTSZ	XM_417483	cathepsin Z
84	gga-miR-7	416825	KMT5A	XM_015275619	lysine methyltransferase 5A
84	gga-miR-7	424783	ZBTB38	XM_422601	zinc finger and BTB domain containing 38
84	gga-miR-146b-5p	415473	TLNRD1	XM_015292034	talin rod domain containing 1
84	gga-miR-146b-5p	417088	FBXW2	XM_015279384	F-box and WD repeat domain containing 2
84	gga-miR-146b-5p	422886	RNF4	XM_015285896	ring finger protein 4
84	gga-miR-146b-5p	414829	CMTM3	NM_001001778	CKLF like MARVEL transmembrane domain containing 3
84	gga-miR-146b-5p	431530	RFX7	XM_429081	regulatory factor X7
84	gga-miR-146b-5p	422760	SGCB	NM_001031155	sarcoglycan beta
84	gga-miR-9-5p	417864	NAP1L1	XM_004937580	nucleosome assembly protein 1 like 1
84	gga-miR-9-5p	416754	AMDHD2	NM_001345995	amidohydrolase domain containing 2
84	gga-miR-9-5p	427144	MAP3K1	XM_015277575	mitogen-activated protein kinase kinase kinase 1
84	gga-miR-9-5p	423514	KCNH5	XM_421414	potassium voltage-gated channel subfamily H member 5
84	gga-miR-9-5p	419880	HIPK1	XM_015299023	homeodomain interacting protein kinase 1
84	gga-miR-9-5p	420813	CTDP1	XM_418905	CTD phosphatase subunit 1
84	gga-miR-9-5p	420358	DSCC1	XM_004940016	DNA replication and sister chromatid cohesion 1
[truncated: 4,793 more rows]

## Sheet: DMV1639 4 dpi down-reg miRNA
Target Score	miRNA Name	Gene ID	Gene Symbol	Transcript Accession	Gene Description
97	gga-miR-10c-5p	770342	KLHL29	XM_015285054	kelch like family member 29
96	gga-miR-10c-5p	418872	TRIM13	XM_015276325	tripartite motif containing 13
95	gga-miR-10c-5p	419327	TFAP2C	XM_417497	transcription factor AP-2 gamma
95	gga-miR-10c-5p	418491	TIAM1	XM_416699	T cell lymphoma invasion and metastasis 1
95	gga-miR-10c-5p	416319	SKP1	NM_001006153	S-phase kinase-associated protein 1

## Sheet: DMV1639 4 dpi up-reg miRNA
Target Score	miRNA Name	Gene ID	Gene Symbol	Transcript Accession	Gene Description
100	gga-miR-142-5p	422325	NEXMIF	XM_015278588	neurite extension and migration factor
100	gga-miR-221-3p	374214	GABRA1	NM_204318	gamma-aminobutyric acid type A receptor alpha1 subunit
100	gga-miR-222a	374214	GABRA1	NM_204318	gamma-aminobutyric acid type A receptor alpha1 subunit
100	gga-miR-222b-3p	374214	GABRA1	NM_204318	gamma-aminobutyric acid type A receptor alpha1 subunit
100	gga-miR-223	422481	FBXW7	NM_001349722	F-box and WD repeat domain containing 7
99	gga-miR-142-5p	395872	IL8L1	NM_205018	interleukin 8-like 1
99	gga-miR-142-5p	768703	SHISA6	XM_015295241	shisa family member 6
99	gga-miR-142-5p	421138	TOX	XM_015282673	thymocyte selection associated high mobility group box
99	gga-miR-143-5p	416065	PXK	XM_015293311	PX domain containing serine/threonine kinase like
99	gga-miR-155	395920	RREB1	NM_205049	ras responsive element binding protein 1
99	gga-miR-155	424190	TANK	NM_001277871	TRAF family member associated NFKB activator
99	gga-miR-155	420829	KDM1B	XM_015275951	lysine demethylase 1B
99	gga-miR-1b-3p	421008	ZNF236	XM_015282415	zinc finger protein 236
99	gga-miR-1b-3p	420580	GLCCI1	NM_001012855	glucocorticoid induced 1
99	gga-miR-1b-3p	420800	TPPP	XM_418894	tubulin polymerization promoting protein
99	gga-miR-1b-3p	432368	SNAI2	XM_419196	snail family transcriptional repressor 2
99	gga-miR-203a	422394	AFF2	XM_015278653	AF4/FMR2 family member 2
99	gga-miR-203a	427119	ELL2	XM_424711	elongation factor for RNA polymerase II 2
99	gga-miR-203a	421946	FAM84A	XM_015276094	family with sequence similarity 84 member A
99	gga-miR-221-3p	374106	CDKN1B	NM_204256	cyclin dependent kinase inhibitor 1B
99	gga-miR-222a	374106	CDKN1B	NM_204256	cyclin dependent kinase inhibitor 1B
99	gga-miR-222b-3p	374106	CDKN1B	NM_204256	cyclin dependent kinase inhibitor 1B
98	gga-miR-142-5p	427683	KLHDC10	XM_004937414	kelch domain containing 10
98	gga-miR-142-5p	416512	GID4	XM_414816	GID complex subunit 4 homolog
98	gga-miR-143-5p	426878	LIMA1	XM_004949728	LIM domain and actin binding 1
98	gga-miR-155	416247	ITK	XM_414568	IL2 inducible T-cell kinase
98	gga-miR-1b-3p	422897	NSD2	XM_015285999	nuclear receptor binding SET domain protein 2
98	gga-miR-1b-3p	415962	VGLL4	NM_001030593	vestigial like family member 4
98	gga-miR-1b-3p	100859904	SMIM10L1	XM_004945308	small integral membrane protein 10 like 1
98	gga-miR-1b-3p	396186	BDNF	XM_015286153	brain derived neurotrophic factor
98	gga-miR-1b-3p	418023	JOSD1	XM_416259	Josephin domain containing 1
98	gga-miR-203a	418990	ARHGAP42	XM_417185	Rho GTPase activating protein 42
98	gga-miR-21-5p	420549	KRIT1	NM_001030973	KRIT1, ankyrin repeat containing
98	gga-miR-21-5p	420212	WWP1	NM_001012554	WW domain containing E3 ubiquitin protein ligase 1
98	gga-miR-221-3p	427031	HECTD2	XM_004942150	HECT domain E3 ubiquitin protein ligase 2
98	gga-miR-221-3p	428616	CLVS2	XM_426173	clavesin 2
98	gga-miR-221-3p	427252	ABHD17B	NM_001031423	abhydrolase domain containing 17B
98	gga-miR-221-3p	415550	SNAPC5	NM_001007829	small nuclear RNA activating complex polypeptide 5
98	gga-miR-221-3p	431530	RFX7	XM_429081	regulatory factor X7
98	gga-miR-222a	428616	CLVS2	XM_426173	clavesin 2
98	gga-miR-222a	427252	ABHD17B	NM_001031423	abhydrolase domain containing 17B
98	gga-miR-222a	415550	SNAPC5	NM_001007829	small nuclear RNA activating complex polypeptide 5
98	gga-miR-222a	431530	RFX7	XM_429081	regulatory factor X7
98	gga-miR-222b-3p	428616	CLVS2	XM_426173	clavesin 2
98	gga-miR-222b-3p	427252	ABHD17B	NM_001031423	abhydrolase domain containing 17B
98	gga-miR-222b-3p	415550	SNAPC5	NM_001007829	small nuclear RNA activating complex polypeptide 5
98	gga-miR-222b-3p	431530	RFX7	XM_429081	regulatory factor X7
98	gga-miR-223	396307	FGA	NM_205356	fibrinogen alpha chain
98	gga-miR-223	396324	ACVR2A	NM_205367	activin A receptor type 2A
98	gga-miR-223	420185	UBE2W	XM_015282784	ubiquitin conjugating enzyme E2 W (putative)
98	gga-miR-223	422565	FBXO8	XM_015276238	F-box protein 8
97	gga-miR-142-5p	418739	TFDP1	XM_015277902	transcription factor Dp-1
97	gga-miR-143-5p	768795	SH3BGRL3	NM_001302096	SH3 domain binding glutamate rich protein like 3
97	gga-miR-143-5p	418265	MAN1A2	XM_416490	mannosidase alpha class 1A member 2
97	gga-miR-155	423471	TRAF3	XM_015287827	TNF receptor associated factor 3
97	gga-miR-155	419987	ZNF652	XM_003642788	zinc finger protein 652
97	gga-miR-155	421772	SNX3	NM_001006408	sorting nexin 3
97	gga-miR-155	770217	CHAF1A	NM_001079752	chromatin assembly factor 1 subunit A
97	gga-miR-155	420698	LZTFL1	XM_015281747	leucine zipper transcription factor like 1
97	gga-miR-1b-3p	419207	ZMYND8	XM_015296702	zinc finger MYND-type containing 8
97	gga-miR-1b-3p	416125	TMCC1	XM_015293163	transmembrane and coiled-coil domain family 1
97	gga-miR-1b-3p	374208	PTPRG	NM_204314	protein tyrosine phosphatase, receptor type G
97	gga-miR-1b-3p	426797	SNX2	NM_001012607	sorting nexin 2
97	gga-miR-1b-3p	420079	AP3D1	XM_004948765	adaptor related protein complex 3 subunit delta 1
97	gga-miR-1b-3p	416010	IP6K2	NM_001030596	inositol hexakisphosphate kinase 2
97	gga-miR-203a	404537	ZPBP	NM_001030380	zona pellucida binding protein
97	gga-miR-203a	422461	ANAPC10	XM_015276177	anaphase promoting complex subunit 10
97	gga-miR-203a	414344	TRH	NM_001030383	thyrotropin releasing hormone
97	gga-miR-203a	418173	RERG	XM_416404	RAS like estrogen regulated growth inhibitor
97	gga-miR-21-5p	416865	KNTC1	XM_015275578	kinetochore associated 1
97	gga-miR-221-3p	445340	PRDM1	XM_015284539	PR/SET domain 1
97	gga-miR-221-3p	428226	RIMS3	XM_015297840	regulating synaptic membrane exocytosis 3
97	gga-miR-221-3p	416830	PITPNM2	XM_015275601	phosphatidylinositol transfer protein membrane associated 2
97	gga-miR-221-3p	429011	KLF7	XM_015289510	Kruppel like factor 7
97	gga-miR-222a	445340	PRDM1	XM_015284539	PR/SET domain 1
97	gga-miR-222a	427031	HECTD2	XM_004942150	HECT domain E3 ubiquitin protein ligase 2
97	gga-miR-222a	428226	RIMS3	XM_015297840	regulating synaptic membrane exocytosis 3
97	gga-miR-222a	416830	PITPNM2	XM_015275601	phosphatidylinositol transfer protein membrane associated 2
97	gga-miR-222a	429011	KLF7	XM_015289510	Kruppel like factor 7
97	gga-miR-222b-3p	445340	PRDM1	XM_015284539	PR/SET domain 1
97	gga-miR-222b-3p	427031	HECTD2	XM_004942150	HECT domain E3 ubiquitin protein ligase 2
97	gga-miR-222b-3p	428226	RIMS3	XM_015297840	regulating synaptic membrane exocytosis 3
97	gga-miR-222b-3p	416830	PITPNM2	XM_015275601	phosphatidylinositol transfer protein membrane associated 2
97	gga-miR-222b-3p	429011	KLF7	XM_015289510	Kruppel like factor 7
97	gga-miR-223	419628	AGO3	NM_001030900	argonaute 3, RISC catalytic component
97	gga-miR-223	374163	HSP90B1	NM_204289	heat shock protein 90 beta family member 1
96	gga-miR-142-5p	373978	COL18A1	NM_204164	collagen, type XVIII, alpha 1
96	gga-miR-142-5p	396397	LHX9	XM_015290251	LIM homeobox 9
96	gga-miR-142-5p	417927	ANKS1B	NM_001252062	ankyrin repeat and sterile alpha motif domain containing 1B
96	gga-miR-142-5p	427301	SLC44A1	XM_015280512	solute carrier family 44 (choline transporter), member 1
96	gga-miR-142-5p	422231	STK26	NM_001031117	serine/threonine kinase 26
96	gga-miR-143-5p	420696	CCR2	XM_015281503	C-C motif chemokine receptor 2
96	gga-miR-143-5p	431530	RFX7	XM_429081	regulatory factor X7
96	gga-miR-143-5p	423696	VPS26A	XM_421577	VPS26, retromer complex component A
96	gga-miR-155	427107	ARRDC3	XM_424699	arrestin domain containing 3
96	gga-miR-155	422381	C4HCXorf57	XM_015278635	chromosome 4 CXorf57 homolog
96	gga-miR-155	417387	MBTD1	XM_015295354	mbt domain containing 1
96	gga-miR-155	374214	GABRA1	NM_204318	gamma-aminobutyric acid type A receptor alpha1 subunit
96	gga-miR-1b-3p	424476	PLPPR4	XM_422319	phospholipid phosphatase related 4
96	gga-miR-1b-3p	428946	SAMD8	XM_426501	sterile alpha motif domain containing 8
96	gga-miR-1b-3p	419604	PDIK1L	XM_015297759	PDLIM1 interacting kinase 1 like
96	gga-miR-1b-3p	426151	CAPRIN1	XM_015286808	cell cycle associated protein 1
96	gga-miR-1b-3p	417397	MMD	NM_001030704	monocyte to macrophage differentiation associated
96	gga-miR-1b-3p	424188	SLC4A10	XM_015289724	solute carrier family 4 member 10
96	gga-miR-1b-3p	424260	SNX4	XM_004942954	sorting nexin 4
96	gga-miR-1b-3p	424553	USP33	XM_422389	ubiquitin specific peptidase 33
96	gga-miR-1b-3p	421610	UTRN	XM_015284311	utrophin
96	gga-miR-1b-3p	419190	YWHAB	NM_001006289	tyrosine 3-monooxygenase/tryptophan 5-monooxygenase activation protein beta
96	gga-miR-1b-3p	420206	E2F5	NM_001030942	E2F transcription factor 5
96	gga-miR-1b-3p	396335	KTN1	NM_205376	kinectin 1
96	gga-miR-1b-3p	422703	EIF4E	XM_015285643	eukaryotic translation initiation factor 4E
96	gga-miR-1b-3p	768763	MSANTD2	NM_001109786	Myb/SANT DNA binding domain containing 2
96	gga-miR-203a	427504	BNC1	XM_004943823	basonuclin 1
96	gga-miR-203a	424666	PLPP3	NM_001130488	phospholipid phosphatase 3
96	gga-miR-203a	771678	GUCY1A2	XM_001233953	guanylate cyclase 1 soluble subunit alpha 2
96	gga-miR-203a	427809	SMURF2	XM_425380	SMAD specific E3 ubiquitin protein ligase 2
96	gga-miR-21-5p	428181	SKI	XM_015296936	SKI proto-oncogene
96	gga-miR-21-5p	395897	TGFBI	NM_205036	transforming growth factor beta induced
96	gga-miR-221-3p	396545	EIF5A	NM_205532	eukaryotic translation initiation factor 5A
96	gga-miR-221-3p	421972	ATAD2B	XM_419982	ATPase family, AAA domain containing 2B
96	gga-miR-221-3p	420841	MYLIP	NM_001012561	myosin regulatory light chain interacting protein
96	gga-miR-221-3p	418915	FRY	XM_015278600	FRY microtubule binding protein
96	gga-miR-221-3p	423241	TTBK2	XM_421164	tau tubulin kinase 2
96	gga-miR-221-3p	423327	RALGAPA1	NM_001277454	Ral GTPase activating protein catalytic alpha subunit 1
96	gga-miR-221-3p	416080	ADAMTS9	XM_015293287	ADAM metallopeptidase with thrombospondin type 1 motif 9
96	gga-miR-222a	396545	EIF5A	NM_205532	eukaryotic translation initiation factor 5A
96	gga-miR-222a	420841	MYLIP	NM_001012561	myosin regulatory light chain interacting protein
96	gga-miR-222a	418915	FRY	XM_015278600	FRY microtubule binding protein
96	gga-miR-222a	423241	TTBK2	XM_421164	tau tubulin kinase 2
96	gga-miR-222a	423327	RALGAPA1	NM_001277454	Ral GTPase activating protein catalytic alpha subunit 1
96	gga-miR-222a	416080	ADAMTS9	XM_015293287	ADAM metallopeptidase with thrombospondin type 1 motif 9
96	gga-miR-222b-3p	396545	EIF5A	NM_205532	eukaryotic translation initiation factor 5A
96	gga-miR-222b-3p	420841	MYLIP	NM_001012561	myosin regulatory light chain interacting protein
96	gga-miR-222b-3p	418915	FRY	XM_015278600	FRY microtubule binding protein
96	gga-miR-222b-3p	423241	TTBK2	XM_421164	tau tubulin kinase 2
96	gga-miR-222b-3p	423327	RALGAPA1	NM_001277454	Ral GTPase activating protein catalytic alpha subunit 1
96	gga-miR-222b-3p	416080	ADAMTS9	XM_015293287	ADAM metallopeptidase with thrombospondin type 1 motif 9
96	gga-miR-223	421634	AKAP12	XM_004935624	A-kinase anchoring protein 12
96	gga-miR-223	374129	LMO2	NM_204271	LIM domain only 2
96	gga-miR-223	418139	DENND5B	XM_004937901	DENN domain containing 5B
95	gga-miR-142-5p	420098	PTBP1	NM_001030935	polypyrimidine tract binding protein 1
95	gga-miR-142-5p	423796	PCGF5	XM_015288398	polycomb group ring finger 5
95	gga-miR-142-5p	768913	CHEK2	NM_001080107	checkpoint kinase 2
95	gga-miR-142-5p	420741	SEPT7	XM_015281549	septin 7
95	gga-miR-142-5p	421835	CEP162	XM_015284712	centrosomal protein 162
95	gga-miR-143-5p	422739	SGCZ	XM_015285552	sarcoglycan zeta
95	gga-miR-143-5p	420678	ZNRF2	XM_015281773	zinc and ring finger 2
95	gga-miR-143-5p	420509	MLLT10	XM_418610	MLLT10, histone lysine methyltransferase DOT1L cofactor
95	gga-miR-155	427002	DCUN1D3	XM_015294823	defective in cullin neddylation 1 domain containing 3
95	gga-miR-1b-3p	417818	MON2	NM_001199605	MON2 homolog, regulator of endosome-to-Golgi trafficking
95	gga-miR-1b-3p	416718	SNX5	XM_015283465	sorting nexin 5
95	gga-miR-1b-3p	100857983	GPR35L	XM_015277070	G protein-coupled receptor 35-like
95	gga-miR-1b-3p	378903	CREM	NM_001278133	cAMP responsive element modulator
95	gga-miR-1b-3p	771678	GUCY1A2	XM_001233953	guanylate cyclase 1 soluble subunit alpha 2
95	gga-miR-1b-3p	422930	EIF2AK3	XM_420868	eukaryotic translation initiation factor 2 alpha kinase 3
95	gga-miR-1b-3p	428001	CDKL5	XM_015272943	cyclin dependent kinase like 5
95	gga-miR-1b-3p	421717	NCOA7	NM_001012878	nuclear receptor coactivator 7
95	gga-miR-1b-3p	422772	GNPDA2	XM_004936066	glucosamine-6-phosphate deaminase 2
95	gga-miR-1b-3p	423817	BTAF1	XM_015288828	B-TFIID TATA-box binding protein associated factor 1
95	gga-miR-1b-3p	427113	MCTP1	XM_004949394	multiple C2 and transmembrane domain containing 1
95	gga-miR-203a	420325	KCNQ3	XM_015283117	potassium voltage-gated channel subfamily Q member 3
95	gga-miR-203a	424830	CAB39	XM_004937029	calcium binding protein 39
95	gga-miR-203a	418598	KLHL15	NM_001030802	kelch like family member 15
95	gga-miR-203a	420963	PTPN3	XM_419047	protein tyrosine phosphatase, non-receptor type 3
95	gga-miR-203a	426857	ATP8B1	XM_015277294	ATPase phospholipid transporting 8B1
95	gga-miR-203a	422777	BEND4	XM_420730	BEN domain containing 4
95	gga-miR-21-5p	374147	BMPR2	XM_015289366	bone morphogenetic protein receptor type 2
95	gga-miR-221-3p	420843	ATXN1	XM_015275967	ataxin 1
95	gga-miR-221-3p	396334	TCF12	XM_015278773	transcription factor 12
95	gga-miR-221-3p	417926	APAF1	XM_015289693	apoptotic peptidase activating factor 1
95	gga-miR-221-3p	428089	SESN3	XM_015280554	sestrin 3
95	gga-miR-221-3p	430580	PPP6R2	XM_015280352	protein phosphatase 6, regulatory subunit 2
95	gga-miR-222a	420843	ATXN1	XM_015275967	ataxin 1
95	gga-miR-222a	396334	TCF12	XM_015278773	transcription factor 12
95	gga-miR-222a	417926	APAF1	XM_015289693	apoptotic peptidase activating factor 1
95	gga-miR-222a	428089	SESN3	XM_015280554	sestrin 3
95	gga-miR-222a	430580	PPP6R2	XM_015280352	protein phosphatase 6, regulatory subunit 2
95	gga-miR-222b-3p	420843	ATXN1	XM_015275967	ataxin 1
95	gga-miR-222b-3p	396334	TCF12	XM_015278773	transcription factor 12
95	gga-miR-222b-3p	417926	APAF1	XM_015289693	apoptotic peptidase activating factor 1
95	gga-miR-222b-3p	428089	SESN3	XM_015280554	sestrin 3
95	gga-miR-222b-3p	430580	PPP6R2	XM_015280352	protein phosphatase 6, regulatory subunit 2
95	gga-miR-223	396085	NF1	XM_415914	neurofibromin 1
95	gga-miR-223	423062	RRAS2	NM_001006466	RAS related 2

## Sheet: DMV1639 11 dpi down-reg miRNA
Target Score	miRNA Name	Gene ID	Gene Symbol	Transcript Accession	Gene Description
100	gga-miR-1329-5p	426869	SCN8A	XM_424477	sodium voltage-gated channel alpha subunit 8
99	gga-miR-1329-5p	418618	TXLNG	XM_015273423	taxilin gamma
99	gga-miR-1329-5p	420585	THSD7A	XM_015281884	thrombospondin type 1 domain containing 7A
99	gga-miR-1329-5p	771837	GTF2H3	NM_001277519	general transcription factor IIH subunit 3
98	gga-miR-1329-5p	415385	MCEE	NM_001293217	methylmalonyl-CoA epimerase
98	gga-miR-1329-5p	416639	C16orf72	XM_015294583	chromosome 16 open reading frame 72
98	gga-miR-1329-5p	420435	PRKAG2	NM_001030965	protein kinase AMP-activated non-catalytic subunit gamma 2
98	gga-miR-1329-5p	427259	RFK	XM_004949174	riboflavin kinase
98	gga-miR-1329-5p	427971	ADAMTS5	XM_425541	ADAM metallopeptidase with thrombospondin type 1 motif 5
98	gga-miR-1788-5p	395417	SIK1	NM_204682	salt inducible kinase 1
98	gga-miR-1788-5p	417844	CPSF6	XM_015281728	cleavage and polyadenylation specific factor 6
97	gga-miR-1329-5p	416332	KIF3A	NM_001030622	kinesin family member 3A
97	gga-miR-1329-5p	770907	KCNMB2	XM_015291506	potassium calcium-activated channel subfamily M regulatory beta subunit 2
97	gga-miR-1329-5p	395337	IL6	XM_015281283	interleukin 6
97	gga-miR-1329-5p	424665	USP24	XM_015291188	ubiquitin specific peptidase 24
97	gga-miR-1329-5p	418499	PAXBP1	XM_416707	PAX3 and PAX7 binding protein 1
97	gga-miR-1329-5p	395179	ROR1	XM_015290941	receptor tyrosine kinase like orphan receptor 1
97	gga-miR-1788-5p	422332	MAGT1	NM_001006435	magnesium transporter 1
96	gga-miR-1329-5p	395326	NFIL3	NM_204618	nuclear factor, interleukin 3 regulated
96	gga-miR-1329-5p	408082	EDNRB	NM_001001127	endothelin receptor type B
96	gga-miR-1329-5p	417771	CAPZA2	NM_001004380	capping actin protein of muscle Z-line alpha subunit 2
96	gga-miR-1329-5p	417205	ZER1	XM_415488	zyg-11 related cell cycle regulator
96	gga-miR-1329-5p	424180	SCN3A	XM_015289740	sodium voltage-gated channel alpha subunit 3
96	gga-miR-1329-5p	420124	ELL	XM_015300056	elongation factor for RNA polymerase II
96	gga-miR-1329-5p	421851	SH3BGRL2	XM_419869	SH3 domain binding glutamate rich protein like 2
96	gga-miR-1329-5p	424088	FAM117B	XM_421944	family with sequence similarity 117 member B
96	gga-miR-1329-5p	417105	STRBP	XM_015279424	spermatid perinuclear RNA binding protein
96	gga-miR-1329-5p	422407	GUCY1A1	XM_420375	guanylate cyclase 1 soluble subunit alpha 1
96	gga-miR-1329-5p	771133	FUT9	XM_015284664	fucosyltransferase 9
96	gga-miR-1788-5p	428799	ADRA2C	XM_004936302	adrenoceptor alpha 2C
96	gga-miR-1788-5p	418657	MXRA5	XM_416853	matrix remodeling associated 5
96	gga-miR-1788-5p	418322	SPICE1	XM_416545	spindle and centriole associated protein 1
95	gga-miR-1329-5p	424135	AGPS	XM_421987	alkylglycerone phosphate synthase
95	gga-miR-1329-5p	423394	GALC	XM_421304	galactosylceramidase
95	gga-miR-1329-5p	420194	ZNF704	XM_418305	zinc finger protein 704
95	gga-miR-1329-5p	425016	SCHIP1	XM_004943521	schwannomin interacting protein 1
95	gga-miR-1329-5p	424001	MAP2	XM_015289347	microtubule associated protein 2
95	gga-miR-1329-5p	423742	SEC24C	XM_421617	SEC24 homolog C, COPII coat complex component
95	gga-miR-1329-5p	373992	FBN1	XM_015291934	fibrillin 1
95	gga-miR-1329-5p	423641	UBE2D1	NM_001199526	ubiquitin conjugating enzyme E2 D1
95	gga-miR-1329-5p	107055215	LOC107055215	XM_015299169	uncharacterized LOC107055215
95	gga-miR-1788-5p	396444	SNAP25	XM_015283456	synaptosome associated protein 25

## Sheet: DMV1639 11 dpi up-reg miRNA
Target Score	miRNA Name	Gene ID	Gene Symbol	Transcript Accession	Gene Description
95	gga-miR-122-5p	418171	AKR1E2	NM_001243590	aldo-keto reductase family 1 member E2
100	gga-miR-142-5p	422325	NEXMIF	XM_015278588	neurite extension and migration factor
99	gga-miR-142-5p	395872	IL8L1	NM_205018	interleukin 8-like 1
99	gga-miR-142-5p	768703	SHISA6	XM_015295241	shisa family member 6
99	gga-miR-142-5p	421138	TOX	XM_015282673	thymocyte selection associated high mobility group box
98	gga-miR-142-5p	427683	KLHDC10	XM_004937414	kelch domain containing 10
98	gga-miR-142-5p	416512	GID4	XM_414816	GID complex subunit 4 homolog
97	gga-miR-142-5p	418739	TFDP1	XM_015277902	transcription factor Dp-1
96	gga-miR-142-5p	373978	COL18A1	NM_204164	collagen, type XVIII, alpha 1
96	gga-miR-142-5p	396397	LHX9	XM_015290251	LIM homeobox 9
96	gga-miR-142-5p	417927	ANKS1B	NM_001252062	ankyrin repeat and sterile alpha motif domain containing 1B
96	gga-miR-142-5p	427301	SLC44A1	XM_015280512	solute carrier family 44 (choline transporter), member 1
96	gga-miR-142-5p	422231	STK26	NM_001031117	serine/threonine kinase 26
95	gga-miR-142-5p	420098	PTBP1	NM_001030935	polypyrimidine tract binding protein 1
95	gga-miR-142-5p	423796	PCGF5	XM_015288398	polycomb group ring finger 5
95	gga-miR-142-5p	768913	CHEK2	NM_001080107	checkpoint kinase 2
95	gga-miR-142-5p	420741	SEPT7	XM_015281549	septin 7
95	gga-miR-142-5p	421835	CEP162	XM_015284712	centrosomal protein 162
99	gga-miR-155	395920	RREB1	NM_205049	ras responsive element binding protein 1
99	gga-miR-155	424190	TANK	NM_001277871	TRAF family member associated NFKB activator
99	gga-miR-155	420829	KDM1B	XM_015275951	lysine demethylase 1B
98	gga-miR-155	416247	ITK	XM_414568	IL2 inducible T-cell kinase
97	gga-miR-155	423471	TRAF3	XM_015287827	TNF receptor associated factor 3
97	gga-miR-155	419987	ZNF652	XM_003642788	zinc finger protein 652
97	gga-miR-155	421772	SNX3	NM_001006408	sorting nexin 3
97	gga-miR-155	770217	CHAF1A	NM_001079752	chromatin assembly factor 1 subunit A
97	gga-miR-155	420698	LZTFL1	XM_015281747	leucine zipper transcription factor like 1
96	gga-miR-155	427107	ARRDC3	XM_424699	arrestin domain containing 3
96	gga-miR-155	422381	C4HCXorf57	XM_015278635	chromosome 4 CXorf57 homolog
96	gga-miR-155	417387	MBTD1	XM_015295354	mbt domain containing 1
96	gga-miR-155	374214	GABRA1	NM_204318	gamma-aminobutyric acid type A receptor alpha1 subunit
95	gga-miR-155	427002	DCUN1D3	XM_015294823	defective in cullin neddylation 1 domain containing 3
100	gga-miR-222b-3p	374214	GABRA1	NM_204318	gamma-aminobutyric acid type A receptor alpha1 subunit
99	gga-miR-222b-3p	374106	CDKN1B	NM_204256	cyclin dependent kinase inhibitor 1B
98	gga-miR-222b-3p	428616	CLVS2	XM_426173	clavesin 2
98	gga-miR-222b-3p	427252	ABHD17B	NM_001031423	abhydrolase domain containing 17B
98	gga-miR-222b-3p	415550	SNAPC5	NM_001007829	small nuclear RNA activating complex polypeptide 5
98	gga-miR-222b-3p	431530	RFX7	XM_429081	regulatory factor X7
97	gga-miR-222b-3p	445340	PRDM1	XM_015284539	PR/SET domain 1
97	gga-miR-222b-3p	427031	HECTD2	XM_004942150	HECT domain E3 ubiquitin protein ligase 2
97	gga-miR-222b-3p	428226	RIMS3	XM_015297840	regulating synaptic membrane exocytosis 3
97	gga-miR-222b-3p	416830	PITPNM2	XM_015275601	phosphatidylinositol transfer protein membrane associated 2
97	gga-miR-222b-3p	429011	KLF7	XM_015289510	Kruppel like factor 7
96	gga-miR-222b-3p	396545	EIF5A	NM_205532	eukaryotic translation initiation factor 5A
96	gga-miR-222b-3p	420841	MYLIP	NM_001012561	myosin regulatory light chain interacting protein
96	gga-miR-222b-3p	418915	FRY	XM_015278600	FRY microtubule binding protein
96	gga-miR-222b-3p	423241	TTBK2	XM_421164	tau tubulin kinase 2
96	gga-miR-222b-3p	423327	RALGAPA1	NM_001277454	Ral GTPase activating protein catalytic alpha subunit 1
96	gga-miR-222b-3p	416080	ADAMTS9	XM_015293287	ADAM metallopeptidase with thrombospondin type 1 motif 9
95	gga-miR-222b-3p	420843	ATXN1	XM_015275967	ataxin 1
95	gga-miR-222b-3p	396334	TCF12	XM_015278773	transcription factor 12
95	gga-miR-222b-3p	417926	APAF1	XM_015289693	apoptotic peptidase activating factor 1
95	gga-miR-222b-3p	428089	SESN3	XM_015280554	sestrin 3
95	gga-miR-222b-3p	430580	PPP6R2	XM_015280352	protein phosphatase 6, regulatory subunit 2
100	gga-miR-425-5p	107049580	LOC107049580	XM_015273309	bolA-like protein 1
96	gga-miR-425-5p	423411	PPP4R3A	XM_004941870	protein phosphatase 4 regulatory subunit 3A
96	gga-miR-425-5p	424790	DAW1	XM_422608	dynein assembly factor with WD repeats 1
95	gga-miR-425-5p	431643	GLIS3	XM_004949062	GLIS family zinc finger 3

## Sheet: Mass41 4 dpi down-reg miRNA
Target Score	miRNA Name	Gene ID	Gene Symbol	Transcript Accession	Gene Description
100	gga-miR-135a-5p	427286	CPLX1	XM_424869	complexin 1
99	gga-miR-135a-5p	423402	FOXN3	XM_015287743	forkhead box N3
99	gga-miR-135a-5p	396327	SYT2	XM_003642713	synaptotagmin 2
98	gga-miR-135a-5p	418567	DDX3X	NM_001030800	DEAD-box helicase 3 X-linked
98	gga-miR-135a-5p	418110	KDM7A	XM_015287459	lysine demethylase 7A
98	gga-miR-135a-5p	419531	ENTPD4	XM_417683	ectonucleoside triphosphate diphosphohydrolase 4
98	gga-miR-1788-5p	395417	SIK1	NM_204682	salt inducible kinase 1
98	gga-miR-1788-5p	417844	CPSF6	XM_015281728	cleavage and polyadenylation specific factor 6
97	gga-miR-135a-5p	428772	ELOVL6	NM_001031539	ELOVL fatty acid elongase 6
97	gga-miR-135a-5p	374131	NR3C2	NM_001159345	nuclear receptor subfamily 3 group C member 2
97	gga-miR-135a-5p	420202	SNX16	NM_001199488	sorting nexin 16
97	gga-miR-135a-5p	395783	CHD1Z	NM_204941	chromodomain helicase DNA binding protein 1-Z
97	gga-miR-135a-5p	421533	CCSAP	XM_015284391	centriole, cilia and spindle associated protein
97	gga-miR-135a-5p	420439	ACTR3B	XM_418544	ARP3 actin related protein 3 homolog B
97	gga-miR-1788-5p	422332	MAGT1	NM_001006435	magnesium transporter 1
96	gga-miR-135a-5p	418003	ST13	NM_001030757	ST13, Hsp70 interacting protein
96	gga-miR-135a-5p	418488	BACH1	XM_416696	BTB domain and CNC homolog 1
96	gga-miR-135a-5p	423144	ANO1	XM_421072	anoctamin 1
96	gga-miR-135a-5p	395512	EBF1	XM_015293739	early B-cell factor 1
96	gga-miR-135a-5p	419588	MAN1C1	XM_417735	mannosidase, alpha, class 1C, member 1
96	gga-miR-135a-5p	420337	NDUFB9	XM_418444	NADH:ubiquinone oxidoreductase subunit B9
96	gga-miR-135a-5p	414797	ST8SIA5	NM_001001747	ST8 alpha-N-acetyl-neuraminide alpha-2,8-sialyltransferase 5
96	gga-miR-135a-5p	423305	G2E3	NM_001012900	G2/M-phase specific E3 ubiquitin protein ligase
96	gga-miR-135a-5p	420154	UHRF1	XM_015300187	ubiquitin like with PHD and ring finger domains 1
96	gga-miR-135a-5p	418532	C2CD2	XM_416741	C2 calcium dependent domain containing 2
96	gga-miR-135a-5p	421557	C3H6orf120	NM_001031065	chromosome 3 C6orf120 homolog
96	gga-miR-1788-5p	428799	ADRA2C	XM_004936302	adrenoceptor alpha 2C
96	gga-miR-1788-5p	418657	MXRA5	XM_416853	matrix remodeling associated 5
96	gga-miR-1788-5p	418322	SPICE1	XM_416545	spindle and centriole associated protein 1
95	gga-miR-135a-5p	418792	GPR180	XM_015274693	G protein-coupled receptor 180
95	gga-miR-135a-5p	427218	TNPO1	XM_424806	transportin 1
95	gga-miR-135a-5p	374231	FOXO1	NM_204328	forkhead box O1
95	gga-miR-135a-5p	415444	SLC30A4	NM_001293283	solute carrier family 30 member 4
95	gga-miR-135a-5p	417763	TSPAN12	NM_001007849	tetraspanin 12
95	gga-miR-135a-5p	395568	COL5A1	NM_204790	collagen type V alpha 1 chain
95	gga-miR-135a-5p	374115	ARNTL	NM_001001463	aryl hydrocarbon receptor nuclear translocator like
95	gga-miR-1788-5p	396444	SNAP25	XM_015283456	synaptosome associated protein 25

## Sheet: Mass41 4 dpi up-reg miRNA
Target Score	miRNA Name	Gene ID	Gene Symbol	Transcript Accession	Gene Description
100	gga-miR-142-5p	422325	NEXMIF	XM_015278588	neurite extension and migration factor
100	gga-miR-20b-5p	421265	FBXO48	XM_419336	F-box protein 48
100	gga-miR-20b-5p	419318	RAB22A	NM_001030867	RAB22A, member RAS oncogene family
100	gga-miR-20b-5p	424049	STK17B	NM_001031249	serine/threonine kinase 17b
100	gga-miR-20b-5p	771589	ITPRIPL2	XM_003642123	inositol 1,4,5-trisphosphate receptor interacting protein like 2
100	gga-miR-222b-3p	374214	GABRA1	NM_204318	gamma-aminobutyric acid type A receptor alpha1 subunit
100	gga-miR-223	422481	FBXW7	NM_001349722	F-box and WD repeat domain containing 7
100	gga-miR-9-5p	445340	PRDM1	XM_015284539	PR/SET domain 1
100	gga-miR-9-5p	424353	ZBTB41	XM_004943124	zinc finger and BTB domain containing 41
100	gga-miR-9-5p	100857974	ONECUT2	XM_003642903	one cut homeobox 2
100	gga-miR-9-5p	415407	PRTG	NM_001030548	protogenin
100	gga-miR-9-5p	419589	LDLRAP1	XM_015297732	low density lipoprotein receptor adaptor protein 1
100	gga-miR-9-5p	426800	PRDM6	XM_015280835	PR/SET domain 6
99	gga-miR-142-5p	395872	IL8L1	NM_205018	interleukin 8-like 1
99	gga-miR-142-5p	768703	SHISA6	XM_015295241	shisa family member 6
99	gga-miR-142-5p	421138	TOX	XM_015282673	thymocyte selection associated high mobility group box
99	gga-miR-155	395920	RREB1	NM_205049	ras responsive element binding protein 1
99	gga-miR-155	424190	TANK	NM_001277871	TRAF family member associated NFKB activator
99	gga-miR-155	420829	KDM1B	XM_015275951	lysine demethylase 1B
99	gga-miR-20b-5p	395559	EPHA4	NM_204781	EPH receptor A4
99	gga-miR-20b-5p	420023	EZH1	XM_015299636	enhancer of zeste 1 polycomb repressive complex 2 subunit
99	gga-miR-20b-5p	421276	SERTAD2	NM_001031037	SERTA domain containing 2
99	gga-miR-20b-5p	769198	PLEKHO2	XM_003641823	pleckstrin homology domain containing O2
99	gga-miR-20b-5p	424621	STIL	XM_422457	SCL/TAL1 interrupting locus
99	gga-miR-20b-5p	429159	PHC3	XM_004943490	polyhomeotic homolog 3
99	gga-miR-20b-5p	427566	ATXN1L	XM_015292701	ataxin 1 like
99	gga-miR-20b-5p	424225	MAP3K2	XM_422075	mitogen-activated protein kinase kinase kinase 2
99	gga-miR-20b-5p	107049013	FGD4	XM_015287255	FYVE, RhoGEF and PH domain containing 4
99	gga-miR-20b-5p	424128	PLEKHA3	NM_001031251	pleckstrin homology domain containing A3
99	gga-miR-20b-5p	423316	EGLN3	XM_421233	egl-9 family hypoxia inducible factor 3
99	gga-miR-20b-5p	427808	RAB11FIP4	XM_425379	RAB11 family interacting protein 4 (class II)
99	gga-miR-20b-5p	424782	RASA2	NM_001012929	RAS p21 protein activator 2
99	gga-miR-20b-5p	420473	ARHGAP12	XM_015282124	Rho GTPase activating protein 12
99	gga-miR-20b-5p	428932	GPR137C	XM_015276773	G protein-coupled receptor 137C
99	gga-miR-20b-5p	424797	COL4A3	XM_015276989	collagen type IV alpha 3 chain
99	gga-miR-20b-5p	429155	PEX5L	XM_426710	peroxisomal biogenesis factor 5 like
99	gga-miR-20b-5p	769464	FCHO2	XM_015277664	FCH domain only 2
99	gga-miR-20b-5p	396154	VLDLR	NM_205229	very low density lipoprotein receptor
99	gga-miR-20b-5p	423602	FAM13C	XM_004941941	family with sequence similarity 13 member C
99	gga-miR-20b-5p	418126	CHRM2	XM_015285640	cholinergic receptor muscarinic 2
99	gga-miR-20b-5p	420989	AHRR	XM_015282378	aryl-hydrocarbon receptor repressor
99	gga-miR-20b-5p	415762	TSHZ3	XM_015292483	teashirt zinc finger homeobox 3
99	gga-miR-222b-3p	374106	CDKN1B	NM_204256	cyclin dependent kinase inhibitor 1B
99	gga-miR-7	421000	BLOC1S4	XM_419086	biogenesis of lysosomal organelles complex 1 subunit 4
99	gga-miR-9-5p	415711	NFATC3	XM_015292363	nuclear factor of activated T-cells 3
99	gga-miR-9-5p	419954	MAP3K3	XM_015299376	mitogen-activated protein kinase kinase kinase 3
99	gga-miR-9-5p	419434	SAMD11	NM_001030877	sterile alpha motif domain containing 11
99	gga-miR-9-5p	395242	EMB	NM_204557	embigin
99	gga-miR-9-5p	415704	MBTPS1	XM_003641897	membrane bound transcription factor peptidase, site 1
98	gga-miR-142-5p	427683	KLHDC10	XM_004937414	kelch domain containing 10
98	gga-miR-142-5p	416512	GID4	XM_414816	GID complex subunit 4 homolog
98	gga-miR-155	416247	ITK	XM_414568	IL2 inducible T-cell kinase
98	gga-miR-20b-5p	415493	ABHD2	XM_015292048	abhydrolase domain containing 2
98	gga-miR-20b-5p	427993	IL1RAPL1	XM_425563	interleukin 1 receptor accessory protein like 1
98	gga-miR-20b-5p	415720	AKTIP	NM_001005838	AKT interacting protein
98	gga-miR-20b-5p	421738	KPNA5	XM_419770	karyopherin subunit alpha 5
98	gga-miR-20b-5p	100859132	RASGRF2	XM_004949460	Ras protein specific guanine nucleotide releasing factor 2
98	gga-miR-20b-5p	101750781	SSH1	XM_015275531	slingshot homolog 1 (Drosophila)
98	gga-miR-20b-5p	428236	KCNJ1	XM_004947967	potassium voltage-gated channel subfamily J member 1
98	gga-miR-20b-5p	427224	CD274	XM_424811	CD274 molecule
98	gga-miR-20b-5p	418794	GPC6	XM_015274672	glypican 6
98	gga-miR-20b-5p	427225	PDCD1LG2	XM_424812	programmed cell death 1 ligand 2
98	gga-miR-20b-5p	427235	ACER2	XM_424820	alkaline ceramidase 2
98	gga-miR-20b-5p	421915	MYT1L	XM_015284942	myelin transcription factor 1 like
98	gga-miR-21-5p	420549	KRIT1	NM_001030973	KRIT1, ankyrin repeat containing
98	gga-miR-21-5p	420212	WWP1	NM_001012554	WW domain containing E3 ubiquitin protein ligase 1
98	gga-miR-222b-3p	428616	CLVS2	XM_426173	clavesin 2
98	gga-miR-222b-3p	427252	ABHD17B	NM_001031423	abhydrolase domain containing 17B
98	gga-miR-222b-3p	415550	SNAPC5	NM_001007829	small nuclear RNA activating complex polypeptide 5
98	gga-miR-222b-3p	431530	RFX7	XM_429081	regulatory factor X7
98	gga-miR-223	396307	FGA	NM_205356	fibrinogen alpha chain
98	gga-miR-223	396324	ACVR2A	NM_205367	activin A receptor type 2A
98	gga-miR-223	420185	UBE2W	XM_015282784	ubiquitin conjugating enzyme E2 W (putative)
98	gga-miR-223	422565	FBXO8	XM_015276238	F-box protein 8
98	gga-miR-7	418607	MAP7D2	XM_015272706	MAP7 domain containing 2
98	gga-miR-7	421424	KCNK5	XM_419478	potassium two pore domain channel subfamily K member 5
98	gga-miR-7	420661	RBMS3	XM_015281782	RNA binding motif single stranded interacting protein 3
98	gga-miR-7	422017	ZNF395	XM_015285189	zinc finger protein 395
98	gga-miR-9-5p	396463	POU2F1	XM_015295868	POU class 2 homeobox 1
98	gga-miR-9-5p	420666	CMTM7	NM_001007894	CKLF like MARVEL transmembrane domain containing 7
98	gga-miR-9-5p	421431	MDGA1	NM_001044647	MAM domain containing glycosylphosphatidylinositol anchor 1
98	gga-miR-9-5p	420517	STAM	XM_015282001	signal transducing adaptor molecule
98	gga-miR-9-5p	373992	FBN1	XM_015291934	fibrillin 1
98	gga-miR-9-5p	418621	AP1S2	NM_001006261	adaptor related protein complex 1 subunit sigma 2
98	gga-miR-9-5p	421914	PXDN	XM_419931	peroxidasin
98	gga-miR-9-5p	420617	IGF2BP3	NM_001006359	insulin like growth factor 2 mRNA binding protein 3
97	gga-miR-142-5p	418739	TFDP1	XM_015277902	transcription factor Dp-1
97	gga-miR-146b-5p	423300	NOVA1	NM_001199713	uncharacterized LOC423300
97	gga-miR-155	423471	TRAF3	XM_015287827	TNF receptor associated factor 3
97	gga-miR-155	419987	ZNF652	XM_003642788	zinc finger protein 652
97	gga-miR-155	421772	SNX3	NM_001006408	sorting nexin 3
97	gga-miR-155	770217	CHAF1A	NM_001079752	chromatin assembly factor 1 subunit A
97	gga-miR-155	420698	LZTFL1	XM_015281747	leucine zipper transcription factor like 1
97	gga-miR-20b-5p	428621	HS3ST5	XM_426178	heparan sulfate-glucosamine 3-sulfotransferase 5
97	gga-miR-20b-5p	425036	MED12L	XM_015291835	mediator complex subunit 12 like
97	gga-miR-20b-5p	373991	CLOCK	XM_015285392	clock circadian regulator
97	gga-miR-20b-5p	418673	PLCXD1	NM_001128637	phosphatidylinositol specific phospholipase C X domain containing 1
97	gga-miR-20b-5p	424639	ZFYVE9	XM_015291221	zinc finger FYVE-type containing 9
97	gga-miR-20b-5p	417305	GAS7	XM_015295214	growth arrest specific 7
97	gga-miR-20b-5p	423444	BCL11B	XM_004941933	B-cell CLL/lymphoma 11B
97	gga-miR-20b-5p	424046	NABP1	XM_421902	nucleic acid binding protein 1
97	gga-miR-20b-5p	422452	TBC1D9	XM_015276688	TBC1 domain family member 9
97	gga-miR-20b-5p	395878	PAPOLA	NM_001198601	poly(A) polymerase alpha
97	gga-miR-20b-5p	416593	UNKL	XM_015294524	unkempt family like zinc finger
97	gga-miR-20b-5p	416834	ABCB9	XM_415125	ATP binding cassette subfamily B member 9
97	gga-miR-21-5p	416865	KNTC1	XM_015275578	kinetochore associated 1
97	gga-miR-222b-3p	445340	PRDM1	XM_015284539	PR/SET domain 1
97	gga-miR-222b-3p	427031	HECTD2	XM_004942150	HECT domain E3 ubiquitin protein ligase 2
97	gga-miR-222b-3p	428226	RIMS3	XM_015297840	regulating synaptic membrane exocytosis 3
97	gga-miR-222b-3p	416830	PITPNM2	XM_015275601	phosphatidylinositol transfer protein membrane associated 2
97	gga-miR-222b-3p	429011	KLF7	XM_015289510	Kruppel like factor 7
97	gga-miR-223	419628	AGO3	NM_001030900	argonaute 3, RISC catalytic component
97	gga-miR-223	374163	HSP90B1	NM_204289	heat shock protein 90 beta family member 1
97	gga-miR-7	428858	SHANK2	XM_015286890	SH3 and multiple ankyrin repeat domains 2
97	gga-miR-7	420769	GLI3	XM_015281558	GLI family zinc finger 3
97	gga-miR-9-5p	419999	PIP4K2B	XM_015299519	phosphatidylinositol-5-phosphate 4-kinase type 2 beta
97	gga-miR-9-5p	418083	HCFC2	XM_015287764	host cell factor C2
97	gga-miR-9-5p	428260	STK38	XM_015299139	serine/threonine kinase 38
97	gga-miR-9-5p	420104	SBNO2	XM_015299980	strawberry notch homolog 2
97	gga-miR-9-5p	416161	CCNG1	XM_414493	cyclin G1
97	gga-miR-9-5p	424356	CDC73	NM_001031265	cell division cycle 73
97	gga-miR-9-5p	107054176	ONECUT1	XM_015291888	one cut homeobox 1
97	gga-miR-9-5p	428922	ATG14	XM_015287924	autophagy related 14
96	gga-miR-142-5p	373978	COL18A1	NM_204164	collagen, type XVIII, alpha 1
96	gga-miR-142-5p	396397	LHX9	XM_015290251	LIM homeobox 9
96	gga-miR-142-5p	417927	ANKS1B	NM_001252062	ankyrin repeat and sterile alpha motif domain containing 1B
96	gga-miR-142-5p	427301	SLC44A1	XM_015280512	solute carrier family 44 (choline transporter), member 1
96	gga-miR-142-5p	422231	STK26	NM_001031117	serine/threonine kinase 26
96	gga-miR-146b-5p	395306	F2	NM_204605	coagulation factor II, thrombin
96	gga-miR-146b-5p	423252	ZFYVE1	NM_001199686	zinc finger FYVE-type containing 1
96	gga-miR-155	427107	ARRDC3	XM_424699	arrestin domain containing 3
96	gga-miR-155	422381	C4HCXorf57	XM_015278635	chromosome 4 CXorf57 homolog
96	gga-miR-155	417387	MBTD1	XM_015295354	mbt domain containing 1
96	gga-miR-155	374214	GABRA1	NM_204318	gamma-aminobutyric acid type A receptor alpha1 subunit
96	gga-miR-20b-5p	423246	DNAL1	NM_001199681	dynein axonemal light chain 1
96	gga-miR-20b-5p	424110	NBEAL1	XM_004942674	neurobeachin like 1
96	gga-miR-20b-5p	422829	FBXL5	XM_420776	F-box and leucine rich repeat protein 5
96	gga-miR-20b-5p	421705	L3MBTL3	XM_419742	L3MBTL3, histone methyl-lysine binding protein
96	gga-miR-20b-5p	421375	LPGAT1	NM_001031049	lysophosphatidylglycerol acyltransferase 1
96	gga-miR-20b-5p	426469	ANKRD52	NM_001012939	ankyrin repeat domain 52
96	gga-miR-20b-5p	428523	ANKRD29	XM_426077	ankyrin repeat domain 29
96	gga-miR-20b-5p	422758	USP46	XM_004936029	ubiquitin specific peptidase 46
96	gga-miR-20b-5p	415722	CHD9	XM_015292386	chromodomain helicase DNA binding protein 9
96	gga-miR-20b-5p	424746	ATG16L1	XM_422568	autophagy related 16 like 1
96	gga-miR-20b-5p	419698	RCAN3	NM_001030907	RCAN family member 3
96	gga-miR-20b-5p	422382	RNF128	XM_420351	ring finger protein 128, E3 ubiquitin protein ligase
96	gga-miR-20b-5p	423408	RPS6KA5	NM_001012587	ribosomal protein S6 kinase A5
96	gga-miR-20b-5p	418402	CEP97	XM_416617	centrosomal protein 97
96	gga-miR-20b-5p	422756	RASL11B	XM_420710	RAS like family 11 member B
96	gga-miR-20b-5p	418748	MCF2L	NM_001252063	MCF.2 cell line derived transforming sequence like
96	gga-miR-20b-5p	421045	FAM210A	NM_001031014	family with sequence similarity 210 member A
96	gga-miR-20b-5p	426878	LIMA1	XM_015300254	LIM domain and actin binding 1
96	gga-miR-20b-5p	425840	ARID4B	XM_004935478	AT-rich interaction domain 4B
96	gga-miR-20b-5p	415377	RORA	NM_001289887	RAR related orphan receptor A
96	gga-miR-20b-5p	416130	FGD5	XM_004944732	FYVE, RhoGEF and PH domain containing 5
96	gga-miR-20b-5p	418491	TIAM1	XM_416699	T cell lymphoma invasion and metastasis 1
96	gga-miR-20b-5p	422345	ACSL4	XM_420317	acyl-CoA synthetase long chain family member 4
96	gga-miR-20b-5p	418139	DENND5B	XM_004937901	DENN domain containing 5B
96	gga-miR-20b-5p	100859860	EHD4	XM_015287117	EH domain containing 4
96	gga-miR-20b-5p	419289	BPIFB3	NM_001030861	BPI fold containing family B member 3
96	gga-miR-21-5p	428181	SKI	XM_015296936	SKI proto-oncogene
96	gga-miR-21-5p	395897	TGFBI	NM_205036	transforming growth factor beta induced
96	gga-miR-222b-3p	396545	EIF5A	NM_205532	eukaryotic translation initiation factor 5A
96	gga-miR-222b-3p	420841	MYLIP	NM_001012561	myosin regulatory light chain interacting protein
96	gga-miR-222b-3p	418915	FRY	XM_015278600	FRY microtubule binding protein
96	gga-miR-222b-3p	423241	TTBK2	XM_421164	tau tubulin kinase 2
96	gga-miR-222b-3p	423327	RALGAPA1	NM_001277454	Ral GTPase activating protein catalytic alpha subunit 1
96	gga-miR-222b-3p	416080	ADAMTS9	XM_015293287	ADAM metallopeptidase with thrombospondin type 1 motif 9
96	gga-miR-223	421634	AKAP12	XM_004935624	A-kinase anchoring protein 12
96	gga-miR-223	374129	LMO2	NM_204271	LIM domain only 2
96	gga-miR-223	418139	DENND5B	XM_004937901	DENN domain containing 5B
96	gga-miR-7	429785	KCNJ9	XM_427340	potassium inwardly-rectifying channel, subfamily J, member 9
96	gga-miR-7	422253	MCF2	XM_015278485	MCF.2 cell line derived transforming sequence
96	gga-miR-7	422029	XKR6	XM_015285178	XK related 6
96	gga-miR-7	424237	RALB	XM_422085	RAS like proto-oncogene B
96	gga-miR-7	417807	SLC38A2	NM_001305439	solute carrier family 38 member 2
96	gga-miR-9-5p	421778	BEND3	XM_015284547	BEN domain containing 3
96	gga-miR-9-5p	416902	ANKRD13A	XM_415193	ankyrin repeat domain 13A
96	gga-miR-9-5p	415473	TLNRD1	XM_015292034	talin rod domain containing 1
96	gga-miR-9-5p	415987	CARD19	XM_414329	caspase recruitment domain family member 19
96	gga-miR-9-5p	770269	ARPC1A	NM_001079495	actin related protein 2/3 complex subunit 1A
96	gga-miR-9-5p	428975	CNNM2	XM_015288731	cyclin and CBS domain divalent metal cation transport mediator 2
95	gga-miR-142-5p	420098	PTBP1	NM_001030935	polypyrimidine tract binding protein 1
95	gga-miR-142-5p	423796	PCGF5	XM_015288398	polycomb group ring finger 5
95	gga-miR-142-5p	768913	CHEK2	NM_001080107	checkpoint kinase 2
95	gga-miR-142-5p	420741	SEPT7	XM_015281549	septin 7
95	gga-miR-142-5p	421835	CEP162	XM_015284712	centrosomal protein 162
95	gga-miR-146b-5p	419987	ZNF652	XM_003642788	zinc finger protein 652
95	gga-miR-146b-5p	417105	STRBP	NM_001030680	spermatid perinuclear RNA binding protein
95	gga-miR-155	427002	DCUN1D3	XM_015294823	defective in cullin neddylation 1 domain containing 3
95	gga-miR-20b-5p	416468	SNX8	XM_414774	sorting nexin 8
95	gga-miR-20b-5p	770607	DNAJC28	XM_004934505	DnaJ heat shock protein family (Hsp40) member C28
95	gga-miR-20b-5p	421287	PPP1R21	NM_001012873	protein phosphatase 1 regulatory subunit 21
95	gga-miR-20b-5p	428146	KCNB1	XM_425704	potassium voltage-gated channel subfamily B member 1
95	gga-miR-20b-5p	395594	HAS2	NM_204806	hyaluronan synthase 2
95	gga-miR-20b-5p	769337	PRR16	XM_001232592	proline rich 16
95	gga-miR-20b-5p	423082	TSG101	NM_001277415	tumor susceptibility gene 101
95	gga-miR-20b-5p	423064	PDE3B	NM_001031182	phosphodiesterase 3B
95	gga-miR-20b-5p	396281	PTHLH	XM_015292135	parathyroid hormone like hormone
95	gga-miR-20b-5p	424141	LNPK	XM_015289597	lunapark, ER junction formation factor
95	gga-miR-20b-5p	431192	SOS1	XM_003640931	SOS Ras/Rac guanine nucleotide exchange factor 1
95	gga-miR-20b-5p	421334	BROX	XM_419397	BRO1 domain and CAAX motif containing
95	gga-miR-20b-5p	396399	TGFBR2	NM_205428	transforming growth factor beta receptor 2
95	gga-miR-20b-5p	374119	NEDD4L	XM_015277389	neural precursor cell expressed, developmentally down-regulated 4-like, E3 ubiquitin protein ligase
95	gga-miR-20b-5p	428441	KAT2B	XM_015281803	lysine acetyltransferase 2B
95	gga-miR-20b-5p	100857997	FANCM	XM_015276780	FA complementation group M
95	gga-miR-20b-5p	427105	POLR3G	XM_424697	RNA polymerase III subunit G
95	gga-miR-20b-5p	423320	CFL2	NM_001004406	cofilin 2
95	gga-miR-20b-5p	374147	BMPR2	NM_001001465	bone morphogenetic protein receptor type 2
95	gga-miR-20b-5p	414891	SLC24A2	XM_015280086	solute carrier family 24 member 2
95	gga-miR-20b-5p	424299	SPOPL	XM_422144	speckle type BTB/POZ protein like
95	gga-miR-21-5p	374147	BMPR2	XM_015289366	bone morphogenetic protein receptor type 2
95	gga-miR-222b-3p	420843	ATXN1	XM_015275967	ataxin 1
95	gga-miR-222b-3p	396334	TCF12	XM_015278773	transcription factor 12
95	gga-miR-222b-3p	417926	APAF1	XM_015289693	apoptotic peptidase activating factor 1
95	gga-miR-222b-3p	428089	SESN3	XM_015280554	sestrin 3
95	gga-miR-222b-3p	430580	PPP6R2	XM_015280352	protein phosphatase 6, regulatory subunit 2
95	gga-miR-223	396085	NF1	XM_415914	neurofibromin 1
95	gga-miR-223	423062	RRAS2	NM_001006466	RAS related 2
95	gga-miR-7	395984	HDLBP	XM_015276821	high density lipoprotein binding protein
95	gga-miR-7	424522	SH3GLB1	NM_001006534	SH3 domain containing GRB2 like endophilin B1
95	gga-miR-7	416241	LSM11	XM_015293898	LSM11, U7 small nuclear RNA associated
95	gga-miR-7	415598	CHSY3	XM_413966	chondroitin sulfate synthase 3
95	gga-miR-7	395393	SNCA	NM_204673	synuclein alpha
95	gga-miR-7	395479	PPARD	NM_204728	peroxisome proliferator activated receptor delta
95	gga-miR-7	420832	KIF13A	XM_418923	kinesin family member 13A
95	gga-miR-7	427468	FANCC	XM_015280315	FA complementation group C
95	gga-miR-7	420749	KBTBD2	XM_015281670	kelch repeat and BTB domain containing 2
95	gga-miR-9-5p	395569	GDNF	XM_425018	glial cell derived neurotrophic factor
95	gga-miR-9-5p	421745	DSE	XM_419777	dermatan sulfate epimerase
95	gga-miR-9-5p	423936	ATE1	NM_001079733	arginyltransferase 1
95	gga-miR-9-5p	416093	EIF4E3	XM_004944690	eukaryotic translation initiation factor 4E family member 3
95	gga-miR-9-5p	417555	MYO1C	NM_001006220	myosin IC
95	gga-miR-9-5p	424478	SNX7	XM_422321	sorting nexin 7
95	gga-miR-9-5p	420447	UBE3C	XM_015281334	ubiquitin protein ligase E3C
95	gga-miR-9-5p	770646	CREG2	XM_001233981	cellular repressor of E1A stimulated genes 2
95	gga-miR-9-5p	395332	TES	XM_015277434	testin LIM domain protein
95	gga-miR-9-5p	423072	ABCC8	XM_421005	ATP binding cassette subfamily C member 8
95	gga-miR-9-5p	420832	KIF13A	XM_418923	kinesin family member 13A
95	gga-miR-9-5p	416092	FOXP3	XM_015293116	forkhead box P3
95	gga-miR-9-5p	373939	VAV3	NM_206863	vav 3 guanine nucleotide exchange factor
95	gga-miR-9-5p	424491	TECR	XM_015290726	trans-2,3-enoyl-CoA reductase
95	gga-miR-9-5p	395648	GPRIN2	NM_204844	G protein regulated inducer of neurite outgrowth 2

## Sheet: Mass41 11 dpi down-reg miRNA
Target Score	miRNA Name	Gene ID	Gene Symbol	Transcript Accession	Gene Description
NONE

## Sheet: Mass41 11 dpi up-reg miRNA
Target Score	miRNA Name	Gene ID	Gene Symbol	Transcript Accession	Gene Description
NONE
