# Supplementary material for: Characterization of microRNA candidates at the primary site of infectious bronchitis virus infection: A comparative study of in vitro and in vivo avian models
Source: PLoS One. 2025 Mar 11;20(3):e0319153. doi: 10.1371/journal.pone.0319153 (PMC11896067; doi:10.1371/journal.pone.0319153)
Supplement: S10 Table — (XLSX) [file pone.0319153.s012.xlsx]

## Sheet: S10.1_DMV4dpi_DOWN_trach
source	term_name	term_id	highlighted	adjusted_p_value	negative_log10_of_adjusted_p_value	term_size	query_size	intersection_size	effective_domain_size	intersections
GO:CC	Cul7-RING ubiquitin ligase complex	GO:0031467	TRUE	0.024935258095913713	1.603186132195928	1	5	1	30108	SKP1

## Sheet: S10.2_DMV4dpi_UP_trach
source	term_name	term_id	highlighted	adjusted_p_value	negative_log10_of_adjusted_p_value	term_size	query_size	intersection_size	effective_domain_size	intersections
GO:MF	binding	GO:0005488	FALSE	9.027832273059205e-17	16.044416518220938	5031	132	67	30108	TOX,PXK,RREB1,TANK,TPPP,AFF2,ELL2,CDKN1B,LIMA1,NSD2,VGLL4,BDNF,KRIT1,CLVS2,RFX7,ACVR2A,TFDP1,TRAF3,ZNF652,SNX3,CHAF1A,LZTFL1,ZMYND8,PTPRG,SNX2,IP6K2,TRH,PRDM1,PITPNM2,KLF7,AGO3,HSP90B1,LHX9,STK26,MBTD1,CAPRIN1,SNX4,USP33,UTRN,EIF4E,BNC1,PLPP3,SMURF2,SKI,TGFBI,EIF5A,ATAD2B,MYLIP,TTBK2,LMO2,DENND5B,PTBP1,MLLT10,DCUN1D3,SNX5,CREM,CDKL5,NCOA7,MCTP1,KCNQ3,PTPN3,ATP8B1,BMPR2,ATXN1,TCF12,APAF1,NF1
GO:MF	protein binding	GO:0005515	FALSE	3.133595001583667e-9	8.503957134205391	3334	132	44	30108	TANK,TPPP,CDKN1B,LIMA1,VGLL4,BDNF,KRIT1,ACVR2A,TFDP1,TRAF3,CHAF1A,LZTFL1,ZMYND8,PTPRG,SNX2,TRH,PRDM1,PITPNM2,HSP90B1,STK26,MBTD1,SNX4,USP33,UTRN,EIF4E,PLPP3,SMURF2,SKI,TGFBI,ATAD2B,MYLIP,TTBK2,LMO2,DENND5B,MLLT10,DCUN1D3,SNX5,NCOA7,KCNQ3,PTPN3,BMPR2,ATXN1,TCF12,APAF1
GO:MF	nucleic acid binding	GO:0003676	FALSE	0.000163268	3.787099973465015	1340	132	21	30108	TOX,RREB1,AFF2,ELL2,NSD2,RFX7,TFDP1,ZNF652,PRDM1,KLF7,AGO3,LHX9,CAPRIN1,EIF4E,BNC1,SKI,EIF5A,PTBP1,CREM,ATXN1,TCF12
GO:MF	catalytic activity, acting on a protein	GO:0140096	FALSE	0.000340407	3.468001271861365	1164	132	19	30108	TANK,ITK,NSD2,JOSD1,WWP1,ABHD17B,ACVR2A,PTPRG,STK26,USP33,SMURF2,MYLIP,TTBK2,ADAMTS9,ZNRF2,EIF2AK3,CDKL5,PTPN3,BMPR2
GO:MF	organic cyclic compound binding	GO:0097159	FALSE	0.000723046	3.1408338398853077	1728	132	23	30108	TOX,RREB1,AFF2,ELL2,NSD2,RFX7,TFDP1,ZNF652,PRDM1,KLF7,AGO3,LHX9,STK26,CAPRIN1,EIF4E,BNC1,SKI,EIF5A,PTBP1,CREM,CDKL5,ATXN1,TCF12
GO:MF	phospholipid binding	GO:0005543	FALSE	0.00192359	2.7158883808933285	212	132	8	30108	PXK,KRIT1,CLVS2,SNX3,SNX4,SNX5,ATP8B1,NF1
GO:MF	transcription regulator activity	GO:0140110	FALSE	0.00486276	2.313116775696601	799	132	14	30108	RREB1,RFX7,TFDP1,ZNF652,ZMYND8,PRDM1,KLF7,E2F5,BNC1,SKI,LMO2,CREM,NCOA7,TCF12
GO:MF	leptin receptor binding	GO:1990460	TRUE	0.00794849	2.0997154047805764	2	132	2	30108	SNX2,SNX4
GO:MF	protein-containing complex binding	GO:0044877	FALSE	0.00869891	2.060535112205502	731	132	13	30108	TOX,CDKN1B,LIMA1,NSD2,ACVR2A,LZTFL1,PRDM1,MBTD1,UTRN,PLPP3,TGFBI,ATAD2B,MLLT10
GO:MF	sequence-specific DNA binding	GO:0043565	FALSE	0.0116664	1.933062773903174	752	132	13	30108	RREB1,ELL2,NSD2,RFX7,TFDP1,ZNF652,PRDM1,KLF7,LHX9,BNC1,SKI,CREM,TCF12
GO:MF	catalytic activity	GO:0003824	FALSE	0.013675736451081876	1.8640492772044661	2830	132	28	30108	TANK,TPPP,ITK,NSD2,JOSD1,WWP1,ABHD17B,ACVR2A,PTPRG,IP6K2,RERG,AGO3,STK26,PLPPR4,SAMD8,USP33,PLPP3,SMURF2,ATAD2B,MYLIP,TTBK2,ADAMTS9,ZNRF2,EIF2AK3,CDKL5,GNPDA2,PTPN3,BMPR2
GO:MF	phosphatidylinositol binding	GO:0035091	FALSE	0.014710405723281621	1.8323753489616297	139	132	6	30108	PXK,KRIT1,CLVS2,SNX3,SNX4,SNX5
GO:MF	cis-regulatory region sequence-specific DNA binding	GO:0000987	TRUE	0.017651256662666308	1.7532243700362908	467	132	10	30108	RREB1,ELL2,RFX7,TFDP1,ZNF652,PRDM1,KLF7,SKI,CREM,TCF12
GO:MF	DNA-binding transcription factor activity	GO:0003700	FALSE	0.018620211539458167	1.7300153894181818	570	132	11	30108	RREB1,RFX7,TFDP1,ZNF652,PRDM1,KLF7,E2F5,BNC1,SKI,CREM,TCF12
GO:MF	sequence-specific double-stranded DNA binding	GO:1990837	FALSE	0.023329309848676483	1.6320981087563922	692	132	12	30108	RREB1,ELL2,RFX7,TFDP1,ZNF652,PRDM1,KLF7,LHX9,BNC1,SKI,CREM,TCF12
GO:MF	DNA binding	GO:0003677	FALSE	0.0269982	1.5686655453592497	935	132	14	30108	TOX,RREB1,ELL2,NSD2,RFX7,TFDP1,ZNF652,PRDM1,KLF7,LHX9,BNC1,SKI,CREM,TCF12
GO:MF	lipid binding	GO:0008289	FALSE	0.027419789682559117	1.5619358806936368	307	132	8	30108	PXK,KRIT1,CLVS2,SNX3,SNX4,SNX5,ATP8B1,NF1
GO:MF	double-stranded DNA binding	GO:0003690	FALSE	0.035806271831440126	1.4460408956125657	724	132	12	30108	RREB1,ELL2,RFX7,TFDP1,ZNF652,PRDM1,KLF7,LHX9,BNC1,SKI,CREM,TCF12
GO:MF	hydrolase activity	GO:0016787	FALSE	0.0492967	1.3071821756288895	990	132	14	30108	TANK,TPPP,JOSD1,ABHD17B,PTPRG,RERG,AGO3,PLPPR4,USP33,PLPP3,ATAD2B,ADAMTS9,GNPDA2,PTPN3
GO:BP	cellular process	GO:0009987	FALSE	1.5128396768550286e-19	18.82020709388457	8002	132	89	30108	GABRA1,TOX,PXK,RREB1,TANK,TPPP,AFF2,ELL2,FAM84A,CDKN1B,KLHDC10,LIMA1,ITK,NSD2,VGLL4,BDNF,ARHGAP42,KRIT1,WWP1,CLVS2,ABHD17B,RFX7,ACVR2A,TFDP1,SH3BGRL3,TRAF3,ZNF652,SNX3,CHAF1A,LZTFL1,ZMYND8,TMCC1,PTPRG,SNX2,AP3D1,IP6K2,ZPBP,TRH,RERG,KNTC1,PRDM1,KLF7,AGO3,HSP90B1,LHX9,SLC44A1,STK26,VPS26A,MBTD1,PLPPR4,SAMD8,SLC4A10,SNX4,USP33,UTRN,YWHAB,EIF4E,BNC1,PLPP3,GUCY1A2,SMURF2,SKI,TGFBI,EIF5A,ATAD2B,MYLIP,T…
GO:BP	regulation of biological process	GO:0050789	FALSE	9.673692581295733e-18	17.014407718102028	5331	132	71	30108	GABRA1,TOX,PXK,RREB1,TANK,TPPP,AFF2,ELL2,CDKN1B,LIMA1,ITK,NSD2,VGLL4,BDNF,ARHGAP42,KRIT1,WWP1,ABHD17B,RFX7,ACVR2A,TFDP1,TRAF3,ZNF652,LZTFL1,ZMYND8,PTPRG,AP3D1,IP6K2,TRH,RERG,KNTC1,PRDM1,KLF7,AGO3,STK26,MBTD1,PLPPR4,SAMD8,SLC4A10,SNX4,USP33,UTRN,YWHAB,EIF4E,BNC1,PLPP3,GUCY1A2,SMURF2,SKI,ATAD2B,MYLIP,FRY,TTBK2,ADAMTS9,LMO2,PTBP1,PCGF5,MLLT10,CREM,CDKL5,NCOA7,KCNQ3,CAB39,PTPN3,ATP8B1,BMPR2,ATXN1,TCF…
GO:BP	biological regulation	GO:0065007	FALSE	1.0882901235247975e-17	16.963255312129043	5498	132	72	30108	GABRA1,TOX,PXK,RREB1,TANK,TPPP,AFF2,ELL2,CDKN1B,LIMA1,ITK,NSD2,VGLL4,BDNF,ARHGAP42,KRIT1,WWP1,ABHD17B,RFX7,FGA,ACVR2A,TFDP1,TRAF3,ZNF652,LZTFL1,ZMYND8,PTPRG,AP3D1,IP6K2,TRH,RERG,KNTC1,PRDM1,KLF7,AGO3,STK26,MBTD1,PLPPR4,SAMD8,SLC4A10,SNX4,USP33,UTRN,YWHAB,EIF4E,BNC1,PLPP3,GUCY1A2,SMURF2,SKI,ATAD2B,MYLIP,FRY,TTBK2,ADAMTS9,LMO2,PTBP1,PCGF5,MLLT10,CREM,CDKL5,NCOA7,KCNQ3,CAB39,PTPN3,ATP8B1,BMPR2,ATXN1…
GO:BP	regulation of cellular process	GO:0050794	FALSE	4.6402467010505835e-17	16.333458929346673	5013	132	68	30108	TOX,RREB1,TANK,TPPP,AFF2,ELL2,CDKN1B,LIMA1,ITK,NSD2,VGLL4,BDNF,ARHGAP42,KRIT1,WWP1,ABHD17B,RFX7,ACVR2A,TFDP1,TRAF3,ZNF652,LZTFL1,ZMYND8,PTPRG,AP3D1,IP6K2,TRH,RERG,KNTC1,PRDM1,KLF7,AGO3,STK26,MBTD1,PLPPR4,SAMD8,SLC4A10,SNX4,USP33,UTRN,YWHAB,EIF4E,BNC1,PLPP3,GUCY1A2,SMURF2,SKI,ATAD2B,MYLIP,TTBK2,ADAMTS9,LMO2,PTBP1,PCGF5,MLLT10,CREM,CDKL5,NCOA7,KCNQ3,CAB39,PTPN3,ATP8B1,BMPR2,ATXN1,TCF12,APAF1,SESN3,…
GO:BP	regulation of nitrogen compound metabolic process	GO:0051171	FALSE	3.4453439477073367e-13	12.4628	2256	132	42	30108	TOX,RREB1,TANK,TPPP,AFF2,ELL2,CDKN1B,NSD2,VGLL4,BDNF,WWP1,RFX7,ACVR2A,TFDP1,ZNF652,ZMYND8,AP3D1,IP6K2,PRDM1,KLF7,AGO3,MBTD1,SAMD8,EIF4E,BNC1,PLPP3,SKI,ATAD2B,MYLIP,FRY,LMO2,PTBP1,PCGF5,MLLT10,CREM,NCOA7,PTPN3,ATP8B1,BMPR2,ATXN1,TCF12,APAF1
GO:BP	regulation of primary metabolic process	GO:0080090	FALSE	1.0560642044140713e-12	11.9763	2329	132	42	30108	TOX,RREB1,TANK,TPPP,AFF2,ELL2,CDKN1B,NSD2,VGLL4,BDNF,WWP1,RFX7,ACVR2A,TFDP1,ZNF652,ZMYND8,AP3D1,IP6K2,PRDM1,KLF7,AGO3,MBTD1,SAMD8,EIF4E,BNC1,PLPP3,SKI,ATAD2B,MYLIP,FRY,LMO2,PTBP1,PCGF5,MLLT10,CREM,NCOA7,PTPN3,ATP8B1,BMPR2,ATXN1,TCF12,APAF1
GO:BP	macromolecule metabolic process	GO:0043170	FALSE	3.884505143181272e-12	11.410664299198798	3849	132	53	30108	TOX,RREB1,TANK,TPPP,AFF2,ELL2,CDKN1B,KLHDC10,ITK,NSD2,VGLL4,BDNF,WWP1,RFX7,ACVR2A,TFDP1,TRAF3,ZNF652,ZMYND8,AP3D1,IP6K2,ANAPC10,PRDM1,KLF7,AGO3,HSP90B1,MBTD1,SAMD8,EIF4E,BNC1,PLPP3,SMURF2,SKI,EIF5A,ATAD2B,MYLIP,FRY,ADAMTS9,LMO2,PTBP1,PCGF5,MLLT10,DCUN1D3,CREM,NCOA7,KCNQ3,KLHL15,PTPN3,ATP8B1,BMPR2,ATXN1,TCF12,APAF1
GO:BP	regulation of macromolecule metabolic process	GO:0060255	FALSE	4.7646396381624085e-12	11.321969940581955	2552	132	43	30108	TOX,RREB1,TANK,TPPP,AFF2,ELL2,CDKN1B,ITK,NSD2,VGLL4,BDNF,WWP1,RFX7,ACVR2A,TFDP1,ZNF652,ZMYND8,AP3D1,IP6K2,PRDM1,KLF7,AGO3,MBTD1,SAMD8,EIF4E,BNC1,PLPP3,SKI,ATAD2B,MYLIP,FRY,LMO2,PTBP1,PCGF5,MLLT10,CREM,NCOA7,PTPN3,ATP8B1,BMPR2,ATXN1,TCF12,APAF1
GO:BP	regulation of metabolic process	GO:0019222	FALSE	4.7825574167777034e-12	11.320339807366523	2799	132	45	30108	TOX,RREB1,TANK,TPPP,AFF2,ELL2,CDKN1B,ITK,NSD2,VGLL4,BDNF,WWP1,RFX7,ACVR2A,TFDP1,ZNF652,ZMYND8,AP3D1,IP6K2,PRDM1,KLF7,AGO3,MBTD1,SAMD8,SNX4,USP33,EIF4E,BNC1,PLPP3,SKI,ATAD2B,MYLIP,FRY,LMO2,PTBP1,PCGF5,MLLT10,CREM,NCOA7,PTPN3,ATP8B1,BMPR2,ATXN1,TCF12,APAF1
GO:BP	regulation of cellular metabolic process	GO:0031323	FALSE	7.296342744613108e-12	11.136894773281892	2583	132	43	30108	TOX,RREB1,TANK,AFF2,ELL2,CDKN1B,ITK,NSD2,VGLL4,BDNF,WWP1,RFX7,ACVR2A,TFDP1,ZNF652,ZMYND8,AP3D1,IP6K2,PRDM1,KLF7,AGO3,MBTD1,SAMD8,SNX4,USP33,EIF4E,BNC1,PLPP3,SKI,ATAD2B,MYLIP,LMO2,PTBP1,PCGF5,MLLT10,CREM,NCOA7,PTPN3,ATP8B1,BMPR2,ATXN1,TCF12,APAF1
GO:BP	negative regulation of biological process	GO:0048519	FALSE	1.4253737908856327e-11	10.846071231071823	2390	132	41	30108	PXK,RREB1,TANK,TPPP,AFF2,CDKN1B,LIMA1,NSD2,VGLL4,BDNF,ARHGAP42,KRIT1,WWP1,TFDP1,LZTFL1,ZMYND8,PTPRG,IP6K2,TRH,RERG,KNTC1,PRDM1,KLF7,AGO3,STK26,MBTD1,EIF4E,PLPP3,SMURF2,SKI,MYLIP,FRY,TTBK2,PTBP1,NCOA7,PTPN3,ATP8B1,BMPR2,ATXN1,SESN3,NF1
GO:BP	nitrogen compound metabolic process	GO:0006807	FALSE	2.2214692146267744e-11	10.65335970088377	4013	132	53	30108	TOX,RREB1,TANK,TPPP,AFF2,ELL2,CDKN1B,KLHDC10,NSD2,VGLL4,BDNF,WWP1,RFX7,ACVR2A,TFDP1,TRAF3,ZNF652,ZMYND8,AP3D1,IP6K2,ANAPC10,TRH,PRDM1,KLF7,AGO3,HSP90B1,MBTD1,SAMD8,EIF4E,BNC1,PLPP3,SMURF2,SKI,EIF5A,ATAD2B,MYLIP,FRY,ADAMTS9,LMO2,PTBP1,PCGF5,MLLT10,DCUN1D3,CREM,NCOA7,GNPDA2,KLHL15,PTPN3,ATP8B1,BMPR2,ATXN1,TCF12,APAF1
GO:BP	metabolic process	GO:0008152	FALSE	1.0085128060537691e-10	9.99632	4924	132	58	30108	TOX,RREB1,TANK,TPPP,AFF2,ELL2,CDKN1B,KLHDC10,ITK,NSD2,VGLL4,BDNF,WWP1,RFX7,ACVR2A,TFDP1,TRAF3,ZNF652,ZMYND8,AP3D1,IP6K2,ANAPC10,TRH,PRDM1,KLF7,AGO3,HSP90B1,MBTD1,PLPPR4,SAMD8,SNX4,USP33,EIF4E,BNC1,PLPP3,SMURF2,SKI,EIF5A,ATAD2B,MYLIP,FRY,ADAMTS9,LMO2,PTBP1,PCGF5,MLLT10,DCUN1D3,CREM,NCOA7,GNPDA2,KCNQ3,KLHL15,PTPN3,ATP8B1,BMPR2,ATXN1,TCF12,APAF1
GO:BP	organic substance metabolic process	GO:0071704	FALSE	1.4072903234400454e-10	9.85162	4650	132	56	30108	TOX,RREB1,TANK,TPPP,AFF2,ELL2,CDKN1B,KLHDC10,ITK,NSD2,VGLL4,BDNF,WWP1,RFX7,ACVR2A,TFDP1,TRAF3,ZNF652,ZMYND8,AP3D1,IP6K2,ANAPC10,TRH,PRDM1,KLF7,AGO3,HSP90B1,MBTD1,PLPPR4,SAMD8,EIF4E,BNC1,PLPP3,SMURF2,SKI,EIF5A,ATAD2B,MYLIP,FRY,ADAMTS9,LMO2,PTBP1,PCGF5,MLLT10,DCUN1D3,CREM,NCOA7,GNPDA2,KCNQ3,KLHL15,PTPN3,ATP8B1,BMPR2,ATXN1,TCF12,APAF1
GO:BP	primary metabolic process	GO:0044238	FALSE	2.736330218688539e-10	9.562831493391812	4266	132	53	30108	TOX,RREB1,TANK,TPPP,AFF2,ELL2,CDKN1B,KLHDC10,NSD2,VGLL4,BDNF,WWP1,RFX7,ACVR2A,TFDP1,TRAF3,ZNF652,ZMYND8,AP3D1,IP6K2,ANAPC10,PRDM1,KLF7,AGO3,HSP90B1,MBTD1,PLPPR4,SAMD8,EIF4E,BNC1,PLPP3,SMURF2,SKI,EIF5A,ATAD2B,MYLIP,FRY,ADAMTS9,LMO2,PTBP1,PCGF5,MLLT10,DCUN1D3,CREM,NCOA7,GNPDA2,KLHL15,PTPN3,ATP8B1,BMPR2,ATXN1,TCF12,APAF1
GO:BP	negative regulation of cellular process	GO:0048523	FALSE	3.2528188971723496e-10	9.487740115675468	2257	132	38	30108	RREB1,TANK,AFF2,CDKN1B,LIMA1,NSD2,VGLL4,BDNF,ARHGAP42,KRIT1,WWP1,TFDP1,LZTFL1,ZMYND8,PTPRG,IP6K2,TRH,RERG,KNTC1,PRDM1,KLF7,AGO3,STK26,MBTD1,EIF4E,PLPP3,SMURF2,SKI,MYLIP,TTBK2,PTBP1,NCOA7,PTPN3,ATP8B1,BMPR2,ATXN1,SESN3,NF1
GO:BP	cellular nitrogen compound biosynthetic process	GO:0044271	FALSE	5.014443027472703e-10	9.299777298641267	1938	132	35	30108	TOX,RREB1,ELL2,CDKN1B,KLHDC10,NSD2,VGLL4,WWP1,RFX7,ACVR2A,TFDP1,ZNF652,ZMYND8,AP3D1,PRDM1,KLF7,AGO3,MBTD1,SAMD8,EIF4E,BNC1,SKI,EIF5A,ATAD2B,LMO2,PTBP1,PCGF5,MLLT10,CREM,NCOA7,GNPDA2,ATP8B1,BMPR2,ATXN1,TCF12
GO:BP	regulation of DNA-templated transcription	GO:0006355	FALSE	1.5603172670722328e-9	8.806787085408796	1364	132	29	30108	TOX,RREB1,ELL2,CDKN1B,NSD2,VGLL4,WWP1,RFX7,ACVR2A,TFDP1,ZNF652,ZMYND8,AP3D1,PRDM1,KLF7,MBTD1,BNC1,SKI,ATAD2B,LMO2,PTBP1,PCGF5,MLLT10,CREM,NCOA7,ATP8B1,BMPR2,ATXN1,TCF12
GO:BP	regulation of RNA biosynthetic process	GO:2001141	FALSE	1.6768519583266404e-9	8.775505277596567	1368	132	29	30108	TOX,RREB1,ELL2,CDKN1B,NSD2,VGLL4,WWP1,RFX7,ACVR2A,TFDP1,ZNF652,ZMYND8,AP3D1,PRDM1,KLF7,MBTD1,BNC1,SKI,ATAD2B,LMO2,PTBP1,PCGF5,MLLT10,CREM,NCOA7,ATP8B1,BMPR2,ATXN1,TCF12
GO:BP	DNA-templated transcription	GO:0006351	FALSE	4.181420833108571e-9	8.378676121304055	1420	132	29	30108	TOX,RREB1,ELL2,CDKN1B,NSD2,VGLL4,WWP1,RFX7,ACVR2A,TFDP1,ZNF652,ZMYND8,AP3D1,PRDM1,KLF7,MBTD1,BNC1,SKI,ATAD2B,LMO2,PTBP1,PCGF5,MLLT10,CREM,NCOA7,ATP8B1,BMPR2,ATXN1,TCF12
GO:BP	RNA biosynthetic process	GO:0032774	FALSE	5.221198621420456e-9	8.282229785328617	1433	132	29	30108	TOX,RREB1,ELL2,CDKN1B,NSD2,VGLL4,WWP1,RFX7,ACVR2A,TFDP1,ZNF652,ZMYND8,AP3D1,PRDM1,KLF7,MBTD1,BNC1,SKI,ATAD2B,LMO2,PTBP1,PCGF5,MLLT10,CREM,NCOA7,ATP8B1,BMPR2,ATXN1,TCF12
GO:BP	regulation of RNA metabolic process	GO:0051252	FALSE	5.4522468806110295e-9	8.263424487309198	1541	132	30	30108	TOX,RREB1,AFF2,ELL2,CDKN1B,NSD2,VGLL4,WWP1,RFX7,ACVR2A,TFDP1,ZNF652,ZMYND8,AP3D1,PRDM1,KLF7,MBTD1,BNC1,SKI,ATAD2B,LMO2,PTBP1,PCGF5,MLLT10,CREM,NCOA7,ATP8B1,BMPR2,ATXN1,TCF12
GO:BP	regulation of macromolecule biosynthetic process	GO:0010556	FALSE	8.79947876315978e-9	8.055543052507543	2143	132	35	30108	TOX,RREB1,TANK,AFF2,ELL2,CDKN1B,ITK,NSD2,VGLL4,WWP1,RFX7,ACVR2A,TFDP1,ZNF652,ZMYND8,AP3D1,PRDM1,KLF7,AGO3,MBTD1,SAMD8,EIF4E,BNC1,SKI,ATAD2B,LMO2,PTBP1,PCGF5,MLLT10,CREM,NCOA7,ATP8B1,BMPR2,ATXN1,TCF12
GO:BP	regulation of nucleobase-containing compound metabolic process	GO:0019219	FALSE	1.2775088182833663e-8	7.89364	1705	132	31	30108	TOX,RREB1,AFF2,ELL2,CDKN1B,NSD2,VGLL4,WWP1,RFX7,ACVR2A,TFDP1,ZNF652,ZMYND8,AP3D1,PRDM1,KLF7,MBTD1,BNC1,SKI,ATAD2B,LMO2,PTBP1,PCGF5,MLLT10,CREM,NCOA7,ATP8B1,BMPR2,ATXN1,TCF12,APAF1
GO:BP	nucleobase-containing compound biosynthetic process	GO:0034654	FALSE	1.3257294288214659e-8	7.877545103050537	1597	132	30	30108	TOX,RREB1,ELL2,CDKN1B,NSD2,VGLL4,WWP1,RFX7,ACVR2A,TFDP1,ZNF652,ZMYND8,AP3D1,PRDM1,KLF7,MBTD1,BNC1,SKI,ATAD2B,LMO2,PTBP1,PCGF5,MLLT10,CREM,NCOA7,GNPDA2,ATP8B1,BMPR2,ATXN1,TCF12
GO:BP	regulation of cellular biosynthetic process	GO:0031326	FALSE	1.8353063374854592e-8	7.736291435730273	2200	132	35	30108	TOX,RREB1,TANK,AFF2,ELL2,CDKN1B,ITK,NSD2,VGLL4,WWP1,RFX7,ACVR2A,TFDP1,ZNF652,ZMYND8,AP3D1,PRDM1,KLF7,AGO3,MBTD1,SAMD8,EIF4E,BNC1,SKI,ATAD2B,LMO2,PTBP1,PCGF5,MLLT10,CREM,NCOA7,ATP8B1,BMPR2,ATXN1,TCF12
GO:BP	regulation of gene expression	GO:0010468	FALSE	2.044667493829114e-8	7.6893773073809815	2087	132	34	30108	TOX,RREB1,TANK,AFF2,ELL2,CDKN1B,ITK,NSD2,VGLL4,WWP1,RFX7,ACVR2A,TFDP1,ZNF652,ZMYND8,AP3D1,PRDM1,KLF7,AGO3,MBTD1,EIF4E,BNC1,SKI,ATAD2B,LMO2,PTBP1,PCGF5,MLLT10,CREM,NCOA7,ATP8B1,BMPR2,ATXN1,TCF12
GO:BP	regulation of biosynthetic process	GO:0009889	FALSE	2.303116471229892e-8	7.637684098712536	2218	132	35	30108	TOX,RREB1,TANK,AFF2,ELL2,CDKN1B,ITK,NSD2,VGLL4,WWP1,RFX7,ACVR2A,TFDP1,ZNF652,ZMYND8,AP3D1,PRDM1,KLF7,AGO3,MBTD1,SAMD8,EIF4E,BNC1,SKI,ATAD2B,LMO2,PTBP1,PCGF5,MLLT10,CREM,NCOA7,ATP8B1,BMPR2,ATXN1,TCF12
GO:BP	heterocycle biosynthetic process	GO:0018130	FALSE	2.480123406567306e-8	7.605526708908543	1638	132	30	30108	TOX,RREB1,ELL2,CDKN1B,NSD2,VGLL4,WWP1,RFX7,ACVR2A,TFDP1,ZNF652,ZMYND8,AP3D1,PRDM1,KLF7,MBTD1,BNC1,SKI,ATAD2B,LMO2,PTBP1,PCGF5,MLLT10,CREM,NCOA7,GNPDA2,ATP8B1,BMPR2,ATXN1,TCF12
GO:BP	aromatic compound biosynthetic process	GO:0019438	FALSE	2.754647663823933e-8	7.559933942163401	1645	132	30	30108	TOX,RREB1,ELL2,CDKN1B,NSD2,VGLL4,WWP1,RFX7,ACVR2A,TFDP1,ZNF652,ZMYND8,AP3D1,PRDM1,KLF7,MBTD1,BNC1,SKI,ATAD2B,LMO2,PTBP1,PCGF5,MLLT10,CREM,NCOA7,GNPDA2,ATP8B1,BMPR2,ATXN1,TCF12
GO:BP	cellular metabolic process	GO:0044237	FALSE	3.087364257050825e-8	7.510412128051226	4335	132	50	30108	TOX,RREB1,TANK,AFF2,ELL2,CDKN1B,KLHDC10,ITK,NSD2,VGLL4,BDNF,WWP1,RFX7,ACVR2A,TFDP1,ZNF652,ZMYND8,AP3D1,IP6K2,TRH,PRDM1,KLF7,AGO3,HSP90B1,MBTD1,PLPPR4,SAMD8,SNX4,USP33,EIF4E,BNC1,PLPP3,SKI,EIF5A,ATAD2B,MYLIP,LMO2,PTBP1,PCGF5,MLLT10,CREM,NCOA7,GNPDA2,KCNQ3,PTPN3,ATP8B1,BMPR2,ATXN1,TCF12,APAF1
GO:BP	gene expression	GO:0010467	FALSE	5.627644988489946e-8	7.24967	2677	132	38	30108	TOX,RREB1,TANK,AFF2,ELL2,CDKN1B,KLHDC10,ITK,NSD2,VGLL4,WWP1,RFX7,ACVR2A,TFDP1,ZNF652,ZMYND8,AP3D1,PRDM1,KLF7,AGO3,HSP90B1,MBTD1,EIF4E,BNC1,SKI,EIF5A,ATAD2B,LMO2,PTBP1,PCGF5,MLLT10,CREM,NCOA7,KCNQ3,ATP8B1,BMPR2,ATXN1,TCF12
GO:BP	organic cyclic compound biosynthetic process	GO:1901362	FALSE	6.345752750288628e-8	7.1975168533319165	1702	132	30	30108	TOX,RREB1,ELL2,CDKN1B,NSD2,VGLL4,WWP1,RFX7,ACVR2A,TFDP1,ZNF652,ZMYND8,AP3D1,PRDM1,KLF7,MBTD1,BNC1,SKI,ATAD2B,LMO2,PTBP1,PCGF5,MLLT10,CREM,NCOA7,GNPDA2,ATP8B1,BMPR2,ATXN1,TCF12
GO:BP	multicellular organismal process	GO:0032501	FALSE	9.044144109185988e-8	7.043632526233175	3130	132	41	30108	GABRA1,RREB1,TANK,TPPP,AFF2,CDKN1B,LIMA1,ITK,NSD2,BDNF,ARHGAP42,KRIT1,FGA,ACVR2A,LZTFL1,ZMYND8,PTPRG,AP3D1,ZPBP,TRH,PRDM1,KLF7,LHX9,MBTD1,PLPPR4,SLC4A10,SNX4,USP33,EIF4E,BNC1,PLPP3,SMURF2,TGFBI,MYLIP,PTBP1,KCNQ3,ATP8B1,BMPR2,TCF12,APAF1,NF1
GO:BP	macromolecule biosynthetic process	GO:0009059	FALSE	1.41100300961415e-7	6.850472059911546	2898	132	39	30108	TOX,RREB1,TANK,AFF2,ELL2,CDKN1B,KLHDC10,ITK,NSD2,VGLL4,WWP1,RFX7,ACVR2A,TFDP1,ZNF652,ZMYND8,AP3D1,PRDM1,KLF7,AGO3,HSP90B1,MBTD1,SAMD8,EIF4E,BNC1,SKI,EIF5A,ATAD2B,LMO2,PTBP1,PCGF5,MLLT10,CREM,NCOA7,KCNQ3,ATP8B1,BMPR2,ATXN1,TCF12
GO:BP	cellular nitrogen compound metabolic process	GO:0034641	FALSE	1.4189125092750022e-7	6.8480443824921435	2763	132	38	30108	TOX,RREB1,AFF2,ELL2,CDKN1B,KLHDC10,NSD2,VGLL4,WWP1,RFX7,ACVR2A,TFDP1,ZNF652,ZMYND8,AP3D1,TRH,PRDM1,KLF7,AGO3,MBTD1,SAMD8,EIF4E,BNC1,SKI,EIF5A,ATAD2B,LMO2,PTBP1,PCGF5,MLLT10,CREM,NCOA7,GNPDA2,ATP8B1,BMPR2,ATXN1,TCF12,APAF1
GO:BP	RNA metabolic process	GO:0016070	FALSE	2.807600004638026e-7	6.55166	1929	132	31	30108	TOX,RREB1,AFF2,ELL2,CDKN1B,NSD2,VGLL4,WWP1,RFX7,ACVR2A,TFDP1,ZNF652,ZMYND8,AP3D1,PRDM1,KLF7,AGO3,MBTD1,BNC1,SKI,ATAD2B,LMO2,PTBP1,PCGF5,MLLT10,CREM,NCOA7,ATP8B1,BMPR2,ATXN1,TCF12
GO:BP	developmental process	GO:0032502	FALSE	4.841002238824395e-7	6.315064716510348	2883	132	38	30108	GABRA1,TOX,RREB1,TPPP,FAM84A,CDKN1B,ITK,NSD2,BDNF,KRIT1,ACVR2A,TFDP1,LZTFL1,ZMYND8,SNX2,AP3D1,ZPBP,PRDM1,KLF7,LHX9,MBTD1,PLPPR4,SLC4A10,USP33,EIF4E,BNC1,PLPP3,SMURF2,TGFBI,MYLIP,ADAMTS9,PTBP1,KCNQ3,ATP8B1,BMPR2,TCF12,APAF1,NF1
GO:BP	cellular biosynthetic process	GO:0044249	FALSE	5.180974740595347e-7	6.285588525073774	3313	132	41	30108	TOX,RREB1,TANK,AFF2,ELL2,CDKN1B,KLHDC10,ITK,NSD2,VGLL4,WWP1,RFX7,ACVR2A,TFDP1,ZNF652,ZMYND8,AP3D1,IP6K2,PRDM1,KLF7,AGO3,HSP90B1,MBTD1,SAMD8,EIF4E,BNC1,SKI,EIF5A,ATAD2B,LMO2,PTBP1,PCGF5,MLLT10,CREM,NCOA7,GNPDA2,KCNQ3,ATP8B1,BMPR2,ATXN1,TCF12
GO:BP	organic substance biosynthetic process	GO:1901576	FALSE	7.726856803074928e-7	6.112	3357	132	41	30108	TOX,RREB1,TANK,AFF2,ELL2,CDKN1B,KLHDC10,ITK,NSD2,VGLL4,WWP1,RFX7,ACVR2A,TFDP1,ZNF652,ZMYND8,AP3D1,IP6K2,PRDM1,KLF7,AGO3,HSP90B1,MBTD1,SAMD8,EIF4E,BNC1,SKI,EIF5A,ATAD2B,LMO2,PTBP1,PCGF5,MLLT10,CREM,NCOA7,GNPDA2,KCNQ3,ATP8B1,BMPR2,ATXN1,TCF12
GO:BP	biosynthetic process	GO:0009058	FALSE	8.683165517939134e-7	6.061321920405111	3370	132	41	30108	TOX,RREB1,TANK,AFF2,ELL2,CDKN1B,KLHDC10,ITK,NSD2,VGLL4,WWP1,RFX7,ACVR2A,TFDP1,ZNF652,ZMYND8,AP3D1,IP6K2,PRDM1,KLF7,AGO3,HSP90B1,MBTD1,SAMD8,EIF4E,BNC1,SKI,EIF5A,ATAD2B,LMO2,PTBP1,PCGF5,MLLT10,CREM,NCOA7,GNPDA2,KCNQ3,ATP8B1,BMPR2,ATXN1,TCF12
GO:BP	anatomical structure development	GO:0048856	FALSE	1.39494e-06	5.8554454132994085	2715	132	36	30108	GABRA1,TOX,RREB1,TPPP,FAM84A,CDKN1B,ITK,NSD2,BDNF,KRIT1,ACVR2A,TFDP1,ZMYND8,SNX2,AP3D1,ZPBP,PRDM1,KLF7,LHX9,MBTD1,PLPPR4,SLC4A10,USP33,EIF4E,BNC1,PLPP3,SMURF2,TGFBI,MYLIP,PTBP1,KCNQ3,ATP8B1,BMPR2,TCF12,APAF1,NF1
GO:BP	positive regulation of macromolecule metabolic process	GO:0010604	FALSE	1.86283e-06	5.729826937117702	1487	132	26	30108	RREB1,TANK,ELL2,CDKN1B,ITK,NSD2,BDNF,ACVR2A,TFDP1,ZMYND8,AP3D1,IP6K2,PRDM1,KLF7,AGO3,MBTD1,BNC1,PLPP3,ATAD2B,MYLIP,LMO2,PTBP1,MLLT10,NCOA7,BMPR2,TCF12
GO:BP	positive regulation of metabolic process	GO:0009893	FALSE	2.45713e-06	5.609571577412472	1622	132	27	30108	RREB1,TANK,ELL2,CDKN1B,ITK,NSD2,BDNF,ACVR2A,TFDP1,ZMYND8,AP3D1,IP6K2,PRDM1,KLF7,AGO3,MBTD1,SNX4,BNC1,PLPP3,ATAD2B,MYLIP,LMO2,PTBP1,MLLT10,NCOA7,BMPR2,TCF12
GO:BP	regulation of transcription by RNA polymerase II	GO:0006357	FALSE	2.83327e-06	5.547712274363149	1084	132	22	30108	TOX,RREB1,ELL2,NSD2,RFX7,ACVR2A,TFDP1,ZNF652,ZMYND8,AP3D1,PRDM1,KLF7,SKI,ATAD2B,LMO2,PTBP1,PCGF5,MLLT10,CREM,NCOA7,BMPR2,TCF12
GO:BP	negative regulation of nitrogen compound metabolic process	GO:0051172	FALSE	3.06286e-06	5.513872962652869	891	132	20	30108	RREB1,TPPP,CDKN1B,NSD2,VGLL4,WWP1,ZMYND8,PRDM1,KLF7,AGO3,MBTD1,EIF4E,PLPP3,SKI,FRY,PTBP1,NCOA7,PTPN3,ATP8B1,ATXN1
GO:BP	nucleic acid metabolic process	GO:0090304	FALSE	3.0742e-06	5.512268363416523	2258	132	32	30108	TOX,RREB1,AFF2,ELL2,CDKN1B,NSD2,VGLL4,WWP1,RFX7,ACVR2A,TFDP1,ZNF652,ZMYND8,AP3D1,PRDM1,KLF7,AGO3,MBTD1,BNC1,SKI,ATAD2B,LMO2,PTBP1,PCGF5,MLLT10,CREM,NCOA7,ATP8B1,BMPR2,ATXN1,TCF12,APAF1
GO:BP	heterocycle metabolic process	GO:0046483	FALSE	4.48162e-06	5.3485651425169936	2560	132	34	30108	TOX,RREB1,AFF2,ELL2,CDKN1B,NSD2,VGLL4,WWP1,RFX7,ACVR2A,TFDP1,ZNF652,ZMYND8,AP3D1,TRH,PRDM1,KLF7,AGO3,MBTD1,BNC1,SKI,ATAD2B,LMO2,PTBP1,PCGF5,MLLT10,CREM,NCOA7,GNPDA2,ATP8B1,BMPR2,ATXN1,TCF12,APAF1
GO:BP	positive regulation of cellular process	GO:0048522	FALSE	5.1998e-06	5.284013650203737	2575	132	34	30108	RREB1,TANK,TPPP,ELL2,CDKN1B,ITK,NSD2,BDNF,ACVR2A,TFDP1,ZMYND8,AP3D1,IP6K2,TRH,PRDM1,KLF7,AGO3,MBTD1,SNX4,UTRN,EIF4E,BNC1,PLPP3,GUCY1A2,SMURF2,ATAD2B,ADAMTS9,LMO2,PTBP1,MLLT10,NCOA7,BMPR2,TCF12,APAF1
GO:BP	cellular aromatic compound metabolic process	GO:0006725	FALSE	5.51648e-06	5.258338258655888	2581	132	34	30108	TOX,RREB1,AFF2,ELL2,CDKN1B,NSD2,VGLL4,WWP1,RFX7,ACVR2A,TFDP1,ZNF652,ZMYND8,AP3D1,TRH,PRDM1,KLF7,AGO3,MBTD1,BNC1,SKI,ATAD2B,LMO2,PTBP1,PCGF5,MLLT10,CREM,NCOA7,GNPDA2,ATP8B1,BMPR2,ATXN1,TCF12,APAF1
GO:BP	transcription by RNA polymerase II	GO:0006366	FALSE	6.34202e-06	5.1977724253366455	1133	132	22	30108	TOX,RREB1,ELL2,NSD2,RFX7,ACVR2A,TFDP1,ZNF652,ZMYND8,AP3D1,PRDM1,KLF7,SKI,ATAD2B,LMO2,PTBP1,PCGF5,MLLT10,CREM,NCOA7,BMPR2,TCF12
GO:BP	positive regulation of cellular metabolic process	GO:0031325	FALSE	7.60234e-06	5.119052977817308	1475	132	25	30108	RREB1,TANK,ELL2,ITK,NSD2,BDNF,ACVR2A,TFDP1,ZMYND8,AP3D1,IP6K2,PRDM1,KLF7,AGO3,MBTD1,SNX4,BNC1,PLPP3,ATAD2B,LMO2,PTBP1,MLLT10,NCOA7,BMPR2,TCF12
GO:BP	nucleobase-containing compound metabolic process	GO:0006139	FALSE	7.77699e-06	5.109188575464432	2480	132	33	30108	TOX,RREB1,AFF2,ELL2,CDKN1B,NSD2,VGLL4,WWP1,RFX7,ACVR2A,TFDP1,ZNF652,ZMYND8,AP3D1,PRDM1,KLF7,AGO3,MBTD1,BNC1,SKI,ATAD2B,LMO2,PTBP1,PCGF5,MLLT10,CREM,NCOA7,GNPDA2,ATP8B1,BMPR2,ATXN1,TCF12,APAF1
GO:BP	positive regulation of nitrogen compound metabolic process	GO:0051173	FALSE	1.33769e-05	4.873644602597819	1290	132	23	30108	RREB1,TANK,ELL2,CDKN1B,NSD2,BDNF,ACVR2A,TFDP1,ZMYND8,AP3D1,IP6K2,KLF7,MBTD1,BNC1,PLPP3,ATAD2B,MYLIP,LMO2,PTBP1,MLLT10,NCOA7,BMPR2,TCF12
GO:BP	organic cyclic compound metabolic process	GO:1901360	FALSE	1.5065e-05	4.822031246186329	2686	132	34	30108	TOX,RREB1,AFF2,ELL2,CDKN1B,NSD2,VGLL4,WWP1,RFX7,ACVR2A,TFDP1,ZNF652,ZMYND8,AP3D1,TRH,PRDM1,KLF7,AGO3,MBTD1,BNC1,SKI,ATAD2B,LMO2,PTBP1,PCGF5,MLLT10,CREM,NCOA7,GNPDA2,ATP8B1,BMPR2,ATXN1,TCF12,APAF1
GO:BP	positive regulation of biological process	GO:0048518	FALSE	1.55525e-05	4.808201015001143	2830	132	35	30108	RREB1,TANK,TPPP,ELL2,CDKN1B,ITK,NSD2,BDNF,ACVR2A,TFDP1,ZMYND8,AP3D1,IP6K2,TRH,PRDM1,KLF7,AGO3,MBTD1,SNX4,UTRN,EIF4E,BNC1,PLPP3,GUCY1A2,SMURF2,ATAD2B,MYLIP,ADAMTS9,LMO2,PTBP1,MLLT10,NCOA7,BMPR2,TCF12,APAF1
GO:BP	negative regulation of macromolecule metabolic process	GO:0010605	FALSE	2.02088e-05	4.694459930071058	1101	132	21	30108	RREB1,TPPP,AFF2,CDKN1B,NSD2,VGLL4,WWP1,ZMYND8,PRDM1,KLF7,AGO3,MBTD1,EIF4E,PLPP3,SKI,FRY,PTBP1,NCOA7,PTPN3,ATP8B1,ATXN1
GO:BP	response to stimulus	GO:0050896	FALSE	2.98763e-05	4.52467	3647	132	40	30108	RREB1,TANK,CDKN1B,ITK,NSD2,BDNF,ARHGAP42,FGA,ACVR2A,TRAF3,ZMYND8,AP3D1,IP6K2,RERG,KNTC1,KLF7,AGO3,STK26,MBTD1,PLPPR4,SLC4A10,SNX4,USP33,YWHAB,EIF4E,PLPP3,GUCY1A2,SMURF2,SKI,ADAMTS9,PTBP1,NCOA7,KCNQ3,CAB39,KLHL15,BMPR2,TCF12,APAF1,SESN3,NF1
GO:BP	cellular component organization or biogenesis	GO:0071840	FALSE	5.98242e-05	4.223123366718424	3132	132	36	30108	GABRA1,RREB1,TPPP,AFF2,CDKN1B,KLHDC10,LIMA1,BDNF,KRIT1,CLVS2,ABHD17B,SH3BGRL3,CHAF1A,TMCC1,SNX2,AP3D1,IP6K2,ZPBP,RERG,KNTC1,KLF7,AGO3,STK26,PLPPR4,SAMD8,SNX4,USP33,TGFBI,MYLIP,TTBK2,CEP162,CDKL5,KCNQ3,ATP8B1,BMPR2,APAF1
GO:BP	negative regulation of metabolic process	GO:0009892	FALSE	7.18046e-05	4.1438475955660055	1186	132	21	30108	RREB1,TPPP,AFF2,CDKN1B,NSD2,VGLL4,WWP1,ZMYND8,PRDM1,KLF7,AGO3,MBTD1,EIF4E,PLPP3,SKI,FRY,PTBP1,NCOA7,PTPN3,ATP8B1,ATXN1
GO:BP	cellular component organization	GO:0016043	FALSE	8.32571e-05	4.079578492899943	3025	132	35	30108	GABRA1,RREB1,TPPP,AFF2,CDKN1B,KLHDC10,LIMA1,BDNF,KRIT1,CLVS2,ABHD17B,SH3BGRL3,CHAF1A,TMCC1,SNX2,AP3D1,IP6K2,ZPBP,RERG,KNTC1,KLF7,AGO3,STK26,PLPPR4,SNX4,USP33,TGFBI,MYLIP,TTBK2,CEP162,CDKL5,KCNQ3,ATP8B1,BMPR2,APAF1
GO:BP	regulation of signaling	GO:0023051	FALSE	9.10436e-05	4.040750408026238	1552	132	24	30108	TANK,BDNF,ARHGAP42,ACVR2A,TRAF3,TRH,KLF7,AGO3,PLPPR4,SLC4A10,SNX4,USP33,EIF4E,PLPP3,GUCY1A2,SMURF2,SKI,PTBP1,CDKL5,KCNQ3,BMPR2,APAF1,SESN3,NF1
GO:BP	regulation of cell communication	GO:0010646	FALSE	9.10436e-05	4.040750408026238	1552	132	24	30108	TANK,BDNF,ARHGAP42,ACVR2A,TRAF3,TRH,KLF7,AGO3,PLPPR4,SLC4A10,SNX4,USP33,EIF4E,PLPP3,GUCY1A2,SMURF2,SKI,PTBP1,CDKL5,KCNQ3,BMPR2,APAF1,SESN3,NF1
GO:BP	system development	GO:0048731	FALSE	0.000126782	3.896941241585178	1830	132	26	30108	GABRA1,TPPP,CDKN1B,NSD2,BDNF,KRIT1,ACVR2A,ZMYND8,PRDM1,KLF7,LHX9,MBTD1,PLPPR4,SLC4A10,USP33,EIF4E,PLPP3,TGFBI,MYLIP,PTBP1,KCNQ3,ATP8B1,BMPR2,TCF12,APAF1,NF1
GO:BP	positive regulation of macromolecule biosynthetic process	GO:0010557	FALSE	0.000237281	3.624736952877513	1160	132	20	30108	RREB1,TANK,ELL2,ITK,NSD2,ACVR2A,TFDP1,ZMYND8,AP3D1,PRDM1,KLF7,AGO3,BNC1,ATAD2B,LMO2,PTBP1,MLLT10,NCOA7,BMPR2,TCF12
GO:BP	multicellular organism development	GO:0007275	FALSE	0.000253411	3.596175101485568	2162	132	28	30108	GABRA1,TPPP,CDKN1B,NSD2,BDNF,KRIT1,ACVR2A,ZMYND8,AP3D1,PRDM1,KLF7,LHX9,MBTD1,PLPPR4,SLC4A10,USP33,EIF4E,PLPP3,SMURF2,TGFBI,MYLIP,PTBP1,KCNQ3,ATP8B1,BMPR2,TCF12,APAF1,NF1
GO:BP	protein metabolic process	GO:0019538	FALSE	0.000269143	3.570016128318149	1646	132	24	30108	TANK,TPPP,CDKN1B,KLHDC10,BDNF,WWP1,ACVR2A,TRAF3,IP6K2,ANAPC10,AGO3,HSP90B1,EIF4E,PLPP3,SMURF2,EIF5A,MYLIP,FRY,ADAMTS9,PTBP1,DCUN1D3,NCOA7,KLHL15,PTPN3
GO:BP	positive regulation of cellular biosynthetic process	GO:0031328	FALSE	0.000351257	3.45438	1189	132	20	30108	RREB1,TANK,ELL2,ITK,NSD2,ACVR2A,TFDP1,ZMYND8,AP3D1,PRDM1,KLF7,AGO3,BNC1,ATAD2B,LMO2,PTBP1,MLLT10,NCOA7,BMPR2,TCF12
GO:BP	endosomal transport	GO:0016197	TRUE	0.00038836	3.410765224636198	146	132	8	30108	PXK,SNX3,TMCC1,SNX2,AP3D1,VPS26A,SNX4,SNX5
GO:BP	positive regulation of biosynthetic process	GO:0009891	FALSE	0.000406303	3.3911504073236225	1200	132	20	30108	RREB1,TANK,ELL2,ITK,NSD2,ACVR2A,TFDP1,ZMYND8,AP3D1,PRDM1,KLF7,AGO3,BNC1,ATAD2B,LMO2,PTBP1,MLLT10,NCOA7,BMPR2,TCF12
GO:BP	signaling	GO:0023052	FALSE	0.000417333	3.379517665261373	2638	132	31	30108	GABRA1,TANK,CDKN1B,ITK,BDNF,ARHGAP42,ACVR2A,TRAF3,TRH,KNTC1,KLF7,AGO3,STK26,PLPPR4,SLC4A10,SNX4,USP33,YWHAB,EIF4E,PLPP3,GUCY1A2,SMURF2,SKI,PTBP1,CDKL5,KCNQ3,CAB39,BMPR2,APAF1,SESN3,NF1
GO:BP	anatomical structure morphogenesis	GO:0009653	FALSE	0.000441859	3.354716286943626	1323	132	21	30108	RREB1,TPPP,FAM84A,NSD2,BDNF,KRIT1,ACVR2A,SNX2,ZPBP,PRDM1,KLF7,LHX9,PLPPR4,SLC4A10,USP33,PLPP3,TGFBI,ATP8B1,BMPR2,APAF1,NF1
GO:BP	positive regulation of transcription by RNA polymerase II	GO:0045944	FALSE	0.000463483	3.33397	588	132	14	30108	RREB1,ELL2,ACVR2A,TFDP1,ZMYND8,AP3D1,KLF7,ATAD2B,LMO2,PTBP1,MLLT10,NCOA7,BMPR2,TCF12
GO:BP	cell communication	GO:0007154	FALSE	0.000698046	3.15612	2701	132	31	30108	GABRA1,TANK,CDKN1B,ITK,BDNF,ARHGAP42,ACVR2A,TRAF3,TRH,KNTC1,KLF7,AGO3,STK26,PLPPR4,SLC4A10,SNX4,USP33,YWHAB,EIF4E,PLPP3,GUCY1A2,SMURF2,SKI,PTBP1,CDKL5,KCNQ3,CAB39,BMPR2,APAF1,SESN3,NF1
GO:BP	regulation of multicellular organismal process	GO:0051239	FALSE	0.000810341	3.091332010039244	1254	132	20	30108	RREB1,TANK,TPPP,CDKN1B,ITK,NSD2,BDNF,ARHGAP42,KRIT1,ACVR2A,PTPRG,AP3D1,PRDM1,KLF7,SNX4,PLPP3,SMURF2,MYLIP,BMPR2,NF1
GO:BP	positive regulation of nucleobase-containing compound metabolic process	GO:0045935	FALSE	0.000954431	3.020255319431719	928	132	17	30108	RREB1,ELL2,NSD2,ACVR2A,TFDP1,ZMYND8,AP3D1,KLF7,MBTD1,BNC1,ATAD2B,LMO2,PTBP1,MLLT10,NCOA7,BMPR2,TCF12
GO:BP	regulation of biological quality	GO:0065008	FALSE	0.000972217	3.0122367409433433	1152	132	19	30108	GABRA1,LIMA1,BDNF,ARHGAP42,ABHD17B,FGA,IP6K2,TRH,KLF7,SLC4A10,SNX4,USP33,PLPP3,MYLIP,CDKL5,KCNQ3,PTPN3,ATP8B1,BMPR2
GO:BP	cellular response to stimulus	GO:0051716	FALSE	0.00151116	2.820688973478421	3102	132	33	30108	TANK,CDKN1B,ITK,NSD2,BDNF,ARHGAP42,ACVR2A,TRAF3,ZMYND8,AP3D1,IP6K2,KNTC1,KLF7,AGO3,STK26,MBTD1,PLPPR4,USP33,YWHAB,EIF4E,PLPP3,GUCY1A2,SMURF2,SKI,PTBP1,NCOA7,KCNQ3,CAB39,KLHL15,BMPR2,APAF1,SESN3,NF1
GO:BP	positive regulation of DNA-templated transcription	GO:0045893	FALSE	0.00162644	2.7887617528323245	753	132	15	30108	RREB1,ELL2,ACVR2A,TFDP1,ZMYND8,AP3D1,KLF7,BNC1,ATAD2B,LMO2,PTBP1,MLLT10,NCOA7,BMPR2,TCF12
GO:BP	positive regulation of RNA biosynthetic process	GO:1902680	FALSE	0.00165334	2.7816373740283202	754	132	15	30108	RREB1,ELL2,ACVR2A,TFDP1,ZMYND8,AP3D1,KLF7,BNC1,ATAD2B,LMO2,PTBP1,MLLT10,NCOA7,BMPR2,TCF12
GO:BP	nervous system development	GO:0007399	FALSE	0.0021129	2.67512	1097	132	18	30108	GABRA1,TPPP,BDNF,ZMYND8,PRDM1,KLF7,PLPPR4,SLC4A10,USP33,EIF4E,PLPP3,MYLIP,PTBP1,KCNQ3,ATP8B1,BMPR2,TCF12,APAF1
GO:BP	regulation of developmental process	GO:0050793	FALSE	0.0021959	2.658387241804751	1100	132	18	30108	RREB1,TPPP,CDKN1B,NSD2,BDNF,KRIT1,ACVR2A,AP3D1,PRDM1,KLF7,EIF4E,BNC1,SMURF2,ADAMTS9,PTBP1,BMPR2,TCF12,NF1
GO:BP	negative regulation of cellular metabolic process	GO:0031324	FALSE	0.00225287	2.6472645392838317	1102	132	18	30108	RREB1,AFF2,CDKN1B,NSD2,VGLL4,WWP1,ZMYND8,PRDM1,KLF7,AGO3,MBTD1,EIF4E,PLPP3,SKI,PTBP1,PTPN3,ATP8B1,ATXN1
GO:BP	NK T cell differentiation	GO:0001865	TRUE	0.00226616	2.644709463971207	6	132	3	30108	ITK,AP3D1,PRDM1
GO:BP	organonitrogen compound metabolic process	GO:1901564	FALSE	0.00264273	2.5779476835147013	2146	132	26	30108	TANK,TPPP,CDKN1B,KLHDC10,BDNF,WWP1,ACVR2A,TRAF3,IP6K2,ANAPC10,TRH,AGO3,HSP90B1,SAMD8,EIF4E,PLPP3,SMURF2,EIF5A,MYLIP,FRY,ADAMTS9,PTBP1,DCUN1D3,NCOA7,KLHL15,PTPN3
GO:BP	cell motility	GO:0048870	FALSE	0.00271375	2.566430833578661	785	132	15	30108	RREB1,FAM84A,CDKN1B,LIMA1,KRIT1,LZTFL1,ZMYND8,PTPRG,STK26,USP33,PLPP3,SMURF2,TTBK2,BMPR2,NF1
GO:BP	cell differentiation	GO:0030154	FALSE	0.00279356	2.55384	1877	132	24	30108	TOX,RREB1,TPPP,CDKN1B,ITK,BDNF,ACVR2A,AP3D1,ZPBP,PRDM1,KLF7,PLPPR4,SLC4A10,USP33,EIF4E,BNC1,PLPP3,MYLIP,ADAMTS9,PTBP1,KCNQ3,ATP8B1,BMPR2,TCF12
GO:BP	cellular developmental process	GO:0048869	FALSE	0.00279356	2.55384	1877	132	24	30108	TOX,RREB1,TPPP,CDKN1B,ITK,BDNF,ACVR2A,AP3D1,ZPBP,PRDM1,KLF7,PLPPR4,SLC4A10,USP33,EIF4E,BNC1,PLPP3,MYLIP,ADAMTS9,PTBP1,KCNQ3,ATP8B1,BMPR2,TCF12
GO:BP	negative regulation of RNA metabolic process	GO:0051253	FALSE	0.00340202	2.468263544816207	598	132	13	30108	RREB1,CDKN1B,NSD2,VGLL4,WWP1,ZMYND8,PRDM1,KLF7,MBTD1,SKI,PTBP1,ATP8B1,ATXN1
GO:BP	negative regulation of macromolecule biosynthetic process	GO:0010558	FALSE	0.00429031	2.36751	924	132	16	30108	RREB1,AFF2,CDKN1B,NSD2,VGLL4,WWP1,ZMYND8,PRDM1,KLF7,AGO3,MBTD1,EIF4E,SKI,PTBP1,ATP8B1,ATXN1
GO:BP	positive regulation of RNA metabolic process	GO:0051254	FALSE	0.00518902	2.2849143250936588	828	132	15	30108	RREB1,ELL2,ACVR2A,TFDP1,ZMYND8,AP3D1,KLF7,BNC1,ATAD2B,LMO2,PTBP1,MLLT10,NCOA7,BMPR2,TCF12
GO:BP	neurogenesis	GO:0022008	FALSE	0.00534231	2.2722712919887913	830	132	15	30108	TPPP,BDNF,PRDM1,KLF7,PLPPR4,SLC4A10,USP33,EIF4E,PLPP3,MYLIP,PTBP1,KCNQ3,ATP8B1,BMPR2,TCF12
GO:BP	regulation of cell migration	GO:0030334	FALSE	0.00577476	2.2384661057039144	441	132	11	30108	RREB1,CDKN1B,KRIT1,ZMYND8,PTPRG,STK26,PLPP3,SMURF2,TTBK2,BMPR2,NF1
GO:BP	negative regulation of DNA-templated transcription	GO:0045892	FALSE	0.00604388	2.2186842703143888	534	132	12	30108	RREB1,CDKN1B,NSD2,VGLL4,WWP1,ZMYND8,PRDM1,KLF7,MBTD1,SKI,ATP8B1,ATXN1
GO:BP	negative regulation of cellular biosynthetic process	GO:0031327	FALSE	0.00609865	2.2147665153123115	950	132	16	30108	RREB1,AFF2,CDKN1B,NSD2,VGLL4,WWP1,ZMYND8,PRDM1,KLF7,AGO3,MBTD1,EIF4E,SKI,PTBP1,ATP8B1,ATXN1
GO:BP	negative regulation of biosynthetic process	GO:0009890	FALSE	0.00626267	2.2032402787409273	952	132	16	30108	RREB1,AFF2,CDKN1B,NSD2,VGLL4,WWP1,ZMYND8,PRDM1,KLF7,AGO3,MBTD1,EIF4E,SKI,PTBP1,ATP8B1,ATXN1
GO:BP	negative regulation of RNA biosynthetic process	GO:1902679	FALSE	0.00639733	2.194001191489384	537	132	12	30108	RREB1,CDKN1B,NSD2,VGLL4,WWP1,ZMYND8,PRDM1,KLF7,MBTD1,SKI,ATP8B1,ATXN1
GO:BP	regulation of protein metabolic process	GO:0051246	FALSE	0.0081942	2.086493189558842	752	132	14	30108	TANK,TPPP,CDKN1B,BDNF,ACVR2A,IP6K2,AGO3,EIF4E,PLPP3,MYLIP,FRY,PTBP1,NCOA7,PTPN3
GO:BP	regulation of response to stimulus	GO:0048583	FALSE	0.00883097	2.053991662326583	1732	132	22	30108	RREB1,TANK,ITK,NSD2,ARHGAP42,ACVR2A,TRAF3,KLF7,AGO3,MBTD1,SNX4,USP33,PLPP3,GUCY1A2,SMURF2,SKI,PTBP1,NCOA7,BMPR2,APAF1,SESN3,NF1
GO:BP	regulation of cell motility	GO:2000145	FALSE	0.00915001	2.038578637303011	463	132	11	30108	RREB1,CDKN1B,KRIT1,ZMYND8,PTPRG,STK26,PLPP3,SMURF2,TTBK2,BMPR2,NF1
GO:BP	regulation of cell differentiation	GO:0045595	FALSE	0.00987432	2.005492629516805	660	132	13	30108	RREB1,CDKN1B,BDNF,ACVR2A,AP3D1,PRDM1,KLF7,EIF4E,BNC1,ADAMTS9,PTBP1,BMPR2,TCF12
GO:BP	negative regulation of nucleobase-containing compound metabolic process	GO:0045934	FALSE	0.011050276598368665	1.9566268510610623	667	132	13	30108	RREB1,CDKN1B,NSD2,VGLL4,WWP1,ZMYND8,PRDM1,KLF7,MBTD1,SKI,PTBP1,ATP8B1,ATXN1
GO:BP	plasma membrane bounded cell projection organization	GO:0120036	FALSE	0.011350504422093725	1.9449848377779912	774	132	14	30108	RREB1,LIMA1,BDNF,SNX2,KLF7,STK26,PLPPR4,USP33,MYLIP,TTBK2,CEP162,CDKL5,ATP8B1,BMPR2
GO:BP	protein modification process	GO:0036211	FALSE	0.011516653660590442	1.9386736934699655	775	132	14	30108	TANK,TPPP,BDNF,WWP1,ACVR2A,TRAF3,IP6K2,ANAPC10,PLPP3,MYLIP,FRY,PTBP1,DCUN1D3,NCOA7
GO:BP	neuron differentiation	GO:0030182	FALSE	0.011776361408471046	1.928988874601668	671	132	13	30108	BDNF,PRDM1,KLF7,PLPPR4,SLC4A10,USP33,EIF4E,MYLIP,PTBP1,KCNQ3,ATP8B1,BMPR2,TCF12
GO:BP	regulation of locomotion	GO:0040012	FALSE	0.0125836	1.9001957585065377	479	132	11	30108	RREB1,CDKN1B,KRIT1,ZMYND8,PTPRG,STK26,PLPP3,SMURF2,TTBK2,BMPR2,NF1
GO:BP	cell projection organization	GO:0030030	FALSE	0.012741401897974285	1.8947827852613457	782	132	14	30108	RREB1,LIMA1,BDNF,SNX2,KLF7,STK26,PLPPR4,USP33,MYLIP,TTBK2,CEP162,CDKL5,ATP8B1,BMPR2
GO:BP	cell migration	GO:0016477	FALSE	0.018987003851430973	1.7215435615110393	702	132	13	30108	RREB1,CDKN1B,LIMA1,KRIT1,ZMYND8,PTPRG,STK26,USP33,PLPP3,SMURF2,TTBK2,BMPR2,NF1
GO:BP	generation of neurons	GO:0048699	FALSE	0.0233564	1.6315946552736071	716	132	13	30108	BDNF,PRDM1,KLF7,PLPPR4,SLC4A10,USP33,EIF4E,MYLIP,PTBP1,KCNQ3,ATP8B1,BMPR2,TCF12
GO:BP	regulation of epithelial cell migration	GO:0010632	FALSE	0.024569273819480996	1.609607679533469	123	132	6	30108	RREB1,KRIT1,PTPRG,PLPP3,BMPR2,NF1
GO:BP	localization	GO:0051179	FALSE	0.0280028	1.5528	2449	132	26	30108	GABRA1,PXK,CDKN1B,LIMA1,NSD2,SNX3,LZTFL1,ZMYND8,TMCC1,SNX2,AP3D1,TRH,KLF7,SLC44A1,VPS26A,PLPPR4,SLC4A10,SNX4,EIF4E,PLPP3,TGFBI,TTBK2,SNX5,KCNQ3,ATP8B1,ATXN1
GO:BP	intracellular transport	GO:0046907	FALSE	0.032395473436529695	1.4895156687709792	632	132	12	30108	PXK,CDKN1B,SNX3,TMCC1,SNX2,AP3D1,VPS26A,SNX4,EIF4E,SNX5,KCNQ3,ATXN1
GO:BP	cellular anatomical entity morphogenesis	GO:0032989	FALSE	0.039294646891000824	1.405666609524005	355	132	9	30108	RREB1,TPPP,BDNF,SNX2,ZPBP,KLF7,PLPPR4,USP33,BMPR2
GO:CC	intracellular anatomical structure	GO:0005622	FALSE	1.101522753399652e-18	17.95800652749746	7310	132	83	30108	TOX,PXK,RREB1,TANK,TPPP,AFF2,ELL2,CDKN1B,KLHDC10,LIMA1,ITK,NSD2,BDNF,KRIT1,WWP1,CLVS2,ABHD17B,FGA,ACVR2A,TFDP1,SH3BGRL3,MAN1A2,SNX3,CHAF1A,LZTFL1,ZMYND8,SNX2,AP3D1,IP6K2,ZPBP,ANAPC10,TRH,RERG,KNTC1,PRDM1,KLF7,AGO3,HSP90B1,SLC44A1,STK26,VPS26A,MBTD1,SAMD8,PDIK1L,CAPRIN1,SNX4,USP33,UTRN,YWHAB,E2F5,KTN1,EIF4E,BNC1,PLPP3,SMURF2,SKI,TGFBI,EIF5A,ATAD2B,TTBK2,ADAMTS9,LMO2,PTBP1,PCGF5,CHEK2,CEP162,ZNRF2,…
GO:CC	cellular anatomical entity	GO:0110165	FALSE	7.037268974453459e-18	17.152595849301086	8848	132	90	30108	GABRA1,TOX,PXK,RREB1,TANK,TPPP,AFF2,ELL2,CDKN1B,KLHDC10,LIMA1,ITK,NSD2,BDNF,KRIT1,WWP1,CLVS2,ABHD17B,FGA,ACVR2A,TFDP1,SH3BGRL3,MAN1A2,SNX3,CHAF1A,LZTFL1,ZMYND8,TMCC1,SNX2,AP3D1,IP6K2,ZPBP,ANAPC10,TRH,RERG,KNTC1,PRDM1,KLF7,AGO3,HSP90B1,SLC44A1,STK26,VPS26A,MBTD1,PLPPR4,SAMD8,PDIK1L,CAPRIN1,SLC4A10,SNX4,USP33,UTRN,YWHAB,E2F5,KTN1,EIF4E,BNC1,PLPP3,SMURF2,SKI,TGFBI,EIF5A,ATAD2B,TTBK2,ADAMTS9,LMO2,PTB…
GO:CC	intracellular organelle	GO:0043229	FALSE	2.385121881640983e-16	15.62248942326049	6317	132	74	30108	TOX,PXK,RREB1,TPPP,AFF2,ELL2,CDKN1B,KLHDC10,LIMA1,ITK,NSD2,BDNF,CLVS2,ABHD17B,TFDP1,SH3BGRL3,MAN1A2,SNX3,CHAF1A,LZTFL1,ZMYND8,SNX2,AP3D1,IP6K2,ZPBP,ANAPC10,TRH,RERG,KNTC1,PRDM1,KLF7,AGO3,HSP90B1,SLC44A1,STK26,VPS26A,MBTD1,SAMD8,PDIK1L,SNX4,USP33,UTRN,E2F5,KTN1,EIF4E,BNC1,PLPP3,SMURF2,SKI,TGFBI,EIF5A,ATAD2B,TTBK2,ADAMTS9,LMO2,PTBP1,PCGF5,CHEK2,CEP162,ZNRF2,MLLT10,MON2,SNX5,CREM,EIF2AK3,CDKL5,KLHL1…
GO:CC	organelle	GO:0043226	FALSE	2.929712828144725e-16	15.533174947312894	6509	132	75	30108	TOX,PXK,RREB1,TPPP,AFF2,ELL2,CDKN1B,KLHDC10,LIMA1,ITK,NSD2,BDNF,CLVS2,ABHD17B,TFDP1,SH3BGRL3,MAN1A2,SNX3,CHAF1A,LZTFL1,ZMYND8,SNX2,AP3D1,IP6K2,ZPBP,ANAPC10,TRH,RERG,KNTC1,PRDM1,KLF7,AGO3,HSP90B1,SLC44A1,STK26,VPS26A,MBTD1,PLPPR4,SAMD8,PDIK1L,SNX4,USP33,UTRN,E2F5,KTN1,EIF4E,BNC1,PLPP3,SMURF2,SKI,TGFBI,EIF5A,ATAD2B,TTBK2,ADAMTS9,LMO2,PTBP1,PCGF5,CHEK2,CEP162,ZNRF2,MLLT10,MON2,SNX5,CREM,EIF2AK3,CDKL…
GO:CC	intracellular membrane-bounded organelle	GO:0043231	FALSE	1.3864494285141412e-15	14.858095966921171	5676	132	69	30108	TOX,PXK,RREB1,TPPP,AFF2,ELL2,CDKN1B,KLHDC10,ITK,NSD2,BDNF,CLVS2,ABHD17B,TFDP1,SH3BGRL3,MAN1A2,SNX3,ZMYND8,SNX2,AP3D1,IP6K2,ZPBP,ANAPC10,TRH,RERG,PRDM1,KLF7,AGO3,HSP90B1,SLC44A1,STK26,VPS26A,MBTD1,SAMD8,PDIK1L,SNX4,USP33,UTRN,E2F5,KTN1,EIF4E,BNC1,PLPP3,SMURF2,SKI,TGFBI,EIF5A,ATAD2B,TTBK2,ADAMTS9,LMO2,PTBP1,PCGF5,CHEK2,CEP162,ZNRF2,MLLT10,MON2,SNX5,CREM,EIF2AK3,CDKL5,KLHL15,ATP8B1,BMPR2,ATXN1,TCF12…
GO:CC	membrane-bounded organelle	GO:0043227	FALSE	3.4853267841949343e-15	14.457756496211829	5936	132	70	30108	TOX,PXK,RREB1,TPPP,AFF2,ELL2,CDKN1B,KLHDC10,ITK,NSD2,BDNF,CLVS2,ABHD17B,TFDP1,SH3BGRL3,MAN1A2,SNX3,LZTFL1,ZMYND8,SNX2,AP3D1,IP6K2,ZPBP,ANAPC10,TRH,RERG,PRDM1,KLF7,AGO3,HSP90B1,SLC44A1,STK26,VPS26A,MBTD1,SAMD8,PDIK1L,SNX4,USP33,UTRN,E2F5,KTN1,EIF4E,BNC1,PLPP3,SMURF2,SKI,TGFBI,EIF5A,ATAD2B,TTBK2,ADAMTS9,LMO2,PTBP1,PCGF5,CHEK2,CEP162,ZNRF2,MLLT10,MON2,SNX5,CREM,EIF2AK3,CDKL5,KLHL15,ATP8B1,BMPR2,ATXN…
GO:CC	nucleus	GO:0005634	FALSE	3.2993222035517384e-11	10.48157527027106	3519	132	48	30108	TOX,RREB1,TPPP,AFF2,ELL2,CDKN1B,KLHDC10,ITK,NSD2,BDNF,TFDP1,SH3BGRL3,ZMYND8,IP6K2,ANAPC10,RERG,PRDM1,KLF7,AGO3,SLC44A1,MBTD1,PDIK1L,USP33,UTRN,E2F5,EIF4E,BNC1,SMURF2,SKI,ATAD2B,TTBK2,LMO2,PTBP1,PCGF5,CHEK2,CEP162,ZNRF2,MLLT10,CREM,EIF2AK3,CDKL5,KLHL15,ATP8B1,BMPR2,ATXN1,TCF12,APAF1,NF1
GO:CC	cytoplasm	GO:0005737	FALSE	1.0368554603653772e-9	8.984281780873111	5425	132	58	30108	PXK,TANK,TPPP,CDKN1B,KLHDC10,LIMA1,ITK,BDNF,KRIT1,WWP1,CLVS2,ABHD17B,FGA,ACVR2A,TFDP1,SH3BGRL3,MAN1A2,SNX3,LZTFL1,ZMYND8,SNX2,AP3D1,ZPBP,ANAPC10,TRH,RERG,KNTC1,PRDM1,KLF7,AGO3,HSP90B1,SLC44A1,STK26,VPS26A,SAMD8,CAPRIN1,SNX4,USP33,UTRN,YWHAB,KTN1,EIF4E,PLPP3,TGFBI,TTBK2,ADAMTS9,CEP162,ZNRF2,MON2,SNX5,EIF2AK3,PTPN3,ATP8B1,ATXN1,TCF12,APAF1,SESN3,PPP6R2
GO:CC	nucleoplasm	GO:0005654	FALSE	3.766030691404629e-9	8.424116145006195	1864	132	32	30108	RREB1,AFF2,ELL2,CDKN1B,KLHDC10,NSD2,TFDP1,SH3BGRL3,ZMYND8,IP6K2,RERG,PRDM1,KLF7,AGO3,SLC44A1,PDIK1L,USP33,UTRN,E2F5,EIF4E,BNC1,SMURF2,CHEK2,CEP162,ZNRF2,MLLT10,CDKL5,ATP8B1,BMPR2,ATXN1,TCF12,NF1
GO:CC	nuclear lumen	GO:0031981	FALSE	7.673428463211782e-8	7.115010551308794	2098	132	32	30108	RREB1,AFF2,ELL2,CDKN1B,KLHDC10,NSD2,TFDP1,SH3BGRL3,ZMYND8,IP6K2,RERG,PRDM1,KLF7,AGO3,SLC44A1,PDIK1L,USP33,UTRN,E2F5,EIF4E,BNC1,SMURF2,CHEK2,CEP162,ZNRF2,MLLT10,CDKL5,ATP8B1,BMPR2,ATXN1,TCF12,NF1
GO:CC	organelle lumen	GO:0043233	FALSE	7.178587862801283e-7	6.143960979672771	2297	132	32	30108	RREB1,AFF2,ELL2,CDKN1B,KLHDC10,NSD2,TFDP1,SH3BGRL3,ZMYND8,IP6K2,RERG,PRDM1,KLF7,AGO3,SLC44A1,PDIK1L,USP33,UTRN,E2F5,EIF4E,BNC1,SMURF2,CHEK2,CEP162,ZNRF2,MLLT10,CDKL5,ATP8B1,BMPR2,ATXN1,TCF12,NF1
GO:CC	membrane-enclosed lumen	GO:0031974	FALSE	7.178587862801283e-7	6.143960979672771	2297	132	32	30108	RREB1,AFF2,ELL2,CDKN1B,KLHDC10,NSD2,TFDP1,SH3BGRL3,ZMYND8,IP6K2,RERG,PRDM1,KLF7,AGO3,SLC44A1,PDIK1L,USP33,UTRN,E2F5,EIF4E,BNC1,SMURF2,CHEK2,CEP162,ZNRF2,MLLT10,CDKL5,ATP8B1,BMPR2,ATXN1,TCF12,NF1
GO:CC	intracellular organelle lumen	GO:0070013	FALSE	7.178587862801283e-7	6.143960979672771	2297	132	32	30108	RREB1,AFF2,ELL2,CDKN1B,KLHDC10,NSD2,TFDP1,SH3BGRL3,ZMYND8,IP6K2,RERG,PRDM1,KLF7,AGO3,SLC44A1,PDIK1L,USP33,UTRN,E2F5,EIF4E,BNC1,SMURF2,CHEK2,CEP162,ZNRF2,MLLT10,CDKL5,ATP8B1,BMPR2,ATXN1,TCF12,NF1
GO:CC	protein-containing complex	GO:0032991	FALSE	1.26115e-06	5.899232352385114	2901	132	36	30108	GABRA1,TANK,ELL2,CDKN1B,KLHDC10,GID4,KRIT1,ACVR2A,TFDP1,SNX3,CHAF1A,ZMYND8,SNX2,ZPBP,ANAPC10,KNTC1,AGO3,VPS26A,MBTD1,SNX4,UTRN,EIF4E,SMURF2,SKI,LMO2,PCGF5,SGCZ,ZNRF2,MLLT10,DCUN1D3,CREM,KCNQ3,ATP8B1,TCF12,APAF1,SESN3
GO:CC	endomembrane system	GO:0012505	FALSE	1.62309e-05	4.789657308178348	1813	132	26	30108	PXK,TPPP,BDNF,CLVS2,ABHD17B,MAN1A2,SNX3,TMCC1,SNX2,AP3D1,ZPBP,TRH,HSP90B1,STK26,VPS26A,SAMD8,SNX4,USP33,KTN1,PLPP3,TGFBI,ADAMTS9,MON2,SNX5,ATP8B1,BMPR2
GO:CC	endosome membrane	GO:0010008	FALSE	8.5477e-05	4.068150575642286	153	132	8	30108	PXK,ABHD17B,SNX3,SNX2,AP3D1,VPS26A,SNX4,MON2
GO:CC	cell junction	GO:0030054	FALSE	0.000184392	3.734258482341969	837	132	16	30108	GABRA1,LIMA1,ITK,BDNF,KRIT1,FGA,AP3D1,IP6K2,PLPPR4,SLC4A10,SNX4,USP33,UTRN,EIF4E,CDKL5,BMPR2
GO:CC	cytoplasmic vesicle	GO:0031410	FALSE	0.000362478	3.440718499392002	776	132	15	30108	PXK,BDNF,CLVS2,ABHD17B,SNX3,SNX2,AP3D1,ZPBP,TRH,STK26,VPS26A,SNX4,ZNRF2,MON2,SNX5
GO:CC	intracellular vesicle	GO:0097708	FALSE	0.000392182	3.4065126454409724	781	132	15	30108	PXK,BDNF,CLVS2,ABHD17B,SNX3,SNX2,AP3D1,ZPBP,TRH,STK26,VPS26A,SNX4,ZNRF2,MON2,SNX5
GO:CC	cytoplasmic vesicle membrane	GO:0030659	FALSE	0.000767416	3.114969371689396	274	132	9	30108	PXK,ABHD17B,SNX3,SNX2,AP3D1,VPS26A,SNX4,ZNRF2,MON2
GO:CC	vesicle membrane	GO:0012506	FALSE	0.000941703	3.0260859177870185	281	132	9	30108	PXK,ABHD17B,SNX3,SNX2,AP3D1,VPS26A,SNX4,ZNRF2,MON2
GO:CC	vesicle	GO:0031982	FALSE	0.00104892	2.979256255601403	847	132	15	30108	PXK,BDNF,CLVS2,ABHD17B,SNX3,SNX2,AP3D1,ZPBP,TRH,STK26,VPS26A,SNX4,ZNRF2,MON2,SNX5
GO:CC	ubiquitin ligase complex	GO:0000151	FALSE	0.00208391	2.6811216953713375	168	132	7	30108	CDKN1B,KLHDC10,GID4,ANAPC10,SMURF2,PCGF5,DCUN1D3
GO:CC	plasma membrane bounded cell projection	GO:0120025	FALSE	0.00227507	2.643005399784876	904	132	15	30108	GABRA1,LIMA1,BDNF,SH3BGRL3,LZTFL1,AP3D1,SLC4A10,UTRN,TTBK2,CEP162,CDKL5,KCNQ3,ATP8B1,BMPR2,NF1
GO:CC	cell periphery	GO:0071944	FALSE	0.00235604	2.627817946263934	2219	132	25	30108	GABRA1,PXK,LIMA1,KRIT1,ABHD17B,FGA,ACVR2A,SH3BGRL3,KNTC1,SLC44A1,STK26,PLPPR4,SLC4A10,SNX4,UTRN,PLPP3,TGFBI,ADAMTS9,SGCZ,ZNRF2,KCNQ3,PTPN3,ATP8B1,BMPR2,NF1
GO:CC	cell projection	GO:0042995	FALSE	0.00276031	2.5590427040976245	919	132	15	30108	GABRA1,LIMA1,BDNF,SH3BGRL3,LZTFL1,AP3D1,SLC4A10,UTRN,TTBK2,CEP162,CDKL5,KCNQ3,ATP8B1,BMPR2,NF1
GO:CC	retromer complex	GO:0030904	FALSE	0.0028304	2.5481520746095603	11	132	3	30108	SNX3,SNX2,VPS26A
GO:CC	endosome	GO:0005768	FALSE	0.0031909	2.4960869208631715	413	132	10	30108	PXK,CLVS2,ABHD17B,SNX3,SNX2,AP3D1,VPS26A,SNX4,MON2,SNX5
GO:CC	cytosol	GO:0005829	FALSE	0.00329472	2.4821819901135673	1833	132	22	30108	TANK,TPPP,CDKN1B,LIMA1,ITK,TFDP1,SH3BGRL3,LZTFL1,RERG,KNTC1,KLF7,AGO3,SLC44A1,STK26,SAMD8,EIF4E,TTBK2,CEP162,ATP8B1,ATXN1,APAF1,PPP6R2
GO:CC	synapse	GO:0045202	FALSE	0.00460444	2.336822783622611	526	132	11	30108	GABRA1,BDNF,FGA,AP3D1,PLPPR4,SLC4A10,SNX4,UTRN,EIF4E,CDKL5,BMPR2
GO:CC	intracellular protein-containing complex	GO:0140535	FALSE	0.00485061	2.314203873350114	529	132	11	30108	CDKN1B,KLHDC10,GID4,ANAPC10,AGO3,MBTD1,EIF4E,SMURF2,PCGF5,DCUN1D3,SESN3
GO:CC	plasma membrane region	GO:0098590	FALSE	0.00675188	2.1705750786383007	451	132	10	30108	GABRA1,LIMA1,SH3BGRL3,STK26,PLPPR4,SLC4A10,UTRN,PLPP3,ATP8B1,BMPR2
GO:CC	presynaptic endosome	GO:0098830	FALSE	0.012193242875052796	1.9138807754773894	3	132	2	30108	AP3D1,SNX4
GO:CC	plasma membrane	GO:0005886	FALSE	0.0126787	1.8969256097447305	2004	132	22	30108	GABRA1,PXK,LIMA1,KRIT1,ABHD17B,ACVR2A,SH3BGRL3,KNTC1,SLC44A1,STK26,PLPPR4,SLC4A10,SNX4,UTRN,PLPP3,SGCZ,ZNRF2,KCNQ3,PTPN3,ATP8B1,BMPR2,NF1
GO:CC	non-membrane-bounded organelle	GO:0043228	FALSE	0.013423650102424639	1.8721293765814246	2160	132	23	30108	RREB1,TPPP,LIMA1,CHAF1A,LZTFL1,ZMYND8,IP6K2,RERG,KNTC1,PRDM1,AGO3,MBTD1,SNX4,USP33,E2F5,EIF4E,TTBK2,CEP162,ZNRF2,CDKL5,ATXN1,TCF12,PPP6R2
GO:CC	intracellular non-membrane-bounded organelle	GO:0043232	FALSE	0.013423650102424639	1.8721293765814246	2160	132	23	30108	RREB1,TPPP,LIMA1,CHAF1A,LZTFL1,ZMYND8,IP6K2,RERG,KNTC1,PRDM1,AGO3,MBTD1,SNX4,USP33,E2F5,EIF4E,TTBK2,CEP162,ZNRF2,CDKL5,ATXN1,TCF12,PPP6R2
GO:CC	membrane	GO:0016020	FALSE	0.0139888	1.8542202572271427	3104	132	29	30108	GABRA1,PXK,LIMA1,KRIT1,ABHD17B,ACVR2A,SH3BGRL3,SNX3,SNX2,AP3D1,KNTC1,SLC44A1,STK26,VPS26A,PLPPR4,SAMD8,SLC4A10,SNX4,UTRN,PLPP3,SGCZ,ZNRF2,MON2,MCTP1,KCNQ3,PTPN3,ATP8B1,BMPR2,NF1
GO:CC	fibrillar center	GO:0001650	FALSE	0.015713	1.803739755832258	98	132	5	30108	RREB1,IP6K2,RERG,E2F5,ZNRF2
GO:CC	bounding membrane of organelle	GO:0098588	FALSE	0.0342403	1.4654628329569404	549	132	10	30108	PXK,ABHD17B,SNX3,SNX2,AP3D1,SLC44A1,VPS26A,SNX4,PLPP3,MON2
GO:CC	axon	GO:0030424	TRUE	0.0499735	1.3012603513643541	196	132	6	30108	BDNF,AP3D1,SLC4A10,KCNQ3,BMPR2,NF1
KEGG	TGF-beta signaling pathway	KEGG:04350	FALSE	0.000211706	3.6742672823278415	103	132	6	30108	ACVR2A,TFDP1,E2F5,SMURF2,SKI,BMPR2
KEGG	Endocytosis	KEGG:04144	FALSE	0.000214403	3.668769410481306	222	132	8	30108	WWP1,SNX3,SNX2,CCR2,VPS26A,SNX4,SMURF2,SNX5
KEGG	Ubiquitin mediated proteolysis	KEGG:04120	FALSE	0.00823757	2.084201031966641	127	132	5	30108	FBXW7,WWP1,UBE2W,ANAPC10,SMURF2
KEGG	Cell cycle	KEGG:04110	FALSE	0.012494044573083955	1.9032969490215104	139	132	5	30108	CDKN1B,TFDP1,ANAPC10,YWHAB,E2F5

## Sheet: S10.3_DMV11dpi_DOWN_trach
source	term_name	term_id	highlighted	adjusted_p_value	negative_log10_of_adjusted_p_value	term_size	query_size	intersection_size	effective_domain_size	intersections
GO:MF	binding	GO:0005488	FALSE	4.96792e-05	4.30383	5031	40	21	30108	SCN8A,C16ORF72,PRKAG2,ADAMTS5,SIK1,CPSF6,KIF3A,IL6,PAXBP1,ROR1,EDNRB,CAPZA2,ELL,STRBP,FUT9,ADRA2C,ZNF704,MAP2,SEC24C,FBN1,SNAP25
GO:MF	protein binding	GO:0005515	FALSE	0.00258258	2.5879456062724215	3334	40	15	30108	C16ORF72,PRKAG2,ADAMTS5,SIK1,KIF3A,IL6,PAXBP1,ROR1,CAPZA2,STRBP,FUT9,MAP2,SEC24C,FBN1,SNAP25
GO:BP	cellular process	GO:0009987	FALSE	2.9912288038735494e-8	7.524150365818831	8002	40	31	30108	TXLNG,GTF2H3,MCEE,C16ORF72,PRKAG2,RFK,ADAMTS5,SIK1,CPSF6,KIF3A,KCNMB2,IL6,PAXBP1,ROR1,MAGT1,NFIL3,EDNRB,CAPZA2,ELL,STRBP,GUCY1A1,FUT9,ADRA2C,SPICE1,GALC,ZNF704,MAP2,SEC24C,FBN1,UBE2D1,SNAP25
GO:BP	biological regulation	GO:0065007	FALSE	0.0012137	2.915889408163786	5498	40	21	30108	TXLNG,C16ORF72,PRKAG2,ADAMTS5,SIK1,KCNMB2,IL6,PAXBP1,ROR1,NFIL3,EDNRB,CAPZA2,ELL,GUCY1A1,FUT9,ADRA2C,SPICE1,ZNF704,FBN1,UBE2D1,SNAP25
GO:BP	carbohydrate derivative metabolic process	GO:1901135	FALSE	0.00285077	2.5450382423354467	468	40	7	30108	MCEE,PRKAG2,MAGT1,EDNRB,GUCY1A1,FUT9,GALC
GO:BP	regulation of biological process	GO:0050789	FALSE	0.00358085	2.4460140635444367	5331	40	20	30108	TXLNG,C16ORF72,PRKAG2,ADAMTS5,SIK1,IL6,PAXBP1,ROR1,NFIL3,EDNRB,CAPZA2,ELL,GUCY1A1,FUT9,ADRA2C,SPICE1,ZNF704,FBN1,UBE2D1,SNAP25
GO:BP	metabolic process	GO:0008152	FALSE	0.00493869	2.3063885243721676	4924	40	19	30108	GTF2H3,MCEE,PRKAG2,RFK,ADAMTS5,SIK1,CPSF6,IL6,PAXBP1,MAGT1,NFIL3,EDNRB,ELL,GUCY1A1,FUT9,AGPS,GALC,ZNF704,UBE2D1
GO:BP	organic substance metabolic process	GO:0071704	FALSE	0.0099596	2.0017580787617675	4650	40	18	30108	GTF2H3,MCEE,PRKAG2,RFK,SIK1,CPSF6,IL6,PAXBP1,MAGT1,NFIL3,EDNRB,ELL,GUCY1A1,FUT9,AGPS,GALC,ZNF704,UBE2D1
GO:BP	primary metabolic process	GO:0044238	FALSE	0.013905090814884157	1.8568261703903093	4266	40	17	30108	GTF2H3,MCEE,PRKAG2,RFK,SIK1,CPSF6,PAXBP1,MAGT1,NFIL3,EDNRB,ELL,GUCY1A1,FUT9,AGPS,GALC,ZNF704,UBE2D1
GO:BP	regulation of cellular process	GO:0050794	FALSE	0.0288403	1.539999641833659	5013	40	18	30108	TXLNG,C16ORF72,PRKAG2,SIK1,IL6,PAXBP1,ROR1,NFIL3,EDNRB,CAPZA2,ELL,GUCY1A1,FUT9,ADRA2C,SPICE1,ZNF704,FBN1,UBE2D1
GO:CC	cellular anatomical entity	GO:0110165	FALSE	3.533873946895581e-7	6.451748945815114	8848	40	30	30108	SCN8A,THSD7A,GTF2H3,C16ORF72,PRKAG2,RFK,ADAMTS5,SIK1,CPSF6,KIF3A,KCNMB2,IL6,PAXBP1,ROR1,MAGT1,NFIL3,EDNRB,CAPZA2,ELL,SH3BGRL2,STRBP,GUCY1A1,FUT9,SPICE1,AGPS,ZNF704,SEC24C,FBN1,UBE2D1,SNAP25
GO:CC	protein-containing complex	GO:0032991	FALSE	3.78864e-05	4.421516207119926	2901	40	16	30108	SCN8A,GTF2H3,PRKAG2,CPSF6,KIF3A,KCNMB2,IL6,ROR1,MAGT1,CAPZA2,ZER1,ELL,GUCY1A1,SEC24C,UBE2D1,SNAP25
GO:CC	intracellular anatomical structure	GO:0005622	FALSE	0.00321654	2.492610919900621	7310	40	22	30108	GTF2H3,C16ORF72,PRKAG2,RFK,SIK1,CPSF6,KIF3A,PAXBP1,MAGT1,NFIL3,CAPZA2,ELL,SH3BGRL2,STRBP,GUCY1A1,FUT9,SPICE1,AGPS,ZNF704,SEC24C,UBE2D1,SNAP25
GO:CC	membrane protein complex	GO:0098796	FALSE	0.014717474001645615	1.832166722694446	603	40	6	30108	SCN8A,KCNMB2,IL6,MAGT1,SEC24C,SNAP25
GO:CC	transferase complex	GO:1990234	TRUE	0.0464075	1.333411676095307	482	40	5	30108	GTF2H3,PRKAG2,MAGT1,ZER1,UBE2D1
KEGG	Protein processing in endoplasmic reticulum	KEGG:04141	FALSE	0.026119315705215154	1.583038205243134	144	40	3	30108	MAGT1,SEC24C,UBE2D1

## Sheet: S10.4_DMV11dpi_UP_trach
source	term_name	term_id	highlighted	adjusted_p_value	negative_log10_of_adjusted_p_value	term_size	query_size	intersection_size	effective_domain_size	intersections
GO:MF	binding	GO:0005488	FALSE	2.07702e-05	4.682559247619442	5031	54	26	30108	TOX,TFDP1,LHX9,STK26,PTBP1,RREB1,TANK,TRAF3,ZNF652,SNX3,CHAF1A,LZTFL1,MBTD1,DCUN1D3,CDKN1B,CLVS2,RFX7,PRDM1,PITPNM2,KLF7,EIF5A,MYLIP,TTBK2,ATXN1,TCF12,APAF1
GO:MF	nucleic acid binding	GO:0003676	FALSE	0.000843923	3.0737	1340	54	12	30108	TOX,TFDP1,LHX9,PTBP1,RREB1,ZNF652,RFX7,PRDM1,KLF7,EIF5A,ATXN1,TCF12
GO:MF	organic cyclic compound binding	GO:0097159	FALSE	0.00206033	2.6860629733371026	1728	54	13	30108	TOX,TFDP1,LHX9,STK26,PTBP1,RREB1,ZNF652,RFX7,PRDM1,KLF7,EIF5A,ATXN1,TCF12
GO:MF	cis-regulatory region sequence-specific DNA binding	GO:0000987	FALSE	0.00473045	2.3250979269159684	467	54	7	30108	TFDP1,RREB1,ZNF652,RFX7,PRDM1,KLF7,TCF12
GO:MF	sequence-specific double-stranded DNA binding	GO:1990837	FALSE	0.00743128	2.128936370874703	692	54	8	30108	TFDP1,LHX9,RREB1,ZNF652,RFX7,PRDM1,KLF7,TCF12
GO:MF	DNA binding	GO:0003677	FALSE	0.00951452	2.021613165356644	935	54	9	30108	TOX,TFDP1,LHX9,RREB1,ZNF652,RFX7,PRDM1,KLF7,TCF12
GO:MF	double-stranded DNA binding	GO:0003690	FALSE	0.010229811976291107	1.990132348537074	724	54	8	30108	TFDP1,LHX9,RREB1,ZNF652,RFX7,PRDM1,KLF7,TCF12
GO:MF	RNA polymerase II transcription regulatory region sequence-specific DNA binding	GO:0000977	FALSE	0.0105789	1.9755600959750836	530	54	7	30108	TFDP1,RREB1,ZNF652,RFX7,PRDM1,KLF7,TCF12
GO:MF	sequence-specific DNA binding	GO:0043565	FALSE	0.013355767033525597	1.8743311650097536	752	54	8	30108	TFDP1,LHX9,RREB1,ZNF652,RFX7,PRDM1,KLF7,TCF12
GO:MF	DNA-binding transcription factor activity	GO:0003700	TRUE	0.0167119	1.7769750464295455	570	54	7	30108	TFDP1,RREB1,ZNF652,RFX7,PRDM1,KLF7,TCF12
GO:MF	transcription cis-regulatory region binding	GO:0000976	FALSE	0.022303167956509228	1.6516334450991654	597	54	7	30108	TFDP1,RREB1,ZNF652,RFX7,PRDM1,KLF7,TCF12
GO:MF	transcription regulatory region nucleic acid binding	GO:0001067	FALSE	0.022536399613177095	1.647115465087822	598	54	7	30108	TFDP1,RREB1,ZNF652,RFX7,PRDM1,KLF7,TCF12
GO:MF	RNA polymerase II cis-regulatory region sequence-specific DNA binding	GO:0000978	FALSE	0.0342575	1.4652442502492347	444	54	6	30108	RREB1,ZNF652,RFX7,PRDM1,KLF7,TCF12
GO:MF	protein binding	GO:0005515	FALSE	0.0408396	1.3889185021268748	3334	54	16	30108	TFDP1,STK26,TANK,TRAF3,CHAF1A,LZTFL1,MBTD1,DCUN1D3,CDKN1B,PRDM1,PITPNM2,MYLIP,TTBK2,ATXN1,TCF12,APAF1
GO:BP	cellular process	GO:0009987	FALSE	2.81608e-05	4.550354826659981	8002	54	34	30108	TOX,KLHDC10,TFDP1,LHX9,SLC44A1,STK26,PTBP1,PCGF5,CEP162,RREB1,TANK,ITK,TRAF3,ZNF652,SNX3,CHAF1A,LZTFL1,MBTD1,GABRA1,CDKN1B,CLVS2,ABHD17B,RFX7,PRDM1,KLF7,EIF5A,MYLIP,TTBK2,ADAMTS9,ATXN1,TCF12,APAF1,SESN3,DAW1
GO:BP	macromolecule metabolic process	GO:0043170	FALSE	6.74458e-05	4.17104	3849	54	23	30108	TOX,KLHDC10,TFDP1,PTBP1,PCGF5,RREB1,TANK,ITK,TRAF3,ZNF652,MBTD1,DCUN1D3,CDKN1B,RFX7,PRDM1,KLF7,EIF5A,MYLIP,FRY,ADAMTS9,ATXN1,TCF12,APAF1
GO:BP	regulation of nitrogen compound metabolic process	GO:0051171	FALSE	0.000288632	3.5396558684617174	2256	54	17	30108	TOX,TFDP1,PTBP1,PCGF5,RREB1,TANK,ZNF652,MBTD1,CDKN1B,RFX7,PRDM1,KLF7,MYLIP,FRY,ATXN1,TCF12,APAF1
GO:BP	regulation of macromolecule metabolic process	GO:0060255	FALSE	0.000304533	3.516365683133312	2552	54	18	30108	TOX,TFDP1,PTBP1,PCGF5,RREB1,TANK,ITK,ZNF652,MBTD1,CDKN1B,RFX7,PRDM1,KLF7,MYLIP,FRY,ATXN1,TCF12,APAF1
GO:BP	regulation of biological process	GO:0050789	FALSE	0.000360895	3.442619078979025	5331	54	26	30108	TOX,TFDP1,STK26,PTBP1,PCGF5,RREB1,TANK,ITK,TRAF3,ZNF652,LZTFL1,MBTD1,GABRA1,CDKN1B,ABHD17B,RFX7,PRDM1,KLF7,MYLIP,FRY,TTBK2,ADAMTS9,ATXN1,TCF12,APAF1,SESN3
GO:BP	regulation of primary metabolic process	GO:0080090	FALSE	0.000453974	3.342969023772561	2329	54	17	30108	TOX,TFDP1,PTBP1,PCGF5,RREB1,TANK,ZNF652,MBTD1,CDKN1B,RFX7,PRDM1,KLF7,MYLIP,FRY,ATXN1,TCF12,APAF1
GO:BP	biological regulation	GO:0065007	FALSE	0.000674179	3.171224936033063	5498	54	26	30108	TOX,TFDP1,STK26,PTBP1,PCGF5,RREB1,TANK,ITK,TRAF3,ZNF652,LZTFL1,MBTD1,GABRA1,CDKN1B,ABHD17B,RFX7,PRDM1,KLF7,MYLIP,FRY,TTBK2,ADAMTS9,ATXN1,TCF12,APAF1,SESN3
GO:BP	nitrogen compound metabolic process	GO:0006807	FALSE	0.000702871	3.1531241894632878	4013	54	22	30108	TOX,KLHDC10,TFDP1,PTBP1,PCGF5,RREB1,TANK,TRAF3,ZNF652,MBTD1,DCUN1D3,CDKN1B,RFX7,PRDM1,KLF7,EIF5A,MYLIP,FRY,ADAMTS9,ATXN1,TCF12,APAF1
GO:BP	regulation of DNA-templated transcription	GO:0006355	FALSE	0.000800792	3.0964803733907145	1364	54	13	30108	TOX,TFDP1,PTBP1,PCGF5,RREB1,ZNF652,MBTD1,CDKN1B,RFX7,PRDM1,KLF7,ATXN1,TCF12
GO:BP	regulation of RNA biosynthetic process	GO:2001141	FALSE	0.000827664	3.0821459720444513	1368	54	13	30108	TOX,TFDP1,PTBP1,PCGF5,RREB1,ZNF652,MBTD1,CDKN1B,RFX7,PRDM1,KLF7,ATXN1,TCF12
GO:BP	regulation of metabolic process	GO:0019222	FALSE	0.00119362	2.923134556603083	2799	54	18	30108	TOX,TFDP1,PTBP1,PCGF5,RREB1,TANK,ITK,ZNF652,MBTD1,CDKN1B,RFX7,PRDM1,KLF7,MYLIP,FRY,ATXN1,TCF12,APAF1
GO:BP	DNA-templated transcription	GO:0006351	FALSE	0.0012585	2.9001479863996877	1420	54	13	30108	TOX,TFDP1,PTBP1,PCGF5,RREB1,ZNF652,MBTD1,CDKN1B,RFX7,PRDM1,KLF7,ATXN1,TCF12
GO:BP	cellular nitrogen compound biosynthetic process	GO:0044271	FALSE	0.0012934	2.8882662458685857	1938	54	15	30108	TOX,KLHDC10,TFDP1,PTBP1,PCGF5,RREB1,ZNF652,MBTD1,CDKN1B,RFX7,PRDM1,KLF7,EIF5A,ATXN1,TCF12
GO:BP	RNA biosynthetic process	GO:0032774	FALSE	0.00139357	2.855869677287833	1433	54	13	30108	TOX,TFDP1,PTBP1,PCGF5,RREB1,ZNF652,MBTD1,CDKN1B,RFX7,PRDM1,KLF7,ATXN1,TCF12
GO:BP	regulation of nucleobase-containing compound metabolic process	GO:0019219	FALSE	0.00161608	2.791536669698052	1705	54	14	30108	TOX,TFDP1,PTBP1,PCGF5,RREB1,ZNF652,MBTD1,CDKN1B,RFX7,PRDM1,KLF7,ATXN1,TCF12,APAF1
GO:BP	regulation of cellular metabolic process	GO:0031323	FALSE	0.00193449	2.713434194670855	2583	54	17	30108	TOX,TFDP1,PTBP1,PCGF5,RREB1,TANK,ITK,ZNF652,MBTD1,CDKN1B,RFX7,PRDM1,KLF7,MYLIP,ATXN1,TCF12,APAF1
GO:BP	regulation of cellular process	GO:0050794	FALSE	0.00199936	2.6991089573290457	5013	54	24	30108	TOX,TFDP1,STK26,PTBP1,PCGF5,RREB1,TANK,ITK,TRAF3,ZNF652,LZTFL1,MBTD1,CDKN1B,ABHD17B,RFX7,PRDM1,KLF7,MYLIP,TTBK2,ADAMTS9,ATXN1,TCF12,APAF1,SESN3
GO:BP	primary metabolic process	GO:0044238	FALSE	0.00202012	2.6946224731446486	4266	54	22	30108	TOX,KLHDC10,TFDP1,PTBP1,PCGF5,RREB1,TANK,TRAF3,ZNF652,MBTD1,DCUN1D3,CDKN1B,RFX7,PRDM1,KLF7,EIF5A,MYLIP,FRY,ADAMTS9,ATXN1,TCF12,APAF1
GO:BP	organic substance metabolic process	GO:0071704	FALSE	0.00213578	2.670442676978676	4650	54	23	30108	TOX,KLHDC10,TFDP1,PTBP1,PCGF5,RREB1,TANK,ITK,TRAF3,ZNF652,MBTD1,DCUN1D3,CDKN1B,RFX7,PRDM1,KLF7,EIF5A,MYLIP,FRY,ADAMTS9,ATXN1,TCF12,APAF1
GO:BP	regulation of RNA metabolic process	GO:0051252	FALSE	0.00312277	2.5054599774707786	1541	54	13	30108	TOX,TFDP1,PTBP1,PCGF5,RREB1,ZNF652,MBTD1,CDKN1B,RFX7,PRDM1,KLF7,ATXN1,TCF12
GO:BP	gene expression	GO:0010467	FALSE	0.00316416	2.499741252395752	2677	54	17	30108	TOX,KLHDC10,TFDP1,PTBP1,PCGF5,RREB1,TANK,ITK,ZNF652,MBTD1,CDKN1B,RFX7,PRDM1,KLF7,EIF5A,ATXN1,TCF12
GO:BP	regulation of gene expression	GO:0010468	FALSE	0.0032589	2.4869285205912663	2087	54	15	30108	TOX,TFDP1,PTBP1,PCGF5,RREB1,TANK,ITK,ZNF652,MBTD1,CDKN1B,RFX7,PRDM1,KLF7,ATXN1,TCF12
GO:BP	regulation of macromolecule biosynthetic process	GO:0010556	FALSE	0.00451762	2.3450899570875445	2143	54	15	30108	TOX,TFDP1,PTBP1,PCGF5,RREB1,TANK,ITK,ZNF652,MBTD1,CDKN1B,RFX7,PRDM1,KLF7,ATXN1,TCF12
GO:BP	nucleobase-containing compound biosynthetic process	GO:0034654	FALSE	0.00462276	2.335098751315264	1597	54	13	30108	TOX,TFDP1,PTBP1,PCGF5,RREB1,ZNF652,MBTD1,CDKN1B,RFX7,PRDM1,KLF7,ATXN1,TCF12
GO:BP	metabolic process	GO:0008152	FALSE	0.00583493	2.233964381017002	4924	54	23	30108	TOX,KLHDC10,TFDP1,PTBP1,PCGF5,RREB1,TANK,ITK,TRAF3,ZNF652,MBTD1,DCUN1D3,CDKN1B,RFX7,PRDM1,KLF7,EIF5A,MYLIP,FRY,ADAMTS9,ATXN1,TCF12,APAF1
GO:BP	heterocycle biosynthetic process	GO:0018130	FALSE	0.00609732	2.2148610636805497	1638	54	13	30108	TOX,TFDP1,PTBP1,PCGF5,RREB1,ZNF652,MBTD1,CDKN1B,RFX7,PRDM1,KLF7,ATXN1,TCF12
GO:BP	regulation of cellular biosynthetic process	GO:0031326	FALSE	0.00623214	2.2053625586525434	2200	54	15	30108	TOX,TFDP1,PTBP1,PCGF5,RREB1,TANK,ITK,ZNF652,MBTD1,CDKN1B,RFX7,PRDM1,KLF7,ATXN1,TCF12
GO:BP	aromatic compound biosynthetic process	GO:0019438	FALSE	0.0063871	2.194696013667151	1645	54	13	30108	TOX,TFDP1,PTBP1,PCGF5,RREB1,ZNF652,MBTD1,CDKN1B,RFX7,PRDM1,KLF7,ATXN1,TCF12
GO:BP	regulation of biosynthetic process	GO:0009889	FALSE	0.00688378	2.1621730675344546	2218	54	15	30108	TOX,TFDP1,PTBP1,PCGF5,RREB1,TANK,ITK,ZNF652,MBTD1,CDKN1B,RFX7,PRDM1,KLF7,ATXN1,TCF12
GO:BP	developmental process	GO:0032502	FALSE	0.00864777	2.0630960240808958	2883	54	17	30108	TOX,TFDP1,LHX9,PTBP1,RREB1,ITK,LZTFL1,MBTD1,GABRA1,CDKN1B,PRDM1,KLF7,MYLIP,ADAMTS9,TCF12,APAF1,DAW1
GO:BP	organic cyclic compound biosynthetic process	GO:1901362	FALSE	0.00924111	2.034275950165371	1702	54	13	30108	TOX,TFDP1,PTBP1,PCGF5,RREB1,ZNF652,MBTD1,CDKN1B,RFX7,PRDM1,KLF7,ATXN1,TCF12
GO:BP	macromolecule biosynthetic process	GO:0009059	FALSE	0.00927094	2.0328761575040013	2898	54	17	30108	TOX,KLHDC10,TFDP1,PTBP1,PCGF5,RREB1,TANK,ITK,ZNF652,MBTD1,CDKN1B,RFX7,PRDM1,KLF7,EIF5A,ATXN1,TCF12
GO:BP	negative regulation of biological process	GO:0048519	FALSE	0.016961973301653766	1.7705236247109406	2390	54	15	30108	TFDP1,STK26,PTBP1,RREB1,TANK,LZTFL1,MBTD1,CDKN1B,PRDM1,KLF7,MYLIP,FRY,TTBK2,ATXN1,SESN3
GO:BP	cellular nitrogen compound metabolic process	GO:0034641	FALSE	0.022141259446822516	1.6547976790648622	2763	54	16	30108	TOX,KLHDC10,TFDP1,PTBP1,PCGF5,RREB1,ZNF652,MBTD1,CDKN1B,RFX7,PRDM1,KLF7,EIF5A,ATXN1,TCF12,APAF1
GO:BP	regulation of transcription by RNA polymerase II	GO:0006357	FALSE	0.0254943	1.593556271655389	1084	54	10	30108	TOX,TFDP1,PTBP1,PCGF5,RREB1,ZNF652,RFX7,PRDM1,KLF7,TCF12
GO:BP	RNA metabolic process	GO:0016070	FALSE	0.035052524001676535	1.4552807046435625	1929	54	13	30108	TOX,TFDP1,PTBP1,PCGF5,RREB1,ZNF652,MBTD1,CDKN1B,RFX7,PRDM1,KLF7,ATXN1,TCF12
GO:BP	transcription by RNA polymerase II	GO:0006366	FALSE	0.0371856	1.4296246446012408	1133	54	10	30108	TOX,TFDP1,PTBP1,PCGF5,RREB1,ZNF652,RFX7,PRDM1,KLF7,TCF12
GO:BP	negative regulation of cellular process	GO:0048523	FALSE	0.0404516	1.3930641633456142	2257	54	14	30108	TFDP1,STK26,PTBP1,RREB1,TANK,LZTFL1,MBTD1,CDKN1B,PRDM1,KLF7,MYLIP,TTBK2,ATXN1,SESN3
GO:BP	nucleic acid metabolic process	GO:0090304	FALSE	0.040650606951447316	1.390932965600135	2258	54	14	30108	TOX,TFDP1,PTBP1,PCGF5,RREB1,ZNF652,MBTD1,CDKN1B,RFX7,PRDM1,KLF7,ATXN1,TCF12,APAF1
GO:CC	intracellular organelle	GO:0043229	TRUE	1.67024e-05	4.7772208070893205	6317	54	29	30108	TOX,KLHDC10,TFDP1,SLC44A1,STK26,PTBP1,PCGF5,CHEK2,CEP162,RREB1,ITK,SNX3,CHAF1A,LZTFL1,MBTD1,CDKN1B,CLVS2,ABHD17B,PRDM1,KLF7,EIF5A,TTBK2,ADAMTS9,ATXN1,TCF12,APAF1,PPP6R2,LOC107049580,PPP4R3A
GO:CC	intracellular anatomical structure	GO:0005622	FALSE	2.66808e-05	4.573801420003951	7310	54	31	30108	TOX,KLHDC10,TFDP1,SLC44A1,STK26,PTBP1,PCGF5,CHEK2,CEP162,RREB1,TANK,ITK,SNX3,CHAF1A,LZTFL1,MBTD1,CDKN1B,CLVS2,ABHD17B,PRDM1,KLF7,EIF5A,TTBK2,ADAMTS9,ATXN1,TCF12,APAF1,SESN3,PPP6R2,LOC107049580,PPP4R3A
GO:CC	organelle	GO:0043226	FALSE	3.29048e-05	4.482740762312369	6509	54	29	30108	TOX,KLHDC10,TFDP1,SLC44A1,STK26,PTBP1,PCGF5,CHEK2,CEP162,RREB1,ITK,SNX3,CHAF1A,LZTFL1,MBTD1,CDKN1B,CLVS2,ABHD17B,PRDM1,KLF7,EIF5A,TTBK2,ADAMTS9,ATXN1,TCF12,APAF1,PPP6R2,LOC107049580,PPP4R3A
GO:CC	cytosol	GO:0005829	FALSE	6.6847e-05	4.174918055887885	1833	54	15	30108	TFDP1,SLC44A1,STK26,CEP162,TANK,ITK,LZTFL1,CDKN1B,KLF7,TTBK2,ATXN1,APAF1,PPP6R2,LOC107049580,PPP4R3A
GO:CC	membrane-bounded organelle	GO:0043227	FALSE	8.02367e-05	4.095626758702182	5936	54	27	30108	TOX,KLHDC10,TFDP1,SLC44A1,STK26,PTBP1,PCGF5,CHEK2,CEP162,RREB1,ITK,SNX3,LZTFL1,MBTD1,CDKN1B,CLVS2,ABHD17B,PRDM1,KLF7,EIF5A,TTBK2,ADAMTS9,ATXN1,TCF12,APAF1,LOC107049580,PPP4R3A
GO:CC	intracellular membrane-bounded organelle	GO:0043231	FALSE	0.00013347	3.8746164695325462	5676	54	26	30108	TOX,KLHDC10,TFDP1,SLC44A1,STK26,PTBP1,PCGF5,CHEK2,CEP162,RREB1,ITK,SNX3,MBTD1,CDKN1B,CLVS2,ABHD17B,PRDM1,KLF7,EIF5A,TTBK2,ADAMTS9,ATXN1,TCF12,APAF1,LOC107049580,PPP4R3A
GO:CC	cellular anatomical entity	GO:0110165	FALSE	0.000637144	3.1957626461185926	8848	54	32	30108	TOX,KLHDC10,TFDP1,SLC44A1,STK26,PTBP1,PCGF5,CHEK2,CEP162,RREB1,TANK,ITK,SNX3,CHAF1A,LZTFL1,MBTD1,GABRA1,CDKN1B,CLVS2,ABHD17B,PRDM1,KLF7,EIF5A,TTBK2,ADAMTS9,ATXN1,TCF12,APAF1,SESN3,PPP6R2,LOC107049580,PPP4R3A
GO:CC	nucleus	GO:0005634	FALSE	0.00077611	3.110076793000016	3519	54	19	30108	TOX,KLHDC10,TFDP1,SLC44A1,PTBP1,PCGF5,CHEK2,CEP162,RREB1,ITK,MBTD1,CDKN1B,PRDM1,KLF7,TTBK2,ATXN1,TCF12,APAF1,PPP4R3A
GO:CC	ubiquitin ligase complex	GO:0000151	TRUE	0.00173176	2.761512347003469	168	54	5	30108	KLHDC10,GID4,PCGF5,DCUN1D3,CDKN1B
GO:CC	cytoplasm	GO:0005737	FALSE	0.00317757	2.497905244038239	5425	54	23	30108	KLHDC10,TFDP1,SLC44A1,STK26,CEP162,TANK,ITK,SNX3,LZTFL1,CDKN1B,CLVS2,ABHD17B,PRDM1,KLF7,TTBK2,ADAMTS9,ATXN1,TCF12,APAF1,SESN3,PPP6R2,LOC107049580,PPP4R3A
GO:CC	intracellular protein-containing complex	GO:0140535	FALSE	0.00577324	2.238580307297585	529	54	7	30108	KLHDC10,GID4,PCGF5,MBTD1,DCUN1D3,CDKN1B,SESN3
GO:CC	nucleoplasm	GO:0005654	FALSE	0.0123266	1.9091577177770362	1864	54	12	30108	KLHDC10,TFDP1,SLC44A1,CHEK2,CEP162,RREB1,CDKN1B,PRDM1,KLF7,ATXN1,TCF12,PPP4R3A
GO:CC	protein-containing complex	GO:0032991	FALSE	0.016813796850554872	1.7743342041661505	2901	54	15	30108	KLHDC10,GID4,TFDP1,PCGF5,TANK,SNX3,CHAF1A,MBTD1,GABRA1,DCUN1D3,CDKN1B,TCF12,APAF1,SESN3,LOC107049580
GO:CC	transferase complex	GO:1990234	FALSE	0.029479	1.5304878810638227	482	54	6	30108	KLHDC10,GID4,PCGF5,MBTD1,DCUN1D3,CDKN1B
GO:CC	nuclear lumen	GO:0031981	FALSE	0.037342601037700436	1.4277954352627085	2098	54	12	30108	KLHDC10,TFDP1,SLC44A1,CHEK2,CEP162,RREB1,CDKN1B,PRDM1,KLF7,ATXN1,TCF12,PPP4R3A
KEGG	RIG-I-like receptor signaling pathway	KEGG:04622	FALSE	0.00394392	2.404072380809591	53	54	3	30108	IL8L1,TANK,TRAF3
KEGG	NOD-like receptor signaling pathway	KEGG:04621	FALSE	0.045551005463870885	1.3415020322455058	122	54	3	30108	IL8L1,TANK,TRAF3

## Sheet: S10.5_MASS4dpi_DOWN_trach
source	term_name	term_id	highlighted	adjusted_p_value	negative_log10_of_adjusted_p_value	term_size	query_size	intersection_size	effective_domain_size	intersections
GO:MF	binding	GO:0005488	FALSE	0.0108023	1.9664826791572083	5031	35	16	30108	CPLX1,KDM7A,SIK1,CPSF6,NR3C2,SNX16,CCSAP,BACH1,ANO1,EBF1,UHRF1,ADRA2C,FOXO1,COL5A1,ARNTL,SNAP25
GO:MF	sequence-specific double-stranded DNA binding	GO:1990837	TRUE	0.0243804	1.6129585107407265	692	35	6	30108	NR3C2,BACH1,EBF1,UHRF1,FOXO1,ARNTL
GO:MF	double-stranded DNA binding	GO:0003690	FALSE	0.0311666	1.5063105258756049	724	35	6	30108	NR3C2,BACH1,EBF1,UHRF1,FOXO1,ARNTL
GO:MF	cis-regulatory region sequence-specific DNA binding	GO:0000987	TRUE	0.035722	1.447064352891487	467	35	5	30108	BACH1,EBF1,UHRF1,FOXO1,ARNTL
GO:MF	sequence-specific DNA binding	GO:0043565	FALSE	0.038263057962833996	1.4172203243423225	752	35	6	30108	NR3C2,BACH1,EBF1,UHRF1,FOXO1,ARNTL
GO:MF	protein binding	GO:0005515	FALSE	0.0441634	1.354937601761539	3334	35	12	30108	CPLX1,KDM7A,SIK1,NR3C2,SNX16,CCSAP,ANO1,UHRF1,FOXO1,COL5A1,ARNTL,SNAP25
GO:BP	cellular process	GO:0009987	FALSE	5.51131e-06	5.25875	8002	35	26	30108	CPLX1,FOXN3,SYT2,KDM7A,ENTPD4,SIK1,CPSF6,ELOVL6,NR3C2,SNX16,CCSAP,MAGT1,BACH1,ANO1,EBF1,ST8SIA5,UHRF1,ADRA2C,SPICE1,TNPO1,FOXO1,SLC30A4,TSPAN12,COL5A1,ARNTL,SNAP25
GO:BP	regulation of biological process	GO:0050789	FALSE	0.0011454	2.9410417044565027	5331	35	19	30108	CPLX1,FOXN3,SYT2,KDM7A,SIK1,ELOVL6,NR3C2,CCSAP,BACH1,ANO1,EBF1,UHRF1,ADRA2C,SPICE1,FOXO1,TSPAN12,COL5A1,ARNTL,SNAP25
GO:BP	biological regulation	GO:0065007	FALSE	0.00186294	2.7298001686802253	5498	35	19	30108	CPLX1,FOXN3,SYT2,KDM7A,SIK1,ELOVL6,NR3C2,CCSAP,BACH1,ANO1,EBF1,UHRF1,ADRA2C,SPICE1,FOXO1,TSPAN12,COL5A1,ARNTL,SNAP25
GO:BP	regulation of cellular process	GO:0050794	FALSE	0.012674557250202253	1.8970672025786446	5013	35	17	30108	CPLX1,FOXN3,SYT2,KDM7A,SIK1,NR3C2,CCSAP,BACH1,ANO1,EBF1,UHRF1,ADRA2C,SPICE1,FOXO1,TSPAN12,COL5A1,ARNTL
GO:BP	cellular biosynthetic process	GO:0044249	TRUE	0.0499679	1.3013091087015989	3313	35	13	30108	FOXN3,KDM7A,SIK1,CPSF6,ELOVL6,MAGT1,BACH1,EBF1,ST8SIA5,UHRF1,FOXO1,COL5A1,ARNTL
GO:CC	cellular anatomical entity	GO:0110165	TRUE	0.000888837	3.0511777688932793	8848	35	23	30108	CPLX1,KDM7A,ENTPD4,SIK1,CPSF6,ELOVL6,NR3C2,SNX16,CCSAP,MAGT1,BACH1,ANO1,MAN1C1,NDUFB9,G2E3,UHRF1,SPICE1,FOXO1,SLC30A4,TSPAN12,COL5A1,ARNTL,SNAP25
GO:CC	intracellular anatomical structure	GO:0005622	FALSE	0.0030847	2.5107872431427767	7310	35	20	30108	CPLX1,KDM7A,ENTPD4,SIK1,CPSF6,ELOVL6,NR3C2,SNX16,CCSAP,MAGT1,BACH1,ANO1,MAN1C1,NDUFB9,G2E3,UHRF1,SPICE1,FOXO1,ARNTL,SNAP25
GO:CC	intracellular organelle	GO:0043229	FALSE	0.00631987	2.1992916470143604	6317	35	18	30108	KDM7A,ENTPD4,SIK1,CPSF6,ELOVL6,NR3C2,SNX16,CCSAP,MAGT1,BACH1,ANO1,MAN1C1,NDUFB9,G2E3,UHRF1,SPICE1,FOXO1,ARNTL
GO:CC	organelle	GO:0043226	FALSE	0.00955244	2.019885708095114	6509	35	18	30108	KDM7A,ENTPD4,SIK1,CPSF6,ELOVL6,NR3C2,SNX16,CCSAP,MAGT1,BACH1,ANO1,MAN1C1,NDUFB9,G2E3,UHRF1,SPICE1,FOXO1,ARNTL
GO:CC	membrane-bounded organelle	GO:0043227	FALSE	0.011119303773540227	1.9539224049100479	5936	35	17	30108	KDM7A,ENTPD4,SIK1,CPSF6,ELOVL6,NR3C2,SNX16,CCSAP,MAGT1,BACH1,ANO1,MAN1C1,NDUFB9,G2E3,UHRF1,FOXO1,ARNTL
GO:CC	intracellular membrane-bounded organelle	GO:0043231	FALSE	0.0246975	1.60735	5676	35	16	30108	KDM7A,ENTPD4,SIK1,CPSF6,ELOVL6,NR3C2,SNX16,MAGT1,BACH1,ANO1,MAN1C1,NDUFB9,G2E3,UHRF1,FOXO1,ARNTL
GO:CC	protein-containing complex	GO:0032991	FALSE	0.0290926	1.5362167353554297	2901	35	11	30108	CPLX1,CPSF6,ELOVL6,NR3C2,MAGT1,BACH1,NDUFB9,UHRF1,COL5A1,ARNTL,SNAP25
KEGG	Various types of N-glycan biosynthesis	KEGG:00513	FALSE	0.029893549364823087	1.5244225166087189	41	35	2	30108	MAGT1,MAN1C1
KEGG	N-Glycan biosynthesis	KEGG:00510	FALSE	0.0409126	1.3881433563989218	48	35	2	30108	MAGT1,MAN1C1

## Sheet: S10.6_MASS4dpi_UP_trach
source	term_name	term_id	highlighted	adjusted_p_value	negative_log10_of_adjusted_p_value	term_size	query_size	intersection_size	effective_domain_size	intersections
GO:MF	binding	GO:0005488	FALSE	9.738818536421687e-28	27.01149372630772	5031	229	113	30108	RAB22A,STK17B,PRDM1,ZBTB41,ONECUT2,PRTG,LDLRAP1,PRDM6,TOX,RREB1,TANK,EPHA4,EZH1,STIL,MAP3K2,PLEKHA3,EGLN3,RAB11FIP4,COL4A3,PEX5L,FCHO2,VLDLR,AHRR,TSHZ3,CDKN1B,NFATC3,SSH1,KCNJ1,KRIT1,CLVS2,RFX7,ACVR2A,RBMS3,ZNF395,POU2F1,STAM,FBN1,PXDN,TFDP1,NOVA1,TRAF3,ZNF652,SNX3,CHAF1A,LZTFL1,CLOCK,BCL11B,NABP1,ABCB9,PITPNM2,KLF7,AGO3,HSP90B1,GLI3,STK38,SBNO2,CDC73,ONECUT1,ATG14,LHX9,STK26,ZFYVE1,MBTD1,DNAL1,F…
GO:MF	protein binding	GO:0005515	FALSE	2.397303188641832e-14	13.62027703696035	3334	229	72	30108	PRDM1,PRTG,LDLRAP1,PRDM6,TANK,EPHA4,STIL,MAP3K2,PLEKHA3,RAB11FIP4,COL4A3,PEX5L,FCHO2,VLDLR,AHRR,CDKN1B,SSH1,KRIT1,ACVR2A,STAM,FBN1,PXDN,TFDP1,TRAF3,CHAF1A,LZTFL1,ABCB9,PITPNM2,HSP90B1,GLI3,STK38,SBNO2,CDC73,ATG14,STK26,MBTD1,DNAL1,L3MBTL3,ATG16L1,RCAN3,LIMA1,TIAM1,DENND5B,SKI,TGFBI,MYLIP,TTBK2,LMO2,RALB,ANKRD13A,ARPC1A,STRBP,DCUN1D3,SNX8,HAS2,TSG101,PTHLH,LNPK,TGFBR2,KAT2B,CFL2,BMPR2,SPOPL,ATXN1,…
GO:MF	organic cyclic compound binding	GO:0097159	FALSE	1.1487486871839002e-10	9.93977	1728	229	45	30108	RAB22A,STK17B,PRDM1,ZBTB41,ONECUT2,TOX,RREB1,AHRR,NFATC3,RFX7,RBMS3,ZNF395,POU2F1,PXDN,TFDP1,NOVA1,ZNF652,CLOCK,BCL11B,NABP1,ABCB9,KLF7,AGO3,GLI3,STK38,SBNO2,ONECUT1,LHX9,STK26,RORA,SKI,EIF5A,RALB,BEND3,CNNM2,PTBP1,STRBP,KAT2B,ATXN1,TCF12,HDLBP,LSM11,PPARD,EIF4E3,ABCC8
GO:MF	nucleic acid binding	GO:0003676	FALSE	1.597854348600397e-8	7.796462811055853	1340	229	36	30108	PRDM1,ZBTB41,ONECUT2,TOX,RREB1,AHRR,NFATC3,RFX7,RBMS3,ZNF395,POU2F1,TFDP1,NOVA1,ZNF652,CLOCK,BCL11B,NABP1,KLF7,AGO3,GLI3,SBNO2,ONECUT1,LHX9,RORA,SKI,EIF5A,BEND3,PTBP1,STRBP,KAT2B,ATXN1,TCF12,HDLBP,LSM11,PPARD,EIF4E3
GO:MF	protein-containing complex binding	GO:0044877	FALSE	1.569395461251638e-7	6.804267607720301	731	229	25	30108	PRDM1,LDLRAP1,TOX,EZH1,COL4A3,VLDLR,TSHZ3,CDKN1B,ACVR2A,FBN1,LZTFL1,CLOCK,GLI3,SBNO2,MBTD1,L3MBTL3,LIMA1,TGFBI,ARPC1A,TGFBR2,KAT2B,FANCM,CFL2,SNCA,ABCC8
GO:MF	DNA-binding transcription factor activity	GO:0003700	FALSE	1.14968e-06	5.939422504581923	570	229	21	30108	PRDM1,ZBTB41,ONECUT2,RREB1,AHRR,NFATC3,MYT1L,RFX7,ZNF395,POU2F1,TFDP1,ZNF652,CLOCK,BCL11B,KLF7,GLI3,ONECUT1,RORA,SKI,TCF12,PPARD
GO:MF	transcription regulator activity	GO:0140110	FALSE	4.43495e-06	5.353111183796068	799	229	24	30108	PRDM1,ZBTB41,ONECUT2,RREB1,AHRR,NFATC3,MYT1L,RFX7,ZNF395,POU2F1,TFDP1,ZNF652,CLOCK,BCL11B,KLF7,GLI3,HCFC2,ONECUT1,RORA,SKI,LMO2,KAT2B,TCF12,PPARD
GO:MF	DNA binding	GO:0003677	FALSE	5.06701e-06	5.295248659159876	935	229	26	30108	PRDM1,ZBTB41,ONECUT2,TOX,RREB1,AHRR,NFATC3,RFX7,ZNF395,POU2F1,TFDP1,ZNF652,CLOCK,BCL11B,NABP1,KLF7,GLI3,SBNO2,ONECUT1,LHX9,RORA,SKI,BEND3,KAT2B,TCF12,PPARD
GO:MF	sequence-specific DNA binding	GO:0043565	FALSE	6.52846e-06	5.1851893649205545	752	229	23	30108	PRDM1,ZBTB41,ONECUT2,RREB1,AHRR,NFATC3,RFX7,ZNF395,POU2F1,TFDP1,ZNF652,CLOCK,BCL11B,KLF7,GLI3,ONECUT1,LHX9,RORA,SKI,BEND3,KAT2B,TCF12,PPARD
GO:MF	sequence-specific double-stranded DNA binding	GO:1990837	FALSE	6.84525e-06	5.164610795312041	692	229	22	30108	PRDM1,ONECUT2,RREB1,AHRR,NFATC3,RFX7,ZNF395,POU2F1,TFDP1,ZNF652,CLOCK,BCL11B,KLF7,GLI3,ONECUT1,LHX9,RORA,SKI,BEND3,KAT2B,TCF12,PPARD
GO:MF	cis-regulatory region sequence-specific DNA binding	GO:0000987	FALSE	8.05667e-06	5.093844683546838	467	229	18	30108	PRDM1,ONECUT2,RREB1,NFATC3,RFX7,ZNF395,POU2F1,TFDP1,ZNF652,CLOCK,BCL11B,KLF7,GLI3,ONECUT1,RORA,SKI,TCF12,PPARD
GO:MF	RNA polymerase II transcription regulatory region sequence-specific DNA binding	GO:0000977	FALSE	1.0253e-05	4.989150583689359	530	229	19	30108	PRDM1,ONECUT2,RREB1,NFATC3,RFX7,ZNF395,POU2F1,TFDP1,ZNF652,CLOCK,BCL11B,KLF7,GLI3,ONECUT1,RORA,SKI,KAT2B,TCF12,PPARD
GO:MF	transcription cis-regulatory region binding	GO:0000976	FALSE	1.33298e-05	4.875176874011632	597	229	20	30108	PRDM1,ONECUT2,RREB1,AHRR,NFATC3,RFX7,ZNF395,POU2F1,TFDP1,ZNF652,CLOCK,BCL11B,KLF7,GLI3,ONECUT1,RORA,SKI,KAT2B,TCF12,PPARD
GO:MF	transcription regulatory region nucleic acid binding	GO:0001067	FALSE	1.36991e-05	4.863308446748911	598	229	20	30108	PRDM1,ONECUT2,RREB1,AHRR,NFATC3,RFX7,ZNF395,POU2F1,TFDP1,ZNF652,CLOCK,BCL11B,KLF7,GLI3,ONECUT1,RORA,SKI,KAT2B,TCF12,PPARD
GO:MF	double-stranded DNA binding	GO:0003690	FALSE	1.51721e-05	4.8189532827948565	724	229	22	30108	PRDM1,ONECUT2,RREB1,AHRR,NFATC3,RFX7,ZNF395,POU2F1,TFDP1,ZNF652,CLOCK,BCL11B,KLF7,GLI3,ONECUT1,LHX9,RORA,SKI,BEND3,KAT2B,TCF12,PPARD
GO:MF	RNA polymerase II cis-regulatory region sequence-specific DNA binding	GO:0000978	FALSE	2.20486e-05	4.656619809301603	444	229	17	30108	PRDM1,ONECUT2,RREB1,NFATC3,RFX7,ZNF395,POU2F1,ZNF652,CLOCK,BCL11B,KLF7,GLI3,ONECUT1,RORA,SKI,TCF12,PPARD
GO:MF	phospholipid binding	GO:0005543	FALSE	3.25671e-05	4.487221281832621	212	229	12	30108	LDLRAP1,PLEKHA3,FCHO2,KCNJ1,KRIT1,CLVS2,SNX3,ZFYVE1,MCF2L,SNX8,NF1,SNCA
GO:MF	phosphatidylinositol binding	GO:0035091	FALSE	4.24261e-05	4.372367380275673	139	229	10	30108	LDLRAP1,PLEKHA3,FCHO2,KCNJ1,KRIT1,CLVS2,SNX3,ZFYVE1,MCF2L,SNX8
GO:MF	DNA-binding transcription factor activity, RNA polymerase II-specific	GO:0000981	FALSE	4.53444e-05	4.34348	524	229	18	30108	PRDM1,ZBTB41,ONECUT2,RREB1,AHRR,NFATC3,MYT1L,RFX7,ZNF395,POU2F1,TFDP1,CLOCK,KLF7,ONECUT1,RORA,SKI,TCF12,PPARD
GO:MF	enzyme binding	GO:0019899	FALSE	0.000152772	3.8159566836358905	968	229	24	30108	PRDM1,TANK,EPHA4,MAP3K2,RAB11FIP4,PEX5L,CDKN1B,STAM,TRAF3,PITPNM2,GLI3,STK38,CDC73,ATG14,ATG16L1,RCAN3,TIAM1,DENND5B,RALB,DCUN1D3,KAT2B,BMPR2,SPOPL,MYO1C
GO:MF	phosphatidylinositol phosphate binding	GO:1901981	FALSE	0.000260333	3.5844705904677463	96	229	8	30108	LDLRAP1,PLEKHA3,FCHO2,KCNJ1,KRIT1,CLVS2,SNX3,ZFYVE1
GO:MF	lipid binding	GO:0008289	FALSE	0.000266559	3.574207246858329	307	229	13	30108	LDLRAP1,PLEKHA3,FCHO2,KCNJ1,KRIT1,CLVS2,SNX3,ZFYVE1,MCF2L,RORA,SNX8,NF1,SNCA
GO:MF	catalytic activity, acting on a protein	GO:0140096	FALSE	0.000352107	3.453325782895633	1164	229	26	30108	STK17B,TANK,EPHA4,EZH1,MAP3K2,EGLN3,MAP3K3,MBTPS1,ITK,SSH1,WWP1,ABHD17B,ACVR2A,CLOCK,STK38,STK26,USP46,RNF128,RPS6KA5,MYLIP,TTBK2,ADAMTS9,TGFBR2,KAT2B,BMPR2,UBE3C
GO:MF	identical protein binding	GO:0042802	FALSE	0.00105252	2.977769038509741	1006	229	23	30108	PRDM6,EPHA4,STIL,PLEKHA3,RAB11FIP4,FCHO2,FBN1,CHAF1A,LZTFL1,ABCB9,STK26,L3MBTL3,ATG16L1,SKI,TGFBI,SNX8,HAS2,LNPK,ATXN1,APAF1,SH3GLB1,SNCA,GDNF
GO:MF	ion binding	GO:0043167	FALSE	0.00132061	2.8792242304753115	801	229	20	30108	RAB22A,STK17B,LDLRAP1,EGLN3,FCHO2,KCNJ1,KRIT1,FBN1,ABCB9,PITPNM2,STK38,STK26,ZFYVE1,FBXL5,RALB,CNNM2,NF1,SNCA,TES,ABCC8
GO:MF	enzyme regulator activity	GO:0030234	TRUE	0.00173227	2.7613852664200116	482	229	15	30108	TANK,CDKN1B,RASGRF2,CCNG1,ATG14,TIAM1,DENND5B,FRY,MCF2,SOS1,KAT2B,APAF1,NF1,SNCA,VAV3
GO:MF	protein kinase activity	GO:0004672	FALSE	0.00179463	2.7460249609406953	310	229	12	30108	STK17B,EPHA4,MAP3K2,MAP3K3,ITK,ACVR2A,STK38,STK26,RPS6KA5,TTBK2,TGFBR2,BMPR2
GO:MF	chromatin binding	GO:0003682	FALSE	0.00200393	2.698117946490594	261	229	11	30108	PRDM1,TOX,EZH1,TSHZ3,CLOCK,GLI3,SBNO2,MBTD1,L3MBTL3,KAT2B,FANCM
GO:MF	anion binding	GO:0043168	FALSE	0.0029541	2.529575192736646	442	229	14	30108	RAB22A,STK17B,LDLRAP1,FCHO2,KCNJ1,KRIT1,ABCB9,STK38,STK26,ZFYVE1,RALB,CNNM2,SNCA,ABCC8
GO:MF	phosphotransferase activity, alcohol group as acceptor	GO:0016773	FALSE	0.00405096	2.3924419535175327	394	229	13	30108	STK17B,EPHA4,MAP3K2,MAP3K3,ITK,ACVR2A,PIP4K2B,STK38,STK26,RPS6KA5,TTBK2,TGFBR2,BMPR2
GO:MF	catalytic activity	GO:0003824	FALSE	0.00695101	2.1579518656828682	2830	229	42	30108	RAB22A,STK17B,TANK,EPHA4,EZH1,MAP3K2,EGLN3,MAP3K3,MBTPS1,ITK,ABHD2,SSH1,ACER2,WWP1,ABHD17B,ACVR2A,PXDN,HS3ST5,CLOCK,AGO3,PIP4K2B,STK38,STK26,LPGAT1,USP46,RNF128,RPS6KA5,ACSL4,MYLIP,TTBK2,ADAMTS9,RALB,HAS2,PDE3B,TGFBR2,KAT2B,BMPR2,CHSY3,SNCA,DSE,UBE3C,TECR
GO:MF	small molecule binding	GO:0036094	FALSE	0.00696105	2.157325413000675	898	229	20	30108	RAB22A,STK17B,LDLRAP1,EGLN3,FCHO2,KCNJ1,KRIT1,FBN1,ABCB9,PITPNM2,STK38,STK26,ZFYVE1,FBXL5,RALB,CNNM2,NF1,SNCA,TES,ABCC8
GO:MF	kinase activity	GO:0016301	FALSE	0.0079175	2.1014120052615595	420	229	13	30108	STK17B,EPHA4,MAP3K2,MAP3K3,ITK,ACVR2A,PIP4K2B,STK38,STK26,RPS6KA5,TTBK2,TGFBR2,BMPR2
GO:MF	transferase activity	GO:0016740	FALSE	0.00968322	2.0139801240383273	1237	229	24	30108	STK17B,EPHA4,EZH1,MAP3K2,MAP3K3,ITK,WWP1,ACVR2A,HS3ST5,CLOCK,PIP4K2B,STK38,STK26,LPGAT1,RNF128,RPS6KA5,MYLIP,TTBK2,HAS2,TGFBR2,KAT2B,BMPR2,CHSY3,UBE3C
GO:MF	phosphatidylinositol bisphosphate binding	GO:1902936	FALSE	0.011253783340994899	1.9487014501839912	48	229	5	30108	LDLRAP1,FCHO2,KCNJ1,KRIT1,CLVS2
GO:MF	protein serine/threonine kinase activity	GO:0004674	FALSE	0.011668543397954432	1.932983354212807	208	229	9	30108	STK17B,MAP3K3,ACVR2A,STK38,STK26,RPS6KA5,TTBK2,TGFBR2,BMPR2
GO:MF	guanyl-nucleotide exchange factor activity	GO:0005085	TRUE	0.0334561	1.4755240843741493	96	229	6	30108	RASGRF2,TIAM1,DENND5B,MCF2,SOS1,VAV3
GO:MF	phosphatidylinositol-4,5-bisphosphate binding	GO:0005546	FALSE	0.0499435	1.3015213975098607	35	229	4	30108	LDLRAP1,FCHO2,KCNJ1,KRIT1
GO:BP	cellular process	GO:0009987	FALSE	1.0654071787013386e-32	31.972484381270096	8002	229	151	30108	RAB22A,STK17B,GABRA1,PRDM1,ZBTB41,ONECUT2,PRTG,LDLRAP1,PRDM6,TOX,RREB1,TANK,EPHA4,EZH1,PLEKHO2,STIL,ATXN1L,MAP3K2,FGD4,EGLN3,RAB11FIP4,ARHGAP12,GPR137C,COL4A3,FCHO2,VLDLR,CHRM2,AHRR,TSHZ3,CDKN1B,NFATC3,MBTPS1,KLHDC10,ITK,ABHD2,IL1RAPL1,RASGRF2,SSH1,CD274,GPC6,PDCD1LG2,ACER2,MYT1L,KRIT1,WWP1,CLVS2,ABHD17B,RFX7,ACVR2A,ZNF395,POU2F1,CMTM7,MDGA1,STAM,FBN1,AP1S2,PXDN,TFDP1,NOVA1,TRAF3,ZNF652,SNX3,CHAF…
GO:BP	biological regulation	GO:0065007	FALSE	1.7652517871563796e-28	27.75319334014942	5498	229	120	30108	RAB22A,STK17B,GABRA1,PRDM1,ZBTB41,ONECUT2,LDLRAP1,PRDM6,TOX,RREB1,TANK,EPHA4,EZH1,STIL,ATXN1L,MAP3K2,RAB11FIP4,ARHGAP12,GPR137C,COL4A3,VLDLR,CHRM2,AHRR,TSHZ3,CDKN1B,NFATC3,MBTPS1,ITK,ABHD2,IL1RAPL1,RASGRF2,SSH1,CD274,PDCD1LG2,ACER2,MYT1L,KRIT1,WWP1,ABHD17B,RFX7,FGA,ACVR2A,ZNF395,POU2F1,MDGA1,STAM,FBN1,TFDP1,NOVA1,TRAF3,ZNF652,LZTFL1,CLOCK,ZFYVE9,BCL11B,NABP1,KNTC1,KLF7,AGO3,SHANK2,GLI3,HCFC2,STK3…
GO:BP	regulation of biological process	GO:0050789	FALSE	1.1468857873282582e-27	26.940479829180532	5331	229	117	30108	STK17B,GABRA1,PRDM1,ZBTB41,ONECUT2,LDLRAP1,PRDM6,TOX,RREB1,TANK,EPHA4,EZH1,STIL,ATXN1L,MAP3K2,RAB11FIP4,ARHGAP12,GPR137C,COL4A3,VLDLR,CHRM2,AHRR,TSHZ3,CDKN1B,NFATC3,MBTPS1,ITK,ABHD2,IL1RAPL1,RASGRF2,SSH1,CD274,PDCD1LG2,ACER2,MYT1L,KRIT1,WWP1,ABHD17B,RFX7,ACVR2A,ZNF395,POU2F1,MDGA1,STAM,FBN1,TFDP1,NOVA1,TRAF3,ZNF652,LZTFL1,CLOCK,ZFYVE9,BCL11B,NABP1,KNTC1,KLF7,AGO3,SHANK2,GLI3,HCFC2,STK38,SBNO2,CDC…
GO:BP	regulation of cellular process	GO:0050794	FALSE	5.568838556209505e-26	25.25423537237127	5013	229	111	30108	STK17B,PRDM1,ZBTB41,ONECUT2,LDLRAP1,PRDM6,TOX,RREB1,TANK,EPHA4,EZH1,STIL,ATXN1L,MAP3K2,RAB11FIP4,ARHGAP12,GPR137C,COL4A3,VLDLR,CHRM2,AHRR,TSHZ3,CDKN1B,NFATC3,MBTPS1,ITK,ABHD2,IL1RAPL1,RASGRF2,CD274,PDCD1LG2,ACER2,MYT1L,KRIT1,WWP1,ABHD17B,RFX7,ACVR2A,ZNF395,POU2F1,MDGA1,STAM,FBN1,TFDP1,NOVA1,TRAF3,ZNF652,LZTFL1,CLOCK,ZFYVE9,BCL11B,NABP1,KNTC1,KLF7,AGO3,SHANK2,GLI3,HCFC2,STK38,SBNO2,CDC73,ONECUT1,A…
GO:BP	macromolecule metabolic process	GO:0043170	FALSE	6.7950049721769355e-18	17.167810221140726	3849	229	85	30108	STK17B,PRDM1,ZBTB41,ONECUT2,LDLRAP1,PRDM6,TOX,RREB1,TANK,EPHA4,EZH1,ATXN1L,AHRR,TSHZ3,CDKN1B,NFATC3,MBTPS1,KLHDC10,ITK,SSH1,ACER2,MYT1L,WWP1,RFX7,ACVR2A,ZNF395,POU2F1,TFDP1,NOVA1,TRAF3,ZNF652,CLOCK,BCL11B,NABP1,KLF7,AGO3,HSP90B1,GLI3,HCFC2,STK38,SBNO2,CDC73,ONECUT1,ATG14,MBTD1,FBXL5,L3MBTL3,ATG16L1,RNF128,RPS6KA5,ARID4B,RORA,SKI,EIF5A,MYLIP,FRY,ADAMTS9,LMO2,RALB,BEND3,PTBP1,PCGF5,DCUN1D3,HAS2,PRR…
GO:BP	regulation of metabolic process	GO:0019222	FALSE	1.0000550177714843e-16	15.999976106742709	2799	229	70	30108	PRDM1,ZBTB41,ONECUT2,PRDM6,TOX,RREB1,TANK,EPHA4,EZH1,ATXN1L,AHRR,TSHZ3,CDKN1B,NFATC3,ITK,SSH1,ACER2,MYT1L,WWP1,RFX7,ACVR2A,ZNF395,POU2F1,TFDP1,NOVA1,ZNF652,CLOCK,BCL11B,KLF7,AGO3,GLI3,HCFC2,SBNO2,CDC73,ONECUT1,ATG14,MBTD1,FBXL5,L3MBTL3,LPGAT1,ATG16L1,RNF128,RPS6KA5,ARID4B,RORA,SKI,MYLIP,FRY,LMO2,RALB,BEND3,PTBP1,PCGF5,PRR16,PDE3B,PTHLH,SOS1,TGFBR2,KAT2B,FANCM,BMPR2,SPOPL,ATXN1,TCF12,APAF1,SH3GLB1…
GO:BP	organic substance metabolic process	GO:0071704	FALSE	1.3858693636036646e-16	15.85827770575594	4650	229	92	30108	STK17B,PRDM1,ZBTB41,ONECUT2,LDLRAP1,PRDM6,TOX,RREB1,TANK,EPHA4,EZH1,ATXN1L,AHRR,TSHZ3,CDKN1B,NFATC3,MBTPS1,KLHDC10,ITK,ABHD2,SSH1,ACER2,MYT1L,WWP1,RFX7,ACVR2A,ZNF395,POU2F1,TFDP1,NOVA1,TRAF3,ZNF652,CLOCK,BCL11B,NABP1,ABCB9,KLF7,AGO3,HSP90B1,GLI3,PIP4K2B,HCFC2,STK38,SBNO2,CDC73,ONECUT1,ATG14,MBTD1,FBXL5,L3MBTL3,LPGAT1,ATG16L1,RNF128,RPS6KA5,ARID4B,RORA,ACSL4,SKI,EIF5A,MYLIP,FRY,ADAMTS9,LMO2,RALB,B…
GO:BP	metabolic process	GO:0008152	FALSE	1.3965428020700734e-16	15.854945749244763	4924	229	95	30108	STK17B,PRDM1,ZBTB41,ONECUT2,LDLRAP1,PRDM6,TOX,RREB1,TANK,EPHA4,EZH1,ATXN1L,AHRR,TSHZ3,CDKN1B,NFATC3,MBTPS1,KLHDC10,ITK,ABHD2,SSH1,ACER2,MYT1L,WWP1,RFX7,ACVR2A,ZNF395,POU2F1,PXDN,TFDP1,NOVA1,TRAF3,ZNF652,CLOCK,BCL11B,NABP1,ABCB9,KLF7,AGO3,HSP90B1,GLI3,PIP4K2B,HCFC2,STK38,SBNO2,CDC73,ONECUT1,ATG14,ZFYVE1,MBTD1,FBXL5,L3MBTL3,LPGAT1,ATG16L1,RNF128,RPS6KA5,ARID4B,RORA,ACSL4,SKI,EIF5A,MYLIP,FRY,ADAMTS9…
GO:BP	regulation of primary metabolic process	GO:0080090	FALSE	1.1913406609547146e-15	14.923964035311304	2329	229	62	30108	PRDM1,ZBTB41,ONECUT2,PRDM6,TOX,RREB1,TANK,EPHA4,ATXN1L,AHRR,TSHZ3,CDKN1B,NFATC3,SSH1,ACER2,MYT1L,WWP1,RFX7,ACVR2A,ZNF395,POU2F1,TFDP1,NOVA1,ZNF652,CLOCK,BCL11B,KLF7,AGO3,GLI3,HCFC2,SBNO2,CDC73,ONECUT1,ATG14,MBTD1,FBXL5,L3MBTL3,LPGAT1,RPS6KA5,ARID4B,RORA,SKI,MYLIP,FRY,LMO2,RALB,BEND3,PTBP1,PCGF5,PRR16,PDE3B,SOS1,KAT2B,FANCM,BMPR2,SPOPL,ATXN1,TCF12,APAF1,SNCA,PPARD,GDNF
GO:BP	regulation of macromolecule metabolic process	GO:0060255	FALSE	1.2725177323819805e-15	14.89533615710752	2552	229	65	30108	PRDM1,ZBTB41,ONECUT2,PRDM6,TOX,RREB1,TANK,EPHA4,EZH1,ATXN1L,AHRR,TSHZ3,CDKN1B,NFATC3,ITK,SSH1,ACER2,MYT1L,WWP1,RFX7,ACVR2A,ZNF395,POU2F1,TFDP1,NOVA1,ZNF652,CLOCK,BCL11B,KLF7,AGO3,GLI3,HCFC2,SBNO2,CDC73,ONECUT1,ATG14,MBTD1,FBXL5,L3MBTL3,RNF128,RPS6KA5,ARID4B,RORA,SKI,MYLIP,FRY,LMO2,RALB,BEND3,PTBP1,PCGF5,PRR16,PTHLH,SOS1,TGFBR2,KAT2B,FANCM,BMPR2,SPOPL,ATXN1,TCF12,APAF1,SNCA,PPARD,GDNF
GO:BP	primary metabolic process	GO:0044238	FALSE	1.3049746419495592e-15	14.884397927381928	4266	229	86	30108	STK17B,PRDM1,ZBTB41,ONECUT2,LDLRAP1,PRDM6,TOX,RREB1,TANK,EPHA4,ATXN1L,AHRR,TSHZ3,CDKN1B,NFATC3,MBTPS1,KLHDC10,ABHD2,SSH1,ACER2,MYT1L,WWP1,RFX7,ACVR2A,ZNF395,POU2F1,TFDP1,NOVA1,TRAF3,ZNF652,CLOCK,BCL11B,NABP1,KLF7,AGO3,HSP90B1,GLI3,PIP4K2B,HCFC2,STK38,SBNO2,CDC73,ONECUT1,ATG14,MBTD1,FBXL5,L3MBTL3,LPGAT1,ATG16L1,RPS6KA5,ARID4B,RORA,ACSL4,SKI,EIF5A,MYLIP,FRY,ADAMTS9,LMO2,RALB,BEND3,PTBP1,PCGF5,DCUN1…
GO:BP	regulation of nitrogen compound metabolic process	GO:0051171	FALSE	5.308044910715794e-15	14.275065411279808	2256	229	60	30108	PRDM1,ZBTB41,ONECUT2,PRDM6,TOX,RREB1,TANK,EPHA4,ATXN1L,AHRR,TSHZ3,CDKN1B,NFATC3,SSH1,ACER2,MYT1L,WWP1,RFX7,ACVR2A,ZNF395,POU2F1,TFDP1,NOVA1,ZNF652,CLOCK,BCL11B,KLF7,AGO3,GLI3,HCFC2,SBNO2,CDC73,ONECUT1,ATG14,MBTD1,FBXL5,L3MBTL3,RPS6KA5,ARID4B,RORA,SKI,MYLIP,FRY,LMO2,RALB,BEND3,PTBP1,PCGF5,PRR16,SOS1,KAT2B,FANCM,BMPR2,SPOPL,ATXN1,TCF12,APAF1,SNCA,PPARD,GDNF
GO:BP	nitrogen compound metabolic process	GO:0006807	FALSE	5.632972878978341e-15	14.249262339753182	4013	229	82	30108	STK17B,PRDM1,ZBTB41,ONECUT2,LDLRAP1,PRDM6,TOX,RREB1,TANK,EPHA4,ATXN1L,AHRR,TSHZ3,CDKN1B,NFATC3,MBTPS1,KLHDC10,SSH1,ACER2,MYT1L,WWP1,RFX7,ACVR2A,ZNF395,POU2F1,TFDP1,NOVA1,TRAF3,ZNF652,CLOCK,BCL11B,NABP1,ABCB9,KLF7,AGO3,HSP90B1,GLI3,HCFC2,STK38,SBNO2,CDC73,ONECUT1,ATG14,MBTD1,FBXL5,L3MBTL3,ATG16L1,RPS6KA5,ARID4B,RORA,SKI,EIF5A,MYLIP,FRY,ADAMTS9,LMO2,RALB,BEND3,PTBP1,PCGF5,DCUN1D3,HAS2,PRR16,SOS1,TG…
GO:BP	cellular component organization	GO:0016043	FALSE	6.6850376126001e-15	14.174896144886855	3025	229	70	30108	RAB22A,GABRA1,ONECUT2,PRTG,LDLRAP1,RREB1,EPHA4,EZH1,STIL,FGD4,ARHGAP12,COL4A3,FCHO2,VLDLR,CDKN1B,MBTPS1,KLHDC10,IL1RAPL1,SSH1,KRIT1,CLVS2,ABHD17B,MDGA1,STAM,PXDN,CHAF1A,KNTC1,KLF7,AGO3,GLI3,CDC73,ATG14,STK26,ZFYVE1,DNAL1,L3MBTL3,ATG16L1,CEP97,LIMA1,ARID4B,TIAM1,EHD4,TGFBI,MYLIP,TTBK2,MCF2,RALB,BEND3,ANKRD13A,ARPC1A,CEP162,HAS2,PRR16,PTHLH,LNPK,SOS1,TGFBR2,KAT2B,FANCM,CFL2,BMPR2,APAF1,SH3GLB1,LSM1…
GO:BP	cellular component organization or biogenesis	GO:0071840	FALSE	4.220524594456831e-14	13.374633564602743	3132	229	70	30108	RAB22A,GABRA1,ONECUT2,PRTG,LDLRAP1,RREB1,EPHA4,EZH1,STIL,FGD4,ARHGAP12,COL4A3,FCHO2,VLDLR,CDKN1B,MBTPS1,KLHDC10,IL1RAPL1,SSH1,KRIT1,CLVS2,ABHD17B,MDGA1,STAM,PXDN,CHAF1A,KNTC1,KLF7,AGO3,GLI3,CDC73,ATG14,STK26,ZFYVE1,DNAL1,L3MBTL3,ATG16L1,CEP97,LIMA1,ARID4B,TIAM1,EHD4,TGFBI,MYLIP,TTBK2,MCF2,RALB,BEND3,ANKRD13A,ARPC1A,CEP162,HAS2,PRR16,PTHLH,LNPK,SOS1,TGFBR2,KAT2B,FANCM,CFL2,BMPR2,APAF1,SH3GLB1,LSM1…
GO:BP	regulation of cellular metabolic process	GO:0031323	FALSE	4.265060120205183e-14	13.370074842646671	2583	229	63	30108	PRDM1,ZBTB41,ONECUT2,PRDM6,TOX,RREB1,TANK,EZH1,ATXN1L,AHRR,TSHZ3,CDKN1B,NFATC3,ITK,ACER2,MYT1L,WWP1,RFX7,ACVR2A,ZNF395,POU2F1,TFDP1,NOVA1,ZNF652,CLOCK,BCL11B,KLF7,AGO3,GLI3,HCFC2,SBNO2,CDC73,ONECUT1,ATG14,MBTD1,L3MBTL3,LPGAT1,ATG16L1,RNF128,RPS6KA5,ARID4B,RORA,SKI,MYLIP,LMO2,RALB,BEND3,PTBP1,PCGF5,PRR16,PTHLH,SOS1,TGFBR2,KAT2B,BMPR2,ATXN1,TCF12,APAF1,SH3GLB1,SNCA,PPARD,GDNF,SNX7
GO:BP	negative regulation of biological process	GO:0048519	FALSE	7.959666346232799e-14	13.099105136662704	2390	229	60	30108	PRDM1,ONECUT2,PRDM6,RREB1,TANK,EPHA4,EZH1,ARHGAP12,COL4A3,AHRR,TSHZ3,CDKN1B,MBTPS1,IL1RAPL1,ACER2,MYT1L,KRIT1,WWP1,POU2F1,FBN1,TFDP1,NOVA1,LZTFL1,CLOCK,NABP1,KNTC1,KLF7,AGO3,SHANK2,GLI3,SBNO2,CDC73,ATG14,STK26,MBTD1,L3MBTL3,RNF128,CEP97,LIMA1,RORA,SKI,MYLIP,FRY,TTBK2,BEND3,ANKRD13A,PTBP1,PDE3B,PTHLH,TGFBR2,KAT2B,BMPR2,SLC24A2,ATXN1,SESN3,NF1,SNCA,PPARD,GDNF,ABCC8
GO:BP	regulation of cellular biosynthetic process	GO:0031326	FALSE	1.459959616377495e-13	12.835659156973763	2200	229	57	30108	PRDM1,ZBTB41,ONECUT2,PRDM6,TOX,RREB1,TANK,EZH1,ATXN1L,AHRR,TSHZ3,CDKN1B,NFATC3,ITK,ACER2,MYT1L,WWP1,RFX7,ACVR2A,ZNF395,POU2F1,TFDP1,NOVA1,ZNF652,CLOCK,BCL11B,KLF7,AGO3,GLI3,HCFC2,SBNO2,CDC73,ONECUT1,ATG14,MBTD1,L3MBTL3,LPGAT1,RNF128,RPS6KA5,ARID4B,RORA,SKI,LMO2,BEND3,PTBP1,PCGF5,PRR16,PTHLH,SOS1,TGFBR2,KAT2B,BMPR2,ATXN1,TCF12,SNCA,PPARD,GDNF
GO:BP	regulation of biosynthetic process	GO:0009889	FALSE	2.0963549070818643e-13	12.67853519061042	2218	229	57	30108	PRDM1,ZBTB41,ONECUT2,PRDM6,TOX,RREB1,TANK,EZH1,ATXN1L,AHRR,TSHZ3,CDKN1B,NFATC3,ITK,ACER2,MYT1L,WWP1,RFX7,ACVR2A,ZNF395,POU2F1,TFDP1,NOVA1,ZNF652,CLOCK,BCL11B,KLF7,AGO3,GLI3,HCFC2,SBNO2,CDC73,ONECUT1,ATG14,MBTD1,L3MBTL3,LPGAT1,RNF128,RPS6KA5,ARID4B,RORA,SKI,LMO2,BEND3,PTBP1,PCGF5,PRR16,PTHLH,SOS1,TGFBR2,KAT2B,BMPR2,ATXN1,TCF12,SNCA,PPARD,GDNF
GO:BP	positive regulation of biological process	GO:0048518	FALSE	2.2393751400692144e-13	12.649873147325412	2830	229	65	30108	STK17B,PRDM1,ONECUT2,LDLRAP1,RREB1,TANK,EPHA4,STIL,GPR137C,VLDLR,CDKN1B,ITK,RASGRF2,CD274,PDCD1LG2,ACER2,ACVR2A,ZNF395,POU2F1,STAM,TFDP1,CLOCK,BCL11B,KLF7,AGO3,SHANK2,GLI3,HCFC2,SBNO2,CDC73,ATG14,MBTD1,FBXL5,L3MBTL3,LPGAT1,ATG16L1,ARID4B,TIAM1,MYLIP,ADAMTS9,LMO2,RALB,BEND3,PTBP1,HAS2,PRR16,LNPK,SOS1,TGFBR2,KAT2B,FANCM,CFL2,BMPR2,SLC24A2,TCF12,APAF1,SH3GLB1,LSM11,SNCA,PPARD,GDNF,MYO1C,SNX7,ABCC8,V…
GO:BP	regulation of DNA-templated transcription	GO:0006355	FALSE	4.026551656341717e-13	12.39506672500313	1364	229	44	30108	PRDM1,ZBTB41,ONECUT2,PRDM6,TOX,RREB1,ATXN1L,AHRR,TSHZ3,CDKN1B,NFATC3,MYT1L,WWP1,RFX7,ACVR2A,ZNF395,POU2F1,TFDP1,ZNF652,CLOCK,BCL11B,KLF7,GLI3,HCFC2,SBNO2,CDC73,ONECUT1,MBTD1,L3MBTL3,RPS6KA5,ARID4B,RORA,SKI,LMO2,BEND3,PTBP1,PCGF5,SOS1,KAT2B,BMPR2,ATXN1,TCF12,PPARD,GDNF
GO:BP	regulation of RNA biosynthetic process	GO:2001141	FALSE	4.4759983019421187e-13	12.3491	1368	229	44	30108	PRDM1,ZBTB41,ONECUT2,PRDM6,TOX,RREB1,ATXN1L,AHRR,TSHZ3,CDKN1B,NFATC3,MYT1L,WWP1,RFX7,ACVR2A,ZNF395,POU2F1,TFDP1,ZNF652,CLOCK,BCL11B,KLF7,GLI3,HCFC2,SBNO2,CDC73,ONECUT1,MBTD1,L3MBTL3,RPS6KA5,ARID4B,RORA,SKI,LMO2,BEND3,PTBP1,PCGF5,SOS1,KAT2B,BMPR2,ATXN1,TCF12,PPARD,GDNF
GO:BP	negative regulation of cellular process	GO:0048523	FALSE	4.530077308330352e-13	12.343894386443065	2257	229	57	30108	PRDM1,ONECUT2,PRDM6,RREB1,TANK,EPHA4,EZH1,ARHGAP12,COL4A3,AHRR,TSHZ3,CDKN1B,MBTPS1,IL1RAPL1,ACER2,MYT1L,KRIT1,WWP1,POU2F1,FBN1,TFDP1,LZTFL1,CLOCK,NABP1,KNTC1,KLF7,AGO3,SHANK2,GLI3,SBNO2,CDC73,ATG14,STK26,MBTD1,L3MBTL3,RNF128,CEP97,LIMA1,SKI,MYLIP,TTBK2,BEND3,ANKRD13A,PTBP1,PDE3B,PTHLH,TGFBR2,KAT2B,BMPR2,SLC24A2,ATXN1,SESN3,NF1,SNCA,PPARD,GDNF,ABCC8
GO:BP	RNA biosynthetic process	GO:0032774	FALSE	4.715826710947911e-13	12.326442161987002	1433	229	45	30108	PRDM1,ZBTB41,ONECUT2,PRDM6,TOX,RREB1,ATXN1L,AHRR,TSHZ3,CDKN1B,NFATC3,MYT1L,WWP1,RFX7,ACVR2A,ZNF395,POU2F1,TFDP1,ZNF652,CLOCK,BCL11B,KLF7,GLI3,HCFC2,SBNO2,CDC73,ONECUT1,MBTD1,L3MBTL3,ATG16L1,RPS6KA5,ARID4B,RORA,SKI,LMO2,BEND3,PTBP1,PCGF5,SOS1,KAT2B,BMPR2,ATXN1,TCF12,PPARD,GDNF
GO:BP	regulation of macromolecule biosynthetic process	GO:0010556	FALSE	8.616072260551653e-13	12.064690667390293	2143	229	55	30108	PRDM1,ZBTB41,ONECUT2,PRDM6,TOX,RREB1,TANK,EZH1,ATXN1L,AHRR,TSHZ3,CDKN1B,NFATC3,ITK,ACER2,MYT1L,WWP1,RFX7,ACVR2A,ZNF395,POU2F1,TFDP1,NOVA1,ZNF652,CLOCK,BCL11B,KLF7,AGO3,GLI3,HCFC2,SBNO2,CDC73,ONECUT1,ATG14,MBTD1,L3MBTL3,RNF128,RPS6KA5,ARID4B,RORA,SKI,LMO2,BEND3,PTBP1,PCGF5,PRR16,PTHLH,SOS1,TGFBR2,KAT2B,BMPR2,ATXN1,TCF12,PPARD,GDNF
GO:BP	regulation of gene expression	GO:0010468	FALSE	1.2010659125942886e-12	11.92043315855004	2087	229	54	30108	PRDM1,ZBTB41,ONECUT2,PRDM6,TOX,RREB1,TANK,EZH1,ATXN1L,AHRR,TSHZ3,CDKN1B,NFATC3,ITK,MYT1L,WWP1,RFX7,ACVR2A,ZNF395,POU2F1,TFDP1,NOVA1,ZNF652,CLOCK,BCL11B,KLF7,AGO3,GLI3,HCFC2,SBNO2,CDC73,ONECUT1,ATG14,MBTD1,L3MBTL3,RNF128,RPS6KA5,ARID4B,RORA,SKI,LMO2,BEND3,PTBP1,PCGF5,PRR16,PTHLH,SOS1,TGFBR2,KAT2B,BMPR2,ATXN1,TCF12,PPARD,GDNF
GO:BP	DNA-templated transcription	GO:0006351	FALSE	1.7108667038513597e-12	11.766783825664566	1420	229	44	30108	PRDM1,ZBTB41,ONECUT2,PRDM6,TOX,RREB1,ATXN1L,AHRR,TSHZ3,CDKN1B,NFATC3,MYT1L,WWP1,RFX7,ACVR2A,ZNF395,POU2F1,TFDP1,ZNF652,CLOCK,BCL11B,KLF7,GLI3,HCFC2,SBNO2,CDC73,ONECUT1,MBTD1,L3MBTL3,RPS6KA5,ARID4B,RORA,SKI,LMO2,BEND3,PTBP1,PCGF5,SOS1,KAT2B,BMPR2,ATXN1,TCF12,PPARD,GDNF
GO:BP	cellular metabolic process	GO:0044237	FALSE	1.8773998944285113e-12	11.726443210891766	4335	229	81	30108	STK17B,PRDM1,ZBTB41,ONECUT2,PRDM6,TOX,RREB1,TANK,EZH1,ATXN1L,AHRR,TSHZ3,CDKN1B,NFATC3,MBTPS1,KLHDC10,ITK,ABHD2,ACER2,MYT1L,WWP1,RFX7,ACVR2A,ZNF395,POU2F1,PXDN,TFDP1,NOVA1,ZNF652,CLOCK,BCL11B,NABP1,KLF7,AGO3,HSP90B1,GLI3,PIP4K2B,HCFC2,SBNO2,CDC73,ONECUT1,ATG14,ZFYVE1,MBTD1,L3MBTL3,LPGAT1,ATG16L1,RNF128,RPS6KA5,ARID4B,RORA,ACSL4,SKI,EIF5A,MYLIP,LMO2,RALB,BEND3,PTBP1,PCGF5,HAS2,PRR16,PTHLH,SOS1,TGFB…
GO:BP	cellular nitrogen compound biosynthetic process	GO:0044271	FALSE	4.633519143343829e-12	11.334089038355307	1938	229	51	30108	PRDM1,ZBTB41,ONECUT2,PRDM6,TOX,RREB1,ATXN1L,AHRR,TSHZ3,CDKN1B,NFATC3,KLHDC10,ACER2,MYT1L,WWP1,RFX7,ACVR2A,ZNF395,POU2F1,TFDP1,ZNF652,CLOCK,BCL11B,KLF7,AGO3,GLI3,HCFC2,SBNO2,CDC73,ONECUT1,MBTD1,L3MBTL3,ATG16L1,RPS6KA5,ARID4B,RORA,SKI,EIF5A,LMO2,BEND3,PTBP1,PCGF5,PRR16,SOS1,KAT2B,BMPR2,ATXN1,TCF12,SNCA,PPARD,GDNF
GO:BP	nucleobase-containing compound biosynthetic process	GO:0034654	FALSE	5.1688223886603106e-12	11.286608390825151	1597	229	46	30108	PRDM1,ZBTB41,ONECUT2,PRDM6,TOX,RREB1,ATXN1L,AHRR,TSHZ3,CDKN1B,NFATC3,MYT1L,WWP1,RFX7,ACVR2A,ZNF395,POU2F1,TFDP1,ZNF652,CLOCK,BCL11B,KLF7,GLI3,HCFC2,SBNO2,CDC73,ONECUT1,MBTD1,L3MBTL3,ATG16L1,RPS6KA5,ARID4B,RORA,SKI,LMO2,BEND3,PTBP1,PCGF5,SOS1,KAT2B,BMPR2,ATXN1,TCF12,SNCA,PPARD,GDNF
GO:BP	regulation of RNA metabolic process	GO:0051252	FALSE	6.623719317757558e-12	11.178898079202007	1541	229	45	30108	PRDM1,ZBTB41,ONECUT2,PRDM6,TOX,RREB1,ATXN1L,AHRR,TSHZ3,CDKN1B,NFATC3,MYT1L,WWP1,RFX7,ACVR2A,ZNF395,POU2F1,TFDP1,NOVA1,ZNF652,CLOCK,BCL11B,KLF7,GLI3,HCFC2,SBNO2,CDC73,ONECUT1,MBTD1,L3MBTL3,RPS6KA5,ARID4B,RORA,SKI,LMO2,BEND3,PTBP1,PCGF5,SOS1,KAT2B,BMPR2,ATXN1,TCF12,PPARD,GDNF
GO:BP	response to stimulus	GO:0050896	FALSE	8.833588358754001e-12	11.053862842533704	3647	229	72	30108	STK17B,ONECUT2,LDLRAP1,RREB1,TANK,EPHA4,MAP3K2,EGLN3,ARHGAP12,GPR137C,COL4A3,VLDLR,CHRM2,CDKN1B,NFATC3,MBTPS1,ITK,ABHD2,RASGRF2,SSH1,CD274,PDCD1LG2,ACER2,FGA,ACVR2A,FBN1,TRAF3,CLOCK,ZFYVE9,NABP1,KNTC1,KLF7,AGO3,SHANK2,GLI3,HCFC2,STK38,SBNO2,CDC73,ATG14,STK26,ZFYVE1,MBTD1,ATG16L1,RORA,TIAM1,SKI,ADAMTS9,MCF2,RALB,PTBP1,STRBP,HAS2,PTHLH,LNPK,SOS1,TGFBR2,KAT2B,FANCM,BMPR2,TCF12,APAF1,SESN3,NF1,SH3GLB…
GO:BP	positive regulation of cellular process	GO:0048522	FALSE	9.3999786945743e-12	11.026873130744908	2575	229	59	30108	STK17B,PRDM1,ONECUT2,LDLRAP1,RREB1,TANK,EPHA4,STIL,GPR137C,VLDLR,CDKN1B,ITK,RASGRF2,CD274,PDCD1LG2,ACER2,ACVR2A,ZNF395,POU2F1,STAM,TFDP1,CLOCK,BCL11B,KLF7,AGO3,SHANK2,GLI3,SBNO2,CDC73,ATG14,MBTD1,LPGAT1,ATG16L1,ARID4B,TIAM1,ADAMTS9,LMO2,RALB,BEND3,PTBP1,HAS2,PRR16,LNPK,TGFBR2,KAT2B,CFL2,BMPR2,SLC24A2,TCF12,APAF1,SH3GLB1,LSM11,SNCA,PPARD,GDNF,MYO1C,SNX7,ABCC8,VAV3
GO:BP	macromolecule biosynthetic process	GO:0009059	FALSE	1.0025413369787865e-11	10.998897711424318	2898	229	63	30108	PRDM1,ZBTB41,ONECUT2,PRDM6,TOX,RREB1,TANK,EZH1,ATXN1L,AHRR,TSHZ3,CDKN1B,NFATC3,MBTPS1,KLHDC10,ITK,ACER2,MYT1L,WWP1,RFX7,ACVR2A,ZNF395,POU2F1,TFDP1,NOVA1,ZNF652,CLOCK,BCL11B,KLF7,AGO3,HSP90B1,GLI3,HCFC2,SBNO2,CDC73,ONECUT1,ATG14,MBTD1,L3MBTL3,ATG16L1,RNF128,RPS6KA5,ARID4B,RORA,SKI,EIF5A,LMO2,BEND3,PTBP1,PCGF5,HAS2,PRR16,PTHLH,SOS1,TGFBR2,KAT2B,BMPR2,ATXN1,TCF12,LSM11,CHSY3,PPARD,GDNF
GO:BP	cellular biosynthetic process	GO:0044249	FALSE	1.0090938853111965e-11	10.996068425462058	3313	229	68	30108	PRDM1,ZBTB41,ONECUT2,PRDM6,TOX,RREB1,TANK,EZH1,ATXN1L,AHRR,TSHZ3,CDKN1B,NFATC3,MBTPS1,KLHDC10,ITK,ABHD2,ACER2,MYT1L,WWP1,RFX7,ACVR2A,ZNF395,POU2F1,TFDP1,NOVA1,ZNF652,CLOCK,BCL11B,KLF7,AGO3,HSP90B1,GLI3,PIP4K2B,HCFC2,SBNO2,CDC73,ONECUT1,ATG14,MBTD1,L3MBTL3,LPGAT1,ATG16L1,RNF128,RPS6KA5,ARID4B,RORA,SKI,EIF5A,LMO2,BEND3,PTBP1,PCGF5,HAS2,PRR16,PTHLH,SOS1,TGFBR2,KAT2B,BMPR2,ATXN1,TCF12,LSM11,CHSY3,SNC…
GO:BP	regulation of nucleobase-containing compound metabolic process	GO:0019219	FALSE	1.2621762718011219e-11	10.898879988574729	1705	229	47	30108	PRDM1,ZBTB41,ONECUT2,PRDM6,TOX,RREB1,ATXN1L,AHRR,TSHZ3,CDKN1B,NFATC3,MYT1L,WWP1,RFX7,ACVR2A,ZNF395,POU2F1,TFDP1,NOVA1,ZNF652,CLOCK,BCL11B,KLF7,GLI3,HCFC2,SBNO2,CDC73,ONECUT1,MBTD1,L3MBTL3,RPS6KA5,ARID4B,RORA,SKI,LMO2,BEND3,PTBP1,PCGF5,SOS1,KAT2B,BMPR2,ATXN1,TCF12,APAF1,SNCA,PPARD,GDNF
GO:BP	heterocycle biosynthetic process	GO:0018130	FALSE	1.3046231697200934e-11	10.884514912804004	1638	229	46	30108	PRDM1,ZBTB41,ONECUT2,PRDM6,TOX,RREB1,ATXN1L,AHRR,TSHZ3,CDKN1B,NFATC3,MYT1L,WWP1,RFX7,ACVR2A,ZNF395,POU2F1,TFDP1,ZNF652,CLOCK,BCL11B,KLF7,GLI3,HCFC2,SBNO2,CDC73,ONECUT1,MBTD1,L3MBTL3,ATG16L1,RPS6KA5,ARID4B,RORA,SKI,LMO2,BEND3,PTBP1,PCGF5,SOS1,KAT2B,BMPR2,ATXN1,TCF12,SNCA,PPARD,GDNF
GO:BP	aromatic compound biosynthetic process	GO:0019438	FALSE	1.523411156701941e-11	10.817182868175253	1645	229	46	30108	PRDM1,ZBTB41,ONECUT2,PRDM6,TOX,RREB1,ATXN1L,AHRR,TSHZ3,CDKN1B,NFATC3,MYT1L,WWP1,RFX7,ACVR2A,ZNF395,POU2F1,TFDP1,ZNF652,CLOCK,BCL11B,KLF7,GLI3,HCFC2,SBNO2,CDC73,ONECUT1,MBTD1,L3MBTL3,ATG16L1,RPS6KA5,ARID4B,RORA,SKI,LMO2,BEND3,PTBP1,PCGF5,SOS1,KAT2B,BMPR2,ATXN1,TCF12,SNCA,PPARD,GDNF
GO:BP	organic substance biosynthetic process	GO:1901576	FALSE	1.9268774017262537e-11	10.715145916609503	3357	229	68	30108	PRDM1,ZBTB41,ONECUT2,PRDM6,TOX,RREB1,TANK,EZH1,ATXN1L,AHRR,TSHZ3,CDKN1B,NFATC3,MBTPS1,KLHDC10,ITK,ABHD2,ACER2,MYT1L,WWP1,RFX7,ACVR2A,ZNF395,POU2F1,TFDP1,NOVA1,ZNF652,CLOCK,BCL11B,KLF7,AGO3,HSP90B1,GLI3,PIP4K2B,HCFC2,SBNO2,CDC73,ONECUT1,ATG14,MBTD1,L3MBTL3,LPGAT1,ATG16L1,RNF128,RPS6KA5,ARID4B,RORA,SKI,EIF5A,LMO2,BEND3,PTBP1,PCGF5,HAS2,PRR16,PTHLH,SOS1,TGFBR2,KAT2B,BMPR2,ATXN1,TCF12,LSM11,CHSY3,SNC…
GO:BP	biosynthetic process	GO:0009058	FALSE	2.327153160917925e-11	10.633175032805855	3370	229	68	30108	PRDM1,ZBTB41,ONECUT2,PRDM6,TOX,RREB1,TANK,EZH1,ATXN1L,AHRR,TSHZ3,CDKN1B,NFATC3,MBTPS1,KLHDC10,ITK,ABHD2,ACER2,MYT1L,WWP1,RFX7,ACVR2A,ZNF395,POU2F1,TFDP1,NOVA1,ZNF652,CLOCK,BCL11B,KLF7,AGO3,HSP90B1,GLI3,PIP4K2B,HCFC2,SBNO2,CDC73,ONECUT1,ATG14,MBTD1,L3MBTL3,LPGAT1,ATG16L1,RNF128,RPS6KA5,ARID4B,RORA,SKI,EIF5A,LMO2,BEND3,PTBP1,PCGF5,HAS2,PRR16,PTHLH,SOS1,TGFBR2,KAT2B,BMPR2,ATXN1,TCF12,LSM11,CHSY3,SNC…
GO:BP	gene expression	GO:0010467	FALSE	5.146653638185387e-11	10.288475058112049	2677	229	59	30108	PRDM1,ZBTB41,ONECUT2,PRDM6,TOX,RREB1,TANK,EZH1,ATXN1L,AHRR,TSHZ3,CDKN1B,NFATC3,MBTPS1,KLHDC10,ITK,MYT1L,WWP1,RFX7,ACVR2A,ZNF395,POU2F1,TFDP1,NOVA1,ZNF652,CLOCK,BCL11B,KLF7,AGO3,HSP90B1,GLI3,HCFC2,SBNO2,CDC73,ONECUT1,ATG14,MBTD1,L3MBTL3,RNF128,RPS6KA5,ARID4B,RORA,SKI,EIF5A,LMO2,BEND3,PTBP1,PCGF5,PRR16,PTHLH,SOS1,TGFBR2,KAT2B,BMPR2,ATXN1,TCF12,LSM11,PPARD,GDNF
GO:BP	organic cyclic compound biosynthetic process	GO:1901362	FALSE	5.2165006501078594e-11	10.282620734157838	1702	229	46	30108	PRDM1,ZBTB41,ONECUT2,PRDM6,TOX,RREB1,ATXN1L,AHRR,TSHZ3,CDKN1B,NFATC3,MYT1L,WWP1,RFX7,ACVR2A,ZNF395,POU2F1,TFDP1,ZNF652,CLOCK,BCL11B,KLF7,GLI3,HCFC2,SBNO2,CDC73,ONECUT1,MBTD1,L3MBTL3,ATG16L1,RPS6KA5,ARID4B,RORA,SKI,LMO2,BEND3,PTBP1,PCGF5,SOS1,KAT2B,BMPR2,ATXN1,TCF12,SNCA,PPARD,GDNF
GO:BP	cellular response to stimulus	GO:0051716	FALSE	6.525690672962674e-11	10.185373516237584	3102	229	64	30108	STK17B,ONECUT2,LDLRAP1,TANK,EPHA4,MAP3K2,EGLN3,ARHGAP12,GPR137C,COL4A3,VLDLR,CHRM2,CDKN1B,NFATC3,MBTPS1,ITK,ABHD2,RASGRF2,SSH1,CD274,PDCD1LG2,ACER2,ACVR2A,FBN1,TRAF3,CLOCK,ZFYVE9,NABP1,KNTC1,KLF7,AGO3,SHANK2,GLI3,HCFC2,STK38,SBNO2,CDC73,ATG14,STK26,ZFYVE1,MBTD1,TIAM1,SKI,MCF2,RALB,PTBP1,HAS2,PTHLH,SOS1,TGFBR2,KAT2B,FANCM,BMPR2,APAF1,SESN3,NF1,SH3GLB1,SNCA,PPARD,FANCC,GDNF,MYO1C,ABCC8,VAV3
GO:BP	multicellular organismal process	GO:0032501	FALSE	9.86615651328618e-11	10.005851999322147	3130	229	64	30108	GABRA1,PRDM1,ONECUT2,PRTG,LDLRAP1,PRDM6,RREB1,TANK,EPHA4,COL4A3,VLDLR,CHRM2,CDKN1B,ITK,ABHD2,IL1RAPL1,CD274,PDCD1LG2,MYT1L,KRIT1,FGA,ACVR2A,CMTM7,MDGA1,FBN1,PXDN,NOVA1,LZTFL1,CLOCK,KLF7,SHANK2,GLI3,SBNO2,CDC73,LHX9,MBTD1,FBXL5,L3MBTL3,ATG16L1,RNF128,LIMA1,ARID4B,TIAM1,ACSL4,TGFBI,MYLIP,MCF2,PTBP1,STRBP,HAS2,PDE3B,PTHLH,LNPK,SOS1,TGFBR2,BMPR2,TCF12,APAF1,NF1,SNCA,FANCC,GDNF,ABCC8,VAV3
GO:BP	cell communication	GO:0007154	FALSE	2.717545892125762e-10	9.565823113100475	2701	229	58	30108	STK17B,GABRA1,ONECUT2,TANK,EPHA4,MAP3K2,ARHGAP12,GPR137C,COL4A3,VLDLR,CHRM2,CDKN1B,NFATC3,MBTPS1,ITK,ABHD2,IL1RAPL1,RASGRF2,CD274,PDCD1LG2,ACER2,ACVR2A,FBN1,TRAF3,CLOCK,ZFYVE9,NABP1,KNTC1,KLF7,AGO3,SHANK2,GLI3,HCFC2,STK38,CDC73,ATG14,STK26,ZFYVE1,TIAM1,SKI,RALB,PTBP1,PTHLH,SOS1,TGFBR2,KAT2B,BMPR2,SLC24A2,APAF1,SESN3,NF1,SH3GLB1,SNCA,PPARD,GDNF,MYO1C,ABCC8,VAV3
GO:BP	RNA metabolic process	GO:0016070	FALSE	2.791650937629795e-10	9.554138885955195	1929	229	48	30108	PRDM1,ZBTB41,ONECUT2,PRDM6,TOX,RREB1,ATXN1L,AHRR,TSHZ3,CDKN1B,NFATC3,MYT1L,WWP1,RFX7,ACVR2A,ZNF395,POU2F1,TFDP1,NOVA1,ZNF652,CLOCK,BCL11B,KLF7,AGO3,GLI3,HCFC2,SBNO2,CDC73,ONECUT1,MBTD1,L3MBTL3,ATG16L1,RPS6KA5,ARID4B,RORA,SKI,LMO2,BEND3,PTBP1,PCGF5,SOS1,KAT2B,BMPR2,ATXN1,TCF12,LSM11,PPARD,GDNF
GO:BP	nucleic acid metabolic process	GO:0090304	FALSE	4.5943726920241566e-10	9.337773778073414	2258	229	52	30108	PRDM1,ZBTB41,ONECUT2,PRDM6,TOX,RREB1,ATXN1L,AHRR,TSHZ3,CDKN1B,NFATC3,MYT1L,WWP1,RFX7,ACVR2A,ZNF395,POU2F1,TFDP1,NOVA1,ZNF652,CLOCK,BCL11B,NABP1,KLF7,AGO3,GLI3,HCFC2,SBNO2,CDC73,ONECUT1,MBTD1,L3MBTL3,ATG16L1,RPS6KA5,ARID4B,RORA,SKI,LMO2,BEND3,PTBP1,PCGF5,SOS1,KAT2B,FANCM,BMPR2,ATXN1,TCF12,APAF1,LSM11,PPARD,FANCC,GDNF
GO:BP	regulation of transcription by RNA polymerase II	GO:0006357	FALSE	6.141793110853446e-10	9.211704817057397	1084	229	35	30108	PRDM1,ZBTB41,ONECUT2,PRDM6,TOX,RREB1,NFATC3,MYT1L,RFX7,ACVR2A,ZNF395,POU2F1,TFDP1,ZNF652,CLOCK,BCL11B,KLF7,GLI3,HCFC2,SBNO2,CDC73,ONECUT1,ARID4B,RORA,SKI,LMO2,BEND3,PTBP1,PCGF5,SOS1,KAT2B,BMPR2,TCF12,PPARD,GDNF
GO:BP	developmental process	GO:0032502	FALSE	1.2216895033916148e-9	8.913039157512557	2883	229	59	30108	GABRA1,PRDM1,ONECUT2,PRTG,PRDM6,TOX,RREB1,EPHA4,ATXN1L,ARHGAP12,COL4A3,VLDLR,CDKN1B,ITK,ABHD2,IL1RAPL1,SSH1,MYT1L,KRIT1,ACVR2A,CMTM7,MDGA1,FBN1,PXDN,TFDP1,LZTFL1,CLOCK,KLF7,GLI3,SBNO2,CDC73,LHX9,MBTD1,L3MBTL3,ATG16L1,ARID4B,TIAM1,ACSL4,TGFBI,MYLIP,ADAMTS9,MCF2,PTBP1,STRBP,HAS2,PDE3B,PTHLH,LNPK,SOS1,TGFBR2,CFL2,BMPR2,TCF12,APAF1,NF1,SNCA,PPARD,FANCC,GDNF
GO:BP	transcription by RNA polymerase II	GO:0006366	FALSE	2.1531539081237364e-9	8.666924925559755	1133	229	35	30108	PRDM1,ZBTB41,ONECUT2,PRDM6,TOX,RREB1,NFATC3,MYT1L,RFX7,ACVR2A,ZNF395,POU2F1,TFDP1,ZNF652,CLOCK,BCL11B,KLF7,GLI3,HCFC2,SBNO2,CDC73,ONECUT1,ARID4B,RORA,SKI,LMO2,BEND3,PTBP1,PCGF5,SOS1,KAT2B,BMPR2,TCF12,PPARD,GDNF
GO:BP	cellular nitrogen compound metabolic process	GO:0034641	FALSE	2.4057895513963136e-9	8.618742365634866	2763	229	57	30108	PRDM1,ZBTB41,ONECUT2,PRDM6,TOX,RREB1,ATXN1L,AHRR,TSHZ3,CDKN1B,NFATC3,KLHDC10,ACER2,MYT1L,WWP1,RFX7,ACVR2A,ZNF395,POU2F1,TFDP1,NOVA1,ZNF652,CLOCK,BCL11B,NABP1,KLF7,AGO3,GLI3,HCFC2,SBNO2,CDC73,ONECUT1,MBTD1,L3MBTL3,ATG16L1,RPS6KA5,ARID4B,RORA,SKI,EIF5A,LMO2,BEND3,PTBP1,PCGF5,PRR16,SOS1,KAT2B,FANCM,BMPR2,ATXN1,TCF12,APAF1,LSM11,SNCA,PPARD,FANCC,GDNF
GO:BP	anatomical structure development	GO:0048856	FALSE	4.009083289869874e-9	8.396954921061742	2715	229	56	30108	GABRA1,PRDM1,ONECUT2,PRTG,PRDM6,TOX,RREB1,EPHA4,ATXN1L,ARHGAP12,COL4A3,VLDLR,CDKN1B,ITK,ABHD2,IL1RAPL1,SSH1,MYT1L,KRIT1,ACVR2A,CMTM7,MDGA1,FBN1,PXDN,TFDP1,CLOCK,KLF7,GLI3,SBNO2,CDC73,LHX9,MBTD1,L3MBTL3,ATG16L1,ARID4B,TIAM1,ACSL4,TGFBI,MYLIP,MCF2,PTBP1,STRBP,HAS2,PDE3B,PTHLH,LNPK,SOS1,TGFBR2,CFL2,BMPR2,TCF12,APAF1,NF1,SNCA,FANCC,GDNF
GO:BP	signaling	GO:0023052	FALSE	4.3423819158120374e-9	8.362271982669812	2638	229	55	30108	STK17B,GABRA1,ONECUT2,TANK,EPHA4,MAP3K2,ARHGAP12,GPR137C,COL4A3,VLDLR,CHRM2,CDKN1B,NFATC3,MBTPS1,ITK,ABHD2,IL1RAPL1,RASGRF2,CD274,PDCD1LG2,ACER2,ACVR2A,FBN1,TRAF3,CLOCK,ZFYVE9,NABP1,KNTC1,KLF7,AGO3,SHANK2,GLI3,HCFC2,STK38,CDC73,ATG14,STK26,TIAM1,SKI,RALB,PTBP1,PTHLH,SOS1,TGFBR2,BMPR2,SLC24A2,APAF1,SESN3,NF1,SNCA,PPARD,GDNF,MYO1C,ABCC8,VAV3
GO:BP	nucleobase-containing compound metabolic process	GO:0006139	FALSE	4.669955054304089e-9	8.33069	2480	229	53	30108	PRDM1,ZBTB41,ONECUT2,PRDM6,TOX,RREB1,ATXN1L,AHRR,TSHZ3,CDKN1B,NFATC3,MYT1L,WWP1,RFX7,ACVR2A,ZNF395,POU2F1,TFDP1,NOVA1,ZNF652,CLOCK,BCL11B,NABP1,KLF7,AGO3,GLI3,HCFC2,SBNO2,CDC73,ONECUT1,MBTD1,L3MBTL3,ATG16L1,RPS6KA5,ARID4B,RORA,SKI,LMO2,BEND3,PTBP1,PCGF5,SOS1,KAT2B,FANCM,BMPR2,ATXN1,TCF12,APAF1,LSM11,SNCA,PPARD,FANCC,GDNF
GO:BP	positive regulation of metabolic process	GO:0009893	FALSE	1.3009575344494663e-8	7.885736879345611	1622	229	41	30108	PRDM1,ONECUT2,RREB1,TANK,EPHA4,CDKN1B,ITK,ACVR2A,ZNF395,POU2F1,TFDP1,CLOCK,BCL11B,KLF7,AGO3,GLI3,SBNO2,CDC73,ATG14,MBTD1,FBXL5,L3MBTL3,LPGAT1,ATG16L1,ARID4B,MYLIP,LMO2,RALB,BEND3,PTBP1,PRR16,TGFBR2,KAT2B,FANCM,BMPR2,TCF12,SH3GLB1,SNCA,PPARD,GDNF,SNX7
GO:BP	heterocycle metabolic process	GO:0046483	FALSE	1.5544860988567348e-8	7.8084131573241065	2560	229	53	30108	PRDM1,ZBTB41,ONECUT2,PRDM6,TOX,RREB1,ATXN1L,AHRR,TSHZ3,CDKN1B,NFATC3,MYT1L,WWP1,RFX7,ACVR2A,ZNF395,POU2F1,TFDP1,NOVA1,ZNF652,CLOCK,BCL11B,NABP1,KLF7,AGO3,GLI3,HCFC2,SBNO2,CDC73,ONECUT1,MBTD1,L3MBTL3,ATG16L1,RPS6KA5,ARID4B,RORA,SKI,LMO2,BEND3,PTBP1,PCGF5,SOS1,KAT2B,FANCM,BMPR2,ATXN1,TCF12,APAF1,LSM11,SNCA,PPARD,FANCC,GDNF
GO:BP	cellular aromatic compound metabolic process	GO:0006725	FALSE	2.112192451006183e-8	7.675266513883386	2581	229	53	30108	PRDM1,ZBTB41,ONECUT2,PRDM6,TOX,RREB1,ATXN1L,AHRR,TSHZ3,CDKN1B,NFATC3,MYT1L,WWP1,RFX7,ACVR2A,ZNF395,POU2F1,TFDP1,NOVA1,ZNF652,CLOCK,BCL11B,NABP1,KLF7,AGO3,GLI3,HCFC2,SBNO2,CDC73,ONECUT1,MBTD1,L3MBTL3,ATG16L1,RPS6KA5,ARID4B,RORA,SKI,LMO2,BEND3,PTBP1,PCGF5,SOS1,KAT2B,FANCM,BMPR2,ATXN1,TCF12,APAF1,LSM11,SNCA,PPARD,FANCC,GDNF
GO:BP	organic cyclic compound metabolic process	GO:1901360	FALSE	9.270167611433602e-8	7.0329124134215615	2686	229	53	30108	PRDM1,ZBTB41,ONECUT2,PRDM6,TOX,RREB1,ATXN1L,AHRR,TSHZ3,CDKN1B,NFATC3,MYT1L,WWP1,RFX7,ACVR2A,ZNF395,POU2F1,TFDP1,NOVA1,ZNF652,CLOCK,BCL11B,NABP1,KLF7,AGO3,GLI3,HCFC2,SBNO2,CDC73,ONECUT1,MBTD1,L3MBTL3,ATG16L1,RPS6KA5,ARID4B,RORA,SKI,LMO2,BEND3,PTBP1,PCGF5,SOS1,KAT2B,FANCM,BMPR2,ATXN1,TCF12,APAF1,LSM11,SNCA,PPARD,FANCC,GDNF
GO:BP	signal transduction	GO:0007165	FALSE	1.133695657245697e-7	6.9455035169761326	2368	229	49	30108	STK17B,ONECUT2,TANK,EPHA4,MAP3K2,ARHGAP12,GPR137C,COL4A3,VLDLR,CHRM2,CDKN1B,NFATC3,MBTPS1,ITK,ABHD2,CD274,PDCD1LG2,ACER2,ACVR2A,FBN1,TRAF3,CLOCK,ZFYVE9,NABP1,KNTC1,AGO3,SHANK2,GLI3,HCFC2,STK38,CDC73,ATG14,STK26,TIAM1,SKI,RALB,PTBP1,PTHLH,SOS1,TGFBR2,BMPR2,APAF1,SESN3,NF1,SNCA,PPARD,GDNF,MYO1C,VAV3
GO:BP	negative regulation of metabolic process	GO:0009892	FALSE	1.5281127274804527e-7	6.815844607071244	1186	229	33	30108	PRDM1,PRDM6,RREB1,EPHA4,EZH1,AHRR,TSHZ3,CDKN1B,MYT1L,WWP1,POU2F1,NOVA1,CLOCK,KLF7,AGO3,GLI3,SBNO2,CDC73,ATG14,MBTD1,L3MBTL3,RNF128,SKI,FRY,BEND3,PTBP1,PDE3B,TGFBR2,KAT2B,ATXN1,SNCA,PPARD,GDNF
GO:BP	negative regulation of RNA metabolic process	GO:0051253	FALSE	2.8298829765398703e-7	6.548231523378113	598	229	23	30108	PRDM1,PRDM6,RREB1,AHRR,TSHZ3,CDKN1B,MYT1L,WWP1,POU2F1,CLOCK,KLF7,GLI3,SBNO2,CDC73,MBTD1,L3MBTL3,SKI,BEND3,PTBP1,KAT2B,ATXN1,PPARD,GDNF
GO:BP	negative regulation of nitrogen compound metabolic process	GO:0051172	FALSE	2.961766202646437e-7	6.528449227012655	891	229	28	30108	PRDM1,PRDM6,RREB1,EPHA4,AHRR,TSHZ3,CDKN1B,MYT1L,WWP1,POU2F1,CLOCK,KLF7,AGO3,GLI3,SBNO2,CDC73,ATG14,MBTD1,L3MBTL3,SKI,FRY,BEND3,PTBP1,KAT2B,ATXN1,SNCA,PPARD,GDNF
GO:BP	cellular component assembly	GO:0022607	FALSE	3.2152980945337443e-7	6.492778756858059	1360	229	35	30108	GABRA1,ONECUT2,STIL,FGD4,FCHO2,CDKN1B,IL1RAPL1,KRIT1,MDGA1,STAM,PXDN,CHAF1A,AGO3,ATG14,STK26,ZFYVE1,DNAL1,ATG16L1,CEP97,LIMA1,TIAM1,EHD4,TTBK2,RALB,BEND3,CEP162,HAS2,TGFBR2,KAT2B,CFL2,SH3GLB1,SNCA,MYO1C,SNX7,VAV3
GO:BP	localization	GO:0051179	FALSE	3.5904081871474956e-7	6.444856174444408	2449	229	49	30108	RAB22A,GABRA1,LDLRAP1,STIL,ARHGAP12,FCHO2,VLDLR,CDKN1B,MBTPS1,IL1RAPL1,KCNK5,STAM,FBN1,AP1S2,SNX3,LZTFL1,CLOCK,ZFYVE9,ABCB9,KLF7,GLI3,ATG14,SLC44A1,ZFYVE1,ATG16L1,LIMA1,EHD4,TGFBI,TTBK2,RALB,SLC38A2,ANKRD13A,CNNM2,SNX8,KCNB1,TSG101,TGFBR2,KAT2B,SLC24A2,ATXN1,SH3GLB1,SNCA,PPARD,KIF13A,GDNF,MYO1C,SNX7,ABCC8,VAV3
GO:BP	negative regulation of macromolecule metabolic process	GO:0010605	FALSE	4.427080778306152e-7	6.353882553636114	1101	229	31	30108	PRDM1,PRDM6,RREB1,EPHA4,EZH1,AHRR,TSHZ3,CDKN1B,MYT1L,WWP1,POU2F1,CLOCK,KLF7,AGO3,GLI3,SBNO2,CDC73,ATG14,MBTD1,L3MBTL3,RNF128,SKI,FRY,BEND3,PTBP1,TGFBR2,KAT2B,ATXN1,SNCA,PPARD,GDNF
GO:BP	system development	GO:0048731	FALSE	5.103648835467495e-7	6.292119215569298	1830	229	41	30108	GABRA1,PRDM1,ONECUT2,PRTG,PRDM6,EPHA4,COL4A3,VLDLR,CDKN1B,IL1RAPL1,MYT1L,KRIT1,ACVR2A,MDGA1,FBN1,PXDN,CLOCK,KLF7,GLI3,LHX9,MBTD1,ATG16L1,ARID4B,TIAM1,TGFBI,MYLIP,MCF2,PTBP1,HAS2,PDE3B,PTHLH,LNPK,SOS1,TGFBR2,BMPR2,TCF12,APAF1,NF1,SNCA,FANCC,GDNF
GO:BP	regulation of cellular component organization	GO:0051128	FALSE	5.27371440893589e-7	6.277883392551974	1109	229	31	30108	LDLRAP1,RREB1,EPHA4,STIL,VLDLR,CDKN1B,IL1RAPL1,ABHD17B,MDGA1,STAM,KNTC1,CDC73,L3MBTL3,CEP97,LIMA1,TIAM1,MYLIP,TTBK2,RALB,ANKRD13A,PTHLH,LNPK,TGFBR2,KAT2B,CFL2,BMPR2,SH3GLB1,LSM11,SNCA,MYO1C,SNX7
GO:BP	regulation of cell population proliferation	GO:0042127	FALSE	6.524063400444307e-7	6.185481827164361	681	229	24	30108	PRDM1,LDLRAP1,RREB1,EPHA4,COL4A3,CDKN1B,CD274,PDCD1LG2,ACER2,KRIT1,TFDP1,AGO3,SHANK2,GLI3,CDC73,TIAM1,HAS2,PTHLH,SOS1,KAT2B,BMPR2,NF1,GDNF,VAV3
GO:BP	positive regulation of macromolecule metabolic process	GO:0010604	FALSE	9.024181957601355e-7	6.044592156447444	1487	229	36	30108	PRDM1,ONECUT2,RREB1,TANK,EPHA4,CDKN1B,ITK,ACVR2A,ZNF395,POU2F1,TFDP1,CLOCK,BCL11B,KLF7,AGO3,GLI3,SBNO2,CDC73,ATG14,MBTD1,FBXL5,L3MBTL3,ARID4B,MYLIP,LMO2,RALB,PTBP1,PRR16,TGFBR2,KAT2B,FANCM,BMPR2,TCF12,SNCA,PPARD,GDNF
GO:BP	negative regulation of DNA-templated transcription	GO:0045892	FALSE	1.19592e-06	5.922298054538795	534	229	21	30108	PRDM1,PRDM6,RREB1,AHRR,TSHZ3,CDKN1B,MYT1L,WWP1,POU2F1,CLOCK,KLF7,GLI3,SBNO2,CDC73,MBTD1,L3MBTL3,SKI,BEND3,KAT2B,ATXN1,PPARD
GO:BP	positive regulation of nitrogen compound metabolic process	GO:0051173	FALSE	1.28576e-06	5.890838918039585	1290	229	33	30108	ONECUT2,RREB1,TANK,EPHA4,CDKN1B,ACVR2A,ZNF395,POU2F1,TFDP1,CLOCK,BCL11B,KLF7,GLI3,SBNO2,CDC73,ATG14,MBTD1,FBXL5,L3MBTL3,ARID4B,MYLIP,LMO2,RALB,BEND3,PTBP1,PRR16,KAT2B,FANCM,BMPR2,TCF12,SNCA,PPARD,GDNF
GO:BP	negative regulation of RNA biosynthetic process	GO:1902679	FALSE	1.32154e-06	5.878921101159338	537	229	21	30108	PRDM1,PRDM6,RREB1,AHRR,TSHZ3,CDKN1B,MYT1L,WWP1,POU2F1,CLOCK,KLF7,GLI3,SBNO2,CDC73,MBTD1,L3MBTL3,SKI,BEND3,KAT2B,ATXN1,PPARD
GO:BP	cell population proliferation	GO:0008283	FALSE	2.21379e-06	5.654863588538802	847	229	26	30108	PRDM1,LDLRAP1,RREB1,EPHA4,COL4A3,CDKN1B,CD274,PDCD1LG2,ACER2,KRIT1,ACVR2A,TFDP1,AGO3,SHANK2,GLI3,CDC73,LHX9,TIAM1,HAS2,PTHLH,SOS1,KAT2B,BMPR2,NF1,GDNF,VAV3
GO:BP	negative regulation of nucleobase-containing compound metabolic process	GO:0045934	FALSE	2.3042e-06	5.637479885538645	667	229	23	30108	PRDM1,PRDM6,RREB1,AHRR,TSHZ3,CDKN1B,MYT1L,WWP1,POU2F1,CLOCK,KLF7,GLI3,SBNO2,CDC73,MBTD1,L3MBTL3,SKI,BEND3,PTBP1,KAT2B,ATXN1,PPARD,GDNF
GO:BP	regulation of multicellular organismal process	GO:0051239	FALSE	2.51147e-06	5.60007	1254	229	32	30108	PRDM1,LDLRAP1,RREB1,TANK,EPHA4,COL4A3,CHRM2,CDKN1B,ITK,CD274,PDCD1LG2,KRIT1,ACVR2A,FBN1,NOVA1,CLOCK,KLF7,GLI3,CDC73,RNF128,TIAM1,MYLIP,PDE3B,PTHLH,LNPK,SOS1,TGFBR2,BMPR2,NF1,SNCA,GDNF,VAV3
GO:BP	positive regulation of cellular metabolic process	GO:0031325	FALSE	2.69344e-06	5.569692167439115	1475	229	35	30108	PRDM1,ONECUT2,RREB1,TANK,ITK,ACVR2A,ZNF395,POU2F1,TFDP1,CLOCK,BCL11B,KLF7,AGO3,GLI3,SBNO2,CDC73,ATG14,MBTD1,LPGAT1,ATG16L1,ARID4B,LMO2,RALB,BEND3,PTBP1,PRR16,TGFBR2,KAT2B,BMPR2,TCF12,SH3GLB1,SNCA,PPARD,GDNF,SNX7
GO:BP	negative regulation of macromolecule biosynthetic process	GO:0010558	FALSE	3.03301e-06	5.518125730602813	924	229	27	30108	PRDM1,PRDM6,RREB1,EZH1,AHRR,TSHZ3,CDKN1B,MYT1L,WWP1,POU2F1,CLOCK,KLF7,AGO3,GLI3,SBNO2,CDC73,MBTD1,L3MBTL3,RNF128,SKI,BEND3,PTBP1,TGFBR2,KAT2B,ATXN1,PPARD,GDNF
GO:BP	cellular component biogenesis	GO:0044085	FALSE	3.26099e-06	5.486651170788162	1486	229	35	30108	GABRA1,ONECUT2,STIL,FGD4,FCHO2,CDKN1B,IL1RAPL1,KRIT1,MDGA1,STAM,PXDN,CHAF1A,AGO3,ATG14,STK26,ZFYVE1,DNAL1,ATG16L1,CEP97,LIMA1,TIAM1,EHD4,TTBK2,RALB,BEND3,CEP162,HAS2,TGFBR2,KAT2B,CFL2,SH3GLB1,SNCA,MYO1C,SNX7,VAV3
GO:BP	response to organic substance	GO:0010033	FALSE	3.35499e-06	5.4743088926745305	994	229	28	30108	LDLRAP1,TANK,EPHA4,CHRM2,CDKN1B,ABHD2,SSH1,CD274,PDCD1LG2,ACER2,TRAF3,CLOCK,KLF7,HCFC2,SBNO2,CDC73,MCF2,RALB,HAS2,SOS1,TGFBR2,KAT2B,TCF12,SESN3,SNCA,PPARD,MYO1C,ABCC8
GO:BP	cellular developmental process	GO:0048869	FALSE	3.61543e-06	5.441839468698397	1877	229	40	30108	PRDM1,ONECUT2,PRTG,PRDM6,TOX,RREB1,EPHA4,VLDLR,CDKN1B,ITK,ABHD2,MYT1L,ACVR2A,CMTM7,MDGA1,FBN1,CLOCK,KLF7,GLI3,SBNO2,CDC73,L3MBTL3,ARID4B,TIAM1,MYLIP,ADAMTS9,MCF2,PTBP1,STRBP,HAS2,PTHLH,LNPK,SOS1,TGFBR2,CFL2,BMPR2,TCF12,PPARD,FANCC,GDNF
GO:BP	cell differentiation	GO:0030154	FALSE	3.61543e-06	5.441839468698397	1877	229	40	30108	PRDM1,ONECUT2,PRTG,PRDM6,TOX,RREB1,EPHA4,VLDLR,CDKN1B,ITK,ABHD2,MYT1L,ACVR2A,CMTM7,MDGA1,FBN1,CLOCK,KLF7,GLI3,SBNO2,CDC73,L3MBTL3,ARID4B,TIAM1,MYLIP,ADAMTS9,MCF2,PTBP1,STRBP,HAS2,PTHLH,LNPK,SOS1,TGFBR2,CFL2,BMPR2,TCF12,PPARD,FANCC,GDNF
GO:BP	protein metabolic process	GO:0019538	FALSE	3.78901e-06	5.421474046302788	1646	229	37	30108	STK17B,LDLRAP1,TANK,EPHA4,CDKN1B,MBTPS1,KLHDC10,SSH1,ACER2,WWP1,ACVR2A,TRAF3,CLOCK,AGO3,HSP90B1,GLI3,STK38,ATG14,FBXL5,L3MBTL3,EIF5A,MYLIP,FRY,ADAMTS9,RALB,PTBP1,DCUN1D3,PRR16,TGFBR2,FANCM,SPOPL,CHSY3,SNCA,FANCC,DSE,ATE1,UBE3C
GO:BP	response to chemical	GO:0042221	FALSE	4.41723e-06	5.354849761248918	1356	229	33	30108	LDLRAP1,TANK,EPHA4,EGLN3,CHRM2,CDKN1B,ABHD2,SSH1,CD274,PDCD1LG2,ACER2,TRAF3,CLOCK,KLF7,HCFC2,SBNO2,CDC73,STK26,MCF2,RALB,HAS2,SOS1,TGFBR2,KAT2B,BMPR2,TCF12,SESN3,SNCA,PPARD,FANCC,MYO1C,ABCC8,VAV3
GO:BP	negative regulation of cellular biosynthetic process	GO:0031327	FALSE	5.45825e-06	5.262946573415239	950	229	27	30108	PRDM1,PRDM6,RREB1,EZH1,AHRR,TSHZ3,CDKN1B,MYT1L,WWP1,POU2F1,CLOCK,KLF7,AGO3,GLI3,SBNO2,CDC73,MBTD1,L3MBTL3,RNF128,SKI,BEND3,PTBP1,TGFBR2,KAT2B,ATXN1,PPARD,GDNF
GO:BP	negative regulation of biosynthetic process	GO:0009890	FALSE	5.70559e-06	5.243699489181334	952	229	27	30108	PRDM1,PRDM6,RREB1,EZH1,AHRR,TSHZ3,CDKN1B,MYT1L,WWP1,POU2F1,CLOCK,KLF7,AGO3,GLI3,SBNO2,CDC73,MBTD1,L3MBTL3,RNF128,SKI,BEND3,PTBP1,TGFBR2,KAT2B,ATXN1,PPARD,GDNF
GO:BP	multicellular organism development	GO:0007275	FALSE	6.56735e-06	5.182609914547438	2162	229	43	30108	GABRA1,PRDM1,ONECUT2,PRTG,PRDM6,EPHA4,COL4A3,VLDLR,CDKN1B,IL1RAPL1,MYT1L,KRIT1,ACVR2A,MDGA1,FBN1,PXDN,CLOCK,KLF7,GLI3,CDC73,LHX9,MBTD1,ATG16L1,ARID4B,TIAM1,ACSL4,TGFBI,MYLIP,MCF2,PTBP1,HAS2,PDE3B,PTHLH,LNPK,SOS1,TGFBR2,BMPR2,TCF12,APAF1,NF1,SNCA,FANCC,GDNF
GO:BP	negative regulation of cellular metabolic process	GO:0031324	FALSE	7.8081e-06	5.107454482707991	1102	229	29	30108	PRDM1,PRDM6,RREB1,EZH1,AHRR,TSHZ3,CDKN1B,MYT1L,WWP1,POU2F1,CLOCK,KLF7,AGO3,GLI3,SBNO2,CDC73,ATG14,MBTD1,L3MBTL3,RNF128,SKI,BEND3,PTBP1,TGFBR2,KAT2B,ATXN1,SNCA,PPARD,GDNF
GO:BP	cellular response to chemical stimulus	GO:0070887	FALSE	1.54572e-05	4.81087	1067	229	28	30108	LDLRAP1,TANK,EPHA4,EGLN3,CHRM2,CDKN1B,ABHD2,SSH1,CD274,PDCD1LG2,ACER2,TRAF3,CLOCK,KLF7,SBNO2,CDC73,MCF2,RALB,HAS2,SOS1,KAT2B,SESN3,SNCA,PPARD,FANCC,MYO1C,ABCC8,VAV3
GO:BP	organonitrogen compound metabolic process	GO:1901564	FALSE	1.62215e-05	4.789910075400219	2146	229	42	30108	STK17B,LDLRAP1,TANK,EPHA4,CDKN1B,MBTPS1,KLHDC10,SSH1,ACER2,WWP1,ACVR2A,TRAF3,CLOCK,ABCB9,AGO3,HSP90B1,GLI3,STK38,ATG14,FBXL5,L3MBTL3,EIF5A,MYLIP,FRY,ADAMTS9,RALB,BEND3,PTBP1,DCUN1D3,HAS2,PRR16,TGFBR2,KAT2B,FANCM,SPOPL,CHSY3,SNCA,FANCC,DSE,ATE1,UBE3C,TECR
GO:BP	transport	GO:0006810	FALSE	1.63679e-05	4.78601	1900	229	39	30108	RAB22A,GABRA1,LDLRAP1,ARHGAP12,FCHO2,VLDLR,CDKN1B,MBTPS1,IL1RAPL1,KCNK5,STAM,AP1S2,SNX3,CLOCK,ZFYVE9,ABCB9,KLF7,GLI3,ATG14,SLC44A1,LIMA1,EHD4,RALB,SLC38A2,ANKRD13A,CNNM2,SNX8,KCNB1,TSG101,TGFBR2,SLC24A2,ATXN1,SNCA,KIF13A,GDNF,MYO1C,SNX7,ABCC8,VAV3
GO:BP	anatomical structure morphogenesis	GO:0009653	FALSE	3.27821e-05	4.484363490375272	1323	229	31	30108	PRDM1,ONECUT2,PRTG,RREB1,EPHA4,ARHGAP12,COL4A3,VLDLR,SSH1,KRIT1,ACVR2A,FBN1,PXDN,KLF7,GLI3,CDC73,LHX9,TIAM1,TGFBI,HAS2,PDE3B,PTHLH,LNPK,SOS1,TGFBR2,CFL2,BMPR2,APAF1,NF1,FANCC,GDNF
GO:BP	positive regulation of transcription by RNA polymerase II	GO:0045944	FALSE	3.43307e-05	4.46432	588	229	20	30108	ONECUT2,RREB1,ACVR2A,ZNF395,POU2F1,TFDP1,CLOCK,BCL11B,KLF7,GLI3,SBNO2,CDC73,ARID4B,LMO2,PTBP1,KAT2B,BMPR2,TCF12,PPARD,GDNF
GO:BP	establishment of localization	GO:0051234	FALSE	4.20111e-05	4.376636356448908	2051	229	40	30108	RAB22A,GABRA1,LDLRAP1,ARHGAP12,FCHO2,VLDLR,CDKN1B,MBTPS1,IL1RAPL1,KCNK5,STAM,AP1S2,SNX3,CLOCK,ZFYVE9,ABCB9,KLF7,GLI3,ATG14,SLC44A1,LIMA1,EHD4,RALB,SLC38A2,ANKRD13A,CNNM2,SNX8,KCNB1,TSG101,TGFBR2,KAT2B,SLC24A2,ATXN1,SNCA,KIF13A,GDNF,MYO1C,SNX7,ABCC8,VAV3
GO:BP	regulation of cell differentiation	GO:0045595	FALSE	4.76036e-05	4.322360369188974	660	229	21	30108	PRDM1,PRDM6,RREB1,EPHA4,CDKN1B,ACVR2A,FBN1,CLOCK,KLF7,GLI3,CDC73,TIAM1,ADAMTS9,PTBP1,PTHLH,LNPK,SOS1,TGFBR2,BMPR2,TCF12,GDNF
GO:BP	vesicle-mediated transport	GO:0016192	FALSE	6.78206e-05	4.168638401529123	674	229	21	30108	RAB22A,LDLRAP1,ARHGAP12,FCHO2,VLDLR,MBTPS1,IL1RAPL1,STAM,AP1S2,SNX3,ZFYVE9,ATG14,EHD4,RALB,ANKRD13A,SNX8,TSG101,SNCA,KIF13A,SNX7,VAV3
GO:BP	positive regulation of cellular biosynthetic process	GO:0031328	FALSE	0.000148015	3.8296948337666814	1189	229	28	30108	PRDM1,ONECUT2,RREB1,TANK,ITK,ACVR2A,ZNF395,POU2F1,TFDP1,CLOCK,BCL11B,KLF7,AGO3,GLI3,SBNO2,CDC73,LPGAT1,ARID4B,LMO2,PTBP1,PRR16,TGFBR2,KAT2B,BMPR2,TCF12,SNCA,PPARD,GDNF
GO:BP	positive regulation of biosynthetic process	GO:0009891	FALSE	0.000178589	3.748145580860273	1200	229	28	30108	PRDM1,ONECUT2,RREB1,TANK,ITK,ACVR2A,ZNF395,POU2F1,TFDP1,CLOCK,BCL11B,KLF7,AGO3,GLI3,SBNO2,CDC73,LPGAT1,ARID4B,LMO2,PTBP1,PRR16,TGFBR2,KAT2B,BMPR2,TCF12,SNCA,PPARD,GDNF
GO:BP	cell development	GO:0048468	FALSE	0.000197797	3.7037803941286356	1281	229	29	30108	PRDM1,ONECUT2,PRTG,TOX,EPHA4,VLDLR,ITK,ABHD2,MYT1L,ACVR2A,CMTM7,FBN1,CLOCK,KLF7,GLI3,SBNO2,CDC73,L3MBTL3,ARID4B,TIAM1,MYLIP,MCF2,STRBP,PTHLH,SOS1,CFL2,BMPR2,FANCC,GDNF
GO:BP	cellular response to organic substance	GO:0071310	FALSE	0.000251354	3.599714438301961	795	229	22	30108	LDLRAP1,TANK,EPHA4,CDKN1B,ABHD2,SSH1,CD274,PDCD1LG2,TRAF3,CLOCK,KLF7,SBNO2,CDC73,MCF2,RALB,HAS2,SOS1,KAT2B,SESN3,PPARD,MYO1C,ABCC8
GO:BP	response to stress	GO:0006950	FALSE	0.000282055	3.5496655015034246	1537	229	32	30108	RREB1,TANK,EPHA4,EGLN3,MBTPS1,RASGRF2,ACER2,FGA,CLOCK,NABP1,HCFC2,SBNO2,ATG14,STK26,ZFYVE1,MBTD1,ATG16L1,RORA,RALB,HAS2,LNPK,TGFBR2,FANCM,BMPR2,APAF1,SESN3,SH3GLB1,SNCA,PPARD,FANCC,MYO1C,VAV3
GO:BP	intracellular signal transduction	GO:0035556	FALSE	0.00029245	3.533947871791463	1155	229	27	30108	STK17B,TANK,EPHA4,MAP3K2,ARHGAP12,GPR137C,NFATC3,MBTPS1,ACER2,ACVR2A,TRAF3,CLOCK,NABP1,KNTC1,AGO3,SHANK2,STK38,ATG14,STK26,TIAM1,PTBP1,SOS1,BMPR2,APAF1,SESN3,NF1,VAV3
GO:BP	regulation of developmental process	GO:0050793	FALSE	0.000402725	3.394991556281376	1100	229	26	30108	PRDM1,PRDM6,RREB1,EPHA4,COL4A3,VLDLR,CDKN1B,KRIT1,ACVR2A,FBN1,CLOCK,KLF7,GLI3,CDC73,TIAM1,ADAMTS9,PTBP1,PDE3B,PTHLH,LNPK,SOS1,TGFBR2,BMPR2,TCF12,NF1,GDNF
GO:BP	response to oxygen-containing compound	GO:1901700	FALSE	0.000462953	3.3344635247497454	566	229	18	30108	EPHA4,CHRM2,SSH1,CD274,PDCD1LG2,ACER2,KLF7,CDC73,STK26,SOS1,TGFBR2,KAT2B,TCF12,SESN3,SNCA,FANCC,MYO1C,ABCC8
GO:BP	regulation of cell cycle process	GO:0010564	FALSE	0.000476157	3.322249724788068	341	229	14	30108	STIL,RAB11FIP4,CDKN1B,MBTPS1,TFDP1,CLOCK,NABP1,KNTC1,CDC73,CEP97,KAT2B,SH3GLB1,LSM11,KIF13A
GO:BP	cellular response to stress	GO:0033554	FALSE	0.000660344	3.1802298030703153	842	229	22	30108	TANK,EPHA4,EGLN3,MBTPS1,RASGRF2,ACER2,CLOCK,NABP1,ATG14,STK26,ZFYVE1,MBTD1,RALB,HAS2,FANCM,BMPR2,APAF1,SESN3,SH3GLB1,SNCA,FANCC,VAV3
GO:BP	plasma membrane bounded cell projection organization	GO:0120036	FALSE	0.000661306	3.1795976376624226	774	229	21	30108	ONECUT2,PRTG,RREB1,EPHA4,FGD4,VLDLR,KLF7,GLI3,STK26,DNAL1,CEP97,LIMA1,TIAM1,EHD4,MYLIP,TTBK2,MCF2,CEP162,BMPR2,GDNF,VAV3
GO:BP	tissue development	GO:0009888	FALSE	0.00066483	3.1772893965869256	912	229	23	30108	PRDM1,ONECUT2,RREB1,EPHA4,ARHGAP12,CDKN1B,ACVR2A,TFDP1,CLOCK,KLF7,GLI3,CDC73,ARID4B,TIAM1,HAS2,PTHLH,LNPK,SOS1,TGFBR2,CFL2,BMPR2,APAF1,GDNF
GO:BP	cell projection organization	GO:0030030	FALSE	0.000780118	3.107839701848154	782	229	21	30108	ONECUT2,PRTG,RREB1,EPHA4,FGD4,VLDLR,KLF7,GLI3,STK26,DNAL1,CEP97,LIMA1,TIAM1,EHD4,MYLIP,TTBK2,MCF2,CEP162,BMPR2,GDNF,VAV3
GO:BP	cell motility	GO:0048870	FALSE	0.000829498	3.0811845523943555	785	229	21	30108	ONECUT2,RREB1,EPHA4,CDKN1B,GPC6,KRIT1,MDGA1,LZTFL1,GLI3,STK26,LIMA1,TIAM1,TTBK2,STRBP,HAS2,TGFBR2,BMPR2,NF1,GDNF,MYO1C,VAV3
GO:BP	response to external stimulus	GO:0009605	FALSE	0.00106904	2.9710062463358695	1010	229	24	30108	EPHA4,MAP3K2,CD274,PDCD1LG2,CLOCK,HCFC2,SBNO2,CDC73,ATG14,STK26,ZFYVE1,ATG16L1,RORA,ADAMTS9,RALB,STRBP,KAT2B,BMPR2,SESN3,SH3GLB1,SNCA,PPARD,MYO1C,VAV3
GO:BP	positive regulation of macromolecule biosynthetic process	GO:0010557	FALSE	0.0010909	2.9622168761155416	1160	229	26	30108	PRDM1,ONECUT2,RREB1,TANK,ITK,ACVR2A,ZNF395,POU2F1,TFDP1,CLOCK,BCL11B,KLF7,AGO3,GLI3,SBNO2,CDC73,ARID4B,LMO2,PTBP1,PRR16,TGFBR2,KAT2B,BMPR2,TCF12,PPARD,GDNF
GO:BP	organelle organization	GO:0006996	FALSE	0.00122068	2.913396512149156	1727	229	33	30108	RAB22A,ONECUT2,STIL,ARHGAP12,CDKN1B,MBTPS1,KLHDC10,SSH1,CLVS2,STAM,KNTC1,ATG14,ZFYVE1,DNAL1,ATG16L1,CEP97,LIMA1,EHD4,TTBK2,RALB,BEND3,ARPC1A,CEP162,LNPK,TGFBR2,KAT2B,FANCM,CFL2,SH3GLB1,SNCA,KIF13A,SNX7,VAV3
GO:BP	regulation of response to stimulus	GO:0048583	FALSE	0.00130035	2.88594	1732	229	33	30108	ONECUT2,RREB1,TANK,EPHA4,ARHGAP12,GPR137C,ITK,ACVR2A,FBN1,TRAF3,CLOCK,KLF7,AGO3,SHANK2,GLI3,HCFC2,SBNO2,CDC73,MBTD1,RORA,SKI,RALB,PTBP1,SOS1,BMPR2,APAF1,SESN3,NF1,SNCA,PPARD,GDNF,MYO1C,VAV3
GO:BP	cellular localization	GO:0051641	FALSE	0.00157782	2.801943608868538	1581	229	31	30108	RAB22A,LDLRAP1,STIL,FCHO2,VLDLR,CDKN1B,STAM,FBN1,SNX3,LZTFL1,CLOCK,ZFYVE9,KLF7,GLI3,ATG14,ATG16L1,EHD4,TTBK2,ANKRD13A,SNX8,TSG101,TGFBR2,KAT2B,ATXN1,SH3GLB1,SNCA,KIF13A,GDNF,MYO1C,SNX7,ABCC8
GO:BP	positive regulation of DNA-templated transcription	GO:0045893	FALSE	0.00172106	2.764203004821632	753	229	20	30108	ONECUT2,RREB1,ACVR2A,ZNF395,POU2F1,TFDP1,CLOCK,BCL11B,KLF7,GLI3,SBNO2,CDC73,ARID4B,LMO2,PTBP1,KAT2B,BMPR2,TCF12,PPARD,GDNF
GO:BP	positive regulation of RNA biosynthetic process	GO:1902680	FALSE	0.00175616	2.755436269768152	754	229	20	30108	ONECUT2,RREB1,ACVR2A,ZNF395,POU2F1,TFDP1,CLOCK,BCL11B,KLF7,GLI3,SBNO2,CDC73,ARID4B,LMO2,PTBP1,KAT2B,BMPR2,TCF12,PPARD,GDNF
GO:BP	cell migration	GO:0016477	FALSE	0.0024194	2.616292421332128	702	229	19	30108	ONECUT2,RREB1,EPHA4,CDKN1B,GPC6,KRIT1,MDGA1,GLI3,STK26,LIMA1,TIAM1,TTBK2,HAS2,TGFBR2,BMPR2,NF1,GDNF,MYO1C,VAV3
GO:BP	organelle assembly	GO:0070925	FALSE	0.00280932	2.5513986827544666	515	229	16	30108	ONECUT2,STIL,STAM,ATG14,ZFYVE1,DNAL1,ATG16L1,CEP97,EHD4,TTBK2,RALB,CEP162,KAT2B,CFL2,SH3GLB1,SNX7
GO:BP	cellular response to external stimulus	GO:0071496	FALSE	0.00293021	2.533101393970848	151	229	9	30108	MAP3K2,ATG14,STK26,ZFYVE1,RALB,KAT2B,BMPR2,SESN3,SH3GLB1
GO:BP	catabolic process	GO:0009056	FALSE	0.00317492	2.498266557380302	1152	229	25	30108	EPHA4,CDKN1B,KLHDC10,ABHD2,ACER2,WWP1,PXDN,CLOCK,AGO3,ATG14,ZFYVE1,FBXL5,L3MBTL3,ATG16L1,MYLIP,RALB,PDE3B,KAT2B,SPOPL,APAF1,SH3GLB1,SNCA,GDNF,ATE1,SNX7
GO:BP	positive regulation of nucleobase-containing compound metabolic process	GO:0045935	FALSE	0.0032381	2.4897091931865756	928	229	22	30108	ONECUT2,RREB1,ACVR2A,ZNF395,POU2F1,TFDP1,CLOCK,BCL11B,KLF7,GLI3,SBNO2,CDC73,MBTD1,ARID4B,LMO2,BEND3,PTBP1,KAT2B,BMPR2,TCF12,PPARD,GDNF
GO:BP	cell adhesion	GO:0007155	FALSE	0.00359031	2.4448679278174903	525	229	16	30108	ONECUT2,PRTG,RREB1,EPHA4,CD274,PDCD1LG2,ACER2,MDGA1,FBN1,PXDN,GLI3,TIAM1,TGFBI,HAS2,PDE3B,VAV3
GO:BP	regulation of multicellular organismal development	GO:2000026	FALSE	0.00406563	2.3908725311775547	594	229	17	30108	PRDM1,COL4A3,CDKN1B,KRIT1,ACVR2A,FBN1,KLF7,GLI3,CDC73,TIAM1,PDE3B,PTHLH,LNPK,SOS1,BMPR2,NF1,GDNF
GO:BP	cellular response to nutrient levels	GO:0031669	FALSE	0.00437745	2.3587785615127386	119	229	8	30108	ATG14,STK26,ZFYVE1,RALB,KAT2B,BMPR2,SESN3,SH3GLB1
GO:BP	nervous system development	GO:0007399	FALSE	0.00443889	2.352725813494829	1097	229	24	30108	GABRA1,PRDM1,ONECUT2,PRTG,PRDM6,EPHA4,VLDLR,IL1RAPL1,MYT1L,MDGA1,KLF7,GLI3,ATG16L1,TIAM1,MYLIP,MCF2,PTBP1,SOS1,BMPR2,TCF12,APAF1,SNCA,FANCC,GDNF
GO:BP	tube morphogenesis	GO:0035239	FALSE	0.00490139	2.3096810849924925	416	229	14	30108	PRDM1,EPHA4,COL4A3,KRIT1,PXDN,GLI3,TGFBI,HAS2,PDE3B,SOS1,BMPR2,APAF1,NF1,GDNF
GO:BP	animal organ development	GO:0048513	FALSE	0.00518934	2.2848881758927044	1344	229	27	30108	PRDM1,ONECUT2,RREB1,EPHA4,COL4A3,CDKN1B,ACVR2A,MDGA1,FBN1,PXDN,CLOCK,KLF7,GLI3,LHX9,ATG16L1,ARID4B,TIAM1,HAS2,PTHLH,LNPK,SOS1,TGFBR2,CFL2,BMPR2,APAF1,FANCC,GDNF
GO:BP	regulation of catabolic process	GO:0009894	FALSE	0.00586452	2.2317678935863063	483	229	15	30108	CDKN1B,ACER2,ATG14,FBXL5,L3MBTL3,ATG16L1,MYLIP,RALB,PDE3B,KAT2B,APAF1,SH3GLB1,SNCA,GDNF,SNX7
GO:BP	macromolecule modification	GO:0043412	FALSE	0.00644895	2.190511088374622	895	229	21	30108	STK17B,TANK,ACER2,WWP1,ACVR2A,TRAF3,STK38,ATG14,FBXL5,ARID4B,MYLIP,FRY,RALB,BEND3,PTBP1,DCUN1D3,TGFBR2,FANCM,SNCA,FANCC,UBE3C
GO:BP	positive regulation of cell population proliferation	GO:0008284	FALSE	0.00645606	2.1900324880840865	368	229	13	30108	LDLRAP1,RREB1,EPHA4,CDKN1B,CD274,PDCD1LG2,ACER2,SHANK2,GLI3,TIAM1,HAS2,GDNF,VAV3
GO:BP	establishment of localization in cell	GO:0051649	FALSE	0.00701984	2.153672911634747	900	229	21	30108	RAB22A,LDLRAP1,FCHO2,CDKN1B,STAM,SNX3,ZFYVE9,KLF7,GLI3,ATG14,EHD4,SNX8,TSG101,KAT2B,ATXN1,SNCA,KIF13A,GDNF,MYO1C,SNX7,ABCC8
GO:BP	positive regulation of RNA metabolic process	GO:0051254	FALSE	0.0071188	2.1475935129056256	828	229	20	30108	ONECUT2,RREB1,ACVR2A,ZNF395,POU2F1,TFDP1,CLOCK,BCL11B,KLF7,GLI3,SBNO2,CDC73,ARID4B,LMO2,PTBP1,KAT2B,BMPR2,TCF12,PPARD,GDNF
GO:BP	regulation of cell cycle	GO:0051726	FALSE	0.00713818	2.1464124658530292	491	229	15	30108	STIL,RAB11FIP4,CDKN1B,MBTPS1,TFDP1,CLOCK,NABP1,KNTC1,CDC73,MBTD1,CEP97,KAT2B,SH3GLB1,LSM11,KIF13A
GO:BP	response to endogenous stimulus	GO:0009719	FALSE	0.00795234	2.099505321079273	693	229	18	30108	ONECUT2,EPHA4,ABHD2,SSH1,ACVR2A,FBN1,CLOCK,ZFYVE9,SKI,HAS2,SOS1,TGFBR2,KAT2B,BMPR2,TCF12,SESN3,PPARD,MYO1C
GO:BP	cellular response to extracellular stimulus	GO:0031668	FALSE	0.00843985	2.0736651399728436	130	229	8	30108	ATG14,STK26,ZFYVE1,RALB,KAT2B,BMPR2,SESN3,SH3GLB1
GO:BP	regulation of cell communication	GO:0010646	FALSE	0.00901602	2.044985013442611	1552	229	29	30108	ONECUT2,TANK,EPHA4,ARHGAP12,GPR137C,RASGRF2,ACVR2A,FBN1,TRAF3,CLOCK,KLF7,AGO3,SHANK2,GLI3,HCFC2,CDC73,SKI,RALB,PTBP1,BMPR2,SLC24A2,APAF1,SESN3,NF1,SNCA,GDNF,MYO1C,ABCC8,VAV3
GO:BP	regulation of signaling	GO:0023051	FALSE	0.00901602	2.044985013442611	1552	229	29	30108	ONECUT2,TANK,EPHA4,ARHGAP12,GPR137C,RASGRF2,ACVR2A,FBN1,TRAF3,CLOCK,KLF7,AGO3,SHANK2,GLI3,HCFC2,CDC73,SKI,RALB,PTBP1,BMPR2,SLC24A2,APAF1,SESN3,NF1,SNCA,GDNF,MYO1C,ABCC8,VAV3
GO:BP	protein modification process	GO:0036211	FALSE	0.00994849	2.0022428596121498	775	229	19	30108	STK17B,TANK,ACER2,WWP1,ACVR2A,TRAF3,STK38,ATG14,FBXL5,MYLIP,FRY,RALB,PTBP1,DCUN1D3,TGFBR2,FANCM,SNCA,FANCC,UBE3C
GO:BP	regulation of biological quality	GO:0065008	FALSE	0.010062158166555453	1.997308860303614	1152	229	24	30108	RAB22A,GABRA1,EPHA4,IL1RAPL1,RASGRF2,ABHD17B,FGA,MDGA1,CLOCK,KLF7,CDC73,RNF128,LIMA1,MYLIP,KCNB1,PRR16,LNPK,CFL2,BMPR2,SLC24A2,SNCA,GDNF,ABCC8,VAV3
GO:BP	cellular response to endogenous stimulus	GO:0071495	FALSE	0.010580932658529734	1.9754760496353416	639	229	17	30108	ONECUT2,EPHA4,ABHD2,SSH1,ACVR2A,FBN1,CLOCK,ZFYVE9,SKI,HAS2,SOS1,TGFBR2,KAT2B,BMPR2,SESN3,PPARD,MYO1C
GO:BP	cellular response to starvation	GO:0009267	FALSE	0.012013308843354761	1.92034	98	229	7	30108	ATG14,STK26,ZFYVE1,RALB,BMPR2,SESN3,SH3GLB1
GO:BP	negative regulation of multicellular organismal process	GO:0051241	FALSE	0.013174700397411239	1.8802592521860433	454	229	14	30108	EPHA4,COL4A3,CDKN1B,KRIT1,FBN1,NOVA1,KLF7,GLI3,RNF128,MYLIP,PDE3B,PTHLH,TGFBR2,BMPR2
GO:BP	negative regulation of developmental process	GO:0051093	FALSE	0.014494033643622286	1.83881	397	229	13	30108	PRDM6,EPHA4,COL4A3,CDKN1B,KRIT1,FBN1,KLF7,GLI3,CDC73,PTBP1,PDE3B,PTHLH,BMPR2
GO:BP	tube development	GO:0035295	FALSE	0.015399	1.8125075154724073	524	229	15	30108	PRDM1,EPHA4,COL4A3,KRIT1,PXDN,GLI3,TGFBI,HAS2,PDE3B,SOS1,TGFBR2,BMPR2,APAF1,NF1,GDNF
GO:BP	cell surface receptor signaling pathway	GO:0007166	FALSE	0.016902	1.7720607976812615	1189	229	24	30108	ONECUT2,EPHA4,COL4A3,VLDLR,CDKN1B,ITK,CD274,PDCD1LG2,ACVR2A,FBN1,TRAF3,ZFYVE9,GLI3,CDC73,SKI,RALB,SOS1,TGFBR2,BMPR2,SESN3,SNCA,GDNF,MYO1C,VAV3
GO:BP	macromolecule localization	GO:0033036	FALSE	0.0195499	1.708854707016433	1281	229	25	30108	RAB22A,LDLRAP1,STIL,FCHO2,VLDLR,FBN1,LZTFL1,CLOCK,KLF7,GLI3,ZFYVE1,ATG16L1,LIMA1,EHD4,TTBK2,ANKRD13A,SNX8,TGFBR2,SH3GLB1,SNCA,PPARD,KIF13A,MYO1C,SNX7,ABCC8
GO:BP	multicellular organismal reproductive process	GO:0048609	FALSE	0.019563282199485707	1.7085582803488844	293	229	11	30108	PRDM1,ABHD2,ACVR2A,LZTFL1,CLOCK,ARID4B,ACSL4,STRBP,SOS1,BMPR2,FANCC
GO:BP	response to starvation	GO:0042594	FALSE	0.020101820793119476	1.6967646030476484	106	229	7	30108	ATG14,STK26,ZFYVE1,RALB,BMPR2,SESN3,SH3GLB1
GO:BP	regulation of protein metabolic process	GO:0051246	FALSE	0.023724760174291263	1.6247981690169333	752	229	18	30108	TANK,EPHA4,CDKN1B,SSH1,ACER2,ACVR2A,AGO3,ATG14,FBXL5,L3MBTL3,MYLIP,FRY,RALB,PTBP1,PRR16,FANCM,SPOPL,SNCA
GO:BP	regulation of locomotion	GO:0040012	FALSE	0.023869106769848727	1.6221638328652246	479	229	14	30108	ONECUT2,RREB1,EPHA4,CDKN1B,KRIT1,STK26,TIAM1,TTBK2,HAS2,TGFBR2,BMPR2,NF1,SNCA,MYO1C
GO:BP	cell cycle process	GO:0022402	FALSE	0.024106667489791053	1.61786	612	229	16	30108	STIL,RAB11FIP4,CDKN1B,MBTPS1,TFDP1,CLOCK,NABP1,KNTC1,CCNG1,CDC73,CEP97,KAT2B,FANCM,SH3GLB1,LSM11,KIF13A
GO:BP	regulation of organelle organization	GO:0033043	FALSE	0.025369	1.5956958604035236	547	229	15	30108	STIL,CDKN1B,STAM,KNTC1,CEP97,LIMA1,TTBK2,RALB,LNPK,TGFBR2,KAT2B,CFL2,SH3GLB1,SNCA,SNX7
GO:BP	protein-containing complex organization	GO:0043933	FALSE	0.0268908	1.5703959328114683	908	229	20	30108	EZH1,FCHO2,CDKN1B,KRIT1,PXDN,CHAF1A,AGO3,ATG14,DNAL1,L3MBTL3,LIMA1,ARID4B,TIAM1,TTBK2,BEND3,KAT2B,CFL2,SH3GLB1,LSM11,SNCA
GO:BP	multicellular organism reproduction	GO:0032504	FALSE	0.0283139	1.5480007001088576	305	229	11	30108	PRDM1,ABHD2,ACVR2A,LZTFL1,CLOCK,ARID4B,ACSL4,STRBP,SOS1,BMPR2,FANCC
GO:BP	regulation of cell cycle phase transition	GO:1901987	FALSE	0.028325325062551594	1.547825097455302	200	229	9	30108	STIL,CDKN1B,MBTPS1,TFDP1,CLOCK,NABP1,KNTC1,CDC73,LSM11
GO:BP	protein localization	GO:0008104	FALSE	0.0300817	1.521696983731258	1071	229	22	30108	RAB22A,LDLRAP1,STIL,FCHO2,VLDLR,FBN1,LZTFL1,CLOCK,KLF7,GLI3,ATG16L1,EHD4,TTBK2,ANKRD13A,SNX8,TGFBR2,SH3GLB1,SNCA,KIF13A,MYO1C,SNX7,ABCC8
GO:BP	positive regulation of catabolic process	GO:0009896	FALSE	0.030656	1.5134842694550974	253	229	10	30108	CDKN1B,FBXL5,L3MBTL3,ATG16L1,MYLIP,RALB,KAT2B,SH3GLB1,SNCA,SNX7
GO:BP	cellular macromolecule localization	GO:0070727	FALSE	0.0318151	1.4973672141198626	1075	229	22	30108	RAB22A,LDLRAP1,STIL,FCHO2,VLDLR,FBN1,LZTFL1,CLOCK,KLF7,GLI3,ATG16L1,EHD4,TTBK2,ANKRD13A,SNX8,TGFBR2,SH3GLB1,SNCA,KIF13A,MYO1C,SNX7,ABCC8
GO:BP	cellular response to oxygen-containing compound	GO:1901701	FALSE	0.03257	1.4871819954986374	429	229	13	30108	EPHA4,CHRM2,SSH1,CD274,PDCD1LG2,KLF7,CDC73,SOS1,KAT2B,SESN3,FANCC,MYO1C,ABCC8
GO:BP	enzyme-linked receptor protein signaling pathway	GO:0007167	FALSE	0.032720569974435836	1.4851791397624408	493	229	14	30108	ONECUT2,EPHA4,COL4A3,ACVR2A,FBN1,ZFYVE9,SKI,RALB,SOS1,TGFBR2,BMPR2,SESN3,SNCA,MYO1C
GO:BP	locomotion	GO:0040011	FALSE	0.0346159	1.4607241384867167	562	229	15	30108	ONECUT2,RREB1,EPHA4,CDKN1B,KRIT1,STK26,TIAM1,TTBK2,HAS2,TGFBR2,BMPR2,NF1,SNCA,MYO1C,VAV3
GO:BP	reproductive process	GO:0022414	FALSE	0.0349551	1.456489491782311	496	229	14	30108	PRDM1,CDKN1B,ABHD2,ACVR2A,LZTFL1,CLOCK,LHX9,ARID4B,ACSL4,STRBP,SOS1,FANCM,BMPR2,FANCC
GO:BP	cell cycle phase transition	GO:0044770	FALSE	0.0374102	1.4270099467892374	259	229	10	30108	STIL,CDKN1B,MBTPS1,TFDP1,CLOCK,NABP1,KNTC1,CCNG1,CDC73,LSM11
GO:BP	regulation of cellular catabolic process	GO:0031329	FALSE	0.039124804246379395	1.407547822351052	316	229	11	30108	ACER2,ATG14,ATG16L1,MYLIP,RALB,KAT2B,APAF1,SH3GLB1,SNCA,GDNF,SNX7
GO:BP	regulation of mitotic cell cycle phase transition	GO:1901990	FALSE	0.0398678	1.3993776476388065	161	229	8	30108	STIL,CDKN1B,MBTPS1,TFDP1,NABP1,KNTC1,CDC73,LSM11
GO:BP	positive regulation of cellular component organization	GO:0051130	FALSE	0.0406978	1.3904289720944825	503	229	14	30108	LDLRAP1,RREB1,STIL,VLDLR,CDKN1B,TIAM1,RALB,LNPK,TGFBR2,CFL2,BMPR2,SH3GLB1,SNCA,SNX7
GO:BP	reproduction	GO:0000003	FALSE	0.042483699633574526	1.3717776703520932	505	229	14	30108	PRDM1,CDKN1B,ABHD2,ACVR2A,LZTFL1,CLOCK,LHX9,ARID4B,ACSL4,STRBP,SOS1,FANCM,BMPR2,FANCC
GO:BP	regulation of cell migration	GO:0030334	FALSE	0.0432593	1.363920356414224	441	229	13	30108	ONECUT2,RREB1,EPHA4,CDKN1B,KRIT1,STK26,TIAM1,TTBK2,HAS2,TGFBR2,BMPR2,NF1,MYO1C
GO:BP	regulation of signal transduction	GO:0009966	FALSE	0.0446482	1.3501958739066198	1347	229	25	30108	ONECUT2,TANK,EPHA4,ARHGAP12,GPR137C,ACVR2A,FBN1,TRAF3,CLOCK,AGO3,SHANK2,GLI3,HCFC2,CDC73,SKI,RALB,PTBP1,BMPR2,APAF1,SESN3,NF1,SNCA,GDNF,MYO1C,VAV3
GO:BP	regulation of organelle assembly	GO:1902115	FALSE	0.0498595	1.3022517016869184	122	229	7	30108	STIL,STAM,CEP97,RALB,KAT2B,SH3GLB1,SNX7
GO:BP	mitotic cell cycle phase transition	GO:0044772	FALSE	0.0498707	1.3021542620972544	215	229	9	30108	STIL,CDKN1B,MBTPS1,TFDP1,NABP1,KNTC1,CCNG1,CDC73,LSM11
GO:CC	cellular anatomical entity	GO:0110165	FALSE	2.9334068947302424e-32	31.532627691578067	8848	229	157	30108	RAB22A,STK17B,GABRA1,PRDM1,ZBTB41,ONECUT2,PRTG,LDLRAP1,PRDM6,TOX,RREB1,TANK,EPHA4,EZH1,SERTAD2,STIL,PHC3,ATXN1L,MAP3K2,FGD4,PLEKHA3,EGLN3,RAB11FIP4,ARHGAP12,GPR137C,COL4A3,FCHO2,VLDLR,CHRM2,AHRR,TSHZ3,CDKN1B,MAP3K3,MBTPS1,KLHDC10,ITK,ABHD2,IL1RAPL1,KPNA5,RASGRF2,SSH1,CD274,PDCD1LG2,ACER2,MYT1L,KRIT1,WWP1,CLVS2,ABHD17B,FGA,ACVR2A,RBMS3,ZNF395,POU2F1,MDGA1,STAM,FBN1,AP1S2,PXDN,TFDP1,NOVA1,SNX3,CHAF…
GO:CC	intracellular anatomical structure	GO:0005622	FALSE	8.452562355847347e-29	28.073011616693453	7310	229	138	30108	RAB22A,STK17B,PRDM1,ZBTB41,ONECUT2,LDLRAP1,PRDM6,TOX,RREB1,TANK,EPHA4,EZH1,SERTAD2,STIL,PHC3,ATXN1L,MAP3K2,PLEKHA3,EGLN3,RAB11FIP4,GPR137C,COL4A3,FCHO2,AHRR,TSHZ3,CDKN1B,MAP3K3,MBTPS1,KLHDC10,ITK,KPNA5,RASGRF2,SSH1,ACER2,MYT1L,KRIT1,WWP1,CLVS2,ABHD17B,FGA,ACVR2A,RBMS3,ZNF395,POU2F1,MDGA1,STAM,AP1S2,PXDN,TFDP1,NOVA1,SNX3,CHAF1A,LZTFL1,CLOCK,ZFYVE9,BCL11B,NABP1,ABCB9,KNTC1,KLF7,AGO3,HSP90B1,GLI3,HC…
GO:CC	intracellular organelle	GO:0043229	FALSE	1.0098937200055116e-24	23.995724328438943	6317	229	122	30108	RAB22A,STK17B,PRDM1,ZBTB41,ONECUT2,LDLRAP1,PRDM6,TOX,RREB1,EPHA4,EZH1,SERTAD2,STIL,PHC3,ATXN1L,MAP3K2,PLEKHA3,EGLN3,RAB11FIP4,GPR137C,COL4A3,FCHO2,AHRR,TSHZ3,CDKN1B,MBTPS1,KLHDC10,ITK,RASGRF2,ACER2,MYT1L,CLVS2,ABHD17B,RBMS3,ZNF395,POU2F1,MDGA1,STAM,AP1S2,PXDN,TFDP1,NOVA1,SNX3,CHAF1A,LZTFL1,CLOCK,ZFYVE9,BCL11B,NABP1,ABCB9,KNTC1,KLF7,AGO3,HSP90B1,GLI3,HCFC2,STK38,SBNO2,CCNG1,CDC73,ONECUT1,ATG14,SLC…
GO:CC	intracellular membrane-bounded organelle	GO:0043231	FALSE	1.6324890513760096e-24	23.787149722728497	5676	229	115	30108	RAB22A,STK17B,PRDM1,ZBTB41,ONECUT2,LDLRAP1,PRDM6,TOX,RREB1,EPHA4,EZH1,SERTAD2,STIL,PHC3,ATXN1L,MAP3K2,PLEKHA3,EGLN3,RAB11FIP4,GPR137C,COL4A3,FCHO2,AHRR,TSHZ3,CDKN1B,MBTPS1,KLHDC10,ITK,RASGRF2,ACER2,MYT1L,CLVS2,ABHD17B,RBMS3,ZNF395,POU2F1,MDGA1,STAM,AP1S2,PXDN,TFDP1,NOVA1,SNX3,CLOCK,ZFYVE9,BCL11B,NABP1,ABCB9,KLF7,AGO3,HSP90B1,GLI3,HCFC2,STK38,SBNO2,CCNG1,CDC73,ONECUT1,ATG14,SLC44A1,STK26,ZFYVE1,MB…
GO:CC	organelle	GO:0043226	FALSE	4.027007778572803e-24	23.395017531508042	6509	229	123	30108	RAB22A,STK17B,PRDM1,ZBTB41,ONECUT2,LDLRAP1,PRDM6,TOX,RREB1,EPHA4,EZH1,SERTAD2,STIL,PHC3,ATXN1L,MAP3K2,PLEKHA3,EGLN3,RAB11FIP4,GPR137C,COL4A3,FCHO2,AHRR,TSHZ3,CDKN1B,MBTPS1,KLHDC10,ITK,ABHD2,RASGRF2,ACER2,MYT1L,CLVS2,ABHD17B,RBMS3,ZNF395,POU2F1,MDGA1,STAM,AP1S2,PXDN,TFDP1,NOVA1,SNX3,CHAF1A,LZTFL1,CLOCK,ZFYVE9,BCL11B,NABP1,ABCB9,KNTC1,KLF7,AGO3,HSP90B1,GLI3,HCFC2,STK38,SBNO2,CCNG1,CDC73,ONECUT1,ATG…
GO:CC	membrane-bounded organelle	GO:0043227	FALSE	4.880522049376173e-24	23.311533720817557	5936	229	117	30108	RAB22A,STK17B,PRDM1,ZBTB41,ONECUT2,LDLRAP1,PRDM6,TOX,RREB1,EPHA4,EZH1,SERTAD2,STIL,PHC3,ATXN1L,MAP3K2,PLEKHA3,EGLN3,RAB11FIP4,GPR137C,COL4A3,FCHO2,AHRR,TSHZ3,CDKN1B,MBTPS1,KLHDC10,ITK,ABHD2,RASGRF2,ACER2,MYT1L,CLVS2,ABHD17B,RBMS3,ZNF395,POU2F1,MDGA1,STAM,AP1S2,PXDN,TFDP1,NOVA1,SNX3,LZTFL1,CLOCK,ZFYVE9,BCL11B,NABP1,ABCB9,KLF7,AGO3,HSP90B1,GLI3,HCFC2,STK38,SBNO2,CCNG1,CDC73,ONECUT1,ATG14,SLC44A1,ST…
GO:CC	cytoplasm	GO:0005737	FALSE	8.623289046569844e-19	18.06432705641051	5425	229	103	30108	RAB22A,PRDM1,LDLRAP1,TANK,EPHA4,STIL,MAP3K2,PLEKHA3,EGLN3,RAB11FIP4,GPR137C,COL4A3,FCHO2,AHRR,CDKN1B,MAP3K3,MBTPS1,KLHDC10,ITK,KPNA5,RASGRF2,SSH1,ACER2,KRIT1,WWP1,CLVS2,ABHD17B,FGA,ACVR2A,RBMS3,ZNF395,POU2F1,MDGA1,STAM,PXDN,TFDP1,SNX3,LZTFL1,CLOCK,ZFYVE9,NABP1,ABCB9,KNTC1,KLF7,AGO3,HSP90B1,GLI3,HCFC2,STK38,CCNG1,CDC73,ATG14,SLC44A1,STK26,ZFYVE1,FBXL5,LPGAT1,USP46,CHD9,ATG16L1,RNF128,RPS6KA5,FAM21…
GO:CC	nucleus	GO:0005634	FALSE	9.691067661232107e-13	12.013628374255838	3519	229	71	30108	STK17B,PRDM1,ZBTB41,ONECUT2,PRDM6,TOX,RREB1,EZH1,SERTAD2,STIL,PHC3,ATXN1L,MAP3K2,EGLN3,AHRR,TSHZ3,CDKN1B,KLHDC10,ITK,MYT1L,RBMS3,ZNF395,POU2F1,TFDP1,NOVA1,CLOCK,BCL11B,NABP1,KLF7,AGO3,GLI3,HCFC2,STK38,SBNO2,CCNG1,CDC73,ONECUT1,SLC44A1,MBTD1,L3MBTL3,USP46,CHD9,RPS6KA5,ARID4B,RORA,SKI,TTBK2,LMO2,BEND3,PTBP1,PCGF5,CHEK2,CEP162,STRBP,PTHLH,LNPK,KAT2B,FANCM,CFL2,BMPR2,SPOPL,ATXN1,TCF12,APAF1,NF1,HDLBP…
GO:CC	protein-containing complex	GO:0032991	FALSE	3.157556343761561e-10	9.500648891107893	2901	229	59	30108	GABRA1,TANK,EZH1,STIL,PHC3,COL4A3,PEX5L,VLDLR,AHRR,CDKN1B,BLOC1S4,NFATC3,KLHDC10,GID4,KRIT1,ACVR2A,RBMS3,POU2F1,STAM,TFDP1,SNX3,CHAF1A,CLOCK,NABP1,KNTC1,AGO3,GLI3,HCFC2,CCNG1,CDC73,ATG14,MBTD1,FBXL5,ATG16L1,CEP97,SKI,LMO2,BEND3,ARPC1A,PCGF5,DCUN1D3,SNX8,KCNB1,TSG101,PDE3B,SOS1,TGFBR2,KAT2B,FANCM,TCF12,APAF1,SESN3,SH3GLB1,LSM11,SNCA,FANCC,EIF4E3,MYO1C,ABCC8
GO:CC	membrane	GO:0016020	FALSE	1.6290749563668377e-9	8.788058932642025	3104	229	60	30108	RAB22A,GABRA1,PRTG,LDLRAP1,EPHA4,RAB11FIP4,ARHGAP12,GPR137C,FCHO2,VLDLR,CHRM2,TSHZ3,MBTPS1,ABHD2,IL1RAPL1,SSH1,CD274,PDCD1LG2,ACER2,KRIT1,ABHD17B,ACVR2A,MDGA1,SNX3,ZFYVE9,ABCB9,KNTC1,PIP4K2B,HCFC2,ATG14,SLC44A1,STK26,ZFYVE1,LPGAT1,ATG16L1,LIMA1,TIAM1,EHD4,XKR6,RALB,ANKRD13A,ARPC1A,CNNM2,SNX8,KCNB1,HAS2,TSG101,PDE3B,LNPK,SOS1,TGFBR2,BMPR2,NF1,SH3GLB1,SNCA,KIF13A,MYO1C,ABCC8,VAV3,TECR
GO:CC	cell periphery	GO:0071944	FALSE	2.3089827140415887e-9	8.636579318371023	2219	229	49	30108	RAB22A,GABRA1,PRTG,LDLRAP1,EPHA4,RAB11FIP4,ARHGAP12,COL4A3,FCHO2,VLDLR,CHRM2,TSHZ3,ABHD2,IL1RAPL1,SSH1,CD274,PDCD1LG2,KRIT1,ABHD17B,FGA,ACVR2A,MDGA1,FBN1,PXDN,KNTC1,PIP4K2B,HCFC2,SLC44A1,STK26,LIMA1,TIAM1,EHD4,TGFBI,ADAMTS9,XKR6,RALB,ANKRD13A,ARPC1A,CNNM2,KCNB1,HAS2,SOS1,TGFBR2,BMPR2,NF1,SNCA,MYO1C,ABCC8,VAV3
GO:CC	endomembrane system	GO:0012505	FALSE	5.826720077398702e-9	8.234575845435028	1813	229	43	30108	RAB22A,LDLRAP1,EPHA4,PLEKHA3,RAB11FIP4,COL4A3,FCHO2,MBTPS1,RASGRF2,ACER2,CLVS2,ABHD17B,POU2F1,MDGA1,STAM,PXDN,SNX3,ZFYVE9,ABCB9,HSP90B1,ATG14,STK26,ZFYVE1,LPGAT1,ATG16L1,RNF128,EHD4,TGFBI,ADAMTS9,ANKRD13A,SNX8,PPP1R21,HAS2,TSG101,PTHLH,LNPK,BMPR2,CHSY3,SNCA,KIF13A,GDNF,SNX7,TECR
GO:CC	plasma membrane	GO:0005886	FALSE	1.3365192287035546e-7	6.874024788602338	2004	229	43	30108	RAB22A,GABRA1,PRTG,LDLRAP1,EPHA4,RAB11FIP4,ARHGAP12,FCHO2,VLDLR,CHRM2,TSHZ3,ABHD2,IL1RAPL1,SSH1,CD274,PDCD1LG2,KRIT1,ABHD17B,ACVR2A,MDGA1,KNTC1,PIP4K2B,HCFC2,SLC44A1,STK26,LIMA1,TIAM1,EHD4,XKR6,RALB,ANKRD13A,ARPC1A,CNNM2,KCNB1,HAS2,SOS1,TGFBR2,BMPR2,NF1,SNCA,MYO1C,ABCC8,VAV3
GO:CC	nucleoplasm	GO:0005654	FALSE	5.911699026605812e-7	6.2282876846287225	1864	229	40	30108	PRDM1,ONECUT2,RREB1,EZH1,STIL,PHC3,MAP3K2,AHRR,TSHZ3,CDKN1B,KLHDC10,ZNF395,POU2F1,TFDP1,NOVA1,CLOCK,NABP1,KLF7,AGO3,GLI3,HCFC2,CDC73,SLC44A1,L3MBTL3,CHD9,RPS6KA5,ARID4B,BEND3,CHEK2,CEP162,PTHLH,LNPK,KAT2B,FANCM,BMPR2,ATXN1,TCF12,NF1,LSM11,MYO1C
GO:CC	endosome	GO:0005768	FALSE	7.966058682388355e-7	6.098756498661868	413	229	18	30108	RAB22A,LDLRAP1,EPHA4,RAB11FIP4,CLVS2,ABHD17B,STAM,SNX3,ZFYVE9,ATG16L1,RNF128,EHD4,ANKRD13A,SNX8,PPP1R21,TSG101,KIF13A,SNX7
GO:CC	cytoplasmic vesicle	GO:0031410	FALSE	1.66822e-06	5.777745487099183	776	229	24	30108	RAB22A,LDLRAP1,EPHA4,RAB11FIP4,FCHO2,CLVS2,ABHD17B,STAM,SNX3,ZFYVE9,ATG14,STK26,ATG16L1,RNF128,EHD4,ANKRD13A,SNX8,PPP1R21,HAS2,TSG101,SNCA,KIF13A,MYO1C,SNX7
GO:CC	intracellular vesicle	GO:0097708	FALSE	1.88691e-06	5.724249266654866	781	229	24	30108	RAB22A,LDLRAP1,EPHA4,RAB11FIP4,FCHO2,CLVS2,ABHD17B,STAM,SNX3,ZFYVE9,ATG14,STK26,ATG16L1,RNF128,EHD4,ANKRD13A,SNX8,PPP1R21,HAS2,TSG101,SNCA,KIF13A,MYO1C,SNX7
GO:CC	cytosol	GO:0005829	FALSE	3.96255e-06	5.402025629791728	1833	229	38	30108	LDLRAP1,TANK,MAP3K2,AHRR,CDKN1B,ITK,KPNA5,RBMS3,ZNF395,STAM,TFDP1,LZTFL1,CLOCK,NABP1,KNTC1,KLF7,AGO3,GLI3,HCFC2,STK38,CDC73,SLC44A1,STK26,USP46,CHD9,LIMA1,ARID4B,TIAM1,TTBK2,CEP162,PTHLH,KAT2B,ATXN1,APAF1,PPP6R2,SH3GLB1,SNCA,FANCC
GO:CC	vesicle	GO:0031982	FALSE	8.76176e-06	5.057408438987392	847	229	24	30108	RAB22A,LDLRAP1,EPHA4,RAB11FIP4,FCHO2,CLVS2,ABHD17B,STAM,SNX3,ZFYVE9,ATG14,STK26,ATG16L1,RNF128,EHD4,ANKRD13A,SNX8,PPP1R21,HAS2,TSG101,SNCA,KIF13A,MYO1C,SNX7
GO:CC	bounding membrane of organelle	GO:0098588	FALSE	1.17235e-05	4.930944171513584	549	229	19	30108	EPHA4,RAB11FIP4,GPR137C,MBTPS1,ACER2,ABHD17B,SNX3,ZFYVE9,ABCB9,ATG14,SLC44A1,ZFYVE1,ATG16L1,EHD4,SNX8,TSG101,SH3GLB1,SNCA,KIF13A
GO:CC	nuclear lumen	GO:0031981	FALSE	1.53775e-05	4.813113379200815	2098	229	40	30108	PRDM1,ONECUT2,RREB1,EZH1,STIL,PHC3,MAP3K2,AHRR,TSHZ3,CDKN1B,KLHDC10,ZNF395,POU2F1,TFDP1,NOVA1,CLOCK,NABP1,KLF7,AGO3,GLI3,HCFC2,CDC73,SLC44A1,L3MBTL3,CHD9,RPS6KA5,ARID4B,BEND3,CHEK2,CEP162,PTHLH,LNPK,KAT2B,FANCM,BMPR2,ATXN1,TCF12,NF1,LSM11,MYO1C
GO:CC	endosome membrane	GO:0010008	FALSE	6.84692e-05	4.164504808149361	153	229	10	30108	EPHA4,RAB11FIP4,ABHD17B,SNX3,ZFYVE9,ATG16L1,EHD4,SNX8,TSG101,KIF13A
GO:CC	intracellular organelle lumen	GO:0070013	FALSE	0.000162596	3.788890784824665	2297	229	40	30108	PRDM1,ONECUT2,RREB1,EZH1,STIL,PHC3,MAP3K2,AHRR,TSHZ3,CDKN1B,KLHDC10,ZNF395,POU2F1,TFDP1,NOVA1,CLOCK,NABP1,KLF7,AGO3,GLI3,HCFC2,CDC73,SLC44A1,L3MBTL3,CHD9,RPS6KA5,ARID4B,BEND3,CHEK2,CEP162,PTHLH,LNPK,KAT2B,FANCM,BMPR2,ATXN1,TCF12,NF1,LSM11,MYO1C
GO:CC	membrane-enclosed lumen	GO:0031974	FALSE	0.000162596	3.788890784824665	2297	229	40	30108	PRDM1,ONECUT2,RREB1,EZH1,STIL,PHC3,MAP3K2,AHRR,TSHZ3,CDKN1B,KLHDC10,ZNF395,POU2F1,TFDP1,NOVA1,CLOCK,NABP1,KLF7,AGO3,GLI3,HCFC2,CDC73,SLC44A1,L3MBTL3,CHD9,RPS6KA5,ARID4B,BEND3,CHEK2,CEP162,PTHLH,LNPK,KAT2B,FANCM,BMPR2,ATXN1,TCF12,NF1,LSM11,MYO1C
GO:CC	organelle lumen	GO:0043233	FALSE	0.000162596	3.788890784824665	2297	229	40	30108	PRDM1,ONECUT2,RREB1,EZH1,STIL,PHC3,MAP3K2,AHRR,TSHZ3,CDKN1B,KLHDC10,ZNF395,POU2F1,TFDP1,NOVA1,CLOCK,NABP1,KLF7,AGO3,GLI3,HCFC2,CDC73,SLC44A1,L3MBTL3,CHD9,RPS6KA5,ARID4B,BEND3,CHEK2,CEP162,PTHLH,LNPK,KAT2B,FANCM,BMPR2,ATXN1,TCF12,NF1,LSM11,MYO1C
GO:CC	transferase complex	GO:1990234	FALSE	0.000237855	3.623687439866938	482	229	16	30108	EZH1,PHC3,CDKN1B,KLHDC10,GID4,ACVR2A,HCFC2,CCNG1,CDC73,ATG14,MBTD1,FBXL5,ATG16L1,PCGF5,DCUN1D3,KAT2B
GO:CC	cytoplasmic vesicle membrane	GO:0030659	FALSE	0.000331106	3.4800335930573887	274	229	12	30108	EPHA4,RAB11FIP4,ABHD17B,SNX3,ZFYVE9,ATG16L1,EHD4,SNX8,TSG101,SNCA,KIF13A,MYO1C
GO:CC	vesicle membrane	GO:0012506	FALSE	0.000430421	3.3661066542289104	281	229	12	30108	EPHA4,RAB11FIP4,ABHD17B,SNX3,ZFYVE9,ATG16L1,EHD4,SNX8,TSG101,SNCA,KIF13A,MYO1C
GO:CC	organelle membrane	GO:0031090	FALSE	0.00054236	3.2657121175746004	1066	229	24	30108	EPHA4,RAB11FIP4,GPR137C,MBTPS1,ACER2,ABHD17B,SNX3,ZFYVE9,ABCB9,ATG14,SLC44A1,ZFYVE1,LPGAT1,ATG16L1,EHD4,SNX8,HAS2,TSG101,LNPK,SH3GLB1,SNCA,KIF13A,MYO1C,TECR
GO:CC	intracellular non-membrane-bounded organelle	GO:0043232	FALSE	0.000666948	3.175908157024996	2160	229	37	30108	RAB22A,PRDM1,ONECUT2,LDLRAP1,RREB1,STIL,NOVA1,CHAF1A,LZTFL1,CLOCK,NABP1,KNTC1,AGO3,GLI3,ATG14,ZFYVE1,MBTD1,L3MBTL3,ATG16L1,CEP97,LIMA1,ACSL4,TTBK2,BEND3,ARPC1A,CEP162,STRBP,KAT2B,FANCM,CFL2,ATXN1,TCF12,PPP6R2,SNCA,KIF13A,FANCC,MYO1C
GO:CC	non-membrane-bounded organelle	GO:0043228	FALSE	0.000666948	3.175908157024996	2160	229	37	30108	RAB22A,PRDM1,ONECUT2,LDLRAP1,RREB1,STIL,NOVA1,CHAF1A,LZTFL1,CLOCK,NABP1,KNTC1,AGO3,GLI3,ATG14,ZFYVE1,MBTD1,L3MBTL3,ATG16L1,CEP97,LIMA1,ACSL4,TTBK2,BEND3,ARPC1A,CEP162,STRBP,KAT2B,FANCM,CFL2,ATXN1,TCF12,PPP6R2,SNCA,KIF13A,FANCC,MYO1C
GO:CC	intracellular protein-containing complex	GO:0140535	FALSE	0.000787095	3.1039730152529352	529	229	16	30108	PHC3,AHRR,CDKN1B,BLOC1S4,KLHDC10,GID4,AGO3,CDC73,MBTD1,FBXL5,PCGF5,DCUN1D3,PDE3B,KAT2B,SESN3,EIF4E3
GO:CC	early endosome	GO:0005769	FALSE	0.0010928	2.9614606125388043	163	229	9	30108	RAB22A,LDLRAP1,EPHA4,SNX3,ZFYVE9,EHD4,SNX8,PPP1R21,SNX7
GO:CC	phagophore assembly site	GO:0000407	FALSE	0.00407987	2.389353691168355	21	229	4	30108	ATG14,ZFYVE1,ATG16L1,SNX7
GO:CC	organelle membrane contact site	GO:0044232	FALSE	0.00989138	2.0047433029886705	26	229	4	30108	ATG14,ZFYVE1,ATG16L1,ACSL4
GO:CC	plasma membrane region	GO:0098590	FALSE	0.010827420730880782	1.965474987119439	451	229	13	30108	GABRA1,LDLRAP1,EPHA4,RAB11FIP4,STK26,LIMA1,ARPC1A,CNNM2,KCNB1,HAS2,TGFBR2,BMPR2,MYO1C
GO:CC	extrinsic component of omegasome membrane	GO:0097629	FALSE	0.013333285930452764	1.875062807405154	2	229	2	30108	ATG14,ZFYVE1
GO:CC	plasma membrane bounded cell projection	GO:0120025	FALSE	0.016057526737474608	1.7943213461671692	904	229	19	30108	GABRA1,PRTG,EPHA4,FGD4,CHRM2,ABHD2,LZTFL1,GLI3,ATG14,ATG16L1,LIMA1,TTBK2,ARPC1A,CEP162,KCNB1,BMPR2,NF1,SNCA,MYO1C
GO:CC	cytoskeleton	GO:0005856	FALSE	0.017007595846677777	1.7693570728844623	987	229	20	30108	RAB22A,ONECUT2,LDLRAP1,STIL,LZTFL1,KNTC1,GLI3,ATG14,ATG16L1,CEP97,LIMA1,TTBK2,ARPC1A,CEP162,STRBP,KAT2B,CFL2,SNCA,KIF13A,MYO1C
GO:CC	actin cytoskeleton	GO:0015629	FALSE	0.0196839	1.7058880993956378	235	229	9	30108	RAB22A,ONECUT2,KNTC1,LIMA1,ARPC1A,KAT2B,CFL2,SNCA,MYO1C
GO:CC	cell projection	GO:0042995	FALSE	0.019914777994611214	1.70082	919	229	19	30108	GABRA1,PRTG,EPHA4,FGD4,CHRM2,ABHD2,LZTFL1,GLI3,ATG14,ATG16L1,LIMA1,TTBK2,ARPC1A,CEP162,KCNB1,BMPR2,NF1,SNCA,MYO1C
GO:CC	mitochondria-associated endoplasmic reticulum membrane	GO:0044233	FALSE	0.021023005942093782	1.677305186940987	12	229	3	30108	ATG14,ZFYVE1,ACSL4
GO:CC	catalytic complex	GO:1902494	FALSE	0.022290461993180872	1.6518809302182877	927	229	19	30108	EZH1,PHC3,CDKN1B,KLHDC10,GID4,ACVR2A,AGO3,HCFC2,CCNG1,CDC73,ATG14,MBTD1,FBXL5,ATG16L1,PCGF5,DCUN1D3,SOS1,KAT2B,LSM11
GO:CC	omegasome	GO:1990462	FALSE	0.039798791166352404	1.4001301188246924	3	229	2	30108	ATG14,ZFYVE1
GO:CC	omegasome membrane	GO:1903349	FALSE	0.039798791166352404	1.4001301188246924	3	229	2	30108	ATG14,ZFYVE1
GO:CC	transcription regulator complex	GO:0005667	FALSE	0.0421645	1.3750531011740832	260	229	9	30108	AHRR,NFATC3,POU2F1,TFDP1,CLOCK,GLI3,SKI,LMO2,TCF12
KEGG	Endocytosis	KEGG:04144	FALSE	6.1552e-06	5.210757783312066	222	229	12	30108	RAB22A,LDLRAP1,RAB11FIP4,WWP1,STAM,SNX3,ZFYVE9,EHD4,ARPC1A,TSG101,TGFBR2,SH3GLB1
KEGG	TGF-beta signaling pathway	KEGG:04350	FALSE	0.000577771	3.238243947715006	103	229	7	30108	ACVR2A,FBN1,TFDP1,ZFYVE9,SKI,TGFBR2,BMPR2
KEGG	Polycomb repressive complex	KEGG:03083	FALSE	0.000638575	3.1947882712762263	70	229	6	30108	EZH1,PHC3,TFDP1,HCFC2,L3MBTL3,PCGF5
KEGG	Regulation of actin cytoskeleton	KEGG:04810	FALSE	0.000982249	3.0077783270379506	200	229	9	30108	CHRM2,SSH1,PIP4K2B,F2,TIAM1,ARPC1A,SOS1,CFL2,VAV3
KEGG	MAPK signaling pathway	KEGG:04010	FALSE	0.000993532	3.0028182445420746	251	229	10	30108	MAP3K2,RASA2,NFATC3,MAP3K3,RASGRF2,RPS6KA5,SOS1,TGFBR2,NF1,GDNF

## Sheet: S10.7_DMV4dpi_trachea_KEGG
source	term_name	term_id	highlighted	adjusted_p_value	negative_log10_of_adjusted_p_value	term_size	query_size	intersection_size	effective_domain_size	intersections
KEGG	TGF-beta signaling pathway	KEGG:04350	FALSE	1.52799E-05	4.815878198761402	103	137	7	30108	SKP1,ACVR2A,TFDP1,E2F5,SMURF2,SKI,BMPR2
KEGG	Endocytosis	KEGG:04144	FALSE	0.000272947	3.5639210362721307	222	137	8	30108	WWP1,SNX3,SNX2,CCR2,VPS26A,SNX4,SMURF2,SNX5
KEGG	Ubiquitin mediated proteolysis	KEGG:04120	FALSE	0.000838987	3.076244630315294	127	137	6	30108	SKP1,FBXW7,WWP1,UBE2W,ANAPC10,SMURF2
KEGG	Cell cycle	KEGG:04110	FALSE	0.0013939	2.8557687185372393	139	137	6	30108	SKP1,CDKN1B,TFDP1,ANAPC10,YWHAB,E2F5

## Sheet: S10.8_DMV11dpi_trachea_KEGG
source	term_name	term_id	highlighted	adjusted_p_value	negative_log10_of_adjusted_p_value	term_size	query_size	intersection_size	effective_domain_size	intersections
KEGG	NOD-like receptor signaling pathway	KEGG:04621	FALSE	0.018455854555623152	1.7338658410020897	122	94	4	30108	IL6,IL8L1,TANK,TRAF3
KEGG	RIG-I-like receptor signaling pathway	KEGG:04622	FALSE	0.019266934417500686	1.715187380906309	53	94	3	30108	IL8L1,TANK,TRAF3
KEGG	Influenza A	KEGG:05164	FALSE	0.022099	1.6556273999498259	128	94	4	30108	IL6,IL8L1,TRAF3,APAF1
KEGG	Polycomb repressive complex	KEGG:03083	FALSE	0.0433298	1.363213266207887	70	94	3	30108	UBE2D1,TFDP1,PCGF5

## Sheet: S10.9_MASS4dpi_trachea_KEGG
source	term_name	term_id	highlighted	adjusted_p_value	negative_log10_of_adjusted_p_value	term_size	query_size	intersection_size	effective_domain_size	intersections
KEGG	Endocytosis	KEGG:04144	FALSE	4.15682E-06	5.381239069514477	222	264	13	30108	ACTR3B,RAB22A,LDLRAP1,RAB11FIP4,WWP1,STAM,SNX3,ZFYVE9,EHD4,ARPC1A,TSG101,TGFBR2,SH3GLB1
KEGG	Regulation of actin cytoskeleton	KEGG:04810	FALSE	0.000518929	3.284892440981441	200	264	10	30108	ACTR3B,CHRM2,SSH1,PIP4K2B,F2,TIAM1,ARPC1A,SOS1,CFL2,VAV3
KEGG	Polycomb repressive complex	KEGG:03083	FALSE	0.00154353	2.811484027740813	70	264	6	30108	EZH1,PHC3,TFDP1,HCFC2,L3MBTL3,PCGF5
KEGG	TGF-beta signaling pathway	KEGG:04350	FALSE	0.00156219	2.806264666363425	103	264	7	30108	ACVR2A,FBN1,TFDP1,ZFYVE9,SKI,TGFBR2,BMPR2
KEGG	MAPK signaling pathway	KEGG:04010	FALSE	0.0035727	2.4470030622501664	251	264	10	30108
