# Supplementary material for: Characterization of microRNA candidates at the primary site of infectious bronchitis virus infection: A comparative study of in vitro and in vivo avian models
Source: PLoS One. 2025 Mar 11;20(3):e0319153. doi: 10.1371/journal.pone.0319153 (PMC11896067; doi:10.1371/journal.pone.0319153)
Supplement: S11 Table — (XLSX) [file pone.0319153.s013.xlsx]

## Sheet: venn_cTEC_trachea_overlap
Overlapping Treatment Groups	Total	miRBase Acc. Mature	Symbol (arm)
cTEC Down-regulated, Trachea Up-regulated	4	MIMAT0001158	gga-miR-184-3p
		MIMAT0016389	gga-miR-3538
		MIMAT0001106	gga-miR-155
		MIMAT0003352	gga-miR-147
cTEC Up-regulated, Trachea Up-regulated	3	MIMAT0049917	gga-miR-191-5p
		MIMAT0049919	gga-miR-425-5p
		MIMAT0025618	gga-miR-222b-3p
cTEC Down-regulated	22	MIMAT0007751	gga-miR-214
		MIMAT0016384	gga-miR-3533
		MIMAT0007331	gga-miR-1454
		MIMAT0025727	gga-miR-6631-5p
		MIMAT0025700	gga-miR-6606-5p
		MIMAT0050076	gga-miR-12288-5p
		MIMAT0007713	gga-miR-1798-5p
		MIMAT0007629	gga-miR-1729-5p
		MIMAT0007289	gga-miR-551-5p
		MIMAT0007422	gga-miR-1563
		MIMAT0016378	gga-miR-3529
		MIMAT0029104	gga-miR-7475-5p
		MIMAT0001192	gga-miR-7b
		MIMAT0003775	gga-miR-451
		MIMAT0007737	gga-miR-15c-5p
		MIMAT0001139	gga-miR-206
		MIMAT0037540	gga-miR-96-5p
		MIMAT0001126	gga-miR-133a-3p
		MIMAT0025760	gga-miR-6659-3p
		MIMAT0001138	gga-miR-133b
		MIMAT0001176	gga-miR-133c-3p
		MIMAT0007583	gga-miR-199b
cTEC Up-regulated	17	MIMAT0037542	gga-miR-145-5p
		MIMAT0007326	gga-miR-460b-5p
		MIMAT0014448	gga-miR-2954
		MIMAT0011207	gga-miR-2131-5p
		MIMAT0025820	gga-miR-6710-3p
		MIMAT0007417	gga-miR-1560-5p
		MIMAT0007633	gga-miR-1731-5p
		MIMAT0001119	gga-miR-153-3p
		MIMAT0007677	gga-miR-1769-5p
		MIMAT0049929	gga-miR-12226-5p
		MIMAT0007743	gga-miR-449b-5p
		MIMAT0007604	gga-miR-1709
		MIMAT0001172	gga-miR-200b-3p
		MIMAT0001171	gga-miR-200a-3p
		MIMAT0048647	gga-miR-449d-5p
		MIMAT0007336	gga-miR-1458
		MIMAT0007285	gga-miR-1416-5p
Trachea Down-regulated	6	MIMAT0007281	gga-miR-1329-5p
		MIMAT0050024	gga-miR-10c-5p
		MIMAT0001124	gga-miR-187-3p
		MIMAT0007745	gga-miR-458a-5p
		MIMAT0007700	gga-miR-1788-5p
		MIMAT0001099	gga-miR-135a-5p
Trachea Up-regulated	14	MIMAT0003351	gga-miR-146b-5p
		MIMAT0001157	gga-miR-7
		MIMAT0048645	gga-miR-143-5p
		MIMAT0001108	gga-miR-221-3p
		MIMAT0001146	gga-miR-203a
		MIMAT0001190	gga-miR-122-5p
		MIMAT0001175	gga-miR-1b-3p
		MIMAT0001140	gga-miR-223
		MIMAT0001193	gga-miR-142-5p
		MIMAT0003774	gga-miR-21-5p
		MIMAT0001411	gga-miR-20b-5p
		MIMAT0001195	gga-miR-9-5p
		MIMAT0037555	gga-miR-1388a-5p
		MIMAT0001107	gga-miR-222a
