# Supplementary material for: Characterization of microRNA candidates at the primary site of infectious bronchitis virus infection: A comparative study of in vitro and in vivo avian models
Source: PLoS One. 2025 Mar 11;20(3):e0319153. doi: 10.1371/journal.pone.0319153 (PMC11896067; doi:10.1371/journal.pone.0319153)
Supplement: S12 Table — (XLSX) [file pone.0319153.s014.xlsx]

## Sheet: miRanda_cTEC_trach_DE_miRNA
	Seq1	Seq2	Tot Score	Tot Energy	Max Score	Max Energy	Strand	Len1	Len2	Positions
cTEC_DMV1639	>>gga-miR-200a-3p	DMV1639-1ab	167	-16.89	167	-16.89	108	22	19922	18397
	>>gga-miR-1416-5p	DMV1639-6b	163	-17.95	163	-17.95	194	21	225	186
	>>gga-miR-460b-5p	DMV1639-1ab	166	-21.12	166	-21.12	213	22	19922	14447
	>>gga-miR-1454	DMV1639-1a	161	-19.29	161	-19.29	227	24	11889	1419
	>>gga-miR-1454	DMV1639-1ab	161	-19.29	161	-19.29	228	24	19922	1419
	>>gga-miR-449b-5p	DMV1639-1ab	160	-20.52	160	-20.52	378	23	19922	18178
	>>gga-miR-449d-5p	DMV1639-1ab	166	-21.15	166	-21.15	618	25	19922	18126
cTEC_MASS41	Seq1	Seq2	Tot Score	Tot Energy	Max Score	Max Energy	Strand	Len1	Len2	Positions
	>>gga-miR-200a-3p	Mass41-1ab	167	-16.89	167	-16.89	108	22	19896	18371
	>>gga-miR-1416-5p	Mass41-6b	163	-17.95	163	-17.95	194	21	225	186
	>>gga-miR-460b-5p	Mass41-1ab	166	-21.12	166	-21.12	213	22	19896	14421
	>>gga-miR-1454	Mass41-1a	161	-19.29	161	-19.29	227	24	11862	1419
	>>gga-miR-1454	Mass41-1ab	161	-19.29	161	-19.29	228	24	19896	1419
	>>gga-miR-15c-5p	Mass41-S	165	-20.9	165	-20.9	364	22	3489	37
	>>gga-miR-449b-5p	Mass41-1ab	160	-20.52	160	-20.52	378	23	19896	18152
trachea_DMV1639	Seq1	Seq2	Tot Score	Tot Energy	Max Score	Max Energy	Strand	Len1	Len2	Positions
	>>gga-miR-221-3p	DMV1639-1ab	163	-18.1	163	-18.1	93	23	19922	16309
	>>gga-miR-122-5p	DMV1639-S	165	-21.32	165	-21.32	214	23	3501	2816
	>>gga-miR-122-5p	DMV1639-S	165	-21.32	165	-21.32	229	23	3501	2816
	>>gga-miR-9-5p	DMV1639-M	169	-21.69	169	-21.69	263	23	678	556
	>>gga-miR-9-5p	DMV1639-N	160	-19.33	160	-19.33	268	23	1230	47
	>>gga-miR-9-5p	DMV1639-M	169	-21.69	169	-21.69	278	23	678	556
	>>gga-miR-9-5p	DMV1639-N	160	-19.33	160	-19.33	283	23	1230	47
	>>gga-miR-9-5p	DMV1639-M	169	-21.69	169	-21.69	293	23	678	556
	>>gga-miR-9-5p	DMV1639-N	160	-19.33	160	-19.33	298	23	1230	47
	>>gga-miR-9-5p	DMV1639-M	169	-21.69	169	-21.69	308	23	678	556
	>>gga-miR-9-5p	DMV1639-N	160	-19.33	160	-19.33	313	23	1230	47
	>>gga-miR-20b-5p	DMV1639-1a	167	-21.47	167	-21.47	317	23	11889	8113
	>>gga-miR-20b-5p	DMV1639-1ab	167	-21.47	167	-21.47	318	23	19922	8113
	>>gga-miR-20b-5p	DMV1639-E	164	-19.07	164	-19.07	322	23	330	64
trachea_MASS41	Seq1	Seq2	Tot Score	Tot Energy	Max Score	Max Energy	Strand	Len1	Len2	Positions
	>>gga-miR-222	Mass41-S	160	-18.1	160	-18.1	4	24	3489	429
	>>gga-miR-122-5p	Mass41-S	165	-21.32	165	-21.32	214	23	3489	2804
	>>gga-miR-122-5p	Mass41-S	165	-21.32	165	-21.32	229	23	3489	2804
	>>gga-miR-9-5p	Mass41-M	169	-21.69	169	-21.69	263	23	678	556
	>>gga-miR-9-5p	Mass41-N	160	-19.33	160	-19.33	268	23	1230	47
	>>gga-miR-9-5p	Mass41-M	169	-21.69	169	-21.69	278	23	678	556
	>>gga-miR-9-5p	Mass41-N	160	-19.33	160	-19.33	283	23	1230	47
	>>gga-miR-9-5p	Mass41-M	169	-21.69	169	-21.69	293	23	678	556
	>>gga-miR-9-5p	Mass41-N	160	-19.33	160	-19.33	298	23	1230	47
	>>gga-miR-9-5p	Mass41-M	169	-21.69	169	-21.69	308	23	678	556
	>>gga-miR-9-5p	Mass41-N	160	-19.33	160	-19.33	313	23	1230	47
	>>gga-miR-20b-5p	Mass41-1a	167	-21.47	167	-21.47	317	23	11862	8089
	>>gga-miR-20b-5p	Mass41-1ab	167	-21.47	167	-21.47	318	23	19896	8089
	>>gga-miR-20b-5p	Mass41-E	164	-19.07	164	-19.07	322	23	330	64
	>>gga-miR-21-5p	Mass41-1a	161	-19.15	161	-19.15	347	22	11862	5964
	>>gga-miR-21-5p	Mass41-1ab	161	-19.15	161	-19.15	348	22	19896	5964

## Sheet: miRDB_targets_DMV1639_all_miRNA
Target Detail	Target Rank	Target Score	miRNA Name	Gene Symbol
5-UTR	1	94	gga-miR-1725	submission
	2	90	gga-miR-6516-3p	submission
	3	79	gga-miR-6608-3p	submission
	4	77	gga-miR-7447-5p	submission
	5	73	gga-miR-129-3p	submission
	6	73	gga-miR-129-1-3p	submission
	7	69	gga-miR-21-3p	submission
	8	61	gga-miR-1640	submission
	9	55	gga-miR-20a-5p	submission
Target Detail	Target Rank	Target Score	miRNA Name	Gene Symbol
1a	1	97	gga-miR-122b-3p	submission
	2	93	gga-miR-6551-5p	submission
	3	92	gga-miR-1744-3p	submission
	4	92	gga-miR-6700-3p	submission
	5	91	gga-miR-29c-3p	submission
	6	91	gga-miR-29b-3p	submission
	7	91	gga-miR-29a-3p	submission
	8	89	gga-miR-21-3p	submission
	9	88	gga-miR-302b-5p	submission
	10	84	gga-miR-6641-5p	submission
	11	84	gga-miR-302c-5p	submission
	12	83	gga-miR-338-5p	submission
	13	83	gga-miR-12264-5p	submission
	14	83	gga-miR-12208-3p	submission
	15	83	gga-miR-7443-3p	submission
	16	82	gga-miR-12218-3p	submission
	17	80	gga-miR-1719	submission
	18	79	gga-miR-6548-5p	submission
	19	79	gga-miR-182-5p	submission
	20	78	gga-miR-31-5p	submission
	21	77	gga-miR-1551-5p	submission
	22	77	gga-miR-12232-3p	submission
	23	76	gga-let-7j-3p	submission
	24	75	gga-miR-7476-3p	submission
	25	74	gga-miR-1767	submission
	26	74	gga-miR-12213-3p	submission
	27	74	gga-miR-6516-5p	submission
	28	74	gga-miR-1596-5p	submission
	29	73	gga-miR-499-5p	submission
	30	73	gga-miR-12269-3p	submission
	31	73	gga-miR-12270-5p	submission
	32	73	gga-miR-6579-3p	submission
	33	73	gga-miR-202-3p	submission
	34	73	gga-miR-3525	submission
	35	73	gga-miR-7469-5p	submission
	36	72	gga-miR-12210-5p	submission
	37	72	gga-miR-6552-3p	submission
	38	71	gga-miR-1769-3p	submission
	39	71	gga-miR-1555-5p	submission
	40	71	gga-miR-6569-5p	submission
	41	70	gga-miR-1664-5p	submission
	42	70	gga-miR-12250-3p	submission
	43	70	gga-miR-490-3p	submission
	44	69	gga-miR-23b-3p	submission
	45	69	gga-miR-7440-3p	submission
	46	69	gga-miR-1643-5p	submission
	47	69	gga-miR-187-5p	submission
	48	68	gga-miR-20b-3p	submission
	49	68	gga-miR-7451-3p	submission
	50	68	gga-miR-7476-5p	submission
	51	67	gga-miR-726-3p	submission
	52	67	gga-miR-6693-3p	submission
	53	67	gga-miR-184b-5p	submission
	54	67	gga-miR-184-5p	submission
	55	67	gga-miR-1602	submission
	56	66	gga-miR-1756a	submission
	57	65	gga-miR-107-5p	submission
	58	65	gga-miR-103-2-5p	submission
	59	65	gga-miR-30a-3p	submission
	60	64	gga-miR-6664-3p	submission
	61	64	gga-miR-1681	submission
	62	63	gga-miR-12249-5p	submission
	63	63	gga-miR-1416-5p	submission
	64	63	gga-miR-12292-3p	submission
	65	62	gga-miR-199-3p	submission
	66	62	gga-miR-1816	submission
	67	62	gga-miR-34a-3p	submission
	68	62	gga-miR-458b-5p	submission
	69	62	gga-miR-20a-3p	submission
	70	61	gga-miR-12244-5p	submission
	71	61	gga-miR-1454	submission
	72	61	gga-miR-2184b-3p	submission
	73	61	gga-miR-6576-5p	submission
	74	61	gga-let-7c-3p	submission
	75	61	gga-let-7a-2-3p	submission
	76	61	gga-miR-219b	submission
	77	60	gga-miR-365b-5p	submission
	78	60	gga-miR-12263-3p	submission
	79	60	gga-miR-12251-5p	submission
	80	60	gga-miR-190b-3p	submission
	81	60	gga-miR-6580-3p	submission
	82	59	gga-miR-6554-3p	submission
	83	59	gga-miR-1668-3p	submission
	84	59	gga-miR-6704-5p	submission
	85	59	gga-miR-1685-3p	submission
	86	59	gga-miR-9-3p	submission
	87	59	gga-miR-1786	submission
	88	59	gga-miR-449c-3p	submission
	89	59	gga-miR-1711	submission
	90	59	gga-miR-12220-5p	submission
	91	58	gga-miR-9-4-3p	submission
	92	58	gga-miR-6571-5p	submission
	93	58	gga-miR-199-5p	submission
	94	58	gga-miR-1727	submission
	95	58	gga-miR-6685-5p	submission
	96	58	gga-miR-6705-5p	submission
	97	58	gga-miR-12214-3p	submission
	98	58	gga-miR-499-3p	submission
	99	58	gga-miR-1730-5p	submission
	100	57	gga-miR-30e-3p	submission
	101	57	gga-miR-126-5p	submission
	102	57	gga-miR-7438-3p	submission
	103	57	gga-miR-6650-5p	submission
	104	57	gga-miR-2184a-5p	submission
	105	56	gga-miR-12254-3p	submission
	106	56	gga-miR-12223-3p	submission
	107	56	gga-miR-6649-5p	submission
	108	55	gga-miR-1757	submission
	109	55	gga-miR-1764-3p	submission
	110	55	gga-miR-551-5p	submission
	111	55	gga-miR-1460	submission
	112	55	gga-miR-6558-5p	submission
	113	54	gga-miR-146c-5p	submission
	114	54	gga-miR-146b-5p	submission
	115	54	gga-miR-146a-5p	submission
	116	54	gga-miR-1619	submission
	117	54	gga-miR-203b-3p	submission
	118	53	gga-miR-7453-3p	submission
	119	53	gga-miR-7448-3p	submission
	120	53	gga-miR-3524b-3p	submission
	121	53	gga-miR-425-5p	submission
	122	53	gga-miR-456-5p	submission
	123	52	gga-miR-1734	submission
	124	52	gga-miR-200a-3p	submission
	125	52	gga-miR-1463	submission
	126	52	gga-miR-1620	submission
	127	52	gga-miR-1451-3p	submission
	128	52	gga-miR-7468-5p	submission
	129	52	gga-miR-1776	submission
	130	52	gga-miR-6588-3p	submission
	131	52	gga-miR-6544-5p	submission
	132	51	gga-miR-6561-5p	submission
	133	51	gga-miR-6692-5p	submission
	134	51	gga-miR-1573	submission
	135	50	gga-miR-1781-5p	submission
	136	50	gga-miR-6516-3p	submission
	137	50	gga-miR-1781-3p	submission
	138	50	gga-miR-1615	submission
Target Detail	Target Rank	Target Score	miRNA Name	Gene Symbol
1ab	1	99	gga-miR-122b-3p	submission
	2	94	gga-miR-1744-3p	submission
	3	94	gga-miR-6548-5p	submission
	4	93	gga-miR-2184b-3p	submission
	5	92	gga-miR-21-3p	submission
	6	91	gga-miR-6551-5p	submission
	7	91	gga-miR-130c-3p	submission
	8	91	gga-miR-130a-3p	submission
	9	91	gga-miR-6700-3p	submission
	10	90	gga-miR-29c-3p	submission
	11	90	gga-miR-29b-3p	submission
	12	90	gga-miR-29a-3p	submission
	13	90	gga-miR-7469-5p	submission
	14	90	gga-miR-12213-3p	submission
	15	90	gga-miR-7438-5p	submission
	16	89	gga-miR-1803	submission
	17	89	gga-miR-454-3p	submission
	18	88	gga-miR-302b-5p	submission
	19	88	gga-miR-338-5p	submission
	20	87	gga-miR-301b-3p	submission
	21	87	gga-miR-301a-3p	submission
	22	87	gga-miR-130b-3p	submission
	23	86	gga-miR-31-5p	submission
	24	85	gga-miR-182-5p	submission
	25	85	gga-miR-1643-5p	submission
	26	84	gga-miR-302c-5p	submission
	27	84	gga-miR-1555-5p	submission
	28	83	gga-let-7j-3p	submission
	29	83	gga-miR-6552-3p	submission
	30	83	gga-miR-12208-3p	submission
	31	83	gga-miR-6704-5p	submission
	32	82	gga-miR-184b-5p	submission
	33	82	gga-miR-184-5p	submission
	34	82	gga-miR-7476-3p	submission
	35	82	gga-miR-6641-5p	submission
	36	81	gga-miR-1551-5p	submission
	37	81	gga-miR-6569-3p	submission
	38	81	gga-miR-1596-5p	submission
	39	81	gga-miR-7443-3p	submission
	40	81	gga-miR-200a-3p	submission
	41	80	gga-miR-1719	submission
	42	80	gga-miR-196-1-3p	submission
	43	79	gga-miR-6516-5p	submission
	44	79	gga-miR-6688-3p	submission
	45	79	gga-miR-6631-5p	submission
	46	78	gga-miR-7457-5p	submission
	47	78	gga-miR-12210-5p	submission
	48	77	gga-miR-6664-3p	submission
	49	77	gga-miR-3531-5p	submission
	50	77	gga-miR-1769-3p	submission
	51	77	gga-miR-122b-5p	submission
	52	77	gga-miR-1664-5p	submission
	53	77	gga-miR-12222-3p	submission
	54	76	gga-miR-146c-5p	submission
	55	76	gga-miR-146b-5p	submission
	56	76	gga-miR-146a-5p	submission
	57	76	gga-miR-7453-3p	submission
	58	76	gga-miR-1786	submission
	59	76	gga-miR-7467-3p	submission
	60	76	gga-miR-7451-3p	submission
	61	75	gga-miR-12232-3p	submission
	62	74	gga-miR-458b-5p	submission
	63	73	gga-miR-7438-3p	submission
	64	73	gga-miR-7483-3p	submission
	65	73	gga-miR-3530-3p	submission
	66	73	gga-miR-23b-3p	submission
	67	72	gga-miR-12223-3p	submission
	68	72	gga-miR-12246-3p	submission
	69	72	gga-miR-7469-3p	submission
	70	71	gga-miR-6677-5p	submission
	71	71	gga-miR-7480-5p	submission
	72	71	gga-miR-1736-3p	submission
	73	71	gga-miR-1743	submission
	74	71	gga-miR-199-3p	submission
	75	71	gga-miR-12250-3p	submission
	76	71	gga-miR-12264-5p	submission
	77	71	gga-miR-499-5p	submission
	78	71	gga-miR-20a-3p	submission
	79	71	gga-miR-490-3p	submission
	80	71	gga-miR-20b-3p	submission
	81	71	gga-miR-12270-5p	submission
	82	70	gga-miR-726-3p	submission
	83	70	gga-miR-24-5p	submission
	84	70	gga-miR-12269-3p	submission
	85	70	gga-miR-1767	submission
	86	70	gga-miR-1416-5p	submission
	87	70	gga-miR-7440-3p	submission
	88	70	gga-miR-460a-5p	submission
	89	70	gga-miR-219b	submission
	90	69	gga-miR-12216-3p	submission
	91	69	gga-miR-6639-5p	submission
	92	69	gga-miR-1622	submission
	93	69	gga-miR-7476-5p	submission
	94	68	gga-miR-6569-5p	submission
	95	68	gga-miR-1454	submission
	96	68	gga-miR-12218-3p	submission
	97	68	gga-miR-12254-3p	submission
	98	68	gga-miR-107-5p	submission
	99	68	gga-miR-103-2-5p	submission
	100	68	gga-miR-1764-3p	submission
	101	68	gga-miR-187-5p	submission
	102	68	gga-miR-6580-3p	submission
	103	67	gga-miR-6568-3p	submission
	104	67	gga-miR-3525	submission
	105	67	gga-miR-126-5p	submission
	106	67	gga-miR-12251-5p	submission
	107	67	gga-miR-6696-5p	submission
	108	66	gga-miR-1758	submission
	109	66	gga-miR-6579-3p	submission
	110	66	gga-miR-202-3p	submission
	111	66	gga-miR-12282-3p	submission
	112	66	gga-miR-7437-3p	submission
	113	66	gga-miR-17-3p	submission
	114	66	gga-miR-106-3p	submission
	115	66	gga-miR-6516-3p	submission
	116	66	gga-miR-6649-5p	submission
	117	65	gga-miR-6692-5p	submission
	118	65	gga-miR-1692	submission
	119	65	gga-miR-1681	submission
	120	65	gga-miR-1695	submission
	121	65	gga-miR-551-5p	submission
	122	64	gga-miR-1711	submission
	123	64	gga-miR-12220-5p	submission
	124	64	gga-miR-9-3p	submission
	125	64	gga-miR-1602	submission
	126	64	gga-miR-2985-3p	submission
	127	64	gga-miR-2985-2-3p	submission
	128	64	gga-miR-12214-3p	submission
	129	64	gga-miR-1812-3p	submission
	130	64	gga-miR-6693-3p	submission
	131	63	gga-miR-12249-5p	submission
	132	63	gga-miR-6628-3p	submission
	133	63	gga-miR-499-3p	submission
	134	63	gga-miR-1460	submission
	135	63	gga-miR-1756a	submission
	136	63	gga-miR-2184a-5p	submission
	137	63	gga-miR-3536	submission
	138	62	gga-miR-6650-5p	submission
	139	62	gga-miR-144-3p	submission
	140	62	gga-miR-6630-3p	submission
	141	62	gga-miR-194	submission
	142	62	gga-miR-425-5p	submission
	143	62	gga-miR-3524b-3p	submission
	144	62	gga-miR-6561-5p	submission
	145	62	gga-miR-6554-3p	submission
	146	62	gga-miR-1668-3p	submission
	147	62	gga-miR-30a-3p	submission
	148	61	gga-miR-12244-5p	submission
	149	61	gga-miR-153-5p	submission
	150	61	gga-miR-199b	submission
	151	61	gga-miR-212-3p	submission
	152	61	gga-miR-132a-3p	submission
	153	60	gga-miR-190b-3p	submission
	154	60	gga-miR-19b-3p	submission
	155	60	gga-miR-19a-3p	submission
	156	60	gga-miR-12292-3p	submission
	157	60	gga-miR-6685-5p	submission
	158	60	gga-miR-1816	submission
	159	60	gga-miR-124a-5p	submission
	160	60	gga-miR-12236-3p	submission
	161	60	gga-miR-1684b-3p	submission
	162	60	gga-miR-1684a-3p	submission
	163	60	gga-miR-1663-5p	submission
	164	60	gga-miR-7454-3p	submission
	165	60	gga-miR-6705-5p	submission
	166	60	gga-miR-1726	submission
	167	60	gga-miR-100-3p	submission
	168	59	gga-miR-33-3p	submission
	169	59	gga-miR-2984-3p	submission
	170	59	gga-miR-6542-5p	submission
	171	59	gga-miR-148b-3p	submission
	172	59	gga-miR-148a-3p	submission
	173	59	gga-miR-1620	submission
	174	59	gga-miR-34a-3p	submission
	175	59	gga-miR-1702	submission
	176	59	gga-miR-30e-5p	submission
	177	59	gga-miR-30d	submission
	178	59	gga-miR-30c-5p	submission
	179	59	gga-miR-30b-5p	submission
	180	59	gga-miR-30a-5p	submission
	181	59	gga-miR-1781-3p	submission
	182	59	gga-miR-1b-5p	submission
	183	59	gga-miR-1a-2-5p	submission
	184	59	gga-miR-1a-1-5p	submission
	185	58	gga-let-7c-3p	submission
	186	58	gga-let-7a-2-3p	submission
	187	58	gga-miR-7448-3p	submission
	188	58	gga-miR-6576-5p	submission
	189	58	gga-miR-6691-5p	submission
	190	58	gga-miR-1710	submission
	191	58	gga-miR-12239-3p	submission
	192	58	gga-miR-365b-5p	submission
	193	58	gga-miR-1651-5p	submission
	194	58	gga-miR-6550-5p	submission
	195	58	gga-miR-1814	submission
	196	57	gga-miR-12263-3p	submission
	197	57	gga-miR-1781-5p	submission
	198	57	gga-miR-1787	submission
	199	57	gga-miR-206	submission
	200	57	gga-miR-1b-3p	submission
	201	57	gga-miR-1a-3p	submission
	202	57	gga-miR-2131-3p	submission
	203	57	gga-miR-6655-5p	submission
	204	57	gga-miR-449b-3p	submission
	205	57	gga-miR-101-3p	submission
	206	57	gga-miR-1582	submission
	207	57	gga-miR-142-5p	submission
	208	56	gga-miR-1685-3p	submission
	209	56	gga-miR-6577-5p	submission
	210	56	gga-miR-449c-3p	submission
	211	56	gga-miR-15b-3p	submission
	212	56	gga-miR-7448-5p	submission
	213	56	gga-miR-7468-5p	submission
	214	55	gga-miR-1463	submission
	215	55	gga-let-7k-3p	submission
	216	55	gga-let-7f-3p	submission
	217	55	gga-let-7a-3p	submission
	218	55	gga-miR-1744-5p	submission
	219	55	gga-miR-1720-3p	submission
	220	55	gga-miR-1727	submission
	221	55	gga-miR-1678	submission
	222	55	gga-miR-30e-3p	submission
	223	55	gga-miR-1757	submission
	224	55	gga-miR-1654	submission
	225	54	gga-miR-199-5p	submission
	226	54	gga-miR-9-4-3p	submission
	227	54	gga-miR-6571-5p	submission
	228	54	gga-miR-1680-5p	submission
	229	54	gga-miR-20a-5p	submission
	230	54	gga-miR-6588-3p	submission
	231	54	gga-miR-1575	submission
	232	54	gga-miR-205a	submission
	233	54	gga-miR-1677-5p	submission
	234	54	gga-miR-132b-3p	submission
	235	54	gga-miR-107-3p	submission
	236	54	gga-miR-103-3p	submission
	237	53	gga-miR-12243-5p	submission
	238	53	gga-miR-6654-3p	submission
	239	53	gga-miR-12247-3p	submission
	240	53	gga-miR-1591-5p	submission
	241	53	gga-miR-1720-5p	submission
	242	53	gga-miR-16c-5p	submission
	243	53	gga-miR-16-5p	submission
	244	53	gga-miR-15c-5p	submission
	245	53	gga-miR-15b-5p	submission
	246	53	gga-miR-15a	submission
	247	53	gga-miR-449c-5p	submission
	248	53	gga-miR-449a	submission
	249	53	gga-miR-34a-5p	submission
	250	53	gga-miR-210a-5p	submission
	251	52	gga-miR-205b	submission
	252	52	gga-miR-12271-5p	submission
	253	52	gga-miR-1554	submission
	254	52	gga-miR-1660	submission
	255	52	gga-miR-6558-5p	submission
	256	52	gga-miR-1655-3p	submission
	257	51	gga-miR-1730-5p	submission
	258	51	gga-miR-1564-3p	submission
	259	51	gga-miR-383-3p	submission
	260	51	gga-miR-367	submission
	261	51	gga-miR-1626-5p	submission
	262	51	gga-miR-20b-5p	submission
	263	51	gga-miR-17-5p	submission
	264	51	gga-miR-106-5p	submission
	265	51	gga-miR-200a-5p	submission
	266	51	gga-miR-22-5p	submission
	267	51	gga-miR-27b-3p	submission
	268	51	gga-miR-1569	submission
	269	51	gga-miR-1457	submission
	270	50	gga-miR-3524a	submission
	271	50	gga-miR-3064-3p	submission
Target Detail	Target Rank	Target Score	miRNA Name	Gene Symbol
S	1	91	gga-miR-130c-3p	submission
	2	91	gga-miR-130a-3p	submission
	3	90	gga-miR-29c-3p	submission
	4	90	gga-miR-29b-3p	submission
	5	90	gga-miR-29a-3p	submission
	6	89	gga-miR-454-3p	submission
	7	89	gga-miR-16-5p	submission
	8	88	gga-miR-12211-3p	submission
	9	87	gga-miR-301b-3p	submission
	10	87	gga-miR-301a-3p	submission
	11	87	gga-miR-130b-3p	submission
	12	87	gga-miR-16c-5p	submission
	13	87	gga-miR-15c-5p	submission
	14	87	gga-miR-15b-5p	submission
	15	87	gga-miR-15a	submission
	16	86	gga-miR-1456-5p	submission
	17	84	gga-miR-12274-5p	submission
	18	83	gga-miR-20b-3p	submission
	19	82	gga-miR-1664-3p	submission
	20	81	gga-miR-6516-5p	submission
	21	77	gga-miR-1551-5p	submission
	22	75	gga-miR-1795	submission
	23	74	gga-miR-190b-3p	submission
	24	73	gga-miR-6577-5p	submission
	25	72	gga-miR-7448-3p	submission
	26	71	gga-miR-6553-3p	submission
	27	70	gga-miR-3539	submission
	28	69	gga-miR-3526	submission
	29	69	gga-miR-7470-5p	submission
	30	69	gga-miR-12284-3p	submission
	31	69	gga-miR-12231-5p	submission
	32	66	gga-miR-1649-5p	submission
	33	64	gga-miR-6566-3p	submission
	34	64	gga-miR-1711	submission
	35	64	gga-miR-12220-5p	submission
	36	63	gga-miR-6688-3p	submission
	37	62	gga-miR-122-5p	submission
	38	62	gga-miR-1720-5p	submission
	39	61	gga-miR-1799	submission
	40	60	gga-miR-6550-5p	submission
	41	59	gga-miR-1665	submission
	42	58	gga-miR-126-5p	submission
	43	58	gga-miR-1811	submission
	44	57	gga-miR-1416-5p	submission
	45	57	gga-miR-20a-3p	submission
	46	57	gga-miR-3533	submission
	47	57	gga-miR-1730-3p	submission
	48	57	gga-miR-338-5p	submission
	49	56	gga-let-7j-3p	submission
	50	54	gga-miR-3064-3p	submission
	51	53	gga-miR-1654	submission
	52	53	gga-miR-3536	submission
	53	52	gga-miR-1593	submission
	54	52	gga-miR-12272-3p	submission
	55	52	gga-miR-3530-3p	submission
	56	51	gga-miR-124c-5p	submission
	57	51	gga-miR-458b-5p	submission
	58	51	gga-miR-153-3p	submission
Target Detail	Target Rank	Target Score	miRNA Name	Gene Symbol
3a
Target Detail	Target Rank	Target Score	miRNA Name	Gene Symbol
3b	1	88	gga-miR-1761	submission
	2	69	gga-miR-1760	submission
	3	68	gga-miR-551-5p	submission
	4	64	gga-miR-1677-3p	submission
	5	55	gga-miR-6680-3p	submission
	6	51	gga-miR-137-3p	submission
Target Detail	Target Rank	Target Score	miRNA Name	Gene Symbol
E	1	95	gga-miR-6516-3p	submission
	2	92	gga-miR-205c-3p	submission
	3	89	gga-miR-6611-5p	submission
	4	82	gga-miR-466	submission
	5	82	gga-miR-1812-5p	submission
	6	81	gga-miR-187-5p	submission
	7	71	gga-miR-365b-5p	submission
	8	64	gga-miR-1796	submission
	9	59	gga-miR-20a-5p	submission
	10	57	gga-miR-6684-5p	submission
	11	57	gga-let-7c-3p	submission
	12	57	gga-let-7a-2-3p	submission
	13	54	gga-miR-302d	submission
	14	54	gga-miR-302c-3p	submission
	15	54	gga-miR-302b-3p	submission
	16	54	gga-miR-12211-5p	submission
	17	53	gga-miR-20b-5p	submission
	18	53	gga-miR-17-5p	submission
	19	53	gga-miR-106-5p	submission
Target Detail	Target Rank	Target Score	miRNA Name	Gene Symbol
M	1	95	gga-miR-6693-3p	submission
	2	95	gga-miR-30a-3p	submission
	3	87	gga-miR-153-3p	submission
	4	85	gga-miR-196-1-3p	submission
	5	79	gga-miR-12209-5p	submission
	6	71	gga-miR-6647-5p	submission
	7	69	gga-miR-7460-3p	submission
	8	69	gga-miR-1738	submission
	9	65	gga-miR-3536	submission
	10	64	gga-miR-3540	submission
	11	64	gga-miR-107-5p	submission
	12	64	gga-miR-103-2-5p	submission
	13	60	gga-miR-101-2-5p	submission
	14	60	gga-miR-12264-5p	submission
	15	59	gga-miR-200a-3p	submission
	16	58	gga-miR-122b-3p	submission
	17	58	gga-miR-23b-3p	submission
	18	56	gga-miR-199-5p	submission
Target Detail	Target Rank	Target Score	miRNA Name	Gene Symbol
4b	1	92	gga-miR-21-3p	submission
	2	74	gga-miR-6573-3p	submission
	3	67	gga-miR-458b-3p	submission
	4	67	gga-miR-458a-3p	submission
	5	66	gga-miR-1641	submission
	6	58	gga-miR-12234-3p	submission
	7	58	gga-miR-6710-3p	submission
	8	57	gga-miR-182-5p	submission
Target Detail	Target Rank	Target Score	miRNA Name	Gene Symbol
4c	1	83	gga-miR-7443-5p	submission
	2	57	gga-miR-12234-3p	submission
	3	56	gga-miR-12293-5p	submission
	4	54	gga-miR-1586	submission
	5	53	gga-miR-12252-5p	submission
Target Detail	Target Rank	Target Score	miRNA Name	Gene Symbol
5a	1	84	gga-miR-1667-3p	submission
	2	81	gga-miR-6569-3p	submission
	3	76	gga-miR-762	submission
	4	73	gga-miR-215-5p	submission
	5	66	gga-miR-12246-5p	submission
	6	65	gga-miR-1666	submission
	7	57	gga-miR-1583	submission
	8	56	gga-miR-1796	submission
	9	54	gga-miR-2985-5p	submission
	10	51	gga-miR-1567	submission
Target Detail	Target Rank	Target Score	miRNA Name	Gene Symbol
5b	1	93	gga-miR-126-5p	submission
	2	84	gga-miR-7443-3p	submission
	3	64	gga-miR-132c-5p	submission
	4	58	gga-miR-6572-5p	submission
	5	54	gga-miR-12272-5p	submission
Target Detail	Target Rank	Target Score	miRNA Name	Gene Symbol
N	1	81	gga-miR-1687-3p	submission
	2	72	gga-miR-1462-5p	submission
	3	66	gga-miR-9-5p	submission
	4	65	gga-miR-137-3p	submission
	5	58	gga-miR-6684-5p	submission
	6	54	gga-miR-7443-5p	submission
	7	51	gga-miR-12216-3p	submission
Target Detail	Target Rank	Target Score	miRNA Name	Gene Symbol
6b	1	93	gga-miR-1695	submission
	2	89	gga-miR-92-3p	submission
	3	89	gga-miR-32-5p	submission
	4	84	gga-miR-367	submission
	5	84	gga-miR-363-3p	submission
	6	61	gga-miR-1416-5p	submission
	7	58	gga-miR-7476-3p	submission
	8	57	gga-miR-214b-5p	submission
	9	54	gga-miR-383-3p	submission
Target Detail	Target Rank	Target Score	miRNA Name	Gene Symbol
3-UTR	1	69	gga-miR-1580	submission
	2	58	gga-miR-1728-3p	submission

## Sheet: miRDB_targets_Mass41_all_miRNA
Target Detail	Target Rank	Target Score	miRNA Name	Gene Symbol
5-UTR	1	98	gga-miR-12235-5p	submission
	2	79	gga-miR-6608-3p	submission
	3	73	gga-miR-129-3p	submission
	4	73	gga-miR-129-1-3p	submission
	5	69	gga-miR-21-3p	submission
	6	61	gga-miR-1640	submission
	7	55	gga-miR-20a-5p	submission
Target Detail	Target Rank	Target Score	miRNA Name	Gene Symbol
1a	1	97	gga-miR-122b-3p	submission
	2	93	gga-miR-6551-5p	submission
	3	93	gga-miR-6700-3p	submission
	4	92	gga-miR-29c-3p	submission
	5	92	gga-miR-29b-3p	submission
	6	92	gga-miR-29a-3p	submission
	7	89	gga-miR-499-5p	submission
	8	89	gga-miR-1551-5p	submission
	9	89	gga-miR-21-3p	submission
	10	88	gga-miR-302b-5p	submission
	11	87	gga-miR-7476-3p	submission
	12	87	gga-miR-12264-5p	submission
	13	85	gga-miR-1744-3p	submission
	14	84	gga-miR-302c-5p	submission
	15	84	gga-miR-338-5p	submission
	16	83	gga-miR-7443-3p	submission
	17	82	gga-miR-20b-3p	submission
	18	82	gga-miR-12218-3p	submission
	19	82	gga-miR-7469-5p	submission
	20	82	gga-miR-6548-5p	submission
	21	81	gga-miR-1397-5p	submission
	22	81	gga-miR-6641-5p	submission
	23	81	gga-miR-2184b-3p	submission
	24	81	gga-miR-1643-5p	submission
	25	79	gga-miR-184b-5p	submission
	26	79	gga-miR-184-5p	submission
	27	78	gga-miR-1769-3p	submission
	28	74	gga-miR-1767	submission
	29	74	gga-miR-12210-5p	submission
	30	74	gga-miR-1664-5p	submission
	31	73	gga-miR-1756a	submission
	32	73	gga-miR-12232-3p	submission
	33	73	gga-let-7j-3p	submission
	34	72	gga-miR-187-5p	submission
	35	71	gga-miR-6569-5p	submission
	36	71	gga-miR-122b	submission
	37	70	gga-miR-199-5p	submission
	38	70	gga-miR-490-3p	submission
	39	69	gga-miR-23b-3p	submission
	40	69	gga-let-7c-3p	submission
	41	69	gga-let-7a-2-3p	submission
	42	68	gga-miR-12250-3p	submission
	43	68	gga-miR-6664-3p	submission
	44	68	gga-miR-1602	submission
	45	68	gga-miR-6542-5p	submission
	46	67	gga-miR-7438-3p	submission
	47	67	gga-miR-6693-3p	submission
	48	67	gga-miR-6577-5p	submission
	49	67	gga-miR-1663-3p	submission
	50	67	gga-miR-458b-5p	submission
	51	66	gga-miR-194	submission
	52	66	gga-miR-20a-3p	submission
	53	65	gga-miR-7476-5p	submission
	54	65	gga-miR-726-3p	submission
	55	65	gga-miR-6649-5p	submission
	56	65	gga-miR-30a-3p	submission
	57	64	gga-miR-1740-3p	submission
	58	64	gga-miR-12254-3p	submission
	59	64	gga-miR-1681	submission
	60	63	gga-miR-7482-3p	submission
	61	63	gga-miR-12232-5p	submission
	62	63	gga-miR-1397-3p	submission
	63	63	gga-miR-182-5p	submission
	64	62	gga-miR-12239-3p	submission
	65	62	gga-miR-6552-3p	submission
	66	62	gga-miR-6576-5p	submission
	67	61	gga-miR-190b-3p	submission
	68	61	gga-miR-12213-3p	submission
	69	61	gga-miR-365b-5p	submission
	70	61	gga-miR-34a-3p	submission
	71	61	gga-miR-6685-5p	submission
	72	61	gga-miR-12263-3p	submission
	73	61	gga-miR-107-5p	submission
	74	61	gga-miR-103-2-5p	submission
	75	61	gga-miR-6705-5p	submission
	76	61	gga-miR-19b-3p	submission
	77	61	gga-miR-19a-3p	submission
	78	60	gga-miR-7448-3p	submission
	79	60	gga-miR-1451-3p	submission
	80	60	gga-miR-1416-5p	submission
	81	59	gga-miR-1786	submission
	82	59	gga-miR-9-3p	submission
	83	59	gga-miR-7440-3p	submission
	84	59	gga-miR-9-4-3p	submission
	85	59	gga-miR-6571-5p	submission
	86	58	gga-miR-1781-5p	submission
	87	58	gga-miR-1555-5p	submission
	88	58	gga-miR-2985-3p	submission
	89	58	gga-miR-2985-2-3p	submission
	90	58	gga-miR-6630-3p	submission
	91	58	gga-miR-499-3p	submission
	92	58	gga-miR-6580-3p	submission
	93	58	gga-miR-12208-3p	submission
	94	58	gga-miR-12223-3p	submission
	95	58	gga-miR-6605-5p	submission
	96	58	gga-miR-12261-3p	submission
	97	57	gga-miR-30e-3p	submission
	98	57	gga-miR-7460-3p	submission
	99	57	gga-miR-1738	submission
	100	57	gga-miR-199-3p	submission
	101	57	gga-miR-6692-5p	submission
	102	57	gga-miR-126-5p	submission
	103	56	gga-miR-30e-5p	submission
	104	56	gga-miR-30d	submission
	105	56	gga-miR-30c-5p	submission
	106	56	gga-miR-30b-5p	submission
	107	56	gga-miR-30a-5p	submission
	108	56	gga-miR-2184a-5p	submission
	109	56	gga-miR-1454	submission
	110	56	gga-miR-6704-5p	submission
	111	56	gga-miR-12270-5p	submission
	112	55	gga-miR-456-5p	submission
	113	55	gga-miR-7451-3p	submission
	114	55	gga-miR-1460	submission
	115	54	gga-miR-1795	submission
	116	54	gga-miR-27b-3p	submission
	117	54	gga-miR-12236-3p	submission
	118	54	gga-miR-146c-5p	submission
	119	54	gga-miR-146b-5p	submission
	120	54	gga-miR-146a-5p	submission
	121	54	gga-miR-16c-5p	submission
	122	54	gga-miR-16-5p	submission
	123	54	gga-miR-15c-5p	submission
	124	54	gga-miR-15b-5p	submission
	125	54	gga-miR-15a	submission
	126	54	gga-miR-3530-3p	submission
	127	54	gga-miR-6586-5p	submission
	128	54	gga-miR-1685-3p	submission
	129	53	gga-miR-1772-5p	submission
	130	53	gga-miR-1764-3p	submission
	131	53	gga-miR-12214-3p	submission
	132	53	gga-miR-6561-5p	submission
	133	53	gga-miR-6579-3p	submission
	134	53	gga-miR-202-3p	submission
	135	53	gga-miR-6650-5p	submission
	136	53	gga-miR-26a-5p	submission
	137	53	gga-miR-26a-2-5p	submission
	138	53	gga-miR-6558-5p	submission
	139	52	gga-miR-1714	submission
	140	52	gga-miR-200a-3p	submission
	141	52	gga-miR-1620	submission
	142	52	gga-miR-6588-3p	submission
	143	52	gga-miR-6544-5p	submission
	144	51	gga-miR-219b	submission
	145	51	gga-miR-7468-5p	submission
	146	51	gga-miR-551-5p	submission
	147	51	gga-miR-1673	submission
	148	51	gga-miR-1601	submission
	149	50	gga-miR-1728-5p	submission
	150	50	gga-miR-460a-5p	submission
	151	50	gga-miR-12262-5p	submission
	152	50	gga-miR-6554-5p	submission
	153	50	gga-miR-1781-3p	submission
	154	50	gga-miR-1615	submission
Target Detail	Target Rank	Target Score	miRNA Name	Gene Symbol
1ab	1	100	gga-miR-122b-3p	submission
	2	96	gga-miR-2184b-3p	submission
	3	95	gga-miR-6548-5p	submission
	4	95	gga-miR-7469-5p	submission
	5	94	gga-miR-1769-3p	submission
	6	93	gga-miR-7438-5p	submission
	7	93	gga-miR-21-3p	submission
	8	92	gga-miR-6700-3p	submission
	9	91	gga-miR-6551-5p	submission
	10	90	gga-miR-29c-3p	submission
	11	90	gga-miR-29b-3p	submission
	12	90	gga-miR-29a-3p	submission
	13	90	gga-miR-1551-5p	submission
	14	90	gga-miR-7476-3p	submission
	15	90	gga-miR-302b-5p	submission
	16	89	gga-miR-1744-3p	submission
	17	89	gga-miR-1803	submission
	18	87	gga-miR-338-5p	submission
	19	87	gga-miR-499-5p	submission
	20	85	gga-miR-302c-5p	submission
	21	84	gga-miR-12213-3p	submission
	22	83	gga-miR-7438-3p	submission
	23	83	gga-miR-20b-3p	submission
	24	82	gga-miR-12210-5p	submission
	25	81	gga-miR-6664-3p	submission
	26	81	gga-miR-7443-3p	submission
	27	81	gga-miR-200a-3p	submission
	28	81	gga-miR-6704-5p	submission
	29	80	gga-miR-1397-5p	submission
	30	80	gga-let-7j-3p	submission
	31	80	gga-miR-1643-5p	submission
	32	80	gga-miR-122b	submission
	33	79	gga-miR-24-5p	submission
	34	79	gga-miR-6641-5p	submission
	35	78	gga-miR-194	submission
	36	78	gga-miR-6569-3p	submission
	37	78	gga-miR-184b-5p	submission
	38	78	gga-miR-184-5p	submission
	39	77	gga-miR-7457-5p	submission
	40	77	gga-miR-12264-5p	submission
	41	77	gga-miR-458b-5p	submission
	42	77	gga-miR-7437-5p	submission
	43	76	gga-miR-6577-5p	submission
	44	76	gga-miR-1664-5p	submission
	45	75	gga-miR-7469-3p	submission
	46	75	gga-miR-182-5p	submission
	47	75	gga-miR-33-3p	submission
	48	74	gga-miR-3531-5p	submission
	49	74	gga-miR-7483-3p	submission
	50	74	gga-miR-20a-3p	submission
	51	74	gga-miR-12222-3p	submission
	52	74	gga-miR-2985-3p	submission
	53	74	gga-miR-2985-2-3p	submission
	54	73	gga-miR-7470-3p	submission
	55	73	gga-miR-1758	submission
	56	73	gga-miR-6542-5p	submission
	57	73	gga-miR-12218-3p	submission
	58	73	gga-miR-196-1-3p	submission
	59	73	gga-miR-6552-3p	submission
	60	72	gga-miR-1786	submission
	61	72	gga-miR-23b-3p	submission
	62	72	gga-miR-1736-3p	submission
	63	72	gga-miR-6688-3p	submission
	64	71	gga-miR-12250-3p	submission
	65	71	gga-miR-187-5p	submission
	66	71	gga-let-7c-3p	submission
	67	71	gga-let-7a-2-3p	submission
	68	71	gga-miR-12232-3p	submission
	69	71	gga-miR-6649-5p	submission
	70	71	gga-miR-126-5p	submission
	71	70	gga-miR-490-3p	submission
	72	70	gga-miR-7480-5p	submission
	73	70	gga-miR-1767	submission
	74	70	gga-miR-7451-3p	submission
	75	70	gga-miR-1756a	submission
	76	70	gga-miR-12223-3p	submission
	77	70	gga-miR-1781-5p	submission
	78	70	gga-miR-1454	submission
	79	70	gga-miR-7467-3p	submission
	80	69	gga-miR-1622	submission
	81	69	gga-miR-6569-5p	submission
	82	69	gga-miR-7453-3p	submission
	83	68	gga-miR-1681	submission
	84	68	gga-miR-726-3p	submission
	85	68	gga-miR-6630-3p	submission
	86	68	gga-miR-12246-3p	submission
	87	68	gga-miR-12239-3p	submission
	88	68	gga-miR-1416-5p	submission
	89	67	gga-miR-199-3p	submission
	90	67	gga-miR-19b-3p	submission
	91	67	gga-miR-19a-3p	submission
	92	67	gga-miR-7476-5p	submission
	93	67	gga-miR-460a-5p	submission
	94	67	gga-miR-6639-5p	submission
	95	67	gga-miR-1805-3p	submission
	96	67	gga-miR-6692-5p	submission
	97	67	gga-miR-196-2-3p	submission
	98	67	gga-miR-199-5p	submission
	99	67	gga-miR-9-3p	submission
	100	66	gga-miR-1673	submission
	101	66	gga-miR-6580-3p	submission
	102	66	gga-miR-7437-3p	submission
	103	66	gga-miR-1764-3p	submission
	104	66	gga-miR-6568-3p	submission
	105	66	gga-miR-6516-3p	submission
	106	65	gga-miR-1451-3p	submission
	107	65	gga-miR-146c-5p	submission
	108	65	gga-miR-146b-5p	submission
	109	65	gga-miR-146a-5p	submission
	110	65	gga-miR-1602	submission
	111	65	gga-miR-6574-3p	submission
	112	65	gga-miR-30e-5p	submission
	113	65	gga-miR-30d	submission
	114	65	gga-miR-30c-5p	submission
	115	65	gga-miR-30b-5p	submission
	116	65	gga-miR-30a-5p	submission
	117	64	gga-miR-107-5p	submission
	118	64	gga-miR-103-2-5p	submission
	119	64	gga-miR-3530-3p	submission
	120	64	gga-miR-6693-3p	submission
	121	64	gga-miR-6685-5p	submission
	122	64	gga-miR-12254-3p	submission
	123	64	gga-miR-6705-5p	submission
	124	63	gga-miR-15b-3p	submission
	125	63	gga-miR-6696-5p	submission
	126	63	gga-miR-6561-5p	submission
	127	63	gga-miR-1781-3p	submission
	128	63	gga-miR-16c-5p	submission
	129	63	gga-miR-16-5p	submission
	130	63	gga-miR-15c-5p	submission
	131	63	gga-miR-15b-5p	submission
	132	63	gga-miR-15a	submission
	133	63	gga-miR-1743	submission
	134	63	gga-miR-7448-3p	submission
	135	63	gga-miR-1460	submission
	136	63	gga-miR-12235-5p	submission
	137	63	gga-miR-1601	submission
	138	62	gga-miR-2184a-5p	submission
	139	62	gga-miR-1740-3p	submission
	140	62	gga-miR-3536	submission
	141	62	gga-miR-30a-3p	submission
	142	61	gga-miR-190b-3p	submission
	143	61	gga-miR-12208-3p	submission
	144	61	gga-miR-12236-3p	submission
	145	61	gga-miR-7440-3p	submission
	146	61	gga-miR-153-5p	submission
	147	61	gga-miR-7454-3p	submission
	148	61	gga-miR-142-5p	submission
	149	61	gga-miR-130c-3p	submission
	150	61	gga-miR-130a-3p	submission
	151	61	gga-miR-31-5p	submission
	152	61	gga-miR-7482-3p	submission
	153	61	gga-miR-12232-5p	submission
	154	61	gga-miR-9-4-3p	submission
	155	61	gga-miR-6571-5p	submission
	156	60	gga-miR-12262-5p	submission
	157	60	gga-miR-1555-5p	submission
	158	60	gga-miR-1812-3p	submission
	159	60	gga-miR-1726	submission
	160	60	gga-miR-100-3p	submission
	161	59	gga-miR-499-3p	submission
	162	59	gga-miR-219b	submission
	163	59	gga-miR-6576-5p	submission
	164	59	gga-miR-12282-3p	submission
	165	58	gga-miR-1680-5p	submission
	166	58	gga-miR-212-3p	submission
	167	58	gga-miR-132a-3p	submission
	168	58	gga-let-7k-3p	submission
	169	58	gga-let-7f-3p	submission
	170	58	gga-let-7a-3p	submission
	171	58	gga-miR-12263-3p	submission
	172	58	gga-miR-1719	submission
	173	58	gga-miR-122b-5p	submission
	174	58	gga-miR-34a-3p	submission
	175	58	gga-miR-1457	submission
	176	58	gga-miR-365b-5p	submission
	177	57	gga-miR-12274-5p	submission
	178	57	gga-miR-12214-3p	submission
	179	57	gga-miR-551-5p	submission
	180	56	gga-miR-1397-3p	submission
	181	56	gga-miR-124a-5p	submission
	182	56	gga-miR-7460-3p	submission
	183	56	gga-miR-1738	submission
	184	56	gga-miR-199b	submission
	185	56	gga-miR-1795	submission
	186	56	gga-miR-205a	submission
	187	56	gga-miR-132b-3p	submission
	188	56	gga-miR-6544-5p	submission
	189	56	gga-miR-1768	submission
	190	55	gga-miR-1620	submission
	191	55	gga-miR-3064-3p	submission
	192	55	gga-miR-1702	submission
	193	55	gga-miR-454-3p	submission
	194	55	gga-miR-6605-5p	submission
	195	55	gga-miR-12261-3p	submission
	196	55	gga-miR-6554-5p	submission
	197	55	gga-miR-6631-5p	submission
	198	55	gga-miR-30e-3p	submission
	199	55	gga-miR-2131-3p	submission
	200	55	gga-miR-1695	submission
	201	55	gga-miR-1654	submission
	202	54	gga-miR-205b	submission
	203	54	gga-miR-1714	submission
	204	54	gga-miR-1b-5p	submission
	205	54	gga-miR-1a-2-5p	submission
	206	54	gga-miR-1a-1-5p	submission
	207	54	gga-miR-1744-5p	submission
	208	54	gga-miR-6588-3p	submission
	209	54	gga-miR-301a-5p	submission
	210	54	gga-miR-1591-5p	submission
	211	54	gga-miR-144-3p	submission
	212	54	gga-miR-6558-5p	submission
	213	53	gga-miR-6655-5p	submission
	214	53	gga-miR-12230-5p	submission
	215	53	gga-miR-6554-3p	submission
	216	53	gga-miR-1668-3p	submission
	217	53	gga-miR-12270-5p	submission
	218	53	gga-miR-6654-3p	submission
	219	52	gga-miR-107-3p	submission
	220	52	gga-miR-103-3p	submission
	221	52	gga-miR-449b-3p	submission
	222	52	gga-miR-27b-3p	submission
	223	52	gga-miR-1564-3p	submission
	224	52	gga-miR-301b-3p	submission
	225	52	gga-miR-301a-3p	submission
	226	52	gga-miR-130b-3p	submission
	227	52	gga-miR-6585-5p	submission
	228	52	gga-miR-12216-3p	submission
	229	52	gga-miR-22-5p	submission
	230	52	gga-miR-1639	submission
	231	51	gga-miR-1660	submission
	232	51	gga-miR-6628-3p	submission
	233	51	gga-miR-12271-5p	submission
	234	51	gga-miR-7453-5p	submission
	235	51	gga-miR-1655-3p	submission
	236	51	gga-miR-12247-3p	submission
	237	51	gga-miR-456-5p	submission
	238	51	gga-miR-367	submission
	239	51	gga-miR-1555-3p	submission
	240	51	gga-miR-6691-5p	submission
	241	51	gga-miR-6550-3p	submission
	242	51	gga-miR-1643-3p	submission
	243	50	gga-miR-1685-3p	submission
	244	50	gga-miR-1737	submission
	245	50	gga-miR-1813	submission
	246	50	gga-miR-1650	submission
	247	50	gga-miR-206	submission
	248	50	gga-miR-1b-3p	submission
	249	50	gga-miR-1a-3p	submission
Target Detail	Target Rank	Target Score	miRNA Name	Gene Symbol
S	1	90	gga-miR-12211-3p	submission
	2	86	gga-miR-6516-5p	submission
	3	85	gga-miR-6710-3p	submission
	4	82	gga-miR-1664-3p	submission
	5	81	gga-miR-181b-1-3p	submission
	6	80	gga-miR-1649-5p	submission
	7	78	gga-miR-20b-3p	submission
	8	77	gga-miR-126-5p	submission
	9	75	gga-miR-1795	submission
	10	74	gga-miR-6577-5p	submission
	11	73	gga-miR-3526	submission
	12	70	gga-miR-3539	submission
	13	68	gga-miR-6655-5p	submission
	14	67	gga-miR-21-3p	submission
	15	65	gga-miR-29c-3p	submission
	16	65	gga-miR-29b-3p	submission
	17	65	gga-miR-29a-3p	submission
	18	64	gga-miR-6566-3p	submission
	19	64	gga-miR-12219-3p	submission
	20	62	gga-miR-122-5p	submission
	21	60	gga-miR-1720-5p	submission
	22	60	gga-miR-12214-5p	submission
	23	60	gga-miR-12254-3p	submission
	24	59	gga-miR-6688-3p	submission
	25	57	gga-miR-20a-3p	submission
	26	56	gga-miR-143-5p	submission
	27	54	gga-miR-1661	submission
	28	54	gga-miR-3064-3p	submission
	29	53	gga-miR-1766	submission
	30	53	gga-miR-1654	submission
	31	53	gga-miR-3536	submission
	32	53	gga-miR-1665	submission
	33	53	gga-miR-1464	submission
	34	52	gga-miR-1643-3p	submission
	35	51	gga-miR-153-3p	submission
	36	50	gga-miR-6550-5p	submission
	37	50	gga-miR-190b-3p	submission
Target Detail	Target Rank	Target Score	miRNA Name	Gene Symbol
3a
Target Detail	Target Rank	Target Score	miRNA Name	Gene Symbol
3b	1	88	gga-miR-1761	submission
	2	69	gga-miR-1760	submission
	3	68	gga-miR-551-5p	submission
	4	55	gga-miR-6680-3p	submission
	5	51	gga-miR-137-3p	submission
Target Detail	Target Rank	Target Score	miRNA Name	Gene Symbol
E	1	95	gga-miR-6516-3p	submission
	2	92	gga-miR-205c-3p	submission
	3	89	gga-miR-6611-5p	submission
	4	82	gga-miR-466	submission
	5	82	gga-miR-1812-5p	submission
	6	81	gga-miR-187-5p	submission
	7	71	gga-miR-365b-5p	submission
	8	64	gga-miR-1796	submission
	9	59	gga-miR-20a-5p	submission
	10	57	gga-miR-6684-5p	submission
	11	57	gga-let-7c-3p	submission
	12	57	gga-let-7a-2-3p	submission
	13	54	gga-miR-302d	submission
	14	54	gga-miR-302c-3p	submission
	15	54	gga-miR-302b-3p	submission
	16	54	gga-miR-12211-5p	submission
	17	53	gga-miR-20b-5p	submission
	18	53	gga-miR-17-5p	submission
	19	53	gga-miR-106-5p	submission
Target Detail	Target Rank	Target Score	miRNA Name	Gene Symbol
M	1	95	gga-miR-6693-3p	submission
	2	95	gga-miR-30a-3p	submission
	3	87	gga-miR-153-3p	submission
	4	79	gga-miR-12209-5p	submission
	5	72	gga-miR-6647-5p	submission
	6	69	gga-miR-7460-3p	submission
	7	69	gga-miR-1738	submission
	8	66	gga-miR-3536	submission
	9	64	gga-miR-3540	submission
	10	61	gga-miR-21-3p	submission
	11	61	gga-miR-101-2-5p	submission
	12	60	gga-miR-12264-5p	submission
	13	59	gga-miR-200a-3p	submission
	14	58	gga-miR-122b-3p	submission
	15	58	gga-miR-23b-3p	submission
	16	56	gga-miR-199-5p	submission
Target Detail	Target Rank	Target Score	miRNA Name	Gene Symbol
4b	1	92	gga-miR-21-3p	submission
	2	74	gga-miR-6573-3p	submission
	3	67	gga-miR-458b-3p	submission
	4	67	gga-miR-458a-3p	submission
	5	66	gga-miR-1641	submission
	6	61	gga-miR-122b-3p	submission
	7	58	gga-miR-12234-3p	submission
	8	58	gga-miR-6710-3p	submission
	9	57	gga-miR-182-5p	submission
Target Detail	Target Rank	Target Score	miRNA Name	Gene Symbol
4c	1	83	gga-miR-7443-5p	submission
	2	57	gga-miR-12234-3p	submission
	3	56	gga-miR-12293-5p	submission
	4	53	gga-miR-1586	submission
	5	53	gga-miR-12252-5p	submission
Target Detail	Target Rank	Target Score	miRNA Name	Gene Symbol
5a	1	84	gga-miR-1667-3p	submission
	2	81	gga-miR-6569-3p	submission
	3	76	gga-miR-762	submission
	4	73	gga-miR-215-5p	submission
	5	66	gga-miR-12246-5p	submission
	6	65	gga-miR-1666	submission
	7	57	gga-miR-1583	submission
	8	56	gga-miR-1796	submission
	9	54	gga-miR-2985-5p	submission
	10	51	gga-miR-1567	submission
Target Detail	Target Rank	Target Score	miRNA Name	Gene Symbol
5b	1	83	gga-miR-7443-3p	submission
	2	83	gga-miR-126-5p	submission
	3	64	gga-miR-132c-5p	submission
	4	57	gga-miR-6572-5p	submission
	5	54	gga-miR-12272-5p	submission
Target Detail	Target Rank	Target Score	miRNA Name	Gene Symbol
N	1	81	gga-miR-1687-3p	submission
	2	72	gga-miR-1462-5p	submission
	3	66	gga-miR-9-5p	submission
	4	65	gga-miR-137-3p	submission
	5	58	gga-miR-6684-5p	submission
	6	54	gga-miR-7443-5p	submission
	7	51	gga-miR-12216-3p	submission
Target Detail	Target Rank	Target Score	miRNA Name	Gene Symbol
6b	1	96	gga-miR-7476-3p	submission
	2	93	gga-miR-1695	submission
	3	90	gga-miR-92-3p	submission
	4	90	gga-miR-32-5p	submission
	5	85	gga-miR-367	submission
	6	85	gga-miR-363-3p	submission
	7	61	gga-miR-1416-5p	submission
	8	57	gga-miR-214b-5p	submission
	9	54	gga-miR-383-3p	submission
Target Detail	Target Rank	Target Score	miRNA Name	Gene Symbol
3-UTR
